# Supplementary material for: Unbinding Kinetics of Muscarinic M3 Receptor Antagonists Explained by Metadynamics Simulations
Source: J Chem Inf Model. 2023 Apr 13;63(9):2842–56. doi: 10.1021/acs.jcim.3c00042 (PMC10170513; doi:10.1021/acs.jcim.3c00042)
Supplement: Supplementary file 2 — ci3c00042_si_002.zip [file ci3c00042_si_002.zip]

Archive with 14 entries (13 files):
- input_structures/
- input_structures/BS46.pdb
- input_structures/5.pdb
- input_structures/tiotropium.pdb
- input_structures/9.pdb
- input_structures/10.pdb
- input_structures/3.pdb
- input_structures/NMS.pdb
- input_structures/1.pdb
- input_structures/6.pdb
- input_structures/darifenacin.pdb
- input_structures/7.pdb
- input_structures/8.pdb
- input_structures/ipratropium.pdb
