# Supplementary material for: Unbinding Kinetics of Muscarinic M3 Receptor Antagonists Explained by Metadynamics Simulations
Source: J Chem Inf Model. 2023 Apr 13;63(9):2842–56. doi: 10.1021/acs.jcim.3c00042 (PMC10170513; doi:10.1021/acs.jcim.3c00042)
Supplement: Supplementary file 2 — ci3c00042_si_002.zip [file ci3c00042_si_002.zip › input_structures/tiotropium.pdb]

ATOM      1  CH3 ACE A  62     -16.540  33.355 330.929  1.00  0.00           C  
ATOM      2  C   ACE A  62     -16.759  34.859 331.047  1.00  0.00           C  
ATOM      3  O   ACE A  62     -17.300  35.320 332.051  1.00  0.00           O  
ATOM      4 1H   ACE A  62     -17.447  32.820 331.214  1.00  0.00           H  
ATOM      5 2H   ACE A  62     -16.280  33.067 329.910  1.00  0.00           H  
ATOM      6 3H   ACE A  62     -15.734  33.042 331.591  1.00  0.00           H  
ATOM      7  N   THR A  63     -16.340  35.611 330.012  1.00145.85           N  
ATOM      8  CA  THR A  63     -16.423  37.075 329.882  1.00141.88           C  
ATOM      9  C   THR A  63     -15.568  37.845 330.922  1.00135.62           C  
ATOM     10  O   THR A  63     -14.920  37.238 331.776  1.00125.60           O  
ATOM     11  CB  THR A  63     -17.893  37.616 329.893  1.00148.03           C  
ATOM     12  OG1 THR A  63     -18.425  37.830 331.189  1.00142.32           O  
ATOM     13  CG2 THR A  63     -18.885  36.800 329.047  1.00154.62           C  
ATOM     14  H2  THR A  63     -15.903  35.142 329.232  1.00145.85           H  
ATOM     15  HA  THR A  63     -15.992  37.305 328.907  1.00141.88           H  
ATOM     16  HB  THR A  63     -17.868  38.606 329.436  1.00148.03           H  
ATOM     17  HG1 THR A  63     -18.450  36.980 331.641  1.00142.32           H  
ATOM     18 HG21 THR A  63     -19.856  37.295 329.003  1.00154.62           H  
ATOM     19 HG22 THR A  63     -18.526  36.689 328.024  1.00154.62           H  
ATOM     20 HG23 THR A  63     -19.047  35.803 329.456  1.00154.62           H  
ATOM     21  N   VAL A  64     -15.584  39.185 330.823  1.00142.43           N  
ATOM     22  CA  VAL A  64     -14.931  40.098 331.765  1.00143.89           C  
ATOM     23  C   VAL A  64     -15.625  40.180 333.145  1.00139.19           C  
ATOM     24  O   VAL A  64     -15.011  40.683 334.085  1.00128.16           O  
ATOM     25  CB  VAL A  64     -14.840  41.536 331.183  1.00  0.00           C  
ATOM     26  CG1 VAL A  64     -13.981  41.573 329.907  1.00  0.00           C  
ATOM     27  CG2 VAL A  64     -16.203  42.223 330.951  1.00  0.00           C  
ATOM     28  HB  VAL A  64     -14.306  42.150 331.910  1.00  0.00           H  
ATOM     29 HG11 VAL A  64     -13.851  42.594 329.550  1.00  0.00           H  
ATOM     30 HG12 VAL A  64     -12.988  41.161 330.090  1.00  0.00           H  
ATOM     31 HG13 VAL A  64     -14.435  40.999 329.098  1.00  0.00           H  
ATOM     32 HG21 VAL A  64     -16.068  43.211 330.508  1.00  0.00           H  
ATOM     33 HG22 VAL A  64     -16.832  41.645 330.274  1.00  0.00           H  
ATOM     34 HG23 VAL A  64     -16.756  42.367 331.879  1.00  0.00           H  
ATOM     35  H   VAL A  64     -16.119  39.624 330.088  1.00142.43           H  
ATOM     36  HA  VAL A  64     -13.917  39.733 331.931  1.00143.89           H  
ATOM     37  N   TRP A  65     -16.871  39.682 333.256  1.00138.75           N  
ATOM     38  CA  TRP A  65     -17.654  39.682 334.494  1.00133.14           C  
ATOM     39  C   TRP A  65     -17.118  38.680 335.538  1.00133.01           C  
ATOM     40  O   TRP A  65     -17.235  38.942 336.735  1.00137.21           O  
ATOM     41  CB  TRP A  65     -19.133  39.425 334.158  1.00142.86           C  
ATOM     42  CG  TRP A  65     -20.103  39.829 335.228  1.00150.06           C  
ATOM     43  CD1 TRP A  65     -20.655  39.017 336.158  1.00146.65           C  
ATOM     44  CD2 TRP A  65     -20.572  41.176 335.541  1.00152.45           C  
ATOM     45  NE1 TRP A  65     -21.452  39.761 337.004  1.00144.85           N  
ATOM     46  CE2 TRP A  65     -21.438  41.101 336.674  1.00153.22           C  
ATOM     47  CE3 TRP A  65     -20.351  42.457 334.983  1.00132.82           C  
ATOM     48  CZ2 TRP A  65     -22.060  42.239 337.219  1.00145.88           C  
ATOM     49  CZ3 TRP A  65     -20.968  43.605 335.521  1.00129.25           C  
ATOM     50  CH2 TRP A  65     -21.822  43.498 336.636  1.00132.28           C  
ATOM     51  H   TRP A  65     -17.318  39.270 332.447  1.00138.75           H  
ATOM     52  HA  TRP A  65     -17.580  40.689 334.910  1.00133.14           H  
ATOM     53  HB3 TRP A  65     -19.296  38.380 333.889  1.00142.86           H  
ATOM     54  HB2 TRP A  65     -19.405  40.006 333.275  1.00142.86           H  
ATOM     55  HD1 TRP A  65     -20.484  37.952 336.218  1.00146.65           H  
ATOM     56  HE1 TRP A  65     -21.963  39.350 337.772  1.00144.85           H  
ATOM     57  HE3 TRP A  65     -19.700  42.557 334.127  1.00132.82           H  
ATOM     58  HZ2 TRP A  65     -22.710  42.149 338.077  1.00145.88           H  
ATOM     59  HZ3 TRP A  65     -20.786  44.572 335.076  1.00129.25           H  
ATOM     60  HH2 TRP A  65     -22.292  44.380 337.045  1.00132.28           H  
ATOM     61  N   GLN A  66     -16.499  37.583 335.067  1.00137.63           N  
ATOM     62  CA  GLN A  66     -15.751  36.647 335.904  1.00129.93           C  
ATOM     63  C   GLN A  66     -14.332  37.144 336.228  1.00131.38           C  
ATOM     64  O   GLN A  66     -13.828  36.802 337.296  1.00131.17           O  
ATOM     65  CB  GLN A  66     -15.721  35.254 335.246  1.00126.48           C  
ATOM     66  CG  GLN A  66     -17.096  34.552 335.281  1.00131.21           C  
ATOM     67  CD  GLN A  66     -17.134  33.168 334.621  1.00133.24           C  
ATOM     68  OE1 GLN A  66     -18.208  32.690 334.269  1.00130.70           O  
ATOM     69  NE2 GLN A  66     -15.985  32.508 334.449  1.00121.91           N  
ATOM     70  H   GLN A  66     -16.453  37.426 334.070  1.00137.63           H  
ATOM     71  HA  GLN A  66     -16.273  36.544 336.858  1.00129.93           H  
ATOM     72  HB3 GLN A  66     -14.991  34.631 335.765  1.00126.48           H  
ATOM     73  HB2 GLN A  66     -15.371  35.342 334.215  1.00126.48           H  
ATOM     74  HG3 GLN A  66     -17.843  35.177 334.790  1.00131.21           H  
ATOM     75  HG2 GLN A  66     -17.424  34.439 336.315  1.00131.21           H  
ATOM     76 HE22 GLN A  66     -15.990  31.594 334.020  1.00121.91           H  
ATOM     77 HE21 GLN A  66     -15.110  32.913 334.746  1.00121.91           H  
ATOM     78  N   VAL A  67     -13.726  37.950 335.333  1.00130.54           N  
ATOM     79  CA  VAL A  67     -12.385  38.525 335.501  1.00129.96           C  
ATOM     80  C   VAL A  67     -12.319  39.565 336.642  1.00127.13           C  
ATOM     81  O   VAL A  67     -11.325  39.581 337.369  1.00131.77           O  
ATOM     82  CB  VAL A  67     -11.838  39.153 334.183  1.00132.67           C  
ATOM     83  CG1 VAL A  67     -10.498  39.907 334.324  1.00120.07           C  
ATOM     84  CG2 VAL A  67     -11.686  38.082 333.089  1.00139.67           C  
ATOM     85  H   VAL A  67     -14.209  38.193 334.480  1.00130.54           H  
ATOM     86  HA  VAL A  67     -11.715  37.705 335.756  1.00129.96           H  
ATOM     87  HB  VAL A  67     -12.565  39.880 333.827  1.00132.67           H  
ATOM     88 HG11 VAL A  67     -10.124  40.229 333.352  1.00120.07           H  
ATOM     89 HG12 VAL A  67     -10.587  40.806 334.933  1.00120.07           H  
ATOM     90 HG13 VAL A  67      -9.734  39.270 334.772  1.00120.07           H  
ATOM     91 HG21 VAL A  67     -11.368  38.525 332.145  1.00139.67           H  
ATOM     92 HG22 VAL A  67     -10.944  37.333 333.370  1.00139.67           H  
ATOM     93 HG23 VAL A  67     -12.622  37.560 332.900  1.00139.67           H  
ATOM     94  N   VAL A  68     -13.383  40.369 336.818  1.00125.27           N  
ATOM     95  CA  VAL A  68     -13.510  41.306 337.941  1.00127.02           C  
ATOM     96  C   VAL A  68     -13.851  40.612 339.278  1.00134.59           C  
ATOM     97  O   VAL A  68     -13.463  41.131 340.324  1.00122.19           O  
ATOM     98  CB  VAL A  68     -14.560  42.421 337.674  1.00  0.00           C  
ATOM     99  CG1 VAL A  68     -14.128  43.333 336.514  1.00  0.00           C  
ATOM    100  CG2 VAL A  68     -16.002  41.922 337.465  1.00  0.00           C  
ATOM    101  H   VAL A  68     -14.162  40.324 336.176  1.00125.27           H  
ATOM    102  HA  VAL A  68     -12.543  41.796 338.076  1.00127.02           H  
ATOM    103  HB  VAL A  68     -14.585  43.060 338.559  1.00  0.00           H  
ATOM    104 HG11 VAL A  68     -14.060  42.785 335.575  1.00  0.00           H  
ATOM    105 HG12 VAL A  68     -14.836  44.149 336.369  1.00  0.00           H  
ATOM    106 HG13 VAL A  68     -13.152  43.778 336.709  1.00  0.00           H  
ATOM    107 HG21 VAL A  68     -16.684  42.757 337.302  1.00  0.00           H  
ATOM    108 HG22 VAL A  68     -16.060  41.282 336.588  1.00  0.00           H  
ATOM    109 HG23 VAL A  68     -16.381  41.362 338.319  1.00  0.00           H  
ATOM    110  N   PHE A  69     -14.525  39.446 339.226  1.00134.25           N  
ATOM    111  CA  PHE A  69     -14.841  38.629 340.400  1.00124.83           C  
ATOM    112  C   PHE A  69     -13.603  37.946 341.008  1.00126.51           C  
ATOM    113  O   PHE A  69     -13.428  38.006 342.225  1.00134.34           O  
ATOM    114  CB  PHE A  69     -15.988  37.643 340.082  1.00128.03           C  
ATOM    115  CG  PHE A  69     -16.308  36.641 341.182  1.00135.05           C  
ATOM    116  CD1 PHE A  69     -17.045  37.049 342.314  1.00146.19           C  
ATOM    117  CD2 PHE A  69     -15.718  35.358 341.175  1.00139.73           C  
ATOM    118  CE1 PHE A  69     -17.226  36.175 343.378  1.00152.84           C  
ATOM    119  CE2 PHE A  69     -15.909  34.500 342.250  1.00147.28           C  
ATOM    120  CZ  PHE A  69     -16.663  34.905 343.344  1.00149.12           C  
ATOM    121  H   PHE A  69     -14.809  39.075 338.331  1.00134.25           H  
ATOM    122  HA  PHE A  69     -15.222  39.305 341.168  1.00124.83           H  
ATOM    123  HB3 PHE A  69     -15.774  37.097 339.163  1.00128.03           H  
ATOM    124  HB2 PHE A  69     -16.895  38.216 339.882  1.00128.03           H  
ATOM    125  HD1 PHE A  69     -17.461  38.045 342.361  1.00146.19           H  
ATOM    126  HD2 PHE A  69     -15.105  35.045 340.342  1.00139.73           H  
ATOM    127  HE1 PHE A  69     -17.796  36.488 344.240  1.00152.84           H  
ATOM    128  HE2 PHE A  69     -15.460  33.517 342.240  1.00147.28           H  
ATOM    129  HZ  PHE A  69     -16.802  34.234 344.178  1.00149.12           H  
ATOM    130  N   ILE A  70     -12.759  37.336 340.154  1.00132.74           N  
ATOM    131  CA  ILE A  70     -11.501  36.715 340.576  1.00119.82           C  
ATOM    132  C   ILE A  70     -10.453  37.750 341.028  1.00119.96           C  
ATOM    133  O   ILE A  70      -9.715  37.453 341.962  1.00133.73           O  
ATOM    134  CB  ILE A  70     -10.873  35.786 339.496  1.00  0.00           C  
ATOM    135  CG1 ILE A  70     -10.465  36.516 338.195  1.00  0.00           C  
ATOM    136  CG2 ILE A  70     -11.798  34.581 339.228  1.00  0.00           C  
ATOM    137  CD1 ILE A  70      -9.881  35.618 337.098  1.00  0.00           C  
ATOM    138  H   ILE A  70     -12.972  37.308 339.165  1.00132.74           H  
ATOM    139  HA  ILE A  70     -11.725  36.095 341.447  1.00119.82           H  
ATOM    140  HB  ILE A  70      -9.956  35.374 339.920  1.00  0.00           H  
ATOM    141 HG12 ILE A  70     -11.344  37.013 337.801  1.00  0.00           H  
ATOM    142 HG13 ILE A  70      -9.741  37.304 338.398  1.00  0.00           H  
ATOM    143 HG21 ILE A  70     -11.321  33.840 338.588  1.00  0.00           H  
ATOM    144 HG22 ILE A  70     -12.060  34.076 340.158  1.00  0.00           H  
ATOM    145 HG23 ILE A  70     -12.727  34.884 338.747  1.00  0.00           H  
ATOM    146 HD11 ILE A  70      -9.301  36.207 336.387  1.00  0.00           H  
ATOM    147 HD12 ILE A  70      -9.224  34.855 337.514  1.00  0.00           H  
ATOM    148 HD13 ILE A  70     -10.671  35.116 336.537  1.00  0.00           H  
ATOM    149  N   ALA A  71     -10.448  38.954 340.423  1.00124.94           N  
ATOM    150  CA  ALA A  71      -9.607  40.084 340.828  1.00129.58           C  
ATOM    151  C   ALA A  71      -9.938  40.608 342.236  1.00135.20           C  
ATOM    152  O   ALA A  71      -9.024  40.994 342.964  1.00136.58           O  
ATOM    153  CB  ALA A  71      -9.749  41.214 339.798  1.00124.41           C  
ATOM    154  H   ALA A  71     -11.083  39.127 339.656  1.00124.94           H  
ATOM    155  HA  ALA A  71      -8.568  39.747 340.825  1.00129.58           H  
ATOM    156  HB1 ALA A  71      -9.073  42.040 340.024  1.00124.41           H  
ATOM    157  HB2 ALA A  71      -9.511  40.865 338.795  1.00124.41           H  
ATOM    158  HB3 ALA A  71     -10.763  41.613 339.775  1.00124.41           H  
ATOM    159  N   PHE A  72     -11.232  40.580 342.593  1.00135.57           N  
ATOM    160  CA  PHE A  72     -11.753  40.971 343.899  1.00125.32           C  
ATOM    161  C   PHE A  72     -11.454  39.933 344.998  1.00120.82           C  
ATOM    162  O   PHE A  72     -11.069  40.325 346.097  1.00123.02           O  
ATOM    163  CB  PHE A  72     -13.257  41.287 343.745  1.00127.88           C  
ATOM    164  CG  PHE A  72     -13.993  41.729 344.996  1.00133.22           C  
ATOM    165  CD1 PHE A  72     -13.801  43.032 345.501  1.00141.64           C  
ATOM    166  CD2 PHE A  72     -14.786  40.817 345.725  1.00136.32           C  
ATOM    167  CE1 PHE A  72     -14.444  43.425 346.667  1.00135.50           C  
ATOM    168  CE2 PHE A  72     -15.430  41.235 346.883  1.00146.42           C  
ATOM    169  CZ  PHE A  72     -15.263  42.534 347.348  1.00140.15           C  
ATOM    170  H   PHE A  72     -11.918  40.260 341.924  1.00135.57           H  
ATOM    171  HA  PHE A  72     -11.255  41.898 344.192  1.00125.32           H  
ATOM    172  HB3 PHE A  72     -13.779  40.432 343.313  1.00127.88           H  
ATOM    173  HB2 PHE A  72     -13.366  42.091 343.016  1.00127.88           H  
ATOM    174  HD1 PHE A  72     -13.163  43.729 344.978  1.00141.64           H  
ATOM    175  HD2 PHE A  72     -14.909  39.802 345.378  1.00136.32           H  
ATOM    176  HE1 PHE A  72     -14.308  44.428 347.044  1.00135.50           H  
ATOM    177  HE2 PHE A  72     -16.053  40.544 347.431  1.00146.42           H  
ATOM    178  HZ  PHE A  72     -15.762  42.848 348.253  1.00140.15           H  
ATOM    179  N   LEU A  73     -11.606  38.637 344.671  1.00124.11           N  
ATOM    180  CA  LEU A  73     -11.363  37.506 345.573  1.00121.44           C  
ATOM    181  C   LEU A  73      -9.873  37.315 345.911  1.00120.67           C  
ATOM    182  O   LEU A  73      -9.540  37.123 347.080  1.00127.24           O  
ATOM    183  CB  LEU A  73     -12.036  36.246 344.974  1.00101.31           C  
ATOM    184  CG  LEU A  73     -11.895  34.939 345.798  1.00106.57           C  
ATOM    185  CD1 LEU A  73     -13.119  34.016 345.594  1.00118.61           C  
ATOM    186  CD2 LEU A  73     -10.565  34.201 345.511  1.00105.50           C  
ATOM    187  H   LEU A  73     -11.934  38.400 343.744  1.00124.11           H  
ATOM    188  HA  LEU A  73     -11.873  37.729 346.512  1.00121.44           H  
ATOM    189  HB3 LEU A  73     -11.699  36.079 343.950  1.00101.31           H  
ATOM    190  HB2 LEU A  73     -13.096  36.488 344.887  1.00101.31           H  
ATOM    191  HG  LEU A  73     -11.896  35.211 346.854  1.00106.57           H  
ATOM    192 HD11 LEU A  73     -12.848  32.978 345.407  1.00118.61           H  
ATOM    193 HD12 LEU A  73     -13.753  34.020 346.481  1.00118.61           H  
ATOM    194 HD13 LEU A  73     -13.739  34.332 344.755  1.00118.61           H  
ATOM    195 HD21 LEU A  73     -10.695  33.142 345.295  1.00105.50           H  
ATOM    196 HD22 LEU A  73     -10.033  34.629 344.660  1.00105.50           H  
ATOM    197 HD23 LEU A  73      -9.896  34.270 346.368  1.00105.50           H  
ATOM    198  N   THR A  74      -9.004  37.393 344.890  1.00119.26           N  
ATOM    199  CA  THR A  74      -7.547  37.334 345.042  1.00122.37           C  
ATOM    200  C   THR A  74      -6.964  38.610 345.687  1.00123.81           C  
ATOM    201  O   THR A  74      -5.954  38.505 346.382  1.00120.37           O  
ATOM    202  CB  THR A  74      -6.842  37.126 343.680  1.00126.13           C  
ATOM    203  OG1 THR A  74      -7.132  38.165 342.764  1.00123.31           O  
ATOM    204  CG2 THR A  74      -7.161  35.767 343.034  1.00130.42           C  
ATOM    205  H   THR A  74      -9.349  37.539 343.950  1.00119.26           H  
ATOM    206  HA  THR A  74      -7.304  36.489 345.690  1.00122.37           H  
ATOM    207  HB  THR A  74      -5.769  37.172 343.842  1.00126.13           H  
ATOM    208  HG1 THR A  74      -8.012  38.014 342.404  1.00123.31           H  
ATOM    209 HG21 THR A  74      -6.645  35.654 342.080  1.00130.42           H  
ATOM    210 HG22 THR A  74      -6.836  34.951 343.679  1.00130.42           H  
ATOM    211 HG23 THR A  74      -8.226  35.625 342.859  1.00130.42           H  
ATOM    212  N   GLY A  75      -7.633  39.764 345.500  1.00127.95           N  
ATOM    213  CA  GLY A  75      -7.287  41.031 346.141  1.00131.85           C  
ATOM    214  C   GLY A  75      -7.620  41.002 347.641  1.00130.84           C  
ATOM    215  O   GLY A  75      -6.870  41.575 348.430  1.00117.32           O  
ATOM    216  H   GLY A  75      -8.441  39.770 344.893  1.00127.95           H  
ATOM    217  HA3 GLY A  75      -7.854  41.832 345.667  1.00131.85           H  
ATOM    218  HA2 GLY A  75      -6.228  41.253 345.993  1.00131.85           H  
ATOM    219  N   ILE A  76      -8.701  40.302 348.037  1.00122.79           N  
ATOM    220  CA  ILE A  76      -9.066  40.050 349.433  1.00114.17           C  
ATOM    221  C   ILE A  76      -8.029  39.172 350.151  1.00118.66           C  
ATOM    222  O   ILE A  76      -7.516  39.602 351.182  1.00123.35           O  
ATOM    223  CB  ILE A  76     -10.504  39.453 349.580  1.00  0.00           C  
ATOM    224  CG1 ILE A  76     -11.550  40.576 349.410  1.00  0.00           C  
ATOM    225  CG2 ILE A  76     -10.783  38.664 350.886  1.00  0.00           C  
ATOM    226  CD1 ILE A  76     -12.960  40.080 349.065  1.00  0.00           C  
ATOM    227  HB  ILE A  76     -10.654  38.755 348.756  1.00  0.00           H  
ATOM    228 HG12 ILE A  76     -11.590  41.183 350.316  1.00  0.00           H  
ATOM    229 HG13 ILE A  76     -11.238  41.257 348.618  1.00  0.00           H  
ATOM    230 HG21 ILE A  76     -11.814  38.319 350.940  1.00  0.00           H  
ATOM    231 HG22 ILE A  76     -10.172  37.765 350.969  1.00  0.00           H  
ATOM    232 HG23 ILE A  76     -10.598  39.280 351.767  1.00  0.00           H  
ATOM    233 HD11 ILE A  76     -13.636  40.927 348.970  1.00  0.00           H  
ATOM    234 HD12 ILE A  76     -12.969  39.537 348.120  1.00  0.00           H  
ATOM    235 HD13 ILE A  76     -13.374  39.430 349.834  1.00  0.00           H  
ATOM    236  H   ILE A  76      -9.295  39.874 347.340  1.00122.79           H  
ATOM    237  HA  ILE A  76      -9.059  41.018 349.940  1.00114.17           H  
ATOM    238  N   LEU A  77      -7.723  37.985 349.595  1.00118.60           N  
ATOM    239  CA  LEU A  77      -6.798  37.024 350.202  1.00110.47           C  
ATOM    240  C   LEU A  77      -5.359  37.548 350.333  1.00105.78           C  
ATOM    241  O   LEU A  77      -4.716  37.234 351.332  1.00108.84           O  
ATOM    242  CB  LEU A  77      -6.826  35.683 349.435  1.00 97.25           C  
ATOM    243  CG  LEU A  77      -8.132  34.871 349.595  1.00 87.21           C  
ATOM    244  CD1 LEU A  77      -8.078  33.582 348.753  1.00107.09           C  
ATOM    245  CD2 LEU A  77      -8.477  34.561 351.066  1.00107.47           C  
ATOM    246  H   LEU A  77      -8.177  37.700 348.737  1.00118.60           H  
ATOM    247  HA  LEU A  77      -7.144  36.855 351.222  1.00110.47           H  
ATOM    248  HB3 LEU A  77      -6.000  35.055 349.774  1.00 97.25           H  
ATOM    249  HB2 LEU A  77      -6.639  35.876 348.377  1.00 97.25           H  
ATOM    250  HG  LEU A  77      -8.944  35.477 349.189  1.00 87.21           H  
ATOM    251 HD11 LEU A  77      -9.049  33.367 348.310  1.00107.09           H  
ATOM    252 HD12 LEU A  77      -7.356  33.653 347.939  1.00107.09           H  
ATOM    253 HD13 LEU A  77      -7.797  32.715 349.353  1.00107.09           H  
ATOM    254 HD21 LEU A  77      -8.874  33.553 351.194  1.00107.47           H  
ATOM    255 HD22 LEU A  77      -7.604  34.644 351.713  1.00107.47           H  
ATOM    256 HD23 LEU A  77      -9.233  35.251 351.439  1.00107.47           H  
ATOM    257  N   ALA A  78      -4.899  38.361 349.364  1.00107.95           N  
ATOM    258  CA  ALA A  78      -3.592  39.019 349.392  1.00111.49           C  
ATOM    259  C   ALA A  78      -3.455  40.044 350.531  1.00120.67           C  
ATOM    260  O   ALA A  78      -2.425  40.047 351.201  1.00119.00           O  
ATOM    261  CB  ALA A  78      -3.319  39.674 348.032  1.00118.99           C  
ATOM    262  H   ALA A  78      -5.486  38.570 348.568  1.00107.95           H  
ATOM    263  HA  ALA A  78      -2.833  38.250 349.549  1.00111.49           H  
ATOM    264  HB1 ALA A  78      -2.339  40.153 348.019  1.00118.99           H  
ATOM    265  HB2 ALA A  78      -3.328  38.935 347.230  1.00118.99           H  
ATOM    266  HB3 ALA A  78      -4.065  40.432 347.791  1.00118.99           H  
ATOM    267  N   LEU A  79      -4.498  40.862 350.756  1.00126.68           N  
ATOM    268  CA  LEU A  79      -4.532  41.867 351.821  1.00118.38           C  
ATOM    269  C   LEU A  79      -4.770  41.259 353.215  1.00114.06           C  
ATOM    270  O   LEU A  79      -4.182  41.756 354.173  1.00116.97           O  
ATOM    271  CB  LEU A  79      -5.586  42.947 351.498  1.00125.60           C  
ATOM    272  CG  LEU A  79      -5.235  43.833 350.280  1.00135.79           C  
ATOM    273  CD1 LEU A  79      -6.431  44.725 349.881  1.00136.93           C  
ATOM    274  CD2 LEU A  79      -3.939  44.647 350.487  1.00137.53           C  
ATOM    275  H   LEU A  79      -5.319  40.803 350.168  1.00126.68           H  
ATOM    276  HA  LEU A  79      -3.551  42.342 351.861  1.00118.38           H  
ATOM    277  HB3 LEU A  79      -5.729  43.594 352.365  1.00125.60           H  
ATOM    278  HB2 LEU A  79      -6.547  42.457 351.330  1.00125.60           H  
ATOM    279  HG  LEU A  79      -5.054  43.171 349.433  1.00135.79           H  
ATOM    280 HD11 LEU A  79      -6.694  44.567 348.835  1.00136.93           H  
ATOM    281 HD12 LEU A  79      -7.321  44.502 350.470  1.00136.93           H  
ATOM    282 HD13 LEU A  79      -6.229  45.788 350.008  1.00136.93           H  
ATOM    283 HD21 LEU A  79      -4.041  45.690 350.184  1.00137.53           H  
ATOM    284 HD22 LEU A  79      -3.618  44.651 351.529  1.00137.53           H  
ATOM    285 HD23 LEU A  79      -3.125  44.227 349.896  1.00137.53           H  
ATOM    286  N   VAL A  80      -5.576  40.185 353.307  1.00100.22           N  
ATOM    287  CA  VAL A  80      -5.801  39.421 354.542  1.00 94.88           C  
ATOM    288  C   VAL A  80      -4.536  38.653 354.995  1.00 96.15           C  
ATOM    289  O   VAL A  80      -4.330  38.499 356.199  1.00 95.80           O  
ATOM    290  CB  VAL A  80      -7.022  38.460 354.418  1.00 85.78           C  
ATOM    291  CG1 VAL A  80      -7.194  37.451 355.576  1.00 71.37           C  
ATOM    292  CG2 VAL A  80      -8.332  39.264 354.303  1.00 89.39           C  
ATOM    293  H   VAL A  80      -6.052  39.846 352.480  1.00100.22           H  
ATOM    294  HA  VAL A  80      -6.046  40.139 355.323  1.00 94.88           H  
ATOM    295  HB  VAL A  80      -6.904  37.886 353.498  1.00 85.78           H  
ATOM    296 HG11 VAL A  80      -8.095  36.852 355.442  1.00 71.37           H  
ATOM    297 HG12 VAL A  80      -6.365  36.752 355.657  1.00 71.37           H  
ATOM    298 HG13 VAL A  80      -7.281  37.966 356.534  1.00 71.37           H  
ATOM    299 HG21 VAL A  80      -9.175  38.612 354.072  1.00 89.39           H  
ATOM    300 HG22 VAL A  80      -8.558  39.778 355.238  1.00 89.39           H  
ATOM    301 HG23 VAL A  80      -8.288  40.026 353.528  1.00 89.39           H  
ATOM    302  N   THR A  81      -3.682  38.252 354.035  1.00108.96           N  
ATOM    303  CA  THR A  81      -2.347  37.710 354.295  1.00107.30           C  
ATOM    304  C   THR A  81      -1.391  38.789 354.842  1.00111.69           C  
ATOM    305  O   THR A  81      -0.715  38.522 355.832  1.00107.95           O  
ATOM    306  CB  THR A  81      -1.712  37.090 353.021  1.00 94.71           C  
ATOM    307  OG1 THR A  81      -2.526  36.027 352.585  1.00 93.29           O  
ATOM    308  CG2 THR A  81      -0.290  36.530 353.178  1.00 89.22           C  
ATOM    309  H   THR A  81      -3.922  38.404 353.065  1.00108.96           H  
ATOM    310  HA  THR A  81      -2.441  36.926 355.049  1.00107.30           H  
ATOM    311  HB  THR A  81      -1.698  37.826 352.219  1.00 94.71           H  
ATOM    312  HG1 THR A  81      -3.334  36.406 352.219  1.00 93.29           H  
ATOM    313 HG21 THR A  81       0.055  36.072 352.250  1.00 89.22           H  
ATOM    314 HG22 THR A  81       0.429  37.307 353.436  1.00 89.22           H  
ATOM    315 HG23 THR A  81      -0.255  35.768 353.953  1.00 89.22           H  
ATOM    316  N   ILE A  82      -1.371  39.985 354.226  1.00112.04           N  
ATOM    317  CA  ILE A  82      -0.527  41.112 354.642  1.00105.54           C  
ATOM    318  C   ILE A  82      -0.840  41.594 356.071  1.00118.08           C  
ATOM    319  O   ILE A  82       0.076  41.638 356.890  1.00120.59           O  
ATOM    320  CB  ILE A  82      -0.610  42.314 353.653  1.00113.94           C  
ATOM    321  CG1 ILE A  82       0.026  41.948 352.297  1.00115.77           C  
ATOM    322  CG2 ILE A  82       0.006  43.640 354.162  1.00 99.36           C  
ATOM    323  CD1 ILE A  82      -0.431  42.851 351.140  1.00115.18           C  
ATOM    324  H   ILE A  82      -1.957  40.143 353.417  1.00112.04           H  
ATOM    325  HA  ILE A  82       0.503  40.750 354.639  1.00105.54           H  
ATOM    326  HB  ILE A  82      -1.669  42.503 353.474  1.00113.94           H  
ATOM    327 HG13 ILE A  82      -0.199  40.916 352.037  1.00115.77           H  
ATOM    328 HG12 ILE A  82       1.112  41.983 352.387  1.00115.77           H  
ATOM    329 HG21 ILE A  82      -0.016  44.409 353.391  1.00 99.36           H  
ATOM    330 HG22 ILE A  82      -0.535  44.052 355.014  1.00 99.36           H  
ATOM    331 HG23 ILE A  82       1.046  43.504 354.459  1.00 99.36           H  
ATOM    332 HD11 ILE A  82      -0.678  42.262 350.257  1.00115.18           H  
ATOM    333 HD12 ILE A  82      -1.316  43.432 351.397  1.00115.18           H  
ATOM    334 HD13 ILE A  82       0.352  43.555 350.863  1.00115.18           H  
ATOM    335  N   ILE A  83      -2.121  41.907 356.343  1.00123.35           N  
ATOM    336  CA  ILE A  83      -2.592  42.378 357.650  1.00122.54           C  
ATOM    337  C   ILE A  83      -2.558  41.295 358.752  1.00115.19           C  
ATOM    338  O   ILE A  83      -2.484  41.655 359.925  1.00123.11           O  
ATOM    339  CB  ILE A  83      -4.021  42.990 357.597  1.00115.51           C  
ATOM    340  CG1 ILE A  83      -5.143  41.983 357.249  1.00106.74           C  
ATOM    341  CG2 ILE A  83      -4.055  44.220 356.671  1.00114.91           C  
ATOM    342  CD1 ILE A  83      -6.021  41.583 358.443  1.00 93.88           C  
ATOM    343  H   ILE A  83      -2.820  41.836 355.615  1.00123.35           H  
ATOM    344  HA  ILE A  83      -1.927  43.184 357.954  1.00122.54           H  
ATOM    345  HB  ILE A  83      -4.235  43.380 358.593  1.00115.51           H  
ATOM    346 HG13 ILE A  83      -4.710  41.087 356.814  1.00106.74           H  
ATOM    347 HG12 ILE A  83      -5.792  42.394 356.475  1.00106.74           H  
ATOM    348 HG21 ILE A  83      -5.026  44.714 356.710  1.00114.91           H  
ATOM    349 HG22 ILE A  83      -3.304  44.955 356.966  1.00114.91           H  
ATOM    350 HG23 ILE A  83      -3.863  43.954 355.632  1.00114.91           H  
ATOM    351 HD11 ILE A  83      -6.792  40.878 358.134  1.00 93.88           H  
ATOM    352 HD12 ILE A  83      -5.436  41.106 359.230  1.00 93.88           H  
ATOM    353 HD13 ILE A  83      -6.519  42.451 358.875  1.00 93.88           H  
ATOM    354  N   GLY A  84      -2.583  40.008 358.363  1.00112.08           N  
ATOM    355  CA  GLY A  84      -2.504  38.876 359.282  1.00102.69           C  
ATOM    356  C   GLY A  84      -1.055  38.633 359.721  1.00103.99           C  
ATOM    357  O   GLY A  84      -0.816  38.418 360.907  1.00119.37           O  
ATOM    358  H   GLY A  84      -2.659  39.791 357.379  1.00112.08           H  
ATOM    359  HA3 GLY A  84      -2.875  37.984 358.775  1.00102.69           H  
ATOM    360  HA2 GLY A  84      -3.144  39.039 360.151  1.00102.69           H  
ATOM    361  N   ASN A  85      -0.094  38.682 358.782  1.00108.40           N  
ATOM    362  CA  ASN A  85       1.327  38.426 359.041  1.00112.88           C  
ATOM    363  C   ASN A  85       2.056  39.629 359.652  1.00118.04           C  
ATOM    364  O   ASN A  85       2.914  39.400 360.501  1.00122.81           O  
ATOM    365  CB  ASN A  85       2.019  37.956 357.747  1.00119.48           C  
ATOM    366  CG  ASN A  85       1.693  36.499 357.417  1.00111.00           C  
ATOM    367  OD1 ASN A  85       2.137  35.593 358.113  1.00106.55           O  
ATOM    368  ND2 ASN A  85       0.913  36.261 356.367  1.00112.79           N  
ATOM    369  H   ASN A  85      -0.347  38.866 357.819  1.00108.40           H  
ATOM    370  HA  ASN A  85       1.353  37.604 359.760  1.00112.88           H  
ATOM    371  HB3 ASN A  85       3.098  37.994 357.886  1.00119.48           H  
ATOM    372  HB2 ASN A  85       1.797  38.617 356.909  1.00119.48           H  
ATOM    373 HD22 ASN A  85       0.647  35.313 356.132  1.00112.79           H  
ATOM    374 HD21 ASN A  85       0.524  37.031 355.839  1.00112.79           H  
ATOM    375  N   ILE A  86       1.709  40.873 359.270  1.00122.41           N  
ATOM    376  CA  ILE A  86       2.284  42.076 359.890  1.00127.97           C  
ATOM    377  C   ILE A  86       1.818  42.248 361.354  1.00123.94           C  
ATOM    378  O   ILE A  86       2.596  42.744 362.163  1.00128.41           O  
ATOM    379  CB  ILE A  86       1.974  43.375 359.080  1.00123.32           C  
ATOM    380  CG1 ILE A  86       2.916  44.559 359.410  1.00132.11           C  
ATOM    381  CG2 ILE A  86       0.517  43.853 359.223  1.00127.06           C  
ATOM    382  CD1 ILE A  86       4.386  44.338 359.028  1.00141.41           C  
ATOM    383  H   ILE A  86       1.009  41.016 358.552  1.00122.41           H  
ATOM    384  HA  ILE A  86       3.364  41.929 359.907  1.00127.97           H  
ATOM    385  HB  ILE A  86       2.121  43.131 358.027  1.00123.32           H  
ATOM    386 HG13 ILE A  86       2.849  44.819 360.466  1.00132.11           H  
ATOM    387 HG12 ILE A  86       2.570  45.443 358.873  1.00132.11           H  
ATOM    388 HG21 ILE A  86       0.251  44.554 358.431  1.00127.06           H  
ATOM    389 HG22 ILE A  86      -0.163  43.009 359.170  1.00127.06           H  
ATOM    390 HG23 ILE A  86       0.339  44.353 360.176  1.00127.06           H  
ATOM    391 HD11 ILE A  86       4.955  45.258 359.156  1.00141.41           H  
ATOM    392 HD12 ILE A  86       4.861  43.576 359.645  1.00141.41           H  
ATOM    393 HD13 ILE A  86       4.478  44.043 357.983  1.00141.41           H  
ATOM    394  N   LEU A  87       0.598  41.776 361.677  1.00119.21           N  
ATOM    395  CA  LEU A  87       0.052  41.713 363.034  1.00116.43           C  
ATOM    396  C   LEU A  87       0.839  40.742 363.934  1.00122.94           C  
ATOM    397  O   LEU A  87       1.098  41.094 365.082  1.00131.01           O  
ATOM    398  CB  LEU A  87      -1.460  41.392 362.954  1.00115.64           C  
ATOM    399  CG  LEU A  87      -2.196  41.112 364.286  1.00125.13           C  
ATOM    400  CD1 LEU A  87      -2.090  42.280 365.289  1.00137.43           C  
ATOM    401  CD2 LEU A  87      -3.659  40.692 364.028  1.00128.41           C  
ATOM    402  H   LEU A  87       0.017  41.378 360.952  1.00119.21           H  
ATOM    403  HA  LEU A  87       0.161  42.709 363.468  1.00116.43           H  
ATOM    404  HB3 LEU A  87      -1.593  40.522 362.312  1.00115.64           H  
ATOM    405  HB2 LEU A  87      -1.962  42.217 362.447  1.00115.64           H  
ATOM    406  HG  LEU A  87      -1.720  40.247 364.744  1.00125.13           H  
ATOM    407 HD11 LEU A  87      -3.036  42.489 365.787  1.00137.43           H  
ATOM    408 HD12 LEU A  87      -1.372  42.047 366.075  1.00137.43           H  
ATOM    409 HD13 LEU A  87      -1.764  43.204 364.811  1.00137.43           H  
ATOM    410 HD21 LEU A  87      -4.382  41.396 364.443  1.00128.41           H  
ATOM    411 HD22 LEU A  87      -3.879  40.610 362.963  1.00128.41           H  
ATOM    412 HD23 LEU A  87      -3.865  39.718 364.472  1.00128.41           H  
ATOM    413  N   VAL A  88       1.239  39.575 363.393  1.00125.52           N  
ATOM    414  CA  VAL A  88       2.105  38.595 364.062  1.00124.63           C  
ATOM    415  C   VAL A  88       3.510  39.157 364.346  1.00115.80           C  
ATOM    416  O   VAL A  88       4.006  38.999 365.462  1.00130.11           O  
ATOM    417  CB  VAL A  88       2.246  37.285 363.227  1.00111.26           C  
ATOM    418  CG1 VAL A  88       3.351  36.313 363.701  1.00103.40           C  
ATOM    419  CG2 VAL A  88       0.911  36.532 363.169  1.00103.61           C  
ATOM    420  H   VAL A  88       0.977  39.357 362.442  1.00125.52           H  
ATOM    421  HA  VAL A  88       1.650  38.345 365.020  1.00124.63           H  
ATOM    422  HB  VAL A  88       2.487  37.560 362.201  1.00111.26           H  
ATOM    423 HG11 VAL A  88       3.298  35.366 363.166  1.00103.40           H  
ATOM    424 HG12 VAL A  88       4.353  36.707 363.528  1.00103.40           H  
ATOM    425 HG13 VAL A  88       3.254  36.090 364.763  1.00103.40           H  
ATOM    426 HG21 VAL A  88       0.936  35.739 362.421  1.00103.61           H  
ATOM    427 HG22 VAL A  88       0.698  36.080 364.134  1.00103.61           H  
ATOM    428 HG23 VAL A  88       0.075  37.184 362.926  1.00103.61           H  
ATOM    429  N   ILE A  89       4.105  39.810 363.335  1.00113.13           N  
ATOM    430  CA  ILE A  89       5.445  40.390 363.390  1.00123.24           C  
ATOM    431  C   ILE A  89       5.528  41.581 364.370  1.00135.61           C  
ATOM    432  O   ILE A  89       6.473  41.632 365.152  1.00130.03           O  
ATOM    433  CB  ILE A  89       5.939  40.806 361.970  1.00123.99           C  
ATOM    434  CG1 ILE A  89       6.081  39.579 361.035  1.00122.36           C  
ATOM    435  CG2 ILE A  89       7.258  41.604 361.949  1.00127.85           C  
ATOM    436  CD1 ILE A  89       6.055  39.928 359.539  1.00116.10           C  
ATOM    437  H   ILE A  89       3.626  39.885 362.447  1.00113.13           H  
ATOM    438  HA  ILE A  89       6.118  39.614 363.763  1.00123.24           H  
ATOM    439  HB  ILE A  89       5.167  41.450 361.546  1.00123.99           H  
ATOM    440 HG13 ILE A  89       5.294  38.854 361.230  1.00122.36           H  
ATOM    441 HG12 ILE A  89       7.005  39.049 361.255  1.00122.36           H  
ATOM    442 HG21 ILE A  89       7.597  41.791 360.931  1.00127.85           H  
ATOM    443 HG22 ILE A  89       7.140  42.577 362.415  1.00127.85           H  
ATOM    444 HG23 ILE A  89       8.054  41.070 362.470  1.00127.85           H  
ATOM    445 HD11 ILE A  89       5.394  39.256 358.993  1.00116.10           H  
ATOM    446 HD12 ILE A  89       5.704  40.944 359.362  1.00116.10           H  
ATOM    447 HD13 ILE A  89       7.049  39.839 359.100  1.00116.10           H  
ATOM    448  N   VAL A  90       4.524  42.477 364.358  1.00141.67           N  
ATOM    449  CA  VAL A  90       4.421  43.620 365.273  1.00136.30           C  
ATOM    450  C   VAL A  90       4.082  43.207 366.723  1.00131.66           C  
ATOM    451  O   VAL A  90       4.616  43.821 367.646  1.00137.05           O  
ATOM    452  CB  VAL A  90       3.401  44.676 364.748  1.00130.09           C  
ATOM    453  CG1 VAL A  90       2.977  45.762 365.759  1.00131.73           C  
ATOM    454  CG2 VAL A  90       3.949  45.371 363.486  1.00122.56           C  
ATOM    455  H   VAL A  90       3.775  42.379 363.684  1.00141.67           H  
ATOM    456  HA  VAL A  90       5.403  44.098 365.306  1.00136.30           H  
ATOM    457  HB  VAL A  90       2.494  44.144 364.459  1.00130.09           H  
ATOM    458 HG11 VAL A  90       2.324  46.500 365.291  1.00131.73           H  
ATOM    459 HG12 VAL A  90       2.424  45.344 366.596  1.00131.73           H  
ATOM    460 HG13 VAL A  90       3.842  46.291 366.159  1.00131.73           H  
ATOM    461 HG21 VAL A  90       3.203  46.027 363.040  1.00122.56           H  
ATOM    462 HG22 VAL A  90       4.825  45.976 363.721  1.00122.56           H  
ATOM    463 HG23 VAL A  90       4.249  44.655 362.721  1.00122.56           H  
ATOM    464  N   SER A  91       3.269  42.150 366.908  1.00127.02           N  
ATOM    465  CA  SER A  91       2.995  41.551 368.222  1.00123.47           C  
ATOM    466  C   SER A  91       4.238  40.902 368.859  1.00129.45           C  
ATOM    467  O   SER A  91       4.364  40.923 370.082  1.00141.12           O  
ATOM    468  CB  SER A  91       1.854  40.523 368.110  1.00  0.00           C  
ATOM    469  OG  SER A  91       0.617  41.190 367.976  1.00  0.00           O  
ATOM    470  HB2 SER A  91       2.006  39.844 367.270  1.00  0.00           H  
ATOM    471  HB3 SER A  91       1.800  39.902 369.004  1.00  0.00           H  
ATOM    472  HG  SER A  91       0.543  41.499 367.069  1.00  0.00           H  
ATOM    473  H   SER A  91       2.848  41.693 366.111  1.00127.02           H  
ATOM    474  HA  SER A  91       2.678  42.347 368.899  1.00123.47           H  
ATOM    475  N   PHE A  92       5.139  40.375 368.012  1.00132.24           N  
ATOM    476  CA  PHE A  92       6.429  39.807 368.391  1.00134.94           C  
ATOM    477  C   PHE A  92       7.460  40.887 368.789  1.00137.95           C  
ATOM    478  O   PHE A  92       8.245  40.638 369.704  1.00139.30           O  
ATOM    479  CB  PHE A  92       6.908  38.893 367.240  1.00127.10           C  
ATOM    480  CG  PHE A  92       8.219  38.156 367.446  1.00124.47           C  
ATOM    481  CD1 PHE A  92       8.220  36.849 367.976  1.00119.36           C  
ATOM    482  CD2 PHE A  92       9.450  38.811 367.227  1.00120.97           C  
ATOM    483  CE1 PHE A  92       9.423  36.197 368.206  1.00127.08           C  
ATOM    484  CE2 PHE A  92      10.641  38.151 367.489  1.00114.88           C  
ATOM    485  CZ  PHE A  92      10.625  36.849 367.966  1.00125.68           C  
ATOM    486  H   PHE A  92       4.940  40.386 367.020  1.00132.24           H  
ATOM    487  HA  PHE A  92       6.270  39.176 369.268  1.00134.94           H  
ATOM    488  HB3 PHE A  92       6.996  39.465 366.319  1.00127.10           H  
ATOM    489  HB2 PHE A  92       6.141  38.143 367.042  1.00127.10           H  
ATOM    490  HD1 PHE A  92       7.289  36.342 368.188  1.00119.36           H  
ATOM    491  HD2 PHE A  92       9.470  39.825 366.855  1.00120.97           H  
ATOM    492  HE1 PHE A  92       9.422  35.186 368.586  1.00127.08           H  
ATOM    493  HE2 PHE A  92      11.583  38.648 367.311  1.00114.88           H  
ATOM    494  HZ  PHE A  92      11.554  36.345 368.160  1.00125.68           H  
ATOM    495  N   LYS A  93       7.434  42.062 368.126  1.00136.02           N  
ATOM    496  CA  LYS A  93       8.271  43.221 368.471  1.00134.51           C  
ATOM    497  C   LYS A  93       7.902  43.817 369.839  1.00139.05           C  
ATOM    498  O   LYS A  93       8.793  44.037 370.660  1.00142.24           O  
ATOM    499  CB  LYS A  93       8.162  44.340 367.409  1.00  0.00           C  
ATOM    500  CG  LYS A  93       8.781  44.032 366.039  1.00  0.00           C  
ATOM    501  CD  LYS A  93       8.722  45.254 365.104  1.00  0.00           C  
ATOM    502  CE  LYS A  93       8.607  44.868 363.623  1.00  0.00           C  
ATOM    503  NZ  LYS A  93       8.674  46.043 362.736  1.00  0.00           N1+
ATOM    504  H   LYS A  93       6.775  42.193 367.371  1.00136.02           H  
ATOM    505  HA  LYS A  93       9.309  42.885 368.515  1.00134.51           H  
ATOM    506  HB2 LYS A  93       7.119  44.627 367.277  1.00  0.00           H  
ATOM    507  HB3 LYS A  93       8.667  45.230 367.790  1.00  0.00           H  
ATOM    508  HG2 LYS A  93       9.817  43.714 366.161  1.00  0.00           H  
ATOM    509  HG3 LYS A  93       8.266  43.191 365.586  1.00  0.00           H  
ATOM    510  HD2 LYS A  93       7.885  45.897 365.380  1.00  0.00           H  
ATOM    511  HD3 LYS A  93       9.624  45.848 365.261  1.00  0.00           H  
ATOM    512  HE2 LYS A  93       9.392  44.165 363.343  1.00  0.00           H  
ATOM    513  HE3 LYS A  93       7.648  44.380 363.462  1.00  0.00           H  
ATOM    514  HZ1 LYS A  93       9.564  46.506 362.854  1.00  0.00           H  
ATOM    515  HZ2 LYS A  93       8.574  45.748 361.774  1.00  0.00           H  
ATOM    516  HZ3 LYS A  93       7.930  46.684 362.969  1.00  0.00           H  
ATOM    517  N   VAL A  94       6.600  44.095 370.022  1.00141.05           N  
ATOM    518  CA  VAL A  94       6.040  44.785 371.182  1.00142.79           C  
ATOM    519  C   VAL A  94       6.086  43.919 372.455  1.00138.74           C  
ATOM    520  O   VAL A  94       6.682  44.352 373.441  1.00148.03           O  
ATOM    521  CB  VAL A  94       4.588  45.273 370.896  1.00146.60           C  
ATOM    522  CG1 VAL A  94       3.797  45.755 372.131  1.00150.17           C  
ATOM    523  CG2 VAL A  94       4.585  46.389 369.834  1.00137.51           C  
ATOM    524  H   VAL A  94       5.944  43.880 369.283  1.00141.05           H  
ATOM    525  HA  VAL A  94       6.659  45.666 371.367  1.00142.79           H  
ATOM    526  HB  VAL A  94       4.031  44.436 370.471  1.00146.60           H  
ATOM    527 HG11 VAL A  94       2.842  46.186 371.832  1.00150.17           H  
ATOM    528 HG12 VAL A  94       3.569  44.941 372.819  1.00150.17           H  
ATOM    529 HG13 VAL A  94       4.347  46.521 372.680  1.00150.17           H  
ATOM    530 HG21 VAL A  94       3.567  46.674 369.566  1.00137.51           H  
ATOM    531 HG22 VAL A  94       5.093  47.283 370.200  1.00137.51           H  
ATOM    532 HG23 VAL A  94       5.086  46.083 368.917  1.00137.51           H  
ATOM    533  N   ASN A  95       5.486  42.715 372.404  1.00136.71           N  
ATOM    534  CA  ASN A  95       5.488  41.776 373.523  1.00147.07           C  
ATOM    535  C   ASN A  95       6.762  40.921 373.472  1.00147.27           C  
ATOM    536  O   ASN A  95       6.895  40.067 372.594  1.00151.62           O  
ATOM    537  CB  ASN A  95       4.212  40.900 373.504  1.00136.94           C  
ATOM    538  CG  ASN A  95       4.006  40.082 374.789  1.00138.68           C  
ATOM    539  OD1 ASN A  95       4.533  40.416 375.849  1.00144.03           O  
ATOM    540  ND2 ASN A  95       3.231  39.000 374.704  1.00136.28           N  
ATOM    541  H   ASN A  95       5.045  42.399 371.550  1.00136.71           H  
ATOM    542  HA  ASN A  95       5.497  42.334 374.462  1.00147.07           H  
ATOM    543  HB3 ASN A  95       4.210  40.233 372.641  1.00136.94           H  
ATOM    544  HB2 ASN A  95       3.339  41.544 373.397  1.00136.94           H  
ATOM    545 HD22 ASN A  95       3.058  38.438 375.526  1.00136.28           H  
ATOM    546 HD21 ASN A  95       2.805  38.740 373.827  1.00136.28           H  
ATOM    547  N   LYS A  96       7.654  41.157 374.446  1.00146.01           N  
ATOM    548  CA  LYS A  96       8.897  40.409 374.628  1.00138.57           C  
ATOM    549  C   LYS A  96       8.696  39.012 375.250  1.00147.56           C  
ATOM    550  O   LYS A  96       9.626  38.208 375.198  1.00152.69           O  
ATOM    551  CB  LYS A  96       9.901  41.267 375.424  1.00  0.00           C  
ATOM    552  CG  LYS A  96      10.365  42.512 374.646  1.00  0.00           C  
ATOM    553  CD  LYS A  96      11.421  43.332 375.400  1.00  0.00           C  
ATOM    554  CE  LYS A  96      11.872  44.569 374.605  1.00  0.00           C  
ATOM    555  NZ  LYS A  96      12.878  45.358 375.339  1.00  0.00           N1+
ATOM    556  H   LYS A  96       7.467  41.884 375.122  1.00146.01           H  
ATOM    557  HA  LYS A  96       9.323  40.245 373.640  1.00138.57           H  
ATOM    558  HB2 LYS A  96       9.468  41.560 376.382  1.00  0.00           H  
ATOM    559  HB3 LYS A  96      10.782  40.666 375.658  1.00  0.00           H  
ATOM    560  HG2 LYS A  96      10.769  42.206 373.680  1.00  0.00           H  
ATOM    561  HG3 LYS A  96       9.507  43.150 374.425  1.00  0.00           H  
ATOM    562  HD2 LYS A  96      11.013  43.637 376.365  1.00  0.00           H  
ATOM    563  HD3 LYS A  96      12.280  42.695 375.617  1.00  0.00           H  
ATOM    564  HE2 LYS A  96      12.297  44.267 373.647  1.00  0.00           H  
ATOM    565  HE3 LYS A  96      11.017  45.210 374.389  1.00  0.00           H  
ATOM    566  HZ1 LYS A  96      13.691  44.789 375.523  1.00  0.00           H  
ATOM    567  HZ2 LYS A  96      13.146  46.160 374.787  1.00  0.00           H  
ATOM    568  HZ3 LYS A  96      12.485  45.674 376.215  1.00  0.00           H  
ATOM    569  N   GLN A  97       7.495  38.728 375.787  1.00147.79           N  
ATOM    570  CA  GLN A  97       7.109  37.420 376.327  1.00146.61           C  
ATOM    571  C   GLN A  97       6.805  36.376 375.231  1.00156.14           C  
ATOM    572  O   GLN A  97       6.909  35.182 375.510  1.00149.97           O  
ATOM    573  CB  GLN A  97       5.905  37.585 377.275  1.00  0.00           C  
ATOM    574  CG  GLN A  97       6.188  38.515 378.476  1.00  0.00           C  
ATOM    575  CD  GLN A  97       4.998  38.667 379.428  1.00  0.00           C  
ATOM    576  OE1 GLN A  97       3.888  38.219 379.147  1.00  0.00           O  
ATOM    577  NE2 GLN A  97       5.225  39.322 380.569  1.00  0.00           N  
ATOM    578  H   GLN A  97       6.776  39.439 375.797  1.00147.79           H  
ATOM    579  HA  GLN A  97       7.946  37.035 376.913  1.00146.61           H  
ATOM    580  HB2 GLN A  97       5.048  37.957 376.714  1.00  0.00           H  
ATOM    581  HB3 GLN A  97       5.609  36.603 377.651  1.00  0.00           H  
ATOM    582  HG2 GLN A  97       7.041  38.134 379.039  1.00  0.00           H  
ATOM    583  HG3 GLN A  97       6.460  39.511 378.126  1.00  0.00           H  
ATOM    584 HE22 GLN A  97       4.473  39.455 381.229  1.00  0.00           H  
ATOM    585 HE21 GLN A  97       6.142  39.687 380.780  1.00  0.00           H  
ATOM    586  N   LEU A  98       6.470  36.835 374.010  1.00159.64           N  
ATOM    587  CA  LEU A  98       6.264  36.001 372.819  1.00149.22           C  
ATOM    588  C   LEU A  98       7.560  35.729 372.030  1.00141.62           C  
ATOM    589  O   LEU A  98       7.481  35.111 370.969  1.00141.48           O  
ATOM    590  CB  LEU A  98       5.170  36.644 371.926  1.00139.99           C  
ATOM    591  CG  LEU A  98       3.739  36.241 372.337  1.00143.93           C  
ATOM    592  CD1 LEU A  98       2.680  37.065 371.583  1.00129.24           C  
ATOM    593  CD2 LEU A  98       3.481  34.730 372.165  1.00133.81           C  
ATOM    594  H   LEU A  98       6.417  37.832 373.859  1.00159.64           H  
ATOM    595  HA  LEU A  98       5.926  35.014 373.137  1.00149.22           H  
ATOM    596  HB3 LEU A  98       5.296  36.367 370.878  1.00139.99           H  
ATOM    597  HB2 LEU A  98       5.282  37.729 371.947  1.00139.99           H  
ATOM    598  HG  LEU A  98       3.631  36.480 373.395  1.00143.93           H  
ATOM    599 HD11 LEU A  98       2.249  36.516 370.745  1.00129.24           H  
ATOM    600 HD12 LEU A  98       1.860  37.321 372.251  1.00129.24           H  
ATOM    601 HD13 LEU A  98       3.086  37.993 371.180  1.00129.24           H  
ATOM    602 HD21 LEU A  98       2.465  34.522 371.829  1.00133.81           H  
ATOM    603 HD22 LEU A  98       4.163  34.284 371.441  1.00133.81           H  
ATOM    604 HD23 LEU A  98       3.618  34.201 373.108  1.00133.81           H  
ATOM    605  N   LYS A  99       8.726  36.150 372.550  1.00143.98           N  
ATOM    606  CA  LYS A  99      10.036  35.952 371.921  1.00142.52           C  
ATOM    607  C   LYS A  99      10.735  34.673 372.429  1.00139.91           C  
ATOM    608  O   LYS A  99      11.946  34.683 372.653  1.00138.89           O  
ATOM    609  CB  LYS A  99      10.886  37.232 372.081  1.00129.11           C  
ATOM    610  CG  LYS A  99      10.224  38.478 371.457  1.00121.79           C  
ATOM    611  CD  LYS A  99      11.076  39.753 371.555  1.00127.57           C  
ATOM    612  CE  LYS A  99      12.277  39.765 370.597  1.00125.47           C  
ATOM    613  NZ  LYS A  99      13.032  41.026 370.693  1.00118.59           N1+
ATOM    614  H   LYS A  99       8.728  36.637 373.435  1.00143.98           H  
ATOM    615  HA  LYS A  99       9.904  35.799 370.852  1.00142.52           H  
ATOM    616  HB3 LYS A  99      11.855  37.075 371.607  1.00129.11           H  
ATOM    617  HB2 LYS A  99      11.089  37.416 373.136  1.00129.11           H  
ATOM    618  HG3 LYS A  99       9.269  38.666 371.948  1.00121.79           H  
ATOM    619  HG2 LYS A  99       9.975  38.285 370.414  1.00121.79           H  
ATOM    620  HD3 LYS A  99      11.428  39.864 372.582  1.00127.57           H  
ATOM    621  HD2 LYS A  99      10.436  40.616 371.362  1.00127.57           H  
ATOM    622  HE3 LYS A  99      11.937  39.647 369.569  1.00125.47           H  
ATOM    623  HE2 LYS A  99      12.955  38.939 370.811  1.00125.47           H  
ATOM    624  HZ1 LYS A  99      13.377  41.142 371.635  1.00118.59           H  
ATOM    625  HZ2 LYS A  99      13.810  41.004 370.050  1.00118.59           H  
ATOM    626  HZ3 LYS A  99      12.424  41.799 370.458  1.00118.59           H  
ATOM    627  N   THR A 100       9.960  33.582 372.568  1.00134.06           N  
ATOM    628  CA  THR A 100      10.440  32.233 372.889  1.00132.51           C  
ATOM    629  C   THR A 100      11.126  31.568 371.674  1.00129.46           C  
ATOM    630  O   THR A 100      10.966  32.047 370.553  1.00121.48           O  
ATOM    631  CB  THR A 100       9.277  31.315 373.377  1.00126.74           C  
ATOM    632  OG1 THR A 100       8.501  30.747 372.335  1.00130.26           O  
ATOM    633  CG2 THR A 100       8.342  31.981 374.400  1.00136.55           C  
ATOM    634  H   THR A 100       8.975  33.659 372.359  1.00134.06           H  
ATOM    635  HA  THR A 100      11.176  32.313 373.691  1.00132.51           H  
ATOM    636  HB  THR A 100       9.735  30.466 373.887  1.00126.74           H  
ATOM    637  HG1 THR A 100       7.802  31.366 372.105  1.00130.26           H  
ATOM    638 HG21 THR A 100       7.628  31.262 374.804  1.00136.55           H  
ATOM    639 HG22 THR A 100       8.906  32.390 375.239  1.00136.55           H  
ATOM    640 HG23 THR A 100       7.767  32.796 373.957  1.00136.55           H  
ATOM    641  N   VAL A 101      11.861  30.467 371.922  1.00128.24           N  
ATOM    642  CA  VAL A 101      12.596  29.686 370.916  1.00119.07           C  
ATOM    643  C   VAL A 101      11.724  29.153 369.759  1.00112.41           C  
ATOM    644  O   VAL A 101      12.144  29.253 368.606  1.00110.33           O  
ATOM    645  CB  VAL A 101      13.362  28.500 371.582  1.00124.28           C  
ATOM    646  CG1 VAL A 101      13.894  27.407 370.623  1.00114.41           C  
ATOM    647  CG2 VAL A 101      14.520  29.031 372.444  1.00126.13           C  
ATOM    648  H   VAL A 101      11.950  30.144 372.874  1.00128.24           H  
ATOM    649  HA  VAL A 101      13.330  30.362 370.472  1.00119.07           H  
ATOM    650  HB  VAL A 101      12.673  28.000 372.264  1.00124.28           H  
ATOM    651 HG11 VAL A 101      14.538  26.699 371.145  1.00114.41           H  
ATOM    652 HG12 VAL A 101      13.090  26.821 370.176  1.00114.41           H  
ATOM    653 HG13 VAL A 101      14.480  27.840 369.814  1.00114.41           H  
ATOM    654 HG21 VAL A 101      15.050  28.220 372.942  1.00126.13           H  
ATOM    655 HG22 VAL A 101      15.241  29.573 371.834  1.00126.13           H  
ATOM    656 HG23 VAL A 101      14.169  29.709 373.222  1.00126.13           H  
ATOM    657  N   ASN A 102      10.531  28.623 370.081  1.00109.16           N  
ATOM    658  CA  ASN A 102       9.590  28.091 369.095  1.00110.12           C  
ATOM    659  C   ASN A 102       8.896  29.206 368.292  1.00116.00           C  
ATOM    660  O   ASN A 102       8.766  29.072 367.076  1.00127.09           O  
ATOM    661  CB  ASN A 102       8.572  27.169 369.797  1.00119.54           C  
ATOM    662  CG  ASN A 102       7.679  26.416 368.809  1.00123.19           C  
ATOM    663  OD1 ASN A 102       6.535  26.809 368.590  1.00103.12           O  
ATOM    664  ND2 ASN A 102       8.203  25.342 368.212  1.00120.64           N  
ATOM    665  H   ASN A 102      10.234  28.607 371.046  1.00109.16           H  
ATOM    666  HA  ASN A 102      10.154  27.484 368.384  1.00110.12           H  
ATOM    667  HB3 ASN A 102       7.949  27.739 370.489  1.00119.54           H  
ATOM    668  HB2 ASN A 102       9.097  26.427 370.396  1.00119.54           H  
ATOM    669 HD22 ASN A 102       7.660  24.818 367.542  1.00120.64           H  
ATOM    670 HD21 ASN A 102       9.152  25.047 368.417  1.00120.64           H  
ATOM    671  N   ASN A 103       8.494  30.290 368.979  1.00109.33           N  
ATOM    672  CA  ASN A 103       7.860  31.468 368.373  1.00111.05           C  
ATOM    673  C   ASN A 103       8.836  32.304 367.521  1.00112.04           C  
ATOM    674  O   ASN A 103       8.374  33.104 366.709  1.00106.09           O  
ATOM    675  CB  ASN A 103       7.207  32.347 369.464  1.00113.60           C  
ATOM    676  CG  ASN A 103       6.114  31.681 370.314  1.00117.60           C  
ATOM    677  OD1 ASN A 103       5.889  32.098 371.447  1.00114.69           O  
ATOM    678  ND2 ASN A 103       5.431  30.655 369.801  1.00119.45           N  
ATOM    679  H   ASN A 103       8.656  30.332 369.976  1.00109.33           H  
ATOM    680  HA  ASN A 103       7.080  31.115 367.698  1.00111.05           H  
ATOM    681  HB3 ASN A 103       6.757  33.230 369.007  1.00113.60           H  
ATOM    682  HB2 ASN A 103       7.985  32.710 370.137  1.00113.60           H  
ATOM    683 HD22 ASN A 103       4.715  30.202 370.351  1.00119.45           H  
ATOM    684 HD21 ASN A 103       5.630  30.315 368.872  1.00119.45           H  
ATOM    685  N   TYR A 104      10.153  32.078 367.684  1.00114.91           N  
ATOM    686  CA  TYR A 104      11.215  32.641 366.852  1.00109.03           C  
ATOM    687  C   TYR A 104      11.180  32.054 365.425  1.00127.42           C  
ATOM    688  O   TYR A 104      11.456  32.785 364.477  1.00125.71           O  
ATOM    689  CB  TYR A 104      12.586  32.399 367.529  1.00113.29           C  
ATOM    690  CG  TYR A 104      13.591  33.514 367.316  1.00123.55           C  
ATOM    691  CD1 TYR A 104      13.562  34.652 368.147  1.00136.17           C  
ATOM    692  CD2 TYR A 104      14.544  33.430 366.285  1.00134.90           C  
ATOM    693  CE1 TYR A 104      14.442  35.725 367.913  1.00140.54           C  
ATOM    694  CE2 TYR A 104      15.421  34.505 366.043  1.00148.84           C  
ATOM    695  CZ  TYR A 104      15.365  35.657 366.851  1.00156.18           C  
ATOM    696  OH  TYR A 104      16.210  36.699 366.606  1.00163.27           O  
ATOM    697  H   TYR A 104      10.453  31.429 368.399  1.00114.91           H  
ATOM    698  HA  TYR A 104      11.042  33.717 366.775  1.00109.03           H  
ATOM    699  HB3 TYR A 104      13.013  31.439 367.233  1.00113.29           H  
ATOM    700  HB2 TYR A 104      12.464  32.329 368.608  1.00113.29           H  
ATOM    701  HD1 TYR A 104      12.852  34.707 368.960  1.00136.17           H  
ATOM    702  HD2 TYR A 104      14.596  32.542 365.679  1.00134.90           H  
ATOM    703  HE1 TYR A 104      14.402  36.599 368.547  1.00140.54           H  
ATOM    704  HE2 TYR A 104      16.135  34.449 365.236  1.00148.84           H  
ATOM    705  HH  TYR A 104      16.108  37.425 367.225  1.00163.27           H  
ATOM    706  N   PHE A 105      10.794  30.771 365.291  1.00122.44           N  
ATOM    707  CA  PHE A 105      10.590  30.094 364.005  1.00107.80           C  
ATOM    708  C   PHE A 105       9.263  30.495 363.334  1.00112.22           C  
ATOM    709  O   PHE A 105       9.202  30.505 362.105  1.00120.08           O  
ATOM    710  CB  PHE A 105      10.633  28.564 364.203  1.00 98.35           C  
ATOM    711  CG  PHE A 105      11.879  28.013 364.875  1.00100.37           C  
ATOM    712  CD1 PHE A 105      13.161  28.348 364.392  1.00114.91           C  
ATOM    713  CD2 PHE A 105      11.767  27.089 365.936  1.00 99.74           C  
ATOM    714  CE1 PHE A 105      14.291  27.815 364.996  1.00116.25           C  
ATOM    715  CE2 PHE A 105      12.911  26.573 366.530  1.00104.78           C  
ATOM    716  CZ  PHE A 105      14.168  26.939 366.067  1.00111.87           C  
ATOM    717  H   PHE A 105      10.579  30.227 366.116  1.00122.44           H  
ATOM    718  HA  PHE A 105      11.398  30.382 363.330  1.00107.80           H  
ATOM    719  HB3 PHE A 105      10.543  28.072 363.234  1.00 98.35           H  
ATOM    720  HB2 PHE A 105       9.762  28.252 364.780  1.00 98.35           H  
ATOM    721  HD1 PHE A 105      13.268  29.014 363.551  1.00114.91           H  
ATOM    722  HD2 PHE A 105      10.795  26.785 366.294  1.00 99.74           H  
ATOM    723  HE1 PHE A 105      15.268  28.072 364.620  1.00116.25           H  
ATOM    724  HE2 PHE A 105      12.825  25.881 367.354  1.00104.78           H  
ATOM    725  HZ  PHE A 105      15.052  26.528 366.530  1.00111.87           H  
ATOM    726  N   LEU A 106       8.242  30.845 364.141  1.00104.43           N  
ATOM    727  CA  LEU A 106       6.953  31.367 363.673  1.00 99.61           C  
ATOM    728  C   LEU A 106       7.056  32.808 363.134  1.00104.61           C  
ATOM    729  O   LEU A 106       6.226  33.189 362.310  1.00109.91           O  
ATOM    730  CB  LEU A 106       5.892  31.288 364.796  1.00 98.08           C  
ATOM    731  CG  LEU A 106       5.634  29.876 365.373  1.00 94.06           C  
ATOM    732  CD1 LEU A 106       4.590  29.920 366.506  1.00106.85           C  
ATOM    733  CD2 LEU A 106       5.270  28.835 364.299  1.00 86.37           C  
ATOM    734  H   LEU A 106       8.368  30.802 365.143  1.00104.43           H  
ATOM    735  HA  LEU A 106       6.626  30.745 362.839  1.00 99.61           H  
ATOM    736  HB3 LEU A 106       4.947  31.681 364.417  1.00 98.08           H  
ATOM    737  HB2 LEU A 106       6.180  31.957 365.607  1.00 98.08           H  
ATOM    738  HG  LEU A 106       6.563  29.541 365.830  1.00 94.06           H  
ATOM    739 HD11 LEU A 106       4.923  29.324 367.356  1.00106.85           H  
ATOM    740 HD12 LEU A 106       4.416  30.935 366.865  1.00106.85           H  
ATOM    741 HD13 LEU A 106       3.622  29.526 366.193  1.00106.85           H  
ATOM    742 HD21 LEU A 106       4.484  28.153 364.623  1.00 86.37           H  
ATOM    743 HD22 LEU A 106       4.931  29.302 363.376  1.00 86.37           H  
ATOM    744 HD23 LEU A 106       6.140  28.228 364.056  1.00 86.37           H  
ATOM    745  N   LEU A 107       8.087  33.560 363.566  1.00104.23           N  
ATOM    746  CA  LEU A 107       8.459  34.861 363.009  1.00109.83           C  
ATOM    747  C   LEU A 107       9.010  34.725 361.577  1.00109.89           C  
ATOM    748  O   LEU A 107       8.659  35.548 360.736  1.00112.49           O  
ATOM    749  CB  LEU A 107       9.470  35.561 363.950  1.00119.46           C  
ATOM    750  CG  LEU A 107       9.887  36.995 363.541  1.00109.87           C  
ATOM    751  CD1 LEU A 107       8.735  38.004 363.734  1.00 97.57           C  
ATOM    752  CD2 LEU A 107      11.188  37.427 364.249  1.00102.29           C  
ATOM    753  H   LEU A 107       8.708  33.186 364.270  1.00104.23           H  
ATOM    754  HA  LEU A 107       7.553  35.469 362.964  1.00109.83           H  
ATOM    755  HB3 LEU A 107      10.370  34.951 363.986  1.00119.46           H  
ATOM    756  HB2 LEU A 107       9.083  35.575 364.970  1.00119.46           H  
ATOM    757  HG  LEU A 107      10.133  37.001 362.480  1.00109.87           H  
ATOM    758 HD11 LEU A 107       8.992  38.825 364.402  1.00 97.57           H  
ATOM    759 HD12 LEU A 107       8.465  38.450 362.780  1.00 97.57           H  
ATOM    760 HD13 LEU A 107       7.839  37.537 364.142  1.00 97.57           H  
ATOM    761 HD21 LEU A 107      11.123  38.420 364.691  1.00102.29           H  
ATOM    762 HD22 LEU A 107      11.471  36.735 365.044  1.00102.29           H  
ATOM    763 HD23 LEU A 107      12.017  37.454 363.542  1.00102.29           H  
ATOM    764  N   SER A 108       9.835  33.692 361.319  1.00109.92           N  
ATOM    765  CA  SER A 108      10.396  33.402 359.995  1.00103.42           C  
ATOM    766  C   SER A 108       9.338  32.908 358.991  1.00 99.75           C  
ATOM    767  O   SER A 108       9.430  33.265 357.815  1.00 96.97           O  
ATOM    768  CB  SER A 108      11.577  32.424 360.132  1.00100.75           C  
ATOM    769  OG  SER A 108      12.195  32.173 358.886  1.00110.20           O  
ATOM    770  H   SER A 108      10.080  33.053 362.062  1.00109.92           H  
ATOM    771  HA  SER A 108      10.797  34.338 359.602  1.00103.42           H  
ATOM    772  HB3 SER A 108      11.257  31.477 360.567  1.00100.75           H  
ATOM    773  HB2 SER A 108      12.327  32.846 360.797  1.00100.75           H  
ATOM    774  HG  SER A 108      11.602  31.627 358.359  1.00110.20           H  
ATOM    775  N   LEU A 109       8.329  32.159 359.477  1.00103.15           N  
ATOM    776  CA  LEU A 109       7.116  31.835 358.724  1.00 98.06           C  
ATOM    777  C   LEU A 109       6.333  33.103 358.362  1.00107.14           C  
ATOM    778  O   LEU A 109       5.992  33.266 357.195  1.00108.63           O  
ATOM    779  CB  LEU A 109       6.209  30.872 359.522  1.00 87.46           C  
ATOM    780  CG  LEU A 109       6.672  29.404 359.538  1.00 92.68           C  
ATOM    781  CD1 LEU A 109       5.778  28.572 360.479  1.00 87.13           C  
ATOM    782  CD2 LEU A 109       6.707  28.803 358.121  1.00 96.70           C  
ATOM    783  H   LEU A 109       8.339  31.883 360.449  1.00103.15           H  
ATOM    784  HA  LEU A 109       7.418  31.363 357.787  1.00 98.06           H  
ATOM    785  HB3 LEU A 109       5.198  30.895 359.112  1.00 87.46           H  
ATOM    786  HB2 LEU A 109       6.117  31.239 360.544  1.00 87.46           H  
ATOM    787  HG  LEU A 109       7.685  29.373 359.943  1.00 92.68           H  
ATOM    788 HD11 LEU A 109       6.380  27.993 361.177  1.00 87.13           H  
ATOM    789 HD12 LEU A 109       5.114  29.199 361.072  1.00 87.13           H  
ATOM    790 HD13 LEU A 109       5.136  27.878 359.938  1.00 87.13           H  
ATOM    791 HD21 LEU A 109       6.467  27.740 358.109  1.00 96.70           H  
ATOM    792 HD22 LEU A 109       6.001  29.302 357.457  1.00 96.70           H  
ATOM    793 HD23 LEU A 109       7.696  28.914 357.681  1.00 96.70           H  
ATOM    794  N   ALA A 110       6.106  33.989 359.349  1.00100.54           N  
ATOM    795  CA  ALA A 110       5.388  35.248 359.164  1.00 99.46           C  
ATOM    796  C   ALA A 110       6.076  36.230 358.202  1.00100.81           C  
ATOM    797  O   ALA A 110       5.374  36.906 357.457  1.00101.38           O  
ATOM    798  CB  ALA A 110       5.110  35.900 360.525  1.00105.39           C  
ATOM    799  H   ALA A 110       6.421  33.786 360.288  1.00100.54           H  
ATOM    800  HA  ALA A 110       4.430  34.981 358.724  1.00 99.46           H  
ATOM    801  HB1 ALA A 110       4.458  36.767 360.415  1.00105.39           H  
ATOM    802  HB2 ALA A 110       4.608  35.201 361.192  1.00105.39           H  
ATOM    803  HB3 ALA A 110       6.027  36.229 361.015  1.00105.39           H  
ATOM    804  N   CYS A 111       7.420  36.258 358.194  1.00100.16           N  
ATOM    805  CA  CYS A 111       8.234  37.055 357.272  1.00 92.00           C  
ATOM    806  C   CYS A 111       8.143  36.540 355.824  1.00101.62           C  
ATOM    807  O   CYS A 111       7.996  37.355 354.914  1.00110.98           O  
ATOM    808  CB  CYS A 111       9.707  37.127 357.717  1.00102.96           C  
ATOM    809  SG  CYS A 111       9.853  38.120 359.230  1.00114.15           S  
ATOM    810  H   CYS A 111       7.927  35.689 358.859  1.00100.16           H  
ATOM    811  HA  CYS A 111       7.834  38.072 357.272  1.00 92.00           H  
ATOM    812  HB3 CYS A 111      10.324  37.594 356.948  1.00102.96           H  
ATOM    813  HB2 CYS A 111      10.114  36.131 357.896  1.00102.96           H  
ATOM    814  HG  CYS A 111       9.263  37.228 360.034  1.00114.15           H  
ATOM    815  N   ALA A 112       8.195  35.208 355.639  1.00106.48           N  
ATOM    816  CA  ALA A 112       8.036  34.541 354.344  1.00101.98           C  
ATOM    817  C   ALA A 112       6.627  34.686 353.749  1.00 94.43           C  
ATOM    818  O   ALA A 112       6.497  34.928 352.550  1.00 95.27           O  
ATOM    819  CB  ALA A 112       8.405  33.057 354.491  1.00105.94           C  
ATOM    820  H   ALA A 112       8.318  34.600 356.437  1.00106.48           H  
ATOM    821  HA  ALA A 112       8.724  35.001 353.636  1.00101.98           H  
ATOM    822  HB1 ALA A 112       8.179  32.508 353.579  1.00105.94           H  
ATOM    823  HB2 ALA A 112       9.467  32.930 354.699  1.00105.94           H  
ATOM    824  HB3 ALA A 112       7.852  32.581 355.301  1.00105.94           H  
ATOM    825  N   ASP A 113       5.608  34.555 354.610  1.00 92.15           N  
ATOM    826  CA  ASP A 113       4.193  34.691 354.271  1.00104.07           C  
ATOM    827  C   ASP A 113       3.766  36.148 354.015  1.00105.12           C  
ATOM    828  O   ASP A 113       2.868  36.352 353.201  1.00105.84           O  
ATOM    829  CB  ASP A 113       3.333  34.016 355.362  1.00  0.00           C  
ATOM    830  CG  ASP A 113       3.549  32.503 355.490  1.00  0.00           C  
ATOM    831  OD1 ASP A 113       4.010  31.793 354.598  1.00  0.00           O  
ATOM    832  OD2 ASP A 113       3.116  32.020 356.689  1.00  0.00           O  
ATOM    833  H   ASP A 113       5.810  34.330 355.576  1.00 92.15           H  
ATOM    834  HA  ASP A 113       4.020  34.159 353.333  1.00104.07           H  
ATOM    835  HB2 ASP A 113       3.578  34.464 356.324  1.00  0.00           H  
ATOM    836  HB3 ASP A 113       2.273  34.191 355.192  1.00  0.00           H  
ATOM    837  HD2 ASP A 113       3.241  31.071 356.762  1.00  0.00           H  
ATOM    838  N   LEU A 114       4.435  37.128 354.651  1.00100.99           N  
ATOM    839  CA  LEU A 114       4.263  38.561 354.387  1.00104.09           C  
ATOM    840  C   LEU A 114       4.780  38.952 352.991  1.00101.01           C  
ATOM    841  O   LEU A 114       4.082  39.681 352.287  1.00100.69           O  
ATOM    842  CB  LEU A 114       4.952  39.388 355.499  1.00100.03           C  
ATOM    843  CG  LEU A 114       4.833  40.926 355.374  1.00100.01           C  
ATOM    844  CD1 LEU A 114       3.369  41.409 355.435  1.00 96.56           C  
ATOM    845  CD2 LEU A 114       5.714  41.626 356.425  1.00106.09           C  
ATOM    846  H   LEU A 114       5.143  36.885 355.331  1.00100.99           H  
ATOM    847  HA  LEU A 114       3.192  38.770 354.416  1.00104.09           H  
ATOM    848  HB3 LEU A 114       6.008  39.114 355.528  1.00100.03           H  
ATOM    849  HB2 LEU A 114       4.544  39.100 356.466  1.00100.03           H  
ATOM    850  HG  LEU A 114       5.239  41.226 354.408  1.00100.01           H  
ATOM    851 HD11 LEU A 114       3.252  42.304 356.046  1.00 96.56           H  
ATOM    852 HD12 LEU A 114       3.002  41.654 354.438  1.00 96.56           H  
ATOM    853 HD13 LEU A 114       2.706  40.650 355.850  1.00 96.56           H  
ATOM    854 HD21 LEU A 114       6.215  42.496 355.998  1.00106.09           H  
ATOM    855 HD22 LEU A 114       5.130  41.965 357.280  1.00106.09           H  
ATOM    856 HD23 LEU A 114       6.491  40.968 356.814  1.00106.09           H  
ATOM    857  N   ILE A 115       5.965  38.431 352.618  1.00103.05           N  
ATOM    858  CA  ILE A 115       6.586  38.581 351.297  1.00103.68           C  
ATOM    859  C   ILE A 115       5.708  38.005 350.167  1.00102.70           C  
ATOM    860  O   ILE A 115       5.569  38.648 349.127  1.00103.10           O  
ATOM    861  CB  ILE A 115       8.004  37.928 351.264  1.00 97.24           C  
ATOM    862  CG1 ILE A 115       9.005  38.759 352.099  1.00 91.09           C  
ATOM    863  CG2 ILE A 115       8.595  37.668 349.860  1.00 87.70           C  
ATOM    864  CD1 ILE A 115      10.277  37.988 352.490  1.00 89.80           C  
ATOM    865  H   ILE A 115       6.473  37.855 353.275  1.00103.05           H  
ATOM    866  HA  ILE A 115       6.701  39.650 351.112  1.00103.68           H  
ATOM    867  HB  ILE A 115       7.919  36.956 351.749  1.00 97.24           H  
ATOM    868 HG13 ILE A 115       8.530  39.118 353.011  1.00 91.09           H  
ATOM    869 HG12 ILE A 115       9.280  39.657 351.544  1.00 91.09           H  
ATOM    870 HG21 ILE A 115       9.609  37.273 349.920  1.00 87.70           H  
ATOM    871 HG22 ILE A 115       8.019  36.934 349.297  1.00 87.70           H  
ATOM    872 HG23 ILE A 115       8.637  38.587 349.274  1.00 87.70           H  
ATOM    873 HD11 ILE A 115      10.530  38.159 353.536  1.00 89.80           H  
ATOM    874 HD12 ILE A 115      10.163  36.913 352.355  1.00 89.80           H  
ATOM    875 HD13 ILE A 115      11.128  38.307 351.887  1.00 89.80           H  
ATOM    876  N   ILE A 116       5.097  36.834 350.419  1.00 95.01           N  
ATOM    877  CA  ILE A 116       4.138  36.192 349.520  1.00 98.75           C  
ATOM    878  C   ILE A 116       2.818  36.985 349.387  1.00104.02           C  
ATOM    879  O   ILE A 116       2.270  37.045 348.289  1.00111.48           O  
ATOM    880  CB  ILE A 116       3.872  34.711 349.941  1.00 94.04           C  
ATOM    881  CG1 ILE A 116       5.126  33.846 349.660  1.00 92.27           C  
ATOM    882  CG2 ILE A 116       2.625  34.045 349.313  1.00 89.76           C  
ATOM    883  CD1 ILE A 116       5.173  32.527 350.447  1.00 96.33           C  
ATOM    884  H   ILE A 116       5.277  36.358 351.293  1.00 95.01           H  
ATOM    885  HA  ILE A 116       4.608  36.181 348.538  1.00 98.75           H  
ATOM    886  HB  ILE A 116       3.714  34.711 351.020  1.00 94.04           H  
ATOM    887 HG13 ILE A 116       6.033  34.403 349.895  1.00 92.27           H  
ATOM    888 HG12 ILE A 116       5.188  33.632 348.592  1.00 92.27           H  
ATOM    889 HG21 ILE A 116       2.547  32.996 349.594  1.00 89.76           H  
ATOM    890 HG22 ILE A 116       1.700  34.515 349.646  1.00 89.76           H  
ATOM    891 HG23 ILE A 116       2.655  34.090 348.224  1.00 89.76           H  
ATOM    892 HD11 ILE A 116       6.194  32.151 350.507  1.00 96.33           H  
ATOM    893 HD12 ILE A 116       4.812  32.653 351.468  1.00 96.33           H  
ATOM    894 HD13 ILE A 116       4.567  31.757 349.969  1.00 96.33           H  
ATOM    895  N   GLY A 117       2.364  37.617 350.483  1.00108.78           N  
ATOM    896  CA  GLY A 117       1.152  38.435 350.530  1.00109.63           C  
ATOM    897  C   GLY A 117       1.278  39.725 349.709  1.00109.72           C  
ATOM    898  O   GLY A 117       0.344  40.071 348.986  1.00111.98           O  
ATOM    899  H   GLY A 117       2.874  37.516 351.350  1.00108.78           H  
ATOM    900  HA3 GLY A 117       0.963  38.710 351.568  1.00109.63           H  
ATOM    901  HA2 GLY A 117       0.290  37.865 350.194  1.00109.63           H  
ATOM    902  N   VAL A 118       2.415  40.431 349.838  1.00106.57           N  
ATOM    903  CA  VAL A 118       2.620  41.771 349.284  1.00116.96           C  
ATOM    904  C   VAL A 118       3.225  41.784 347.862  1.00104.03           C  
ATOM    905  O   VAL A 118       2.979  42.750 347.140  1.00112.48           O  
ATOM    906  CB  VAL A 118       3.479  42.636 350.255  1.00117.70           C  
ATOM    907  CG1 VAL A 118       4.961  42.227 350.340  1.00123.11           C  
ATOM    908  CG2 VAL A 118       3.374  44.147 349.975  1.00109.70           C  
ATOM    909  H   VAL A 118       3.142  40.089 350.452  1.00106.57           H  
ATOM    910  HA  VAL A 118       1.646  42.257 349.202  1.00116.96           H  
ATOM    911  HB  VAL A 118       3.065  42.477 351.251  1.00117.70           H  
ATOM    912 HG11 VAL A 118       5.425  42.633 351.239  1.00123.11           H  
ATOM    913 HG12 VAL A 118       5.080  41.146 350.369  1.00123.11           H  
ATOM    914 HG13 VAL A 118       5.530  42.601 349.492  1.00123.11           H  
ATOM    915 HG21 VAL A 118       3.878  44.721 350.753  1.00109.70           H  
ATOM    916 HG22 VAL A 118       3.833  44.420 349.024  1.00109.70           H  
ATOM    917 HG23 VAL A 118       2.336  44.477 349.949  1.00109.70           H  
ATOM    918  N   ILE A 119       3.957  40.726 347.463  1.00104.81           N  
ATOM    919  CA  ILE A 119       4.536  40.601 346.121  1.00114.09           C  
ATOM    920  C   ILE A 119       3.840  39.479 345.336  1.00112.24           C  
ATOM    921  O   ILE A 119       3.208  39.777 344.324  1.00107.03           O  
ATOM    922  CB  ILE A 119       6.083  40.364 346.133  1.00107.45           C  
ATOM    923  CG1 ILE A 119       6.823  41.600 346.692  1.00103.56           C  
ATOM    924  CG2 ILE A 119       6.686  39.986 344.757  1.00106.79           C  
ATOM    925  CD1 ILE A 119       8.261  41.318 347.155  1.00 95.10           C  
ATOM    926  H   ILE A 119       4.126  39.960 348.101  1.00104.81           H  
ATOM    927  HA  ILE A 119       4.372  41.518 345.552  1.00114.09           H  
ATOM    928  HB  ILE A 119       6.288  39.532 346.807  1.00107.45           H  
ATOM    929 HG13 ILE A 119       6.280  42.012 347.538  1.00103.56           H  
ATOM    930 HG12 ILE A 119       6.831  42.392 345.942  1.00103.56           H  
ATOM    931 HG21 ILE A 119       7.772  39.924 344.794  1.00106.79           H  
ATOM    932 HG22 ILE A 119       6.342  39.013 344.408  1.00106.79           H  
ATOM    933 HG23 ILE A 119       6.427  40.724 343.997  1.00106.79           H  
ATOM    934 HD11 ILE A 119       8.600  42.086 347.851  1.00 95.10           H  
ATOM    935 HD12 ILE A 119       8.336  40.359 347.665  1.00 95.10           H  
ATOM    936 HD13 ILE A 119       8.955  41.309 346.314  1.00 95.10           H  
ATOM    937  N   SER A 120       4.007  38.221 345.780  1.00114.21           N  
ATOM    938  CA  SER A 120       3.746  37.035 344.961  1.00108.07           C  
ATOM    939  C   SER A 120       2.283  36.851 344.533  1.00101.55           C  
ATOM    940  O   SER A 120       2.034  36.601 343.354  1.00 93.02           O  
ATOM    941  CB  SER A 120       4.243  35.776 345.678  1.00100.89           C  
ATOM    942  OG  SER A 120       5.635  35.845 345.910  1.00 96.73           O  
ATOM    943  H   SER A 120       4.526  38.057 346.631  1.00114.21           H  
ATOM    944  HA  SER A 120       4.334  37.157 344.053  1.00108.07           H  
ATOM    945  HB3 SER A 120       4.044  34.908 345.055  1.00100.89           H  
ATOM    946  HB2 SER A 120       3.712  35.606 346.612  1.00100.89           H  
ATOM    947  HG  SER A 120       5.939  34.961 346.136  1.00 96.73           H  
ATOM    948  N   MET A 121       1.356  37.007 345.492  1.00 96.30           N  
ATOM    949  CA  MET A 121      -0.091  36.922 345.292  1.00105.51           C  
ATOM    950  C   MET A 121      -0.629  38.008 344.344  1.00110.68           C  
ATOM    951  O   MET A 121      -1.506  37.702 343.541  1.00118.12           O  
ATOM    952  CB  MET A 121      -0.800  36.946 346.666  1.00104.47           C  
ATOM    953  CG  MET A 121      -0.607  35.636 347.449  1.00113.33           C  
ATOM    954  SD  MET A 121      -1.064  35.660 349.205  1.00106.56           S  
ATOM    955  CE  MET A 121      -2.826  35.273 349.110  1.00101.55           C  
ATOM    956  H   MET A 121       1.659  37.200 346.439  1.00 96.30           H  
ATOM    957  HA  MET A 121      -0.304  35.964 344.817  1.00105.51           H  
ATOM    958  HB3 MET A 121      -1.869  37.102 346.523  1.00104.47           H  
ATOM    959  HB2 MET A 121      -0.451  37.793 347.260  1.00104.47           H  
ATOM    960  HG3 MET A 121       0.432  35.313 347.395  1.00113.33           H  
ATOM    961  HG2 MET A 121      -1.189  34.857 346.962  1.00113.33           H  
ATOM    962  HE1 MET A 121      -3.264  35.257 350.106  1.00101.55           H  
ATOM    963  HE2 MET A 121      -3.348  36.017 348.512  1.00101.55           H  
ATOM    964  HE3 MET A 121      -2.976  34.291 348.667  1.00101.55           H  
ATOM    965  N   ASN A 122      -0.067  39.226 344.412  1.00111.41           N  
ATOM    966  CA  ASN A 122      -0.461  40.372 343.582  1.00111.55           C  
ATOM    967  C   ASN A 122       0.091  40.296 342.146  1.00108.55           C  
ATOM    968  O   ASN A 122      -0.602  40.716 341.218  1.00104.17           O  
ATOM    969  CB  ASN A 122      -0.014  41.679 344.280  1.00105.46           C  
ATOM    970  CG  ASN A 122      -0.707  41.915 345.628  1.00119.53           C  
ATOM    971  OD1 ASN A 122      -1.895  41.639 345.782  1.00123.49           O  
ATOM    972  ND2 ASN A 122       0.023  42.444 346.611  1.00113.28           N  
ATOM    973  H   ASN A 122       0.671  39.392 345.081  1.00111.41           H  
ATOM    974  HA  ASN A 122      -1.551  40.368 343.516  1.00111.55           H  
ATOM    975  HB3 ASN A 122      -0.250  42.534 343.646  1.00105.46           H  
ATOM    976  HB2 ASN A 122       1.070  41.684 344.414  1.00105.46           H  
ATOM    977 HD22 ASN A 122      -0.398  42.609 347.513  1.00113.28           H  
ATOM    978 HD21 ASN A 122       1.001  42.663 346.474  1.00113.28           H  
ATOM    979  N   LEU A 123       1.309  39.754 341.976  1.00107.25           N  
ATOM    980  CA  LEU A 123       1.974  39.607 340.678  1.00 91.17           C  
ATOM    981  C   LEU A 123       1.421  38.419 339.868  1.00106.80           C  
ATOM    982  O   LEU A 123       1.409  38.499 338.639  1.00117.93           O  
ATOM    983  CB  LEU A 123       3.507  39.516 340.887  1.00 84.39           C  
ATOM    984  CG  LEU A 123       4.254  40.864 340.721  1.00 80.41           C  
ATOM    985  CD1 LEU A 123       3.743  41.982 341.660  1.00 98.08           C  
ATOM    986  CD2 LEU A 123       5.779  40.675 340.843  1.00 81.79           C  
ATOM    987  H   LEU A 123       1.834  39.447 342.785  1.00107.25           H  
ATOM    988  HA  LEU A 123       1.766  40.499 340.083  1.00 91.17           H  
ATOM    989  HB3 LEU A 123       3.930  38.824 340.157  1.00 84.39           H  
ATOM    990  HB2 LEU A 123       3.733  39.067 341.854  1.00 84.39           H  
ATOM    991  HG  LEU A 123       4.066  41.206 339.702  1.00 80.41           H  
ATOM    992 HD11 LEU A 123       4.545  42.484 342.200  1.00 98.08           H  
ATOM    993 HD12 LEU A 123       3.214  42.748 341.092  1.00 98.08           H  
ATOM    994 HD13 LEU A 123       3.057  41.615 342.419  1.00 98.08           H  
ATOM    995 HD21 LEU A 123       6.280  41.524 341.308  1.00 81.79           H  
ATOM    996 HD22 LEU A 123       6.028  39.799 341.437  1.00 81.79           H  
ATOM    997 HD23 LEU A 123       6.234  40.543 339.861  1.00 81.79           H  
ATOM    998  N   PHE A 124       0.938  37.368 340.554  1.00 93.89           N  
ATOM    999  CA  PHE A 124       0.299  36.212 339.922  1.00 95.90           C  
ATOM   1000  C   PHE A 124      -1.185  36.467 339.588  1.00109.54           C  
ATOM   1001  O   PHE A 124      -1.697  35.841 338.660  1.00112.04           O  
ATOM   1002  CB  PHE A 124       0.478  34.979 340.826  1.00106.61           C  
ATOM   1003  CG  PHE A 124       0.155  33.647 340.165  1.00100.16           C  
ATOM   1004  CD1 PHE A 124       0.865  33.233 339.018  1.00103.05           C  
ATOM   1005  CD2 PHE A 124      -0.851  32.808 340.685  1.00 88.80           C  
ATOM   1006  CE1 PHE A 124       0.575  32.014 338.420  1.00104.31           C  
ATOM   1007  CE2 PHE A 124      -1.131  31.594 340.070  1.00 92.72           C  
ATOM   1008  CZ  PHE A 124      -0.417  31.198 338.947  1.00 99.99           C  
ATOM   1009  H   PHE A 124       1.001  37.354 341.563  1.00 93.89           H  
ATOM   1010  HA  PHE A 124       0.819  36.020 338.982  1.00 95.90           H  
ATOM   1011  HB3 PHE A 124      -0.122  35.103 341.727  1.00106.61           H  
ATOM   1012  HB2 PHE A 124       1.510  34.927 341.169  1.00106.61           H  
ATOM   1013  HD1 PHE A 124       1.638  33.859 338.599  1.00103.05           H  
ATOM   1014  HD2 PHE A 124      -1.397  33.099 341.566  1.00 88.80           H  
ATOM   1015  HE1 PHE A 124       1.127  31.698 337.547  1.00104.31           H  
ATOM   1016  HE2 PHE A 124      -1.895  30.950 340.477  1.00 92.72           H  
ATOM   1017  HZ  PHE A 124      -0.622  30.245 338.487  1.00 99.99           H  
ATOM   1018  N   THR A 125      -1.836  37.406 340.302  1.00112.44           N  
ATOM   1019  CA  THR A 125      -3.176  37.916 339.979  1.00111.23           C  
ATOM   1020  C   THR A 125      -3.191  38.661 338.630  1.00113.36           C  
ATOM   1021  O   THR A 125      -4.111  38.453 337.840  1.00118.24           O  
ATOM   1022  CB  THR A 125      -3.693  38.894 341.071  1.00110.07           C  
ATOM   1023  OG1 THR A 125      -3.919  38.173 342.257  1.00114.98           O  
ATOM   1024  CG2 THR A 125      -4.989  39.663 340.759  1.00113.21           C  
ATOM   1025  H   THR A 125      -1.357  37.868 341.061  1.00112.44           H  
ATOM   1026  HA  THR A 125      -3.859  37.066 339.909  1.00111.23           H  
ATOM   1027  HB  THR A 125      -2.921  39.626 341.300  1.00110.07           H  
ATOM   1028  HG1 THR A 125      -3.069  37.921 342.632  1.00114.98           H  
ATOM   1029 HG21 THR A 125      -5.363  40.180 341.644  1.00113.21           H  
ATOM   1030 HG22 THR A 125      -4.826  40.424 339.999  1.00113.21           H  
ATOM   1031 HG23 THR A 125      -5.773  38.988 340.413  1.00113.21           H  
ATOM   1032  N   THR A 126      -2.147  39.473 338.384  1.00113.57           N  
ATOM   1033  CA  THR A 126      -1.933  40.216 337.140  1.00110.48           C  
ATOM   1034  C   THR A 126      -1.713  39.290 335.925  1.00109.51           C  
ATOM   1035  O   THR A 126      -2.237  39.581 334.850  1.00119.49           O  
ATOM   1036  CB  THR A 126      -0.708  41.163 337.265  1.00107.78           C  
ATOM   1037  OG1 THR A 126      -0.922  42.064 338.336  1.00116.32           O  
ATOM   1038  CG2 THR A 126      -0.386  42.002 336.014  1.00122.92           C  
ATOM   1039  H   THR A 126      -1.427  39.570 339.086  1.00113.57           H  
ATOM   1040  HA  THR A 126      -2.826  40.816 336.951  1.00110.48           H  
ATOM   1041  HB  THR A 126       0.177  40.579 337.518  1.00107.78           H  
ATOM   1042  HG1 THR A 126      -0.943  41.573 339.162  1.00116.32           H  
ATOM   1043 HG21 THR A 126       0.420  42.708 336.215  1.00122.92           H  
ATOM   1044 HG22 THR A 126      -0.063  41.384 335.176  1.00122.92           H  
ATOM   1045 HG23 THR A 126      -1.256  42.576 335.693  1.00122.92           H  
ATOM   1046  N   TYR A 127      -0.991  38.174 336.140  1.00111.42           N  
ATOM   1047  CA  TYR A 127      -0.731  37.138 335.139  1.00103.78           C  
ATOM   1048  C   TYR A 127      -2.005  36.406 334.670  1.00110.64           C  
ATOM   1049  O   TYR A 127      -2.099  36.075 333.489  1.00121.87           O  
ATOM   1050  CB  TYR A 127       0.326  36.157 335.695  1.00108.08           C  
ATOM   1051  CG  TYR A 127       0.771  35.079 334.721  1.00107.56           C  
ATOM   1052  CD1 TYR A 127       1.540  35.438 333.597  1.00105.07           C  
ATOM   1053  CD2 TYR A 127       0.402  33.731 334.913  1.00125.88           C  
ATOM   1054  CE1 TYR A 127       1.925  34.465 332.658  1.00 99.34           C  
ATOM   1055  CE2 TYR A 127       0.795  32.752 333.977  1.00108.13           C  
ATOM   1056  CZ  TYR A 127       1.553  33.119 332.846  1.00113.77           C  
ATOM   1057  OH  TYR A 127       1.919  32.174 331.931  1.00131.69           O  
ATOM   1058  H   TYR A 127      -0.603  38.008 337.058  1.00111.42           H  
ATOM   1059  HA  TYR A 127      -0.304  37.637 334.268  1.00103.78           H  
ATOM   1060  HB3 TYR A 127      -0.048  35.678 336.600  1.00108.08           H  
ATOM   1061  HB2 TYR A 127       1.213  36.713 336.000  1.00108.08           H  
ATOM   1062  HD1 TYR A 127       1.820  36.470 333.445  1.00105.07           H  
ATOM   1063  HD2 TYR A 127      -0.191  33.445 335.769  1.00125.88           H  
ATOM   1064  HE1 TYR A 127       2.496  34.765 331.794  1.00 99.34           H  
ATOM   1065  HE2 TYR A 127       0.506  31.723 334.128  1.00108.13           H  
ATOM   1066  HH  TYR A 127       2.373  32.545 331.170  1.00131.69           H  
ATOM   1067  N   ILE A 128      -2.957  36.188 335.593  1.00103.15           N  
ATOM   1068  CA  ILE A 128      -4.242  35.537 335.329  1.00110.29           C  
ATOM   1069  C   ILE A 128      -5.248  36.482 334.638  1.00114.33           C  
ATOM   1070  O   ILE A 128      -5.904  36.052 333.689  1.00117.16           O  
ATOM   1071  CB  ILE A 128      -4.854  34.952 336.640  1.00111.42           C  
ATOM   1072  CG1 ILE A 128      -4.000  33.764 337.147  1.00104.52           C  
ATOM   1073  CG2 ILE A 128      -6.337  34.524 336.544  1.00 97.61           C  
ATOM   1074  CD1 ILE A 128      -4.274  33.378 338.607  1.00103.16           C  
ATOM   1075  H   ILE A 128      -2.800  36.486 336.546  1.00103.15           H  
ATOM   1076  HA  ILE A 128      -4.062  34.703 334.646  1.00110.29           H  
ATOM   1077  HB  ILE A 128      -4.798  35.736 337.397  1.00111.42           H  
ATOM   1078 HG13 ILE A 128      -2.938  33.991 337.056  1.00104.52           H  
ATOM   1079 HG12 ILE A 128      -4.168  32.897 336.506  1.00104.52           H  
ATOM   1080 HG21 ILE A 128      -6.687  34.083 337.478  1.00 97.61           H  
ATOM   1081 HG22 ILE A 128      -6.996  35.368 336.344  1.00 97.61           H  
ATOM   1082 HG23 ILE A 128      -6.486  33.786 335.755  1.00 97.61           H  
ATOM   1083 HD11 ILE A 128      -3.404  32.887 339.038  1.00103.16           H  
ATOM   1084 HD12 ILE A 128      -4.495  34.251 339.223  1.00103.16           H  
ATOM   1085 HD13 ILE A 128      -5.113  32.687 338.685  1.00103.16           H  
ATOM   1086  N   ILE A 129      -5.342  37.740 335.111  1.00119.23           N  
ATOM   1087  CA  ILE A 129      -6.254  38.767 334.590  1.00126.89           C  
ATOM   1088  C   ILE A 129      -5.941  39.171 333.136  1.00126.53           C  
ATOM   1089  O   ILE A 129      -6.852  39.180 332.309  1.00132.50           O  
ATOM   1090  CB  ILE A 129      -6.276  40.035 335.504  1.00119.35           C  
ATOM   1091  CG1 ILE A 129      -7.029  39.730 336.818  1.00121.31           C  
ATOM   1092  CG2 ILE A 129      -6.850  41.324 334.861  1.00134.01           C  
ATOM   1093  CD1 ILE A 129      -6.791  40.773 337.917  1.00138.45           C  
ATOM   1094  H   ILE A 129      -4.774  38.014 335.901  1.00119.23           H  
ATOM   1095  HA  ILE A 129      -7.256  38.334 334.591  1.00126.89           H  
ATOM   1096  HB  ILE A 129      -5.240  40.253 335.769  1.00119.35           H  
ATOM   1097 HG13 ILE A 129      -6.737  38.753 337.206  1.00121.31           H  
ATOM   1098 HG12 ILE A 129      -8.099  39.657 336.620  1.00121.31           H  
ATOM   1099 HG21 ILE A 129      -6.878  42.150 335.571  1.00134.01           H  
ATOM   1100 HG22 ILE A 129      -6.247  41.678 334.025  1.00134.01           H  
ATOM   1101 HG23 ILE A 129      -7.867  41.169 334.501  1.00134.01           H  
ATOM   1102 HD11 ILE A 129      -7.032  40.360 338.895  1.00138.45           H  
ATOM   1103 HD12 ILE A 129      -5.752  41.103 337.938  1.00138.45           H  
ATOM   1104 HD13 ILE A 129      -7.418  41.653 337.775  1.00138.45           H  
ATOM   1105  N   MET A 130      -4.665  39.489 332.861  1.00120.38           N  
ATOM   1106  CA  MET A 130      -4.189  39.896 331.537  1.00118.04           C  
ATOM   1107  C   MET A 130      -3.951  38.710 330.586  1.00115.23           C  
ATOM   1108  O   MET A 130      -3.857  38.933 329.379  1.00120.53           O  
ATOM   1109  CB  MET A 130      -2.888  40.714 331.686  1.00121.33           C  
ATOM   1110  CG  MET A 130      -3.051  42.008 332.501  1.00122.19           C  
ATOM   1111  SD  MET A 130      -1.542  43.006 332.646  1.00149.65           S  
ATOM   1112  CE  MET A 130      -1.380  43.626 330.951  1.00115.06           C  
ATOM   1113  H   MET A 130      -3.970  39.457 333.596  1.00120.38           H  
ATOM   1114  HA  MET A 130      -4.941  40.537 331.074  1.00118.04           H  
ATOM   1115  HB3 MET A 130      -2.508  40.966 330.696  1.00121.33           H  
ATOM   1116  HB2 MET A 130      -2.118  40.097 332.150  1.00121.33           H  
ATOM   1117  HG3 MET A 130      -3.378  41.772 333.513  1.00122.19           H  
ATOM   1118  HG2 MET A 130      -3.833  42.629 332.063  1.00122.19           H  
ATOM   1119  HE1 MET A 130      -0.561  44.343 330.893  1.00115.06           H  
ATOM   1120  HE2 MET A 130      -1.169  42.812 330.258  1.00115.06           H  
ATOM   1121  HE3 MET A 130      -2.297  44.126 330.638  1.00115.06           H  
ATOM   1122  N   ASN A 131      -3.812  37.490 331.141  1.00109.93           N  
ATOM   1123  CA  ASN A 131      -3.400  36.255 330.456  1.00109.96           C  
ATOM   1124  C   ASN A 131      -1.942  36.296 329.933  1.00104.20           C  
ATOM   1125  O   ASN A 131      -1.545  35.404 329.184  1.00 98.62           O  
ATOM   1126  CB  ASN A 131      -4.407  35.862 329.339  1.00107.11           C  
ATOM   1127  CG  ASN A 131      -4.711  34.361 329.302  1.00112.11           C  
ATOM   1128  OD1 ASN A 131      -5.666  33.900 329.922  1.00125.14           O  
ATOM   1129  ND2 ASN A 131      -3.905  33.591 328.568  1.00112.77           N  
ATOM   1130  H   ASN A 131      -3.925  37.403 332.142  1.00109.93           H  
ATOM   1131  HA  ASN A 131      -3.367  35.459 331.201  1.00109.96           H  
ATOM   1132  HB3 ASN A 131      -4.103  36.233 328.359  1.00107.11           H  
ATOM   1133  HB2 ASN A 131      -5.368  36.338 329.540  1.00107.11           H  
ATOM   1134 HD22 ASN A 131      -4.073  32.597 328.504  1.00112.77           H  
ATOM   1135 HD21 ASN A 131      -3.109  33.995 328.094  1.00112.77           H  
ATOM   1136  N   ARG A 132      -1.172  37.320 330.338  1.00103.45           N  
ATOM   1137  CA  ARG A 132       0.216  37.538 329.955  1.00 97.45           C  
ATOM   1138  C   ARG A 132       0.981  38.206 331.101  1.00107.12           C  
ATOM   1139  O   ARG A 132       0.402  38.945 331.899  1.00 99.66           O  
ATOM   1140  CB  ARG A 132       0.307  38.429 328.692  1.00  0.00           C  
ATOM   1141  CG  ARG A 132       0.156  37.671 327.365  1.00  0.00           C  
ATOM   1142  CD  ARG A 132       0.369  38.591 326.149  1.00  0.00           C  
ATOM   1143  NE  ARG A 132       0.633  37.821 324.919  1.00  0.00           N  
ATOM   1144  CZ  ARG A 132       1.747  37.841 324.158  1.00  0.00           C  
ATOM   1145  NH1 ARG A 132       2.777  38.667 324.401  1.00  0.00           N  
ATOM   1146  NH2 ARG A 132       1.834  37.003 323.118  1.00  0.00           N1+
ATOM   1147  H   ARG A 132      -1.559  38.002 330.974  1.00103.45           H  
ATOM   1148  HA  ARG A 132       0.679  36.570 329.781  1.00 97.45           H  
ATOM   1149  HB2 ARG A 132      -0.405  39.254 328.753  1.00  0.00           H  
ATOM   1150  HB3 ARG A 132       1.293  38.896 328.659  1.00  0.00           H  
ATOM   1151  HG2 ARG A 132       0.796  36.788 327.324  1.00  0.00           H  
ATOM   1152  HG3 ARG A 132      -0.870  37.305 327.332  1.00  0.00           H  
ATOM   1153  HD2 ARG A 132      -0.582  39.081 325.939  1.00  0.00           H  
ATOM   1154  HD3 ARG A 132       1.075  39.397 326.347  1.00  0.00           H  
ATOM   1155  HE  ARG A 132      -0.102  37.180 324.655  1.00  0.00           H  
ATOM   1156 HH12 ARG A 132       3.608  38.637 323.828  1.00  0.00           H  
ATOM   1157 HH11 ARG A 132       2.732  39.313 325.176  1.00  0.00           H  
ATOM   1158 HH22 ARG A 132       2.663  36.989 322.542  1.00  0.00           H  
ATOM   1159 HH21 ARG A 132       1.080  36.365 322.909  1.00  0.00           H  
ATOM   1160  N   TRP A 133       2.301  37.964 331.098  1.00106.05           N  
ATOM   1161  CA  TRP A 133       3.271  38.664 331.928  1.00100.58           C  
ATOM   1162  C   TRP A 133       3.710  39.947 331.203  1.00107.71           C  
ATOM   1163  O   TRP A 133       4.315  39.858 330.134  1.00103.88           O  
ATOM   1164  CB  TRP A 133       4.462  37.731 332.216  1.00 98.49           C  
ATOM   1165  CG  TRP A 133       5.404  38.266 333.248  1.00102.41           C  
ATOM   1166  CD1 TRP A 133       6.505  39.013 333.009  1.00102.85           C  
ATOM   1167  CD2 TRP A 133       5.262  38.208 334.699  1.00105.53           C  
ATOM   1168  NE1 TRP A 133       7.056  39.411 334.207  1.00 97.71           N  
ATOM   1169  CE2 TRP A 133       6.330  38.949 335.286  1.00102.94           C  
ATOM   1170  CE3 TRP A 133       4.330  37.612 335.582  1.00 90.26           C  
ATOM   1171  CZ2 TRP A 133       6.465  39.094 336.677  1.00 97.93           C  
ATOM   1172  CZ3 TRP A 133       4.458  37.746 336.979  1.00 96.86           C  
ATOM   1173  CH2 TRP A 133       5.522  38.488 337.525  1.00106.79           C  
ATOM   1174  H   TRP A 133       2.684  37.337 330.403  1.00106.05           H  
ATOM   1175  HA  TRP A 133       2.802  38.917 332.882  1.00100.58           H  
ATOM   1176  HB3 TRP A 133       5.014  37.500 331.303  1.00 98.49           H  
ATOM   1177  HB2 TRP A 133       4.095  36.774 332.589  1.00 98.49           H  
ATOM   1178  HD1 TRP A 133       6.874  39.264 332.025  1.00102.85           H  
ATOM   1179  HE1 TRP A 133       7.900  39.969 334.254  1.00 97.71           H  
ATOM   1180  HE3 TRP A 133       3.508  37.041 335.179  1.00 90.26           H  
ATOM   1181  HZ2 TRP A 133       7.277  39.671 337.091  1.00 97.93           H  
ATOM   1182  HZ3 TRP A 133       3.737  37.279 337.634  1.00 96.86           H  
ATOM   1183  HH2 TRP A 133       5.617  38.591 338.594  1.00106.79           H  
ATOM   1184  N   ALA A 134       3.390  41.104 331.803  1.00113.01           N  
ATOM   1185  CA  ALA A 134       3.641  42.434 331.242  1.00 95.03           C  
ATOM   1186  C   ALA A 134       4.568  43.287 332.130  1.00 98.71           C  
ATOM   1187  O   ALA A 134       4.569  44.509 331.985  1.00118.79           O  
ATOM   1188  CB  ALA A 134       2.282  43.117 331.003  1.00 83.70           C  
ATOM   1189  H   ALA A 134       2.885  41.084 332.677  1.00113.01           H  
ATOM   1190  HA  ALA A 134       4.144  42.351 330.277  1.00 95.03           H  
ATOM   1191  HB1 ALA A 134       2.397  44.081 330.507  1.00 83.70           H  
ATOM   1192  HB2 ALA A 134       1.644  42.503 330.366  1.00 83.70           H  
ATOM   1193  HB3 ALA A 134       1.749  43.284 331.939  1.00 83.70           H  
ATOM   1194  N   LEU A 135       5.337  42.642 333.026  1.00 97.19           N  
ATOM   1195  CA  LEU A 135       6.211  43.307 333.999  1.00102.07           C  
ATOM   1196  C   LEU A 135       7.696  43.307 333.573  1.00 96.78           C  
ATOM   1197  O   LEU A 135       8.479  44.040 334.175  1.00 93.99           O  
ATOM   1198  CB  LEU A 135       5.988  42.634 335.377  1.00  0.00           C  
ATOM   1199  CG  LEU A 135       6.221  43.534 336.611  1.00  0.00           C  
ATOM   1200  CD1 LEU A 135       5.290  44.769 336.621  1.00  0.00           C  
ATOM   1201  CD2 LEU A 135       6.101  42.711 337.912  1.00  0.00           C  
ATOM   1202  H   LEU A 135       5.287  41.635 333.088  1.00 97.19           H  
ATOM   1203  HA  LEU A 135       5.921  44.355 334.072  1.00102.07           H  
ATOM   1204  HB2 LEU A 135       4.966  42.254 335.437  1.00  0.00           H  
ATOM   1205  HB3 LEU A 135       6.630  41.758 335.452  1.00  0.00           H  
ATOM   1206  HG  LEU A 135       7.246  43.903 336.566  1.00  0.00           H  
ATOM   1207 HD11 LEU A 135       4.799  44.928 337.581  1.00  0.00           H  
ATOM   1208 HD12 LEU A 135       5.856  45.675 336.404  1.00  0.00           H  
ATOM   1209 HD13 LEU A 135       4.499  44.693 335.875  1.00  0.00           H  
ATOM   1210 HD21 LEU A 135       5.343  43.094 338.595  1.00  0.00           H  
ATOM   1211 HD22 LEU A 135       5.837  41.673 337.714  1.00  0.00           H  
ATOM   1212 HD23 LEU A 135       7.043  42.703 338.460  1.00  0.00           H  
ATOM   1213  N   GLY A 136       8.054  42.525 332.538  1.00 94.96           N  
ATOM   1214  CA  GLY A 136       9.400  42.461 331.966  1.00110.43           C  
ATOM   1215  C   GLY A 136      10.106  41.156 332.360  1.00105.56           C  
ATOM   1216  O   GLY A 136       9.707  40.467 333.299  1.00100.19           O  
ATOM   1217  H   GLY A 136       7.347  41.956 332.096  1.00 94.96           H  
ATOM   1218  HA3 GLY A 136      10.015  43.309 332.272  1.00110.43           H  
ATOM   1219  HA2 GLY A 136       9.312  42.511 330.880  1.00110.43           H  
ATOM   1220  N   ASN A 137      11.175  40.833 331.613  1.00109.21           N  
ATOM   1221  CA  ASN A 137      11.958  39.594 331.723  1.00101.56           C  
ATOM   1222  C   ASN A 137      12.771  39.500 333.026  1.00103.25           C  
ATOM   1223  O   ASN A 137      12.849  38.414 333.598  1.00101.60           O  
ATOM   1224  CB  ASN A 137      12.895  39.447 330.501  1.00 93.89           C  
ATOM   1225  CG  ASN A 137      12.151  39.444 329.162  1.00 96.50           C  
ATOM   1226  OD1 ASN A 137      11.890  40.502 328.594  1.00113.75           O  
ATOM   1227  ND2 ASN A 137      11.804  38.261 328.651  1.00105.09           N  
ATOM   1228  H   ASN A 137      11.440  41.441 330.851  1.00109.21           H  
ATOM   1229  HA  ASN A 137      11.253  38.760 331.715  1.00101.56           H  
ATOM   1230  HB3 ASN A 137      13.477  38.529 330.579  1.00 93.89           H  
ATOM   1231  HB2 ASN A 137      13.621  40.262 330.484  1.00 93.89           H  
ATOM   1232 HD22 ASN A 137      11.311  38.218 327.771  1.00105.09           H  
ATOM   1233 HD21 ASN A 137      12.034  37.407 329.137  1.00105.09           H  
ATOM   1234  N   LEU A 138      13.333  40.633 333.484  1.00101.48           N  
ATOM   1235  CA  LEU A 138      14.043  40.749 334.761  1.00 98.25           C  
ATOM   1236  C   LEU A 138      13.091  40.599 335.961  1.00100.46           C  
ATOM   1237  O   LEU A 138      13.441  39.917 336.923  1.00104.05           O  
ATOM   1238  CB  LEU A 138      14.818  42.090 334.784  1.00102.75           C  
ATOM   1239  CG  LEU A 138      15.619  42.391 336.075  1.00108.98           C  
ATOM   1240  CD1 LEU A 138      16.667  41.301 336.387  1.00106.57           C  
ATOM   1241  CD2 LEU A 138      16.243  43.803 336.024  1.00118.92           C  
ATOM   1242  H   LEU A 138      13.231  41.485 332.952  1.00101.48           H  
ATOM   1243  HA  LEU A 138      14.764  39.930 334.808  1.00 98.25           H  
ATOM   1244  HB3 LEU A 138      14.108  42.902 334.620  1.00102.75           H  
ATOM   1245  HB2 LEU A 138      15.501  42.118 333.933  1.00102.75           H  
ATOM   1246  HG  LEU A 138      14.914  42.413 336.905  1.00108.98           H  
ATOM   1247 HD11 LEU A 138      17.608  41.714 336.750  1.00106.57           H  
ATOM   1248 HD12 LEU A 138      16.301  40.624 337.160  1.00106.57           H  
ATOM   1249 HD13 LEU A 138      16.899  40.696 335.511  1.00106.57           H  
ATOM   1250 HD21 LEU A 138      15.950  44.387 336.897  1.00118.92           H  
ATOM   1251 HD22 LEU A 138      17.333  43.781 336.000  1.00118.92           H  
ATOM   1252 HD23 LEU A 138      15.922  44.361 335.144  1.00118.92           H  
ATOM   1253  N   ALA A 139      11.898  41.213 335.861  1.00100.32           N  
ATOM   1254  CA  ALA A 139      10.844  41.153 336.872  1.00 91.33           C  
ATOM   1255  C   ALA A 139      10.193  39.767 337.002  1.00103.34           C  
ATOM   1256  O   ALA A 139       9.741  39.439 338.097  1.00108.78           O  
ATOM   1257  CB  ALA A 139       9.781  42.206 336.549  1.00 91.06           C  
ATOM   1258  H   ALA A 139      11.684  41.744 335.030  1.00100.32           H  
ATOM   1259  HA  ALA A 139      11.292  41.408 337.834  1.00 91.33           H  
ATOM   1260  HB1 ALA A 139       9.054  42.282 337.356  1.00 91.06           H  
ATOM   1261  HB2 ALA A 139      10.223  43.193 336.411  1.00 91.06           H  
ATOM   1262  HB3 ALA A 139       9.240  41.948 335.639  1.00 91.06           H  
ATOM   1263  N   CYS A 140      10.178  38.978 335.910  1.00107.56           N  
ATOM   1264  CA  CYS A 140       9.756  37.575 335.899  1.00 98.47           C  
ATOM   1265  C   CYS A 140      10.661  36.707 336.783  1.00100.35           C  
ATOM   1266  O   CYS A 140      10.153  36.011 337.660  1.00 95.68           O  
ATOM   1267  CB  CYS A 140       9.683  37.046 334.446  1.00100.95           C  
ATOM   1268  SG  CYS A 140       9.456  35.255 334.254  1.00107.88           S  
ATOM   1269  H   CYS A 140      10.548  39.337 335.041  1.00107.56           H  
ATOM   1270  HA  CYS A 140       8.751  37.529 336.321  1.00 98.47           H  
ATOM   1271  HB3 CYS A 140      10.598  37.297 333.915  1.00100.95           H  
ATOM   1272  HB2 CYS A 140       8.881  37.541 333.903  1.00100.95           H  
ATOM   1273  N   ASP A 141      11.978  36.790 336.542  1.00107.34           N  
ATOM   1274  CA  ASP A 141      13.008  36.038 337.262  1.00102.52           C  
ATOM   1275  C   ASP A 141      13.130  36.454 338.732  1.00104.41           C  
ATOM   1276  O   ASP A 141      13.357  35.584 339.567  1.00108.15           O  
ATOM   1277  CB  ASP A 141      14.399  36.121 336.596  1.00105.40           C  
ATOM   1278  CG  ASP A 141      14.443  35.823 335.093  1.00114.20           C  
ATOM   1279  OD1 ASP A 141      13.632  34.994 334.620  1.00113.31           O  
ATOM   1280  OD2 ASP A 141      15.391  36.335 334.460  1.00 95.26           O1-
ATOM   1281  H   ASP A 141      12.310  37.385 335.795  1.00107.34           H  
ATOM   1282  HA  ASP A 141      12.700  34.990 337.254  1.00102.52           H  
ATOM   1283  HB3 ASP A 141      15.069  35.404 337.072  1.00105.40           H  
ATOM   1284  HB2 ASP A 141      14.817  37.118 336.756  1.00105.40           H  
ATOM   1285  N   LEU A 142      12.963  37.756 339.024  1.00105.64           N  
ATOM   1286  CA  LEU A 142      12.959  38.290 340.386  1.00103.55           C  
ATOM   1287  C   LEU A 142      11.689  37.918 341.164  1.00 99.73           C  
ATOM   1288  O   LEU A 142      11.810  37.647 342.356  1.00104.79           O  
ATOM   1289  CB  LEU A 142      13.181  39.816 340.369  1.00 92.33           C  
ATOM   1290  CG  LEU A 142      14.643  40.231 340.091  1.00108.01           C  
ATOM   1291  CD1 LEU A 142      14.752  41.752 339.879  1.00107.21           C  
ATOM   1292  CD2 LEU A 142      15.619  39.741 341.182  1.00 96.99           C  
ATOM   1293  H   LEU A 142      12.814  38.421 338.277  1.00105.64           H  
ATOM   1294  HA  LEU A 142      13.788  37.825 340.920  1.00103.55           H  
ATOM   1295  HB3 LEU A 142      12.888  40.245 341.329  1.00 92.33           H  
ATOM   1296  HB2 LEU A 142      12.512  40.262 339.632  1.00 92.33           H  
ATOM   1297  HG  LEU A 142      14.941  39.763 339.152  1.00108.01           H  
ATOM   1298 HD11 LEU A 142      15.515  41.985 339.137  1.00107.21           H  
ATOM   1299 HD12 LEU A 142      13.814  42.184 339.527  1.00107.21           H  
ATOM   1300 HD13 LEU A 142      15.022  42.273 340.797  1.00107.21           H  
ATOM   1301 HD21 LEU A 142      16.328  40.514 341.481  1.00 96.99           H  
ATOM   1302 HD22 LEU A 142      15.098  39.418 342.084  1.00 96.99           H  
ATOM   1303 HD23 LEU A 142      16.205  38.894 340.824  1.00 96.99           H  
ATOM   1304  N   TRP A 143      10.522  37.856 340.494  1.00 89.41           N  
ATOM   1305  CA  TRP A 143       9.288  37.314 341.070  1.00100.60           C  
ATOM   1306  C   TRP A 143       9.415  35.819 341.398  1.00 96.53           C  
ATOM   1307  O   TRP A 143       9.102  35.444 342.522  1.00 84.09           O  
ATOM   1308  CB  TRP A 143       8.059  37.614 340.182  1.00 93.07           C  
ATOM   1309  CG  TRP A 143       6.793  36.882 340.544  1.00 89.01           C  
ATOM   1310  CD1 TRP A 143       6.081  37.040 341.685  1.00104.85           C  
ATOM   1311  CD2 TRP A 143       6.136  35.798 339.819  1.00 91.00           C  
ATOM   1312  NE1 TRP A 143       5.041  36.134 341.714  1.00100.38           N  
ATOM   1313  CE2 TRP A 143       5.037  35.327 340.598  1.00 89.33           C  
ATOM   1314  CE3 TRP A 143       6.371  35.147 338.587  1.00105.32           C  
ATOM   1315  CZ2 TRP A 143       4.232  34.250 340.189  1.00 99.91           C  
ATOM   1316  CZ3 TRP A 143       5.558  34.080 338.154  1.00 88.59           C  
ATOM   1317  CH2 TRP A 143       4.496  33.623 338.958  1.00 96.99           C  
ATOM   1318  H   TRP A 143      10.485  38.114 339.517  1.00 89.41           H  
ATOM   1319  HA  TRP A 143       9.117  37.821 342.022  1.00100.60           H  
ATOM   1320  HB3 TRP A 143       8.288  37.362 339.147  1.00 93.07           H  
ATOM   1321  HB2 TRP A 143       7.859  38.685 340.189  1.00 93.07           H  
ATOM   1322  HD1 TRP A 143       6.323  37.748 342.462  1.00104.85           H  
ATOM   1323  HE1 TRP A 143       4.390  36.066 342.483  1.00100.38           H  
ATOM   1324  HE3 TRP A 143       7.195  35.476 337.972  1.00105.32           H  
ATOM   1325  HZ2 TRP A 143       3.432  33.895 340.818  1.00 99.91           H  
ATOM   1326  HZ3 TRP A 143       5.761  33.597 337.209  1.00 88.59           H  
ATOM   1327  HH2 TRP A 143       3.890  32.790 338.633  1.00 96.99           H  
ATOM   1328  N   LEU A 144       9.905  35.015 340.439  1.00103.76           N  
ATOM   1329  CA  LEU A 144      10.155  33.582 340.608  1.00 97.21           C  
ATOM   1330  C   LEU A 144      11.202  33.283 341.693  1.00 90.78           C  
ATOM   1331  O   LEU A 144      10.996  32.347 342.459  1.00 98.22           O  
ATOM   1332  CB  LEU A 144      10.575  32.962 339.259  1.00 95.04           C  
ATOM   1333  CG  LEU A 144       9.420  32.812 338.251  1.00 82.88           C  
ATOM   1334  CD1 LEU A 144       9.973  32.563 336.841  1.00 98.00           C  
ATOM   1335  CD2 LEU A 144       8.417  31.717 338.668  1.00 83.14           C  
ATOM   1336  H   LEU A 144      10.130  35.403 339.532  1.00103.76           H  
ATOM   1337  HA  LEU A 144       9.220  33.121 340.932  1.00 97.21           H  
ATOM   1338  HB3 LEU A 144      11.026  31.980 339.414  1.00 95.04           H  
ATOM   1339  HB2 LEU A 144      11.360  33.581 338.823  1.00 95.04           H  
ATOM   1340  HG  LEU A 144       8.877  33.755 338.206  1.00 82.88           H  
ATOM   1341 HD11 LEU A 144       9.168  32.397 336.127  1.00 98.00           H  
ATOM   1342 HD12 LEU A 144      10.545  33.422 336.488  1.00 98.00           H  
ATOM   1343 HD13 LEU A 144      10.633  31.697 336.816  1.00 98.00           H  
ATOM   1344 HD21 LEU A 144       8.206  31.022 337.855  1.00 83.14           H  
ATOM   1345 HD22 LEU A 144       8.783  31.127 339.508  1.00 83.14           H  
ATOM   1346 HD23 LEU A 144       7.467  32.154 338.974  1.00 83.14           H  
ATOM   1347  N   ALA A 145      12.273  34.093 341.771  1.00 96.85           N  
ATOM   1348  CA  ALA A 145      13.299  34.009 342.809  1.00 90.79           C  
ATOM   1349  C   ALA A 145      12.739  34.310 344.205  1.00 93.52           C  
ATOM   1350  O   ALA A 145      12.916  33.485 345.093  1.00 87.93           O  
ATOM   1351  CB  ALA A 145      14.489  34.918 342.469  1.00  0.00           C  
ATOM   1352  HB1 ALA A 145      14.959  34.614 341.533  1.00  0.00           H  
ATOM   1353  HB2 ALA A 145      14.183  35.959 342.368  1.00  0.00           H  
ATOM   1354  HB3 ALA A 145      15.256  34.871 343.243  1.00  0.00           H  
ATOM   1355  H   ALA A 145      12.394  34.826 341.084  1.00 96.85           H  
ATOM   1356  HA  ALA A 145      13.669  32.983 342.825  1.00 90.79           H  
ATOM   1357  N   ILE A 146      12.018  35.433 344.363  1.00 96.50           N  
ATOM   1358  CA  ILE A 146      11.309  35.805 345.594  1.00 98.02           C  
ATOM   1359  C   ILE A 146      10.287  34.748 346.054  1.00 88.68           C  
ATOM   1360  O   ILE A 146      10.260  34.406 347.236  1.00 89.16           O  
ATOM   1361  CB  ILE A 146      10.611  37.197 345.438  1.00103.98           C  
ATOM   1362  CG1 ILE A 146      11.636  38.349 345.555  1.00 97.16           C  
ATOM   1363  CG2 ILE A 146       9.378  37.476 346.328  1.00 91.75           C  
ATOM   1364  CD1 ILE A 146      12.271  38.525 346.946  1.00108.03           C  
ATOM   1365  H   ILE A 146      11.903  36.065 343.580  1.00 96.50           H  
ATOM   1366  HA  ILE A 146      12.063  35.870 346.380  1.00 98.02           H  
ATOM   1367  HB  ILE A 146      10.229  37.245 344.418  1.00103.98           H  
ATOM   1368 HG13 ILE A 146      11.164  39.284 345.253  1.00 97.16           H  
ATOM   1369 HG12 ILE A 146      12.440  38.188 344.837  1.00 97.16           H  
ATOM   1370 HG21 ILE A 146       9.051  38.510 346.232  1.00 91.75           H  
ATOM   1371 HG22 ILE A 146       8.524  36.855 346.052  1.00 91.75           H  
ATOM   1372 HG23 ILE A 146       9.596  37.294 347.377  1.00 91.75           H  
ATOM   1373 HD11 ILE A 146      12.315  39.579 347.221  1.00108.03           H  
ATOM   1374 HD12 ILE A 146      11.722  38.007 347.731  1.00108.03           H  
ATOM   1375 HD13 ILE A 146      13.291  38.141 346.957  1.00108.03           H  
ATOM   1376  N   ASP A 147       9.486  34.252 345.100  1.00101.01           N  
ATOM   1377  CA  ASP A 147       8.366  33.349 345.330  1.00 91.20           C  
ATOM   1378  C   ASP A 147       8.811  31.909 345.665  1.00 93.33           C  
ATOM   1379  O   ASP A 147       8.077  31.228 346.373  1.00104.84           O  
ATOM   1380  CB  ASP A 147       7.390  33.400 344.125  1.00 89.35           C  
ATOM   1381  CG  ASP A 147       5.983  32.831 344.336  1.00 93.80           C  
ATOM   1382  OD1 ASP A 147       5.545  32.753 345.505  1.00113.17           O  
ATOM   1383  OD2 ASP A 147       5.296  32.626 343.311  1.00 93.53           O1-
ATOM   1384  H   ASP A 147       9.578  34.596 344.152  1.00101.01           H  
ATOM   1385  HA  ASP A 147       7.852  33.735 346.212  1.00 91.20           H  
ATOM   1386  HB3 ASP A 147       7.853  32.936 343.252  1.00 89.35           H  
ATOM   1387  HB2 ASP A 147       7.239  34.443 343.849  1.00 89.35           H  
ATOM   1388  N   TYR A 148       9.993  31.476 345.192  1.00 93.74           N  
ATOM   1389  CA  TYR A 148      10.537  30.141 345.464  1.00 97.27           C  
ATOM   1390  C   TYR A 148      11.538  30.130 346.629  1.00 92.59           C  
ATOM   1391  O   TYR A 148      11.567  29.130 347.339  1.00 85.79           O  
ATOM   1392  CB  TYR A 148      11.154  29.534 344.188  1.00 83.75           C  
ATOM   1393  CG  TYR A 148      10.151  28.900 343.232  1.00 80.83           C  
ATOM   1394  CD1 TYR A 148       9.146  29.666 342.602  1.00 93.15           C  
ATOM   1395  CD2 TYR A 148      10.220  27.516 342.972  1.00 74.18           C  
ATOM   1396  CE1 TYR A 148       8.232  29.054 341.723  1.00 83.13           C  
ATOM   1397  CE2 TYR A 148       9.315  26.903 342.086  1.00 72.09           C  
ATOM   1398  CZ  TYR A 148       8.311  27.671 341.467  1.00 67.69           C  
ATOM   1399  OH  TYR A 148       7.419  27.075 340.624  1.00 73.15           O  
ATOM   1400  H   TYR A 148      10.544  32.078 344.595  1.00 93.74           H  
ATOM   1401  HA  TYR A 148       9.723  29.475 345.759  1.00 97.27           H  
ATOM   1402  HB3 TYR A 148      11.847  28.743 344.477  1.00 83.75           H  
ATOM   1403  HB2 TYR A 148      11.772  30.261 343.662  1.00 83.75           H  
ATOM   1404  HD1 TYR A 148       9.063  30.725 342.786  1.00 93.15           H  
ATOM   1405  HD2 TYR A 148      10.971  26.916 343.459  1.00 74.18           H  
ATOM   1406  HE1 TYR A 148       7.476  29.654 341.243  1.00 83.13           H  
ATOM   1407  HE2 TYR A 148       9.389  25.844 341.890  1.00 72.09           H  
ATOM   1408  HH  TYR A 148       6.813  27.702 340.223  1.00 73.15           H  
ATOM   1409  N   VAL A 149      12.322  31.205 346.836  1.00 87.69           N  
ATOM   1410  CA  VAL A 149      13.289  31.299 347.940  1.00 81.65           C  
ATOM   1411  C   VAL A 149      12.597  31.498 349.301  1.00 95.46           C  
ATOM   1412  O   VAL A 149      12.970  30.820 350.257  1.00 94.32           O  
ATOM   1413  CB  VAL A 149      14.343  32.426 347.721  1.00 79.22           C  
ATOM   1414  CG1 VAL A 149      15.218  32.769 348.949  1.00 80.51           C  
ATOM   1415  CG2 VAL A 149      15.259  32.079 346.534  1.00 84.83           C  
ATOM   1416  H   VAL A 149      12.271  32.002 346.214  1.00 87.69           H  
ATOM   1417  HA  VAL A 149      13.829  30.350 347.987  1.00 81.65           H  
ATOM   1418  HB  VAL A 149      13.808  33.341 347.466  1.00 79.22           H  
ATOM   1419 HG11 VAL A 149      16.015  33.462 348.681  1.00 80.51           H  
ATOM   1420 HG12 VAL A 149      14.645  33.248 349.743  1.00 80.51           H  
ATOM   1421 HG13 VAL A 149      15.684  31.877 349.366  1.00 80.51           H  
ATOM   1422 HG21 VAL A 149      15.938  32.900 346.305  1.00 84.83           H  
ATOM   1423 HG22 VAL A 149      15.855  31.201 346.757  1.00 84.83           H  
ATOM   1424 HG23 VAL A 149      14.704  31.848 345.626  1.00 84.83           H  
ATOM   1425  N   ALA A 150      11.587  32.386 349.363  1.00 84.22           N  
ATOM   1426  CA  ALA A 150      10.787  32.610 350.570  1.00 91.26           C  
ATOM   1427  C   ALA A 150       9.895  31.413 350.923  1.00 91.92           C  
ATOM   1428  O   ALA A 150       9.729  31.120 352.106  1.00 94.85           O  
ATOM   1429  CB  ALA A 150       9.952  33.891 350.419  1.00 95.33           C  
ATOM   1430  H   ALA A 150      11.324  32.915 348.542  1.00 84.22           H  
ATOM   1431  HA  ALA A 150      11.475  32.749 351.403  1.00 91.26           H  
ATOM   1432  HB1 ALA A 150       9.413  34.121 351.339  1.00 95.33           H  
ATOM   1433  HB2 ALA A 150      10.584  34.749 350.188  1.00 95.33           H  
ATOM   1434  HB3 ALA A 150       9.212  33.797 349.623  1.00 95.33           H  
ATOM   1435  N   SER A 151       9.366  30.727 349.898  1.00 90.99           N  
ATOM   1436  CA  SER A 151       8.489  29.573 350.059  1.00 97.52           C  
ATOM   1437  C   SER A 151       9.258  28.276 350.392  1.00 91.47           C  
ATOM   1438  O   SER A 151       8.728  27.460 351.142  1.00 83.59           O  
ATOM   1439  CB  SER A 151       7.611  29.461 348.806  1.00 76.53           C  
ATOM   1440  OG  SER A 151       6.544  28.567 348.993  1.00 68.24           O  
ATOM   1441  H   SER A 151       9.553  31.022 348.950  1.00 90.99           H  
ATOM   1442  HA  SER A 151       7.824  29.782 350.900  1.00 97.52           H  
ATOM   1443  HB3 SER A 151       8.202  29.144 347.945  1.00 76.53           H  
ATOM   1444  HB2 SER A 151       7.169  30.430 348.574  1.00 76.53           H  
ATOM   1445  HG  SER A 151       5.919  28.964 349.604  1.00 68.24           H  
ATOM   1446  N   ASN A 152      10.505  28.125 349.904  1.00 91.74           N  
ATOM   1447  CA  ASN A 152      11.415  27.048 350.317  1.00 89.96           C  
ATOM   1448  C   ASN A 152      11.973  27.285 351.732  1.00 88.60           C  
ATOM   1449  O   ASN A 152      12.147  26.317 352.469  1.00 79.81           O  
ATOM   1450  CB  ASN A 152      12.559  26.869 349.293  1.00 75.80           C  
ATOM   1451  CG  ASN A 152      13.272  25.515 349.391  1.00 79.22           C  
ATOM   1452  OD1 ASN A 152      12.804  24.524 348.837  1.00 84.15           O  
ATOM   1453  ND2 ASN A 152      14.419  25.470 350.069  1.00 74.86           N  
ATOM   1454  H   ASN A 152      10.886  28.814 349.269  1.00 91.74           H  
ATOM   1455  HA  ASN A 152      10.862  26.109 350.389  1.00 89.96           H  
ATOM   1456  HB3 ASN A 152      13.271  27.694 349.338  1.00 75.80           H  
ATOM   1457  HB2 ASN A 152      12.137  26.892 348.290  1.00 75.80           H  
ATOM   1458 HD22 ASN A 152      14.926  24.601 350.155  1.00 74.86           H  
ATOM   1459 HD21 ASN A 152      14.770  26.299 350.535  1.00 74.86           H  
ATOM   1460  N   ALA A 153      12.199  28.554 352.116  1.00 91.27           N  
ATOM   1461  CA  ALA A 153      12.562  28.923 353.485  1.00 86.19           C  
ATOM   1462  C   ALA A 153      11.433  28.607 354.481  1.00 89.71           C  
ATOM   1463  O   ALA A 153      11.734  28.192 355.597  1.00 92.96           O  
ATOM   1464  CB  ALA A 153      12.974  30.402 353.547  1.00 69.64           C  
ATOM   1465  H   ALA A 153      12.075  29.314 351.460  1.00 91.27           H  
ATOM   1466  HA  ALA A 153      13.432  28.329 353.772  1.00 86.19           H  
ATOM   1467  HB1 ALA A 153      13.275  30.687 354.556  1.00 69.64           H  
ATOM   1468  HB2 ALA A 153      13.823  30.598 352.891  1.00 69.64           H  
ATOM   1469  HB3 ALA A 153      12.162  31.064 353.246  1.00 69.64           H  
ATOM   1470  N   SER A 154      10.170  28.738 354.030  1.00 90.79           N  
ATOM   1471  CA  SER A 154       8.967  28.383 354.778  1.00 73.71           C  
ATOM   1472  C   SER A 154       8.855  26.872 355.076  1.00 77.88           C  
ATOM   1473  O   SER A 154       8.521  26.547 356.211  1.00 97.34           O  
ATOM   1474  CB  SER A 154       7.722  28.959 354.067  1.00 86.40           C  
ATOM   1475  OG  SER A 154       6.532  28.753 354.802  1.00 93.32           O  
ATOM   1476  H   SER A 154      10.020  29.097 353.098  1.00 90.79           H  
ATOM   1477  HA  SER A 154       9.048  28.893 355.740  1.00 73.71           H  
ATOM   1478  HB3 SER A 154       7.586  28.512 353.086  1.00 86.40           H  
ATOM   1479  HB2 SER A 154       7.838  30.031 353.912  1.00 86.40           H  
ATOM   1480  HG  SER A 154       6.310  27.819 354.781  1.00 93.32           H  
ATOM   1481  N   VAL A 155       9.174  25.977 354.113  1.00 83.08           N  
ATOM   1482  CA  VAL A 155       9.150  24.521 354.357  1.00 88.34           C  
ATOM   1483  C   VAL A 155      10.314  24.043 355.249  1.00 85.88           C  
ATOM   1484  O   VAL A 155      10.133  23.086 356.001  1.00 78.16           O  
ATOM   1485  CB  VAL A 155       9.119  23.634 353.071  1.00 90.57           C  
ATOM   1486  CG1 VAL A 155       8.063  24.110 352.072  1.00 77.95           C  
ATOM   1487  CG2 VAL A 155      10.450  23.366 352.337  1.00 83.82           C  
ATOM   1488  H   VAL A 155       9.450  26.287 353.191  1.00 83.08           H  
ATOM   1489  HA  VAL A 155       8.230  24.304 354.905  1.00 88.34           H  
ATOM   1490  HB  VAL A 155       8.771  22.655 353.409  1.00 90.57           H  
ATOM   1491 HG11 VAL A 155       7.851  23.334 351.337  1.00 77.95           H  
ATOM   1492 HG12 VAL A 155       7.133  24.366 352.575  1.00 77.95           H  
ATOM   1493 HG13 VAL A 155       8.401  24.989 351.529  1.00 77.95           H  
ATOM   1494 HG21 VAL A 155      10.290  22.706 351.485  1.00 83.82           H  
ATOM   1495 HG22 VAL A 155      10.879  24.282 351.945  1.00 83.82           H  
ATOM   1496 HG23 VAL A 155      11.195  22.879 352.967  1.00 83.82           H  
ATOM   1497  N   MET A 156      11.467  24.735 355.174  1.00 79.81           N  
ATOM   1498  CA  MET A 156      12.622  24.506 356.041  1.00 84.86           C  
ATOM   1499  C   MET A 156      12.374  24.948 357.494  1.00 97.58           C  
ATOM   1500  O   MET A 156      12.925  24.314 358.392  1.00109.12           O  
ATOM   1501  CB  MET A 156      13.876  25.184 355.457  1.00 81.68           C  
ATOM   1502  CG  MET A 156      14.409  24.496 354.189  1.00 83.96           C  
ATOM   1503  SD  MET A 156      15.920  25.239 353.515  1.00104.98           S  
ATOM   1504  CE  MET A 156      17.145  24.558 354.665  1.00118.25           C  
ATOM   1505  H   MET A 156      11.545  25.499 354.517  1.00 79.81           H  
ATOM   1506  HA  MET A 156      12.810  23.431 356.071  1.00 84.86           H  
ATOM   1507  HB3 MET A 156      14.668  25.191 356.206  1.00 81.68           H  
ATOM   1508  HB2 MET A 156      13.665  26.230 355.238  1.00 81.68           H  
ATOM   1509  HG3 MET A 156      13.652  24.508 353.407  1.00 83.96           H  
ATOM   1510  HG2 MET A 156      14.609  23.444 354.393  1.00 83.96           H  
ATOM   1511  HE1 MET A 156      18.139  24.920 354.408  1.00118.25           H  
ATOM   1512  HE2 MET A 156      16.928  24.855 355.690  1.00118.25           H  
ATOM   1513  HE3 MET A 156      17.152  23.470 354.612  1.00118.25           H  
ATOM   1514  N   ASN A 157      11.520  25.968 357.713  1.00 91.46           N  
ATOM   1515  CA  ASN A 157      11.055  26.359 359.050  1.00 72.18           C  
ATOM   1516  C   ASN A 157      10.148  25.287 359.671  1.00 82.99           C  
ATOM   1517  O   ASN A 157      10.304  25.021 360.858  1.00 94.73           O  
ATOM   1518  CB  ASN A 157      10.311  27.715 359.039  1.00 85.43           C  
ATOM   1519  CG  ASN A 157      11.131  28.930 358.592  1.00 98.15           C  
ATOM   1520  OD1 ASN A 157      10.585  29.837 357.968  1.00 92.82           O  
ATOM   1521  ND2 ASN A 157      12.426  28.977 358.918  1.00 99.05           N  
ATOM   1522  H   ASN A 157      11.117  26.463 356.929  1.00 91.46           H  
ATOM   1523  HA  ASN A 157      11.934  26.451 359.690  1.00 72.18           H  
ATOM   1524  HB3 ASN A 157       9.947  27.941 360.043  1.00 85.43           H  
ATOM   1525  HB2 ASN A 157       9.427  27.642 358.409  1.00 85.43           H  
ATOM   1526 HD22 ASN A 157      12.986  29.771 358.642  1.00 99.05           H  
ATOM   1527 HD21 ASN A 157      12.856  28.223 359.432  1.00 99.05           H  
ATOM   1528  N   LEU A 158       9.253  24.674 358.874  1.00 76.56           N  
ATOM   1529  CA  LEU A 158       8.363  23.598 359.327  1.00 77.91           C  
ATOM   1530  C   LEU A 158       9.116  22.309 359.693  1.00 88.26           C  
ATOM   1531  O   LEU A 158       8.721  21.653 360.657  1.00 91.58           O  
ATOM   1532  CB  LEU A 158       7.269  23.307 358.277  1.00 73.38           C  
ATOM   1533  CG  LEU A 158       6.334  24.488 357.958  1.00 91.14           C  
ATOM   1534  CD1 LEU A 158       5.290  24.099 356.894  1.00 92.05           C  
ATOM   1535  CD2 LEU A 158       5.682  25.072 359.219  1.00 69.46           C  
ATOM   1536  H   LEU A 158       9.173  24.947 357.904  1.00 76.56           H  
ATOM   1537  HA  LEU A 158       7.880  23.939 360.244  1.00 77.91           H  
ATOM   1538  HB3 LEU A 158       6.648  22.489 358.640  1.00 73.38           H  
ATOM   1539  HB2 LEU A 158       7.732  22.954 357.354  1.00 73.38           H  
ATOM   1540  HG  LEU A 158       6.933  25.282 357.526  1.00 91.14           H  
ATOM   1541 HD11 LEU A 158       5.321  24.789 356.050  1.00 92.05           H  
ATOM   1542 HD12 LEU A 158       5.464  23.099 356.496  1.00 92.05           H  
ATOM   1543 HD13 LEU A 158       4.273  24.110 357.288  1.00 92.05           H  
ATOM   1544 HD21 LEU A 158       4.741  25.571 358.991  1.00 69.46           H  
ATOM   1545 HD22 LEU A 158       5.491  24.300 359.964  1.00 69.46           H  
ATOM   1546 HD23 LEU A 158       6.336  25.813 359.678  1.00 69.46           H  
ATOM   1547  N   LEU A 159      10.196  21.991 358.954  1.00 84.71           N  
ATOM   1548  CA  LEU A 159      11.132  20.908 359.271  1.00 96.56           C  
ATOM   1549  C   LEU A 159      11.859  21.163 360.601  1.00 89.49           C  
ATOM   1550  O   LEU A 159      11.866  20.272 361.448  1.00 77.55           O  
ATOM   1551  CB  LEU A 159      12.147  20.730 358.119  1.00 84.08           C  
ATOM   1552  CG  LEU A 159      11.620  19.904 356.925  1.00 85.57           C  
ATOM   1553  CD1 LEU A 159      12.439  20.170 355.645  1.00 92.78           C  
ATOM   1554  CD2 LEU A 159      11.551  18.400 357.269  1.00 60.77           C  
ATOM   1555  H   LEU A 159      10.432  22.563 358.155  1.00 84.71           H  
ATOM   1556  HA  LEU A 159      10.553  19.990 359.387  1.00 96.56           H  
ATOM   1557  HB3 LEU A 159      13.060  20.254 358.481  1.00 84.08           H  
ATOM   1558  HB2 LEU A 159      12.455  21.718 357.776  1.00 84.08           H  
ATOM   1559  HG  LEU A 159      10.601  20.239 356.721  1.00 85.57           H  
ATOM   1560 HD11 LEU A 159      11.847  20.734 354.923  1.00 92.78           H  
ATOM   1561 HD12 LEU A 159      13.339  20.753 355.846  1.00 92.78           H  
ATOM   1562 HD13 LEU A 159      12.757  19.254 355.148  1.00 92.78           H  
ATOM   1563 HD21 LEU A 159      12.319  17.817 356.760  1.00 60.77           H  
ATOM   1564 HD22 LEU A 159      11.674  18.210 358.335  1.00 60.77           H  
ATOM   1565 HD23 LEU A 159      10.591  17.982 356.976  1.00 60.77           H  
ATOM   1566  N   VAL A 160      12.409  22.379 360.773  1.00 70.32           N  
ATOM   1567  CA  VAL A 160      13.082  22.836 361.993  1.00 79.83           C  
ATOM   1568  C   VAL A 160      12.162  22.844 363.235  1.00 94.85           C  
ATOM   1569  O   VAL A 160      12.615  22.425 364.297  1.00 89.11           O  
ATOM   1570  CB  VAL A 160      13.746  24.232 361.777  1.00 90.05           C  
ATOM   1571  CG1 VAL A 160      14.075  25.040 363.049  1.00 93.85           C  
ATOM   1572  CG2 VAL A 160      15.024  24.100 360.929  1.00 87.85           C  
ATOM   1573  H   VAL A 160      12.359  23.053 360.021  1.00 70.32           H  
ATOM   1574  HA  VAL A 160      13.876  22.115 362.198  1.00 79.83           H  
ATOM   1575  HB  VAL A 160      13.050  24.841 361.200  1.00 90.05           H  
ATOM   1576 HG11 VAL A 160      14.613  25.955 362.798  1.00 93.85           H  
ATOM   1577 HG12 VAL A 160      13.175  25.347 363.582  1.00 93.85           H  
ATOM   1578 HG13 VAL A 160      14.701  24.470 363.736  1.00 93.85           H  
ATOM   1579 HG21 VAL A 160      15.424  25.078 360.661  1.00 87.85           H  
ATOM   1580 HG22 VAL A 160      15.803  23.563 361.473  1.00 87.85           H  
ATOM   1581 HG23 VAL A 160      14.842  23.557 360.002  1.00 87.85           H  
ATOM   1582  N   ILE A 161      10.894  23.261 363.073  1.00 86.68           N  
ATOM   1583  CA  ILE A 161       9.856  23.228 364.110  1.00 72.31           C  
ATOM   1584  C   ILE A 161       9.448  21.790 364.497  1.00 75.07           C  
ATOM   1585  O   ILE A 161       9.241  21.531 365.681  1.00 89.65           O  
ATOM   1586  CB  ILE A 161       8.589  24.039 363.684  1.00 80.01           C  
ATOM   1587  CG1 ILE A 161       8.887  25.555 363.679  1.00 78.91           C  
ATOM   1588  CG2 ILE A 161       7.311  23.775 364.515  1.00 85.82           C  
ATOM   1589  CD1 ILE A 161       7.956  26.363 362.762  1.00 88.67           C  
ATOM   1590  H   ILE A 161      10.606  23.621 362.171  1.00 86.68           H  
ATOM   1591  HA  ILE A 161      10.273  23.699 365.002  1.00 72.31           H  
ATOM   1592  HB  ILE A 161       8.360  23.751 362.657  1.00 80.01           H  
ATOM   1593 HG13 ILE A 161       9.913  25.737 363.359  1.00 78.91           H  
ATOM   1594 HG12 ILE A 161       8.830  25.946 364.695  1.00 78.91           H  
ATOM   1595 HG21 ILE A 161       6.480  24.402 364.194  1.00 85.82           H  
ATOM   1596 HG22 ILE A 161       6.964  22.749 364.419  1.00 85.82           H  
ATOM   1597 HG23 ILE A 161       7.485  23.975 365.573  1.00 85.82           H  
ATOM   1598 HD11 ILE A 161       8.244  27.413 362.740  1.00 88.67           H  
ATOM   1599 HD12 ILE A 161       7.984  25.995 361.737  1.00 88.67           H  
ATOM   1600 HD13 ILE A 161       6.921  26.314 363.095  1.00 88.67           H  
ATOM   1601  N   SER A 162       9.356  20.882 363.510  1.00 88.71           N  
ATOM   1602  CA  SER A 162       9.022  19.474 363.734  1.00 92.25           C  
ATOM   1603  C   SER A 162      10.150  18.709 364.450  1.00 87.23           C  
ATOM   1604  O   SER A 162       9.848  17.903 365.329  1.00 80.14           O  
ATOM   1605  CB  SER A 162       8.642  18.798 362.405  1.00 79.43           C  
ATOM   1606  OG  SER A 162       7.404  19.291 361.937  1.00 84.51           O  
ATOM   1607  H   SER A 162       9.528  21.159 362.552  1.00 88.71           H  
ATOM   1608  HA  SER A 162       8.150  19.431 364.391  1.00 92.25           H  
ATOM   1609  HB3 SER A 162       8.526  17.724 362.546  1.00 79.43           H  
ATOM   1610  HB2 SER A 162       9.412  18.946 361.647  1.00 79.43           H  
ATOM   1611  HG  SER A 162       7.551  20.166 361.563  1.00 84.51           H  
ATOM   1612  N   PHE A 163      11.416  19.012 364.105  1.00 92.24           N  
ATOM   1613  CA  PHE A 163      12.607  18.516 364.799  1.00 91.50           C  
ATOM   1614  C   PHE A 163      12.796  19.107 366.208  1.00 96.21           C  
ATOM   1615  O   PHE A 163      13.259  18.383 367.088  1.00 99.42           O  
ATOM   1616  CB  PHE A 163      13.871  18.712 363.931  1.00 91.17           C  
ATOM   1617  CG  PHE A 163      14.043  17.712 362.796  1.00 90.98           C  
ATOM   1618  CD1 PHE A 163      14.103  16.327 363.069  1.00 86.16           C  
ATOM   1619  CD2 PHE A 163      14.198  18.152 361.464  1.00 91.51           C  
ATOM   1620  CE1 PHE A 163      14.275  15.421 362.031  1.00 91.48           C  
ATOM   1621  CE2 PHE A 163      14.360  17.229 360.439  1.00 86.64           C  
ATOM   1622  CZ  PHE A 163      14.395  15.869 360.721  1.00 89.19           C  
ATOM   1623  H   PHE A 163      11.582  19.668 363.352  1.00 92.24           H  
ATOM   1624  HA  PHE A 163      12.467  17.446 364.951  1.00 91.50           H  
ATOM   1625  HB3 PHE A 163      14.769  18.646 364.548  1.00 91.17           H  
ATOM   1626  HB2 PHE A 163      13.871  19.723 363.520  1.00 91.17           H  
ATOM   1627  HD1 PHE A 163      14.015  15.965 364.082  1.00 86.16           H  
ATOM   1628  HD2 PHE A 163      14.191  19.206 361.231  1.00 91.51           H  
ATOM   1629  HE1 PHE A 163      14.311  14.362 362.243  1.00 91.48           H  
ATOM   1630  HE2 PHE A 163      14.463  17.570 359.419  1.00 86.64           H  
ATOM   1631  HZ  PHE A 163      14.522  15.157 359.919  1.00 89.19           H  
ATOM   1632  N   ASP A 164      12.405  20.380 366.408  1.00 96.42           N  
ATOM   1633  CA  ASP A 164      12.439  21.092 367.692  1.00 88.34           C  
ATOM   1634  C   ASP A 164      11.578  20.391 368.761  1.00 93.08           C  
ATOM   1635  O   ASP A 164      12.060  20.138 369.865  1.00113.73           O  
ATOM   1636  CB  ASP A 164      12.045  22.586 367.526  1.00 87.30           C  
ATOM   1637  CG  ASP A 164      12.059  23.450 368.799  1.00 89.50           C  
ATOM   1638  OD1 ASP A 164      13.055  23.364 369.550  1.00104.45           O  
ATOM   1639  OD2 ASP A 164      11.123  24.272 368.937  1.00104.99           O1-
ATOM   1640  H   ASP A 164      12.061  20.917 365.623  1.00 96.42           H  
ATOM   1641  HA  ASP A 164      13.472  21.045 368.031  1.00 88.34           H  
ATOM   1642  HB3 ASP A 164      11.064  22.649 367.058  1.00 87.30           H  
ATOM   1643  HB2 ASP A 164      12.725  23.058 366.817  1.00 87.30           H  
ATOM   1644  N   ARG A 165      10.332  20.063 368.386  1.00 72.06           N  
ATOM   1645  CA  ARG A 165       9.391  19.336 369.233  1.00 84.43           C  
ATOM   1646  C   ARG A 165       9.757  17.851 369.382  1.00 92.93           C  
ATOM   1647  O   ARG A 165       9.635  17.332 370.488  1.00108.63           O  
ATOM   1648  CB  ARG A 165       7.962  19.489 368.687  1.00 80.26           C  
ATOM   1649  CG  ARG A 165       7.481  20.943 368.551  1.00 73.77           C  
ATOM   1650  CD  ARG A 165       6.017  20.995 368.093  1.00 96.31           C  
ATOM   1651  NE  ARG A 165       5.639  22.291 367.506  1.00107.61           N  
ATOM   1652  CZ  ARG A 165       5.301  23.441 368.116  1.00104.52           C  
ATOM   1653  NH1 ARG A 165       5.350  23.598 369.447  1.00108.38           N  
ATOM   1654  NH2 ARG A 165       4.906  24.464 367.350  1.00101.48           N1+
ATOM   1655  H   ARG A 165      10.010  20.308 367.459  1.00 72.06           H  
ATOM   1656  HA  ARG A 165       9.415  19.785 370.228  1.00 84.43           H  
ATOM   1657  HB3 ARG A 165       7.267  18.941 369.326  1.00 80.26           H  
ATOM   1658  HB2 ARG A 165       7.912  19.021 367.703  1.00 80.26           H  
ATOM   1659  HG3 ARG A 165       8.129  21.558 367.929  1.00 73.77           H  
ATOM   1660  HG2 ARG A 165       7.537  21.376 369.550  1.00 73.77           H  
ATOM   1661  HD3 ARG A 165       5.383  20.872 368.970  1.00 96.31           H  
ATOM   1662  HD2 ARG A 165       5.764  20.167 367.433  1.00 96.31           H  
ATOM   1663  HE  ARG A 165       5.630  22.292 366.496  1.00107.61           H  
ATOM   1664 HH12 ARG A 165       5.089  24.479 369.867  1.00108.38           H  
ATOM   1665 HH11 ARG A 165       5.640  22.829 370.033  1.00108.38           H  
ATOM   1666 HH22 ARG A 165       4.670  25.352 367.771  1.00101.48           H  
ATOM   1667 HH21 ARG A 165       4.830  24.360 366.349  1.00101.48           H  
ATOM   1668  N   TYR A 166      10.217  17.195 368.299  1.00 92.22           N  
ATOM   1669  CA  TYR A 166      10.583  15.775 368.310  1.00 90.85           C  
ATOM   1670  C   TYR A 166      11.746  15.451 369.259  1.00 95.13           C  
ATOM   1671  O   TYR A 166      11.638  14.481 370.006  1.00 94.00           O  
ATOM   1672  CB  TYR A 166      10.853  15.256 366.884  1.00 84.59           C  
ATOM   1673  CG  TYR A 166      11.265  13.794 366.820  1.00 74.14           C  
ATOM   1674  CD1 TYR A 166      10.318  12.787 367.101  1.00 80.65           C  
ATOM   1675  CD2 TYR A 166      12.593  13.437 366.504  1.00 69.36           C  
ATOM   1676  CE1 TYR A 166      10.702  11.433 367.073  1.00 82.39           C  
ATOM   1677  CE2 TYR A 166      12.972  12.081 366.468  1.00 77.49           C  
ATOM   1678  CZ  TYR A 166      12.027  11.078 366.757  1.00 89.11           C  
ATOM   1679  OH  TYR A 166      12.395   9.765 366.746  1.00 94.59           O  
ATOM   1680  H   TYR A 166      10.292  17.674 367.411  1.00 92.22           H  
ATOM   1681  HA  TYR A 166       9.712  15.235 368.687  1.00 90.85           H  
ATOM   1682  HB3 TYR A 166      11.630  15.859 366.414  1.00 84.59           H  
ATOM   1683  HB2 TYR A 166       9.963  15.376 366.267  1.00 84.59           H  
ATOM   1684  HD1 TYR A 166       9.300  13.048 367.348  1.00 80.65           H  
ATOM   1685  HD2 TYR A 166      13.324  14.203 366.290  1.00 69.36           H  
ATOM   1686  HE1 TYR A 166       9.981  10.669 367.313  1.00 82.39           H  
ATOM   1687  HE2 TYR A 166      13.991  11.814 366.228  1.00 77.49           H  
ATOM   1688  HH  TYR A 166      11.738   9.190 367.146  1.00 94.59           H  
ATOM   1689  N   PHE A 167      12.806  16.274 369.240  1.00 89.69           N  
ATOM   1690  CA  PHE A 167      13.958  16.129 370.132  1.00103.06           C  
ATOM   1691  C   PHE A 167      13.661  16.549 371.583  1.00108.69           C  
ATOM   1692  O   PHE A 167      14.377  16.101 372.474  1.00 94.76           O  
ATOM   1693  CB  PHE A 167      15.167  16.899 369.565  1.00108.99           C  
ATOM   1694  CG  PHE A 167      15.672  16.479 368.191  1.00110.52           C  
ATOM   1695  CD1 PHE A 167      15.716  15.122 367.799  1.00 91.35           C  
ATOM   1696  CD2 PHE A 167      16.262  17.446 367.348  1.00109.82           C  
ATOM   1697  CE1 PHE A 167      16.251  14.770 366.566  1.00 97.54           C  
ATOM   1698  CE2 PHE A 167      16.794  17.074 366.121  1.00 89.42           C  
ATOM   1699  CZ  PHE A 167      16.780  15.743 365.728  1.00102.28           C  
ATOM   1700  H   PHE A 167      12.834  17.051 368.591  1.00 89.69           H  
ATOM   1701  HA  PHE A 167      14.218  15.071 370.185  1.00103.06           H  
ATOM   1702  HB3 PHE A 167      16.008  16.819 370.253  1.00108.99           H  
ATOM   1703  HB2 PHE A 167      14.909  17.958 369.515  1.00108.99           H  
ATOM   1704  HD1 PHE A 167      15.324  14.345 368.437  1.00 91.35           H  
ATOM   1705  HD2 PHE A 167      16.283  18.485 367.644  1.00109.82           H  
ATOM   1706  HE1 PHE A 167      16.255  13.736 366.257  1.00 97.54           H  
ATOM   1707  HE2 PHE A 167      17.219  17.823 365.469  1.00 89.42           H  
ATOM   1708  HZ  PHE A 167      17.189  15.462 364.769  1.00102.28           H  
ATOM   1709  N   SER A 168      12.605  17.348 371.817  1.00100.42           N  
ATOM   1710  CA  SER A 168      12.109  17.652 373.162  1.00100.99           C  
ATOM   1711  C   SER A 168      11.335  16.469 373.781  1.00 97.64           C  
ATOM   1712  O   SER A 168      11.401  16.294 374.996  1.00108.75           O  
ATOM   1713  CB  SER A 168      11.248  18.928 373.134  1.00101.16           C  
ATOM   1714  OG  SER A 168      12.059  20.061 372.899  1.00 84.34           O  
ATOM   1715  H   SER A 168      12.049  17.688 371.044  1.00100.42           H  
ATOM   1716  HA  SER A 168      12.964  17.842 373.815  1.00100.99           H  
ATOM   1717  HB3 SER A 168      10.746  19.074 374.092  1.00101.16           H  
ATOM   1718  HB2 SER A 168      10.469  18.875 372.375  1.00101.16           H  
ATOM   1719  HG  SER A 168      12.310  20.059 371.968  1.00 84.34           H  
ATOM   1720  N   ILE A 169      10.651  15.670 372.941  1.00 97.05           N  
ATOM   1721  CA  ILE A 169       9.942  14.446 373.327  1.00103.88           C  
ATOM   1722  C   ILE A 169      10.900  13.240 373.470  1.00111.21           C  
ATOM   1723  O   ILE A 169      10.797  12.506 374.453  1.00117.89           O  
ATOM   1724  CB  ILE A 169       8.769  14.121 372.327  1.00 99.49           C  
ATOM   1725  CG1 ILE A 169       7.453  14.823 372.744  1.00106.30           C  
ATOM   1726  CG2 ILE A 169       8.448  12.622 372.115  1.00105.28           C  
ATOM   1727  CD1 ILE A 169       7.405  16.337 372.506  1.00101.95           C  
ATOM   1728  H   ILE A 169      10.627  15.898 371.957  1.00 97.05           H  
ATOM   1729  HA  ILE A 169       9.505  14.613 374.314  1.00103.88           H  
ATOM   1730  HB  ILE A 169       9.046  14.510 371.346  1.00 99.49           H  
ATOM   1731 HG13 ILE A 169       7.231  14.600 373.788  1.00106.30           H  
ATOM   1732 HG12 ILE A 169       6.619  14.400 372.183  1.00106.30           H  
ATOM   1733 HG21 ILE A 169       7.600  12.494 371.444  1.00105.28           H  
ATOM   1734 HG22 ILE A 169       9.271  12.076 371.654  1.00105.28           H  
ATOM   1735 HG23 ILE A 169       8.198  12.132 373.056  1.00105.28           H  
ATOM   1736 HD11 ILE A 169       6.468  16.749 372.876  1.00101.95           H  
ATOM   1737 HD12 ILE A 169       8.216  16.863 373.006  1.00101.95           H  
ATOM   1738 HD13 ILE A 169       7.442  16.559 371.442  1.00101.95           H  
ATOM   1739  N   THR A 170      11.785  13.046 372.478  1.00105.77           N  
ATOM   1740  CA  THR A 170      12.606  11.841 372.311  1.00104.62           C  
ATOM   1741  C   THR A 170      13.964  11.919 373.036  1.00111.16           C  
ATOM   1742  O   THR A 170      14.479  10.878 373.441  1.00110.92           O  
ATOM   1743  CB  THR A 170      12.882  11.576 370.802  1.00102.41           C  
ATOM   1744  OG1 THR A 170      11.644  11.419 370.138  1.00105.94           O  
ATOM   1745  CG2 THR A 170      13.741  10.343 370.461  1.00105.29           C  
ATOM   1746  H   THR A 170      11.805  13.701 371.707  1.00105.77           H  
ATOM   1747  HA  THR A 170      12.063  10.983 372.714  1.00104.62           H  
ATOM   1748  HB  THR A 170      13.366  12.452 370.366  1.00102.41           H  
ATOM   1749  HG1 THR A 170      11.176  12.257 370.170  1.00105.94           H  
ATOM   1750 HG21 THR A 170      13.769  10.175 369.383  1.00105.29           H  
ATOM   1751 HG22 THR A 170      14.775  10.460 370.786  1.00105.29           H  
ATOM   1752 HG23 THR A 170      13.340   9.443 370.926  1.00105.29           H  
ATOM   1753  N   ARG A 171      14.511  13.137 373.195  1.00100.73           N  
ATOM   1754  CA  ARG A 171      15.832  13.393 373.780  1.00 99.11           C  
ATOM   1755  C   ARG A 171      15.771  14.470 374.891  1.00119.97           C  
ATOM   1756  O   ARG A 171      16.531  15.436 374.810  1.00128.41           O  
ATOM   1757  CB  ARG A 171      16.835  13.771 372.654  1.00  0.00           C  
ATOM   1758  CG  ARG A 171      16.855  12.824 371.441  1.00  0.00           C  
ATOM   1759  CD  ARG A 171      17.968  13.179 370.442  1.00  0.00           C  
ATOM   1760  NE  ARG A 171      17.851  12.412 369.188  1.00  0.00           N  
ATOM   1761  CZ  ARG A 171      18.204  11.132 368.954  1.00  0.00           C  
ATOM   1762  NH1 ARG A 171      18.757  10.349 369.894  1.00  0.00           N  
ATOM   1763  NH2 ARG A 171      17.991  10.620 367.735  1.00  0.00           N1+
ATOM   1764  H   ARG A 171      14.013  13.953 372.867  1.00100.73           H  
ATOM   1765  HA  ARG A 171      16.207  12.488 374.259  1.00 99.11           H  
ATOM   1766  HB2 ARG A 171      16.612  14.771 372.281  1.00  0.00           H  
ATOM   1767  HB3 ARG A 171      17.839  13.829 373.077  1.00  0.00           H  
ATOM   1768  HG2 ARG A 171      17.042  11.824 371.833  1.00  0.00           H  
ATOM   1769  HG3 ARG A 171      15.889  12.780 370.937  1.00  0.00           H  
ATOM   1770  HD2 ARG A 171      18.010  14.252 370.251  1.00  0.00           H  
ATOM   1771  HD3 ARG A 171      18.932  12.917 370.878  1.00  0.00           H  
ATOM   1772  HE  ARG A 171      17.422  12.920 368.427  1.00  0.00           H  
ATOM   1773 HH12 ARG A 171      19.009   9.393 369.688  1.00  0.00           H  
ATOM   1774 HH11 ARG A 171      18.926  10.717 370.819  1.00  0.00           H  
ATOM   1775 HH22 ARG A 171      18.243   9.664 367.531  1.00  0.00           H  
ATOM   1776 HH21 ARG A 171      17.580  11.185 367.005  1.00  0.00           H  
ATOM   1777  N   PRO A 172      14.851  14.345 375.882  1.00120.86           N  
ATOM   1778  CA  PRO A 172      14.566  15.431 376.841  1.00120.99           C  
ATOM   1779  C   PRO A 172      15.743  15.855 377.743  1.00112.54           C  
ATOM   1780  O   PRO A 172      15.793  17.016 378.146  1.00104.75           O  
ATOM   1781  CB  PRO A 172      13.389  14.890 377.672  1.00119.31           C  
ATOM   1782  CG  PRO A 172      13.552  13.380 377.619  1.00104.11           C  
ATOM   1783  CD  PRO A 172      14.056  13.156 376.200  1.00103.12           C  
ATOM   1784  HA  PRO A 172      14.241  16.309 376.283  1.00120.99           H  
ATOM   1785  HB3 PRO A 172      12.449  15.169 377.196  1.00119.31           H  
ATOM   1786  HB2 PRO A 172      13.358  15.268 378.695  1.00119.31           H  
ATOM   1787  HG3 PRO A 172      12.634  12.837 377.841  1.00104.11           H  
ATOM   1788  HG2 PRO A 172      14.311  13.066 378.336  1.00104.11           H  
ATOM   1789  HD2 PRO A 172      14.618  12.225 376.115  1.00103.12           H  
ATOM   1790  HD3 PRO A 172      13.202  13.113 375.526  1.00103.12           H  
ATOM   1791  N   LEU A 173      16.662  14.918 378.027  1.00113.28           N  
ATOM   1792  CA  LEU A 173      17.810  15.114 378.912  1.00111.81           C  
ATOM   1793  C   LEU A 173      18.934  15.964 378.291  1.00126.52           C  
ATOM   1794  O   LEU A 173      19.649  16.629 379.040  1.00136.66           O  
ATOM   1795  CB  LEU A 173      18.369  13.734 379.332  1.00111.73           C  
ATOM   1796  CG  LEU A 173      17.356  12.782 380.010  1.00111.60           C  
ATOM   1797  CD1 LEU A 173      18.001  11.410 380.301  1.00 97.38           C  
ATOM   1798  CD2 LEU A 173      16.707  13.400 381.266  1.00 98.38           C  
ATOM   1799  H   LEU A 173      16.548  13.987 377.654  1.00113.28           H  
ATOM   1800  HA  LEU A 173      17.464  15.643 379.802  1.00111.81           H  
ATOM   1801  HB3 LEU A 173      19.215  13.881 380.006  1.00111.73           H  
ATOM   1802  HB2 LEU A 173      18.776  13.236 378.450  1.00111.73           H  
ATOM   1803  HG  LEU A 173      16.553  12.588 379.298  1.00111.60           H  
ATOM   1804 HD11 LEU A 173      17.410  10.604 379.865  1.00 97.38           H  
ATOM   1805 HD12 LEU A 173      19.005  11.333 379.881  1.00 97.38           H  
ATOM   1806 HD13 LEU A 173      18.092  11.206 381.368  1.00 97.38           H  
ATOM   1807 HD21 LEU A 173      16.594  12.681 382.077  1.00 98.38           H  
ATOM   1808 HD22 LEU A 173      17.289  14.234 381.659  1.00 98.38           H  
ATOM   1809 HD23 LEU A 173      15.710  13.777 381.036  1.00 98.38           H  
ATOM   1810  N   THR A 174      19.089  15.906 376.957  1.00123.78           N  
ATOM   1811  CA  THR A 174      20.227  16.476 376.227  1.00122.41           C  
ATOM   1812  C   THR A 174      19.776  17.285 374.988  1.00130.42           C  
ATOM   1813  O   THR A 174      20.525  17.372 374.013  1.00136.58           O  
ATOM   1814  CB  THR A 174      21.246  15.368 375.816  1.00134.36           C  
ATOM   1815  OG1 THR A 174      20.746  14.526 374.792  1.00131.18           O  
ATOM   1816  CG2 THR A 174      21.740  14.498 376.984  1.00145.73           C  
ATOM   1817  H   THR A 174      18.447  15.352 376.407  1.00123.78           H  
ATOM   1818  HA  THR A 174      20.752  17.193 376.860  1.00122.41           H  
ATOM   1819  HB  THR A 174      22.130  15.859 375.406  1.00134.36           H  
ATOM   1820  HG1 THR A 174      20.625  15.058 374.001  1.00131.18           H  
ATOM   1821 HG21 THR A 174      22.529  13.819 376.659  1.00145.73           H  
ATOM   1822 HG22 THR A 174      22.146  15.114 377.786  1.00145.73           H  
ATOM   1823 HG23 THR A 174      20.940  13.888 377.403  1.00145.73           H  
ATOM   1824  N   TYR A 175      18.585  17.906 375.059  1.00117.35           N  
ATOM   1825  CA  TYR A 175      18.096  18.824 374.028  1.00121.81           C  
ATOM   1826  C   TYR A 175      17.388  20.048 374.623  1.00116.17           C  
ATOM   1827  O   TYR A 175      17.612  21.148 374.122  1.00109.93           O  
ATOM   1828  CB  TYR A 175      17.216  18.097 372.988  1.00126.96           C  
ATOM   1829  CG  TYR A 175      16.760  19.007 371.860  1.00119.56           C  
ATOM   1830  CD1 TYR A 175      17.633  19.284 370.788  1.00117.14           C  
ATOM   1831  CD2 TYR A 175      15.501  19.642 371.918  1.00109.72           C  
ATOM   1832  CE1 TYR A 175      17.267  20.220 369.802  1.00112.63           C  
ATOM   1833  CE2 TYR A 175      15.141  20.584 370.936  1.00113.88           C  
ATOM   1834  CZ  TYR A 175      16.031  20.887 369.889  1.00109.05           C  
ATOM   1835  OH  TYR A 175      15.707  21.840 368.968  1.00 88.78           O  
ATOM   1836  H   TYR A 175      18.011  17.792 375.882  1.00117.35           H  
ATOM   1837  HA  TYR A 175      18.954  19.228 373.490  1.00121.81           H  
ATOM   1838  HB3 TYR A 175      16.336  17.676 373.474  1.00126.96           H  
ATOM   1839  HB2 TYR A 175      17.758  17.255 372.558  1.00126.96           H  
ATOM   1840  HD1 TYR A 175      18.596  18.800 370.737  1.00117.14           H  
ATOM   1841  HD2 TYR A 175      14.827  19.441 372.738  1.00109.72           H  
ATOM   1842  HE1 TYR A 175      17.945  20.444 368.992  1.00112.63           H  
ATOM   1843  HE2 TYR A 175      14.190  21.092 370.999  1.00113.88           H  
ATOM   1844  HH  TYR A 175      14.869  22.280 369.153  1.00 88.78           H  
ATOM   1845  N   ARG A 176      16.537  19.849 375.645  1.00110.63           N  
ATOM   1846  CA  ARG A 176      15.693  20.902 376.227  1.00105.63           C  
ATOM   1847  C   ARG A 176      16.487  22.029 376.913  1.00104.68           C  
ATOM   1848  O   ARG A 176      16.076  23.184 376.813  1.00100.06           O  
ATOM   1849  CB  ARG A 176      14.669  20.273 377.189  1.00108.29           C  
ATOM   1850  CG  ARG A 176      13.687  19.310 376.489  1.00101.07           C  
ATOM   1851  CD  ARG A 176      12.775  18.532 377.454  1.00113.03           C  
ATOM   1852  NE  ARG A 176      11.794  19.383 378.148  1.00128.01           N  
ATOM   1853  CZ  ARG A 176      10.841  18.968 379.006  1.00133.36           C  
ATOM   1854  NH1 ARG A 176      10.055  19.880 379.591  1.00147.45           N  
ATOM   1855  NH2 ARG A 176      10.653  17.670 379.295  1.00116.33           N1+
ATOM   1856  H   ARG A 176      16.395  18.917 376.007  1.00110.63           H  
ATOM   1857  HA  ARG A 176      15.138  21.361 375.407  1.00105.63           H  
ATOM   1858  HB3 ARG A 176      14.097  21.065 377.674  1.00108.29           H  
ATOM   1859  HB2 ARG A 176      15.195  19.749 377.989  1.00108.29           H  
ATOM   1860  HG3 ARG A 176      14.189  18.612 375.821  1.00101.07           H  
ATOM   1861  HG2 ARG A 176      13.061  19.924 375.838  1.00101.07           H  
ATOM   1862  HD3 ARG A 176      13.392  18.126 378.255  1.00113.03           H  
ATOM   1863  HD2 ARG A 176      12.313  17.679 376.962  1.00113.03           H  
ATOM   1864  HE  ARG A 176      11.876  20.373 377.969  1.00128.01           H  
ATOM   1865 HH12 ARG A 176       9.332  19.591 380.234  1.00147.45           H  
ATOM   1866 HH11 ARG A 176      10.190  20.863 379.408  1.00147.45           H  
ATOM   1867 HH22 ARG A 176       9.922  17.381 379.929  1.00116.33           H  
ATOM   1868 HH21 ARG A 176      11.224  16.967 378.848  1.00116.33           H  
ATOM   1869  N   ALA A 177      17.625  21.686 377.543  1.00105.17           N  
ATOM   1870  CA  ALA A 177      18.582  22.637 378.120  1.00107.01           C  
ATOM   1871  C   ALA A 177      19.460  23.346 377.066  1.00106.89           C  
ATOM   1872  O   ALA A 177      20.035  24.389 377.371  1.00118.86           O  
ATOM   1873  CB  ALA A 177      19.459  21.886 379.134  1.00117.18           C  
ATOM   1874  H   ALA A 177      17.889  20.712 377.586  1.00105.17           H  
ATOM   1875  HA  ALA A 177      18.025  23.407 378.657  1.00107.01           H  
ATOM   1876  HB1 ALA A 177      20.170  22.558 379.616  1.00117.18           H  
ATOM   1877  HB2 ALA A 177      18.852  21.438 379.921  1.00117.18           H  
ATOM   1878  HB3 ALA A 177      20.028  21.087 378.657  1.00117.18           H  
ATOM   1879  N   LYS A 178      19.538  22.769 375.854  1.00114.46           N  
ATOM   1880  CA  LYS A 178      20.261  23.278 374.687  1.00111.68           C  
ATOM   1881  C   LYS A 178      19.454  24.305 373.861  1.00109.21           C  
ATOM   1882  O   LYS A 178      20.058  25.001 373.046  1.00108.38           O  
ATOM   1883  CB  LYS A 178      20.796  22.051 373.889  1.00  0.00           C  
ATOM   1884  CG  LYS A 178      20.805  22.129 372.348  1.00  0.00           C  
ATOM   1885  CD  LYS A 178      21.282  20.825 371.696  1.00  0.00           C  
ATOM   1886  CE  LYS A 178      21.175  20.870 370.164  1.00  0.00           C  
ATOM   1887  NZ  LYS A 178      21.609  19.604 369.548  1.00  0.00           N1+
ATOM   1888  H   LYS A 178      19.014  21.920 375.695  1.00114.46           H  
ATOM   1889  HA  LYS A 178      21.137  23.819 375.052  1.00111.68           H  
ATOM   1890  HB2 LYS A 178      21.794  21.804 374.253  1.00  0.00           H  
ATOM   1891  HB3 LYS A 178      20.195  21.178 374.139  1.00  0.00           H  
ATOM   1892  HG2 LYS A 178      19.799  22.343 371.984  1.00  0.00           H  
ATOM   1893  HG3 LYS A 178      21.443  22.951 372.022  1.00  0.00           H  
ATOM   1894  HD2 LYS A 178      22.316  20.635 371.992  1.00  0.00           H  
ATOM   1895  HD3 LYS A 178      20.696  19.990 372.083  1.00  0.00           H  
ATOM   1896  HE2 LYS A 178      20.145  21.066 369.865  1.00  0.00           H  
ATOM   1897  HE3 LYS A 178      21.783  21.683 369.766  1.00  0.00           H  
ATOM   1898  HZ1 LYS A 178      21.038  18.845 369.894  1.00  0.00           H  
ATOM   1899  HZ2 LYS A 178      21.514  19.665 368.544  1.00  0.00           H  
ATOM   1900  HZ3 LYS A 178      22.575  19.428 369.783  1.00  0.00           H  
ATOM   1901  N   ARG A 179      18.128  24.402 374.072  1.00102.62           N  
ATOM   1902  CA  ARG A 179      17.249  25.353 373.384  1.00100.47           C  
ATOM   1903  C   ARG A 179      17.551  26.804 373.800  1.00110.19           C  
ATOM   1904  O   ARG A 179      17.123  27.234 374.871  1.00119.34           O  
ATOM   1905  CB  ARG A 179      15.773  25.000 373.660  1.00 88.24           C  
ATOM   1906  CG  ARG A 179      15.322  23.662 373.042  1.00 92.17           C  
ATOM   1907  CD  ARG A 179      13.855  23.293 373.322  1.00 92.91           C  
ATOM   1908  NE  ARG A 179      12.915  24.308 372.818  1.00 96.72           N  
ATOM   1909  CZ  ARG A 179      11.583  24.198 372.672  1.00101.69           C  
ATOM   1910  NH1 ARG A 179      10.917  23.068 372.952  1.00111.28           N  
ATOM   1911  NH2 ARG A 179      10.898  25.260 372.234  1.00112.19           N1+
ATOM   1912  H   ARG A 179      17.692  23.812 374.766  1.00102.62           H  
ATOM   1913  HA  ARG A 179      17.418  25.264 372.309  1.00100.47           H  
ATOM   1914  HB3 ARG A 179      15.153  25.800 373.257  1.00 88.24           H  
ATOM   1915  HB2 ARG A 179      15.584  24.989 374.734  1.00 88.24           H  
ATOM   1916  HG3 ARG A 179      15.930  22.880 373.490  1.00 92.17           H  
ATOM   1917  HG2 ARG A 179      15.533  23.615 371.972  1.00 92.17           H  
ATOM   1918  HD3 ARG A 179      13.692  23.088 374.380  1.00 92.91           H  
ATOM   1919  HD2 ARG A 179      13.633  22.370 372.789  1.00 92.91           H  
ATOM   1920  HE  ARG A 179      13.344  25.175 372.530  1.00 96.72           H  
ATOM   1921 HH12 ARG A 179       9.919  23.010 372.816  1.00111.28           H  
ATOM   1922 HH11 ARG A 179      11.427  22.240 373.232  1.00111.28           H  
ATOM   1923 HH22 ARG A 179      11.386  26.104 371.972  1.00112.19           H  
ATOM   1924 HH21 ARG A 179       9.902  25.199 372.087  1.00112.19           H  
ATOM   1925  N   THR A 180      18.274  27.521 372.928  1.00100.04           N  
ATOM   1926  CA  THR A 180      18.619  28.933 373.081  1.00119.06           C  
ATOM   1927  C   THR A 180      18.167  29.709 371.832  1.00123.27           C  
ATOM   1928  O   THR A 180      18.056  29.137 370.745  1.00119.80           O  
ATOM   1929  CB  THR A 180      20.154  29.132 373.253  1.00128.69           C  
ATOM   1930  OG1 THR A 180      20.903  28.837 372.084  1.00113.34           O  
ATOM   1931  CG2 THR A 180      20.749  28.371 374.447  1.00131.54           C  
ATOM   1932  H   THR A 180      18.593  27.090 372.072  1.00100.04           H  
ATOM   1933  HA  THR A 180      18.107  29.361 373.946  1.00119.06           H  
ATOM   1934  HB  THR A 180      20.325  30.192 373.448  1.00128.69           H  
ATOM   1935  HG1 THR A 180      21.837  28.885 372.304  1.00113.34           H  
ATOM   1936 HG21 THR A 180      21.808  28.598 374.574  1.00131.54           H  
ATOM   1937 HG22 THR A 180      20.241  28.644 375.373  1.00131.54           H  
ATOM   1938 HG23 THR A 180      20.654  27.292 374.331  1.00131.54           H  
ATOM   1939  N   THR A 181      17.938  31.019 372.021  1.00129.31           N  
ATOM   1940  CA  THR A 181      17.580  31.973 370.967  1.00120.28           C  
ATOM   1941  C   THR A 181      18.693  32.163 369.911  1.00118.73           C  
ATOM   1942  O   THR A 181      18.379  32.470 368.761  1.00118.17           O  
ATOM   1943  CB  THR A 181      17.240  33.362 371.577  1.00133.30           C  
ATOM   1944  OG1 THR A 181      16.230  33.202 372.555  1.00130.44           O  
ATOM   1945  CG2 THR A 181      16.747  34.423 370.575  1.00129.90           C  
ATOM   1946  H   THR A 181      18.011  31.411 372.950  1.00129.31           H  
ATOM   1947  HA  THR A 181      16.694  31.589 370.459  1.00120.28           H  
ATOM   1948  HB  THR A 181      18.118  33.756 372.093  1.00133.30           H  
ATOM   1949  HG1 THR A 181      15.394  33.043 372.111  1.00130.44           H  
ATOM   1950 HG21 THR A 181      16.393  35.317 371.091  1.00129.90           H  
ATOM   1951 HG22 THR A 181      17.537  34.745 369.897  1.00129.90           H  
ATOM   1952 HG23 THR A 181      15.924  34.042 369.970  1.00129.90           H  
ATOM   1953  N   LYS A 182      19.960  31.936 370.306  1.00120.86           N  
ATOM   1954  CA  LYS A 182      21.131  31.997 369.431  1.00135.48           C  
ATOM   1955  C   LYS A 182      21.150  30.852 368.402  1.00123.99           C  
ATOM   1956  O   LYS A 182      21.390  31.120 367.226  1.00110.46           O  
ATOM   1957  CB  LYS A 182      22.408  32.041 370.296  1.00  0.00           C  
ATOM   1958  CG  LYS A 182      23.692  32.361 369.509  1.00  0.00           C  
ATOM   1959  CD  LYS A 182      24.911  32.550 370.426  1.00  0.00           C  
ATOM   1960  CE  LYS A 182      26.155  33.030 369.660  1.00  0.00           C  
ATOM   1961  NZ  LYS A 182      27.316  33.205 370.552  1.00  0.00           N1+
ATOM   1962  H   LYS A 182      20.135  31.670 371.263  1.00120.86           H  
ATOM   1963  HA  LYS A 182      21.072  32.936 368.877  1.00135.48           H  
ATOM   1964  HB2 LYS A 182      22.280  32.819 371.051  1.00  0.00           H  
ATOM   1965  HB3 LYS A 182      22.527  31.105 370.845  1.00  0.00           H  
ATOM   1966  HG2 LYS A 182      23.901  31.567 368.790  1.00  0.00           H  
ATOM   1967  HG3 LYS A 182      23.536  33.268 368.924  1.00  0.00           H  
ATOM   1968  HD2 LYS A 182      24.662  33.265 371.211  1.00  0.00           H  
ATOM   1969  HD3 LYS A 182      25.125  31.605 370.928  1.00  0.00           H  
ATOM   1970  HE2 LYS A 182      26.418  32.316 368.879  1.00  0.00           H  
ATOM   1971  HE3 LYS A 182      25.949  33.982 369.169  1.00  0.00           H  
ATOM   1972  HZ1 LYS A 182      27.547  32.323 370.986  1.00  0.00           H  
ATOM   1973  HZ2 LYS A 182      28.107  33.532 370.016  1.00  0.00           H  
ATOM   1974  HZ3 LYS A 182      27.095  33.883 371.267  1.00  0.00           H  
ATOM   1975  N   ARG A 183      20.841  29.617 368.842  1.00122.72           N  
ATOM   1976  CA  ARG A 183      20.670  28.456 367.961  1.00123.99           C  
ATOM   1977  C   ARG A 183      19.401  28.549 367.092  1.00124.52           C  
ATOM   1978  O   ARG A 183      19.433  28.073 365.958  1.00116.44           O  
ATOM   1979  CB  ARG A 183      20.681  27.150 368.784  1.00108.90           C  
ATOM   1980  CG  ARG A 183      22.061  26.812 369.377  1.00105.89           C  
ATOM   1981  CD  ARG A 183      22.094  25.432 370.056  1.00121.06           C  
ATOM   1982  NE  ARG A 183      23.405  25.143 370.669  1.00137.96           N  
ATOM   1983  CZ  ARG A 183      23.806  25.383 371.933  1.00127.70           C  
ATOM   1984  NH1 ARG A 183      22.999  25.933 372.851  1.00114.36           N  
ATOM   1985  NH2 ARG A 183      25.056  25.059 372.287  1.00134.14           N1+
ATOM   1986  H   ARG A 183      20.636  29.470 369.821  1.00122.72           H  
ATOM   1987  HA  ARG A 183      21.516  28.427 367.272  1.00123.99           H  
ATOM   1988  HB3 ARG A 183      20.383  26.320 368.141  1.00108.90           H  
ATOM   1989  HB2 ARG A 183      19.933  27.200 369.578  1.00108.90           H  
ATOM   1990  HG3 ARG A 183      22.442  27.595 370.033  1.00105.89           H  
ATOM   1991  HG2 ARG A 183      22.746  26.776 368.528  1.00105.89           H  
ATOM   1992  HD3 ARG A 183      21.999  24.674 369.278  1.00121.06           H  
ATOM   1993  HD2 ARG A 183      21.247  25.273 370.722  1.00121.06           H  
ATOM   1994  HE  ARG A 183      24.089  24.761 370.032  1.00137.96           H  
ATOM   1995 HH12 ARG A 183      23.323  26.099 373.792  1.00114.36           H  
ATOM   1996 HH11 ARG A 183      22.032  26.122 372.620  1.00114.36           H  
ATOM   1997 HH22 ARG A 183      25.380  25.223 373.229  1.00134.14           H  
ATOM   1998 HH21 ARG A 183      25.688  24.644 371.618  1.00134.14           H  
ATOM   1999  N   ALA A 184      18.332  29.184 367.608  1.00123.18           N  
ATOM   2000  CA  ALA A 184      17.087  29.428 366.874  1.00115.69           C  
ATOM   2001  C   ALA A 184      17.249  30.436 365.721  1.00123.52           C  
ATOM   2002  O   ALA A 184      16.630  30.250 364.674  1.00120.53           O  
ATOM   2003  CB  ALA A 184      15.996  29.893 367.851  1.00117.24           C  
ATOM   2004  H   ALA A 184      18.370  29.539 368.554  1.00123.18           H  
ATOM   2005  HA  ALA A 184      16.773  28.475 366.448  1.00115.69           H  
ATOM   2006  HB1 ALA A 184      15.017  29.894 367.372  1.00117.24           H  
ATOM   2007  HB2 ALA A 184      15.937  29.234 368.717  1.00117.24           H  
ATOM   2008  HB3 ALA A 184      16.183  30.903 368.217  1.00117.24           H  
ATOM   2009  N   GLY A 185      18.099  31.459 365.916  1.00123.10           N  
ATOM   2010  CA  GLY A 185      18.393  32.477 364.908  1.00107.45           C  
ATOM   2011  C   GLY A 185      19.368  31.962 363.839  1.00107.60           C  
ATOM   2012  O   GLY A 185      19.279  32.398 362.692  1.00108.58           O  
ATOM   2013  H   GLY A 185      18.556  31.558 366.813  1.00123.10           H  
ATOM   2014  HA3 GLY A 185      18.830  33.346 365.400  1.00107.45           H  
ATOM   2015  HA2 GLY A 185      17.473  32.808 364.426  1.00107.45           H  
ATOM   2016  N   VAL A 186      20.268  31.026 364.194  1.00116.04           N  
ATOM   2017  CA  VAL A 186      21.206  30.380 363.270  1.00121.47           C  
ATOM   2018  C   VAL A 186      20.508  29.390 362.315  1.00115.81           C  
ATOM   2019  O   VAL A 186      20.843  29.383 361.132  1.00112.34           O  
ATOM   2020  CB  VAL A 186      22.370  29.682 364.039  1.00109.72           C  
ATOM   2021  CG1 VAL A 186      23.160  28.609 363.257  1.00119.01           C  
ATOM   2022  CG2 VAL A 186      23.357  30.733 364.578  1.00121.44           C  
ATOM   2023  H   VAL A 186      20.305  30.715 365.155  1.00116.04           H  
ATOM   2024  HA  VAL A 186      21.643  31.163 362.647  1.00121.47           H  
ATOM   2025  HB  VAL A 186      21.938  29.181 364.907  1.00109.72           H  
ATOM   2026 HG11 VAL A 186      24.017  28.257 363.832  1.00119.01           H  
ATOM   2027 HG12 VAL A 186      22.551  27.731 363.040  1.00119.01           H  
ATOM   2028 HG13 VAL A 186      23.538  29.003 362.313  1.00119.01           H  
ATOM   2029 HG21 VAL A 186      24.099  30.278 365.235  1.00121.44           H  
ATOM   2030 HG22 VAL A 186      23.891  31.225 363.765  1.00121.44           H  
ATOM   2031 HG23 VAL A 186      22.852  31.512 365.148  1.00121.44           H  
ATOM   2032  N   MET A 187      19.531  28.615 362.823  1.00110.64           N  
ATOM   2033  CA  MET A 187      18.707  27.693 362.029  1.00100.74           C  
ATOM   2034  C   MET A 187      17.844  28.404 360.973  1.00109.36           C  
ATOM   2035  O   MET A 187      17.701  27.880 359.868  1.00115.14           O  
ATOM   2036  CB  MET A 187      17.824  26.844 362.967  1.00113.45           C  
ATOM   2037  CG  MET A 187      18.587  25.732 363.699  1.00116.08           C  
ATOM   2038  SD  MET A 187      19.097  24.357 362.632  1.00110.24           S  
ATOM   2039  CE  MET A 187      19.916  23.311 363.862  1.00118.73           C  
ATOM   2040  H   MET A 187      19.318  28.667 363.810  1.00110.64           H  
ATOM   2041  HA  MET A 187      19.382  27.031 361.483  1.00100.74           H  
ATOM   2042  HB3 MET A 187      17.019  26.377 362.396  1.00113.45           H  
ATOM   2043  HB2 MET A 187      17.331  27.488 363.696  1.00113.45           H  
ATOM   2044  HG3 MET A 187      17.956  25.327 364.491  1.00116.08           H  
ATOM   2045  HG2 MET A 187      19.474  26.136 364.184  1.00116.08           H  
ATOM   2046  HE1 MET A 187      20.295  22.404 363.390  1.00118.73           H  
ATOM   2047  HE2 MET A 187      20.752  23.841 364.316  1.00118.73           H  
ATOM   2048  HE3 MET A 187      19.215  23.026 364.647  1.00118.73           H  
ATOM   2049  N   ILE A 188      17.325  29.593 361.319  1.00101.04           N  
ATOM   2050  CA  ILE A 188      16.603  30.481 360.408  1.00 99.42           C  
ATOM   2051  C   ILE A 188      17.531  31.093 359.345  1.00110.32           C  
ATOM   2052  O   ILE A 188      17.171  31.078 358.170  1.00112.17           O  
ATOM   2053  CB  ILE A 188      15.871  31.607 361.193  1.00 91.93           C  
ATOM   2054  CG1 ILE A 188      14.689  31.006 361.981  1.00 97.39           C  
ATOM   2055  CG2 ILE A 188      15.388  32.812 360.353  1.00 96.51           C  
ATOM   2056  CD1 ILE A 188      14.184  31.920 363.097  1.00105.43           C  
ATOM   2057  H   ILE A 188      17.478  29.946 362.253  1.00101.04           H  
ATOM   2058  HA  ILE A 188      15.851  29.885 359.885  1.00 99.42           H  
ATOM   2059  HB  ILE A 188      16.581  31.999 361.923  1.00 91.93           H  
ATOM   2060 HG13 ILE A 188      14.983  30.058 362.431  1.00 97.39           H  
ATOM   2061 HG12 ILE A 188      13.872  30.767 361.299  1.00 97.39           H  
ATOM   2062 HG21 ILE A 188      14.814  33.517 360.953  1.00 96.51           H  
ATOM   2063 HG22 ILE A 188      16.217  33.381 359.931  1.00 96.51           H  
ATOM   2064 HG23 ILE A 188      14.754  32.485 359.531  1.00 96.51           H  
ATOM   2065 HD11 ILE A 188      13.780  31.333 363.921  1.00105.43           H  
ATOM   2066 HD12 ILE A 188      14.985  32.544 363.491  1.00105.43           H  
ATOM   2067 HD13 ILE A 188      13.398  32.584 362.744  1.00105.43           H  
ATOM   2068  N   GLY A 189      18.712  31.580 359.768  1.00113.50           N  
ATOM   2069  CA  GLY A 189      19.724  32.183 358.897  1.00104.84           C  
ATOM   2070  C   GLY A 189      20.216  31.199 357.825  1.00107.66           C  
ATOM   2071  O   GLY A 189      20.353  31.589 356.667  1.00108.12           O  
ATOM   2072  H   GLY A 189      18.928  31.553 360.756  1.00113.50           H  
ATOM   2073  HA3 GLY A 189      20.571  32.499 359.507  1.00104.84           H  
ATOM   2074  HA2 GLY A 189      19.314  33.077 358.425  1.00104.84           H  
ATOM   2075  N   LEU A 190      20.414  29.923 358.198  1.00104.61           N  
ATOM   2076  CA  LEU A 190      20.746  28.830 357.284  1.00110.35           C  
ATOM   2077  C   LEU A 190      19.593  28.473 356.332  1.00111.56           C  
ATOM   2078  O   LEU A 190      19.874  28.188 355.172  1.00116.21           O  
ATOM   2079  CB  LEU A 190      21.191  27.589 358.089  1.00114.48           C  
ATOM   2080  CG  LEU A 190      22.587  27.723 358.739  1.00109.82           C  
ATOM   2081  CD1 LEU A 190      22.849  26.564 359.725  1.00108.77           C  
ATOM   2082  CD2 LEU A 190      23.712  27.870 357.692  1.00103.74           C  
ATOM   2083  H   LEU A 190      20.298  29.668 359.170  1.00104.61           H  
ATOM   2084  HA  LEU A 190      21.574  29.164 356.657  1.00110.35           H  
ATOM   2085  HB3 LEU A 190      21.199  26.709 357.444  1.00114.48           H  
ATOM   2086  HB2 LEU A 190      20.443  27.385 358.857  1.00114.48           H  
ATOM   2087  HG  LEU A 190      22.587  28.637 359.334  1.00109.82           H  
ATOM   2088 HD11 LEU A 190      23.133  26.950 360.704  1.00108.77           H  
ATOM   2089 HD12 LEU A 190      21.965  25.942 359.872  1.00108.77           H  
ATOM   2090 HD13 LEU A 190      23.647  25.901 359.394  1.00108.77           H  
ATOM   2091 HD21 LEU A 190      24.577  27.243 357.911  1.00103.74           H  
ATOM   2092 HD22 LEU A 190      23.376  27.607 356.689  1.00103.74           H  
ATOM   2093 HD23 LEU A 190      24.069  28.899 357.655  1.00103.74           H  
ATOM   2094  N   ALA A 191      18.334  28.519 356.808  1.00107.32           N  
ATOM   2095  CA  ALA A 191      17.142  28.241 355.999  1.00102.68           C  
ATOM   2096  C   ALA A 191      16.944  29.231 354.839  1.00 98.91           C  
ATOM   2097  O   ALA A 191      16.685  28.782 353.725  1.00107.98           O  
ATOM   2098  CB  ALA A 191      15.891  28.163 356.889  1.00100.74           C  
ATOM   2099  H   ALA A 191      18.172  28.763 357.775  1.00107.32           H  
ATOM   2100  HA  ALA A 191      17.286  27.256 355.556  1.00102.68           H  
ATOM   2101  HB1 ALA A 191      15.003  27.935 356.299  1.00100.74           H  
ATOM   2102  HB2 ALA A 191      15.993  27.378 357.640  1.00100.74           H  
ATOM   2103  HB3 ALA A 191      15.700  29.099 357.411  1.00100.74           H  
ATOM   2104  N   TRP A 192      17.122  30.538 355.103  1.00 92.36           N  
ATOM   2105  CA  TRP A 192      17.084  31.597 354.088  1.00 95.38           C  
ATOM   2106  C   TRP A 192      18.258  31.550 353.093  1.00100.34           C  
ATOM   2107  O   TRP A 192      18.025  31.745 351.900  1.00 96.03           O  
ATOM   2108  CB  TRP A 192      16.984  32.984 354.757  1.00 99.08           C  
ATOM   2109  CG  TRP A 192      15.638  33.329 355.321  1.00 93.04           C  
ATOM   2110  CD1 TRP A 192      15.261  33.248 356.616  1.00 99.31           C  
ATOM   2111  CD2 TRP A 192      14.452  33.769 354.593  1.00 81.42           C  
ATOM   2112  NE1 TRP A 192      13.929  33.582 356.739  1.00104.34           N  
ATOM   2113  CE2 TRP A 192      13.378  33.924 355.523  1.00 91.15           C  
ATOM   2114  CE3 TRP A 192      14.177  34.058 353.237  1.00 84.91           C  
ATOM   2115  CZ2 TRP A 192      12.097  34.344 355.127  1.00 83.13           C  
ATOM   2116  CZ3 TRP A 192      12.904  34.506 352.832  1.00 91.11           C  
ATOM   2117  CH2 TRP A 192      11.866  34.642 353.773  1.00 88.23           C  
ATOM   2118  H   TRP A 192      17.328  30.829 356.049  1.00 92.36           H  
ATOM   2119  HA  TRP A 192      16.182  31.457 353.488  1.00 95.38           H  
ATOM   2120  HB3 TRP A 192      17.207  33.760 354.024  1.00 99.08           H  
ATOM   2121  HB2 TRP A 192      17.741  33.086 355.537  1.00 99.08           H  
ATOM   2122  HD1 TRP A 192      15.913  32.971 357.425  1.00 99.31           H  
ATOM   2123  HE1 TRP A 192      13.438  33.554 357.623  1.00104.34           H  
ATOM   2124  HE3 TRP A 192      14.960  33.951 352.501  1.00 84.91           H  
ATOM   2125  HZ2 TRP A 192      11.304  34.447 355.854  1.00 83.13           H  
ATOM   2126  HZ3 TRP A 192      12.724  34.739 351.793  1.00 91.11           H  
ATOM   2127  HH2 TRP A 192      10.894  34.977 353.449  1.00 88.23           H  
ATOM   2128  N   VAL A 193      19.482  31.289 353.588  1.00102.65           N  
ATOM   2129  CA  VAL A 193      20.704  31.231 352.777  1.00100.75           C  
ATOM   2130  C   VAL A 193      20.749  30.008 351.840  1.00 99.46           C  
ATOM   2131  O   VAL A 193      21.085  30.174 350.668  1.00 95.05           O  
ATOM   2132  CB  VAL A 193      21.982  31.282 353.670  1.00 90.48           C  
ATOM   2133  CG1 VAL A 193      23.298  30.818 353.006  1.00 92.75           C  
ATOM   2134  CG2 VAL A 193      22.181  32.701 354.233  1.00 85.77           C  
ATOM   2135  H   VAL A 193      19.598  31.147 354.582  1.00102.65           H  
ATOM   2136  HA  VAL A 193      20.710  32.118 352.139  1.00100.75           H  
ATOM   2137  HB  VAL A 193      21.815  30.622 354.523  1.00 90.48           H  
ATOM   2138 HG11 VAL A 193      24.150  30.991 353.664  1.00 92.75           H  
ATOM   2139 HG12 VAL A 193      23.293  29.751 352.782  1.00 92.75           H  
ATOM   2140 HG13 VAL A 193      23.485  31.358 352.077  1.00 92.75           H  
ATOM   2141 HG21 VAL A 193      22.994  32.726 354.960  1.00 85.77           H  
ATOM   2142 HG22 VAL A 193      22.424  33.408 353.439  1.00 85.77           H  
ATOM   2143 HG23 VAL A 193      21.286  33.070 354.733  1.00 85.77           H  
ATOM   2144  N   ILE A 194      20.389  28.820 352.354  1.00 83.35           N  
ATOM   2145  CA  ILE A 194      20.342  27.571 351.588  1.00 94.04           C  
ATOM   2146  C   ILE A 194      19.224  27.579 350.527  1.00 99.34           C  
ATOM   2147  O   ILE A 194      19.459  27.099 349.419  1.00 97.91           O  
ATOM   2148  CB  ILE A 194      20.207  26.330 352.521  1.00 95.74           C  
ATOM   2149  CG1 ILE A 194      21.511  26.134 353.334  1.00 81.40           C  
ATOM   2150  CG2 ILE A 194      19.823  25.007 351.821  1.00 95.18           C  
ATOM   2151  CD1 ILE A 194      21.361  25.227 354.564  1.00 94.22           C  
ATOM   2152  H   ILE A 194      20.129  28.753 353.330  1.00 83.35           H  
ATOM   2153  HA  ILE A 194      21.289  27.483 351.051  1.00 94.04           H  
ATOM   2154  HB  ILE A 194      19.405  26.549 353.226  1.00 95.74           H  
ATOM   2155 HG13 ILE A 194      21.894  27.095 353.677  1.00 81.40           H  
ATOM   2156 HG12 ILE A 194      22.287  25.731 352.681  1.00 81.40           H  
ATOM   2157 HG21 ILE A 194      19.803  24.174 352.523  1.00 95.18           H  
ATOM   2158 HG22 ILE A 194      18.828  25.049 351.378  1.00 95.18           H  
ATOM   2159 HG23 ILE A 194      20.536  24.757 351.035  1.00 95.18           H  
ATOM   2160 HD11 ILE A 194      22.150  25.427 355.288  1.00 94.22           H  
ATOM   2161 HD12 ILE A 194      20.409  25.387 355.070  1.00 94.22           H  
ATOM   2162 HD13 ILE A 194      21.425  24.173 354.291  1.00 94.22           H  
ATOM   2163  N   SER A 195      18.065  28.176 350.858  1.00 91.42           N  
ATOM   2164  CA  SER A 195      16.964  28.394 349.917  1.00 83.85           C  
ATOM   2165  C   SER A 195      17.348  29.340 348.771  1.00 90.05           C  
ATOM   2166  O   SER A 195      16.997  29.056 347.627  1.00 91.78           O  
ATOM   2167  CB  SER A 195      15.737  28.944 350.656  1.00 65.63           C  
ATOM   2168  OG  SER A 195      15.192  27.942 351.481  1.00 96.73           O  
ATOM   2169  H   SER A 195      17.941  28.550 351.789  1.00 91.42           H  
ATOM   2170  HA  SER A 195      16.701  27.432 349.471  1.00 83.85           H  
ATOM   2171  HB3 SER A 195      14.970  29.241 349.943  1.00 65.63           H  
ATOM   2172  HB2 SER A 195      15.981  29.825 351.251  1.00 65.63           H  
ATOM   2173  HG  SER A 195      15.690  27.931 352.306  1.00 96.73           H  
ATOM   2174  N   PHE A 196      18.093  30.412 349.098  1.00 94.78           N  
ATOM   2175  CA  PHE A 196      18.648  31.361 348.136  1.00 92.68           C  
ATOM   2176  C   PHE A 196      19.618  30.701 347.144  1.00 95.43           C  
ATOM   2177  O   PHE A 196      19.430  30.862 345.943  1.00 90.56           O  
ATOM   2178  CB  PHE A 196      19.240  32.591 348.858  1.00 88.53           C  
ATOM   2179  CG  PHE A 196      19.875  33.629 347.947  1.00 97.24           C  
ATOM   2180  CD1 PHE A 196      19.061  34.550 347.254  1.00 91.55           C  
ATOM   2181  CD2 PHE A 196      21.252  33.567 347.642  1.00104.45           C  
ATOM   2182  CE1 PHE A 196      19.626  35.420 346.332  1.00102.20           C  
ATOM   2183  CE2 PHE A 196      21.797  34.442 346.711  1.00100.10           C  
ATOM   2184  CZ  PHE A 196      20.988  35.368 346.063  1.00100.72           C  
ATOM   2185  H   PHE A 196      18.332  30.575 350.067  1.00 94.78           H  
ATOM   2186  HA  PHE A 196      17.818  31.738 347.543  1.00 92.68           H  
ATOM   2187  HB3 PHE A 196      19.970  32.281 349.605  1.00 88.53           H  
ATOM   2188  HB2 PHE A 196      18.443  33.088 349.413  1.00 88.53           H  
ATOM   2189  HD1 PHE A 196      17.996  34.578 347.435  1.00 91.55           H  
ATOM   2190  HD2 PHE A 196      21.884  32.833 348.122  1.00104.45           H  
ATOM   2191  HE1 PHE A 196      19.002  36.131 345.810  1.00102.20           H  
ATOM   2192  HE2 PHE A 196      22.852  34.396 346.484  1.00100.10           H  
ATOM   2193  HZ  PHE A 196      21.419  36.042 345.339  1.00100.72           H  
ATOM   2194  N   VAL A 197      20.599  29.945 347.662  1.00 97.30           N  
ATOM   2195  CA  VAL A 197      21.625  29.246 346.882  1.00104.72           C  
ATOM   2196  C   VAL A 197      21.068  28.160 345.933  1.00 90.60           C  
ATOM   2197  O   VAL A 197      21.609  28.002 344.839  1.00 99.34           O  
ATOM   2198  CB  VAL A 197      22.709  28.643 347.829  1.00105.22           C  
ATOM   2199  CG1 VAL A 197      23.633  27.565 347.219  1.00104.20           C  
ATOM   2200  CG2 VAL A 197      23.578  29.763 348.431  1.00 83.56           C  
ATOM   2201  H   VAL A 197      20.676  29.859 348.667  1.00 97.30           H  
ATOM   2202  HA  VAL A 197      22.105  29.996 346.250  1.00104.72           H  
ATOM   2203  HB  VAL A 197      22.188  28.167 348.663  1.00105.22           H  
ATOM   2204 HG11 VAL A 197      24.416  27.278 347.920  1.00104.20           H  
ATOM   2205 HG12 VAL A 197      23.091  26.651 346.971  1.00104.20           H  
ATOM   2206 HG13 VAL A 197      24.120  27.927 346.313  1.00104.20           H  
ATOM   2207 HG21 VAL A 197      24.265  29.370 349.180  1.00 83.56           H  
ATOM   2208 HG22 VAL A 197      24.173  30.254 347.660  1.00 83.56           H  
ATOM   2209 HG23 VAL A 197      22.977  30.532 348.915  1.00 83.56           H  
ATOM   2210  N   LEU A 198      20.003  27.452 346.348  1.00 88.00           N  
ATOM   2211  CA  LEU A 198      19.376  26.390 345.556  1.00 84.36           C  
ATOM   2212  C   LEU A 198      18.459  26.908 344.433  1.00 91.17           C  
ATOM   2213  O   LEU A 198      18.367  26.232 343.408  1.00101.25           O  
ATOM   2214  CB  LEU A 198      18.595  25.435 346.487  1.00 85.48           C  
ATOM   2215  CG  LEU A 198      19.484  24.503 347.341  1.00 91.45           C  
ATOM   2216  CD1 LEU A 198      18.636  23.733 348.374  1.00102.64           C  
ATOM   2217  CD2 LEU A 198      20.349  23.552 346.487  1.00104.97           C  
ATOM   2218  H   LEU A 198      19.615  27.619 347.267  1.00 88.00           H  
ATOM   2219  HA  LEU A 198      20.168  25.825 345.062  1.00 84.36           H  
ATOM   2220  HB3 LEU A 198      17.923  24.808 345.897  1.00 85.48           H  
ATOM   2221  HB2 LEU A 198      17.947  26.030 347.134  1.00 85.48           H  
ATOM   2222  HG  LEU A 198      20.171  25.132 347.908  1.00 91.45           H  
ATOM   2223 HD11 LEU A 198      19.124  23.727 349.347  1.00102.64           H  
ATOM   2224 HD12 LEU A 198      17.651  24.180 348.511  1.00102.64           H  
ATOM   2225 HD13 LEU A 198      18.475  22.694 348.086  1.00102.64           H  
ATOM   2226 HD21 LEU A 198      20.361  22.534 346.878  1.00104.97           H  
ATOM   2227 HD22 LEU A 198      19.997  23.494 345.456  1.00104.97           H  
ATOM   2228 HD23 LEU A 198      21.384  23.894 346.461  1.00104.97           H  
ATOM   2229  N   TRP A 199      17.794  28.059 344.636  1.00 86.46           N  
ATOM   2230  CA  TRP A 199      16.776  28.569 343.713  1.00 86.60           C  
ATOM   2231  C   TRP A 199      17.217  29.789 342.898  1.00 88.74           C  
ATOM   2232  O   TRP A 199      16.984  29.783 341.692  1.00 89.95           O  
ATOM   2233  CB  TRP A 199      15.460  28.847 344.462  1.00 76.71           C  
ATOM   2234  CG  TRP A 199      14.686  27.627 344.859  1.00 76.92           C  
ATOM   2235  CD1 TRP A 199      14.525  27.142 346.111  1.00 85.76           C  
ATOM   2236  CD2 TRP A 199      13.982  26.701 343.979  1.00 88.39           C  
ATOM   2237  NE1 TRP A 199      13.744  26.004 346.066  1.00 92.24           N  
ATOM   2238  CE2 TRP A 199      13.369  25.690 344.778  1.00 82.84           C  
ATOM   2239  CE3 TRP A 199      13.796  26.616 342.579  1.00 86.66           C  
ATOM   2240  CZ2 TRP A 199      12.578  24.669 344.221  1.00 87.66           C  
ATOM   2241  CZ3 TRP A 199      13.007  25.598 342.010  1.00 71.83           C  
ATOM   2242  CH2 TRP A 199      12.379  24.640 342.829  1.00 72.51           C  
ATOM   2243  H   TRP A 199      17.916  28.564 345.503  1.00 86.46           H  
ATOM   2244  HA  TRP A 199      16.541  27.812 342.963  1.00 86.60           H  
ATOM   2245  HB3 TRP A 199      14.790  29.435 343.832  1.00 76.71           H  
ATOM   2246  HB2 TRP A 199      15.646  29.455 345.344  1.00 76.71           H  
ATOM   2247  HD1 TRP A 199      14.934  27.593 347.003  1.00 85.76           H  
ATOM   2248  HE1 TRP A 199      13.490  25.481 346.894  1.00 92.24           H  
ATOM   2249  HE3 TRP A 199      14.260  27.347 341.935  1.00 86.66           H  
ATOM   2250  HZ2 TRP A 199      12.115  23.927 344.855  1.00 87.66           H  
ATOM   2251  HZ3 TRP A 199      12.881  25.563 340.941  1.00 71.83           H  
ATOM   2252  HH2 TRP A 199      11.751  23.881 342.388  1.00 72.51           H  
ATOM   2253  N   ALA A 200      17.809  30.818 343.529  1.00 93.28           N  
ATOM   2254  CA  ALA A 200      18.088  32.097 342.864  1.00 75.38           C  
ATOM   2255  C   ALA A 200      19.100  32.048 341.693  1.00 88.30           C  
ATOM   2256  O   ALA A 200      18.776  32.624 340.656  1.00 91.95           O  
ATOM   2257  CB  ALA A 200      18.405  33.199 343.888  1.00 83.52           C  
ATOM   2258  H   ALA A 200      18.030  30.760 344.515  1.00 93.28           H  
ATOM   2259  HA  ALA A 200      17.139  32.397 342.414  1.00 75.38           H  
ATOM   2260  HB1 ALA A 200      18.535  34.165 343.401  1.00 83.52           H  
ATOM   2261  HB2 ALA A 200      17.590  33.309 344.603  1.00 83.52           H  
ATOM   2262  HB3 ALA A 200      19.311  33.005 344.458  1.00 83.52           H  
ATOM   2263  N   PRO A 201      20.229  31.301 341.794  1.00 91.47           N  
ATOM   2264  CA  PRO A 201      21.107  31.036 340.635  1.00 85.26           C  
ATOM   2265  C   PRO A 201      20.464  30.202 339.512  1.00 86.03           C  
ATOM   2266  O   PRO A 201      20.740  30.462 338.343  1.00 91.15           O  
ATOM   2267  CB  PRO A 201      22.327  30.311 341.236  1.00 87.35           C  
ATOM   2268  CG  PRO A 201      22.320  30.691 342.704  1.00 87.84           C  
ATOM   2269  CD  PRO A 201      20.836  30.791 343.021  1.00 87.15           C  
ATOM   2270  HA  PRO A 201      21.420  32.002 340.235  1.00 85.26           H  
ATOM   2271  HB3 PRO A 201      23.261  30.583 340.745  1.00 87.35           H  
ATOM   2272  HB2 PRO A 201      22.219  29.228 341.152  1.00 87.35           H  
ATOM   2273  HG3 PRO A 201      22.782  31.672 342.825  1.00 87.84           H  
ATOM   2274  HG2 PRO A 201      22.855  29.986 343.340  1.00 87.84           H  
ATOM   2275  HD2 PRO A 201      20.415  29.811 343.247  1.00 87.15           H  
ATOM   2276  HD3 PRO A 201      20.694  31.443 343.877  1.00 87.15           H  
ATOM   2277  N   ALA A 202      19.620  29.226 339.886  1.00 89.16           N  
ATOM   2278  CA  ALA A 202      18.939  28.319 338.959  1.00 79.64           C  
ATOM   2279  C   ALA A 202      17.795  28.984 338.166  1.00 86.23           C  
ATOM   2280  O   ALA A 202      17.448  28.488 337.096  1.00 99.54           O  
ATOM   2281  CB  ALA A 202      18.428  27.110 339.756  1.00 68.57           C  
ATOM   2282  H   ALA A 202      19.432  29.078 340.867  1.00 89.16           H  
ATOM   2283  HA  ALA A 202      19.676  27.959 338.239  1.00 79.64           H  
ATOM   2284  HB1 ALA A 202      18.097  26.317 339.087  1.00 68.57           H  
ATOM   2285  HB2 ALA A 202      19.214  26.688 340.383  1.00 68.57           H  
ATOM   2286  HB3 ALA A 202      17.593  27.374 340.407  1.00 68.57           H  
ATOM   2287  N   ILE A 203      17.244  30.087 338.697  1.00 84.95           N  
ATOM   2288  CA  ILE A 203      16.151  30.854 338.102  1.00 86.87           C  
ATOM   2289  C   ILE A 203      16.680  32.054 337.290  1.00 90.23           C  
ATOM   2290  O   ILE A 203      16.181  32.288 336.190  1.00109.46           O  
ATOM   2291  CB  ILE A 203      15.160  31.337 339.207  1.00 83.21           C  
ATOM   2292  CG1 ILE A 203      14.418  30.120 339.812  1.00 80.33           C  
ATOM   2293  CG2 ILE A 203      14.140  32.408 338.756  1.00 89.19           C  
ATOM   2294  CD1 ILE A 203      13.673  30.412 341.121  1.00 80.79           C  
ATOM   2295  H   ILE A 203      17.571  30.410 339.597  1.00 84.95           H  
ATOM   2296  HA  ILE A 203      15.594  30.217 337.412  1.00 86.87           H  
ATOM   2297  HB  ILE A 203      15.755  31.785 340.005  1.00 83.21           H  
ATOM   2298 HG13 ILE A 203      15.105  29.296 339.996  1.00 80.33           H  
ATOM   2299 HG12 ILE A 203      13.718  29.735 339.077  1.00 80.33           H  
ATOM   2300 HG21 ILE A 203      13.483  32.689 339.576  1.00 89.19           H  
ATOM   2301 HG22 ILE A 203      14.620  33.332 338.433  1.00 89.19           H  
ATOM   2302 HG23 ILE A 203      13.517  32.049 337.937  1.00 89.19           H  
ATOM   2303 HD11 ILE A 203      13.459  29.493 341.664  1.00 80.79           H  
ATOM   2304 HD12 ILE A 203      14.262  31.050 341.779  1.00 80.79           H  
ATOM   2305 HD13 ILE A 203      12.719  30.899 340.929  1.00 80.79           H  
ATOM   2306  N   LEU A 204      17.675  32.779 337.834  1.00 85.86           N  
ATOM   2307  CA  LEU A 204      18.252  33.977 337.218  1.00 90.61           C  
ATOM   2308  C   LEU A 204      19.280  33.642 336.125  1.00 95.08           C  
ATOM   2309  O   LEU A 204      19.189  34.202 335.032  1.00 98.54           O  
ATOM   2310  CB  LEU A 204      18.925  34.863 338.297  1.00102.40           C  
ATOM   2311  CG  LEU A 204      17.975  35.508 339.334  1.00100.17           C  
ATOM   2312  CD1 LEU A 204      18.749  35.992 340.579  1.00 88.17           C  
ATOM   2313  CD2 LEU A 204      17.114  36.631 338.719  1.00 99.45           C  
ATOM   2314  H   LEU A 204      18.036  32.532 338.747  1.00 85.86           H  
ATOM   2315  HA  LEU A 204      17.448  34.547 336.748  1.00 90.61           H  
ATOM   2316  HB3 LEU A 204      19.493  35.662 337.817  1.00102.40           H  
ATOM   2317  HB2 LEU A 204      19.670  34.258 338.816  1.00102.40           H  
ATOM   2318  HG  LEU A 204      17.288  34.733 339.677  1.00100.17           H  
ATOM   2319 HD11 LEU A 204      18.584  37.045 340.805  1.00 88.17           H  
ATOM   2320 HD12 LEU A 204      18.440  35.431 341.459  1.00 88.17           H  
ATOM   2321 HD13 LEU A 204      19.826  35.856 340.474  1.00 88.17           H  
ATOM   2322 HD21 LEU A 204      16.066  36.494 338.980  1.00 99.45           H  
ATOM   2323 HD22 LEU A 204      17.401  37.624 339.066  1.00 99.45           H  
ATOM   2324 HD23 LEU A 204      17.184  36.658 337.632  1.00 99.45           H  
ATOM   2325  N   PHE A 205      20.268  32.791 336.452  1.00 88.48           N  
ATOM   2326  CA  PHE A 205      21.500  32.651 335.668  1.00 87.97           C  
ATOM   2327  C   PHE A 205      21.496  31.477 334.673  1.00 88.48           C  
ATOM   2328  O   PHE A 205      22.417  31.400 333.858  1.00 85.70           O  
ATOM   2329  CB  PHE A 205      22.717  32.571 336.616  1.00 77.30           C  
ATOM   2330  CG  PHE A 205      22.870  33.721 337.604  1.00 92.14           C  
ATOM   2331  CD1 PHE A 205      22.621  35.061 337.224  1.00 94.11           C  
ATOM   2332  CD2 PHE A 205      23.415  33.470 338.881  1.00103.48           C  
ATOM   2333  CE1 PHE A 205      22.829  36.092 338.130  1.00 89.53           C  
ATOM   2334  CE2 PHE A 205      23.618  34.516 339.772  1.00 99.47           C  
ATOM   2335  CZ  PHE A 205      23.319  35.820 339.400  1.00 97.55           C  
ATOM   2336  H   PHE A 205      20.266  32.341 337.358  1.00 88.48           H  
ATOM   2337  HA  PHE A 205      21.637  33.548 335.071  1.00 87.97           H  
ATOM   2338  HB3 PHE A 205      23.639  32.515 336.036  1.00 77.30           H  
ATOM   2339  HB2 PHE A 205      22.671  31.641 337.182  1.00 77.30           H  
ATOM   2340  HD1 PHE A 205      22.256  35.301 336.237  1.00 94.11           H  
ATOM   2341  HD2 PHE A 205      23.664  32.462 339.177  1.00103.48           H  
ATOM   2342  HE1 PHE A 205      22.615  37.111 337.842  1.00 89.53           H  
ATOM   2343  HE2 PHE A 205      24.015  34.314 340.756  1.00 99.47           H  
ATOM   2344  HZ  PHE A 205      23.479  36.628 340.099  1.00 97.55           H  
ATOM   2345  N   TRP A 206      20.481  30.597 334.730  1.00 89.68           N  
ATOM   2346  CA  TRP A 206      20.374  29.410 333.875  1.00 90.36           C  
ATOM   2347  C   TRP A 206      20.204  29.714 332.371  1.00 82.90           C  
ATOM   2348  O   TRP A 206      20.717  28.953 331.553  1.00 84.08           O  
ATOM   2349  CB  TRP A 206      19.268  28.486 334.416  1.00 94.75           C  
ATOM   2350  CG  TRP A 206      19.051  27.212 333.655  1.00 81.78           C  
ATOM   2351  CD1 TRP A 206      18.057  26.991 332.769  1.00 74.86           C  
ATOM   2352  CD2 TRP A 206      19.880  26.012 333.631  1.00 76.58           C  
ATOM   2353  NE1 TRP A 206      18.196  25.736 332.214  1.00 73.47           N  
ATOM   2354  CE2 TRP A 206      19.309  25.086 332.705  1.00 71.13           C  
ATOM   2355  CE3 TRP A 206      21.064  25.612 334.294  1.00 73.98           C  
ATOM   2356  CZ2 TRP A 206      19.881  23.826 332.454  1.00 67.09           C  
ATOM   2357  CZ3 TRP A 206      21.645  24.350 334.052  1.00 71.03           C  
ATOM   2358  CH2 TRP A 206      21.056  23.459 333.134  1.00 64.44           C  
ATOM   2359  H   TRP A 206      19.756  30.721 335.423  1.00 89.68           H  
ATOM   2360  HA  TRP A 206      21.316  28.866 333.971  1.00 90.36           H  
ATOM   2361  HB3 TRP A 206      18.320  29.026 334.466  1.00 94.75           H  
ATOM   2362  HB2 TRP A 206      19.514  28.205 335.440  1.00 94.75           H  
ATOM   2363  HD1 TRP A 206      17.286  27.709 332.547  1.00 74.86           H  
ATOM   2364  HE1 TRP A 206      17.552  25.364 331.530  1.00 73.47           H  
ATOM   2365  HE3 TRP A 206      21.531  26.285 334.998  1.00 73.98           H  
ATOM   2366  HZ2 TRP A 206      19.424  23.150 331.746  1.00 67.09           H  
ATOM   2367  HZ3 TRP A 206      22.550  24.067 334.569  1.00 71.03           H  
ATOM   2368  HH2 TRP A 206      21.508  22.495 332.950  1.00 64.44           H  
ATOM   2369  N   GLN A 207      19.534  30.829 332.034  1.00 98.49           N  
ATOM   2370  CA  GLN A 207      19.354  31.307 330.658  1.00 86.27           C  
ATOM   2371  C   GLN A 207      20.673  31.726 329.976  1.00 93.07           C  
ATOM   2372  O   GLN A 207      20.787  31.571 328.763  1.00 85.09           O  
ATOM   2373  CB  GLN A 207      18.315  32.448 330.653  1.00 80.38           C  
ATOM   2374  CG  GLN A 207      18.794  33.745 331.338  1.00101.33           C  
ATOM   2375  CD  GLN A 207      17.664  34.743 331.575  1.00107.37           C  
ATOM   2376  OE1 GLN A 207      16.850  35.001 330.691  1.00107.68           O  
ATOM   2377  NE2 GLN A 207      17.633  35.324 332.773  1.00106.94           N  
ATOM   2378  H   GLN A 207      19.138  31.408 332.761  1.00 98.49           H  
ATOM   2379  HA  GLN A 207      18.944  30.479 330.079  1.00 86.27           H  
ATOM   2380  HB3 GLN A 207      17.405  32.091 331.139  1.00 80.38           H  
ATOM   2381  HB2 GLN A 207      18.030  32.671 329.623  1.00 80.38           H  
ATOM   2382  HG3 GLN A 207      19.555  34.236 330.732  1.00101.33           H  
ATOM   2383  HG2 GLN A 207      19.259  33.508 332.295  1.00101.33           H  
ATOM   2384 HE22 GLN A 207      16.887  35.961 333.029  1.00106.94           H  
ATOM   2385 HE21 GLN A 207      18.309  35.069 333.482  1.00106.94           H  
ATOM   2386  N   TYR A 208      21.644  32.222 330.763  1.00 86.93           N  
ATOM   2387  CA  TYR A 208      22.976  32.607 330.292  1.00 91.85           C  
ATOM   2388  C   TYR A 208      23.897  31.387 330.122  1.00 96.03           C  
ATOM   2389  O   TYR A 208      24.727  31.399 329.214  1.00112.97           O  
ATOM   2390  CB  TYR A 208      23.605  33.630 331.259  1.00 84.82           C  
ATOM   2391  CG  TYR A 208      22.809  34.911 331.446  1.00 90.83           C  
ATOM   2392  CD1 TYR A 208      23.035  36.028 330.616  1.00 97.80           C  
ATOM   2393  CD2 TYR A 208      21.837  34.989 332.463  1.00106.49           C  
ATOM   2394  CE1 TYR A 208      22.298  37.214 330.810  1.00112.68           C  
ATOM   2395  CE2 TYR A 208      21.107  36.175 332.667  1.00115.05           C  
ATOM   2396  CZ  TYR A 208      21.337  37.289 331.838  1.00118.17           C  
ATOM   2397  OH  TYR A 208      20.624  38.436 332.033  1.00120.58           O  
ATOM   2398  H   TYR A 208      21.482  32.308 331.756  1.00 86.93           H  
ATOM   2399  HA  TYR A 208      22.876  33.087 329.316  1.00 91.85           H  
ATOM   2400  HB3 TYR A 208      24.601  33.902 330.906  1.00 84.82           H  
ATOM   2401  HB2 TYR A 208      23.756  33.175 332.239  1.00 84.82           H  
ATOM   2402  HD1 TYR A 208      23.773  35.979 329.828  1.00 97.80           H  
ATOM   2403  HD2 TYR A 208      21.639  34.127 333.074  1.00106.49           H  
ATOM   2404  HE1 TYR A 208      22.477  38.065 330.169  1.00112.68           H  
ATOM   2405  HE2 TYR A 208      20.366  36.224 333.451  1.00115.05           H  
ATOM   2406  HH  TYR A 208      20.855  39.134 331.417  1.00120.58           H  
ATOM   2407  N   PHE A 209      23.714  30.353 330.966  1.00 88.78           N  
ATOM   2408  CA  PHE A 209      24.401  29.062 330.867  1.00 89.54           C  
ATOM   2409  C   PHE A 209      23.996  28.263 329.613  1.00 91.93           C  
ATOM   2410  O   PHE A 209      24.868  27.722 328.935  1.00 86.04           O  
ATOM   2411  CB  PHE A 209      24.213  28.270 332.182  1.00 78.84           C  
ATOM   2412  CG  PHE A 209      24.755  26.849 332.176  1.00 82.49           C  
ATOM   2413  CD1 PHE A 209      26.139  26.622 332.330  1.00 83.64           C  
ATOM   2414  CD2 PHE A 209      23.916  25.766 331.838  1.00 88.53           C  
ATOM   2415  CE1 PHE A 209      26.649  25.336 332.208  1.00 81.28           C  
ATOM   2416  CE2 PHE A 209      24.445  24.488 331.720  1.00 90.60           C  
ATOM   2417  CZ  PHE A 209      25.805  24.274 331.909  1.00 77.43           C  
ATOM   2418  H   PHE A 209      23.019  30.431 331.695  1.00 88.78           H  
ATOM   2419  HA  PHE A 209      25.468  29.270 330.770  1.00 89.54           H  
ATOM   2420  HB3 PHE A 209      23.158  28.236 332.454  1.00 78.84           H  
ATOM   2421  HB2 PHE A 209      24.709  28.809 332.990  1.00 78.84           H  
ATOM   2422  HD1 PHE A 209      26.806  27.446 332.538  1.00 83.64           H  
ATOM   2423  HD2 PHE A 209      22.861  25.927 331.664  1.00 88.53           H  
ATOM   2424  HE1 PHE A 209      27.707  25.162 332.337  1.00 81.28           H  
ATOM   2425  HE2 PHE A 209      23.799  23.659 331.472  1.00 90.60           H  
ATOM   2426  HZ  PHE A 209      26.210  23.277 331.811  1.00 77.43           H  
ATOM   2427  N   VAL A 210      22.685  28.251 329.315  1.00 87.86           N  
ATOM   2428  CA  VAL A 210      22.101  27.707 328.086  1.00 94.73           C  
ATOM   2429  C   VAL A 210      22.458  28.555 326.841  1.00 94.37           C  
ATOM   2430  O   VAL A 210      22.548  28.005 325.743  1.00 88.84           O  
ATOM   2431  CB  VAL A 210      20.549  27.603 328.234  1.00 79.97           C  
ATOM   2432  CG1 VAL A 210      19.758  27.346 326.932  1.00101.48           C  
ATOM   2433  CG2 VAL A 210      20.172  26.523 329.265  1.00 62.77           C  
ATOM   2434  H   VAL A 210      22.035  28.695 329.950  1.00 87.86           H  
ATOM   2435  HA  VAL A 210      22.506  26.705 327.933  1.00 94.73           H  
ATOM   2436  HB  VAL A 210      20.191  28.555 328.630  1.00 79.97           H  
ATOM   2437 HG11 VAL A 210      18.698  27.200 327.139  1.00101.48           H  
ATOM   2438 HG12 VAL A 210      19.823  28.184 326.241  1.00101.48           H  
ATOM   2439 HG13 VAL A 210      20.121  26.455 326.418  1.00101.48           H  
ATOM   2440 HG21 VAL A 210      19.097  26.505 329.442  1.00 62.77           H  
ATOM   2441 HG22 VAL A 210      20.469  25.531 328.923  1.00 62.77           H  
ATOM   2442 HG23 VAL A 210      20.652  26.690 330.229  1.00 62.77           H  
ATOM   2443  N   GLY A 211      22.669  29.867 327.043  1.00 88.98           N  
ATOM   2444  CA  GLY A 211      22.981  30.846 326.001  1.00 99.48           C  
ATOM   2445  C   GLY A 211      21.718  31.374 325.298  1.00 82.78           C  
ATOM   2446  O   GLY A 211      21.845  32.156 324.357  1.00106.74           O  
ATOM   2447  H   GLY A 211      22.585  30.229 327.983  1.00 88.98           H  
ATOM   2448  HA3 GLY A 211      23.660  30.418 325.262  1.00 99.48           H  
ATOM   2449  HA2 GLY A 211      23.502  31.685 326.463  1.00 99.48           H  
ATOM   2450  N   LYS A 212      20.519  30.945 325.730  1.00 69.78           N  
ATOM   2451  CA  LYS A 212      19.222  31.316 325.166  1.00 78.06           C  
ATOM   2452  C   LYS A 212      18.190  31.403 326.300  1.00 91.12           C  
ATOM   2453  O   LYS A 212      18.271  30.634 327.259  1.00 80.19           O  
ATOM   2454  CB  LYS A 212      18.743  30.252 324.148  1.00  0.00           C  
ATOM   2455  CG  LYS A 212      19.735  29.905 323.024  1.00  0.00           C  
ATOM   2456  CD  LYS A 212      19.157  28.893 322.025  1.00  0.00           C  
ATOM   2457  CE  LYS A 212      20.211  28.400 321.021  1.00  0.00           C  
ATOM   2458  NZ  LYS A 212      19.643  27.439 320.059  1.00  0.00           N1+
ATOM   2459  H   LYS A 212      20.481  30.335 326.534  1.00 69.78           H  
ATOM   2460  HA  LYS A 212      19.288  32.291 324.680  1.00 78.06           H  
ATOM   2461  HB2 LYS A 212      18.496  29.328 324.674  1.00  0.00           H  
ATOM   2462  HB3 LYS A 212      17.809  30.593 323.698  1.00  0.00           H  
ATOM   2463  HG2 LYS A 212      20.035  30.813 322.502  1.00  0.00           H  
ATOM   2464  HG3 LYS A 212      20.641  29.479 323.456  1.00  0.00           H  
ATOM   2465  HD2 LYS A 212      18.739  28.045 322.571  1.00  0.00           H  
ATOM   2466  HD3 LYS A 212      18.324  29.356 321.493  1.00  0.00           H  
ATOM   2467  HE2 LYS A 212      20.632  29.241 320.469  1.00  0.00           H  
ATOM   2468  HE3 LYS A 212      21.035  27.918 321.549  1.00  0.00           H  
ATOM   2469  HZ1 LYS A 212      18.905  27.883 319.534  1.00  0.00           H  
ATOM   2470  HZ2 LYS A 212      20.367  27.129 319.426  1.00  0.00           H  
ATOM   2471  HZ3 LYS A 212      19.271  26.642 320.556  1.00  0.00           H  
ATOM   2472  N   ARG A 213      17.193  32.282 326.120  1.00 85.76           N  
ATOM   2473  CA  ARG A 213      15.953  32.284 326.893  1.00 71.92           C  
ATOM   2474  C   ARG A 213      14.933  31.371 326.189  1.00 92.70           C  
ATOM   2475  O   ARG A 213      14.568  31.647 325.046  1.00 96.89           O  
ATOM   2476  CB  ARG A 213      15.456  33.740 327.065  1.00 83.44           C  
ATOM   2477  CG  ARG A 213      13.967  33.886 327.451  1.00100.83           C  
ATOM   2478  CD  ARG A 213      13.554  35.300 327.895  1.00 87.27           C  
ATOM   2479  NE  ARG A 213      13.997  35.607 329.265  1.00 93.36           N  
ATOM   2480  CZ  ARG A 213      13.262  35.581 330.392  1.00 92.20           C  
ATOM   2481  NH1 ARG A 213      11.948  35.306 330.405  1.00 97.58           N  
ATOM   2482  NH2 ARG A 213      13.877  35.838 331.546  1.00 89.56           N1+
ATOM   2483  H   ARG A 213      17.197  32.873 325.301  1.00 85.76           H  
ATOM   2484  HA  ARG A 213      16.134  31.890 327.893  1.00 71.92           H  
ATOM   2485  HB3 ARG A 213      15.594  34.280 326.128  1.00 83.44           H  
ATOM   2486  HB2 ARG A 213      16.094  34.243 327.794  1.00 83.44           H  
ATOM   2487  HG3 ARG A 213      13.796  33.202 328.285  1.00100.83           H  
ATOM   2488  HG2 ARG A 213      13.307  33.549 326.653  1.00100.83           H  
ATOM   2489  HD3 ARG A 213      12.502  35.509 327.703  1.00 87.27           H  
ATOM   2490  HD2 ARG A 213      14.105  36.016 327.284  1.00 87.27           H  
ATOM   2491  HE  ARG A 213      14.990  35.773 329.367  1.00 93.36           H  
ATOM   2492 HH12 ARG A 213      11.442  35.280 331.279  1.00 97.58           H  
ATOM   2493 HH11 ARG A 213      11.473  35.053 329.550  1.00 97.58           H  
ATOM   2494 HH22 ARG A 213      13.392  35.782 332.434  1.00 89.56           H  
ATOM   2495 HH21 ARG A 213      14.874  36.006 331.565  1.00 89.56           H  
ATOM   2496  N   THR A 214      14.479  30.323 326.895  1.00 94.02           N  
ATOM   2497  CA  THR A 214      13.429  29.410 326.429  1.00 83.44           C  
ATOM   2498  C   THR A 214      12.016  29.976 326.683  1.00 93.65           C  
ATOM   2499  O   THR A 214      11.130  29.757 325.859  1.00 90.90           O  
ATOM   2500  CB  THR A 214      13.513  28.037 327.150  1.00102.74           C  
ATOM   2501  OG1 THR A 214      14.802  27.484 326.964  1.00108.76           O  
ATOM   2502  CG2 THR A 214      12.486  26.979 326.703  1.00110.96           C  
ATOM   2503  H   THR A 214      14.849  30.144 327.818  1.00 94.02           H  
ATOM   2504  HA  THR A 214      13.544  29.248 325.355  1.00 83.44           H  
ATOM   2505  HB  THR A 214      13.375  28.195 328.217  1.00102.74           H  
ATOM   2506  HG1 THR A 214      14.889  27.214 326.047  1.00108.76           H  
ATOM   2507 HG21 THR A 214      12.683  26.018 327.180  1.00110.96           H  
ATOM   2508 HG22 THR A 214      11.467  27.257 326.973  1.00110.96           H  
ATOM   2509 HG23 THR A 214      12.516  26.826 325.623  1.00110.96           H  
ATOM   2510  N   VAL A 215      11.847  30.687 327.812  1.00109.92           N  
ATOM   2511  CA  VAL A 215      10.593  31.270 328.297  1.00104.78           C  
ATOM   2512  C   VAL A 215      10.149  32.425 327.362  1.00100.75           C  
ATOM   2513  O   VAL A 215      10.836  33.448 327.333  1.00105.07           O  
ATOM   2514  CB  VAL A 215      10.812  31.852 329.726  1.00  0.00           C  
ATOM   2515  CG1 VAL A 215       9.566  32.547 330.317  1.00  0.00           C  
ATOM   2516  CG2 VAL A 215      11.319  30.790 330.717  1.00  0.00           C  
ATOM   2517  H   VAL A 215      12.644  30.829 328.414  1.00109.92           H  
ATOM   2518  HA  VAL A 215       9.852  30.475 328.357  1.00104.78           H  
ATOM   2519  HB  VAL A 215      11.607  32.595 329.667  1.00  0.00           H  
ATOM   2520 HG11 VAL A 215       9.751  32.870 331.342  1.00  0.00           H  
ATOM   2521 HG12 VAL A 215       9.276  33.435 329.754  1.00  0.00           H  
ATOM   2522 HG13 VAL A 215       8.709  31.873 330.336  1.00  0.00           H  
ATOM   2523 HG21 VAL A 215      11.602  31.254 331.661  1.00  0.00           H  
ATOM   2524 HG22 VAL A 215      10.554  30.045 330.928  1.00  0.00           H  
ATOM   2525 HG23 VAL A 215      12.202  30.268 330.352  1.00  0.00           H  
ATOM   2526  N   PRO A 216       9.062  32.245 326.574  1.00111.64           N  
ATOM   2527  CA  PRO A 216       8.714  33.209 325.516  1.00114.81           C  
ATOM   2528  C   PRO A 216       8.135  34.533 326.076  1.00115.09           C  
ATOM   2529  O   PRO A 216       7.603  34.524 327.189  1.00120.09           O  
ATOM   2530  CB  PRO A 216       7.681  32.440 324.676  1.00 99.76           C  
ATOM   2531  CG  PRO A 216       6.990  31.518 325.665  1.00107.37           C  
ATOM   2532  CD  PRO A 216       8.111  31.134 326.625  1.00116.57           C  
ATOM   2533  HA  PRO A 216       9.606  33.384 324.918  1.00114.81           H  
ATOM   2534  HB3 PRO A 216       8.201  31.846 323.923  1.00 99.76           H  
ATOM   2535  HB2 PRO A 216       6.976  33.085 324.149  1.00 99.76           H  
ATOM   2536  HG3 PRO A 216       6.506  30.659 325.199  1.00107.37           H  
ATOM   2537  HG2 PRO A 216       6.223  32.080 326.198  1.00107.37           H  
ATOM   2538  HD2 PRO A 216       7.723  30.985 327.630  1.00116.57           H  
ATOM   2539  HD3 PRO A 216       8.596  30.216 326.295  1.00116.57           H  
ATOM   2540  N   PRO A 217       8.211  35.636 325.290  1.00115.90           N  
ATOM   2541  CA  PRO A 217       7.547  36.915 325.620  1.00110.95           C  
ATOM   2542  C   PRO A 217       6.031  36.790 325.861  1.00103.61           C  
ATOM   2543  O   PRO A 217       5.315  36.292 324.991  1.00 93.12           O  
ATOM   2544  CB  PRO A 217       7.855  37.818 324.411  1.00112.24           C  
ATOM   2545  CG  PRO A 217       9.130  37.249 323.821  1.00 94.41           C  
ATOM   2546  CD  PRO A 217       8.968  35.752 324.040  1.00 94.07           C  
ATOM   2547  HA  PRO A 217       8.042  37.317 326.507  1.00110.95           H  
ATOM   2548  HB3 PRO A 217       7.963  38.867 324.689  1.00112.24           H  
ATOM   2549  HB2 PRO A 217       7.063  37.760 323.662  1.00112.24           H  
ATOM   2550  HG3 PRO A 217       9.985  37.610 324.394  1.00 94.41           H  
ATOM   2551  HG2 PRO A 217       9.285  37.521 322.776  1.00 94.41           H  
ATOM   2552  HD2 PRO A 217       8.392  35.298 323.233  1.00 94.07           H  
ATOM   2553  HD3 PRO A 217       9.953  35.288 324.072  1.00 94.07           H  
ATOM   2554  N   GLY A 218       5.590  37.235 327.046  1.00109.19           N  
ATOM   2555  CA  GLY A 218       4.196  37.170 327.480  1.00113.11           C  
ATOM   2556  C   GLY A 218       3.935  35.985 328.419  1.00109.71           C  
ATOM   2557  O   GLY A 218       2.823  35.880 328.924  1.00 97.51           O  
ATOM   2558  H   GLY A 218       6.250  37.626 327.703  1.00109.19           H  
ATOM   2559  HA3 GLY A 218       3.510  37.097 326.636  1.00113.11           H  
ATOM   2560  HA2 GLY A 218       3.951  38.094 328.004  1.00113.11           H  
ATOM   2561  N   GLU A 219       4.924  35.116 328.684  1.00110.14           N  
ATOM   2562  CA  GLU A 219       4.839  34.052 329.686  1.00117.28           C  
ATOM   2563  C   GLU A 219       5.963  34.196 330.714  1.00107.71           C  
ATOM   2564  O   GLU A 219       6.959  34.876 330.461  1.00 98.70           O  
ATOM   2565  CB  GLU A 219       4.859  32.665 329.016  1.00105.60           C  
ATOM   2566  CG  GLU A 219       3.608  32.400 328.149  1.00103.73           C  
ATOM   2567  CD  GLU A 219       3.427  30.950 327.671  1.00125.60           C  
ATOM   2568  OE1 GLU A 219       2.310  30.663 327.189  1.00141.80           O  
ATOM   2569  OE2 GLU A 219       4.378  30.144 327.793  1.00110.19           O1-
ATOM   2570  H   GLU A 219       5.825  35.225 328.236  1.00110.14           H  
ATOM   2571  HA  GLU A 219       3.909  34.131 330.247  1.00117.28           H  
ATOM   2572  HB3 GLU A 219       4.935  31.895 329.786  1.00105.60           H  
ATOM   2573  HB2 GLU A 219       5.759  32.570 328.408  1.00105.60           H  
ATOM   2574  HG3 GLU A 219       3.632  33.044 327.268  1.00103.73           H  
ATOM   2575  HG2 GLU A 219       2.717  32.685 328.710  1.00103.73           H  
ATOM   2576  N   CYS A 220       5.764  33.542 331.867  1.00 98.18           N  
ATOM   2577  CA  CYS A 220       6.722  33.528 332.959  1.00105.32           C  
ATOM   2578  C   CYS A 220       6.644  32.185 333.694  1.00 93.11           C  
ATOM   2579  O   CYS A 220       5.593  31.836 334.232  1.00 99.03           O  
ATOM   2580  CB  CYS A 220       6.492  34.742 333.879  1.00102.65           C  
ATOM   2581  SG  CYS A 220       7.699  34.887 335.217  1.00103.02           S  
ATOM   2582  H   CYS A 220       4.926  32.996 332.008  1.00 98.18           H  
ATOM   2583  HA  CYS A 220       7.725  33.612 332.537  1.00105.32           H  
ATOM   2584  HB3 CYS A 220       5.495  34.703 334.320  1.00102.65           H  
ATOM   2585  HB2 CYS A 220       6.540  35.663 333.299  1.00102.65           H  
ATOM   2586  N   PHE A 221       7.781  31.478 333.698  1.00 84.63           N  
ATOM   2587  CA  PHE A 221       8.022  30.206 334.376  1.00 77.73           C  
ATOM   2588  C   PHE A 221       9.539  29.978 334.473  1.00 73.73           C  
ATOM   2589  O   PHE A 221      10.310  30.657 333.793  1.00 79.28           O  
ATOM   2590  CB  PHE A 221       7.272  29.042 333.681  1.00 85.76           C  
ATOM   2591  CG  PHE A 221       7.642  28.743 332.235  1.00 86.28           C  
ATOM   2592  CD1 PHE A 221       6.970  29.404 331.187  1.00 91.35           C  
ATOM   2593  CD2 PHE A 221       8.735  27.904 331.925  1.00 87.73           C  
ATOM   2594  CE1 PHE A 221       7.337  29.168 329.870  1.00 89.25           C  
ATOM   2595  CE2 PHE A 221       9.095  27.693 330.601  1.00 86.13           C  
ATOM   2596  CZ  PHE A 221       8.395  28.318 329.577  1.00 89.37           C  
ATOM   2597  H   PHE A 221       8.593  31.855 333.229  1.00 84.63           H  
ATOM   2598  HA  PHE A 221       7.647  30.299 335.397  1.00 77.73           H  
ATOM   2599  HB3 PHE A 221       6.197  29.217 333.732  1.00 85.76           H  
ATOM   2600  HB2 PHE A 221       7.432  28.128 334.255  1.00 85.76           H  
ATOM   2601  HD1 PHE A 221       6.155  30.080 331.402  1.00 91.35           H  
ATOM   2602  HD2 PHE A 221       9.289  27.416 332.713  1.00 87.73           H  
ATOM   2603  HE1 PHE A 221       6.790  29.647 329.074  1.00 89.25           H  
ATOM   2604  HE2 PHE A 221       9.923  27.043 330.365  1.00 86.13           H  
ATOM   2605  HZ  PHE A 221       8.678  28.146 328.549  1.00 89.37           H  
ATOM   2606  N   ILE A 222       9.943  29.041 335.342  1.00 78.63           N  
ATOM   2607  CA  ILE A 222      11.349  28.725 335.600  1.00 80.22           C  
ATOM   2608  C   ILE A 222      11.917  27.830 334.482  1.00 71.04           C  
ATOM   2609  O   ILE A 222      11.367  26.760 334.220  1.00 76.15           O  
ATOM   2610  CB  ILE A 222      11.528  28.046 336.988  1.00 72.67           C  
ATOM   2611  CG1 ILE A 222      11.104  29.032 338.103  1.00 82.01           C  
ATOM   2612  CG2 ILE A 222      12.959  27.520 337.232  1.00 66.78           C  
ATOM   2613  CD1 ILE A 222      11.073  28.441 339.515  1.00 82.01           C  
ATOM   2614  H   ILE A 222       9.263  28.512 335.869  1.00 78.63           H  
ATOM   2615  HA  ILE A 222      11.914  29.661 335.616  1.00 80.22           H  
ATOM   2616  HB  ILE A 222      10.852  27.190 337.038  1.00 72.67           H  
ATOM   2617 HG13 ILE A 222      10.104  29.413 337.900  1.00 82.01           H  
ATOM   2618 HG12 ILE A 222      11.751  29.908 338.087  1.00 82.01           H  
ATOM   2619 HG21 ILE A 222      13.069  27.087 338.224  1.00 66.78           H  
ATOM   2620 HG22 ILE A 222      13.229  26.729 336.535  1.00 66.78           H  
ATOM   2621 HG23 ILE A 222      13.695  28.318 337.133  1.00 66.78           H  
ATOM   2622 HD11 ILE A 222      10.675  29.174 340.214  1.00 82.01           H  
ATOM   2623 HD12 ILE A 222      10.437  27.558 339.551  1.00 82.01           H  
ATOM   2624 HD13 ILE A 222      12.061  28.163 339.878  1.00 82.01           H  
ATOM   2625  N   GLN A 223      13.003  28.303 333.848  1.00 86.80           N  
ATOM   2626  CA  GLN A 223      13.603  27.693 332.661  1.00 78.73           C  
ATOM   2627  C   GLN A 223      14.263  26.321 332.902  1.00 88.18           C  
ATOM   2628  O   GLN A 223      14.178  25.471 332.017  1.00 83.97           O  
ATOM   2629  CB  GLN A 223      14.558  28.703 331.994  1.00 83.88           C  
ATOM   2630  CG  GLN A 223      15.198  28.183 330.688  1.00 94.99           C  
ATOM   2631  CD  GLN A 223      15.949  29.254 329.899  1.00 93.74           C  
ATOM   2632  OE1 GLN A 223      15.599  30.431 329.933  1.00 93.32           O  
ATOM   2633  NE2 GLN A 223      16.961  28.835 329.140  1.00 85.64           N  
ATOM   2634  H   GLN A 223      13.391  29.192 334.130  1.00 86.80           H  
ATOM   2635  HA  GLN A 223      12.783  27.524 331.959  1.00 78.73           H  
ATOM   2636  HB3 GLN A 223      15.337  29.004 332.696  1.00 83.88           H  
ATOM   2637  HB2 GLN A 223      13.988  29.609 331.779  1.00 83.88           H  
ATOM   2638  HG3 GLN A 223      14.419  27.774 330.050  1.00 94.99           H  
ATOM   2639  HG2 GLN A 223      15.875  27.354 330.887  1.00 94.99           H  
ATOM   2640 HE22 GLN A 223      17.475  29.493 328.566  1.00 85.64           H  
ATOM   2641 HE21 GLN A 223      17.209  27.857 329.110  1.00 85.64           H  
ATOM   2642  N   PHE A 224      14.883  26.108 334.078  1.00 87.39           N  
ATOM   2643  CA  PHE A 224      15.489  24.817 334.439  1.00 77.10           C  
ATOM   2644  C   PHE A 224      14.423  23.762 334.826  1.00 77.56           C  
ATOM   2645  O   PHE A 224      14.745  22.576 334.811  1.00 70.19           O  
ATOM   2646  CB  PHE A 224      16.611  25.041 335.491  1.00 80.00           C  
ATOM   2647  CG  PHE A 224      16.328  24.718 336.950  1.00 91.84           C  
ATOM   2648  CD1 PHE A 224      15.712  25.676 337.780  1.00 94.24           C  
ATOM   2649  CD2 PHE A 224      16.564  23.422 337.458  1.00 82.54           C  
ATOM   2650  CE1 PHE A 224      15.396  25.358 339.094  1.00 99.14           C  
ATOM   2651  CE2 PHE A 224      16.247  23.125 338.776  1.00 93.36           C  
ATOM   2652  CZ  PHE A 224      15.666  24.090 339.591  1.00101.00           C  
ATOM   2653  H   PHE A 224      14.929  26.842 334.769  1.00 87.39           H  
ATOM   2654  HA  PHE A 224      15.985  24.437 333.544  1.00 77.10           H  
ATOM   2655  HB3 PHE A 224      16.961  26.073 335.446  1.00 80.00           H  
ATOM   2656  HB2 PHE A 224      17.477  24.448 335.195  1.00 80.00           H  
ATOM   2657  HD1 PHE A 224      15.507  26.664 337.401  1.00 94.24           H  
ATOM   2658  HD2 PHE A 224      16.995  22.660 336.825  1.00 82.54           H  
ATOM   2659  HE1 PHE A 224      14.941  26.103 339.730  1.00 99.14           H  
ATOM   2660  HE2 PHE A 224      16.437  22.136 339.166  1.00 93.36           H  
ATOM   2661  HZ  PHE A 224      15.413  23.849 340.613  1.00101.00           H  
ATOM   2662  N   LEU A 225      13.179  24.197 335.101  1.00 80.74           N  
ATOM   2663  CA  LEU A 225      12.011  23.345 335.338  1.00 77.82           C  
ATOM   2664  C   LEU A 225      11.091  23.268 334.099  1.00 83.02           C  
ATOM   2665  O   LEU A 225       9.901  22.995 334.256  1.00 97.19           O  
ATOM   2666  CB  LEU A 225      11.234  23.853 336.579  1.00 80.67           C  
ATOM   2667  CG  LEU A 225      12.014  23.865 337.911  1.00 75.86           C  
ATOM   2668  CD1 LEU A 225      11.139  24.475 339.026  1.00 80.68           C  
ATOM   2669  CD2 LEU A 225      12.563  22.474 338.292  1.00 67.77           C  
ATOM   2670  H   LEU A 225      12.989  25.188 335.065  1.00 80.74           H  
ATOM   2671  HA  LEU A 225      12.331  22.319 335.520  1.00 77.82           H  
ATOM   2672  HB3 LEU A 225      10.343  23.242 336.729  1.00 80.67           H  
ATOM   2673  HB2 LEU A 225      10.870  24.861 336.374  1.00 80.67           H  
ATOM   2674  HG  LEU A 225      12.874  24.523 337.790  1.00 75.86           H  
ATOM   2675 HD11 LEU A 225      11.169  23.908 339.955  1.00 80.68           H  
ATOM   2676 HD12 LEU A 225      11.471  25.486 339.253  1.00 80.68           H  
ATOM   2677 HD13 LEU A 225      10.091  24.549 338.732  1.00 80.68           H  
ATOM   2678 HD21 LEU A 225      12.332  22.183 339.317  1.00 67.77           H  
ATOM   2679 HD22 LEU A 225      12.174  21.690 337.646  1.00 67.77           H  
ATOM   2680 HD23 LEU A 225      13.646  22.452 338.192  1.00 67.77           H  
ATOM   2681  N   SER A 226      11.638  23.477 332.886  1.00 82.50           N  
ATOM   2682  CA  SER A 226      10.911  23.295 331.620  1.00 86.33           C  
ATOM   2683  C   SER A 226      10.508  21.828 331.371  1.00 73.11           C  
ATOM   2684  O   SER A 226       9.423  21.578 330.849  1.00 82.76           O  
ATOM   2685  CB  SER A 226      11.762  23.809 330.442  1.00 88.99           C  
ATOM   2686  OG  SER A 226      11.782  25.220 330.412  1.00 96.62           O  
ATOM   2687  H   SER A 226      12.615  23.720 332.814  1.00 82.50           H  
ATOM   2688  HA  SER A 226       9.989  23.879 331.665  1.00 86.33           H  
ATOM   2689  HB3 SER A 226      11.348  23.474 329.490  1.00 88.99           H  
ATOM   2690  HB2 SER A 226      12.783  23.429 330.495  1.00 88.99           H  
ATOM   2691  HG  SER A 226      12.417  25.521 331.069  1.00 96.62           H  
ATOM   2692  N   GLU A 227      11.390  20.899 331.775  1.00 67.39           N  
ATOM   2693  CA  GLU A 227      11.200  19.455 331.697  1.00 71.93           C  
ATOM   2694  C   GLU A 227      10.469  18.962 332.968  1.00 86.32           C  
ATOM   2695  O   GLU A 227      10.974  19.223 334.064  1.00 80.78           O  
ATOM   2696  CB  GLU A 227      12.612  18.834 331.565  1.00 67.25           C  
ATOM   2697  CG  GLU A 227      12.682  17.289 331.573  1.00 90.34           C  
ATOM   2698  CD  GLU A 227      11.886  16.587 330.460  1.00123.56           C  
ATOM   2699  OE1 GLU A 227      11.843  17.123 329.330  1.00114.14           O  
ATOM   2700  OE2 GLU A 227      11.320  15.516 330.768  1.00117.70           O1-
ATOM   2701  H   GLU A 227      12.247  21.200 332.215  1.00 67.39           H  
ATOM   2702  HA  GLU A 227      10.643  19.242 330.787  1.00 71.93           H  
ATOM   2703  HB3 GLU A 227      13.240  19.202 332.376  1.00 67.25           H  
ATOM   2704  HB2 GLU A 227      13.083  19.207 330.654  1.00 67.25           H  
ATOM   2705  HG3 GLU A 227      12.364  16.923 332.548  1.00 90.34           H  
ATOM   2706  HG2 GLU A 227      13.724  16.984 331.473  1.00 90.34           H  
ATOM   2707  N   PRO A 228       9.314  18.263 332.830  1.00 76.68           N  
ATOM   2708  CA  PRO A 228       8.561  17.755 333.995  1.00 82.87           C  
ATOM   2709  C   PRO A 228       9.260  16.653 334.819  1.00 81.62           C  
ATOM   2710  O   PRO A 228       8.889  16.477 335.978  1.00 79.84           O  
ATOM   2711  CB  PRO A 228       7.227  17.280 333.401  1.00 83.57           C  
ATOM   2712  CG  PRO A 228       7.562  16.909 331.969  1.00 73.64           C  
ATOM   2713  CD  PRO A 228       8.608  17.950 331.584  1.00 71.91           C  
ATOM   2714  HA  PRO A 228       8.356  18.585 334.671  1.00 82.87           H  
ATOM   2715  HB3 PRO A 228       6.517  18.107 333.406  1.00 83.57           H  
ATOM   2716  HB2 PRO A 228       6.766  16.459 333.951  1.00 83.57           H  
ATOM   2717  HG3 PRO A 228       6.694  16.901 331.309  1.00 73.64           H  
ATOM   2718  HG2 PRO A 228       8.010  15.914 331.946  1.00 73.64           H  
ATOM   2719  HD2 PRO A 228       9.249  17.562 330.796  1.00 71.91           H  
ATOM   2720  HD3 PRO A 228       8.128  18.859 331.220  1.00 71.91           H  
ATOM   2721  N   THR A 229      10.271  15.970 334.248  1.00 83.92           N  
ATOM   2722  CA  THR A 229      11.120  15.012 334.968  1.00 69.58           C  
ATOM   2723  C   THR A 229      12.037  15.702 336.002  1.00 69.43           C  
ATOM   2724  O   THR A 229      12.169  15.190 337.114  1.00 74.78           O  
ATOM   2725  CB  THR A 229      12.010  14.172 334.009  1.00 80.25           C  
ATOM   2726  OG1 THR A 229      11.189  13.486 333.086  1.00104.29           O  
ATOM   2727  CG2 THR A 229      12.913  13.126 334.690  1.00 66.24           C  
ATOM   2728  H   THR A 229      10.510  16.142 333.281  1.00 83.92           H  
ATOM   2729  HA  THR A 229      10.464  14.328 335.511  1.00 69.58           H  
ATOM   2730  HB  THR A 229      12.649  14.836 333.428  1.00 80.25           H  
ATOM   2731  HG1 THR A 229      10.908  14.105 332.403  1.00104.29           H  
ATOM   2732 HG21 THR A 229      13.412  12.499 333.950  1.00 66.24           H  
ATOM   2733 HG22 THR A 229      13.696  13.590 335.290  1.00 66.24           H  
ATOM   2734 HG23 THR A 229      12.334  12.471 335.342  1.00 66.24           H  
ATOM   2735  N   ILE A 230      12.611  16.865 335.637  1.00 73.26           N  
ATOM   2736  CA  ILE A 230      13.429  17.699 336.527  1.00 71.85           C  
ATOM   2737  C   ILE A 230      12.565  18.365 337.618  1.00 68.98           C  
ATOM   2738  O   ILE A 230      12.997  18.425 338.769  1.00 65.77           O  
ATOM   2739  CB  ILE A 230      14.214  18.808 335.756  1.00 57.87           C  
ATOM   2740  CG1 ILE A 230      15.133  18.191 334.674  1.00 79.49           C  
ATOM   2741  CG2 ILE A 230      15.042  19.731 336.683  1.00 64.86           C  
ATOM   2742  CD1 ILE A 230      15.776  19.221 333.731  1.00 82.62           C  
ATOM   2743  H   ILE A 230      12.442  17.236 334.713  1.00 73.26           H  
ATOM   2744  HA  ILE A 230      14.153  17.050 337.024  1.00 71.85           H  
ATOM   2745  HB  ILE A 230      13.486  19.436 335.239  1.00 57.87           H  
ATOM   2746 HG13 ILE A 230      14.577  17.483 334.059  1.00 79.49           H  
ATOM   2747 HG12 ILE A 230      15.918  17.608 335.158  1.00 79.49           H  
ATOM   2748 HG21 ILE A 230      15.640  20.445 336.119  1.00 64.86           H  
ATOM   2749 HG22 ILE A 230      14.417  20.325 337.348  1.00 64.86           H  
ATOM   2750 HG23 ILE A 230      15.729  19.153 337.301  1.00 64.86           H  
ATOM   2751 HD11 ILE A 230      15.916  18.801 332.735  1.00 82.62           H  
ATOM   2752 HD12 ILE A 230      15.160  20.114 333.625  1.00 82.62           H  
ATOM   2753 HD13 ILE A 230      16.754  19.533 334.097  1.00 82.62           H  
ATOM   2754  N   THR A 231      11.350  18.803 337.242  1.00 65.33           N  
ATOM   2755  CA  THR A 231      10.343  19.383 338.135  1.00 56.46           C  
ATOM   2756  C   THR A 231       9.867  18.401 339.223  1.00 79.32           C  
ATOM   2757  O   THR A 231       9.683  18.815 340.366  1.00 79.16           O  
ATOM   2758  CB  THR A 231       9.095  19.867 337.347  1.00 57.61           C  
ATOM   2759  OG1 THR A 231       9.500  20.688 336.271  1.00 87.17           O  
ATOM   2760  CG2 THR A 231       8.079  20.688 338.162  1.00 55.41           C  
ATOM   2761  H   THR A 231      11.077  18.699 336.275  1.00 65.33           H  
ATOM   2762  HA  THR A 231      10.790  20.236 338.645  1.00 56.46           H  
ATOM   2763  HB  THR A 231       8.576  19.006 336.927  1.00 57.61           H  
ATOM   2764  HG1 THR A 231       9.991  20.163 335.633  1.00 87.17           H  
ATOM   2765 HG21 THR A 231       7.222  20.962 337.547  1.00 55.41           H  
ATOM   2766 HG22 THR A 231       7.694  20.143 339.022  1.00 55.41           H  
ATOM   2767 HG23 THR A 231       8.527  21.612 338.525  1.00 55.41           H  
ATOM   2768  N   PHE A 232       9.722  17.118 338.851  1.00 68.87           N  
ATOM   2769  CA  PHE A 232       9.331  16.028 339.740  1.00 61.97           C  
ATOM   2770  C   PHE A 232      10.432  15.560 340.699  1.00 77.17           C  
ATOM   2771  O   PHE A 232      10.123  15.295 341.859  1.00 80.49           O  
ATOM   2772  CB  PHE A 232       8.699  14.900 338.909  1.00 69.57           C  
ATOM   2773  CG  PHE A 232       8.405  13.596 339.632  1.00 69.39           C  
ATOM   2774  CD1 PHE A 232       7.395  13.546 340.615  1.00 74.19           C  
ATOM   2775  CD2 PHE A 232       9.205  12.456 339.406  1.00 61.38           C  
ATOM   2776  CE1 PHE A 232       7.170  12.369 341.315  1.00 77.79           C  
ATOM   2777  CE2 PHE A 232       8.952  11.284 340.106  1.00 73.44           C  
ATOM   2778  CZ  PHE A 232       7.938  11.241 341.055  1.00 83.46           C  
ATOM   2779  H   PHE A 232       9.879  16.862 337.886  1.00 68.87           H  
ATOM   2780  HA  PHE A 232       8.541  16.411 340.385  1.00 61.97           H  
ATOM   2781  HB3 PHE A 232       9.304  14.688 338.026  1.00 69.57           H  
ATOM   2782  HB2 PHE A 232       7.750  15.287 338.541  1.00 69.57           H  
ATOM   2783  HD1 PHE A 232       6.796  14.419 340.825  1.00 74.19           H  
ATOM   2784  HD2 PHE A 232      10.006  12.486 338.681  1.00 61.38           H  
ATOM   2785  HE1 PHE A 232       6.393  12.331 342.064  1.00 77.79           H  
ATOM   2786  HE2 PHE A 232       9.554  10.406 339.922  1.00 73.44           H  
ATOM   2787  HZ  PHE A 232       7.752  10.329 341.602  1.00 83.46           H  
ATOM   2788  N   GLY A 233      11.690  15.514 340.227  1.00 69.75           N  
ATOM   2789  CA  GLY A 233      12.852  15.199 341.063  1.00 61.58           C  
ATOM   2790  C   GLY A 233      13.107  16.304 342.102  1.00 76.69           C  
ATOM   2791  O   GLY A 233      13.527  16.004 343.220  1.00 76.31           O  
ATOM   2792  H   GLY A 233      11.865  15.727 339.254  1.00 69.75           H  
ATOM   2793  HA3 GLY A 233      13.730  15.100 340.425  1.00 61.58           H  
ATOM   2794  HA2 GLY A 233      12.705  14.241 341.563  1.00 61.58           H  
ATOM   2795  N   THR A 234      12.794  17.564 341.750  1.00 74.59           N  
ATOM   2796  CA  THR A 234      12.844  18.711 342.654  1.00 67.91           C  
ATOM   2797  C   THR A 234      11.669  18.721 343.655  1.00 74.17           C  
ATOM   2798  O   THR A 234      11.885  19.099 344.803  1.00 79.98           O  
ATOM   2799  CB  THR A 234      12.857  20.053 341.877  1.00 71.81           C  
ATOM   2800  OG1 THR A 234      13.925  20.057 340.951  1.00 68.82           O  
ATOM   2801  CG2 THR A 234      13.042  21.299 342.755  1.00 82.48           C  
ATOM   2802  H   THR A 234      12.456  17.746 340.815  1.00 74.59           H  
ATOM   2803  HA  THR A 234      13.769  18.646 343.230  1.00 67.91           H  
ATOM   2804  HB  THR A 234      11.936  20.159 341.302  1.00 71.81           H  
ATOM   2805  HG1 THR A 234      13.747  19.398 340.271  1.00 68.82           H  
ATOM   2806 HG21 THR A 234      13.231  22.171 342.132  1.00 82.48           H  
ATOM   2807 HG22 THR A 234      12.164  21.510 343.365  1.00 82.48           H  
ATOM   2808 HG23 THR A 234      13.894  21.189 343.426  1.00 82.48           H  
ATOM   2809  N   ALA A 235      10.473  18.265 343.233  1.00 79.59           N  
ATOM   2810  CA  ALA A 235       9.286  18.129 344.088  1.00 73.25           C  
ATOM   2811  C   ALA A 235       9.410  17.013 345.132  1.00 73.94           C  
ATOM   2812  O   ALA A 235       8.831  17.143 346.210  1.00 81.58           O  
ATOM   2813  CB  ALA A 235       8.038  17.911 343.221  1.00 76.14           C  
ATOM   2814  H   ALA A 235      10.360  17.980 342.270  1.00 79.59           H  
ATOM   2815  HA  ALA A 235       9.157  19.062 344.638  1.00 73.25           H  
ATOM   2816  HB1 ALA A 235       7.140  17.831 343.834  1.00 76.14           H  
ATOM   2817  HB2 ALA A 235       7.889  18.747 342.539  1.00 76.14           H  
ATOM   2818  HB3 ALA A 235       8.112  17.001 342.627  1.00 76.14           H  
ATOM   2819  N   ILE A 236      10.184  15.959 344.818  1.00 68.86           N  
ATOM   2820  CA  ILE A 236      10.536  14.897 345.758  1.00 71.27           C  
ATOM   2821  C   ILE A 236      11.423  15.420 346.904  1.00 69.71           C  
ATOM   2822  O   ILE A 236      11.124  15.142 348.063  1.00 85.72           O  
ATOM   2823  CB  ILE A 236      11.199  13.674 345.055  1.00 66.66           C  
ATOM   2824  CG1 ILE A 236      10.164  12.920 344.189  1.00 77.87           C  
ATOM   2825  CG2 ILE A 236      11.901  12.673 346.004  1.00 70.39           C  
ATOM   2826  CD1 ILE A 236      10.788  12.086 343.059  1.00 60.05           C  
ATOM   2827  H   ILE A 236      10.597  15.901 343.898  1.00 68.86           H  
ATOM   2828  HA  ILE A 236       9.607  14.546 346.196  1.00 71.27           H  
ATOM   2829  HB  ILE A 236      11.961  14.066 344.378  1.00 66.66           H  
ATOM   2830 HG13 ILE A 236       9.465  13.623 343.736  1.00 77.87           H  
ATOM   2831 HG12 ILE A 236       9.547  12.281 344.823  1.00 77.87           H  
ATOM   2832 HG21 ILE A 236      12.266  11.798 345.466  1.00 70.39           H  
ATOM   2833 HG22 ILE A 236      12.769  13.109 346.498  1.00 70.39           H  
ATOM   2834 HG23 ILE A 236      11.218  12.318 346.776  1.00 70.39           H  
ATOM   2835 HD11 ILE A 236      10.639  12.570 342.094  1.00 60.05           H  
ATOM   2836 HD12 ILE A 236      11.862  11.947 343.184  1.00 60.05           H  
ATOM   2837 HD13 ILE A 236      10.332  11.097 343.006  1.00 60.05           H  
ATOM   2838  N   ALA A 237      12.464  16.193 346.556  1.00 66.42           N  
ATOM   2839  CA  ALA A 237      13.415  16.772 347.504  1.00 67.84           C  
ATOM   2840  C   ALA A 237      12.860  17.957 348.316  1.00 73.60           C  
ATOM   2841  O   ALA A 237      13.273  18.126 349.462  1.00 81.01           O  
ATOM   2842  CB  ALA A 237      14.673  17.197 346.732  1.00 46.12           C  
ATOM   2843  H   ALA A 237      12.637  16.384 345.579  1.00 66.42           H  
ATOM   2844  HA  ALA A 237      13.704  15.993 348.213  1.00 67.84           H  
ATOM   2845  HB1 ALA A 237      15.427  17.614 347.401  1.00 46.12           H  
ATOM   2846  HB2 ALA A 237      15.125  16.346 346.222  1.00 46.12           H  
ATOM   2847  HB3 ALA A 237      14.444  17.951 345.977  1.00 46.12           H  
ATOM   2848  N   ALA A 238      11.964  18.759 347.715  1.00 71.83           N  
ATOM   2849  CA  ALA A 238      11.493  20.029 348.273  1.00 62.39           C  
ATOM   2850  C   ALA A 238      10.074  19.973 348.864  1.00 69.27           C  
ATOM   2851  O   ALA A 238       9.688  20.948 349.509  1.00 82.60           O  
ATOM   2852  CB  ALA A 238      11.586  21.111 347.184  1.00 55.43           C  
ATOM   2853  H   ALA A 238      11.692  18.568 346.760  1.00 71.83           H  
ATOM   2854  HA  ALA A 238      12.156  20.340 349.083  1.00 62.39           H  
ATOM   2855  HB1 ALA A 238      11.460  22.106 347.611  1.00 55.43           H  
ATOM   2856  HB2 ALA A 238      12.561  21.099 346.695  1.00 55.43           H  
ATOM   2857  HB3 ALA A 238      10.824  20.980 346.414  1.00 55.43           H  
ATOM   2858  N   PHE A 239       9.331  18.866 348.674  1.00 63.61           N  
ATOM   2859  CA  PHE A 239       7.983  18.708 349.224  1.00 59.19           C  
ATOM   2860  C   PHE A 239       7.717  17.320 349.816  1.00 75.35           C  
ATOM   2861  O   PHE A 239       7.414  17.255 351.005  1.00 79.90           O  
ATOM   2862  CB  PHE A 239       6.897  19.180 348.234  1.00 64.16           C  
ATOM   2863  CG  PHE A 239       5.471  18.982 348.720  1.00 69.01           C  
ATOM   2864  CD1 PHE A 239       4.941  19.861 349.687  1.00 62.35           C  
ATOM   2865  CD2 PHE A 239       4.725  17.841 348.349  1.00 68.44           C  
ATOM   2866  CE1 PHE A 239       3.667  19.652 350.190  1.00 64.83           C  
ATOM   2867  CE2 PHE A 239       3.443  17.659 348.852  1.00 71.93           C  
ATOM   2868  CZ  PHE A 239       2.912  18.571 349.754  1.00 70.91           C  
ATOM   2869  H   PHE A 239       9.694  18.098 348.127  1.00 63.61           H  
ATOM   2870  HA  PHE A 239       7.894  19.372 350.087  1.00 59.19           H  
ATOM   2871  HB3 PHE A 239       7.017  18.697 347.264  1.00 64.16           H  
ATOM   2872  HB2 PHE A 239       7.030  20.247 348.053  1.00 64.16           H  
ATOM   2873  HD1 PHE A 239       5.529  20.695 350.040  1.00 62.35           H  
ATOM   2874  HD2 PHE A 239       5.138  17.122 347.656  1.00 68.44           H  
ATOM   2875  HE1 PHE A 239       3.268  20.325 350.933  1.00 64.83           H  
ATOM   2876  HE2 PHE A 239       2.861  16.802 348.544  1.00 71.93           H  
ATOM   2877  HZ  PHE A 239       1.921  18.424 350.152  1.00 70.91           H  
ATOM   2878  N   TYR A 240       7.813  16.245 349.011  1.00 69.51           N  
ATOM   2879  CA  TYR A 240       7.464  14.890 349.464  1.00 76.49           C  
ATOM   2880  C   TYR A 240       8.366  14.356 350.590  1.00 79.31           C  
ATOM   2881  O   TYR A 240       7.833  13.766 351.528  1.00 85.89           O  
ATOM   2882  CB  TYR A 240       7.412  13.894 348.291  1.00 73.33           C  
ATOM   2883  CG  TYR A 240       6.240  14.067 347.340  1.00 82.41           C  
ATOM   2884  CD1 TYR A 240       4.963  13.611 347.727  1.00 89.19           C  
ATOM   2885  CD2 TYR A 240       6.417  14.638 346.061  1.00 80.52           C  
ATOM   2886  CE1 TYR A 240       3.876  13.708 346.840  1.00 98.80           C  
ATOM   2887  CE2 TYR A 240       5.327  14.739 345.172  1.00 79.41           C  
ATOM   2888  CZ  TYR A 240       4.059  14.261 345.559  1.00 89.85           C  
ATOM   2889  OH  TYR A 240       3.004  14.323 344.699  1.00 87.74           O  
ATOM   2890  H   TYR A 240       8.069  16.355 348.039  1.00 69.51           H  
ATOM   2891  HA  TYR A 240       6.456  14.953 349.878  1.00 76.49           H  
ATOM   2892  HB3 TYR A 240       7.326  12.880 348.686  1.00 73.33           H  
ATOM   2893  HB2 TYR A 240       8.352  13.901 347.748  1.00 73.33           H  
ATOM   2894  HD1 TYR A 240       4.818  13.171 348.703  1.00 89.19           H  
ATOM   2895  HD2 TYR A 240       7.388  14.985 345.747  1.00 80.52           H  
ATOM   2896  HE1 TYR A 240       2.903  13.346 347.139  1.00 98.80           H  
ATOM   2897  HE2 TYR A 240       5.473  15.169 344.192  1.00 79.41           H  
ATOM   2898  HH  TYR A 240       3.210  14.771 343.873  1.00 87.74           H  
ATOM   2899  N   MET A 241       9.689  14.596 350.513  1.00 64.30           N  
ATOM   2900  CA  MET A 241      10.633  14.229 351.572  1.00 69.95           C  
ATOM   2901  C   MET A 241      10.397  15.017 352.881  1.00 76.78           C  
ATOM   2902  O   MET A 241      10.207  14.355 353.900  1.00 76.67           O  
ATOM   2903  CB  MET A 241      12.090  14.202 351.045  1.00 65.05           C  
ATOM   2904  CG  MET A 241      13.171  13.859 352.095  1.00 72.96           C  
ATOM   2905  SD  MET A 241      13.760  15.200 353.175  1.00 73.72           S  
ATOM   2906  CE  MET A 241      14.823  16.106 352.022  1.00 74.23           C  
ATOM   2907  H   MET A 241      10.075  15.069 349.706  1.00 64.30           H  
ATOM   2908  HA  MET A 241      10.413  13.188 351.817  1.00 69.95           H  
ATOM   2909  HB3 MET A 241      12.342  15.138 350.551  1.00 65.05           H  
ATOM   2910  HB2 MET A 241      12.148  13.457 350.251  1.00 65.05           H  
ATOM   2911  HG3 MET A 241      14.045  13.455 351.583  1.00 72.96           H  
ATOM   2912  HG2 MET A 241      12.808  13.054 352.734  1.00 72.96           H  
ATOM   2913  HE1 MET A 241      15.233  16.992 352.506  1.00 74.23           H  
ATOM   2914  HE2 MET A 241      15.650  15.476 351.694  1.00 74.23           H  
ATOM   2915  HE3 MET A 241      14.261  16.420 351.146  1.00 74.23           H  
ATOM   2916  N   PRO A 242      10.308  16.371 352.844  1.00 73.05           N  
ATOM   2917  CA  PRO A 242       9.814  17.171 353.982  1.00 66.58           C  
ATOM   2918  C   PRO A 242       8.489  16.705 354.611  1.00 81.82           C  
ATOM   2919  O   PRO A 242       8.456  16.534 355.825  1.00 97.82           O  
ATOM   2920  CB  PRO A 242       9.723  18.598 353.423  1.00 68.66           C  
ATOM   2921  CG  PRO A 242      10.844  18.650 352.403  1.00 70.96           C  
ATOM   2922  CD  PRO A 242      10.838  17.251 351.797  1.00 75.04           C  
ATOM   2923  HA  PRO A 242      10.596  17.136 354.742  1.00 66.58           H  
ATOM   2924  HB3 PRO A 242       9.827  19.360 354.195  1.00 68.66           H  
ATOM   2925  HB2 PRO A 242       8.769  18.764 352.921  1.00 68.66           H  
ATOM   2926  HG3 PRO A 242      11.791  18.811 352.919  1.00 70.96           H  
ATOM   2927  HG2 PRO A 242      10.728  19.446 351.669  1.00 70.96           H  
ATOM   2928  HD2 PRO A 242      10.207  17.215 350.914  1.00 75.04           H  
ATOM   2929  HD3 PRO A 242      11.849  16.987 351.501  1.00 75.04           H  
ATOM   2930  N   VAL A 243       7.444  16.476 353.797  1.00 78.96           N  
ATOM   2931  CA  VAL A 243       6.120  16.035 354.250  1.00 68.26           C  
ATOM   2932  C   VAL A 243       6.134  14.681 354.982  1.00 71.89           C  
ATOM   2933  O   VAL A 243       5.582  14.610 356.077  1.00 92.02           O  
ATOM   2934  CB  VAL A 243       5.078  16.015 353.091  1.00 75.70           C  
ATOM   2935  CG1 VAL A 243       3.824  15.135 353.302  1.00 73.69           C  
ATOM   2936  CG2 VAL A 243       4.623  17.445 352.772  1.00 86.08           C  
ATOM   2937  H   VAL A 243       7.539  16.640 352.802  1.00 78.96           H  
ATOM   2938  HA  VAL A 243       5.788  16.775 354.981  1.00 68.26           H  
ATOM   2939  HB  VAL A 243       5.575  15.631 352.199  1.00 75.70           H  
ATOM   2940 HG11 VAL A 243       3.102  15.281 352.498  1.00 73.69           H  
ATOM   2941 HG12 VAL A 243       4.064  14.071 353.310  1.00 73.69           H  
ATOM   2942 HG13 VAL A 243       3.327  15.379 354.241  1.00 73.69           H  
ATOM   2943 HG21 VAL A 243       3.920  17.443 351.943  1.00 86.08           H  
ATOM   2944 HG22 VAL A 243       4.120  17.902 353.625  1.00 86.08           H  
ATOM   2945 HG23 VAL A 243       5.460  18.084 352.495  1.00 86.08           H  
ATOM   2946  N   THR A 244       6.773  13.657 354.391  1.00 67.14           N  
ATOM   2947  CA  THR A 244       6.885  12.321 354.989  1.00 72.36           C  
ATOM   2948  C   THR A 244       7.768  12.299 356.255  1.00 86.59           C  
ATOM   2949  O   THR A 244       7.449  11.535 357.164  1.00 84.34           O  
ATOM   2950  CB  THR A 244       7.428  11.265 353.992  1.00 74.50           C  
ATOM   2951  OG1 THR A 244       8.714  11.602 353.506  1.00 85.47           O  
ATOM   2952  CG2 THR A 244       6.482  11.023 352.805  1.00 86.85           C  
ATOM   2953  H   THR A 244       7.208  13.787 353.487  1.00 67.14           H  
ATOM   2954  HA  THR A 244       5.881  12.012 355.287  1.00 72.36           H  
ATOM   2955  HB  THR A 244       7.539  10.313 354.514  1.00 74.50           H  
ATOM   2956  HG1 THR A 244       8.624  12.330 352.884  1.00 85.47           H  
ATOM   2957 HG21 THR A 244       6.911  10.314 352.097  1.00 86.85           H  
ATOM   2958 HG22 THR A 244       5.535  10.607 353.150  1.00 86.85           H  
ATOM   2959 HG23 THR A 244       6.251  11.938 352.262  1.00 86.85           H  
ATOM   2960  N   ILE A 245       8.793  13.170 356.336  1.00 74.96           N  
ATOM   2961  CA  ILE A 245       9.571  13.400 357.556  1.00 83.85           C  
ATOM   2962  C   ILE A 245       8.706  14.013 358.674  1.00 92.90           C  
ATOM   2963  O   ILE A 245       8.612  13.407 359.736  1.00 92.03           O  
ATOM   2964  CB  ILE A 245      10.853  14.254 357.294  1.00 73.58           C  
ATOM   2965  CG1 ILE A 245      11.927  13.435 356.536  1.00 76.77           C  
ATOM   2966  CG2 ILE A 245      11.474  14.956 358.525  1.00 83.13           C  
ATOM   2967  CD1 ILE A 245      12.532  12.251 357.309  1.00 75.22           C  
ATOM   2968  H   ILE A 245       9.016  13.757 355.544  1.00 74.96           H  
ATOM   2969  HA  ILE A 245       9.888  12.420 357.917  1.00 83.85           H  
ATOM   2970  HB  ILE A 245      10.567  15.058 356.614  1.00 73.58           H  
ATOM   2971 HG13 ILE A 245      12.728  14.100 356.209  1.00 76.77           H  
ATOM   2972 HG12 ILE A 245      11.496  13.035 355.620  1.00 76.77           H  
ATOM   2973 HG21 ILE A 245      12.415  15.441 358.263  1.00 83.13           H  
ATOM   2974 HG22 ILE A 245      10.825  15.738 358.920  1.00 83.13           H  
ATOM   2975 HG23 ILE A 245      11.677  14.257 359.336  1.00 83.13           H  
ATOM   2976 HD11 ILE A 245      13.545  12.043 356.963  1.00 75.22           H  
ATOM   2977 HD12 ILE A 245      12.587  12.430 358.381  1.00 75.22           H  
ATOM   2978 HD13 ILE A 245      11.944  11.345 357.156  1.00 75.22           H  
ATOM   2979  N   MET A 246       8.040  15.150 358.402  1.00 83.37           N  
ATOM   2980  CA  MET A 246       7.156  15.846 359.345  1.00 88.24           C  
ATOM   2981  C   MET A 246       5.944  15.020 359.814  1.00 88.01           C  
ATOM   2982  O   MET A 246       5.515  15.205 360.951  1.00 87.68           O  
ATOM   2983  CB  MET A 246       6.693  17.184 358.739  1.00 82.47           C  
ATOM   2984  CG  MET A 246       7.834  18.192 358.547  1.00 79.19           C  
ATOM   2985  SD  MET A 246       7.353  19.823 357.924  1.00102.34           S  
ATOM   2986  CE  MET A 246       6.521  19.453 356.360  1.00 90.16           C  
ATOM   2987  H   MET A 246       8.146  15.580 357.491  1.00 83.37           H  
ATOM   2988  HA  MET A 246       7.746  16.067 360.238  1.00 88.24           H  
ATOM   2989  HB3 MET A 246       5.942  17.638 359.383  1.00 82.47           H  
ATOM   2990  HB2 MET A 246       6.200  16.992 357.786  1.00 82.47           H  
ATOM   2991  HG3 MET A 246       8.598  17.791 357.893  1.00 79.19           H  
ATOM   2992  HG2 MET A 246       8.334  18.353 359.501  1.00 79.19           H  
ATOM   2993  HE1 MET A 246       6.194  20.385 355.899  1.00 90.16           H  
ATOM   2994  HE2 MET A 246       7.202  18.959 355.671  1.00 90.16           H  
ATOM   2995  HE3 MET A 246       5.645  18.826 356.515  1.00 90.16           H  
ATOM   2996  N   THR A 247       5.443  14.110 358.960  1.00 78.43           N  
ATOM   2997  CA  THR A 247       4.388  13.148 359.286  1.00 76.02           C  
ATOM   2998  C   THR A 247       4.880  12.096 360.299  1.00 82.83           C  
ATOM   2999  O   THR A 247       4.214  11.894 361.314  1.00 83.40           O  
ATOM   3000  CB  THR A 247       3.866  12.418 358.015  1.00 81.91           C  
ATOM   3001  OG1 THR A 247       3.256  13.364 357.160  1.00 86.36           O  
ATOM   3002  CG2 THR A 247       2.842  11.293 358.253  1.00 84.42           C  
ATOM   3003  H   THR A 247       5.839  14.039 358.032  1.00 78.43           H  
ATOM   3004  HA  THR A 247       3.558  13.695 359.739  1.00 76.02           H  
ATOM   3005  HB  THR A 247       4.712  11.998 357.470  1.00 81.91           H  
ATOM   3006  HG1 THR A 247       3.935  13.967 356.841  1.00 86.36           H  
ATOM   3007 HG21 THR A 247       2.452  10.915 357.307  1.00 84.42           H  
ATOM   3008 HG22 THR A 247       3.281  10.442 358.774  1.00 84.42           H  
ATOM   3009 HG23 THR A 247       1.995  11.650 358.840  1.00 84.42           H  
ATOM   3010  N   ILE A 248       6.057  11.496 360.037  1.00 85.64           N  
ATOM   3011  CA  ILE A 248       6.729  10.538 360.923  1.00 83.37           C  
ATOM   3012  C   ILE A 248       7.074  11.137 362.303  1.00 89.46           C  
ATOM   3013  O   ILE A 248       6.847  10.469 363.311  1.00 89.75           O  
ATOM   3014  CB  ILE A 248       8.008   9.940 360.253  1.00 85.66           C  
ATOM   3015  CG1 ILE A 248       7.617   8.977 359.107  1.00 93.93           C  
ATOM   3016  CG2 ILE A 248       9.000   9.230 361.204  1.00 72.59           C  
ATOM   3017  CD1 ILE A 248       8.758   8.689 358.118  1.00 82.07           C  
ATOM   3018  H   ILE A 248       6.553  11.727 359.186  1.00 85.64           H  
ATOM   3019  HA  ILE A 248       6.025   9.722 361.098  1.00 83.37           H  
ATOM   3020  HB  ILE A 248       8.550  10.771 359.801  1.00 85.66           H  
ATOM   3021 HG13 ILE A 248       6.773   9.377 358.545  1.00 93.93           H  
ATOM   3022 HG12 ILE A 248       7.260   8.037 359.530  1.00 93.93           H  
ATOM   3023 HG21 ILE A 248       9.837   8.798 360.656  1.00 72.59           H  
ATOM   3024 HG22 ILE A 248       9.437   9.909 361.936  1.00 72.59           H  
ATOM   3025 HG23 ILE A 248       8.507   8.421 361.743  1.00 72.59           H  
ATOM   3026 HD11 ILE A 248       8.363   8.472 357.125  1.00 82.07           H  
ATOM   3027 HD12 ILE A 248       9.436   9.538 358.019  1.00 82.07           H  
ATOM   3028 HD13 ILE A 248       9.346   7.827 358.434  1.00 82.07           H  
ATOM   3029  N   LEU A 249       7.564  12.390 362.323  1.00 80.64           N  
ATOM   3030  CA  LEU A 249       7.862  13.138 363.546  1.00 80.45           C  
ATOM   3031  C   LEU A 249       6.594  13.480 364.347  1.00 87.74           C  
ATOM   3032  O   LEU A 249       6.614  13.311 365.564  1.00 91.99           O  
ATOM   3033  CB  LEU A 249       8.662  14.422 363.223  1.00 66.91           C  
ATOM   3034  CG  LEU A 249      10.061  14.220 362.590  1.00 70.53           C  
ATOM   3035  CD1 LEU A 249      10.662  15.566 362.159  1.00 70.49           C  
ATOM   3036  CD2 LEU A 249      11.046  13.410 363.447  1.00 61.20           C  
ATOM   3037  H   LEU A 249       7.734  12.871 361.449  1.00 80.64           H  
ATOM   3038  HA  LEU A 249       8.466  12.491 364.183  1.00 80.45           H  
ATOM   3039  HB3 LEU A 249       8.784  15.008 364.135  1.00 66.91           H  
ATOM   3040  HB2 LEU A 249       8.060  15.043 362.556  1.00 66.91           H  
ATOM   3041  HG  LEU A 249       9.933  13.639 361.685  1.00 70.53           H  
ATOM   3042 HD11 LEU A 249      11.507  15.416 361.490  1.00 70.49           H  
ATOM   3043 HD12 LEU A 249       9.938  16.173 361.619  1.00 70.49           H  
ATOM   3044 HD13 LEU A 249      11.013  16.141 363.016  1.00 70.49           H  
ATOM   3045 HD21 LEU A 249      11.418  12.545 362.896  1.00 61.20           H  
ATOM   3046 HD22 LEU A 249      11.912  14.002 363.742  1.00 61.20           H  
ATOM   3047 HD23 LEU A 249      10.585  13.030 364.353  1.00 61.20           H  
ATOM   3048  N   TYR A 250       5.517  13.917 363.664  1.00 86.54           N  
ATOM   3049  CA  TYR A 250       4.227  14.259 364.273  1.00 86.81           C  
ATOM   3050  C   TYR A 250       3.552  13.079 364.994  1.00 90.52           C  
ATOM   3051  O   TYR A 250       3.123  13.254 366.132  1.00 98.46           O  
ATOM   3052  CB  TYR A 250       3.287  14.921 363.236  1.00 85.90           C  
ATOM   3053  CG  TYR A 250       1.869  15.149 363.738  1.00 93.73           C  
ATOM   3054  CD1 TYR A 250       1.605  16.186 364.657  1.00 91.49           C  
ATOM   3055  CD2 TYR A 250       0.832  14.266 363.365  1.00100.37           C  
ATOM   3056  CE1 TYR A 250       0.326  16.314 365.229  1.00 90.98           C  
ATOM   3057  CE2 TYR A 250      -0.447  14.396 363.936  1.00104.66           C  
ATOM   3058  CZ  TYR A 250      -0.699  15.413 364.877  1.00 99.16           C  
ATOM   3059  OH  TYR A 250      -1.933  15.513 365.451  1.00101.20           O  
ATOM   3060  H   TYR A 250       5.579  14.038 362.662  1.00 86.54           H  
ATOM   3061  HA  TYR A 250       4.438  15.013 365.033  1.00 86.81           H  
ATOM   3062  HB3 TYR A 250       3.235  14.301 362.340  1.00 85.90           H  
ATOM   3063  HB2 TYR A 250       3.706  15.876 362.918  1.00 85.90           H  
ATOM   3064  HD1 TYR A 250       2.392  16.861 364.957  1.00 91.49           H  
ATOM   3065  HD2 TYR A 250       1.027  13.460 362.672  1.00100.37           H  
ATOM   3066  HE1 TYR A 250       0.147  17.091 365.955  1.00 90.98           H  
ATOM   3067  HE2 TYR A 250      -1.229  13.701 363.666  1.00104.66           H  
ATOM   3068  HH  TYR A 250      -2.027  16.274 366.027  1.00101.20           H  
ATOM   3069  N   TRP A 251       3.482  11.908 364.336  1.00 89.89           N  
ATOM   3070  CA  TRP A 251       2.895  10.694 364.911  1.00 97.12           C  
ATOM   3071  C   TRP A 251       3.745  10.025 366.006  1.00 93.06           C  
ATOM   3072  O   TRP A 251       3.214   9.155 366.693  1.00106.98           O  
ATOM   3073  CB  TRP A 251       2.487   9.705 363.801  1.00 92.95           C  
ATOM   3074  CG  TRP A 251       1.329  10.148 362.954  1.00107.61           C  
ATOM   3075  CD1 TRP A 251       1.374  10.442 361.636  1.00110.26           C  
ATOM   3076  CD2 TRP A 251      -0.057  10.369 363.363  1.00111.32           C  
ATOM   3077  NE1 TRP A 251       0.126  10.843 361.205  1.00118.25           N  
ATOM   3078  CE2 TRP A 251      -0.799  10.815 362.227  1.00118.43           C  
ATOM   3079  CE3 TRP A 251      -0.768  10.239 364.581  1.00114.66           C  
ATOM   3080  CZ2 TRP A 251      -2.171  11.118 362.295  1.00115.56           C  
ATOM   3081  CZ3 TRP A 251      -2.144  10.536 364.660  1.00118.01           C  
ATOM   3082  CH2 TRP A 251      -2.845  10.976 363.521  1.00114.91           C  
ATOM   3083  H   TRP A 251       3.844  11.836 363.393  1.00 89.89           H  
ATOM   3084  HA  TRP A 251       1.977  10.986 365.425  1.00 97.12           H  
ATOM   3085  HB3 TRP A 251       2.195   8.749 364.239  1.00 92.95           H  
ATOM   3086  HB2 TRP A 251       3.343   9.492 363.159  1.00 92.95           H  
ATOM   3087  HD1 TRP A 251       2.257  10.361 361.023  1.00110.26           H  
ATOM   3088  HE1 TRP A 251      -0.061  11.110 360.249  1.00118.25           H  
ATOM   3089  HE3 TRP A 251      -0.247   9.903 365.465  1.00114.66           H  
ATOM   3090  HZ2 TRP A 251      -2.701  11.455 361.416  1.00115.56           H  
ATOM   3091  HZ3 TRP A 251      -2.665  10.426 365.599  1.00118.01           H  
ATOM   3092  HH2 TRP A 251      -3.899  11.205 363.589  1.00114.91           H  
ATOM   3093  N   ARG A 252       5.004  10.457 366.192  1.00 86.28           N  
ATOM   3094  CA  ARG A 252       5.841  10.083 367.334  1.00 82.87           C  
ATOM   3095  C   ARG A 252       5.718  11.094 368.488  1.00 96.55           C  
ATOM   3096  O   ARG A 252       5.775  10.665 369.638  1.00109.45           O  
ATOM   3097  CB  ARG A 252       7.302   9.933 366.881  1.00 78.96           C  
ATOM   3098  CG  ARG A 252       7.528   8.717 365.966  1.00 92.75           C  
ATOM   3099  CD  ARG A 252       8.967   8.642 365.432  1.00 92.43           C  
ATOM   3100  NE  ARG A 252       9.144   7.532 364.481  1.00 86.87           N  
ATOM   3101  CZ  ARG A 252      10.274   7.193 363.829  1.00 90.06           C  
ATOM   3102  NH1 ARG A 252      11.420   7.877 363.979  1.00 80.58           N  
ATOM   3103  NH2 ARG A 252      10.254   6.137 363.005  1.00 94.95           N1+
ATOM   3104  H   ARG A 252       5.381  11.164 365.575  1.00 86.28           H  
ATOM   3105  HA  ARG A 252       5.520   9.117 367.730  1.00 82.87           H  
ATOM   3106  HB3 ARG A 252       7.937   9.813 367.760  1.00 78.96           H  
ATOM   3107  HB2 ARG A 252       7.632  10.846 366.383  1.00 78.96           H  
ATOM   3108  HG3 ARG A 252       6.799   8.654 365.158  1.00 92.75           H  
ATOM   3109  HG2 ARG A 252       7.350   7.838 366.588  1.00 92.75           H  
ATOM   3110  HD3 ARG A 252       9.626   8.405 366.268  1.00 92.43           H  
ATOM   3111  HD2 ARG A 252       9.299   9.598 365.026  1.00 92.43           H  
ATOM   3112  HE  ARG A 252       8.317   6.978 364.312  1.00 86.87           H  
ATOM   3113 HH12 ARG A 252      12.254   7.602 363.481  1.00 80.58           H  
ATOM   3114 HH11 ARG A 252      11.456   8.676 364.595  1.00 80.58           H  
ATOM   3115 HH22 ARG A 252      11.086   5.861 362.506  1.00 94.95           H  
ATOM   3116 HH21 ARG A 252       9.405   5.605 362.877  1.00 94.95           H  
ATOM   3117  N   ILE A 253       5.516  12.391 368.187  1.00 92.28           N  
ATOM   3118  CA  ILE A 253       5.245  13.444 369.176  1.00 80.24           C  
ATOM   3119  C   ILE A 253       3.869  13.257 369.845  1.00 98.55           C  
ATOM   3120  O   ILE A 253       3.785  13.305 371.070  1.00105.29           O  
ATOM   3121  CB  ILE A 253       5.334  14.874 368.550  1.00 76.86           C  
ATOM   3122  CG1 ILE A 253       6.795  15.231 368.193  1.00 92.12           C  
ATOM   3123  CG2 ILE A 253       4.717  16.017 369.396  1.00 97.31           C  
ATOM   3124  CD1 ILE A 253       6.907  16.278 367.076  1.00 83.75           C  
ATOM   3125  H   ILE A 253       5.506  12.682 367.219  1.00 92.28           H  
ATOM   3126  HA  ILE A 253       6.003  13.371 369.957  1.00 80.24           H  
ATOM   3127  HB  ILE A 253       4.776  14.845 367.614  1.00 76.86           H  
ATOM   3128 HG13 ILE A 253       7.339  14.343 367.877  1.00 92.12           H  
ATOM   3129 HG12 ILE A 253       7.316  15.585 369.084  1.00 92.12           H  
ATOM   3130 HG21 ILE A 253       4.873  16.991 368.935  1.00 97.31           H  
ATOM   3131 HG22 ILE A 253       3.638  15.912 369.512  1.00 97.31           H  
ATOM   3132 HG23 ILE A 253       5.158  16.053 370.393  1.00 97.31           H  
ATOM   3133 HD11 ILE A 253       7.944  16.429 366.782  1.00 83.75           H  
ATOM   3134 HD12 ILE A 253       6.358  15.975 366.185  1.00 83.75           H  
ATOM   3135 HD13 ILE A 253       6.512  17.241 367.392  1.00 83.75           H  
ATOM   3136  N   TYR A 254       2.834  13.028 369.018  1.00 99.72           N  
ATOM   3137  CA  TYR A 254       1.448  12.804 369.429  1.00 94.04           C  
ATOM   3138  C   TYR A 254       1.260  11.498 370.226  1.00100.24           C  
ATOM   3139  O   TYR A 254       0.496  11.493 371.191  1.00106.03           O  
ATOM   3140  CB  TYR A 254       0.545  12.869 368.177  1.00 96.94           C  
ATOM   3141  CG  TYR A 254      -0.936  12.650 368.429  1.00104.30           C  
ATOM   3142  CD1 TYR A 254      -1.727  13.701 368.938  1.00108.41           C  
ATOM   3143  CD2 TYR A 254      -1.523  11.392 368.177  1.00 96.23           C  
ATOM   3144  CE1 TYR A 254      -3.095  13.493 369.200  1.00118.98           C  
ATOM   3145  CE2 TYR A 254      -2.890  11.184 368.441  1.00 99.88           C  
ATOM   3146  CZ  TYR A 254      -3.676  12.233 368.956  1.00118.78           C  
ATOM   3147  OH  TYR A 254      -4.999  12.025 369.218  1.00129.98           O  
ATOM   3148  H   TYR A 254       3.000  13.018 368.019  1.00 99.72           H  
ATOM   3149  HA  TYR A 254       1.169  13.630 370.086  1.00 94.04           H  
ATOM   3150  HB3 TYR A 254       0.881  12.133 367.444  1.00 96.94           H  
ATOM   3151  HB2 TYR A 254       0.663  13.840 367.692  1.00 96.94           H  
ATOM   3152  HD1 TYR A 254      -1.284  14.667 369.135  1.00108.41           H  
ATOM   3153  HD2 TYR A 254      -0.924  10.580 367.793  1.00 96.23           H  
ATOM   3154  HE1 TYR A 254      -3.692  14.303 369.593  1.00118.98           H  
ATOM   3155  HE2 TYR A 254      -3.333  10.218 368.251  1.00 99.88           H  
ATOM   3156  HH  TYR A 254      -5.441  12.802 369.568  1.00129.98           H  
ATOM   3157  N   LYS A 255       1.979  10.434 369.828  1.00106.51           N  
ATOM   3158  CA  LYS A 255       1.992   9.138 370.510  1.00108.38           C  
ATOM   3159  C   LYS A 255       2.704   9.184 371.874  1.00109.91           C  
ATOM   3160  O   LYS A 255       2.228   8.544 372.811  1.00115.88           O  
ATOM   3161  CB  LYS A 255       2.612   8.090 369.562  1.00104.87           C  
ATOM   3162  CG  LYS A 255       2.762   6.668 370.132  1.00104.31           C  
ATOM   3163  CD  LYS A 255       3.291   5.678 369.077  1.00111.67           C  
ATOM   3164  CE  LYS A 255       3.533   4.255 369.612  1.00122.68           C  
ATOM   3165  NZ  LYS A 255       2.282   3.570 369.990  1.00101.40           N1+
ATOM   3166  H   LYS A 255       2.587  10.519 369.027  1.00106.51           H  
ATOM   3167  HA  LYS A 255       0.954   8.850 370.691  1.00108.38           H  
ATOM   3168  HB3 LYS A 255       3.595   8.436 369.240  1.00104.87           H  
ATOM   3169  HB2 LYS A 255       1.992   8.035 368.666  1.00104.87           H  
ATOM   3170  HG3 LYS A 255       1.798   6.334 370.517  1.00104.31           H  
ATOM   3171  HG2 LYS A 255       3.450   6.674 370.978  1.00104.31           H  
ATOM   3172  HD3 LYS A 255       4.230   6.062 368.676  1.00111.67           H  
ATOM   3173  HD2 LYS A 255       2.604   5.645 368.230  1.00111.67           H  
ATOM   3174  HE3 LYS A 255       4.202   4.283 370.473  1.00122.68           H  
ATOM   3175  HE2 LYS A 255       4.027   3.657 368.846  1.00122.68           H  
ATOM   3176  HZ1 LYS A 255       1.673   3.509 369.186  1.00101.40           H  
ATOM   3177  HZ2 LYS A 255       2.494   2.640 370.323  1.00101.40           H  
ATOM   3178  HZ3 LYS A 255       1.823   4.092 370.722  1.00101.40           H  
ATOM   3179  N   GLU A 256       3.817   9.933 371.952  1.00104.35           N  
ATOM   3180  CA  GLU A 256       4.689  10.003 373.122  1.00 98.66           C  
ATOM   3181  C   GLU A 256       4.547  11.383 373.794  1.00107.36           C  
ATOM   3182  O   GLU A 256       5.534  12.099 373.967  1.00119.17           O  
ATOM   3183  CB  GLU A 256       6.130   9.664 372.663  1.00109.41           C  
ATOM   3184  CG  GLU A 256       7.106   9.287 373.802  1.00118.82           C  
ATOM   3185  CD  GLU A 256       6.872   7.907 374.446  1.00130.27           C  
ATOM   3186  OE1 GLU A 256       7.420   7.711 375.552  1.00143.17           O  
ATOM   3187  OE2 GLU A 256       6.171   7.061 373.843  1.00121.57           O1-
ATOM   3188  H   GLU A 256       4.138  10.438 371.137  1.00104.35           H  
ATOM   3189  HA  GLU A 256       4.381   9.263 373.861  1.00 98.66           H  
ATOM   3190  HB3 GLU A 256       6.545  10.522 372.138  1.00109.41           H  
ATOM   3191  HB2 GLU A 256       6.111   8.874 371.911  1.00109.41           H  
ATOM   3192  HG3 GLU A 256       7.092  10.053 374.578  1.00118.82           H  
ATOM   3193  HG2 GLU A 256       8.122   9.288 373.403  1.00118.82           H  
ATOM   3194  N   THR A 257       3.302  11.727 374.161  1.00 95.98           N  
ATOM   3195  CA  THR A 257       2.953  12.951 374.886  1.00 84.37           C  
ATOM   3196  C   THR A 257       2.978  12.683 376.407  1.00106.26           C  
ATOM   3197  O   THR A 257       2.548  11.612 376.839  1.00129.82           O  
ATOM   3198  CB  THR A 257       1.533  13.429 374.474  1.00 98.82           C  
ATOM   3199  OG1 THR A 257       1.542  13.770 373.103  1.00105.08           O  
ATOM   3200  CG2 THR A 257       0.993  14.661 375.221  1.00105.26           C  
ATOM   3201  H   THR A 257       2.544  11.084 373.986  1.00 95.98           H  
ATOM   3202  HA  THR A 257       3.669  13.737 374.643  1.00 84.37           H  
ATOM   3203  HB  THR A 257       0.822  12.610 374.595  1.00 98.82           H  
ATOM   3204  HG1 THR A 257       1.837  13.009 372.596  1.00105.08           H  
ATOM   3205 HG21 THR A 257       0.091  15.037 374.739  1.00105.26           H  
ATOM   3206 HG22 THR A 257       0.725  14.427 376.247  1.00105.26           H  
ATOM   3207 HG23 THR A 257       1.722  15.473 375.234  1.00105.26           H  
ATOM   3208  N   GLU A 258       3.478  13.660 377.187  1.00 39.20           N  
ATOM   3209  CA  GLU A 258       3.624  13.619 378.653  1.00 38.03           C  
ATOM   3210  C   GLU A 258       2.297  13.593 379.451  1.00 38.61           C  
ATOM   3211  O   GLU A 258       2.323  13.171 380.606  1.00 38.19           O  
ATOM   3212  CB  GLU A 258       4.673  14.690 379.088  1.00  0.00           C  
ATOM   3213  CG  GLU A 258       4.325  15.738 380.177  1.00  0.00           C  
ATOM   3214  CD  GLU A 258       3.445  16.912 379.711  1.00  0.00           C  
ATOM   3215  OE1 GLU A 258       3.539  17.980 380.353  1.00  0.00           O  
ATOM   3216  OE2 GLU A 258       2.685  16.743 378.733  1.00  0.00           O1-
ATOM   3217  HB2 GLU A 258       5.556  14.153 379.436  1.00  0.00           H  
ATOM   3218  HB3 GLU A 258       5.033  15.237 378.219  1.00  0.00           H  
ATOM   3219  HG2 GLU A 258       3.870  15.270 381.051  1.00  0.00           H  
ATOM   3220  HG3 GLU A 258       5.265  16.159 380.536  1.00  0.00           H  
ATOM   3221  H   GLU A 258       3.844  14.494 376.743  1.00  0.00           H  
ATOM   3222  HA  GLU A 258       4.084  12.651 378.865  1.00  0.00           H  
ATOM   3223  N   LYS A 259       1.183  13.973 378.794  1.00 39.83           N  
ATOM   3224  CA  LYS A 259      -0.234  13.813 379.166  1.00 39.77           C  
ATOM   3225  C   LYS A 259      -0.914  15.058 379.774  1.00 40.23           C  
ATOM   3226  O   LYS A 259      -2.104  14.960 380.076  1.00 39.92           O  
ATOM   3227  CB  LYS A 259      -0.527  12.522 379.983  1.00  0.00           C  
ATOM   3228  CG  LYS A 259      -0.103  11.218 379.275  1.00  0.00           C  
ATOM   3229  CD  LYS A 259       0.356  10.119 380.251  1.00  0.00           C  
ATOM   3230  CE  LYS A 259       1.083   8.944 379.569  1.00  0.00           C  
ATOM   3231  NZ  LYS A 259       2.426   9.316 379.081  1.00  0.00           N1+
ATOM   3232  HB2 LYS A 259      -0.048  12.599 380.958  1.00  0.00           H  
ATOM   3233  HB3 LYS A 259      -1.590  12.445 380.214  1.00  0.00           H  
ATOM   3234  HG2 LYS A 259      -0.938  10.847 378.679  1.00  0.00           H  
ATOM   3235  HG3 LYS A 259       0.685  11.420 378.555  1.00  0.00           H  
ATOM   3236  HD2 LYS A 259       0.996  10.546 381.025  1.00  0.00           H  
ATOM   3237  HD3 LYS A 259      -0.519   9.732 380.774  1.00  0.00           H  
ATOM   3238  HE2 LYS A 259       1.203   8.129 380.284  1.00  0.00           H  
ATOM   3239  HE3 LYS A 259       0.488   8.555 378.742  1.00  0.00           H  
ATOM   3240  HZ1 LYS A 259       2.346  10.053 378.391  1.00  0.00           H  
ATOM   3241  HZ2 LYS A 259       2.988   9.644 379.853  1.00  0.00           H  
ATOM   3242  HZ3 LYS A 259       2.870   8.513 378.659  1.00  0.00           H  
ATOM   3243  H   LYS A 259       1.323  14.349 377.868  1.00  0.00           H  
ATOM   3244  HA  LYS A 259      -0.730  13.674 378.206  1.00  0.00           H  
ATOM   3245  N   LEU A 482      -0.208  16.192 379.949  1.00 40.52           N  
ATOM   3246  CA  LEU A 482      -0.738  17.362 380.668  1.00 40.12           C  
ATOM   3247  C   LEU A 482      -0.326  18.711 380.037  1.00 40.07           C  
ATOM   3248  O   LEU A 482       0.501  18.768 379.130  1.00 39.51           O  
ATOM   3249  CB  LEU A 482      -0.292  17.301 382.165  1.00  0.00           C  
ATOM   3250  CG  LEU A 482      -1.085  16.380 383.126  1.00  0.00           C  
ATOM   3251  CD1 LEU A 482      -2.611  16.598 383.074  1.00  0.00           C  
ATOM   3252  CD2 LEU A 482      -0.673  14.896 383.066  1.00  0.00           C  
ATOM   3253  HB2 LEU A 482       0.774  17.071 382.222  1.00  0.00           H  
ATOM   3254  HB3 LEU A 482      -0.377  18.293 382.610  1.00  0.00           H  
ATOM   3255  HG  LEU A 482      -0.780  16.710 384.121  1.00  0.00           H  
ATOM   3256 HD11 LEU A 482      -3.036  16.579 384.078  1.00  0.00           H  
ATOM   3257 HD12 LEU A 482      -2.871  17.563 382.641  1.00  0.00           H  
ATOM   3258 HD13 LEU A 482      -3.118  15.829 382.493  1.00  0.00           H  
ATOM   3259 HD21 LEU A 482      -0.419  14.525 384.059  1.00  0.00           H  
ATOM   3260 HD22 LEU A 482      -1.471  14.258 382.683  1.00  0.00           H  
ATOM   3261 HD23 LEU A 482       0.203  14.740 382.437  1.00  0.00           H  
ATOM   3262  H   LEU A 482       0.756  16.251 379.643  1.00  0.00           H  
ATOM   3263  HA  LEU A 482      -1.827  17.362 380.608  1.00  0.00           H  
ATOM   3264  N   VAL A 483      -0.916  19.773 380.617  1.00 39.24           N  
ATOM   3265  CA  VAL A 483      -0.503  21.179 380.706  1.00 39.28           C  
ATOM   3266  C   VAL A 483      -0.113  21.962 379.428  1.00 39.02           C  
ATOM   3267  O   VAL A 483      -0.787  22.951 379.138  1.00 37.21           O  
ATOM   3268  CB  VAL A 483       0.516  21.428 381.868  1.00  0.00           C  
ATOM   3269  CG1 VAL A 483       1.793  20.564 381.815  1.00  0.00           C  
ATOM   3270  CG2 VAL A 483       0.885  22.911 382.082  1.00  0.00           C  
ATOM   3271  HB  VAL A 483       0.002  21.135 382.784  1.00  0.00           H  
ATOM   3272 HG11 VAL A 483       2.266  20.572 380.837  1.00  0.00           H  
ATOM   3273 HG12 VAL A 483       2.531  20.898 382.544  1.00  0.00           H  
ATOM   3274 HG13 VAL A 483       1.577  19.524 382.052  1.00  0.00           H  
ATOM   3275 HG21 VAL A 483      -0.009  23.529 382.172  1.00  0.00           H  
ATOM   3276 HG22 VAL A 483       1.461  23.040 382.999  1.00  0.00           H  
ATOM   3277 HG23 VAL A 483       1.488  23.311 381.267  1.00  0.00           H  
ATOM   3278  H   VAL A 483      -1.644  19.552 381.281  1.00  0.00           H  
ATOM   3279  HA  VAL A 483      -1.426  21.659 381.038  1.00  0.00           H  
ATOM   3280  N   LYS A 484       0.974  21.586 378.733  1.00 85.38           N  
ATOM   3281  CA  LYS A 484       1.588  22.420 377.693  1.00 88.50           C  
ATOM   3282  C   LYS A 484       2.170  21.648 376.500  1.00 91.53           C  
ATOM   3283  O   LYS A 484       2.346  22.268 375.450  1.00 88.68           O  
ATOM   3284  CB  LYS A 484       2.638  23.366 378.323  1.00 74.66           C  
ATOM   3285  CG  LYS A 484       3.758  22.655 379.114  1.00108.84           C  
ATOM   3286  CD  LYS A 484       4.962  23.552 379.456  1.00100.34           C  
ATOM   3287  CE  LYS A 484       5.871  23.908 378.264  1.00105.13           C  
ATOM   3288  NZ  LYS A 484       6.541  22.724 377.692  1.00 69.60           N1+
ATOM   3289  HA  LYS A 484       0.814  23.049 377.250  1.00 88.50           H  
ATOM   3290  HB3 LYS A 484       2.137  24.075 378.983  1.00 74.66           H  
ATOM   3291  HB2 LYS A 484       3.073  23.972 377.528  1.00 74.66           H  
ATOM   3292  HG3 LYS A 484       4.090  21.754 378.598  1.00108.84           H  
ATOM   3293  HG2 LYS A 484       3.342  22.309 380.057  1.00108.84           H  
ATOM   3294  HD3 LYS A 484       5.552  23.076 380.240  1.00100.34           H  
ATOM   3295  HD2 LYS A 484       4.592  24.478 379.900  1.00100.34           H  
ATOM   3296  HE3 LYS A 484       6.641  24.608 378.590  1.00105.13           H  
ATOM   3297  HE2 LYS A 484       5.307  24.411 377.479  1.00105.13           H  
ATOM   3298  HZ1 LYS A 484       5.845  22.074 377.355  1.00 69.60           H  
ATOM   3299  HZ2 LYS A 484       7.135  23.007 376.926  1.00 69.60           H  
ATOM   3300  HZ3 LYS A 484       7.099  22.275 378.404  1.00 69.60           H  
ATOM   3301  H   LYS A 484       1.475  20.752 379.010  1.00  0.00           H  
ATOM   3302  N   GLU A 485       2.460  20.342 376.642  1.00 84.09           N  
ATOM   3303  CA  GLU A 485       3.002  19.539 375.539  1.00 78.79           C  
ATOM   3304  C   GLU A 485       1.883  19.007 374.620  1.00 74.43           C  
ATOM   3305  O   GLU A 485       2.135  18.796 373.434  1.00 99.10           O  
ATOM   3306  CB  GLU A 485       3.875  18.410 376.104  1.00 72.86           C  
ATOM   3307  CG  GLU A 485       4.875  17.839 375.084  1.00 86.65           C  
ATOM   3308  CD  GLU A 485       5.771  16.775 375.720  1.00 94.76           C  
ATOM   3309  OE1 GLU A 485       6.810  17.165 376.299  1.00 98.02           O  
ATOM   3310  OE2 GLU A 485       5.403  15.587 375.611  1.00 95.73           O1-
ATOM   3311  H   GLU A 485       2.299  19.862 377.518  1.00 84.09           H  
ATOM   3312  HA  GLU A 485       3.653  20.176 374.939  1.00 78.79           H  
ATOM   3313  HB3 GLU A 485       3.225  17.594 376.410  1.00 72.86           H  
ATOM   3314  HB2 GLU A 485       4.399  18.744 377.002  1.00 72.86           H  
ATOM   3315  HG3 GLU A 485       5.497  18.638 374.680  1.00 86.65           H  
ATOM   3316  HG2 GLU A 485       4.347  17.407 374.232  1.00 86.65           H  
ATOM   3317  N   LYS A 486       0.657  18.869 375.160  1.00 75.73           N  
ATOM   3318  CA  LYS A 486      -0.576  18.675 374.391  1.00 77.60           C  
ATOM   3319  C   LYS A 486      -0.880  19.866 373.467  1.00 75.34           C  
ATOM   3320  O   LYS A 486      -1.228  19.651 372.309  1.00 87.78           O  
ATOM   3321  CB  LYS A 486      -1.753  18.417 375.354  1.00 69.42           C  
ATOM   3322  CG  LYS A 486      -1.802  16.977 375.882  1.00 58.70           C  
ATOM   3323  CD  LYS A 486      -2.972  16.738 376.849  1.00 83.58           C  
ATOM   3324  CE  LYS A 486      -3.362  15.254 376.934  1.00 85.83           C  
ATOM   3325  NZ  LYS A 486      -4.413  15.018 377.938  1.00 82.53           N1+
ATOM   3326  H   LYS A 486       0.539  19.031 376.150  1.00 75.73           H  
ATOM   3327  HA  LYS A 486      -0.437  17.794 373.760  1.00 77.60           H  
ATOM   3328  HB3 LYS A 486      -2.692  18.594 374.825  1.00 69.42           H  
ATOM   3329  HB2 LYS A 486      -1.735  19.132 376.179  1.00 69.42           H  
ATOM   3330  HG3 LYS A 486      -0.864  16.728 376.381  1.00 58.70           H  
ATOM   3331  HG2 LYS A 486      -1.891  16.301 375.032  1.00 58.70           H  
ATOM   3332  HD3 LYS A 486      -3.836  17.331 376.543  1.00 83.58           H  
ATOM   3333  HD2 LYS A 486      -2.685  17.103 377.837  1.00 83.58           H  
ATOM   3334  HE3 LYS A 486      -2.495  14.646 377.183  1.00 85.83           H  
ATOM   3335  HE2 LYS A 486      -3.723  14.908 375.964  1.00 85.83           H  
ATOM   3336  HZ1 LYS A 486      -4.064  15.276 378.851  1.00 82.53           H  
ATOM   3337  HZ2 LYS A 486      -5.229  15.571 377.716  1.00 82.53           H  
ATOM   3338  HZ3 LYS A 486      -4.661  14.039 377.943  1.00 82.53           H  
ATOM   3339  N   LYS A 487      -0.688  21.092 373.986  1.00 78.97           N  
ATOM   3340  CA  LYS A 487      -0.781  22.347 373.240  1.00 84.07           C  
ATOM   3341  C   LYS A 487       0.300  22.473 372.147  1.00 89.92           C  
ATOM   3342  O   LYS A 487      -0.010  22.964 371.063  1.00 85.80           O  
ATOM   3343  CB  LYS A 487      -0.775  23.513 374.253  1.00  0.00           C  
ATOM   3344  CG  LYS A 487      -0.693  24.927 373.653  1.00  0.00           C  
ATOM   3345  CD  LYS A 487      -0.750  26.011 374.738  1.00  0.00           C  
ATOM   3346  CE  LYS A 487      -0.512  27.410 374.156  1.00  0.00           C  
ATOM   3347  NZ  LYS A 487      -0.612  28.464 375.180  1.00  0.00           N1+
ATOM   3348  H   LYS A 487      -0.396  21.172 374.949  1.00 78.97           H  
ATOM   3349  HA  LYS A 487      -1.751  22.353 372.742  1.00 84.07           H  
ATOM   3350  HB2 LYS A 487      -1.668  23.440 374.875  1.00  0.00           H  
ATOM   3351  HB3 LYS A 487       0.068  23.392 374.932  1.00  0.00           H  
ATOM   3352  HG2 LYS A 487       0.235  25.045 373.094  1.00  0.00           H  
ATOM   3353  HG3 LYS A 487      -1.506  25.073 372.940  1.00  0.00           H  
ATOM   3354  HD2 LYS A 487      -1.723  25.971 375.229  1.00  0.00           H  
ATOM   3355  HD3 LYS A 487      -0.006  25.796 375.507  1.00  0.00           H  
ATOM   3356  HE2 LYS A 487       0.476  27.463 373.697  1.00  0.00           H  
ATOM   3357  HE3 LYS A 487      -1.245  27.600 373.376  1.00  0.00           H  
ATOM   3358  HZ1 LYS A 487       0.078  28.299 375.899  1.00  0.00           H  
ATOM   3359  HZ2 LYS A 487      -0.442  29.366 374.757  1.00  0.00           H  
ATOM   3360  HZ3 LYS A 487      -1.533  28.449 375.593  1.00  0.00           H  
ATOM   3361  N   ALA A 488       1.526  21.995 372.430  1.00 86.31           N  
ATOM   3362  CA  ALA A 488       2.636  21.939 371.475  1.00 74.39           C  
ATOM   3363  C   ALA A 488       2.371  20.987 370.293  1.00 86.74           C  
ATOM   3364  O   ALA A 488       2.755  21.310 369.171  1.00 92.57           O  
ATOM   3365  CB  ALA A 488       3.930  21.556 372.209  1.00 73.52           C  
ATOM   3366  H   ALA A 488       1.709  21.616 373.349  1.00 86.31           H  
ATOM   3367  HA  ALA A 488       2.767  22.944 371.071  1.00 74.39           H  
ATOM   3368  HB1 ALA A 488       4.789  21.589 371.539  1.00 73.52           H  
ATOM   3369  HB2 ALA A 488       4.130  22.238 373.035  1.00 73.52           H  
ATOM   3370  HB3 ALA A 488       3.882  20.547 372.614  1.00 73.52           H  
ATOM   3371  N   ALA A 489       1.681  19.864 370.554  1.00 83.71           N  
ATOM   3372  CA  ALA A 489       1.224  18.924 369.531  1.00 66.26           C  
ATOM   3373  C   ALA A 489       0.040  19.465 368.706  1.00 80.40           C  
ATOM   3374  O   ALA A 489      -0.023  19.175 367.515  1.00 96.09           O  
ATOM   3375  CB  ALA A 489       0.868  17.586 370.196  1.00 72.21           C  
ATOM   3376  H   ALA A 489       1.421  19.648 371.507  1.00 83.71           H  
ATOM   3377  HA  ALA A 489       2.052  18.741 368.843  1.00 66.26           H  
ATOM   3378  HB1 ALA A 489       0.570  16.843 369.455  1.00 72.21           H  
ATOM   3379  HB2 ALA A 489       1.722  17.180 370.739  1.00 72.21           H  
ATOM   3380  HB3 ALA A 489       0.048  17.693 370.907  1.00 72.21           H  
ATOM   3381  N   GLN A 490      -0.856  20.248 369.334  1.00 81.32           N  
ATOM   3382  CA  GLN A 490      -2.032  20.858 368.701  1.00 83.72           C  
ATOM   3383  C   GLN A 490      -1.701  22.030 367.760  1.00 87.33           C  
ATOM   3384  O   GLN A 490      -2.336  22.141 366.711  1.00 76.75           O  
ATOM   3385  CB  GLN A 490      -3.051  21.268 369.781  1.00 79.11           C  
ATOM   3386  CG  GLN A 490      -3.817  20.062 370.369  1.00 88.56           C  
ATOM   3387  CD  GLN A 490      -4.585  20.359 371.662  1.00108.33           C  
ATOM   3388  OE1 GLN A 490      -4.862  19.443 372.433  1.00113.76           O  
ATOM   3389  NE2 GLN A 490      -4.944  21.620 371.917  1.00115.54           N  
ATOM   3390  H   GLN A 490      -0.747  20.421 370.324  1.00 81.32           H  
ATOM   3391  HA  GLN A 490      -2.502  20.090 368.083  1.00 83.72           H  
ATOM   3392  HB3 GLN A 490      -3.775  21.971 369.366  1.00 79.11           H  
ATOM   3393  HB2 GLN A 490      -2.527  21.806 370.572  1.00 79.11           H  
ATOM   3394  HG3 GLN A 490      -3.126  19.245 370.577  1.00 88.56           H  
ATOM   3395  HG2 GLN A 490      -4.520  19.676 369.629  1.00 88.56           H  
ATOM   3396 HE22 GLN A 490      -5.458  21.836 372.758  1.00115.54           H  
ATOM   3397 HE21 GLN A 490      -4.718  22.358 371.267  1.00115.54           H  
ATOM   3398  N   THR A 491      -0.697  22.851 368.119  1.00 93.31           N  
ATOM   3399  CA  THR A 491      -0.138  23.894 367.248  1.00 87.21           C  
ATOM   3400  C   THR A 491       0.600  23.292 366.035  1.00 87.80           C  
ATOM   3401  O   THR A 491       0.468  23.840 364.941  1.00 94.57           O  
ATOM   3402  CB  THR A 491       0.864  24.819 367.992  1.00 91.37           C  
ATOM   3403  OG1 THR A 491       1.927  24.097 368.577  1.00100.00           O  
ATOM   3404  CG2 THR A 491       0.229  25.679 369.087  1.00105.39           C  
ATOM   3405  H   THR A 491      -0.243  22.717 369.012  1.00 93.31           H  
ATOM   3406  HA  THR A 491      -0.959  24.506 366.874  1.00 87.21           H  
ATOM   3407  HB  THR A 491       1.322  25.500 367.272  1.00 91.37           H  
ATOM   3408  HG1 THR A 491       1.585  23.597 369.323  1.00100.00           H  
ATOM   3409 HG21 THR A 491       0.996  26.155 369.697  1.00105.39           H  
ATOM   3410 HG22 THR A 491      -0.366  26.475 368.645  1.00105.39           H  
ATOM   3411 HG23 THR A 491      -0.414  25.105 369.750  1.00105.39           H  
ATOM   3412  N   LEU A 492       1.310  22.163 366.230  1.00 83.40           N  
ATOM   3413  CA  LEU A 492       1.967  21.411 365.160  1.00 83.88           C  
ATOM   3414  C   LEU A 492       0.949  20.752 364.216  1.00 90.18           C  
ATOM   3415  O   LEU A 492       1.153  20.795 363.006  1.00 76.93           O  
ATOM   3416  CB  LEU A 492       2.937  20.370 365.766  1.00 81.93           C  
ATOM   3417  CG  LEU A 492       3.931  19.743 364.759  1.00 90.75           C  
ATOM   3418  CD1 LEU A 492       4.883  20.790 364.137  1.00 90.53           C  
ATOM   3419  CD2 LEU A 492       4.698  18.552 365.372  1.00 90.33           C  
ATOM   3420  H   LEU A 492       1.387  21.778 367.161  1.00 83.40           H  
ATOM   3421  HA  LEU A 492       2.539  22.133 364.576  1.00 83.88           H  
ATOM   3422  HB3 LEU A 492       2.354  19.579 366.240  1.00 81.93           H  
ATOM   3423  HB2 LEU A 492       3.500  20.831 366.574  1.00 81.93           H  
ATOM   3424  HG  LEU A 492       3.337  19.323 363.949  1.00 90.75           H  
ATOM   3425 HD11 LEU A 492       5.930  20.497 364.194  1.00 90.53           H  
ATOM   3426 HD12 LEU A 492       4.657  20.942 363.083  1.00 90.53           H  
ATOM   3427 HD13 LEU A 492       4.799  21.759 364.626  1.00 90.53           H  
ATOM   3428 HD21 LEU A 492       4.617  17.671 364.735  1.00 90.33           H  
ATOM   3429 HD22 LEU A 492       5.762  18.751 365.498  1.00 90.33           H  
ATOM   3430 HD23 LEU A 492       4.309  18.276 366.353  1.00 90.33           H  
ATOM   3431  N   SER A 493      -0.140  20.198 364.781  1.00 92.04           N  
ATOM   3432  CA  SER A 493      -1.254  19.592 364.053  1.00 75.91           C  
ATOM   3433  C   SER A 493      -1.935  20.587 363.100  1.00 86.60           C  
ATOM   3434  O   SER A 493      -2.105  20.258 361.931  1.00 97.10           O  
ATOM   3435  CB  SER A 493      -2.264  18.990 365.052  1.00 84.54           C  
ATOM   3436  OG  SER A 493      -3.296  18.278 364.400  1.00 84.67           O  
ATOM   3437  H   SER A 493      -0.215  20.186 365.789  1.00 92.04           H  
ATOM   3438  HA  SER A 493      -0.841  18.778 363.454  1.00 75.91           H  
ATOM   3439  HB3 SER A 493      -2.719  19.767 365.664  1.00 84.54           H  
ATOM   3440  HB2 SER A 493      -1.769  18.308 365.739  1.00 84.54           H  
ATOM   3441  HG  SER A 493      -3.848  18.901 363.920  1.00 84.67           H  
ATOM   3442  N   ALA A 494      -2.270  21.786 363.611  1.00 83.53           N  
ATOM   3443  CA  ALA A 494      -2.897  22.871 362.857  1.00 86.16           C  
ATOM   3444  C   ALA A 494      -2.025  23.406 361.709  1.00 95.95           C  
ATOM   3445  O   ALA A 494      -2.551  23.643 360.623  1.00 96.26           O  
ATOM   3446  CB  ALA A 494      -3.276  24.000 363.829  1.00 73.57           C  
ATOM   3447  H   ALA A 494      -2.091  21.974 364.589  1.00 83.53           H  
ATOM   3448  HA  ALA A 494      -3.817  22.479 362.420  1.00 86.16           H  
ATOM   3449  HB1 ALA A 494      -3.773  24.821 363.312  1.00 73.57           H  
ATOM   3450  HB2 ALA A 494      -3.960  23.641 364.598  1.00 73.57           H  
ATOM   3451  HB3 ALA A 494      -2.399  24.408 364.335  1.00 73.57           H  
ATOM   3452  N   ILE A 495      -0.716  23.566 361.965  1.00 85.44           N  
ATOM   3453  CA  ILE A 495       0.265  24.078 361.007  1.00 81.56           C  
ATOM   3454  C   ILE A 495       0.622  23.069 359.893  1.00 89.75           C  
ATOM   3455  O   ILE A 495       0.680  23.473 358.731  1.00 83.41           O  
ATOM   3456  CB  ILE A 495       1.547  24.579 361.742  1.00 70.57           C  
ATOM   3457  CG1 ILE A 495       1.278  25.885 362.533  1.00 82.07           C  
ATOM   3458  CG2 ILE A 495       2.816  24.729 360.881  1.00 92.97           C  
ATOM   3459  CD1 ILE A 495       1.202  27.166 361.684  1.00100.05           C  
ATOM   3460  H   ILE A 495      -0.362  23.349 362.887  1.00 85.44           H  
ATOM   3461  HA  ILE A 495      -0.194  24.933 360.507  1.00 81.56           H  
ATOM   3462  HB  ILE A 495       1.791  23.823 362.491  1.00 70.57           H  
ATOM   3463 HG13 ILE A 495       2.067  26.014 363.274  1.00 82.07           H  
ATOM   3464 HG12 ILE A 495       0.357  25.793 363.108  1.00 82.07           H  
ATOM   3465 HG21 ILE A 495       3.631  25.162 361.462  1.00 92.97           H  
ATOM   3466 HG22 ILE A 495       3.175  23.769 360.508  1.00 92.97           H  
ATOM   3467 HG23 ILE A 495       2.637  25.377 360.023  1.00 92.97           H  
ATOM   3468 HD11 ILE A 495       0.812  27.995 362.274  1.00100.05           H  
ATOM   3469 HD12 ILE A 495       2.187  27.465 361.323  1.00100.05           H  
ATOM   3470 HD13 ILE A 495       0.550  27.049 360.819  1.00100.05           H  
ATOM   3471  N   LEU A 496       0.834  21.788 360.250  1.00 88.67           N  
ATOM   3472  CA  LEU A 496       1.140  20.718 359.293  1.00 80.21           C  
ATOM   3473  C   LEU A 496      -0.079  20.303 358.455  1.00 84.85           C  
ATOM   3474  O   LEU A 496       0.104  19.995 357.279  1.00 82.57           O  
ATOM   3475  CB  LEU A 496       1.744  19.487 360.005  1.00 72.52           C  
ATOM   3476  CG  LEU A 496       3.143  19.704 360.621  1.00 86.90           C  
ATOM   3477  CD1 LEU A 496       3.621  18.416 361.313  1.00 88.73           C  
ATOM   3478  CD2 LEU A 496       4.189  20.208 359.613  1.00 79.50           C  
ATOM   3479  H   LEU A 496       0.784  21.518 361.225  1.00 88.67           H  
ATOM   3480  HA  LEU A 496       1.878  21.106 358.589  1.00 80.21           H  
ATOM   3481  HB3 LEU A 496       1.819  18.665 359.292  1.00 72.52           H  
ATOM   3482  HB2 LEU A 496       1.053  19.145 360.777  1.00 72.52           H  
ATOM   3483  HG  LEU A 496       3.059  20.468 361.392  1.00 86.90           H  
ATOM   3484 HD11 LEU A 496       4.477  18.607 361.960  1.00 88.73           H  
ATOM   3485 HD12 LEU A 496       2.834  17.979 361.927  1.00 88.73           H  
ATOM   3486 HD13 LEU A 496       3.922  17.663 360.585  1.00 88.73           H  
ATOM   3487 HD21 LEU A 496       5.176  19.805 359.835  1.00 79.50           H  
ATOM   3488 HD22 LEU A 496       3.942  19.929 358.588  1.00 79.50           H  
ATOM   3489 HD23 LEU A 496       4.275  21.295 359.650  1.00 79.50           H  
ATOM   3490  N   LEU A 497      -1.289  20.333 359.047  1.00 88.13           N  
ATOM   3491  CA  LEU A 497      -2.553  20.091 358.344  1.00 86.72           C  
ATOM   3492  C   LEU A 497      -2.865  21.204 357.329  1.00 85.07           C  
ATOM   3493  O   LEU A 497      -3.288  20.891 356.219  1.00102.71           O  
ATOM   3494  CB  LEU A 497      -3.701  19.879 359.355  1.00 90.49           C  
ATOM   3495  CG  LEU A 497      -5.084  19.534 358.750  1.00 94.66           C  
ATOM   3496  CD1 LEU A 497      -5.047  18.260 357.878  1.00 82.53           C  
ATOM   3497  CD2 LEU A 497      -6.157  19.450 359.856  1.00 92.04           C  
ATOM   3498  H   LEU A 497      -1.364  20.571 360.028  1.00 88.13           H  
ATOM   3499  HA  LEU A 497      -2.427  19.159 357.796  1.00 86.72           H  
ATOM   3500  HB3 LEU A 497      -3.801  20.780 359.963  1.00 90.49           H  
ATOM   3501  HB2 LEU A 497      -3.422  19.077 360.039  1.00 90.49           H  
ATOM   3502  HG  LEU A 497      -5.386  20.359 358.104  1.00 94.66           H  
ATOM   3503 HD11 LEU A 497      -5.923  17.627 358.022  1.00 82.53           H  
ATOM   3504 HD12 LEU A 497      -5.018  18.522 356.819  1.00 82.53           H  
ATOM   3505 HD13 LEU A 497      -4.172  17.645 358.086  1.00 82.53           H  
ATOM   3506 HD21 LEU A 497      -7.006  20.093 359.620  1.00 92.04           H  
ATOM   3507 HD22 LEU A 497      -6.542  18.440 359.993  1.00 92.04           H  
ATOM   3508 HD23 LEU A 497      -5.773  19.772 360.825  1.00 92.04           H  
ATOM   3509  N   ALA A 498      -2.601  22.467 357.712  1.00 84.14           N  
ATOM   3510  CA  ALA A 498      -2.712  23.642 356.847  1.00 89.45           C  
ATOM   3511  C   ALA A 498      -1.705  23.660 355.686  1.00 87.09           C  
ATOM   3512  O   ALA A 498      -2.002  24.281 354.668  1.00 91.43           O  
ATOM   3513  CB  ALA A 498      -2.548  24.913 357.693  1.00 93.99           C  
ATOM   3514  H   ALA A 498      -2.269  22.640 358.651  1.00 84.14           H  
ATOM   3515  HA  ALA A 498      -3.714  23.648 356.414  1.00 89.45           H  
ATOM   3516  HB1 ALA A 498      -2.557  25.806 357.067  1.00 93.99           H  
ATOM   3517  HB2 ALA A 498      -3.360  25.011 358.413  1.00 93.99           H  
ATOM   3518  HB3 ALA A 498      -1.609  24.912 358.247  1.00 93.99           H  
ATOM   3519  N   PHE A 499      -0.548  23.000 355.855  1.00 89.72           N  
ATOM   3520  CA  PHE A 499       0.503  22.896 354.847  1.00 76.59           C  
ATOM   3521  C   PHE A 499       0.266  21.757 353.847  1.00 76.76           C  
ATOM   3522  O   PHE A 499       0.386  21.983 352.642  1.00 85.85           O  
ATOM   3523  CB  PHE A 499       1.876  22.819 355.548  1.00 81.84           C  
ATOM   3524  CG  PHE A 499       3.064  22.605 354.628  1.00 77.78           C  
ATOM   3525  CD1 PHE A 499       3.506  23.662 353.807  1.00 84.23           C  
ATOM   3526  CD2 PHE A 499       3.638  21.325 354.475  1.00 75.52           C  
ATOM   3527  CE1 PHE A 499       4.532  23.445 352.900  1.00 69.55           C  
ATOM   3528  CE2 PHE A 499       4.667  21.134 353.563  1.00 70.61           C  
ATOM   3529  CZ  PHE A 499       5.113  22.190 352.780  1.00 79.14           C  
ATOM   3530  H   PHE A 499      -0.371  22.533 356.734  1.00 89.72           H  
ATOM   3531  HA  PHE A 499       0.508  23.807 354.250  1.00 76.59           H  
ATOM   3532  HB3 PHE A 499       1.871  22.040 356.311  1.00 81.84           H  
ATOM   3533  HB2 PHE A 499       2.044  23.755 356.082  1.00 81.84           H  
ATOM   3534  HD1 PHE A 499       3.049  24.638 353.876  1.00 84.23           H  
ATOM   3535  HD2 PHE A 499       3.283  20.493 355.066  1.00 75.52           H  
ATOM   3536  HE1 PHE A 499       4.871  24.261 352.281  1.00 69.55           H  
ATOM   3537  HE2 PHE A 499       5.122  20.162 353.459  1.00 70.61           H  
ATOM   3538  HZ  PHE A 499       5.909  22.031 352.069  1.00 79.14           H  
ATOM   3539  N   ILE A 500      -0.062  20.559 354.359  1.00 77.21           N  
ATOM   3540  CA  ILE A 500      -0.235  19.356 353.547  1.00 74.82           C  
ATOM   3541  C   ILE A 500      -1.507  19.407 352.673  1.00 84.32           C  
ATOM   3542  O   ILE A 500      -1.456  18.917 351.551  1.00 99.89           O  
ATOM   3543  CB  ILE A 500      -0.227  18.065 354.423  1.00 86.12           C  
ATOM   3544  CG1 ILE A 500       0.104  16.798 353.602  1.00 88.57           C  
ATOM   3545  CG2 ILE A 500      -1.513  17.852 355.248  1.00 93.05           C  
ATOM   3546  CD1 ILE A 500       0.413  15.568 354.468  1.00102.68           C  
ATOM   3547  H   ILE A 500      -0.140  20.440 355.361  1.00 77.21           H  
ATOM   3548  HA  ILE A 500       0.621  19.307 352.871  1.00 74.82           H  
ATOM   3549  HB  ILE A 500       0.586  18.195 355.140  1.00 86.12           H  
ATOM   3550 HG13 ILE A 500       0.963  16.990 352.958  1.00 88.57           H  
ATOM   3551 HG12 ILE A 500      -0.724  16.561 352.934  1.00 88.57           H  
ATOM   3552 HG21 ILE A 500      -1.367  17.113 356.035  1.00 93.05           H  
ATOM   3553 HG22 ILE A 500      -1.815  18.778 355.726  1.00 93.05           H  
ATOM   3554 HG23 ILE A 500      -2.346  17.515 354.631  1.00 93.05           H  
ATOM   3555 HD11 ILE A 500       0.882  14.784 353.874  1.00102.68           H  
ATOM   3556 HD12 ILE A 500       1.088  15.813 355.288  1.00102.68           H  
ATOM   3557 HD13 ILE A 500      -0.497  15.147 354.897  1.00102.68           H  
ATOM   3558  N   ILE A 501      -2.600  20.027 353.156  1.00 86.88           N  
ATOM   3559  CA  ILE A 501      -3.867  20.110 352.419  1.00 95.06           C  
ATOM   3560  C   ILE A 501      -3.825  21.116 351.245  1.00 88.69           C  
ATOM   3561  O   ILE A 501      -4.496  20.890 350.239  1.00 89.04           O  
ATOM   3562  CB  ILE A 501      -5.047  20.469 353.372  1.00 98.59           C  
ATOM   3563  CG1 ILE A 501      -6.420  20.090 352.770  1.00 99.16           C  
ATOM   3564  CG2 ILE A 501      -5.062  21.937 353.855  1.00 90.89           C  
ATOM   3565  CD1 ILE A 501      -7.566  20.113 353.790  1.00120.78           C  
ATOM   3566  H   ILE A 501      -2.590  20.423 354.086  1.00 86.88           H  
ATOM   3567  HA  ILE A 501      -4.062  19.123 351.994  1.00 95.06           H  
ATOM   3568  HB  ILE A 501      -4.912  19.849 354.260  1.00 98.59           H  
ATOM   3569 HG13 ILE A 501      -6.368  19.091 352.335  1.00 99.16           H  
ATOM   3570 HG12 ILE A 501      -6.665  20.761 351.947  1.00 99.16           H  
ATOM   3571 HG21 ILE A 501      -5.720  22.064 354.714  1.00 90.89           H  
ATOM   3572 HG22 ILE A 501      -4.070  22.270 354.158  1.00 90.89           H  
ATOM   3573 HG23 ILE A 501      -5.414  22.614 353.076  1.00 90.89           H  
ATOM   3574 HD11 ILE A 501      -8.413  19.526 353.434  1.00120.78           H  
ATOM   3575 HD12 ILE A 501      -7.258  19.698 354.751  1.00120.78           H  
ATOM   3576 HD13 ILE A 501      -7.919  21.130 353.962  1.00120.78           H  
ATOM   3577  N   THR A 502      -3.035  22.192 351.395  1.00 80.73           N  
ATOM   3578  CA  THR A 502      -2.951  23.293 350.437  1.00 80.14           C  
ATOM   3579  C   THR A 502      -1.904  23.058 349.328  1.00 91.66           C  
ATOM   3580  O   THR A 502      -2.081  23.606 348.240  1.00 94.04           O  
ATOM   3581  CB  THR A 502      -2.589  24.621 351.150  1.00 81.07           C  
ATOM   3582  OG1 THR A 502      -1.425  24.486 351.941  1.00 79.51           O  
ATOM   3583  CG2 THR A 502      -3.716  25.147 352.049  1.00 84.42           C  
ATOM   3584  H   THR A 502      -2.489  22.296 352.238  1.00 80.73           H  
ATOM   3585  HA  THR A 502      -3.926  23.413 349.966  1.00 80.14           H  
ATOM   3586  HB  THR A 502      -2.361  25.385 350.411  1.00 81.07           H  
ATOM   3587  HG1 THR A 502      -1.686  24.273 352.843  1.00 79.51           H  
ATOM   3588 HG21 THR A 502      -3.438  26.095 352.509  1.00 84.42           H  
ATOM   3589 HG22 THR A 502      -4.626  25.312 351.472  1.00 84.42           H  
ATOM   3590 HG23 THR A 502      -3.955  24.449 352.849  1.00 84.42           H  
ATOM   3591  N   TRP A 503      -0.848  22.271 349.602  1.00 80.61           N  
ATOM   3592  CA  TRP A 503       0.256  22.051 348.663  1.00 77.05           C  
ATOM   3593  C   TRP A 503       0.227  20.682 347.969  1.00 79.71           C  
ATOM   3594  O   TRP A 503       0.792  20.585 346.879  1.00 80.80           O  
ATOM   3595  CB  TRP A 503       1.613  22.267 349.358  1.00 63.39           C  
ATOM   3596  CG  TRP A 503       2.058  23.671 349.654  1.00 69.83           C  
ATOM   3597  CD1 TRP A 503       1.289  24.713 350.045  1.00 83.05           C  
ATOM   3598  CD2 TRP A 503       3.423  24.178 349.655  1.00 69.82           C  
ATOM   3599  NE1 TRP A 503       2.075  25.818 350.290  1.00 87.99           N  
ATOM   3600  CE2 TRP A 503       3.408  25.541 350.082  1.00 71.59           C  
ATOM   3601  CE3 TRP A 503       4.681  23.614 349.347  1.00 76.54           C  
ATOM   3602  CZ2 TRP A 503       4.583  26.296 350.223  1.00 74.29           C  
ATOM   3603  CZ3 TRP A 503       5.865  24.358 349.491  1.00 77.08           C  
ATOM   3604  CH2 TRP A 503       5.820  25.691 349.935  1.00 84.00           C  
ATOM   3605  H   TRP A 503      -0.747  21.871 350.524  1.00 80.61           H  
ATOM   3606  HA  TRP A 503       0.205  22.765 347.844  1.00 77.05           H  
ATOM   3607  HB3 TRP A 503       2.404  21.838 348.742  1.00 63.39           H  
ATOM   3608  HB2 TRP A 503       1.629  21.711 350.294  1.00 63.39           H  
ATOM   3609  HD1 TRP A 503       0.220  24.682 350.138  1.00 83.05           H  
ATOM   3610  HE1 TRP A 503       1.693  26.706 350.586  1.00 87.99           H  
ATOM   3611  HE3 TRP A 503       4.736  22.592 349.004  1.00 76.54           H  
ATOM   3612  HZ2 TRP A 503       4.538  27.319 350.564  1.00 74.29           H  
ATOM   3613  HZ3 TRP A 503       6.812  23.895 349.276  1.00 77.08           H  
ATOM   3614  HH2 TRP A 503       6.739  26.241 350.054  1.00 84.00           H  
ATOM   3615  N   THR A 504      -0.416  19.658 348.563  1.00 69.26           N  
ATOM   3616  CA  THR A 504      -0.493  18.314 347.969  1.00 67.24           C  
ATOM   3617  C   THR A 504      -1.178  18.240 346.580  1.00 78.05           C  
ATOM   3618  O   THR A 504      -0.648  17.502 345.751  1.00 86.41           O  
ATOM   3619  CB  THR A 504      -1.128  17.257 348.920  1.00 79.54           C  
ATOM   3620  OG1 THR A 504      -0.234  17.006 349.983  1.00 85.89           O  
ATOM   3621  CG2 THR A 504      -1.492  15.888 348.324  1.00 58.79           C  
ATOM   3622  H   THR A 504      -0.876  19.790 349.454  1.00 69.26           H  
ATOM   3623  HA  THR A 504       0.543  18.008 347.805  1.00 67.24           H  
ATOM   3624  HB  THR A 504      -2.035  17.670 349.360  1.00 79.54           H  
ATOM   3625  HG1 THR A 504      -0.295  17.742 350.599  1.00 85.89           H  
ATOM   3626 HG21 THR A 504      -1.784  15.184 349.104  1.00 58.79           H  
ATOM   3627 HG22 THR A 504      -2.340  15.970 347.644  1.00 58.79           H  
ATOM   3628 HG23 THR A 504      -0.652  15.452 347.783  1.00 58.79           H  
ATOM   3629  N   PRO A 505      -2.244  19.027 346.288  1.00 75.76           N  
ATOM   3630  CA  PRO A 505      -2.838  19.061 344.935  1.00 72.82           C  
ATOM   3631  C   PRO A 505      -1.896  19.517 343.806  1.00 69.42           C  
ATOM   3632  O   PRO A 505      -1.916  18.896 342.745  1.00 81.55           O  
ATOM   3633  CB  PRO A 505      -4.068  19.970 345.084  1.00 70.00           C  
ATOM   3634  CG  PRO A 505      -4.453  19.809 346.544  1.00 70.32           C  
ATOM   3635  CD  PRO A 505      -3.098  19.751 347.233  1.00 80.04           C  
ATOM   3636  HA  PRO A 505      -3.181  18.048 344.715  1.00 72.82           H  
ATOM   3637  HB3 PRO A 505      -4.878  19.695 344.408  1.00 70.00           H  
ATOM   3638  HB2 PRO A 505      -3.810  21.012 344.887  1.00 70.00           H  
ATOM   3639  HG3 PRO A 505      -4.972  18.860 346.681  1.00 70.32           H  
ATOM   3640  HG2 PRO A 505      -5.104  20.597 346.917  1.00 70.32           H  
ATOM   3641  HD2 PRO A 505      -2.705  20.758 347.374  1.00 80.04           H  
ATOM   3642  HD3 PRO A 505      -3.178  19.273 348.209  1.00 80.04           H  
ATOM   3643  N   TYR A 506      -1.063  20.543 344.062  1.00 63.59           N  
ATOM   3644  CA  TYR A 506      -0.067  21.042 343.109  1.00 61.78           C  
ATOM   3645  C   TYR A 506       1.057  20.028 342.823  1.00 73.92           C  
ATOM   3646  O   TYR A 506       1.461  19.893 341.670  1.00 91.19           O  
ATOM   3647  CB  TYR A 506       0.502  22.394 343.593  1.00 66.08           C  
ATOM   3648  CG  TYR A 506       1.501  23.028 342.636  1.00 74.56           C  
ATOM   3649  CD1 TYR A 506       1.041  23.828 341.570  1.00 85.48           C  
ATOM   3650  CD2 TYR A 506       2.884  22.781 342.777  1.00 79.13           C  
ATOM   3651  CE1 TYR A 506       1.958  24.371 340.651  1.00 75.45           C  
ATOM   3652  CE2 TYR A 506       3.799  23.318 341.852  1.00 81.74           C  
ATOM   3653  CZ  TYR A 506       3.337  24.120 340.790  1.00 81.03           C  
ATOM   3654  OH  TYR A 506       4.220  24.654 339.898  1.00 78.43           O  
ATOM   3655  H   TYR A 506      -1.087  20.996 344.965  1.00 63.59           H  
ATOM   3656  HA  TYR A 506      -0.587  21.224 342.166  1.00 61.78           H  
ATOM   3657  HB3 TYR A 506       0.979  22.272 344.567  1.00 66.08           H  
ATOM   3658  HB2 TYR A 506      -0.315  23.097 343.749  1.00 66.08           H  
ATOM   3659  HD1 TYR A 506      -0.015  24.015 341.444  1.00 85.48           H  
ATOM   3660  HD2 TYR A 506       3.245  22.159 343.584  1.00 79.13           H  
ATOM   3661  HE1 TYR A 506       1.598  24.980 339.835  1.00 75.45           H  
ATOM   3662  HE2 TYR A 506       4.853  23.114 341.965  1.00 81.74           H  
ATOM   3663  HH  TYR A 506       5.131  24.406 340.069  1.00 78.43           H  
ATOM   3664  N   ASN A 507       1.541  19.337 343.869  1.00 75.05           N  
ATOM   3665  CA  ASN A 507       2.614  18.343 343.759  1.00 76.78           C  
ATOM   3666  C   ASN A 507       2.119  17.002 343.197  1.00 77.95           C  
ATOM   3667  O   ASN A 507       2.917  16.310 342.564  1.00 84.59           O  
ATOM   3668  CB  ASN A 507       3.304  18.180 345.125  1.00 74.43           C  
ATOM   3669  CG  ASN A 507       4.154  19.404 345.468  1.00 76.39           C  
ATOM   3670  OD1 ASN A 507       5.283  19.531 344.999  1.00 71.16           O  
ATOM   3671  ND2 ASN A 507       3.617  20.310 346.285  1.00 67.52           N  
ATOM   3672  H   ASN A 507       1.162  19.495 344.792  1.00 75.05           H  
ATOM   3673  HA  ASN A 507       3.343  18.761 343.061  1.00 76.78           H  
ATOM   3674  HB3 ASN A 507       3.983  17.327 345.100  1.00 74.43           H  
ATOM   3675  HB2 ASN A 507       2.577  17.973 345.913  1.00 74.43           H  
ATOM   3676 HD22 ASN A 507       4.139  21.145 346.511  1.00 67.52           H  
ATOM   3677 HD21 ASN A 507       2.679  20.196 346.648  1.00 67.52           H  
ATOM   3678  N   ILE A 508       0.824  16.679 343.374  1.00 71.24           N  
ATOM   3679  CA  ILE A 508       0.140  15.588 342.672  1.00 76.54           C  
ATOM   3680  C   ILE A 508       0.055  15.853 341.158  1.00 79.06           C  
ATOM   3681  O   ILE A 508       0.254  14.921 340.384  1.00 79.97           O  
ATOM   3682  CB  ILE A 508      -1.277  15.292 343.263  1.00 72.17           C  
ATOM   3683  CG1 ILE A 508      -1.131  14.452 344.552  1.00 78.06           C  
ATOM   3684  CG2 ILE A 508      -2.286  14.610 342.302  1.00 67.09           C  
ATOM   3685  CD1 ILE A 508      -2.430  14.298 345.356  1.00 83.64           C  
ATOM   3686  H   ILE A 508       0.237  17.273 343.945  1.00 71.24           H  
ATOM   3687  HA  ILE A 508       0.749  14.692 342.804  1.00 76.54           H  
ATOM   3688  HB  ILE A 508      -1.719  16.248 343.547  1.00 72.17           H  
ATOM   3689 HG13 ILE A 508      -0.370  14.889 345.199  1.00 78.06           H  
ATOM   3690 HG12 ILE A 508      -0.760  13.459 344.294  1.00 78.06           H  
ATOM   3691 HG21 ILE A 508      -3.240  14.415 342.788  1.00 67.09           H  
ATOM   3692 HG22 ILE A 508      -2.523  15.233 341.439  1.00 67.09           H  
ATOM   3693 HG23 ILE A 508      -1.902  13.657 341.935  1.00 67.09           H  
ATOM   3694 HD11 ILE A 508      -2.218  13.961 346.370  1.00 83.64           H  
ATOM   3695 HD12 ILE A 508      -2.975  15.241 345.419  1.00 83.64           H  
ATOM   3696 HD13 ILE A 508      -3.090  13.555 344.909  1.00 83.64           H  
ATOM   3697  N   MET A 509      -0.185  17.115 340.765  1.00 72.33           N  
ATOM   3698  CA  MET A 509      -0.171  17.544 339.368  1.00 76.90           C  
ATOM   3699  C   MET A 509       1.231  17.485 338.734  1.00 79.07           C  
ATOM   3700  O   MET A 509       1.323  17.125 337.565  1.00 84.29           O  
ATOM   3701  CB  MET A 509      -0.785  18.948 339.247  1.00 61.21           C  
ATOM   3702  CG  MET A 509      -2.316  18.981 339.395  1.00 74.91           C  
ATOM   3703  SD  MET A 509      -3.002  20.500 340.117  1.00 81.72           S  
ATOM   3704  CE  MET A 509      -2.028  21.778 339.286  1.00 92.54           C  
ATOM   3705  H   MET A 509      -0.357  17.833 341.455  1.00 72.33           H  
ATOM   3706  HA  MET A 509      -0.798  16.845 338.813  1.00 76.90           H  
ATOM   3707  HB3 MET A 509      -0.536  19.373 338.273  1.00 61.21           H  
ATOM   3708  HB2 MET A 509      -0.326  19.604 339.982  1.00 61.21           H  
ATOM   3709  HG3 MET A 509      -2.653  18.155 340.022  1.00 74.91           H  
ATOM   3710  HG2 MET A 509      -2.778  18.825 338.420  1.00 74.91           H  
ATOM   3711  HE1 MET A 509      -2.304  22.748 339.693  1.00 92.54           H  
ATOM   3712  HE2 MET A 509      -0.962  21.656 339.467  1.00 92.54           H  
ATOM   3713  HE3 MET A 509      -2.212  21.765 338.212  1.00 92.54           H  
ATOM   3714  N   VAL A 510       2.294  17.778 339.506  1.00 77.74           N  
ATOM   3715  CA  VAL A 510       3.687  17.594 339.080  1.00 72.95           C  
ATOM   3716  C   VAL A 510       4.042  16.105 338.864  1.00 72.87           C  
ATOM   3717  O   VAL A 510       4.677  15.784 337.861  1.00 81.94           O  
ATOM   3718  CB  VAL A 510       4.686  18.257 340.076  1.00 67.33           C  
ATOM   3719  CG1 VAL A 510       6.158  17.829 339.913  1.00 55.76           C  
ATOM   3720  CG2 VAL A 510       4.594  19.792 340.015  1.00 62.06           C  
ATOM   3721  H   VAL A 510       2.150  18.092 340.456  1.00 77.74           H  
ATOM   3722  HA  VAL A 510       3.808  18.084 338.112  1.00 72.95           H  
ATOM   3723  HB  VAL A 510       4.393  17.969 341.085  1.00 67.33           H  
ATOM   3724 HG11 VAL A 510       6.814  18.435 340.535  1.00 55.76           H  
ATOM   3725 HG12 VAL A 510       6.307  16.793 340.216  1.00 55.76           H  
ATOM   3726 HG13 VAL A 510       6.494  17.934 338.881  1.00 55.76           H  
ATOM   3727 HG21 VAL A 510       5.242  20.258 340.759  1.00 62.06           H  
ATOM   3728 HG22 VAL A 510       4.892  20.166 339.035  1.00 62.06           H  
ATOM   3729 HG23 VAL A 510       3.582  20.144 340.205  1.00 62.06           H  
ATOM   3730  N   LEU A 511       3.572  15.234 339.774  1.00 80.10           N  
ATOM   3731  CA  LEU A 511       3.680  13.774 339.706  1.00 79.39           C  
ATOM   3732  C   LEU A 511       2.965  13.171 338.478  1.00 84.46           C  
ATOM   3733  O   LEU A 511       3.548  12.316 337.814  1.00 95.60           O  
ATOM   3734  CB  LEU A 511       3.209  13.192 341.066  1.00 79.64           C  
ATOM   3735  CG  LEU A 511       2.866  11.684 341.158  1.00 73.70           C  
ATOM   3736  CD1 LEU A 511       4.057  10.769 340.817  1.00 70.58           C  
ATOM   3737  CD2 LEU A 511       2.246  11.334 342.527  1.00 98.71           C  
ATOM   3738  H   LEU A 511       3.065  15.594 340.571  1.00 80.10           H  
ATOM   3739  HA  LEU A 511       4.739  13.540 339.591  1.00 79.39           H  
ATOM   3740  HB3 LEU A 511       2.315  13.734 341.369  1.00 79.64           H  
ATOM   3741  HB2 LEU A 511       3.957  13.433 341.823  1.00 79.64           H  
ATOM   3742  HG  LEU A 511       2.089  11.483 340.420  1.00 73.70           H  
ATOM   3743 HD11 LEU A 511       3.705   9.878 340.298  1.00 70.58           H  
ATOM   3744 HD12 LEU A 511       4.783  11.256 340.167  1.00 70.58           H  
ATOM   3745 HD13 LEU A 511       4.593  10.438 341.705  1.00 70.58           H  
ATOM   3746 HD21 LEU A 511       2.811  10.571 343.062  1.00 98.71           H  
ATOM   3747 HD22 LEU A 511       2.182  12.201 343.185  1.00 98.71           H  
ATOM   3748 HD23 LEU A 511       1.232  10.953 342.405  1.00 98.71           H  
ATOM   3749  N   VAL A 512       1.740  13.641 338.184  1.00 86.11           N  
ATOM   3750  CA  VAL A 512       0.938  13.209 337.036  1.00 84.05           C  
ATOM   3751  C   VAL A 512       1.528  13.680 335.690  1.00 76.76           C  
ATOM   3752  O   VAL A 512       1.610  12.871 334.766  1.00 86.05           O  
ATOM   3753  CB  VAL A 512      -0.547  13.669 337.179  1.00 81.22           C  
ATOM   3754  CG1 VAL A 512      -1.405  13.601 335.896  1.00 84.09           C  
ATOM   3755  CG2 VAL A 512      -1.257  12.864 338.283  1.00 77.06           C  
ATOM   3756  H   VAL A 512       1.316  14.330 338.791  1.00 86.11           H  
ATOM   3757  HA  VAL A 512       0.949  12.117 337.024  1.00 84.05           H  
ATOM   3758  HB  VAL A 512      -0.539  14.712 337.500  1.00 81.22           H  
ATOM   3759 HG11 VAL A 512      -2.442  13.865 336.104  1.00 84.09           H  
ATOM   3760 HG12 VAL A 512      -1.061  14.291 335.126  1.00 84.09           H  
ATOM   3761 HG13 VAL A 512      -1.400  12.597 335.471  1.00 84.09           H  
ATOM   3762 HG21 VAL A 512      -2.255  13.258 338.478  1.00 77.06           H  
ATOM   3763 HG22 VAL A 512      -1.365  11.818 337.997  1.00 77.06           H  
ATOM   3764 HG23 VAL A 512      -0.711  12.883 339.225  1.00 77.06           H  
ATOM   3765  N   ASN A 513       1.969  14.949 335.618  1.00 77.99           N  
ATOM   3766  CA  ASN A 513       2.561  15.578 334.429  1.00 82.50           C  
ATOM   3767  C   ASN A 513       3.948  15.018 334.035  1.00 78.51           C  
ATOM   3768  O   ASN A 513       4.393  15.263 332.915  1.00 95.68           O  
ATOM   3769  CB  ASN A 513       2.598  17.108 334.652  1.00 86.23           C  
ATOM   3770  CG  ASN A 513       2.844  17.942 333.389  1.00 85.59           C  
ATOM   3771  OD1 ASN A 513       3.829  18.672 333.312  1.00 81.41           O  
ATOM   3772  ND2 ASN A 513       1.947  17.850 332.405  1.00 96.88           N  
ATOM   3773  H   ASN A 513       1.875  15.548 336.428  1.00 77.99           H  
ATOM   3774  HA  ASN A 513       1.910  15.363 333.580  1.00 82.50           H  
ATOM   3775  HB3 ASN A 513       3.329  17.368 335.419  1.00 86.23           H  
ATOM   3776  HB2 ASN A 513       1.630  17.430 335.031  1.00 86.23           H  
ATOM   3777 HD22 ASN A 513       2.081  18.369 331.549  1.00 96.88           H  
ATOM   3778 HD21 ASN A 513       1.162  17.219 332.478  1.00 96.88           H  
ATOM   3779  N   THR A 514       4.588  14.239 334.923  1.00 72.46           N  
ATOM   3780  CA  THR A 514       5.797  13.466 334.618  1.00 68.81           C  
ATOM   3781  C   THR A 514       5.526  12.300 333.643  1.00 86.32           C  
ATOM   3782  O   THR A 514       6.427  11.917 332.898  1.00 93.81           O  
ATOM   3783  CB  THR A 514       6.402  12.849 335.906  1.00 73.19           C  
ATOM   3784  OG1 THR A 514       6.600  13.876 336.848  1.00 82.89           O  
ATOM   3785  CG2 THR A 514       7.760  12.143 335.736  1.00 67.40           C  
ATOM   3786  H   THR A 514       4.165  14.072 335.825  1.00 72.46           H  
ATOM   3787  HA  THR A 514       6.535  14.128 334.161  1.00 68.81           H  
ATOM   3788  HB  THR A 514       5.699  12.139 336.342  1.00 73.19           H  
ATOM   3789  HG1 THR A 514       5.759  14.298 337.044  1.00 82.89           H  
ATOM   3790 HG21 THR A 514       8.160  11.833 336.702  1.00 67.40           H  
ATOM   3791 HG22 THR A 514       7.682  11.243 335.127  1.00 67.40           H  
ATOM   3792 HG23 THR A 514       8.493  12.802 335.269  1.00 67.40           H  
ATOM   3793  N   PHE A 515       4.293  11.767 333.678  1.00 81.45           N  
ATOM   3794  CA  PHE A 515       3.883  10.544 332.989  1.00 82.00           C  
ATOM   3795  C   PHE A 515       2.804  10.788 331.915  1.00 89.02           C  
ATOM   3796  O   PHE A 515       2.321   9.813 331.339  1.00111.28           O  
ATOM   3797  CB  PHE A 515       3.421   9.523 334.054  1.00 76.57           C  
ATOM   3798  CG  PHE A 515       4.457   9.211 335.127  1.00 87.71           C  
ATOM   3799  CD1 PHE A 515       5.754   8.778 334.774  1.00 84.20           C  
ATOM   3800  CD2 PHE A 515       4.123   9.323 336.494  1.00 94.32           C  
ATOM   3801  CE1 PHE A 515       6.691   8.508 335.763  1.00 90.35           C  
ATOM   3802  CE2 PHE A 515       5.074   9.041 337.466  1.00 88.45           C  
ATOM   3803  CZ  PHE A 515       6.353   8.643 337.103  1.00 86.38           C  
ATOM   3804  H   PHE A 515       3.600  12.170 334.294  1.00 81.45           H  
ATOM   3805  HA  PHE A 515       4.731  10.115 332.452  1.00 82.00           H  
ATOM   3806  HB3 PHE A 515       3.138   8.582 333.580  1.00 76.57           H  
ATOM   3807  HB2 PHE A 515       2.518   9.899 334.540  1.00 76.57           H  
ATOM   3808  HD1 PHE A 515       6.032   8.669 333.737  1.00 84.20           H  
ATOM   3809  HD2 PHE A 515       3.134   9.640 336.792  1.00 94.32           H  
ATOM   3810  HE1 PHE A 515       7.687   8.193 335.488  1.00 90.35           H  
ATOM   3811  HE2 PHE A 515       4.821   9.133 338.509  1.00 88.45           H  
ATOM   3812  HZ  PHE A 515       7.087   8.431 337.867  1.00 86.38           H  
ATOM   3813  N   CYS A 516       2.467  12.059 331.631  1.00 90.32           N  
ATOM   3814  CA  CYS A 516       1.569  12.459 330.544  1.00108.30           C  
ATOM   3815  C   CYS A 516       1.830  13.913 330.130  1.00126.14           C  
ATOM   3816  O   CYS A 516       2.191  14.736 330.969  1.00114.02           O  
ATOM   3817  CB  CYS A 516       0.089  12.181 330.903  1.00 98.54           C  
ATOM   3818  SG  CYS A 516      -0.616  12.963 332.386  1.00116.88           S  
ATOM   3819  H   CYS A 516       2.901  12.817 332.139  1.00 90.32           H  
ATOM   3820  HA  CYS A 516       1.819  11.842 329.679  1.00108.30           H  
ATOM   3821  HB3 CYS A 516      -0.042  11.106 331.030  1.00 98.54           H  
ATOM   3822  HB2 CYS A 516      -0.548  12.446 330.058  1.00 98.54           H  
ATOM   3823  N   ASP A 517       1.632  14.189 328.830  1.00137.31           N  
ATOM   3824  CA  ASP A 517       1.822  15.495 328.195  1.00139.52           C  
ATOM   3825  C   ASP A 517       0.616  16.415 328.497  1.00133.91           C  
ATOM   3826  O   ASP A 517       0.567  17.017 329.570  1.00129.73           O  
ATOM   3827  CB  ASP A 517       2.134  15.313 326.680  1.00144.12           C  
ATOM   3828  CG  ASP A 517       2.395  16.586 325.848  1.00153.93           C  
ATOM   3829  OD1 ASP A 517       2.864  17.594 326.421  1.00155.87           O  
ATOM   3830  OD2 ASP A 517       2.229  16.484 324.613  1.00158.93           O1-
ATOM   3831  H   ASP A 517       1.337  13.448 328.212  1.00137.31           H  
ATOM   3832  HA  ASP A 517       2.697  15.960 328.654  1.00139.52           H  
ATOM   3833  HB3 ASP A 517       1.338  14.729 326.212  1.00144.12           H  
ATOM   3834  HB2 ASP A 517       3.022  14.686 326.587  1.00144.12           H  
ATOM   3835  N   SER A 518      -0.321  16.515 327.539  1.00148.92           N  
ATOM   3836  CA  SER A 518      -1.508  17.363 327.596  1.00148.85           C  
ATOM   3837  C   SER A 518      -2.637  16.624 328.333  1.00142.66           C  
ATOM   3838  O   SER A 518      -3.489  16.005 327.696  1.00155.49           O  
ATOM   3839  CB  SER A 518      -1.899  17.756 326.157  1.00  0.00           C  
ATOM   3840  OG  SER A 518      -1.004  18.730 325.658  1.00  0.00           O  
ATOM   3841  H   SER A 518      -0.202  15.988 326.686  1.00148.92           H  
ATOM   3842  HA  SER A 518      -1.290  18.276 328.155  1.00148.85           H  
ATOM   3843  HB2 SER A 518      -1.911  16.891 325.492  1.00  0.00           H  
ATOM   3844  HB3 SER A 518      -2.899  18.192 326.134  1.00  0.00           H  
ATOM   3845  HG  SER A 518      -0.138  18.327 325.545  1.00  0.00           H  
ATOM   3846  N   CYS A 519      -2.577  16.675 329.672  1.00124.29           N  
ATOM   3847  CA  CYS A 519      -3.460  15.939 330.578  1.00128.70           C  
ATOM   3848  C   CYS A 519      -3.943  16.781 331.772  1.00119.38           C  
ATOM   3849  O   CYS A 519      -4.888  16.356 332.436  1.00122.00           O  
ATOM   3850  CB  CYS A 519      -2.746  14.647 331.027  1.00116.83           C  
ATOM   3851  SG  CYS A 519      -1.140  14.860 331.854  1.00152.20           S  
ATOM   3852  H   CYS A 519      -1.804  17.161 330.104  1.00124.29           H  
ATOM   3853  HA  CYS A 519      -4.367  15.650 330.043  1.00128.70           H  
ATOM   3854  HB3 CYS A 519      -2.589  14.004 330.161  1.00116.83           H  
ATOM   3855  HB2 CYS A 519      -3.395  14.084 331.700  1.00116.83           H  
ATOM   3856  N   ILE A 520      -3.313  17.942 332.025  1.00112.50           N  
ATOM   3857  CA  ILE A 520      -3.671  18.858 333.110  1.00 95.54           C  
ATOM   3858  C   ILE A 520      -3.765  20.275 332.495  1.00 96.24           C  
ATOM   3859  O   ILE A 520      -2.721  20.858 332.195  1.00 88.49           O  
ATOM   3860  CB  ILE A 520      -2.603  18.863 334.248  1.00109.70           C  
ATOM   3861  CG1 ILE A 520      -2.374  17.441 334.809  1.00107.36           C  
ATOM   3862  CG2 ILE A 520      -2.984  19.831 335.398  1.00 97.87           C  
ATOM   3863  CD1 ILE A 520      -1.228  17.344 335.817  1.00 91.17           C  
ATOM   3864  H   ILE A 520      -2.550  18.239 331.436  1.00112.50           H  
ATOM   3865  HA  ILE A 520      -4.612  18.567 333.575  1.00 95.54           H  
ATOM   3866  HB  ILE A 520      -1.650  19.194 333.833  1.00109.70           H  
ATOM   3867 HG13 ILE A 520      -2.150  16.742 334.005  1.00107.36           H  
ATOM   3868 HG12 ILE A 520      -3.295  17.077 335.269  1.00107.36           H  
ATOM   3869 HG21 ILE A 520      -2.221  19.862 336.174  1.00 97.87           H  
ATOM   3870 HG22 ILE A 520      -3.109  20.858 335.058  1.00 97.87           H  
ATOM   3871 HG23 ILE A 520      -3.919  19.530 335.871  1.00 97.87           H  
ATOM   3872 HD11 ILE A 520      -0.582  16.496 335.597  1.00 91.17           H  
ATOM   3873 HD12 ILE A 520      -0.600  18.234 335.821  1.00 91.17           H  
ATOM   3874 HD13 ILE A 520      -1.627  17.208 336.818  1.00 91.17           H  
ATOM   3875  N   PRO A 521      -5.001  20.797 332.291  1.00 97.97           N  
ATOM   3876  CA  PRO A 521      -5.230  22.179 331.814  1.00 99.72           C  
ATOM   3877  C   PRO A 521      -4.605  23.273 332.698  1.00 98.45           C  
ATOM   3878  O   PRO A 521      -4.489  23.088 333.911  1.00109.62           O  
ATOM   3879  CB  PRO A 521      -6.763  22.315 331.779  1.00106.23           C  
ATOM   3880  CG  PRO A 521      -7.281  20.893 331.657  1.00103.27           C  
ATOM   3881  CD  PRO A 521      -6.268  20.081 332.449  1.00 90.61           C  
ATOM   3882  HA  PRO A 521      -4.832  22.244 330.800  1.00 99.72           H  
ATOM   3883  HB3 PRO A 521      -7.106  22.944 330.958  1.00106.23           H  
ATOM   3884  HB2 PRO A 521      -7.139  22.762 332.700  1.00106.23           H  
ATOM   3885  HG3 PRO A 521      -7.247  20.589 330.610  1.00103.27           H  
ATOM   3886  HG2 PRO A 521      -8.306  20.772 332.009  1.00103.27           H  
ATOM   3887  HD2 PRO A 521      -6.529  20.055 333.507  1.00 90.61           H  
ATOM   3888  HD3 PRO A 521      -6.234  19.056 332.077  1.00 90.61           H  
ATOM   3889  N   LYS A 522      -4.240  24.402 332.064  1.00 95.33           N  
ATOM   3890  CA  LYS A 522      -3.641  25.581 332.705  1.00 85.06           C  
ATOM   3891  C   LYS A 522      -4.511  26.205 333.817  1.00 97.66           C  
ATOM   3892  O   LYS A 522      -3.951  26.774 334.751  1.00102.81           O  
ATOM   3893  CB  LYS A 522      -3.247  26.607 331.619  1.00 90.29           C  
ATOM   3894  CG  LYS A 522      -2.391  27.784 332.131  1.00 83.64           C  
ATOM   3895  CD  LYS A 522      -1.909  28.703 330.994  1.00 89.88           C  
ATOM   3896  CE  LYS A 522      -0.978  29.842 331.452  1.00116.65           C  
ATOM   3897  NZ  LYS A 522       0.361  29.358 331.838  1.00106.20           N1+
ATOM   3898  H   LYS A 522      -4.374  24.469 331.065  1.00 95.33           H  
ATOM   3899  HA  LYS A 522      -2.720  25.244 333.177  1.00 85.06           H  
ATOM   3900  HB3 LYS A 522      -4.140  26.986 331.121  1.00 90.29           H  
ATOM   3901  HB2 LYS A 522      -2.671  26.087 330.852  1.00 90.29           H  
ATOM   3902  HG3 LYS A 522      -1.538  27.389 332.683  1.00 83.64           H  
ATOM   3903  HG2 LYS A 522      -2.963  28.383 332.840  1.00 83.64           H  
ATOM   3904  HD3 LYS A 522      -2.782  29.145 330.512  1.00 89.88           H  
ATOM   3905  HD2 LYS A 522      -1.419  28.110 330.220  1.00 89.88           H  
ATOM   3906  HE3 LYS A 522      -1.422  30.392 332.283  1.00116.65           H  
ATOM   3907  HE2 LYS A 522      -0.848  30.554 330.636  1.00116.65           H  
ATOM   3908  HZ1 LYS A 522       0.940  30.147 332.095  1.00106.20           H  
ATOM   3909  HZ2 LYS A 522       0.285  28.723 332.619  1.00106.20           H  
ATOM   3910  HZ3 LYS A 522       0.784  28.880 331.055  1.00106.20           H  
ATOM   3911  N   THR A 523      -5.843  26.035 333.732  1.00 97.43           N  
ATOM   3912  CA  THR A 523      -6.816  26.409 334.763  1.00102.43           C  
ATOM   3913  C   THR A 523      -6.552  25.717 336.115  1.00108.44           C  
ATOM   3914  O   THR A 523      -6.564  26.397 337.139  1.00107.33           O  
ATOM   3915  CB  THR A 523      -8.262  26.058 334.321  1.00103.72           C  
ATOM   3916  OG1 THR A 523      -8.544  26.718 333.102  1.00111.85           O  
ATOM   3917  CG2 THR A 523      -9.370  26.429 335.327  1.00 95.10           C  
ATOM   3918  H   THR A 523      -6.228  25.568 332.924  1.00 97.43           H  
ATOM   3919  HA  THR A 523      -6.740  27.488 334.913  1.00102.43           H  
ATOM   3920  HB  THR A 523      -8.329  24.988 334.117  1.00103.72           H  
ATOM   3921  HG1 THR A 523      -8.636  27.658 333.276  1.00111.85           H  
ATOM   3922 HG21 THR A 523     -10.359  26.251 334.902  1.00 95.10           H  
ATOM   3923 HG22 THR A 523      -9.310  25.836 336.240  1.00 95.10           H  
ATOM   3924 HG23 THR A 523      -9.315  27.481 335.610  1.00 95.10           H  
ATOM   3925  N   PHE A 524      -6.270  24.400 336.087  1.00109.95           N  
ATOM   3926  CA  PHE A 524      -5.890  23.618 337.265  1.00 95.36           C  
ATOM   3927  C   PHE A 524      -4.513  24.000 337.823  1.00 89.80           C  
ATOM   3928  O   PHE A 524      -4.374  24.037 339.044  1.00104.39           O  
ATOM   3929  CB  PHE A 524      -5.981  22.106 336.983  1.00  0.00           C  
ATOM   3930  CG  PHE A 524      -7.402  21.595 336.840  1.00  0.00           C  
ATOM   3931  CD1 PHE A 524      -8.027  21.581 335.576  1.00  0.00           C  
ATOM   3932  CD2 PHE A 524      -8.170  21.301 337.986  1.00  0.00           C  
ATOM   3933  CE1 PHE A 524      -9.359  21.209 335.461  1.00  0.00           C  
ATOM   3934  CE2 PHE A 524      -9.503  20.933 337.852  1.00  0.00           C  
ATOM   3935  CZ  PHE A 524     -10.092  20.881 336.595  1.00  0.00           C  
ATOM   3936  HB2 PHE A 524      -5.422  21.853 336.081  1.00  0.00           H  
ATOM   3937  HB3 PHE A 524      -5.505  21.547 337.792  1.00  0.00           H  
ATOM   3938  HD1 PHE A 524      -7.467  21.859 334.698  1.00  0.00           H  
ATOM   3939  HD2 PHE A 524      -7.726  21.359 338.969  1.00  0.00           H  
ATOM   3940  HE1 PHE A 524      -9.829  21.185 334.489  1.00  0.00           H  
ATOM   3941  HE2 PHE A 524     -10.086  20.695 338.730  1.00  0.00           H  
ATOM   3942  HZ  PHE A 524     -11.130  20.596 336.499  1.00  0.00           H  
ATOM   3943  H   PHE A 524      -6.245  23.912 335.203  1.00109.95           H  
ATOM   3944  HA  PHE A 524      -6.614  23.842 338.051  1.00 95.36           H  
ATOM   3945  N   TRP A 525      -3.549  24.324 336.939  1.00 86.86           N  
ATOM   3946  CA  TRP A 525      -2.235  24.854 337.315  1.00 90.95           C  
ATOM   3947  C   TRP A 525      -2.297  26.197 338.055  1.00 94.84           C  
ATOM   3948  O   TRP A 525      -1.595  26.338 339.053  1.00 90.32           O  
ATOM   3949  CB  TRP A 525      -1.279  24.918 336.110  1.00 93.71           C  
ATOM   3950  CG  TRP A 525      -0.752  23.597 335.639  1.00 91.37           C  
ATOM   3951  CD1 TRP A 525      -1.093  22.953 334.500  1.00 97.81           C  
ATOM   3952  CD2 TRP A 525       0.200  22.725 336.320  1.00 97.11           C  
ATOM   3953  NE1 TRP A 525      -0.395  21.767 334.413  1.00 99.72           N  
ATOM   3954  CE2 TRP A 525       0.417  21.570 335.510  1.00 96.70           C  
ATOM   3955  CE3 TRP A 525       0.909  22.794 337.542  1.00104.58           C  
ATOM   3956  CZ2 TRP A 525       1.300  20.546 335.888  1.00 91.39           C  
ATOM   3957  CZ3 TRP A 525       1.794  21.770 337.936  1.00 93.21           C  
ATOM   3958  CH2 TRP A 525       1.995  20.651 337.106  1.00 79.72           C  
ATOM   3959  H   TRP A 525      -3.743  24.265 335.949  1.00 86.86           H  
ATOM   3960  HA  TRP A 525      -1.788  24.163 338.026  1.00 90.95           H  
ATOM   3961  HB3 TRP A 525      -0.399  25.507 336.377  1.00 93.71           H  
ATOM   3962  HB2 TRP A 525      -1.742  25.445 335.278  1.00 93.71           H  
ATOM   3963  HD1 TRP A 525      -1.793  23.320 333.768  1.00 97.81           H  
ATOM   3964  HE1 TRP A 525      -0.496  21.136 333.629  1.00 99.72           H  
ATOM   3965  HE3 TRP A 525       0.764  23.649 338.183  1.00104.58           H  
ATOM   3966  HZ2 TRP A 525       1.444  19.691 335.248  1.00 91.39           H  
ATOM   3967  HZ3 TRP A 525       2.322  21.846 338.876  1.00 93.21           H  
ATOM   3968  HH2 TRP A 525       2.680  19.874 337.404  1.00 79.72           H  
ATOM   3969  N   ASN A 526      -3.156  27.127 337.603  1.00103.74           N  
ATOM   3970  CA  ASN A 526      -3.381  28.414 338.270  1.00104.40           C  
ATOM   3971  C   ASN A 526      -4.099  28.255 339.621  1.00 94.70           C  
ATOM   3972  O   ASN A 526      -3.739  28.965 340.558  1.00 94.84           O  
ATOM   3973  CB  ASN A 526      -4.161  29.390 337.355  1.00110.61           C  
ATOM   3974  CG  ASN A 526      -3.470  29.757 336.035  1.00103.51           C  
ATOM   3975  OD1 ASN A 526      -4.129  29.858 335.003  1.00 97.21           O  
ATOM   3976  ND2 ASN A 526      -2.154  29.983 336.048  1.00100.19           N  
ATOM   3977  H   ASN A 526      -3.697  26.948 336.766  1.00103.74           H  
ATOM   3978  HA  ASN A 526      -2.401  28.843 338.482  1.00104.40           H  
ATOM   3979  HB3 ASN A 526      -4.340  30.326 337.887  1.00110.61           H  
ATOM   3980  HB2 ASN A 526      -5.146  28.977 337.128  1.00110.61           H  
ATOM   3981 HD22 ASN A 526      -1.682  30.243 335.195  1.00100.19           H  
ATOM   3982 HD21 ASN A 526      -1.627  29.907 336.904  1.00100.19           H  
ATOM   3983  N   LEU A 527      -5.064  27.322 339.704  1.00 90.47           N  
ATOM   3984  CA  LEU A 527      -5.844  27.019 340.908  1.00 89.99           C  
ATOM   3985  C   LEU A 527      -5.004  26.342 342.005  1.00 89.36           C  
ATOM   3986  O   LEU A 527      -5.163  26.702 343.168  1.00101.12           O  
ATOM   3987  CB  LEU A 527      -7.071  26.147 340.536  1.00 90.34           C  
ATOM   3988  CG  LEU A 527      -8.404  26.912 340.349  1.00 92.75           C  
ATOM   3989  CD1 LEU A 527      -8.356  28.041 339.294  1.00110.60           C  
ATOM   3990  CD2 LEU A 527      -9.569  25.928 340.105  1.00 82.92           C  
ATOM   3991  H   LEU A 527      -5.305  26.790 338.879  1.00 90.47           H  
ATOM   3992  HA  LEU A 527      -6.200  27.964 341.322  1.00 89.99           H  
ATOM   3993  HB3 LEU A 527      -7.245  25.414 341.327  1.00 90.34           H  
ATOM   3994  HB2 LEU A 527      -6.854  25.551 339.651  1.00 90.34           H  
ATOM   3995  HG  LEU A 527      -8.605  27.397 341.306  1.00 92.75           H  
ATOM   3996 HD11 LEU A 527      -8.688  28.984 339.728  1.00110.60           H  
ATOM   3997 HD12 LEU A 527      -7.358  28.214 338.899  1.00110.60           H  
ATOM   3998 HD13 LEU A 527      -8.994  27.843 338.433  1.00110.60           H  
ATOM   3999 HD21 LEU A 527     -10.066  26.084 339.147  1.00 82.92           H  
ATOM   4000 HD22 LEU A 527      -9.238  24.889 340.118  1.00 82.92           H  
ATOM   4001 HD23 LEU A 527     -10.329  26.031 340.880  1.00 82.92           H  
ATOM   4002  N   GLY A 528      -4.123  25.399 341.623  1.00 91.30           N  
ATOM   4003  CA  GLY A 528      -3.240  24.679 342.544  1.00 84.51           C  
ATOM   4004  C   GLY A 528      -2.115  25.584 343.067  1.00 87.24           C  
ATOM   4005  O   GLY A 528      -1.702  25.433 344.215  1.00 95.66           O  
ATOM   4006  H   GLY A 528      -4.074  25.137 340.646  1.00 91.30           H  
ATOM   4007  HA3 GLY A 528      -2.797  23.832 342.019  1.00 84.51           H  
ATOM   4008  HA2 GLY A 528      -3.815  24.274 343.379  1.00 84.51           H  
ATOM   4009  N   TYR A 529      -1.651  26.541 342.244  1.00 84.35           N  
ATOM   4010  CA  TYR A 529      -0.638  27.539 342.595  1.00 79.78           C  
ATOM   4011  C   TYR A 529      -1.209  28.629 343.528  1.00 87.46           C  
ATOM   4012  O   TYR A 529      -0.483  29.096 344.406  1.00 95.54           O  
ATOM   4013  CB  TYR A 529      -0.074  28.121 341.284  1.00 74.29           C  
ATOM   4014  CG  TYR A 529       1.304  28.756 341.331  1.00 58.40           C  
ATOM   4015  CD1 TYR A 529       2.424  28.011 340.905  1.00 64.63           C  
ATOM   4016  CD2 TYR A 529       1.476  30.098 341.726  1.00 66.19           C  
ATOM   4017  CE1 TYR A 529       3.701  28.596 340.859  1.00 66.22           C  
ATOM   4018  CE2 TYR A 529       2.754  30.687 341.667  1.00 68.42           C  
ATOM   4019  CZ  TYR A 529       3.866  29.939 341.241  1.00 61.10           C  
ATOM   4020  OH  TYR A 529       5.101  30.511 341.203  1.00 67.69           O  
ATOM   4021  H   TYR A 529      -2.027  26.607 341.308  1.00 84.35           H  
ATOM   4022  HA  TYR A 529       0.174  27.033 343.123  1.00 79.78           H  
ATOM   4023  HB3 TYR A 529      -0.787  28.805 340.822  1.00 74.29           H  
ATOM   4024  HB2 TYR A 529       0.037  27.302 340.576  1.00 74.29           H  
ATOM   4025  HD1 TYR A 529       2.310  26.988 340.589  1.00 64.63           H  
ATOM   4026  HD2 TYR A 529       0.631  30.685 342.052  1.00 66.19           H  
ATOM   4027  HE1 TYR A 529       4.549  28.014 340.528  1.00 66.22           H  
ATOM   4028  HE2 TYR A 529       2.883  31.721 341.931  1.00 68.42           H  
ATOM   4029  HH  TYR A 529       5.132  31.368 341.644  1.00 67.69           H  
ATOM   4030  N   TRP A 530      -2.504  28.968 343.362  1.00 91.88           N  
ATOM   4031  CA  TRP A 530      -3.257  29.846 344.264  1.00 97.77           C  
ATOM   4032  C   TRP A 530      -3.664  29.174 345.582  1.00 98.42           C  
ATOM   4033  O   TRP A 530      -3.734  29.870 346.593  1.00101.04           O  
ATOM   4034  CB  TRP A 530      -4.497  30.451 343.564  1.00108.83           C  
ATOM   4035  CG  TRP A 530      -4.359  31.918 343.318  1.00108.44           C  
ATOM   4036  CD1 TRP A 530      -4.016  32.506 342.152  1.00122.26           C  
ATOM   4037  CD2 TRP A 530      -4.421  32.985 344.307  1.00104.45           C  
ATOM   4038  NE1 TRP A 530      -3.820  33.857 342.360  1.00123.25           N  
ATOM   4039  CE2 TRP A 530      -4.023  34.202 343.680  1.00120.01           C  
ATOM   4040  CE3 TRP A 530      -4.743  33.044 345.684  1.00115.93           C  
ATOM   4041  CZ2 TRP A 530      -3.906  35.404 344.397  1.00120.84           C  
ATOM   4042  CZ3 TRP A 530      -4.679  34.256 346.397  1.00116.89           C  
ATOM   4043  CH2 TRP A 530      -4.249  35.435 345.759  1.00113.91           C  
ATOM   4044  H   TRP A 530      -3.031  28.557 342.603  1.00 91.88           H  
ATOM   4045  HA  TRP A 530      -2.593  30.663 344.551  1.00 97.77           H  
ATOM   4046  HB3 TRP A 530      -5.388  30.343 344.185  1.00108.83           H  
ATOM   4047  HB2 TRP A 530      -4.743  29.931 342.640  1.00108.83           H  
ATOM   4048  HD1 TRP A 530      -3.880  31.977 341.221  1.00122.26           H  
ATOM   4049  HE1 TRP A 530      -3.539  34.489 341.623  1.00123.25           H  
ATOM   4050  HE3 TRP A 530      -5.054  32.146 346.197  1.00115.93           H  
ATOM   4051  HZ2 TRP A 530      -3.582  36.301 343.903  1.00120.84           H  
ATOM   4052  HZ3 TRP A 530      -4.953  34.276 347.441  1.00116.89           H  
ATOM   4053  HH2 TRP A 530      -4.192  36.362 346.309  1.00113.91           H  
ATOM   4054  N   LEU A 531      -3.910  27.854 345.567  1.00 95.38           N  
ATOM   4055  CA  LEU A 531      -4.211  27.079 346.771  1.00 92.17           C  
ATOM   4056  C   LEU A 531      -3.009  27.039 347.729  1.00 89.54           C  
ATOM   4057  O   LEU A 531      -3.200  27.162 348.934  1.00 87.44           O  
ATOM   4058  CB  LEU A 531      -4.697  25.667 346.376  1.00 84.81           C  
ATOM   4059  CG  LEU A 531      -5.219  24.809 347.550  1.00 83.07           C  
ATOM   4060  CD1 LEU A 531      -6.474  25.408 348.219  1.00 72.92           C  
ATOM   4061  CD2 LEU A 531      -5.414  23.341 347.127  1.00 76.26           C  
ATOM   4062  H   LEU A 531      -3.882  27.344 344.695  1.00 95.38           H  
ATOM   4063  HA  LEU A 531      -5.024  27.592 347.286  1.00 92.17           H  
ATOM   4064  HB3 LEU A 531      -3.874  25.145 345.886  1.00 84.81           H  
ATOM   4065  HB2 LEU A 531      -5.487  25.747 345.629  1.00 84.81           H  
ATOM   4066  HG  LEU A 531      -4.442  24.797 348.309  1.00 83.07           H  
ATOM   4067 HD11 LEU A 531      -7.278  24.681 348.339  1.00 72.92           H  
ATOM   4068 HD12 LEU A 531      -6.231  25.775 349.216  1.00 72.92           H  
ATOM   4069 HD13 LEU A 531      -6.885  26.244 347.655  1.00 72.92           H  
ATOM   4070 HD21 LEU A 531      -4.876  22.681 347.807  1.00 76.26           H  
ATOM   4071 HD22 LEU A 531      -6.459  23.032 347.132  1.00 76.26           H  
ATOM   4072 HD23 LEU A 531      -5.032  23.147 346.124  1.00 76.26           H  
ATOM   4073  N   CYS A 532      -1.792  26.949 347.168  1.00 93.08           N  
ATOM   4074  CA  CYS A 532      -0.527  27.036 347.895  1.00 90.86           C  
ATOM   4075  C   CYS A 532      -0.308  28.393 348.598  1.00 99.26           C  
ATOM   4076  O   CYS A 532       0.385  28.421 349.614  1.00106.17           O  
ATOM   4077  CB  CYS A 532       0.658  26.759 346.962  1.00 90.52           C  
ATOM   4078  SG  CYS A 532       0.654  25.054 346.350  1.00 84.66           S  
ATOM   4079  H   CYS A 532      -1.721  26.845 346.166  1.00 93.08           H  
ATOM   4080  HA  CYS A 532      -0.550  26.272 348.671  1.00 90.86           H  
ATOM   4081  HB3 CYS A 532       1.607  26.941 347.469  1.00 90.52           H  
ATOM   4082  HB2 CYS A 532       0.601  27.423 346.103  1.00 90.52           H  
ATOM   4083  HG  CYS A 532      -0.439  25.177 345.587  1.00 84.66           H  
ATOM   4084  N   TYR A 533      -0.907  29.479 348.071  1.00109.24           N  
ATOM   4085  CA  TYR A 533      -0.863  30.814 348.672  1.00103.87           C  
ATOM   4086  C   TYR A 533      -1.796  30.992 349.881  1.00 93.89           C  
ATOM   4087  O   TYR A 533      -1.514  31.877 350.688  1.00100.99           O  
ATOM   4088  CB  TYR A 533      -1.203  31.896 347.629  1.00 98.23           C  
ATOM   4089  CG  TYR A 533      -0.236  32.157 346.489  1.00 97.08           C  
ATOM   4090  CD1 TYR A 533       1.152  31.940 346.623  1.00 90.87           C  
ATOM   4091  CD2 TYR A 533      -0.732  32.748 345.309  1.00100.19           C  
ATOM   4092  CE1 TYR A 533       2.030  32.355 345.605  1.00 85.55           C  
ATOM   4093  CE2 TYR A 533       0.148  33.172 344.300  1.00 93.18           C  
ATOM   4094  CZ  TYR A 533       1.533  32.997 344.457  1.00 90.63           C  
ATOM   4095  OH  TYR A 533       2.388  33.473 343.509  1.00 98.61           O  
ATOM   4096  H   TYR A 533      -1.464  29.387 347.234  1.00109.24           H  
ATOM   4097  HA  TYR A 533       0.144  30.990 349.051  1.00103.87           H  
ATOM   4098  HB3 TYR A 533      -1.267  32.850 348.148  1.00 98.23           H  
ATOM   4099  HB2 TYR A 533      -2.198  31.729 347.220  1.00 98.23           H  
ATOM   4100  HD1 TYR A 533       1.570  31.499 347.514  1.00 90.87           H  
ATOM   4101  HD2 TYR A 533      -1.789  32.933 345.200  1.00100.19           H  
ATOM   4102  HE1 TYR A 533       3.087  32.210 345.734  1.00 85.55           H  
ATOM   4103  HE2 TYR A 533      -0.243  33.664 343.425  1.00 93.18           H  
ATOM   4104  HH  TYR A 533       3.310  33.239 343.669  1.00 98.61           H  
ATOM   4105  N   ILE A 534      -2.867  30.183 350.019  1.00 75.81           N  
ATOM   4106  CA  ILE A 534      -3.770  30.286 351.177  1.00 93.26           C  
ATOM   4107  C   ILE A 534      -3.154  29.699 352.467  1.00104.19           C  
ATOM   4108  O   ILE A 534      -3.666  29.991 353.544  1.00103.94           O  
ATOM   4109  CB  ILE A 534      -5.213  29.734 350.937  1.00 97.63           C  
ATOM   4110  CG1 ILE A 534      -5.477  28.236 351.241  1.00106.67           C  
ATOM   4111  CG2 ILE A 534      -5.746  30.150 349.551  1.00 81.49           C  
ATOM   4112  CD1 ILE A 534      -6.964  27.854 351.227  1.00110.36           C  
ATOM   4113  H   ILE A 534      -3.066  29.463 349.337  1.00 75.81           H  
ATOM   4114  HA  ILE A 534      -3.902  31.350 351.375  1.00 93.26           H  
ATOM   4115  HB  ILE A 534      -5.832  30.280 351.652  1.00 97.63           H  
ATOM   4116 HG13 ILE A 534      -5.090  27.949 352.217  1.00106.67           H  
ATOM   4117 HG12 ILE A 534      -4.958  27.614 350.520  1.00106.67           H  
ATOM   4118 HG21 ILE A 534      -6.822  29.996 349.470  1.00 81.49           H  
ATOM   4119 HG22 ILE A 534      -5.559  31.206 349.357  1.00 81.49           H  
ATOM   4120 HG23 ILE A 534      -5.272  29.575 348.757  1.00 81.49           H  
ATOM   4121 HD11 ILE A 534      -7.120  26.896 351.724  1.00110.36           H  
ATOM   4122 HD12 ILE A 534      -7.573  28.596 351.743  1.00110.36           H  
ATOM   4123 HD13 ILE A 534      -7.339  27.759 350.208  1.00110.36           H  
ATOM   4124  N   ASN A 535      -2.033  28.958 352.353  1.00105.54           N  
ATOM   4125  CA  ASN A 535      -1.158  28.573 353.466  1.00102.86           C  
ATOM   4126  C   ASN A 535      -0.610  29.804 354.217  1.00103.99           C  
ATOM   4127  O   ASN A 535      -0.595  29.796 355.447  1.00105.30           O  
ATOM   4128  CB  ASN A 535      -0.014  27.689 352.913  1.00102.93           C  
ATOM   4129  CG  ASN A 535       0.961  27.170 353.976  1.00105.78           C  
ATOM   4130  OD1 ASN A 535       2.136  27.528 353.972  1.00109.76           O  
ATOM   4131  ND2 ASN A 535       0.481  26.329 354.891  1.00 97.56           N  
ATOM   4132  H   ASN A 535      -1.680  28.756 351.428  1.00105.54           H  
ATOM   4133  HA  ASN A 535      -1.760  27.983 354.161  1.00102.86           H  
ATOM   4134  HB3 ASN A 535       0.561  28.253 352.179  1.00102.93           H  
ATOM   4135  HB2 ASN A 535      -0.426  26.834 352.380  1.00102.93           H  
ATOM   4136 HD22 ASN A 535       1.097  25.959 355.600  1.00 97.56           H  
ATOM   4137 HD21 ASN A 535      -0.483  26.028 354.860  1.00 97.56           H  
ATOM   4138  N   SER A 536      -0.218  30.845 353.460  1.00102.87           N  
ATOM   4139  CA  SER A 536       0.268  32.120 353.987  1.00104.27           C  
ATOM   4140  C   SER A 536      -0.817  32.924 354.726  1.00104.58           C  
ATOM   4141  O   SER A 536      -0.480  33.680 355.636  1.00111.18           O  
ATOM   4142  CB  SER A 536       0.887  32.950 352.843  1.00109.24           C  
ATOM   4143  OG  SER A 536       2.010  32.287 352.297  1.00113.65           O  
ATOM   4144  H   SER A 536      -0.269  30.779 352.453  1.00102.87           H  
ATOM   4145  HA  SER A 536       1.037  31.889 354.720  1.00104.27           H  
ATOM   4146  HB3 SER A 536       1.218  33.924 353.202  1.00109.24           H  
ATOM   4147  HB2 SER A 536       0.165  33.151 352.054  1.00109.24           H  
ATOM   4148  HG  SER A 536       2.684  32.201 352.978  1.00113.65           H  
ATOM   4149  N   THR A 537      -2.088  32.722 354.340  1.00 98.30           N  
ATOM   4150  CA  THR A 537      -3.264  33.323 354.967  1.00 96.86           C  
ATOM   4151  C   THR A 537      -3.697  32.593 356.258  1.00103.09           C  
ATOM   4152  O   THR A 537      -4.175  33.244 357.187  1.00118.27           O  
ATOM   4153  CB  THR A 537      -4.489  33.312 354.008  1.00100.23           C  
ATOM   4154  OG1 THR A 537      -4.095  33.631 352.688  1.00 90.55           O  
ATOM   4155  CG2 THR A 537      -5.587  34.311 354.400  1.00109.11           C  
ATOM   4156  H   THR A 537      -2.277  32.099 353.568  1.00 98.30           H  
ATOM   4157  HA  THR A 537      -3.028  34.358 355.223  1.00 96.86           H  
ATOM   4158  HB  THR A 537      -4.929  32.314 353.968  1.00100.23           H  
ATOM   4159  HG1 THR A 537      -3.612  34.464 352.703  1.00 90.55           H  
ATOM   4160 HG21 THR A 537      -6.424  34.266 353.704  1.00109.11           H  
ATOM   4161 HG22 THR A 537      -5.986  34.115 355.394  1.00109.11           H  
ATOM   4162 HG23 THR A 537      -5.199  35.329 354.383  1.00109.11           H  
ATOM   4163  N   VAL A 538      -3.519  31.259 356.286  1.00112.35           N  
ATOM   4164  CA  VAL A 538      -3.993  30.367 357.346  1.00112.31           C  
ATOM   4165  C   VAL A 538      -2.998  30.208 358.516  1.00113.79           C  
ATOM   4166  O   VAL A 538      -3.460  29.987 359.632  1.00114.18           O  
ATOM   4167  CB  VAL A 538      -4.377  28.971 356.758  1.00 95.78           C  
ATOM   4168  CG1 VAL A 538      -4.549  27.822 357.775  1.00110.71           C  
ATOM   4169  CG2 VAL A 538      -5.669  29.074 355.925  1.00 99.66           C  
ATOM   4170  H   VAL A 538      -3.116  30.804 355.478  1.00112.35           H  
ATOM   4171  HA  VAL A 538      -4.900  30.802 357.771  1.00112.31           H  
ATOM   4172  HB  VAL A 538      -3.579  28.670 356.076  1.00 95.78           H  
ATOM   4173 HG11 VAL A 538      -4.897  26.913 357.284  1.00110.71           H  
ATOM   4174 HG12 VAL A 538      -3.612  27.571 358.269  1.00110.71           H  
ATOM   4175 HG13 VAL A 538      -5.278  28.080 358.544  1.00110.71           H  
ATOM   4176 HG21 VAL A 538      -5.874  28.141 355.398  1.00 99.66           H  
ATOM   4177 HG22 VAL A 538      -6.528  29.290 356.561  1.00 99.66           H  
ATOM   4178 HG23 VAL A 538      -5.618  29.864 355.178  1.00 99.66           H  
ATOM   4179  N   ASN A 539      -1.677  30.335 358.288  1.00120.32           N  
ATOM   4180  CA  ASN A 539      -0.660  30.223 359.351  1.00111.19           C  
ATOM   4181  C   ASN A 539      -0.749  31.306 360.458  1.00122.29           C  
ATOM   4182  O   ASN A 539      -0.620  30.916 361.619  1.00127.53           O  
ATOM   4183  CB  ASN A 539       0.765  30.110 358.744  1.00107.92           C  
ATOM   4184  CG  ASN A 539       1.146  28.745 358.144  1.00119.30           C  
ATOM   4185  OD1 ASN A 539       2.327  28.495 357.917  1.00108.18           O  
ATOM   4186  ND2 ASN A 539       0.185  27.855 357.884  1.00122.01           N  
ATOM   4187  H   ASN A 539      -1.340  30.510 357.350  1.00120.32           H  
ATOM   4188  HA  ASN A 539      -0.889  29.265 359.824  1.00111.19           H  
ATOM   4189  HB3 ASN A 539       1.499  30.296 359.530  1.00107.92           H  
ATOM   4190  HB2 ASN A 539       0.928  30.881 357.991  1.00107.92           H  
ATOM   4191 HD22 ASN A 539       0.423  26.956 357.494  1.00122.01           H  
ATOM   4192 HD21 ASN A 539      -0.784  28.082 358.054  1.00122.01           H  
ATOM   4193  N   PRO A 540      -1.083  32.583 360.142  1.00120.60           N  
ATOM   4194  CA  PRO A 540      -1.518  33.578 361.148  1.00119.00           C  
ATOM   4195  C   PRO A 540      -2.731  33.178 362.004  1.00125.55           C  
ATOM   4196  O   PRO A 540      -2.718  33.417 363.211  1.00125.86           O  
ATOM   4197  CB  PRO A 540      -1.820  34.838 360.322  1.00108.54           C  
ATOM   4198  CG  PRO A 540      -0.884  34.720 359.141  1.00107.36           C  
ATOM   4199  CD  PRO A 540      -0.889  33.227 358.843  1.00116.49           C  
ATOM   4200  HA  PRO A 540      -0.667  33.780 361.798  1.00119.00           H  
ATOM   4201  HB3 PRO A 540      -1.661  35.756 360.887  1.00108.54           H  
ATOM   4202  HB2 PRO A 540      -2.851  34.842 359.965  1.00108.54           H  
ATOM   4203  HG3 PRO A 540       0.108  35.022 359.471  1.00107.36           H  
ATOM   4204  HG2 PRO A 540      -1.169  35.339 358.289  1.00107.36           H  
ATOM   4205  HD2 PRO A 540      -1.724  32.986 358.192  1.00116.49           H  
ATOM   4206  HD3 PRO A 540       0.034  32.928 358.346  1.00116.49           H  
ATOM   4207  N   VAL A 541      -3.742  32.566 361.362  1.00119.77           N  
ATOM   4208  CA  VAL A 541      -4.969  32.092 362.003  1.00118.05           C  
ATOM   4209  C   VAL A 541      -4.721  30.868 362.910  1.00127.32           C  
ATOM   4210  O   VAL A 541      -5.371  30.772 363.947  1.00140.01           O  
ATOM   4211  CB  VAL A 541      -6.075  31.760 360.956  1.00125.04           C  
ATOM   4212  CG1 VAL A 541      -7.367  31.154 361.547  1.00105.40           C  
ATOM   4213  CG2 VAL A 541      -6.433  33.000 360.115  1.00 99.43           C  
ATOM   4214  H   VAL A 541      -3.672  32.400 360.368  1.00119.77           H  
ATOM   4215  HA  VAL A 541      -5.340  32.899 362.640  1.00118.05           H  
ATOM   4216  HB  VAL A 541      -5.682  31.019 360.262  1.00125.04           H  
ATOM   4217 HG11 VAL A 541      -8.137  31.048 360.782  1.00105.40           H  
ATOM   4218 HG12 VAL A 541      -7.203  30.159 361.960  1.00105.40           H  
ATOM   4219 HG13 VAL A 541      -7.773  31.785 362.338  1.00105.40           H  
ATOM   4220 HG21 VAL A 541      -7.190  32.765 359.367  1.00 99.43           H  
ATOM   4221 HG22 VAL A 541      -6.822  33.803 360.741  1.00 99.43           H  
ATOM   4222 HG23 VAL A 541      -5.567  33.388 359.579  1.00 99.43           H  
ATOM   4223  N   CYS A 542      -3.757  29.999 362.551  1.00128.94           N  
ATOM   4224  CA  CYS A 542      -3.323  28.842 363.346  1.00130.99           C  
ATOM   4225  C   CYS A 542      -2.704  29.235 364.699  1.00140.98           C  
ATOM   4226  O   CYS A 542      -2.870  28.486 365.663  1.00146.51           O  
ATOM   4227  CB  CYS A 542      -2.351  27.928 362.576  1.00128.05           C  
ATOM   4228  SG  CYS A 542      -3.217  27.062 361.241  1.00124.65           S  
ATOM   4229  H   CYS A 542      -3.281  30.133 361.669  1.00128.94           H  
ATOM   4230  HA  CYS A 542      -4.214  28.261 363.579  1.00130.99           H  
ATOM   4231  HB3 CYS A 542      -1.918  27.172 363.233  1.00128.05           H  
ATOM   4232  HB2 CYS A 542      -1.525  28.500 362.157  1.00128.05           H  
ATOM   4233  HG  CYS A 542      -2.177  26.319 360.852  1.00124.65           H  
ATOM   4234  N   TYR A 543      -2.042  30.406 364.761  1.00133.72           N  
ATOM   4235  CA  TYR A 543      -1.514  30.978 366.001  1.00135.14           C  
ATOM   4236  C   TYR A 543      -2.645  31.464 366.923  1.00149.24           C  
ATOM   4237  O   TYR A 543      -2.574  31.217 368.123  1.00154.89           O  
ATOM   4238  CB  TYR A 543      -0.528  32.130 365.708  1.00135.30           C  
ATOM   4239  CG  TYR A 543       0.566  31.871 364.681  1.00134.68           C  
ATOM   4240  CD1 TYR A 543       1.175  30.604 364.542  1.00134.30           C  
ATOM   4241  CD2 TYR A 543       0.977  32.926 363.843  1.00123.96           C  
ATOM   4242  CE1 TYR A 543       2.158  30.396 363.556  1.00127.40           C  
ATOM   4243  CE2 TYR A 543       1.967  32.723 362.863  1.00115.63           C  
ATOM   4244  CZ  TYR A 543       2.559  31.456 362.719  1.00111.95           C  
ATOM   4245  OH  TYR A 543       3.518  31.257 361.769  1.00106.57           O  
ATOM   4246  H   TYR A 543      -1.933  30.965 363.925  1.00133.72           H  
ATOM   4247  HA  TYR A 543      -0.972  30.195 366.535  1.00135.14           H  
ATOM   4248  HB3 TYR A 543      -0.045  32.438 366.636  1.00135.30           H  
ATOM   4249  HB2 TYR A 543      -1.092  33.000 365.368  1.00135.30           H  
ATOM   4250  HD1 TYR A 543       0.881  29.780 365.174  1.00134.30           H  
ATOM   4251  HD2 TYR A 543       0.513  33.893 363.940  1.00123.96           H  
ATOM   4252  HE1 TYR A 543       2.600  29.419 363.440  1.00127.40           H  
ATOM   4253  HE2 TYR A 543       2.258  33.537 362.215  1.00115.63           H  
ATOM   4254  HH  TYR A 543       3.750  32.060 361.296  1.00106.57           H  
ATOM   4255  N   ALA A 544      -3.678  32.106 366.348  1.00144.97           N  
ATOM   4256  CA  ALA A 544      -4.862  32.574 367.070  1.00142.47           C  
ATOM   4257  C   ALA A 544      -5.791  31.443 367.540  1.00147.36           C  
ATOM   4258  O   ALA A 544      -6.373  31.579 368.612  1.00156.58           O  
ATOM   4259  CB  ALA A 544      -5.644  33.564 366.195  1.00125.76           C  
ATOM   4260  H   ALA A 544      -3.672  32.266 365.350  1.00144.97           H  
ATOM   4261  HA  ALA A 544      -4.521  33.113 367.958  1.00142.47           H  
ATOM   4262  HB1 ALA A 544      -6.526  33.940 366.715  1.00125.76           H  
ATOM   4263  HB2 ALA A 544      -5.038  34.427 365.930  1.00125.76           H  
ATOM   4264  HB3 ALA A 544      -5.980  33.102 365.266  1.00125.76           H  
ATOM   4265  N   LEU A 545      -5.929  30.362 366.751  1.00145.98           N  
ATOM   4266  CA  LEU A 545      -6.843  29.249 367.038  1.00150.97           C  
ATOM   4267  C   LEU A 545      -6.312  28.296 368.128  1.00163.04           C  
ATOM   4268  O   LEU A 545      -7.129  27.665 368.797  1.00170.96           O  
ATOM   4269  CB  LEU A 545      -7.289  28.566 365.710  1.00  0.00           C  
ATOM   4270  CG  LEU A 545      -6.605  27.238 365.280  1.00  0.00           C  
ATOM   4271  CD1 LEU A 545      -7.203  26.003 365.992  1.00  0.00           C  
ATOM   4272  CD2 LEU A 545      -6.650  27.046 363.749  1.00  0.00           C  
ATOM   4273  H   LEU A 545      -5.446  30.330 365.861  1.00145.98           H  
ATOM   4274  HA  LEU A 545      -7.748  29.698 367.453  1.00150.97           H  
ATOM   4275  HB2 LEU A 545      -8.363  28.384 365.762  1.00  0.00           H  
ATOM   4276  HB3 LEU A 545      -7.204  29.301 364.911  1.00  0.00           H  
ATOM   4277  HG  LEU A 545      -5.548  27.312 365.540  1.00  0.00           H  
ATOM   4278 HD11 LEU A 545      -7.467  25.205 365.298  1.00  0.00           H  
ATOM   4279 HD12 LEU A 545      -6.497  25.578 366.702  1.00  0.00           H  
ATOM   4280 HD13 LEU A 545      -8.106  26.248 366.553  1.00  0.00           H  
ATOM   4281 HD21 LEU A 545      -5.777  26.491 363.405  1.00  0.00           H  
ATOM   4282 HD22 LEU A 545      -7.533  26.493 363.431  1.00  0.00           H  
ATOM   4283 HD23 LEU A 545      -6.657  27.994 363.210  1.00  0.00           H  
ATOM   4284  N   CYS A 546      -4.980  28.226 368.304  1.00161.66           N  
ATOM   4285  CA  CYS A 546      -4.323  27.347 369.274  1.00164.76           C  
ATOM   4286  C   CYS A 546      -3.811  28.143 370.485  1.00161.70           C  
ATOM   4287  O   CYS A 546      -4.219  27.847 371.608  1.00164.38           O  
ATOM   4288  CB  CYS A 546      -3.158  26.564 368.642  1.00153.58           C  
ATOM   4289  SG  CYS A 546      -3.765  25.330 367.465  1.00124.21           S  
ATOM   4290  H   CYS A 546      -4.375  28.781 367.717  1.00161.66           H  
ATOM   4291  HA  CYS A 546      -5.034  26.611 369.657  1.00164.76           H  
ATOM   4292  HB3 CYS A 546      -2.597  26.034 369.412  1.00153.58           H  
ATOM   4293  HB2 CYS A 546      -2.469  27.233 368.128  1.00153.58           H  
ATOM   4294  HG  CYS A 546      -4.201  26.209 366.559  1.00124.21           H  
ATOM   4295  N   ASN A 547      -2.906  29.109 370.246  1.00160.65           N  
ATOM   4296  CA  ASN A 547      -2.201  29.842 371.301  1.00161.75           C  
ATOM   4297  C   ASN A 547      -3.034  31.022 371.809  1.00154.49           C  
ATOM   4298  O   ASN A 547      -3.250  31.980 371.069  1.00147.06           O  
ATOM   4299  CB  ASN A 547      -0.822  30.338 370.809  1.00153.70           C  
ATOM   4300  CG  ASN A 547       0.139  29.222 370.394  1.00155.20           C  
ATOM   4301  OD1 ASN A 547       0.302  28.243 371.116  1.00156.31           O  
ATOM   4302  ND2 ASN A 547       0.796  29.378 369.242  1.00148.56           N  
ATOM   4303  H   ASN A 547      -2.652  29.343 369.297  1.00160.65           H  
ATOM   4304  HA  ASN A 547      -2.033  29.165 372.135  1.00161.75           H  
ATOM   4305  HB3 ASN A 547      -0.334  30.892 371.613  1.00153.70           H  
ATOM   4306  HB2 ASN A 547      -0.939  31.037 369.985  1.00153.70           H  
ATOM   4307 HD22 ASN A 547       1.444  28.669 368.931  1.00148.56           H  
ATOM   4308 HD21 ASN A 547       0.652  30.200 368.673  1.00148.56           H  
ATOM   4309  N   LYS A 548      -3.431  30.944 373.091  1.00158.06           N  
ATOM   4310  CA  LYS A 548      -4.116  32.007 373.827  1.00154.43           C  
ATOM   4311  C   LYS A 548      -3.262  33.280 374.005  1.00147.38           C  
ATOM   4312  O   LYS A 548      -3.828  34.370 374.054  1.00147.34           O  
ATOM   4313  CB  LYS A 548      -4.623  31.431 375.169  1.00  0.00           C  
ATOM   4314  CG  LYS A 548      -5.398  32.422 376.059  1.00  0.00           C  
ATOM   4315  CD  LYS A 548      -5.978  31.761 377.318  1.00  0.00           C  
ATOM   4316  CE  LYS A 548      -6.694  32.772 378.230  1.00  0.00           C  
ATOM   4317  NZ  LYS A 548      -7.230  32.133 379.445  1.00  0.00           N1+
ATOM   4318  H   LYS A 548      -3.235  30.103 373.614  1.00158.06           H  
ATOM   4319  HA  LYS A 548      -4.988  32.289 373.239  1.00154.43           H  
ATOM   4320  HB2 LYS A 548      -5.271  30.579 374.955  1.00  0.00           H  
ATOM   4321  HB3 LYS A 548      -3.779  31.033 375.736  1.00  0.00           H  
ATOM   4322  HG2 LYS A 548      -4.743  33.237 376.368  1.00  0.00           H  
ATOM   4323  HG3 LYS A 548      -6.204  32.877 375.481  1.00  0.00           H  
ATOM   4324  HD2 LYS A 548      -6.674  30.974 377.021  1.00  0.00           H  
ATOM   4325  HD3 LYS A 548      -5.174  31.269 377.868  1.00  0.00           H  
ATOM   4326  HE2 LYS A 548      -6.005  33.563 378.530  1.00  0.00           H  
ATOM   4327  HE3 LYS A 548      -7.515  33.249 377.693  1.00  0.00           H  
ATOM   4328  HZ1 LYS A 548      -6.475  31.713 379.968  1.00  0.00           H  
ATOM   4329  HZ2 LYS A 548      -7.688  32.828 380.019  1.00  0.00           H  
ATOM   4330  HZ3 LYS A 548      -7.897  31.420 379.188  1.00  0.00           H  
ATOM   4331  N   THR A 549      -1.927  33.130 374.066  1.00144.29           N  
ATOM   4332  CA  THR A 549      -0.971  34.234 374.199  1.00146.32           C  
ATOM   4333  C   THR A 549      -0.898  35.139 372.947  1.00150.90           C  
ATOM   4334  O   THR A 549      -0.702  36.347 373.087  1.00151.75           O  
ATOM   4335  CB  THR A 549       0.459  33.714 374.505  1.00142.92           C  
ATOM   4336  OG1 THR A 549       0.402  32.723 375.515  1.00134.58           O  
ATOM   4337  CG2 THR A 549       1.423  34.808 375.001  1.00126.82           C  
ATOM   4338  H   THR A 549      -1.525  32.206 374.030  1.00144.29           H  
ATOM   4339  HA  THR A 549      -1.300  34.855 375.035  1.00146.32           H  
ATOM   4340  HB  THR A 549       0.882  33.244 373.616  1.00142.92           H  
ATOM   4341  HG1 THR A 549       0.242  33.157 376.357  1.00134.58           H  
ATOM   4342 HG21 THR A 549       2.399  34.390 375.247  1.00126.82           H  
ATOM   4343 HG22 THR A 549       1.583  35.579 374.249  1.00126.82           H  
ATOM   4344 HG23 THR A 549       1.039  35.299 375.895  1.00126.82           H  
ATOM   4345  N   PHE A 550      -1.118  34.552 371.756  1.00149.44           N  
ATOM   4346  CA  PHE A 550      -1.281  35.287 370.500  1.00145.41           C  
ATOM   4347  C   PHE A 550      -2.618  36.043 370.399  1.00145.55           C  
ATOM   4348  O   PHE A 550      -2.625  37.122 369.812  1.00150.60           O  
ATOM   4349  CB  PHE A 550      -1.044  34.365 369.285  1.00150.31           C  
ATOM   4350  CG  PHE A 550       0.418  34.149 368.924  1.00147.89           C  
ATOM   4351  CD1 PHE A 550       1.182  33.149 369.561  1.00151.68           C  
ATOM   4352  CD2 PHE A 550       1.074  35.051 368.058  1.00125.22           C  
ATOM   4353  CE1 PHE A 550       2.528  32.997 369.256  1.00143.06           C  
ATOM   4354  CE2 PHE A 550       2.423  34.891 367.773  1.00107.06           C  
ATOM   4355  CZ  PHE A 550       3.145  33.859 368.359  1.00112.78           C  
ATOM   4356  H   PHE A 550      -1.291  33.558 371.713  1.00149.44           H  
ATOM   4357  HA  PHE A 550      -0.506  36.056 370.466  1.00145.41           H  
ATOM   4358  HB3 PHE A 550      -1.539  34.770 368.401  1.00150.31           H  
ATOM   4359  HB2 PHE A 550      -1.510  33.395 369.458  1.00150.31           H  
ATOM   4360  HD1 PHE A 550       0.728  32.501 370.290  1.00151.68           H  
ATOM   4361  HD2 PHE A 550       0.530  35.868 367.611  1.00125.22           H  
ATOM   4362  HE1 PHE A 550       3.100  32.219 369.737  1.00143.06           H  
ATOM   4363  HE2 PHE A 550       2.916  35.577 367.100  1.00107.06           H  
ATOM   4364  HZ  PHE A 550       4.196  33.741 368.136  1.00112.78           H  
ATOM   4365  N   ARG A 551      -3.705  35.514 370.997  1.00151.38           N  
ATOM   4366  CA  ARG A 551      -5.023  36.170 371.037  1.00150.33           C  
ATOM   4367  C   ARG A 551      -5.006  37.516 371.785  1.00157.14           C  
ATOM   4368  O   ARG A 551      -5.607  38.477 371.304  1.00154.80           O  
ATOM   4369  CB  ARG A 551      -6.093  35.262 371.686  1.00154.03           C  
ATOM   4370  CG  ARG A 551      -6.272  33.871 371.060  1.00144.14           C  
ATOM   4371  CD  ARG A 551      -7.306  33.031 371.836  1.00153.71           C  
ATOM   4372  NE  ARG A 551      -7.309  31.621 371.409  1.00163.56           N  
ATOM   4373  CZ  ARG A 551      -7.896  30.572 372.014  1.00165.88           C  
ATOM   4374  NH1 ARG A 551      -8.588  30.701 373.156  1.00156.78           N  
ATOM   4375  NH2 ARG A 551      -7.786  29.360 371.458  1.00164.84           N1+
ATOM   4376  H   ARG A 551      -3.629  34.629 371.478  1.00151.38           H  
ATOM   4377  HA  ARG A 551      -5.321  36.363 370.005  1.00150.33           H  
ATOM   4378  HB3 ARG A 551      -7.057  35.774 371.656  1.00154.03           H  
ATOM   4379  HB2 ARG A 551      -5.867  35.138 372.744  1.00154.03           H  
ATOM   4380  HG3 ARG A 551      -5.334  33.338 370.930  1.00144.14           H  
ATOM   4381  HG2 ARG A 551      -6.656  34.045 370.054  1.00144.14           H  
ATOM   4382  HD3 ARG A 551      -8.299  33.388 371.562  1.00153.71           H  
ATOM   4383  HD2 ARG A 551      -7.219  33.160 372.915  1.00153.71           H  
ATOM   4384  HE  ARG A 551      -6.849  31.453 370.521  1.00163.56           H  
ATOM   4385 HH12 ARG A 551      -9.028  29.900 373.586  1.00156.78           H  
ATOM   4386 HH11 ARG A 551      -8.695  31.612 373.576  1.00156.78           H  
ATOM   4387 HH22 ARG A 551      -7.283  29.234 370.590  1.00164.84           H  
ATOM   4388 HH21 ARG A 551      -8.217  28.554 371.888  1.00164.84           H  
ATOM   4389  N   THR A 552      -4.323  37.554 372.943  1.00160.10           N  
ATOM   4390  CA  THR A 552      -4.253  38.721 373.826  1.00163.20           C  
ATOM   4391  C   THR A 552      -3.355  39.855 373.285  1.00158.38           C  
ATOM   4392  O   THR A 552      -3.628  41.011 373.608  1.00158.85           O  
ATOM   4393  CB  THR A 552      -3.754  38.332 375.244  1.00158.92           C  
ATOM   4394  OG1 THR A 552      -2.431  37.826 375.230  1.00157.83           O  
ATOM   4395  CG2 THR A 552      -4.665  37.314 375.947  1.00152.63           C  
ATOM   4396  H   THR A 552      -3.847  36.725 373.271  1.00160.10           H  
ATOM   4397  HA  THR A 552      -5.263  39.125 373.925  1.00163.20           H  
ATOM   4398  HB  THR A 552      -3.735  39.230 375.863  1.00158.92           H  
ATOM   4399  HG1 THR A 552      -1.834  38.523 374.946  1.00157.83           H  
ATOM   4400 HG21 THR A 552      -4.297  37.085 376.947  1.00152.63           H  
ATOM   4401 HG22 THR A 552      -5.677  37.706 376.051  1.00152.63           H  
ATOM   4402 HG23 THR A 552      -4.731  36.376 375.398  1.00152.63           H  
ATOM   4403  N   THR A 553      -2.346  39.534 372.454  1.00155.40           N  
ATOM   4404  CA  THR A 553      -1.534  40.543 371.765  1.00151.32           C  
ATOM   4405  C   THR A 553      -2.187  41.044 370.463  1.00159.05           C  
ATOM   4406  O   THR A 553      -1.914  42.180 370.085  1.00156.40           O  
ATOM   4407  CB  THR A 553      -0.110  40.047 371.425  1.00145.32           C  
ATOM   4408  OG1 THR A 553      -0.128  38.833 370.696  1.00149.33           O  
ATOM   4409  CG2 THR A 553       0.744  39.860 372.680  1.00127.36           C  
ATOM   4410  H   THR A 553      -2.174  38.569 372.214  1.00155.40           H  
ATOM   4411  HA  THR A 553      -1.421  41.407 372.422  1.00151.32           H  
ATOM   4412  HB  THR A 553       0.391  40.792 370.804  1.00145.32           H  
ATOM   4413  HG1 THR A 553      -0.316  38.113 371.303  1.00149.33           H  
ATOM   4414 HG21 THR A 553       1.774  39.645 372.406  1.00127.36           H  
ATOM   4415 HG22 THR A 553       0.758  40.767 373.285  1.00127.36           H  
ATOM   4416 HG23 THR A 553       0.376  39.048 373.308  1.00127.36           H  
ATOM   4417  N   PHE A 554      -3.078  40.258 369.832  1.00161.54           N  
ATOM   4418  CA  PHE A 554      -3.877  40.727 368.692  1.00157.87           C  
ATOM   4419  C   PHE A 554      -5.015  41.668 369.132  1.00166.78           C  
ATOM   4420  O   PHE A 554      -5.399  42.539 368.353  1.00168.58           O  
ATOM   4421  CB  PHE A 554      -4.404  39.532 367.870  1.00149.03           C  
ATOM   4422  CG  PHE A 554      -3.368  38.597 367.253  1.00137.66           C  
ATOM   4423  CD1 PHE A 554      -2.002  38.948 367.144  1.00125.57           C  
ATOM   4424  CD2 PHE A 554      -3.796  37.369 366.702  1.00137.03           C  
ATOM   4425  CE1 PHE A 554      -1.097  38.068 366.569  1.00126.27           C  
ATOM   4426  CE2 PHE A 554      -2.875  36.509 366.119  1.00130.09           C  
ATOM   4427  CZ  PHE A 554      -1.533  36.852 366.065  1.00126.94           C  
ATOM   4428  H   PHE A 554      -3.251  39.317 370.157  1.00161.54           H  
ATOM   4429  HA  PHE A 554      -3.239  41.324 368.037  1.00157.87           H  
ATOM   4430  HB3 PHE A 554      -5.028  39.903 367.057  1.00149.03           H  
ATOM   4431  HB2 PHE A 554      -5.060  38.925 368.497  1.00149.03           H  
ATOM   4432  HD1 PHE A 554      -1.633  39.887 367.521  1.00125.57           H  
ATOM   4433  HD2 PHE A 554      -4.838  37.089 366.743  1.00137.03           H  
ATOM   4434  HE1 PHE A 554      -0.053  38.335 366.520  1.00126.27           H  
ATOM   4435  HE2 PHE A 554      -3.191  35.564 365.705  1.00130.09           H  
ATOM   4436  HZ  PHE A 554      -0.831  36.161 365.630  1.00126.94           H  
ATOM   4437  N   LYS A 555      -5.487  41.512 370.384  1.00164.75           N  
ATOM   4438  CA  LYS A 555      -6.396  42.432 371.069  1.00163.39           C  
ATOM   4439  C   LYS A 555      -5.717  43.771 371.424  1.00165.58           C  
ATOM   4440  O   LYS A 555      -6.357  44.813 371.293  1.00169.34           O  
ATOM   4441  CB  LYS A 555      -6.982  41.717 372.309  1.00  0.00           C  
ATOM   4442  CG  LYS A 555      -7.903  42.581 373.193  1.00  0.00           C  
ATOM   4443  CD  LYS A 555      -8.472  41.813 374.394  1.00  0.00           C  
ATOM   4444  CE  LYS A 555      -9.326  42.714 375.301  1.00  0.00           C  
ATOM   4445  NZ  LYS A 555      -9.857  41.979 376.463  1.00  0.00           N1+
ATOM   4446  H   LYS A 555      -5.135  40.747 370.942  1.00164.75           H  
ATOM   4447  HA  LYS A 555      -7.221  42.651 370.388  1.00163.39           H  
ATOM   4448  HB2 LYS A 555      -7.532  40.834 371.980  1.00  0.00           H  
ATOM   4449  HB3 LYS A 555      -6.167  41.345 372.928  1.00  0.00           H  
ATOM   4450  HG2 LYS A 555      -7.357  43.445 373.572  1.00  0.00           H  
ATOM   4451  HG3 LYS A 555      -8.721  42.976 372.588  1.00  0.00           H  
ATOM   4452  HD2 LYS A 555      -9.069  40.974 374.032  1.00  0.00           H  
ATOM   4453  HD3 LYS A 555      -7.648  41.382 374.966  1.00  0.00           H  
ATOM   4454  HE2 LYS A 555      -8.733  43.554 375.664  1.00  0.00           H  
ATOM   4455  HE3 LYS A 555     -10.163  43.131 374.739  1.00  0.00           H  
ATOM   4456  HZ1 LYS A 555      -9.091  41.615 377.011  1.00  0.00           H  
ATOM   4457  HZ2 LYS A 555     -10.409  42.604 377.033  1.00  0.00           H  
ATOM   4458  HZ3 LYS A 555     -10.437  41.216 376.144  1.00  0.00           H  
ATOM   4459  N   MET A 556      -4.443  43.715 371.857  1.00160.03           N  
ATOM   4460  CA  MET A 556      -3.611  44.879 372.182  1.00159.10           C  
ATOM   4461  C   MET A 556      -3.268  45.732 370.945  1.00165.92           C  
ATOM   4462  O   MET A 556      -3.259  46.958 371.046  1.00166.22           O  
ATOM   4463  CB  MET A 556      -2.346  44.389 372.923  1.00  0.00           C  
ATOM   4464  CG  MET A 556      -1.317  45.475 373.288  1.00  0.00           C  
ATOM   4465  SD  MET A 556       0.191  44.820 374.048  1.00  0.00           S  
ATOM   4466  CE  MET A 556       1.064  46.380 374.344  1.00  0.00           C  
ATOM   4467  HB2 MET A 556      -2.646  43.871 373.835  1.00  0.00           H  
ATOM   4468  HB3 MET A 556      -1.843  43.640 372.314  1.00  0.00           H  
ATOM   4469  HG2 MET A 556      -1.003  46.030 372.404  1.00  0.00           H  
ATOM   4470  HG3 MET A 556      -1.770  46.196 373.968  1.00  0.00           H  
ATOM   4471  HE1 MET A 556       2.049  46.185 374.768  1.00  0.00           H  
ATOM   4472  HE2 MET A 556       1.189  46.932 373.413  1.00  0.00           H  
ATOM   4473  HE3 MET A 556       0.502  47.002 375.042  1.00  0.00           H  
ATOM   4474  H   MET A 556      -3.997  42.814 371.954  1.00160.03           H  
ATOM   4475  HA  MET A 556      -4.178  45.512 372.867  1.00159.10           H  
ATOM   4476  N   LEU A 557      -2.994  45.058 369.816  1.00166.81           N  
ATOM   4477  CA  LEU A 557      -2.662  45.657 368.528  1.00156.59           C  
ATOM   4478  C   LEU A 557      -3.947  45.687 367.671  1.00147.93           C  
ATOM   4479  O   LEU A 557      -4.916  46.327 368.080  1.00140.75           O  
ATOM   4480  CB  LEU A 557      -1.464  44.887 367.896  1.00  0.00           C  
ATOM   4481  CG  LEU A 557      -0.051  45.193 368.462  1.00  0.00           C  
ATOM   4482  CD1 LEU A 557       0.307  46.689 368.369  1.00  0.00           C  
ATOM   4483  CD2 LEU A 557       0.260  44.616 369.859  1.00  0.00           C  
ATOM   4484  H   LEU A 557      -3.015  44.047 369.834  1.00166.81           H  
ATOM   4485  HA  LEU A 557      -2.373  46.700 368.663  1.00156.59           H  
ATOM   4486  HB2 LEU A 557      -1.649  43.812 367.929  1.00  0.00           H  
ATOM   4487  HB3 LEU A 557      -1.404  45.136 366.836  1.00  0.00           H  
ATOM   4488  HG  LEU A 557       0.631  44.677 367.786  1.00  0.00           H  
ATOM   4489 HD11 LEU A 557       1.356  46.825 368.105  1.00  0.00           H  
ATOM   4490 HD12 LEU A 557      -0.284  47.202 367.610  1.00  0.00           H  
ATOM   4491 HD13 LEU A 557       0.140  47.205 369.315  1.00  0.00           H  
ATOM   4492 HD21 LEU A 557       0.771  45.336 370.498  1.00  0.00           H  
ATOM   4493 HD22 LEU A 557      -0.626  44.299 370.395  1.00  0.00           H  
ATOM   4494 HD23 LEU A 557       0.912  43.746 369.781  1.00  0.00           H  
ATOM   4495  N   NMA A 557A     -3.944  45.022 366.505  1.00  0.00           N  
ATOM   4496  CA  NMA A 557A     -5.094  44.964 365.616  1.00  0.00           C  
ATOM   4497  H   NMA A 557A     -3.118  44.515 366.224  1.00  0.00           H  
ATOM   4498 1HA  NMA A 557A     -5.375  45.961 365.274  1.00  0.00           H  
ATOM   4499 2HA  NMA A 557A     -4.855  44.358 364.741  1.00  0.00           H  
ATOM   4500 3HA  NMA A 557A     -5.950  44.512 366.119  1.00  0.00           H  
TER    4501      NMA A 557A
HETATM 4502  C28 0HK Z 500       5.938  23.408 345.130  1.00 88.94           C  
HETATM 4503  O29 0HK Z 500       5.052  22.805 345.742  1.00 82.31           O  
HETATM 4504  C31 0HK Z 500       7.849  22.741 343.503  1.00 90.72           C  
HETATM 4505  C32 0HK Z 500       8.368  23.795 345.714  1.00 83.64           C  
HETATM 4506  C34 0HK Z 500       7.667  23.621 342.424  1.00 89.20           C  
HETATM 4507  C35 0HK Z 500       8.271  23.242 341.225  1.00102.08           C  
HETATM 4508  C36 0HK Z 500       8.990  22.072 341.348  1.00100.28           C  
HETATM 4509  C41 0HK Z 500       8.856  25.045 345.308  1.00 78.68           C  
HETATM 4510  C42 0HK Z 500       9.685  25.695 346.223  1.00 71.08           C  
HETATM 4511  C43 0HK Z 500       9.868  24.958 347.373  1.00 96.40           C  
HETATM 4512  O10 0HK Z 500       7.131  28.495 345.338  1.00 81.12           O  
HETATM 4513  O11 0HK Z 500       5.763  24.608 344.529  1.00 99.36           O  
HETATM 4514  O33 0HK Z 500       7.429  21.562 345.585  1.00 83.59           O  
HETATM 4515  S37 0HK Z 500       8.918  21.462 342.958  1.00 97.18           S  
HETATM 4516  S44 0HK Z 500       8.996  23.469 347.319  1.00 95.39           S  
HETATM 4517  C1  0HK Z 500       2.836  28.257 344.888  1.00 76.75           C  
HETATM 4518  C3  0HK Z 500       5.195  27.775 343.877  1.00 81.46           C  
HETATM 4519  C4  0HK Z 500       4.602  26.391 343.460  1.00 76.11           C  
HETATM 4520  C5  0HK Z 500       4.544  25.345 344.623  1.00 89.79           C  
HETATM 4521  C6  0HK Z 500       4.412  25.986 346.053  1.00 81.07           C  
HETATM 4522  C7  0HK Z 500       4.991  27.429 346.180  1.00 76.34           C  
HETATM 4523  C8  0HK Z 500       6.509  27.358 345.877  1.00 78.69           C  
HETATM 4524  C9  0HK Z 500       6.633  27.567 344.409  1.00 80.73           C  
HETATM 4525  C12 0HK Z 500       4.599  29.862 345.320  1.00 72.63           C  
HETATM 4526  C30 0HK Z 500       7.391  22.858 344.977  1.00 88.58           C  
HETATM 4527  N2  0HK Z 500       4.380  28.341 345.072  1.00 80.07           N1+
HETATM 4528 HC34 0HK Z 500       7.102  24.537 342.496  1.00  0.00           H  
HETATM 4529 HC35 0HK Z 500       8.202  23.812 340.307  1.00  0.00           H  
HETATM 4530 HC36 0HK Z 500       9.556  21.554 340.585  1.00  0.00           H  
HETATM 4531 HC41 0HK Z 500       8.612  25.480 344.352  1.00  0.00           H  
HETATM 4532 HC42 0HK Z 500      10.140  26.659 346.047  1.00  0.00           H  
HETATM 4533 HC43 0HK Z 500      10.468  25.205 348.235  1.00  0.00           H  
HETATM 4534 HO33 0HK Z 500       6.788  20.983 345.152  1.00  0.00           H  
HETATM 4535 H1_1 0HK Z 500       2.363  28.701 345.765  1.00  0.00           H  
HETATM 4536 H1_2 0HK Z 500       2.581  28.819 343.989  1.00  0.00           H  
HETATM 4537 H1_3 0HK Z 500       2.500  27.231 344.779  1.00  0.00           H  
HETATM 4538  HC3 0HK Z 500       5.150  28.514 343.077  1.00  0.00           H  
HETATM 4539 H4_1 0HK Z 500       5.201  26.009 342.635  1.00  0.00           H  
HETATM 4540 H4_2 0HK Z 500       3.614  26.504 343.009  1.00  0.00           H  
HETATM 4541  HC5 0HK Z 500       3.669  24.714 344.446  1.00  0.00           H  
HETATM 4542 H6_1 0HK Z 500       4.916  25.352 346.783  1.00  0.00           H  
HETATM 4543 H6_2 0HK Z 500       3.371  25.950 346.375  1.00  0.00           H  
HETATM 4544  HC7 0HK Z 500       4.772  27.882 347.148  1.00  0.00           H  
HETATM 4545  HC8 0HK Z 500       7.131  26.662 346.440  1.00  0.00           H  
HETATM 4546  HC9 0HK Z 500       7.356  27.045 343.783  1.00  0.00           H  
HETATM 4547 H121 0HK Z 500       5.640  30.136 345.452  1.00  0.00           H  
HETATM 4548 H122 0HK Z 500       4.208  30.402 344.455  1.00  0.00           H  
HETATM 4549 H123 0HK Z 500       4.054  30.140 346.224  1.00  0.00           H  
CONECT    1    4    5    6
CONECT    4    1
CONECT    5    1
CONECT    6    1
CONECT 1268 2581
CONECT 2581 1268
CONECT 3818 3851
CONECT 3851 3818
CONECT  832  837
CONECT  837  832
CONECT 4502 4503 4513 4526
CONECT 4502 4503
CONECT 4503 4502
CONECT 4503 4502
CONECT 4504 4506 4515 4526
CONECT 4504 4506
CONECT 4505 4509 4516 4526
CONECT 4505 4509
CONECT 4506 4504 4507 4528
CONECT 4506 4504
CONECT 4507 4506 4508 4529
CONECT 4507 4508
CONECT 4508 4507 4515 4530
CONECT 4508 4507
CONECT 4509 4505 4510 4531
CONECT 4509 4505
CONECT 4510 4509 4511 4532
CONECT 4510 4511
CONECT 4511 4510 4516 4533
CONECT 4511 4510
CONECT 4512 4523 4524
CONECT 4513 4502 4520
CONECT 4514 4526 4534
CONECT 4515 4504 4508
CONECT 4516 4505 4511
CONECT 4517 4527 4535 4536 4537
CONECT 4518 4519 4524 4527 4538
CONECT 4519 4518 4520 4539 4540
CONECT 4520 4513 4519 4521 4541
CONECT 4521 4520 4522 4542 4543
CONECT 4522 4521 4523 4527 4544
CONECT 4523 4512 4522 4524 4545
CONECT 4524 4512 4518 4523 4546
CONECT 4525 4527 4547 4548 4549
CONECT 4526 4502 4504 4505 4514
CONECT 4527 4517 4518 4522 4525
CONECT 4528 4506
CONECT 4529 4507
CONECT 4530 4508
CONECT 4531 4509
CONECT 4532 4510
CONECT 4533 4511
CONECT 4534 4514
CONECT 4535 4517
CONECT 4536 4517
CONECT 4537 4517
CONECT 4538 4518
CONECT 4539 4519
CONECT 4540 4519
CONECT 4541 4520
CONECT 4542 4521
CONECT 4543 4521
CONECT 4544 4522
CONECT 4545 4523
CONECT 4546 4524
CONECT 4547 4525
CONECT 4548 4525
CONECT 4549 4525
END   
