# Supplementary material for: Unbinding Kinetics of Muscarinic M3 Receptor Antagonists Explained by Metadynamics Simulations
Source: J Chem Inf Model. 2023 Apr 13;63(9):2842–56. doi: 10.1021/acs.jcim.3c00042 (PMC10170513; doi:10.1021/acs.jcim.3c00042)
Supplement: Supplementary file 3 — ci3c00042_si_004.zip [file ci3c00042_si_004.zip]

Archive with 3 entries (2 files):
- input_metad_desmond/
- input_metad_desmond/rep.msj
- input_metad_desmond/rep.cfg
