# Supplementary material for: Unbinding Kinetics of Muscarinic M3 Receptor Antagonists Explained by Metadynamics Simulations
Source: J Chem Inf Model. 2023 Apr 13;63(9):2842–56. doi: 10.1021/acs.jcim.3c00042 (PMC10170513; doi:10.1021/acs.jcim.3c00042)
Supplement: Supplementary file 3 — ci3c00042_si_004.zip [file ci3c00042_si_004.zip › input_metad_desmond/rep.msj]

#The lipid-protein equilibration/relaxation protocol was developed by Dmitry Lupyan in collaboration with Schrodinger Inc researchers.  Unpublished, 2009"
# Desmond membrane relaxation protocol
# All times are in the unit of ps.
# Energy is in the unit of kcal/mol.
# To customize temperature, adjust value of the "simulate.temperature" setting in the task stage.

task {
   task = "desmond:auto"
   set_family = {
      simulate.temperature = 300.0
   }
}

simulate {
   title       = "Brownian Dynamics NVT, T = 10 K, small timesteps, and restraints on solute heavy atoms, 100ps"
   annealing   = off
   time        = 100
   timestep    = [0.001 0.001 0.003 ]
   temperature = 10.0
   ensemble = {
      class = "NVT"
      method = "Brownie"
      brownie = {
         delta_max = 0.1
      }
   }
   restrain =  [{atom = [1] fc = [ 50 50 50 ] ref = [ -16.148424 -16.661583 -18.603376 ]}
               {atom = [2] fc = [ 50 50 50 ] ref = [ -17.498531 -15.956645 -18.561685 ]}
               {atom = [3] fc = [ 50 50 50 ] ref = [ -18.149575 -15.941315 -17.518863 ]}
               {atom = [7] fc = [ 50 50 50 ] ref = [ -17.895554 -15.356478 -19.698039 ]}
               {atom = [8] fc = [ 50 50 50 ] ref = [ -19.160899 -14.647874 -19.949894 ]}
               {atom = [9] fc = [ 50 50 50 ] ref = [ -19.238199 -13.331554 -19.147702 ]}
               {atom = [10] fc = [ 50 50 50 ] ref = [ -18.221646 -12.838645 -18.656344 ]}
               {atom = [11] fc = [ 50 50 50 ] ref = [ -20.417822 -15.560973 -19.750780 ]}
               {atom = [12] fc = [ 50 50 50 ] ref = [ -20.755982 -15.760616 -18.388055 ]}
               {atom = [13] fc = [ 50 50 50 ] ref = [ -20.320591 -16.926210 -20.449743 ]}
               {atom = [21] fc = [ 50 50 50 ] ref = [ -20.447003 -12.763825 -19.018984 ]}
               {atom = [22] fc = [ 50 50 50 ] ref = [ -20.734384 -11.610188 -18.167580 ]}
               {atom = [23] fc = [ 50 50 50 ] ref = [ -21.180807 -12.081053 -16.765829 ]}
               {atom = [24] fc = [ 50 50 50 ] ref = [ -21.149156 -11.272810 -15.844026 ]}
               {atom = [25] fc = [ 50 50 50 ] ref = [ -21.852669 -10.734846 -18.819263 ]}
               {atom = [26] fc = [ 50 50 50 ] ref = [ -22.312745 -9.518170 -17.986426 ]}
               {atom = [27] fc = [ 50 50 50 ] ref = [ -21.425056 -10.243900 -20.217508 ]}
               {atom = [37] fc = [ 50 50 50 ] ref = [ -21.539817 -13.366219 -16.565646 ]}
               {atom = [38] fc = [ 50 50 50 ] ref = [ -22.010804 -13.911167 -15.284849 ]}
               {atom = [39] fc = [ 50 50 50 ] ref = [ -20.931576 -13.882977 -14.183379 ]}
               {atom = [40] fc = [ 50 50 50 ] ref = [ -21.250601 -13.644294 -13.018322 ]}
               {atom = [41] fc = [ 50 50 50 ] ref = [ -22.555743 -15.337269 -15.507723 ]}
               {atom = [42] fc = [ 50 50 50 ] ref = [ -23.152781 -16.019768 -14.311061 ]}
               {atom = [43] fc = [ 50 50 50 ] ref = [ -22.581631 -17.027446 -13.611743 ]}
               {atom = [44] fc = [ 50 50 50 ] ref = [ -24.408582 -15.720220 -13.626759 ]}
               {atom = [45] fc = [ 50 50 50 ] ref = [ -23.403810 -17.384828 -12.561112 ]}
               {atom = [46] fc = [ 50 50 50 ] ref = [ -24.543840 -16.609965 -12.516929 ]}
               {atom = [47] fc = [ 50 50 50 ] ref = [ -25.450317 -14.783267 -13.828481 ]}
               {atom = [48] fc = [ 50 50 50 ] ref = [ -25.655803 -16.575158 -11.656989 ]}
               {atom = [49] fc = [ 50 50 50 ] ref = [ -26.569671 -14.737161 -12.971651 ]}
               {atom = [50] fc = [ 50 50 50 ] ref = [ -26.673895 -15.631624 -11.888175 ]}
               {atom = [61] fc = [ 50 50 50 ] ref = [ -19.657969 -14.072143 -14.566315 ]}
               {atom = [62] fc = [ 50 50 50 ] ref = [ -18.499066 -13.957780 -13.683393 ]}
               {atom = [63] fc = [ 50 50 50 ] ref = [ -18.071089 -12.491464 -13.492058 ]}
               {atom = [64] fc = [ 50 50 50 ] ref = [ -17.437775 -12.190154 -12.483625 ]}
               {atom = [65] fc = [ 50 50 50 ] ref = [ -17.330211 -14.783138 -14.258117 ]}
               {atom = [66] fc = [ 50 50 50 ] ref = [ -17.600454 -16.305321 -14.240862 ]}
               {atom = [67] fc = [ 50 50 50 ] ref = [ -16.438464 -17.175902 -14.732221 ]}
               {atom = [68] fc = [ 50 50 50 ] ref = [ -16.566376 -18.396429 -14.785090 ]}
               {atom = [69] fc = [ 50 50 50 ] ref = [ -15.296203 -16.595795 -15.085300 ]}
               {atom = [78] fc = [ 50 50 50 ] ref = [ -18.429321 -11.578532 -14.415276 ]}
               {atom = [79] fc = [ 50 50 50 ] ref = [ -18.139703 -10.143101 -14.324022 ]}
               {atom = [80] fc = [ 50 50 50 ] ref = [ -19.040132 -9.471691 -13.268235 ]}
               {atom = [81] fc = [ 50 50 50 ] ref = [ -18.556162 -8.579850 -12.572330 ]}
               {atom = [82] fc = [ 50 50 50 ] ref = [ -18.291285 -9.419268 -15.695962 ]}
               {atom = [83] fc = [ 50 50 50 ] ref = [ -18.079574 -7.891274 -15.646748 ]}
               {atom = [84] fc = [ 50 50 50 ] ref = [ -17.332635 -10.020790 -16.739405 ]}
               {atom = [94] fc = [ 50 50 50 ] ref = [ -20.303242 -9.918660 -13.097488 ]}
               {atom = [95] fc = [ 50 50 50 ] ref = [ -21.203888 -9.421065 -12.045171 ]}
               {atom = [96] fc = [ 50 50 50 ] ref = [ -20.767968 -9.952153 -10.663553 ]}
               {atom = [97] fc = [ 50 50 50 ] ref = [ -20.917659 -9.241749 -9.671118 ]}
               {atom = [100] fc = [ 50 50 50 ] ref = [ -22.676636 -9.838774 -12.340984 ]}
               {atom = [101] fc = [ 50 50 50 ] ref = [ -23.687879 -9.526009 -11.217143 ]}
               {atom = [102] fc = [ 50 50 50 ] ref = [ -23.173843 -9.206967 -13.655632 ]}
               {atom = [110] fc = [ 50 50 50 ] ref = [ -20.205942 -11.175201 -10.605842 ]}
               {atom = [111] fc = [ 50 50 50 ] ref = [ -19.659759 -11.789254 -9.394448 ]}
               {atom = [112] fc = [ 50 50 50 ] ref = [ -18.360004 -11.092309 -8.946300 ]}
               {atom = [113] fc = [ 50 50 50 ] ref = [ -18.189899 -10.851914 -7.750616 ]}
               {atom = [114] fc = [ 50 50 50 ] ref = [ -19.472438 -13.307183 -9.627606 ]}
               {atom = [115] fc = [ 50 50 50 ] ref = [ -18.779372 -14.074080 -8.511219 ]}
               {atom = [116] fc = [ 50 50 50 ] ref = [ -19.488973 -14.417964 -7.340766 ]}
               {atom = [117] fc = [ 50 50 50 ] ref = [ -17.385390 -14.296579 -8.558095 ]}
               {atom = [118] fc = [ 50 50 50 ] ref = [ -18.825777 -15.017662 -6.278090 ]}
               {atom = [119] fc = [ 50 50 50 ] ref = [ -16.741500 -14.896326 -7.483956 ]}
               {atom = [120] fc = [ 50 50 50 ] ref = [ -17.459418 -15.259228 -6.351214 ]}
               {atom = [130] fc = [ 50 50 50 ] ref = [ -17.470151 -10.739593 -9.893958 ]}
               {atom = [131] fc = [ 50 50 50 ] ref = [ -16.263075 -9.938929 -9.660300 ]}
               {atom = [132] fc = [ 50 50 50 ] ref = [ -16.642102 -8.534756 -9.163782 ]}
               {atom = [133] fc = [ 50 50 50 ] ref = [ -16.078555 -8.090250 -8.168346 ]}
               {atom = [136] fc = [ 50 50 50 ] ref = [ -15.361444 -9.854412 -10.933284 ]}
               {atom = [137] fc = [ 50 50 50 ] ref = [ -14.656678 -11.208997 -11.178582 ]}
               {atom = [138] fc = [ 50 50 50 ] ref = [ -14.312707 -8.715115 -10.949058 ]}
               {atom = [139] fc = [ 50 50 50 ] ref = [ -14.123314 -11.383518 -12.609644 ]}
               {atom = [149] fc = [ 50 50 50 ] ref = [ -17.620681 -7.871708 -9.807125 ]}
               {atom = [150] fc = [ 50 50 50 ] ref = [ -18.125887 -6.545478 -9.443466 ]}
               {atom = [151] fc = [ 50 50 50 ] ref = [ -18.754143 -6.492348 -8.039617 ]}
               {atom = [152] fc = [ 50 50 50 ] ref = [ -18.662637 -5.460696 -7.374968 ]}
               {atom = [153] fc = [ 50 50 50 ] ref = [ -19.155709 -6.096648 -10.490473 ]}
               {atom = [159] fc = [ 50 50 50 ] ref = [ -19.348806 -7.606664 -7.578215 ]}
               {atom = [160] fc = [ 50 50 50 ] ref = [ -19.943522 -7.741796 -6.252457 ]}
               {atom = [161] fc = [ 50 50 50 ] ref = [ -18.865955 -7.933366 -5.168485 ]}
               {atom = [162] fc = [ 50 50 50 ] ref = [ -18.974004 -7.312709 -4.113829 ]}
               {atom = [163] fc = [ 50 50 50 ] ref = [ -20.950391 -8.914020 -6.339852 ]}
               {atom = [164] fc = [ 50 50 50 ] ref = [ -21.661937 -9.368453 -5.077239 ]}
               {atom = [165] fc = [ 50 50 50 ] ref = [ -22.675189 -8.572206 -4.503188 ]}
               {atom = [166] fc = [ 50 50 50 ] ref = [ -21.291363 -10.575200 -4.445390 ]}
               {atom = [167] fc = [ 50 50 50 ] ref = [ -23.340271 -9.013624 -3.366578 ]}
               {atom = [168] fc = [ 50 50 50 ] ref = [ -21.974369 -11.000863 -3.313717 ]}
               {atom = [169] fc = [ 50 50 50 ] ref = [ -23.001047 -10.228589 -2.783209 ]}
               {atom = [179] fc = [ 50 50 50 ] ref = [ -17.835390 -8.763354 -5.419505 ]}
               {atom = [180] fc = [ 50 50 50 ] ref = [ -16.762917 -9.068902 -4.464779 ]}
               {atom = [181] fc = [ 50 50 50 ] ref = [ -15.776854 -7.897833 -4.326719 ]}
               {atom = [182] fc = [ 50 50 50 ] ref = [ -15.358577 -7.580702 -3.215901 ]}
               {atom = [183] fc = [ 50 50 50 ] ref = [ -16.090927 -10.385270 -4.937042 ]}
               {atom = [184] fc = [ 50 50 50 ] ref = [ -14.888097 -10.900845 -4.104066 ]}
               {atom = [185] fc = [ 50 50 50 ] ref = [ -14.762951 -12.440532 -4.195853 ]}
               {atom = [186] fc = [ 50 50 50 ] ref = [ -13.559215 -10.201047 -4.477941 ]}
               {atom = [198] fc = [ 50 50 50 ] ref = [ -15.424323 -7.227171 -5.432864 ]}
               {atom = [199] fc = [ 50 50 50 ] ref = [ -14.594959 -6.019466 -5.422307 ]}
               {atom = [200] fc = [ 50 50 50 ] ref = [ -15.332172 -4.821349 -4.790055 ]}
               {atom = [201] fc = [ 50 50 50 ] ref = [ -14.691250 -3.981184 -4.159332 ]}
               {atom = [202] fc = [ 50 50 50 ] ref = [ -14.138808 -5.673548 -6.859371 ]}
               {atom = [203] fc = [ 50 50 50 ] ref = [ -15.240573 -5.575061 -7.743679 ]}
               {atom = [204] fc = [ 50 50 50 ] ref = [ -13.174804 -6.721873 -7.440732 ]}
               {atom = [212] fc = [ 50 50 50 ] ref = [ -16.672175 -4.789480 -4.896322 ]}
               {atom = [213] fc = [ 50 50 50 ] ref = [ -17.539976 -3.823652 -4.238890 ]}
               {atom = [214] fc = [ 50 50 50 ] ref = [ -17.730015 -4.091559 -2.739924 ]}
               {atom = [215] fc = [ 50 50 50 ] ref = [ -17.953718 -3.136736 -1.998961 ]}
               {atom = [219] fc = [ 50 50 50 ] ref = [ -17.618831 -5.355760 -2.278034 ]}
               {atom = [220] fc = [ 50 50 50 ] ref = [ -17.747154 -5.720116 -0.861751 ]}
               {atom = [221] fc = [ 50 50 50 ] ref = [ -16.488512 -5.275806 -0.095116 ]}
               {atom = [222] fc = [ 50 50 50 ] ref = [ -16.620686 -4.577995 0.906604 ]}
               {atom = [223] fc = [ 50 50 50 ] ref = [ -18.036553 -7.240578 -0.647133 ]}
               {atom = [224] fc = [ 50 50 50 ] ref = [ -19.535661 -7.518407 -0.884394 ]}
               {atom = [225] fc = [ 50 50 50 ] ref = [ -17.610827 -7.837596 0.718123 ]}
               {atom = [226] fc = [ 50 50 50 ] ref = [ -19.860999 -8.994993 -1.137975 ]}
               {atom = [238] fc = [ 50 50 50 ] ref = [ -15.281452 -5.618285 -0.583535 ]}
               {atom = [239] fc = [ 50 50 50 ] ref = [ -14.013612 -5.323322 0.087470 ]}
               {atom = [240] fc = [ 50 50 50 ] ref = [ -13.675860 -3.827311 0.063026 ]}
               {atom = [241] fc = [ 50 50 50 ] ref = [ -13.035734 -3.354776 0.999537 ]}
               {atom = [242] fc = [ 50 50 50 ] ref = [ -12.884243 -6.149458 -0.567958 ]}
               {atom = [243] fc = [ 50 50 50 ] ref = [ -13.001449 -7.677678 -0.357614 ]}
               {atom = [244] fc = [ 50 50 50 ] ref = [ -11.947875 -8.436631 -1.185869 ]}
               {atom = [245] fc = [ 50 50 50 ] ref = [ -12.942905 -8.082288 1.129610 ]}
               {atom = [257] fc = [ 50 50 50 ] ref = [ -14.140353 -3.080873 -0.956356 ]}
               {atom = [258] fc = [ 50 50 50 ] ref = [ -13.980281 -1.632484 -1.067198 ]}
               {atom = [259] fc = [ 50 50 50 ] ref = [ -14.755268 -0.879462 0.023430 ]}
               {atom = [260] fc = [ 50 50 50 ] ref = [ -14.190047 0.017940 0.642727 ]}
               {atom = [261] fc = [ 50 50 50 ] ref = [ -14.421803 -1.166677 -2.461049 ]}
               {atom = [267] fc = [ 50 50 50 ] ref = [ -16.014273 -1.264084 0.298927 ]}
               {atom = [268] fc = [ 50 50 50 ] ref = [ -16.840293 -0.628936 1.327249 ]}
               {atom = [269] fc = [ 50 50 50 ] ref = [ -16.481685 -1.110231 2.744021 ]}
               {atom = [270] fc = [ 50 50 50 ] ref = [ -16.578321 -0.309426 3.671085 ]}
               {atom = [271] fc = [ 50 50 50 ] ref = [ -18.330661 -0.916155 1.035834 ]}
               {atom = [272] fc = [ 50 50 50 ] ref = [ -18.873488 -0.270007 -0.260251 ]}
               {atom = [273] fc = [ 50 50 50 ] ref = [ -20.280753 -0.807937 -0.599170 ]}
               {atom = [274] fc = [ 50 50 50 ] ref = [ -18.832894 1.272715 -0.210177 ]}
               {atom = [286] fc = [ 50 50 50 ] ref = [ -16.016024 -2.364038 2.917061 ]}
               {atom = [287] fc = [ 50 50 50 ] ref = [ -15.486518 -2.894184 4.184376 ]}
               {atom = [288] fc = [ 50 50 50 ] ref = [ -14.157519 -2.204078 4.569405 ]}
               {atom = [289] fc = [ 50 50 50 ] ref = [ -13.880210 -2.057429 5.759848 ]}
               {atom = [290] fc = [ 50 50 50 ] ref = [ -15.339634 -4.446195 4.151098 ]}
               {atom = [291] fc = [ 50 50 50 ] ref = [ -14.606153 -5.070869 5.358177 ]}
               {atom = [292] fc = [ 50 50 50 ] ref = [ -16.726438 -5.115042 4.060949 ]}
               {atom = [302] fc = [ 50 50 50 ] ref = [ -13.374394 -1.726698 3.583666 ]}
               {atom = [303] fc = [ 50 50 50 ] ref = [ -12.173879 -0.918083 3.802030 ]}
               {atom = [304] fc = [ 50 50 50 ] ref = [ -12.570194 0.495228 4.262716 ]}
               {atom = [305] fc = [ 50 50 50 ] ref = [ -11.979420 0.984579 5.220511 ]}
               {atom = [306] fc = [ 50 50 50 ] ref = [ -11.308431 -0.871865 2.518427 ]}
               {atom = [307] fc = [ 50 50 50 ] ref = [ -10.918361 -2.201449 2.220144 ]}
               {atom = [308] fc = [ 50 50 50 ] ref = [ -10.044632 -0.011681 2.596712 ]}
               {atom = [316] fc = [ 50 50 50 ] ref = [ -13.569270 1.141952 3.629247 ]}
               {atom = [317] fc = [ 50 50 50 ] ref = [ -14.034944 2.487973 3.993042 ]}
               {atom = [318] fc = [ 50 50 50 ] ref = [ -14.596322 2.510934 5.421443 ]}
               {atom = [319] fc = [ 50 50 50 ] ref = [ -14.092201 3.274303 6.240715 ]}
               {atom = [320] fc = [ 50 50 50 ] ref = [ -15.109654 3.035640 3.002523 ]}
               {atom = [321] fc = [ 50 50 50 ] ref = [ -14.504600 3.253057 1.600612 ]}
               {atom = [322] fc = [ 50 50 50 ] ref = [ -15.824612 4.333119 3.456254 ]}
               {atom = [323] fc = [ 50 50 50 ] ref = [ -15.563342 3.406191 0.498072 ]}
               {atom = [335] fc = [ 50 50 50 ] ref = [ -15.602040 1.667628 5.719765 ]}
               {atom = [336] fc = [ 50 50 50 ] ref = [ -16.246134 1.574530 7.035288 ]}
               {atom = [337] fc = [ 50 50 50 ] ref = [ -15.308389 1.006111 8.121198 ]}
               {atom = [338] fc = [ 50 50 50 ] ref = [ -15.558087 1.229411 9.301857 ]}
               {atom = [339] fc = [ 50 50 50 ] ref = [ -17.554232 0.732265 7.001146 ]}
               {atom = [340] fc = [ 50 50 50 ] ref = [ -17.350696 -0.774743 6.709443 ]}
               {atom = [341] fc = [ 50 50 50 ] ref = [ -18.583911 1.355318 6.039115 ]}
               {atom = [342] fc = [ 50 50 50 ] ref = [ -17.562469 -1.682315 7.928258 ]}
               {atom = [354] fc = [ 50 50 50 ] ref = [ -14.229992 0.305934 7.730246 ]}
               {atom = [355] fc = [ 50 50 50 ] ref = [ -13.201410 -0.211663 8.623228 ]}
               {atom = [356] fc = [ 50 50 50 ] ref = [ -12.195988 0.863851 9.045893 ]}
               {atom = [357] fc = [ 50 50 50 ] ref = [ -11.818251 0.902800 10.213410 ]}
               {atom = [361] fc = [ 50 50 50 ] ref = [ -11.781467 1.740895 8.116219 ]}
               {atom = [362] fc = [ 50 50 50 ] ref = [ -10.777924 2.784794 8.344439 ]}
               {atom = [363] fc = [ 50 50 50 ] ref = [ -11.380653 4.115647 8.813521 ]}
               {atom = [364] fc = [ 50 50 50 ] ref = [ -10.720062 4.818659 9.576597 ]}
               {atom = [365] fc = [ 50 50 50 ] ref = [ -9.972796 3.020333 7.046521 ]}
               {atom = [366] fc = [ 50 50 50 ] ref = [ -8.979429 1.898938 6.749014 ]}
               {atom = [367] fc = [ 50 50 50 ] ref = [ -7.907457 1.840151 7.336821 ]}
               {atom = [368] fc = [ 50 50 50 ] ref = [ -9.321211 0.982758 5.855813 ]}
               {atom = [375] fc = [ 50 50 50 ] ref = [ -12.619241 4.464588 8.415756 ]}
               {atom = [376] fc = [ 50 50 50 ] ref = [ -13.317573 5.657687 8.913695 ]}
               {atom = [377] fc = [ 50 50 50 ] ref = [ -13.781970 5.444697 10.368594 ]}
               {atom = [378] fc = [ 50 50 50 ] ref = [ -13.879677 6.413892 11.114001 ]}
               {atom = [379] fc = [ 50 50 50 ] ref = [ -14.545390 6.056091 8.029338 ]}
               {atom = [380] fc = [ 50 50 50 ] ref = [ -15.040512 7.508741 8.241259 ]}
               {atom = [381] fc = [ 50 50 50 ] ref = [ -15.753735 5.115299 8.199922 ]}
               {atom = [382] fc = [ 50 50 50 ] ref = [ -14.047317 8.603616 7.832623 ]}
               {atom = [394] fc = [ 50 50 50 ] ref = [ -14.000469 4.184723 10.788664 ]}
               {atom = [395] fc = [ 50 50 50 ] ref = [ -14.285792 3.798163 12.167838 ]}
               {atom = [396] fc = [ 50 50 50 ] ref = [ -13.057060 4.012660 13.070402 ]}
               {atom = [397] fc = [ 50 50 50 ] ref = [ -13.231105 4.452287 14.202703 ]}
               {atom = [398] fc = [ 50 50 50 ] ref = [ -14.804234 2.339659 12.183352 ]}
               {atom = [399] fc = [ 50 50 50 ] ref = [ -15.046852 1.684383 13.563979 ]}
               {atom = [400] fc = [ 50 50 50 ] ref = [ -16.014455 2.490764 14.456197 ]}
               {atom = [401] fc = [ 50 50 50 ] ref = [ -15.498623 0.217473 13.395573 ]}
               {atom = [413] fc = [ 50 50 50 ] ref = [ -11.833209 3.772420 12.561561 ]}
               {atom = [414] fc = [ 50 50 50 ] ref = [ -10.563022 4.044922 13.247810 ]}
               {atom = [415] fc = [ 50 50 50 ] ref = [ -10.335704 5.557322 13.418884 ]}
               {atom = [416] fc = [ 50 50 50 ] ref = [ -9.890163 5.979797 14.483777 ]}
               {atom = [417] fc = [ 50 50 50 ] ref = [ -9.349918 3.425036 12.487495 ]}
               {atom = [418] fc = [ 50 50 50 ] ref = [ -7.957363 3.856564 13.002290 ]}
               {atom = [419] fc = [ 50 50 50 ] ref = [ -9.432430 1.893102 12.503440 ]}
               {atom = [429] fc = [ 50 50 50 ] ref = [ -10.646400 6.364898 12.389709 ]}
               {atom = [430] fc = [ 50 50 50 ] ref = [ -10.478594 7.820982 12.392948 ]}
               {atom = [431] fc = [ 50 50 50 ] ref = [ -11.485972 8.495707 13.346981 ]}
               {atom = [432] fc = [ 50 50 50 ] ref = [ -11.100269 9.422878 14.057759 ]}
               {atom = [433] fc = [ 50 50 50 ] ref = [ -10.616050 8.389416 10.943855 ]}
               {atom = [434] fc = [ 50 50 50 ] ref = [ -9.432032 7.925203 10.058088 ]}
               {atom = [435] fc = [ 50 50 50 ] ref = [ -10.766898 9.923836 10.836026 ]}
               {atom = [436] fc = [ 50 50 50 ] ref = [ -9.700590 8.002395 8.548052 ]}
               {atom = [448] fc = [ 50 50 50 ] ref = [ -12.745417 8.023868 13.400391 ]}
               {atom = [449] fc = [ 50 50 50 ] ref = [ -13.774858 8.533763 14.311741 ]}
               {atom = [450] fc = [ 50 50 50 ] ref = [ -13.492799 8.087021 15.761700 ]}
               {atom = [451] fc = [ 50 50 50 ] ref = [ -13.655039 8.902107 16.667586 ]}
               {atom = [452] fc = [ 50 50 50 ] ref = [ -15.213110 8.145737 13.861594 ]}
               {atom = [453] fc = [ 50 50 50 ] ref = [ -16.320528 8.537759 14.861604 ]}
               {atom = [454] fc = [ 50 50 50 ] ref = [ -15.556414 8.805105 12.509768 ]}
               {atom = [464] fc = [ 50 50 50 ] ref = [ -13.026441 6.843796 15.993926 ]}
               {atom = [465] fc = [ 50 50 50 ] ref = [ -12.639865 6.350074 17.322775 ]}
               {atom = [466] fc = [ 50 50 50 ] ref = [ -11.399378 7.073613 17.886026 ]}
               {atom = [467] fc = [ 50 50 50 ] ref = [ -11.266487 7.192974 19.100813 ]}
               {atom = [468] fc = [ 50 50 50 ] ref = [ -12.451443 4.815054 17.280060 ]}
               {atom = [469] fc = [ 50 50 50 ] ref = [ -11.315490 4.391656 16.553935 ]}
               {atom = [475] fc = [ 50 50 50 ] ref = [ -10.519062 7.575669 17.006134 ]}
               {atom = [476] fc = [ 50 50 50 ] ref = [ -9.340058 8.362031 17.349718 ]}
               {atom = [477] fc = [ 50 50 50 ] ref = [ -9.717410 9.824243 17.659529 ]}
               {atom = [478] fc = [ 50 50 50 ] ref = [ -9.092136 10.432234 18.528452 ]}
               {atom = [479] fc = [ 50 50 50 ] ref = [ -8.344946 8.257024 16.172258 ]}
               {atom = [480] fc = [ 50 50 50 ] ref = [ -6.962343 8.847956 16.379846 ]}
               {atom = [481] fc = [ 50 50 50 ] ref = [ -5.950904 8.070913 16.982606 ]}
               {atom = [482] fc = [ 50 50 50 ] ref = [ -6.701908 10.201824 16.078999 ]}
               {atom = [483] fc = [ 50 50 50 ] ref = [ -4.691762 8.614409 17.187339 ]}
               {atom = [484] fc = [ 50 50 50 ] ref = [ -5.435878 10.727366 16.300321 ]}
               {atom = [485] fc = [ 50 50 50 ] ref = [ -4.433720 9.933143 16.840113 ]}
               {atom = [495] fc = [ 50 50 50 ] ref = [ -10.721775 10.389282 16.961848 ]}
               {atom = [496] fc = [ 50 50 50 ] ref = [ -11.148698 11.780678 17.117917 ]}
               {atom = [497] fc = [ 50 50 50 ] ref = [ -11.993267 11.971339 18.390710 ]}
               {atom = [498] fc = [ 50 50 50 ] ref = [ -11.821128 12.978912 19.076436 ]}
               {atom = [501] fc = [ 50 50 50 ] ref = [ -11.922230 12.190898 15.841302 ]}
               {atom = [502] fc = [ 50 50 50 ] ref = [ -12.414262 13.651734 15.806580 ]}
               {atom = [503] fc = [ 50 50 50 ] ref = [ -13.095101 14.014202 14.475772 ]}
               {atom = [504] fc = [ 50 50 50 ] ref = [ -13.590211 15.473846 14.441081 ]}
               {atom = [505] fc = [ 50 50 50 ] ref = [ -14.239227 15.816779 13.163957 ]}
               {atom = [517] fc = [ 50 50 50 ] ref = [ -12.881895 11.012912 18.710047 ]}
               {atom = [518] fc = [ 50 50 50 ] ref = [ -13.758925 11.037857 19.882403 ]}
               {atom = [519] fc = [ 50 50 50 ] ref = [ -12.947112 10.742095 21.157164 ]}
               {atom = [520] fc = [ 50 50 50 ] ref = [ -12.894853 11.587549 22.050762 ]}
               {atom = [521] fc = [ 50 50 50 ] ref = [ -14.930146 10.016457 19.720614 ]}
               {atom = [522] fc = [ 50 50 50 ] ref = [ -15.752163 9.736904 20.997949 ]}
               {atom = [523] fc = [ 50 50 50 ] ref = [ -15.887058 10.456588 18.595584 ]}
               {atom = [533] fc = [ 50 50 50 ] ref = [ -12.318688 9.556410 21.238925 ]}
               {atom = [534] fc = [ 50 50 50 ] ref = [ -11.575865 9.107105 22.413734 ]}
               {atom = [535] fc = [ 50 50 50 ] ref = [ -10.151854 9.676687 22.332482 ]}
               {atom = [536] fc = [ 50 50 50 ] ref = [ -9.356042 9.273404 21.483313 ]}
               {atom = [537] fc = [ 50 50 50 ] ref = [ -11.570076 7.556603 22.423174 ]}
               {atom = [538] fc = [ 50 50 50 ] ref = [ -11.103239 6.923124 23.732536 ]}
               {atom = [539] fc = [ 50 50 50 ] ref = [ -10.701923 7.613599 24.668448 ]}
               {atom = [540] fc = [ 50 50 50 ] ref = [ -11.151449 5.597638 23.824595 ]}
               {atom = [547] fc = [ 50 50 50 ] ref = [ -9.841594 10.607489 23.250114 ]}
               {atom = [548] fc = [ 50 50 50 ] ref = [ -8.536715 11.258540 23.369200 ]}
               {atom = [549] fc = [ 50 50 50 ] ref = [ -7.473845 10.373103 24.053678 ]}
               {atom = [550] fc = [ 50 50 50 ] ref = [ -6.303114 10.749325 24.080169 ]}
               {atom = [553] fc = [ 50 50 50 ] ref = [ -8.723649 12.608371 24.101789 ]}
               {atom = [554] fc = [ 50 50 50 ] ref = [ -9.234444 12.515776 25.557519 ]}
               {atom = [555] fc = [ 50 50 50 ] ref = [ -9.408687 13.898928 26.207434 ]}
               {atom = [556] fc = [ 50 50 50 ] ref = [ -9.916739 13.816868 27.660509 ]}
               {atom = [557] fc = [ 50 50 50 ] ref = [ -10.081351 15.146881 28.271475 ]}
               {atom = [569] fc = [ 50 50 50 ] ref = [ -7.873565 9.211590 24.599854 ]}
               {atom = [570] fc = [ 50 50 50 ] ref = [ -7.015518 8.261809 25.310604 ]}
               {atom = [571] fc = [ 50 50 50 ] ref = [ -6.311635 7.289386 24.334464 ]}
               {atom = [572] fc = [ 50 50 50 ] ref = [ -5.309609 6.684345 24.714454 ]}
               {atom = [575] fc = [ 50 50 50 ] ref = [ -7.841350 7.554105 26.422380 ]}
               {atom = [576] fc = [ 50 50 50 ] ref = [ -8.251967 6.081076 26.189053 ]}
               {atom = [577] fc = [ 50 50 50 ] ref = [ -9.267744 5.612677 27.226353 ]}
               {atom = [578] fc = [ 50 50 50 ] ref = [ -8.936359 4.875765 28.151460 ]}
               {atom = [579] fc = [ 50 50 50 ] ref = [ -10.511766 6.050086 27.086718 ]}
               {atom = [586] fc = [ 50 50 50 ] ref = [ -6.800168 7.167265 23.083771 ]}
               {atom = [587] fc = [ 50 50 50 ] ref = [ -6.171591 6.406516 21.997462 ]}
               {atom = [588] fc = [ 50 50 50 ] ref = [ -5.200173 7.264191 21.161768 ]}
               {atom = [589] fc = [ 50 50 50 ] ref = [ -4.607855 6.747264 20.216337 ]}
               {atom = [590] fc = [ 50 50 50 ] ref = [ -7.279868 5.856770 21.064533 ]}
               {atom = [591] fc = [ 50 50 50 ] ref = [ -7.965710 4.580464 21.576462 ]}
               {atom = [592] fc = [ 50 50 50 ] ref = [ -9.192903 4.265132 20.703108 ]}
               {atom = [593] fc = [ 50 50 50 ] ref = [ -6.975182 3.398058 21.609958 ]}
               {atom = [605] fc = [ 50 50 50 ] ref = [ -5.002932 8.548681 21.502744 ]}
               {atom = [606] fc = [ 50 50 50 ] ref = [ -4.128908 9.481175 20.789949 ]}
               {atom = [607] fc = [ 50 50 50 ] ref = [ -2.703642 9.458420 21.386853 ]}
               {atom = [608] fc = [ 50 50 50 ] ref = [ -2.137504 10.500736 21.718380 ]}
               {atom = [609] fc = [ 50 50 50 ] ref = [ -4.746326 10.899254 20.824968 ]}
               {atom = [610] fc = [ 50 50 50 ] ref = [ -6.140798 10.998859 20.174600 ]}
               {atom = [611] fc = [ 50 50 50 ] ref = [ -6.692251 12.436421 20.111281 ]}
               {atom = [612] fc = [ 50 50 50 ] ref = [ -6.037921 13.307444 19.019020 ]}
               {atom = [613] fc = [ 50 50 50 ] ref = [ -6.572390 14.680741 19.001177 ]}
               {atom = [627] fc = [ 50 50 50 ] ref = [ -2.113382 8.254242 21.497577 ]}
               {atom = [628] fc = [ 50 50 50 ] ref = [ -0.726217 8.004251 21.915969 ]}
               {atom = [629] fc = [ 50 50 50 ] ref = [ 0.243261 8.263518 20.739374 ]}
               {atom = [630] fc = [ 50 50 50 ] ref = [ -0.176064 8.750262 19.692894 ]}
               {atom = [631] fc = [ 50 50 50 ] ref = [ -0.582935 6.528161 22.409679 ]}
               {atom = [632] fc = [ 50 50 50 ] ref = [ -0.514307 5.571692 21.359879 ]}
               {atom = [633] fc = [ 50 50 50 ] ref = [ -1.670941 6.100539 23.408872 ]}
               {atom = [641] fc = [ 50 50 50 ] ref = [ 1.541124 7.955298 20.909052 ]}
               {atom = [642] fc = [ 50 50 50 ] ref = [ 2.591109 8.140487 19.898948 ]}
               {atom = [643] fc = [ 50 50 50 ] ref = [ 2.501637 7.072940 18.790488 ]}
               {atom = [644] fc = [ 50 50 50 ] ref = [ 2.581907 7.417297 17.611387 ]}
               {atom = [645] fc = [ 50 50 50 ] ref = [ 4.000101 8.087013 20.565727 ]}
               {atom = [646] fc = [ 50 50 50 ] ref = [ 5.196936 7.990112 19.593628 ]}
               {atom = [647] fc = [ 50 50 50 ] ref = [ 4.193671 9.289688 21.506412 ]}
               {atom = [657] fc = [ 50 50 50 ] ref = [ 2.333638 5.791906 19.164240 ]}
               {atom = [658] fc = [ 50 50 50 ] ref = [ 2.289234 4.661692 18.234512 ]}
               {atom = [659] fc = [ 50 50 50 ] ref = [ 0.967606 4.646407 17.447019 ]}
               {atom = [660] fc = [ 50 50 50 ] ref = [ 0.987227 4.396991 16.243512 ]}
               {atom = [661] fc = [ 50 50 50 ] ref = [ 2.488227 3.363086 19.030871 ]}
               {atom = [662] fc = [ 50 50 50 ] ref = [ 2.883068 2.204807 18.128618 ]}
               {atom = [663] fc = [ 50 50 50 ] ref = [ 2.041440 1.367853 17.809045 ]}
               {atom = [664] fc = [ 50 50 50 ] ref = [ 4.153595 2.125458 17.740953 ]}
               {atom = [671] fc = [ 50 50 50 ] ref = [ -0.162081 4.938827 18.112312 ]}
               {atom = [672] fc = [ 50 50 50 ] ref = [ -1.496289 4.975902 17.504214 ]}
               {atom = [673] fc = [ 50 50 50 ] ref = [ -1.712799 6.231061 16.636176 ]}
               {atom = [674] fc = [ 50 50 50 ] ref = [ -2.659991 6.258376 15.849369 ]}
               {atom = [675] fc = [ 50 50 50 ] ref = [ -2.588603 4.924938 18.596469 ]}
               {atom = [676] fc = [ 50 50 50 ] ref = [ -2.518783 3.743413 19.569176 ]}
               {atom = [677] fc = [ 50 50 50 ] ref = [ -2.649365 3.931221 20.777131 ]}
               {atom = [678] fc = [ 50 50 50 ] ref = [ -2.288841 2.525723 19.091816 ]}
               {atom = [685] fc = [ 50 50 50 ] ref = [ -0.810948 7.229015 16.719047 ]}
               {atom = [686] fc = [ 50 50 50 ] ref = [ -0.759027 8.383193 15.821096 ]}
               {atom = [687] fc = [ 50 50 50 ] ref = [ -0.242318 7.975767 14.427958 ]}
               {atom = [688] fc = [ 50 50 50 ] ref = [ -0.673690 8.553753 13.432872 ]}
               {atom = [689] fc = [ 50 50 50 ] ref = [ 0.136909 9.509384 16.399224 ]}
               {atom = [690] fc = [ 50 50 50 ] ref = [ -0.536477 10.872801 16.414922 ]}
               {atom = [691] fc = [ 50 50 50 ] ref = [ -1.086361 11.383492 17.609740 ]}
               {atom = [692] fc = [ 50 50 50 ] ref = [ -0.651686 11.618466 15.223025 ]}
               {atom = [693] fc = [ 50 50 50 ] ref = [ -1.763743 12.618039 17.608423 ]}
               {atom = [694] fc = [ 50 50 50 ] ref = [ -1.323264 12.857055 15.222670 ]}
               {atom = [695] fc = [ 50 50 50 ] ref = [ -1.884832 13.355471 16.415520 ]}
               {atom = [696] fc = [ 50 50 50 ] ref = [ -2.549581 14.546964 16.423578 ]}
               {atom = [706] fc = [ 50 50 50 ] ref = [ 0.637548 6.958783 14.348745 ]}
               {atom = [707] fc = [ 50 50 50 ] ref = [ 1.138342 6.391085 13.094466 ]}
               {atom = [708] fc = [ 50 50 50 ] ref = [ 0.126220 5.408477 12.477900 ]}
               {atom = [709] fc = [ 50 50 50 ] ref = [ 0.105526 5.260742 11.256164 ]}
               {atom = [710] fc = [ 50 50 50 ] ref = [ 2.457764 5.630805 13.345741 ]}
               {atom = [711] fc = [ 50 50 50 ] ref = [ 3.589200 6.418534 13.981888 ]}
               {atom = [712] fc = [ 50 50 50 ] ref = [ 3.985049 7.663909 13.453629 ]}
               {atom = [713] fc = [ 50 50 50 ] ref = [ 4.333380 5.856334 15.040969 ]}
               {atom = [714] fc = [ 50 50 50 ] ref = [ 5.056445 8.344139 14.012739 ]}
               {atom = [715] fc = [ 50 50 50 ] ref = [ 5.395025 6.559017 15.594251 ]}
               {atom = [716] fc = [ 50 50 50 ] ref = [ 5.752818 7.800747 15.085367 ]}
               {atom = [726] fc = [ 50 50 50 ] ref = [ -0.738232 4.780121 13.298228 ]}
               {atom = [727] fc = [ 50 50 50 ] ref = [ -1.841376 3.926950 12.843544 ]}
               {atom = [728] fc = [ 50 50 50 ] ref = [ -3.000536 4.751316 12.251152 ]}
               {atom = [729] fc = [ 50 50 50 ] ref = [ -3.784570 4.207119 11.472841 ]}
               {atom = [730] fc = [ 50 50 50 ] ref = [ -2.367091 3.066440 14.018432 ]}
               {atom = [731] fc = [ 50 50 50 ] ref = [ -1.341951 2.104253 14.662976 ]}
               {atom = [732] fc = [ 50 50 50 ] ref = [ -1.959892 1.362464 15.865621 ]}
               {atom = [733] fc = [ 50 50 50 ] ref = [ -0.709827 1.126625 13.654446 ]}
               {atom = [745] fc = [ 50 50 50 ] ref = [ -3.078446 6.060243 12.561185 ]}
               {atom = [746] fc = [ 50 50 50 ] ref = [ -3.992059 7.008319 11.925102 ]}
               {atom = [747] fc = [ 50 50 50 ] ref = [ -3.528740 7.325756 10.494579 ]}
               {atom = [748] fc = [ 50 50 50 ] ref = [ -4.377646 7.459766 9.618769 ]}
               {atom = [749] fc = [ 50 50 50 ] ref = [ -4.074400 8.300666 12.773346 ]}
               {atom = [750] fc = [ 50 50 50 ] ref = [ -5.199783 9.271362 12.343047 ]}
               {atom = [751] fc = [ 50 50 50 ] ref = [ -6.589844 8.697698 12.683403 ]}
               {atom = [752] fc = [ 50 50 50 ] ref = [ -4.981328 10.682716 12.924725 ]}
               {atom = [764] fc = [ 50 50 50 ] ref = [ -2.209540 7.419078 10.242882 ]}
               {atom = [765] fc = [ 50 50 50 ] ref = [ -1.649527 7.672327 8.913419 ]}
               {atom = [766] fc = [ 50 50 50 ] ref = [ -1.801057 6.451466 7.986372 ]}
               {atom = [767] fc = [ 50 50 50 ] ref = [ -2.002548 6.634184 6.785008 ]}
               {atom = [768] fc = [ 50 50 50 ] ref = [ -0.188493 8.148595 9.043534 ]}
               {atom = [769] fc = [ 50 50 50 ] ref = [ 0.375696 8.480947 7.784016 ]}
               {atom = [775] fc = [ 50 50 50 ] ref = [ -1.784106 5.226291 8.547567 ]}
               {atom = [776] fc = [ 50 50 50 ] ref = [ -2.159641 3.999314 7.846134 ]}
               {atom = [777] fc = [ 50 50 50 ] ref = [ -3.658326 4.010735 7.520399 ]}
               {atom = [778] fc = [ 50 50 50 ] ref = [ -4.016632 3.715235 6.386168 ]}
               {atom = [779] fc = [ 50 50 50 ] ref = [ -1.856566 2.763414 8.721840 ]}
               {atom = [780] fc = [ 50 50 50 ] ref = [ -0.369251 2.398881 8.859361 ]}
               {atom = [781] fc = [ 50 50 50 ] ref = [ -0.196645 1.249402 9.871594 ]}
               {atom = [782] fc = [ 50 50 50 ] ref = [ 0.250356 2.046404 7.497206 ]}
               {atom = [794] fc = [ 50 50 50 ] ref = [ -4.519441 4.398622 8.479200 ]}
               {atom = [795] fc = [ 50 50 50 ] ref = [ -5.970062 4.468427 8.305381 ]}
               {atom = [796] fc = [ 50 50 50 ] ref = [ -6.413032 5.540084 7.295804 ]}
               {atom = [797] fc = [ 50 50 50 ] ref = [ -7.363479 5.309946 6.553892 ]}
               {atom = [798] fc = [ 50 50 50 ] ref = [ -6.651537 4.691463 9.662691 ]}
               {atom = [804] fc = [ 50 50 50 ] ref = [ -5.699608 6.675656 7.224611 ]}
               {atom = [805] fc = [ 50 50 50 ] ref = [ -5.931845 7.762609 6.273185 ]}
               {atom = [806] fc = [ 50 50 50 ] ref = [ -5.513274 7.366501 4.848989 ]}
               {atom = [807] fc = [ 50 50 50 ] ref = [ -6.231669 7.683088 3.903273 ]}
               {atom = [808] fc = [ 50 50 50 ] ref = [ -5.195682 9.055689 6.676224 ]}
               {atom = [809] fc = [ 50 50 50 ] ref = [ -5.922264 9.750764 8.190452 ]}
               {atom = [815] fc = [ 50 50 50 ] ref = [ -4.395975 6.632304 4.700378 ]}
               {atom = [816] fc = [ 50 50 50 ] ref = [ -3.909422 6.097784 3.428355 ]}
               {atom = [817] fc = [ 50 50 50 ] ref = [ -4.808305 4.978540 2.887518 ]}
               {atom = [818] fc = [ 50 50 50 ] ref = [ -5.105824 4.950937 1.694773 ]}
               {atom = [819] fc = [ 50 50 50 ] ref = [ -2.481950 5.562583 3.616671 ]}
               {atom = [825] fc = [ 50 50 50 ] ref = [ -5.268913 4.088532 3.776312 ]}
               {atom = [826] fc = [ 50 50 50 ] ref = [ -6.123052 2.944725 3.470168 ]}
               {atom = [827] fc = [ 50 50 50 ] ref = [ -7.583998 3.358488 3.217958 ]}
               {atom = [828] fc = [ 50 50 50 ] ref = [ -8.289022 2.634220 2.518669 ]}
               {atom = [829] fc = [ 50 50 50 ] ref = [ -6.007390 1.920915 4.622163 ]}
               {atom = [830] fc = [ 50 50 50 ] ref = [ -4.655281 1.202378 4.659213 ]}
               {atom = [831] fc = [ 50 50 50 ] ref = [ -3.958634 1.002395 3.667431 ]}
               {atom = [832] fc = [ 50 50 50 ] ref = [ -4.351417 0.684411 5.878118 ]}
               {atom = [837] fc = [ 50 50 50 ] ref = [ -8.023712 4.530670 3.714426 ]}
               {atom = [838] fc = [ 50 50 50 ] ref = [ -9.325997 5.129324 3.410037 ]}
               {atom = [839] fc = [ 50 50 50 ] ref = [ -9.348252 5.675515 1.971616 ]}
               {atom = [840] fc = [ 50 50 50 ] ref = [ -10.338987 5.464887 1.273126 ]}
               {atom = [841] fc = [ 50 50 50 ] ref = [ -9.645265 6.230528 4.447342 ]}
               {atom = [842] fc = [ 50 50 50 ] ref = [ -11.018276 6.923516 4.289075 ]}
               {atom = [843] fc = [ 50 50 50 ] ref = [ -12.196306 5.936066 4.411224 ]}
               {atom = [844] fc = [ 50 50 50 ] ref = [ -11.151105 8.086845 5.286451 ]}
               {atom = [856] fc = [ 50 50 50 ] ref = [ -8.256934 6.329500 1.524837 ]}
               {atom = [857] fc = [ 50 50 50 ] ref = [ -8.065920 6.834196 0.158275 ]}
               {atom = [858] fc = [ 50 50 50 ] ref = [ -8.031595 5.668535 -0.850873 ]}
               {atom = [859] fc = [ 50 50 50 ] ref = [ -8.624676 5.780087 -1.923964 ]}
               {atom = [860] fc = [ 50 50 50 ] ref = [ -6.767867 7.696179 0.080309 ]}
               {atom = [861] fc = [ 50 50 50 ] ref = [ -6.949872 9.021928 0.856254 ]}
               {atom = [862] fc = [ 50 50 50 ] ref = [ -6.257331 7.994391 -1.341252 ]}
               {atom = [863] fc = [ 50 50 50 ] ref = [ -5.634018 9.766679 1.137096 ]}
               {atom = [875] fc = [ 50 50 50 ] ref = [ -7.382767 4.545156 -0.489683 ]}
               {atom = [876] fc = [ 50 50 50 ] ref = [ -7.356887 3.310339 -1.276615 ]}
               {atom = [877] fc = [ 50 50 50 ] ref = [ -8.761468 2.673042 -1.350889 ]}
               {atom = [878] fc = [ 50 50 50 ] ref = [ -9.163535 2.225932 -2.422375 ]}
               {atom = [879] fc = [ 50 50 50 ] ref = [ -6.283924 2.315336 -0.733061 ]}
               {atom = [880] fc = [ 50 50 50 ] ref = [ -4.860922 2.876220 -0.985760 ]}
               {atom = [881] fc = [ 50 50 50 ] ref = [ -6.382332 0.874372 -1.278404 ]}
               {atom = [882] fc = [ 50 50 50 ] ref = [ -3.753450 2.212589 -0.151508 ]}
               {atom = [894] fc = [ 50 50 50 ] ref = [ -9.519261 2.680749 -0.242486 ]}
               {atom = [895] fc = [ 50 50 50 ] ref = [ -10.865085 2.122188 -0.134407 ]}
               {atom = [896] fc = [ 50 50 50 ] ref = [ -11.938200 2.826531 -0.970435 ]}
               {atom = [897] fc = [ 50 50 50 ] ref = [ -12.860044 2.159431 -1.439986 ]}
               {atom = [901] fc = [ 50 50 50 ] ref = [ -11.817072 4.153281 -1.152573 ]}
               {atom = [902] fc = [ 50 50 50 ] ref = [ -12.840501 5.013071 -1.755740 ]}
               {atom = [903] fc = [ 50 50 50 ] ref = [ -12.463639 5.506831 -3.165577 ]}
               {atom = [904] fc = [ 50 50 50 ] ref = [ -13.352805 5.970194 -3.880775 ]}
               {atom = [905] fc = [ 50 50 50 ] ref = [ -13.151081 6.219191 -0.810379 ]}
               {atom = [906] fc = [ 50 50 50 ] ref = [ -12.063437 7.309915 -0.764929 ]}
               {atom = [907] fc = [ 50 50 50 ] ref = [ -14.519412 6.872777 -1.082691 ]}
               {atom = [917] fc = [ 50 50 50 ] ref = [ -11.194849 5.371072 -3.590985 ]}
               {atom = [918] fc = [ 50 50 50 ] ref = [ -10.717661 5.774846 -4.916570 ]}
               {atom = [919] fc = [ 50 50 50 ] ref = [ -10.099611 4.566032 -5.619053 ]}
               {atom = [920] fc = [ 50 50 50 ] ref = [ -10.629274 4.129959 -6.639575 ]}
               {atom = [921] fc = [ 50 50 50 ] ref = [ -9.727806 6.987967 -4.911393 ]}
               {atom = [922] fc = [ 50 50 50 ] ref = [ -10.409392 8.250770 -4.336014 ]}
               {atom = [923] fc = [ 50 50 50 ] ref = [ -9.135593 7.306865 -6.305473 ]}
               {atom = [924] fc = [ 50 50 50 ] ref = [ -9.455938 9.420706 -4.050425 ]}
               {atom = [936] fc = [ 50 50 50 ] ref = [ -8.974973 4.046638 -5.097514 ]}
               {atom = [937] fc = [ 50 50 50 ] ref = [ -8.111460 3.098619 -5.802040 ]}
               {atom = [938] fc = [ 50 50 50 ] ref = [ -8.796097 1.760148 -6.113021 ]}
               {atom = [939] fc = [ 50 50 50 ] ref = [ -8.723741 1.281153 -7.243661 ]}
               {atom = [940] fc = [ 50 50 50 ] ref = [ -6.864104 2.796679 -4.972761 ]}
               {atom = [941] fc = [ 50 50 50 ] ref = [ -6.104669 3.953576 -4.685882 ]}
               {atom = [947] fc = [ 50 50 50 ] ref = [ -9.499585 1.200647 -5.117792 ]}
               {atom = [948] fc = [ 50 50 50 ] ref = [ -10.228148 -0.062503 -5.182618 ]}
               {atom = [949] fc = [ 50 50 50 ] ref = [ -11.492412 0.014479 -6.053361 ]}
               {atom = [950] fc = [ 50 50 50 ] ref = [ -11.957556 -1.028651 -6.498225 ]}
               {atom = [951] fc = [ 50 50 50 ] ref = [ -10.606112 -0.517509 -3.753627 ]}
               {atom = [952] fc = [ 50 50 50 ] ref = [ -9.398464 -1.026261 -2.959102 ]}
               {atom = [953] fc = [ 50 50 50 ] ref = [ -9.681098 -1.308905 -1.186626 ]}
               {atom = [954] fc = [ 50 50 50 ] ref = [ -10.290482 -3.011619 -1.182126 ]}
               {atom = [964] fc = [ 50 50 50 ] ref = [ -12.033452 1.214866 -6.322630 ]}
               {atom = [965] fc = [ 50 50 50 ] ref = [ -13.240193 1.412665 -7.133735 ]}
               {atom = [966] fc = [ 50 50 50 ] ref = [ -12.908066 1.770797 -8.590951 ]}
               {atom = [967] fc = [ 50 50 50 ] ref = [ -13.660148 1.392423 -9.488653 ]}
               {atom = [968] fc = [ 50 50 50 ] ref = [ -14.089837 2.565173 -6.538068 ]}
               {atom = [969] fc = [ 50 50 50 ] ref = [ -14.756037 2.245757 -5.198709 ]}
               {atom = [970] fc = [ 50 50 50 ] ref = [ -15.220760 1.132305 -4.972452 ]}
               {atom = [971] fc = [ 50 50 50 ] ref = [ -14.856774 3.226016 -4.308383 ]}
               {atom = [978] fc = [ 50 50 50 ] ref = [ -11.787736 2.466507 -8.843210 ]}
               {atom = [979] fc = [ 50 50 50 ] ref = [ -11.343762 2.850405 -10.185370 ]}
               {atom = [980] fc = [ 50 50 50 ] ref = [ -10.570522 1.712966 -10.878121 ]}
               {atom = [981] fc = [ 50 50 50 ] ref = [ -10.563458 1.661757 -12.108598 ]}
               {atom = [982] fc = [ 50 50 50 ] ref = [ -10.532705 4.162881 -10.090511 ]}
               {atom = [983] fc = [ 50 50 50 ] ref = [ -11.385286 5.456702 -10.185713 ]}
               {atom = [984] fc = [ 50 50 50 ] ref = [ -12.478665 5.611513 -9.105629 ]}
               {atom = [985] fc = [ 50 50 50 ] ref = [ -10.487967 6.707899 -10.271262 ]}
               {atom = [997] fc = [ 50 50 50 ] ref = [ -9.983685 0.773523 -10.113102 ]}
               {atom = [998] fc = [ 50 50 50 ] ref = [ -9.361972 -0.439920 -10.645035 ]}
               {atom = [999] fc = [ 50 50 50 ] ref = [ -10.394701 -1.559647 -10.883998 ]}
               {atom = [1000] fc = [ 50 50 50 ] ref = [ -10.129406 -2.458402 -11.681427 ]}
               {atom = [1001] fc = [ 50 50 50 ] ref = [ -8.249357 -0.915498 -9.686866 ]}
               {atom = [1002] fc = [ 50 50 50 ] ref = [ -7.303092 -1.953604 -10.277256 ]}
               {atom = [1003] fc = [ 50 50 50 ] ref = [ -6.488467 -1.623127 -11.380770 ]}
               {atom = [1004] fc = [ 50 50 50 ] ref = [ -7.268890 -3.271300 -9.777360 ]}
               {atom = [1005] fc = [ 50 50 50 ] ref = [ -5.651175 -2.576847 -11.941036 ]}
               {atom = [1006] fc = [ 50 50 50 ] ref = [ -6.426014 -4.213907 -10.352658 ]}
               {atom = [1007] fc = [ 50 50 50 ] ref = [ -5.621115 -3.866464 -11.429881 ]}
               {atom = [1017] fc = [ 50 50 50 ] ref = [ -11.579612 -1.490301 -10.247859 ]}
               {atom = [1018] fc = [ 50 50 50 ] ref = [ -12.711694 -2.389920 -10.497261 ]}
               {atom = [1019] fc = [ 50 50 50 ] ref = [ -13.289301 -2.136817 -11.899434 ]}
               {atom = [1020] fc = [ 50 50 50 ] ref = [ -13.552786 -3.090537 -12.629415 ]}
               {atom = [1021] fc = [ 50 50 50 ] ref = [ -13.819728 -2.185254 -9.427371 ]}
               {atom = [1022] fc = [ 50 50 50 ] ref = [ -13.335853 -2.635126 -8.177710 ]}
               {atom = [1023] fc = [ 50 50 50 ] ref = [ -15.154334 -2.899351 -9.684922 ]}
               {atom = [1031] fc = [ 50 50 50 ] ref = [ -13.438512 -0.855866 -12.279930 ]}
               {atom = [1032] fc = [ 50 50 50 ] ref = [ -13.948654 -0.399852 -13.574925 ]}
               {atom = [1033] fc = [ 50 50 50 ] ref = [ -13.011968 -0.815583 -14.725374 ]}
               {atom = [1034] fc = [ 50 50 50 ] ref = [ -13.496236 -1.162454 -15.802241 ]}
               {atom = [1035] fc = [ 50 50 50 ] ref = [ -14.089272 1.148368 -13.577934 ]}
               {atom = [1036] fc = [ 50 50 50 ] ref = [ -14.903178 1.531875 -12.480962 ]}
               {atom = [1037] fc = [ 50 50 50 ] ref = [ -14.691969 1.762763 -14.851852 ]}
               {atom = [1045] fc = [ 50 50 50 ] ref = [ -11.688289 -0.828874 -14.478902 ]}
               {atom = [1046] fc = [ 50 50 50 ] ref = [ -10.658305 -1.247251 -15.427898 ]}
               {atom = [1047] fc = [ 50 50 50 ] ref = [ -10.726224 -2.752705 -15.758228 ]}
               {atom = [1048] fc = [ 50 50 50 ] ref = [ -10.401774 -3.128202 -16.883009 ]}
               {atom = [1049] fc = [ 50 50 50 ] ref = [ -9.310257 -0.809379 -14.816636 ]}
               {atom = [1050] fc = [ 50 50 50 ] ref = [ -8.049131 -1.220546 -15.545458 ]}
               {atom = [1051] fc = [ 50 50 50 ] ref = [ -7.637148 -0.523728 -16.699417 ]}
               {atom = [1052] fc = [ 50 50 50 ] ref = [ -7.267695 -2.282572 -15.045182 ]}
               {atom = [1053] fc = [ 50 50 50 ] ref = [ -6.434968 -0.879174 -17.338566 ]}
               {atom = [1054] fc = [ 50 50 50 ] ref = [ -6.065712 -2.634518 -15.683456 ]}
               {atom = [1055] fc = [ 50 50 50 ] ref = [ -5.645567 -1.927753 -16.824558 ]}
               {atom = [1056] fc = [ 50 50 50 ] ref = [ -4.472308 -2.268718 -17.426400 ]}
               {atom = [1066] fc = [ 50 50 50 ] ref = [ -11.162475 -3.600883 -14.808942 ]}
               {atom = [1067] fc = [ 50 50 50 ] ref = [ -11.313874 -5.048048 -14.993547 ]}
               {atom = [1068] fc = [ 50 50 50 ] ref = [ -12.677606 -5.367085 -15.643621 ]}
               {atom = [1069] fc = [ 50 50 50 ] ref = [ -12.719557 -6.214754 -16.534863 ]}
               {atom = [1070] fc = [ 50 50 50 ] ref = [ -11.192069 -5.800511 -13.628334 ]}
               {atom = [1071] fc = [ 50 50 50 ] ref = [ -9.763993 -5.653580 -13.051601 ]}
               {atom = [1072] fc = [ 50 50 50 ] ref = [ -11.584192 -7.297925 -13.662816 ]}
               {atom = [1073] fc = [ 50 50 50 ] ref = [ -9.638874 -6.072449 -11.578920 ]}
               {atom = [1085] fc = [ 50 50 50 ] ref = [ -13.773407 -4.702573 -15.223735 ]}
               {atom = [1086] fc = [ 50 50 50 ] ref = [ -15.137996 -4.918960 -15.732874 ]}
               {atom = [1087] fc = [ 50 50 50 ] ref = [ -15.252749 -4.531956 -17.217731 ]}
               {atom = [1088] fc = [ 50 50 50 ] ref = [ -15.698773 -5.346451 -18.025752 ]}
               {atom = [1089] fc = [ 50 50 50 ] ref = [ -16.199778 -4.147773 -14.882156 ]}
               {atom = [1090] fc = [ 50 50 50 ] ref = [ -16.351093 -4.808825 -13.492372 ]}
               {atom = [1091] fc = [ 50 50 50 ] ref = [ -17.595564 -3.982521 -15.535431 ]}
               {atom = [1092] fc = [ 50 50 50 ] ref = [ -17.122007 -3.949691 -12.481452 ]}
               {atom = [1104] fc = [ 50 50 50 ] ref = [ -14.855575 -3.297766 -17.566635 ]}
               {atom = [1105] fc = [ 50 50 50 ] ref = [ -14.963629 -2.758533 -18.922218 ]}
               {atom = [1106] fc = [ 50 50 50 ] ref = [ -13.795457 -3.205811 -19.817917 ]}
               {atom = [1107] fc = [ 50 50 50 ] ref = [ -13.898608 -3.075494 -21.037546 ]}
               {atom = [1108] fc = [ 50 50 50 ] ref = [ -14.991832 -1.214260 -18.868418 ]}
               {atom = [1109] fc = [ 50 50 50 ] ref = [ -16.187499 -0.627363 -18.100959 ]}
               {atom = [1110] fc = [ 50 50 50 ] ref = [ -16.262491 1.189087 -18.086143 ]}
               {atom = [1111] fc = [ 50 50 50 ] ref = [ -16.606487 1.543667 -19.832987 ]}
               {atom = [1121] fc = [ 50 50 50 ] ref = [ -12.682975 -3.688126 -19.224248 ]}
               {atom = [1122] fc = [ 50 50 50 ] ref = [ -11.423835 -4.072782 -19.882364 ]}
               {atom = [1123] fc = [ 50 50 50 ] ref = [ -10.718792 -2.842004 -20.502878 ]}
               {atom = [1124] fc = [ 50 50 50 ] ref = [ -9.934019 -2.969837 -21.441876 ]}
               {atom = [1125] fc = [ 50 50 50 ] ref = [ -11.629139 -5.218484 -20.912118 ]}
               {atom = [1126] fc = [ 50 50 50 ] ref = [ -10.447340 -6.190415 -20.995457 ]}
               {atom = [1127] fc = [ 50 50 50 ] ref = [ -10.533220 -7.328325 -20.539825 ]}
               {atom = [1128] fc = [ 50 50 50 ] ref = [ -9.339486 -5.771157 -21.592813 ]}
               {atom = [1135] fc = [ 50 50 50 ] ref = [ -11.057074 -1.639990 -20.014278 ]}
               {atom = [1136] fc = [ 50 50 50 ] ref = [ -10.717928 -0.355381 -20.598557 ]}
               {atom = [1137] fc = [ 50 50 50 ] ref = [ -10.747028 0.735159 -19.526455 ]}
               {atom = [1138] fc = [ 50 50 50 ] ref = [ -11.617842 0.725568 -18.655355 ]}
               {atom = [1141] fc = [ 50 50 50 ] ref = [ -11.683487 -0.085519 -21.783757 ]}
               {atom = [1142] fc = [ 50 50 50 ] ref = [ -11.550574 1.285037 -22.468949 ]}
               {atom = [1143] fc = [ 50 50 50 ] ref = [ -12.338122 1.370370 -23.785685 ]}
               {atom = [1144] fc = [ 50 50 50 ] ref = [ -12.393297 2.745319 -24.305295 ]}
               {atom = [1145] fc = [ 50 50 50 ] ref = [ -13.329606 3.666025 -24.034013 ]}
               {atom = [1146] fc = [ 50 50 50 ] ref = [ -14.369669 3.372509 -23.250824 ]}
               {atom = [1147] fc = [ 50 50 50 ] ref = [ -13.219758 4.886355 -24.556361 ]}
               {atom = [1159] fc = [ 50 50 50 ] ref = [ -9.835054 1.712177 -19.647323 ]}
               {atom = [1160] fc = [ 50 50 50 ] ref = [ -9.878300 2.957121 -18.894126 ]}
               {atom = [1161] fc = [ 50 50 50 ] ref = [ -10.729324 3.971899 -19.682872 ]}
               {atom = [1162] fc = [ 50 50 50 ] ref = [ -10.347115 4.404094 -20.771468 ]}
               {atom = [1163] fc = [ 50 50 50 ] ref = [ -8.432839 3.437973 -18.693071 ]}
               {atom = [1164] fc = [ 50 50 50 ] ref = [ -8.340617 4.591606 -17.757206 ]}
               {atom = [1165] fc = [ 50 50 50 ] ref = [ -8.331098 5.892718 -18.112478 ]}
               {atom = [1166] fc = [ 50 50 50 ] ref = [ -8.395616 4.562313 -16.301811 ]}
               {atom = [1167] fc = [ 50 50 50 ] ref = [ -8.378997 6.670847 -16.978146 ]}
               {atom = [1168] fc = [ 50 50 50 ] ref = [ -8.424521 5.906287 -15.827465 ]}
               {atom = [1169] fc = [ 50 50 50 ] ref = [ -8.444286 3.532263 -15.332505 ]}
               {atom = [1170] fc = [ 50 50 50 ] ref = [ -8.510223 6.210747 -14.458276 ]}
               {atom = [1171] fc = [ 50 50 50 ] ref = [ -8.516356 3.827734 -13.956573 ]}
               {atom = [1172] fc = [ 50 50 50 ] ref = [ -8.554011 5.165444 -13.520966 ]}
               {atom = [1183] fc = [ 50 50 50 ] ref = [ -11.888414 4.333366 -19.113926 ]}
               {atom = [1184] fc = [ 50 50 50 ] ref = [ -12.901991 5.214802 -19.698775 ]}
               {atom = [1185] fc = [ 50 50 50 ] ref = [ -13.074328 6.515059 -18.890437 ]}
               {atom = [1186] fc = [ 50 50 50 ] ref = [ -14.122458 7.155024 -18.975427 ]}
               {atom = [1187] fc = [ 50 50 50 ] ref = [ -14.219323 4.423184 -19.788050 ]}
               {atom = [1193] fc = [ 50 50 50 ] ref = [ -12.056099 6.898136 -18.102567 ]}
               {atom = [1194] fc = [ 50 50 50 ] ref = [ -12.058261 8.056131 -17.205752 ]}
               {atom = [1195] fc = [ 50 50 50 ] ref = [ -11.225373 9.232749 -17.754993 ]}
               {atom = [1196] fc = [ 50 50 50 ] ref = [ -11.337287 10.339393 -17.228603 ]}
               {atom = [1199] fc = [ 50 50 50 ] ref = [ -11.612549 7.665161 -15.781773 ]}
               {atom = [1200] fc = [ 50 50 50 ] ref = [ -12.455705 6.564100 -15.090044 ]}
               {atom = [1201] fc = [ 50 50 50 ] ref = [ -12.147319 5.132537 -15.583443 ]}
               {atom = [1202] fc = [ 50 50 50 ] ref = [ -12.303113 6.647265 -13.563456 ]}
               {atom = [1212] fc = [ 50 50 50 ] ref = [ -10.420986 9.015995 -18.809085 ]}
               {atom = [1213] fc = [ 50 50 50 ] ref = [ -9.567419 10.019569 -19.443035 ]}
               {atom = [1214] fc = [ 50 50 50 ] ref = [ -8.111066 9.953423 -18.968219 ]}
               {atom = [1215] fc = [ 50 50 50 ] ref = [ -7.776605 9.234421 -18.026871 ]}
               {atom = [1219] fc = [ 50 50 50 ] ref = [ -7.236765 10.708565 -19.648249 ]}
               {atom = [1220] fc = [ 50 50 50 ] ref = [ -5.780369 10.670165 -19.472394 ]}
               {atom = [1221] fc = [ 50 50 50 ] ref = [ -5.314872 11.414661 -18.209456 ]}
               {atom = [1222] fc = [ 50 50 50 ] ref = [ -4.358758 10.971417 -17.575717 ]}
               {atom = [1223] fc = [ 50 50 50 ] ref = [ -5.067708 11.274989 -20.704808 ]}
               {atom = [1224] fc = [ 50 50 50 ] ref = [ -5.316858 10.486941 -21.988835 ]}
               {atom = [1225] fc = [ 50 50 50 ] ref = [ -6.199218 10.828124 -22.773627 ]}
               {atom = [1226] fc = [ 50 50 50 ] ref = [ -4.558600 9.422644 -22.212202 ]}
               {atom = [1233] fc = [ 50 50 50 ] ref = [ -6.006879 12.498430 -17.812437 ]}
               {atom = [1234] fc = [ 50 50 50 ] ref = [ -5.737746 13.246791 -16.580607 ]}
               {atom = [1235] fc = [ 50 50 50 ] ref = [ -6.161773 12.436879 -15.344182 ]}
               {atom = [1236] fc = [ 50 50 50 ] ref = [ -5.434995 12.416019 -14.352802 ]}
               {atom = [1237] fc = [ 50 50 50 ] ref = [ -6.461678 14.614453 -16.661779 ]}
               {atom = [1238] fc = [ 50 50 50 ] ref = [ -6.248620 15.563097 -15.457520 ]}
               {atom = [1239] fc = [ 50 50 50 ] ref = [ -4.758812 15.890493 -15.221167 ]}
               {atom = [1240] fc = [ 50 50 50 ] ref = [ -7.105876 16.838572 -15.598607 ]}
               {atom = [1252] fc = [ 50 50 50 ] ref = [ -7.305161 11.736811 -15.423662 ]}
               {atom = [1253] fc = [ 50 50 50 ] ref = [ -7.838065 10.897558 -14.355789 ]}
               {atom = [1254] fc = [ 50 50 50 ] ref = [ -7.053246 9.586419 -14.185974 ]}
               {atom = [1255] fc = [ 50 50 50 ] ref = [ -7.042106 9.050388 -13.080757 ]}
               {atom = [1256] fc = [ 50 50 50 ] ref = [ -9.303064 10.568943 -14.663691 ]}
               {atom = [1262] fc = [ 50 50 50 ] ref = [ -6.371533 9.095379 -15.240452 ]}
               {atom = [1263] fc = [ 50 50 50 ] ref = [ -5.451913 7.955002 -15.183277 ]}
               {atom = [1264] fc = [ 50 50 50 ] ref = [ -4.209668 8.303286 -14.352826 ]}
               {atom = [1265] fc = [ 50 50 50 ] ref = [ -3.867651 7.556191 -13.438358 ]}
               {atom = [1266] fc = [ 50 50 50 ] ref = [ -5.055577 7.518630 -16.619882 ]}
               {atom = [1267] fc = [ 50 50 50 ] ref = [ -3.701701 6.313721 -16.787119 ]}
               {atom = [1272] fc = [ 50 50 50 ] ref = [ -3.556172 9.437362 -14.652185 ]}
               {atom = [1273] fc = [ 50 50 50 ] ref = [ -2.311314 9.851630 -13.999386 ]}
               {atom = [1274] fc = [ 50 50 50 ] ref = [ -2.543753 10.352509 -12.567455 ]}
               {atom = [1275] fc = [ 50 50 50 ] ref = [ -1.649809 10.204102 -11.737393 ]}
               {atom = [1276] fc = [ 50 50 50 ] ref = [ -1.565594 10.996823 -14.738716 ]}
               {atom = [1277] fc = [ 50 50 50 ] ref = [ -1.377441 10.890684 -16.248008 ]}
               {atom = [1278] fc = [ 50 50 50 ] ref = [ -1.417438 9.779472 -16.819383 ]}
               {atom = [1279] fc = [ 50 50 50 ] ref = [ -1.112496 11.949045 -16.854634 ]}
               {atom = [1284] fc = [ 50 50 50 ] ref = [ -3.736120 10.896722 -12.262720 ]}
               {atom = [1285] fc = [ 50 50 50 ] ref = [ -4.129128 11.289897 -10.910848 ]}
               {atom = [1286] fc = [ 50 50 50 ] ref = [ -4.566659 10.080524 -10.073647 ]}
               {atom = [1287] fc = [ 50 50 50 ] ref = [ -4.288066 10.075572 -8.878025 ]}
               {atom = [1288] fc = [ 50 50 50 ] ref = [ -5.262480 12.339812 -10.966392 ]}
               {atom = [1289] fc = [ 50 50 50 ] ref = [ -4.787489 13.766423 -11.323450 ]}
               {atom = [1290] fc = [ 50 50 50 ] ref = [ -5.986228 14.697187 -11.590780 ]}
               {atom = [1291] fc = [ 50 50 50 ] ref = [ -3.843319 14.359155 -10.255277 ]}
               {atom = [1303] fc = [ 50 50 50 ] ref = [ -5.188573 9.045718 -10.673125 ]}
               {atom = [1304] fc = [ 50 50 50 ] ref = [ -5.501348 7.784657 -9.993649 ]}
               {atom = [1305] fc = [ 50 50 50 ] ref = [ -4.214126 7.026716 -9.634257 ]}
               {atom = [1306] fc = [ 50 50 50 ] ref = [ -4.099911 6.551815 -8.508701 ]}
               {atom = [1307] fc = [ 50 50 50 ] ref = [ -6.450621 6.914116 -10.852863 ]}
               {atom = [1308] fc = [ 50 50 50 ] ref = [ -6.583247 5.464963 -10.461311 ]}
               {atom = [1309] fc = [ 50 50 50 ] ref = [ -7.211141 4.983644 -9.363564 ]}
               {atom = [1310] fc = [ 50 50 50 ] ref = [ -5.987030 4.303110 -11.115672 ]}
               {atom = [1311] fc = [ 50 50 50 ] ref = [ -7.029500 3.614214 -9.291802 ]}
               {atom = [1312] fc = [ 50 50 50 ] ref = [ -6.250606 3.146119 -10.325532 ]}
               {atom = [1313] fc = [ 50 50 50 ] ref = [ -5.226201 4.111146 -12.290639 ]}
               {atom = [1314] fc = [ 50 50 50 ] ref = [ -5.740939 1.878886 -10.656198 ]}
               {atom = [1315] fc = [ 50 50 50 ] ref = [ -4.735299 2.839305 -12.651394 ]}
               {atom = [1316] fc = [ 50 50 50 ] ref = [ -4.978157 1.725867 -11.827410 ]}
               {atom = [1327] fc = [ 50 50 50 ] ref = [ -3.245693 6.950947 -10.561577 ]}
               {atom = [1328] fc = [ 50 50 50 ] ref = [ -1.940546 6.332953 -10.339092 ]}
               {atom = [1329] fc = [ 50 50 50 ] ref = [ -1.093292 7.132362 -9.338184 ]}
               {atom = [1330] fc = [ 50 50 50 ] ref = [ -0.394578 6.519085 -8.537778 ]}
               {atom = [1331] fc = [ 50 50 50 ] ref = [ -1.167148 6.244948 -11.673851 ]}
               {atom = [1332] fc = [ 50 50 50 ] ref = [ -1.631347 5.126666 -12.618470 ]}
               {atom = [1333] fc = [ 50 50 50 ] ref = [ -1.109227 5.383270 -14.037006 ]}
               {atom = [1334] fc = [ 50 50 50 ] ref = [ -1.219689 3.731128 -12.110425 ]}
               {atom = [1346] fc = [ 50 50 50 ] ref = [ -1.183925 8.475671 -9.331134 ]}
               {atom = [1347] fc = [ 50 50 50 ] ref = [ -0.518068 9.333114 -8.349245 ]}
               {atom = [1348] fc = [ 50 50 50 ] ref = [ -1.095202 9.118602 -6.943186 ]}
               {atom = [1349] fc = [ 50 50 50 ] ref = [ -0.326589 8.906748 -6.013405 ]}
               {atom = [1350] fc = [ 50 50 50 ] ref = [ -0.609358 10.810095 -8.760196 ]}
               {atom = [1356] fc = [ 50 50 50 ] ref = [ -2.430083 9.087989 -6.792927 ]}
               {atom = [1357] fc = [ 50 50 50 ] ref = [ -3.136345 8.774059 -5.546002 ]}
               {atom = [1358] fc = [ 50 50 50 ] ref = [ -2.798193 7.366540 -5.021375 ]}
               {atom = [1359] fc = [ 50 50 50 ] ref = [ -2.487094 7.215878 -3.839854 ]}
               {atom = [1360] fc = [ 50 50 50 ] ref = [ -4.678583 8.960017 -5.728781 ]}
               {atom = [1361] fc = [ 50 50 50 ] ref = [ -5.068030 10.457207 -5.731127 ]}
               {atom = [1362] fc = [ 50 50 50 ] ref = [ -5.593918 8.173026 -4.771813 ]}
               {atom = [1363] fc = [ 50 50 50 ] ref = [ -5.129152 11.109949 -4.338885 ]}
               {atom = [1375] fc = [ 50 50 50 ] ref = [ -2.842940 6.354567 -5.900702 ]}
               {atom = [1376] fc = [ 50 50 50 ] ref = [ -2.662051 4.947784 -5.558736 ]}
               {atom = [1377] fc = [ 50 50 50 ] ref = [ -1.194845 4.560953 -5.276845 ]}
               {atom = [1378] fc = [ 50 50 50 ] ref = [ -0.966054 3.491873 -4.721603 ]}
               {atom = [1379] fc = [ 50 50 50 ] ref = [ -3.256698 4.037873 -6.661633 ]}
               {atom = [1380] fc = [ 50 50 50 ] ref = [ -3.582713 2.630407 -6.174478 ]}
               {atom = [1381] fc = [ 50 50 50 ] ref = [ -3.833141 2.474958 -4.960371 ]}
               {atom = [1382] fc = [ 50 50 50 ] ref = [ -3.758628 1.739955 -7.028655 ]}
               {atom = [1387] fc = [ 50 50 50 ] ref = [ -0.210808 5.415061 -5.609876 ]}
               {atom = [1388] fc = [ 50 50 50 ] ref = [ 1.211123 5.173780 -5.347142 ]}
               {atom = [1389] fc = [ 50 50 50 ] ref = [ 1.771398 6.099452 -4.261159 ]}
               {atom = [1390] fc = [ 50 50 50 ] ref = [ 2.622129 5.645024 -3.503659 ]}
               {atom = [1391] fc = [ 50 50 50 ] ref = [ 2.050648 5.255927 -6.644402 ]}
               {atom = [1392] fc = [ 50 50 50 ] ref = [ 1.964157 4.029099 -7.548353 ]}
               {atom = [1393] fc = [ 50 50 50 ] ref = [ 0.729728 3.633435 -8.096594 ]}
               {atom = [1394] fc = [ 50 50 50 ] ref = [ 3.115577 3.269394 -7.849513 ]}
               {atom = [1395] fc = [ 50 50 50 ] ref = [ 0.637319 2.503603 -8.918588 ]}
               {atom = [1396] fc = [ 50 50 50 ] ref = [ 3.029800 2.135068 -8.685501 ]}
               {atom = [1397] fc = [ 50 50 50 ] ref = [ 1.781737 1.741995 -9.213185 ]}
               {atom = [1398] fc = [ 50 50 50 ] ref = [ 1.668816 0.630727 -9.999619 ]}
               {atom = [1408] fc = [ 50 50 50 ] ref = [ 1.311356 7.358284 -4.141358 ]}
               {atom = [1409] fc = [ 50 50 50 ] ref = [ 1.762399 8.298684 -3.104378 ]}
               {atom = [1410] fc = [ 50 50 50 ] ref = [ 1.195898 7.899875 -1.730288 ]}
               {atom = [1411] fc = [ 50 50 50 ] ref = [ 1.945491 7.873336 -0.755396 ]}
               {atom = [1412] fc = [ 50 50 50 ] ref = [ 1.342284 9.765308 -3.433563 ]}
               {atom = [1413] fc = [ 50 50 50 ] ref = [ 1.506606 10.782548 -2.281118 ]}
               {atom = [1414] fc = [ 50 50 50 ] ref = [ 2.087750 10.279569 -4.679667 ]}
               {atom = [1424] fc = [ 50 50 50 ] ref = [ -0.101107 7.553178 -1.650383 ]}
               {atom = [1425] fc = [ 50 50 50 ] ref = [ -0.738797 7.112366 -0.409231 ]}
               {atom = [1426] fc = [ 50 50 50 ] ref = [ -0.276040 5.711219 0.008789 ]}
               {atom = [1427] fc = [ 50 50 50 ] ref = [ -0.187886 5.433243 1.202688 ]}
               {atom = [1428] fc = [ 50 50 50 ] ref = [ -2.267671 7.142705 -0.565516 ]}
               {atom = [1434] fc = [ 50 50 50 ] ref = [ 0.059247 4.850837 -0.963955 ]}
               {atom = [1435] fc = [ 50 50 50 ] ref = [ 0.491831 3.481711 -0.724786 ]}
               {atom = [1436] fc = [ 50 50 50 ] ref = [ 2.004591 3.399933 -0.419317 ]}
               {atom = [1437] fc = [ 50 50 50 ] ref = [ 2.403725 2.523137 0.340972 ]}
               {atom = [1438] fc = [ 50 50 50 ] ref = [ 0.047565 2.635773 -1.937778 ]}
               {atom = [1439] fc = [ 50 50 50 ] ref = [ -0.150160 1.275061 -1.613823 ]}
               {atom = [1445] fc = [ 50 50 50 ] ref = [ 2.839590 4.335383 -0.913759 ]}
               {atom = [1446] fc = [ 50 50 50 ] ref = [ 4.252560 4.466831 -0.524463 ]}
               {atom = [1447] fc = [ 50 50 50 ] ref = [ 4.369065 5.148652 0.848723 ]}
               {atom = [1448] fc = [ 50 50 50 ] ref = [ 5.276903 4.815648 1.608182 ]}
               {atom = [1449] fc = [ 50 50 50 ] ref = [ 5.007299 5.302921 -1.586158 ]}
               {atom = [1450] fc = [ 50 50 50 ] ref = [ 6.530270 5.336623 -1.424075 ]}
               {atom = [1451] fc = [ 50 50 50 ] ref = [ 7.232771 4.532842 -2.030422 ]}
               {atom = [1452] fc = [ 50 50 50 ] ref = [ 7.069824 6.291253 -0.676589 ]}
               {atom = [1459] fc = [ 50 50 50 ] ref = [ 3.434417 6.047786 1.203635 ]}
               {atom = [1460] fc = [ 50 50 50 ] ref = [ 3.344520 6.625943 2.542665 ]}
               {atom = [1461] fc = [ 50 50 50 ] ref = [ 2.944250 5.554372 3.567659 ]}
               {atom = [1462] fc = [ 50 50 50 ] ref = [ 3.441318 5.589598 4.689763 ]}
               {atom = [1463] fc = [ 50 50 50 ] ref = [ 2.343101 7.791762 2.545067 ]}
               {atom = [1469] fc = [ 50 50 50 ] ref = [ 2.123948 4.567368 3.156413 ]}
               {atom = [1470] fc = [ 50 50 50 ] ref = [ 1.713252 3.420768 3.960242 ]}
               {atom = [1471] fc = [ 50 50 50 ] ref = [ 2.885684 2.480738 4.313348 ]}
               {atom = [1472] fc = [ 50 50 50 ] ref = [ 2.884432 1.974126 5.430057 ]}
               {atom = [1473] fc = [ 50 50 50 ] ref = [ 0.555380 2.685154 3.243454 ]}
               {atom = [1474] fc = [ 50 50 50 ] ref = [ -0.123175 1.767663 4.082655 ]}
               {atom = [1480] fc = [ 50 50 50 ] ref = [ 3.893276 2.273819 3.435703 ]}
               {atom = [1481] fc = [ 50 50 50 ] ref = [ 5.073336 1.442316 3.754103 ]}
               {atom = [1482] fc = [ 50 50 50 ] ref = [ 6.118353 2.223562 4.572022 ]}
               {atom = [1483] fc = [ 50 50 50 ] ref = [ 6.852805 1.615565 5.352059 ]}
               {atom = [1484] fc = [ 50 50 50 ] ref = [ 5.763577 0.809037 2.511199 ]}
               {atom = [1485] fc = [ 50 50 50 ] ref = [ 4.768347 -0.019021 1.689280 ]}
               {atom = [1486] fc = [ 50 50 50 ] ref = [ 6.563846 1.750573 1.592477 ]}
               {atom = [1496] fc = [ 50 50 50 ] ref = [ 6.166993 3.559943 4.418877 ]}
               {atom = [1497] fc = [ 50 50 50 ] ref = [ 7.030054 4.451158 5.193803 ]}
               {atom = [1498] fc = [ 50 50 50 ] ref = [ 6.528494 4.593906 6.639318 ]}
               {atom = [1499] fc = [ 50 50 50 ] ref = [ 7.348937 4.752632 7.540575 ]}
               {atom = [1500] fc = [ 50 50 50 ] ref = [ 7.135511 5.839351 4.527647 ]}
               {atom = [1501] fc = [ 50 50 50 ] ref = [ 8.039722 5.865108 3.285184 ]}
               {atom = [1502] fc = [ 50 50 50 ] ref = [ 8.297831 7.521168 2.581846 ]}
               {atom = [1503] fc = [ 50 50 50 ] ref = [ 9.493758 8.209187 3.760674 ]}
               {atom = [1513] fc = [ 50 50 50 ] ref = [ 5.208928 4.463021 6.872114 ]}
               {atom = [1514] fc = [ 50 50 50 ] ref = [ 4.606181 4.403178 8.203677 ]}
               {atom = [1515] fc = [ 50 50 50 ] ref = [ 4.973744 3.099911 8.919780 ]}
               {atom = [1516] fc = [ 50 50 50 ] ref = [ 5.264907 3.152460 10.109943 ]}
               {atom = [1517] fc = [ 50 50 50 ] ref = [ 3.065062 4.530443 8.141744 ]}
               {atom = [1518] fc = [ 50 50 50 ] ref = [ 2.505580 5.910849 7.786992 ]}
               {atom = [1519] fc = [ 50 50 50 ] ref = [ 1.472709 6.007981 7.129514 ]}
               {atom = [1520] fc = [ 50 50 50 ] ref = [ 3.113587 7.002273 8.246604 ]}
               {atom = [1527] fc = [ 50 50 50 ] ref = [ 5.015075 1.954419 8.211717 ]}
               {atom = [1528] fc = [ 50 50 50 ] ref = [ 5.422038 0.666876 8.781758 ]}
               {atom = [1529] fc = [ 50 50 50 ] ref = [ 6.911705 0.641470 9.158715 ]}
               {atom = [1530] fc = [ 50 50 50 ] ref = [ 7.257746 0.016023 10.159787 ]}
               {atom = [1531] fc = [ 50 50 50 ] ref = [ 5.088547 -0.489834 7.816322 ]}
               {atom = [1532] fc = [ 50 50 50 ] ref = [ 3.591986 -0.668378 7.508261 ]}
               {atom = [1533] fc = [ 50 50 50 ] ref = [ 3.356007 -1.844127 6.540890 ]}
               {atom = [1534] fc = [ 50 50 50 ] ref = [ 2.749219 -0.792150 8.783007 ]}
               {atom = [1546] fc = [ 50 50 50 ] ref = [ 7.774704 1.351416 8.408311 ]}
               {atom = [1547] fc = [ 50 50 50 ] ref = [ 9.186591 1.546472 8.741725 ]}
               {atom = [1548] fc = [ 50 50 50 ] ref = [ 9.356921 2.432714 9.985048 ]}
               {atom = [1549] fc = [ 50 50 50 ] ref = [ 10.146404 2.081057 10.859080 ]}
               {atom = [1550] fc = [ 50 50 50 ] ref = [ 9.924533 2.199883 7.548265 ]}
               {atom = [1551] fc = [ 50 50 50 ] ref = [ 10.247490 1.252252 6.376350 ]}
               {atom = [1552] fc = [ 50 50 50 ] ref = [ 10.479606 2.030434 5.063062 ]}
               {atom = [1553] fc = [ 50 50 50 ] ref = [ 11.436558 0.331508 6.720366 ]}
               {atom = [1565] fc = [ 50 50 50 ] ref = [ 8.593261 3.536364 10.090624 ]}
               {atom = [1566] fc = [ 50 50 50 ] ref = [ 8.560092 4.431559 11.252677 ]}
               {atom = [1567] fc = [ 50 50 50 ] ref = [ 8.035254 3.715846 12.514268 ]}
               {atom = [1568] fc = [ 50 50 50 ] ref = [ 8.618794 3.904524 13.577703 ]}
               {atom = [1569] fc = [ 50 50 50 ] ref = [ 7.745641 5.724496 10.936395 ]}
               {atom = [1570] fc = [ 50 50 50 ] ref = [ 7.288501 6.553073 12.151524 ]}
               {atom = [1571] fc = [ 50 50 50 ] ref = [ 8.533245 6.643667 9.982780 ]}
               {atom = [1581] fc = [ 50 50 50 ] ref = [ 6.988929 2.874751 12.400812 ]}
               {atom = [1582] fc = [ 50 50 50 ] ref = [ 6.437109 2.055093 13.488946 ]}
               {atom = [1583] fc = [ 50 50 50 ] ref = [ 7.445518 0.975497 13.937414 ]}
               {atom = [1584] fc = [ 50 50 50 ] ref = [ 7.562238 0.726361 15.136004 ]}
               {atom = [1585] fc = [ 50 50 50 ] ref = [ 5.076725 1.403228 13.080538 ]}
               {atom = [1586] fc = [ 50 50 50 ] ref = [ 3.969767 2.477418 12.985099 ]}
               {atom = [1587] fc = [ 50 50 50 ] ref = [ 4.591014 0.256113 13.994063 ]}
               {atom = [1588] fc = [ 50 50 50 ] ref = [ 2.789783 2.080517 12.085938 ]}
               {atom = [1600] fc = [ 50 50 50 ] ref = [ 8.185348 0.355344 13.001549 ]}
               {atom = [1601] fc = [ 50 50 50 ] ref = [ 9.177340 -0.681322 13.299290 ]}
               {atom = [1602] fc = [ 50 50 50 ] ref = [ 10.431489 -0.094046 13.971816 ]}
               {atom = [1603] fc = [ 50 50 50 ] ref = [ 10.967487 -0.719278 14.885941 ]}
               {atom = [1604] fc = [ 50 50 50 ] ref = [ 9.549523 -1.428911 12.010853 ]}
               {atom = [1605] fc = [ 50 50 50 ] ref = [ 8.419495 -2.109852 11.499568 ]}
               {atom = [1611] fc = [ 50 50 50 ] ref = [ 10.862999 1.116328 13.569222 ]}
               {atom = [1612] fc = [ 50 50 50 ] ref = [ 11.954755 1.859311 14.203974 ]}
               {atom = [1613] fc = [ 50 50 50 ] ref = [ 11.527307 2.501732 15.535173 ]}
               {atom = [1614] fc = [ 50 50 50 ] ref = [ 12.381064 2.686358 16.401937 ]}
               {atom = [1615] fc = [ 50 50 50 ] ref = [ 12.557185 2.915305 13.245940 ]}
               {atom = [1616] fc = [ 50 50 50 ] ref = [ 13.623046 2.391663 12.292762 ]}
               {atom = [1617] fc = [ 50 50 50 ] ref = [ 14.841521 1.891847 12.803068 ]}
               {atom = [1618] fc = [ 50 50 50 ] ref = [ 13.408110 2.372065 10.898098 ]}
               {atom = [1619] fc = [ 50 50 50 ] ref = [ 15.807647 1.395667 11.937949 ]}
               {atom = [1620] fc = [ 50 50 50 ] ref = [ 14.387370 1.872566 10.049859 ]}
               {atom = [1621] fc = [ 50 50 50 ] ref = [ 15.581365 1.385777 10.567178 ]}
               {atom = [1631] fc = [ 50 50 50 ] ref = [ 10.227835 2.796086 15.729247 ]}
               {atom = [1632] fc = [ 50 50 50 ] ref = [ 9.671376 3.320668 16.978214 ]}
               {atom = [1633] fc = [ 50 50 50 ] ref = [ 9.731935 2.277241 18.109053 ]}
               {atom = [1634] fc = [ 50 50 50 ] ref = [ 10.049805 2.624876 19.246110 ]}
               {atom = [1635] fc = [ 50 50 50 ] ref = [ 8.224293 3.863224 16.827218 ]}
               {atom = [1636] fc = [ 50 50 50 ] ref = [ 7.621519 4.441683 18.112992 ]}
               {atom = [1637] fc = [ 50 50 50 ] ref = [ 8.309347 5.235205 18.796773 ]}
               {atom = [1638] fc = [ 50 50 50 ] ref = [ 6.435271 4.153288 18.392355 ]}
               {atom = [1643] fc = [ 50 50 50 ] ref = [ 9.471427 1.000706 17.786480 ]}
               {atom = [1644] fc = [ 50 50 50 ] ref = [ 9.529251 -0.100849 18.740852 ]}
               {atom = [1645] fc = [ 50 50 50 ] ref = [ 10.959124 -0.634529 18.914538 ]}
               {atom = [1646] fc = [ 50 50 50 ] ref = [ 11.315593 -1.000334 20.031678 ]}
               {atom = [1647] fc = [ 50 50 50 ] ref = [ 8.636966 -1.256918 18.259621 ]}
               {atom = [1648] fc = [ 50 50 50 ] ref = [ 7.155234 -0.905652 18.075833 ]}
               {atom = [1649] fc = [ 50 50 50 ] ref = [ 6.365911 -2.137500 17.612962 ]}
               {atom = [1650] fc = [ 50 50 50 ] ref = [ 5.103360 -1.782094 16.957758 ]}
               {atom = [1651] fc = [ 50 50 50 ] ref = [ 4.013160 -1.243587 17.508024 ]}
               {atom = [1652] fc = [ 50 50 50 ] ref = [ 3.962980 -0.959560 18.808252 ]}
               {atom = [1653] fc = [ 50 50 50 ] ref = [ 2.975033 -0.955358 16.731024 ]}
               {atom = [1667] fc = [ 50 50 50 ] ref = [ 11.791693 -0.652845 17.857329 ]}
               {atom = [1668] fc = [ 50 50 50 ] ref = [ 13.170089 -1.149776 17.921769 ]}
               {atom = [1669] fc = [ 50 50 50 ] ref = [ 14.060487 -0.286991 18.827597 ]}
               {atom = [1670] fc = [ 50 50 50 ] ref = [ 14.826412 -0.841309 19.613779 ]}
               {atom = [1671] fc = [ 50 50 50 ] ref = [ 13.761917 -1.251817 16.502585 ]}
               {atom = [1672] fc = [ 50 50 50 ] ref = [ 15.205148 -1.723611 16.435944 ]}
               {atom = [1673] fc = [ 50 50 50 ] ref = [ 15.516961 -3.069134 16.720587 ]}
               {atom = [1674] fc = [ 50 50 50 ] ref = [ 16.236300 -0.827566 16.077960 ]}
               {atom = [1675] fc = [ 50 50 50 ] ref = [ 16.845523 -3.520010 16.611910 ]}
               {atom = [1676] fc = [ 50 50 50 ] ref = [ 17.564019 -1.285059 15.962558 ]}
               {atom = [1677] fc = [ 50 50 50 ] ref = [ 17.867466 -2.638517 16.213166 ]}
               {atom = [1678] fc = [ 50 50 50 ] ref = [ 19.143176 -3.103313 16.063477 ]}
               {atom = [1688] fc = [ 50 50 50 ] ref = [ 13.937695 1.048222 18.748242 ]}
               {atom = [1689] fc = [ 50 50 50 ] ref = [ 14.695337 1.979012 19.583155 ]}
               {atom = [1690] fc = [ 50 50 50 ] ref = [ 14.155903 2.043524 21.021725 ]}
               {atom = [1691] fc = [ 50 50 50 ] ref = [ 14.909888 2.426462 21.912304 ]}
               {atom = [1692] fc = [ 50 50 50 ] ref = [ 14.739982 3.375085 18.926129 ]}
               {atom = [1693] fc = [ 50 50 50 ] ref = [ 15.495540 3.477361 17.603212 ]}
               {atom = [1694] fc = [ 50 50 50 ] ref = [ 16.740730 2.834847 17.404981 ]}
               {atom = [1695] fc = [ 50 50 50 ] ref = [ 15.029777 4.363071 16.607069 ]}
               {atom = [1696] fc = [ 50 50 50 ] ref = [ 17.435769 3.010655 16.216083 ]}
               {atom = [1697] fc = [ 50 50 50 ] ref = [ 15.739115 4.524958 15.424517 ]}
               {atom = [1698] fc = [ 50 50 50 ] ref = [ 16.933426 3.845094 15.226705 ]}
               {atom = [1708] fc = [ 50 50 50 ] ref = [ 12.903232 1.620726 21.273735 ]}
               {atom = [1709] fc = [ 50 50 50 ] ref = [ 12.343239 1.488631 22.621885 ]}
               {atom = [1710] fc = [ 50 50 50 ] ref = [ 12.841007 0.213081 23.336731 ]}
               {atom = [1711] fc = [ 50 50 50 ] ref = [ 12.731807 0.132978 24.558091 ]}
               {atom = [1712] fc = [ 50 50 50 ] ref = [ 10.804509 1.477859 22.524776 ]}
               {atom = [1713] fc = [ 50 50 50 ] ref = [ 10.320791 2.729473 22.069724 ]}
               {atom = [1719] fc = [ 50 50 50 ] ref = [ 13.401175 -0.761952 22.598585 ]}
               {atom = [1720] fc = [ 50 50 50 ] ref = [ 13.972103 -2.004328 23.124804 ]}
               {atom = [1721] fc = [ 50 50 50 ] ref = [ 15.513043 -1.898240 23.176426 ]}
               {atom = [1722] fc = [ 50 50 50 ] ref = [ 16.105986 -2.304487 24.175707 ]}
               {atom = [1723] fc = [ 50 50 50 ] ref = [ 13.525409 -3.233766 22.241973 ]}
               {atom = [1724] fc = [ 50 50 50 ] ref = [ 12.200131 -3.856274 22.750562 ]}
               {atom = [1725] fc = [ 50 50 50 ] ref = [ 14.553478 -4.378525 22.082805 ]}
               {atom = [1726] fc = [ 50 50 50 ] ref = [ 10.930852 -3.087737 22.368197 ]}
               {atom = [1738] fc = [ 50 50 50 ] ref = [ 16.162187 -1.377967 22.119012 ]}
               {atom = [1739] fc = [ 50 50 50 ] ref = [ 17.623255 -1.389283 21.957649 ]}
               {atom = [1740] fc = [ 50 50 50 ] ref = [ 18.280928 -0.190374 22.671609 ]}
               {atom = [1741] fc = [ 50 50 50 ] ref = [ 19.389028 -0.336405 23.187756 ]}
               {atom = [1742] fc = [ 50 50 50 ] ref = [ 17.997454 -1.332893 20.449059 ]}
               {atom = [1743] fc = [ 50 50 50 ] ref = [ 17.296721 -2.351888 19.757101 ]}
               {atom = [1744] fc = [ 50 50 50 ] ref = [ 19.491786 -1.502869 20.128838 ]}
               {atom = [1752] fc = [ 50 50 50 ] ref = [ 17.606020 0.971962 22.726574 ]}
               {atom = [1753] fc = [ 50 50 50 ] ref = [ 18.083686 2.203574 23.362029 ]}
               {atom = [1754] fc = [ 50 50 50 ] ref = [ 17.009498 2.754393 24.316273 ]}
               {atom = [1755] fc = [ 50 50 50 ] ref = [ 16.441133 3.809131 24.033059 ]}
               {atom = [1758] fc = [ 50 50 50 ] ref = [ 18.476875 3.232407 22.266700 ]}
               {atom = [1759] fc = [ 50 50 50 ] ref = [ 19.548568 2.751299 21.269501 ]}
               {atom = [1760] fc = [ 50 50 50 ] ref = [ 19.796105 3.758132 20.135358 ]}
               {atom = [1761] fc = [ 50 50 50 ] ref = [ 20.956096 3.384797 19.310386 ]}
               {atom = [1762] fc = [ 50 50 50 ] ref = [ 21.212209 3.786773 18.056262 ]}
               {atom = [1763] fc = [ 50 50 50 ] ref = [ 20.366990 4.585561 17.401571 ]}
               {atom = [1764] fc = [ 50 50 50 ] ref = [ 22.330090 3.380025 17.456843 ]}
               {atom = [1776] fc = [ 50 50 50 ] ref = [ 16.704641 2.080592 25.447819 ]}
               {atom = [1777] fc = [ 50 50 50 ] ref = [ 15.593871 2.470226 26.327429 ]}
               {atom = [1778] fc = [ 50 50 50 ] ref = [ 15.872930 3.714431 27.197574 ]}
               {atom = [1779] fc = [ 50 50 50 ] ref = [ 14.935033 4.270684 27.765323 ]}
               {atom = [1780] fc = [ 50 50 50 ] ref = [ 15.363290 1.217974 27.189636 ]}
               {atom = [1781] fc = [ 50 50 50 ] ref = [ 16.736473 0.572047 27.289410 ]}
               {atom = [1782] fc = [ 50 50 50 ] ref = [ 17.330352 0.836523 25.910135 ]}
               {atom = [1790] fc = [ 50 50 50 ] ref = [ 17.136795 4.157168 27.300626 ]}
               {atom = [1791] fc = [ 50 50 50 ] ref = [ 17.562246 5.253150 28.172055 ]}
               {atom = [1792] fc = [ 50 50 50 ] ref = [ 17.511647 6.625323 27.474593 ]}
               {atom = [1793] fc = [ 50 50 50 ] ref = [ 17.345730 7.632479 28.160992 ]}
               {atom = [1794] fc = [ 50 50 50 ] ref = [ 19.010064 4.975750 28.646705 ]}
               {atom = [1795] fc = [ 50 50 50 ] ref = [ 19.209264 3.655379 29.430372 ]}
               {atom = [1796] fc = [ 50 50 50 ] ref = [ 20.702553 3.419486 29.741748 ]}
               {atom = [1797] fc = [ 50 50 50 ] ref = [ 18.333420 3.577238 30.698645 ]}
               {atom = [1809] fc = [ 50 50 50 ] ref = [ 17.657161 6.675942 26.138168 ]}
               {atom = [1810] fc = [ 50 50 50 ] ref = [ 17.821543 7.902360 25.345537 ]}
               {atom = [1811] fc = [ 50 50 50 ] ref = [ 16.891072 7.944878 24.120195 ]}
               {atom = [1812] fc = [ 50 50 50 ] ref = [ 17.236620 8.559481 23.110232 ]}
               {atom = [1813] fc = [ 50 50 50 ] ref = [ 19.317183 8.086743 24.936611 ]}
               {atom = [1814] fc = [ 50 50 50 ] ref = [ 19.765408 7.052854 24.068758 ]}
               {atom = [1815] fc = [ 50 50 50 ] ref = [ 20.284248 8.137076 26.130564 ]}
               {atom = [1823] fc = [ 50 50 50 ] ref = [ 15.710210 7.311464 24.212347 ]}
               {atom = [1824] fc = [ 50 50 50 ] ref = [ 14.690149 7.302501 23.164589 ]}
               {atom = [1825] fc = [ 50 50 50 ] ref = [ 13.267601 7.388970 23.723064 ]}
               {atom = [1826] fc = [ 50 50 50 ] ref = [ 12.468640 8.173697 23.214163 ]}
               {atom = [1827] fc = [ 50 50 50 ] ref = [ 14.843212 6.134885 22.153623 ]}
               {atom = [1828] fc = [ 50 50 50 ] ref = [ 13.776689 6.131715 21.058917 ]}
               {atom = [1829] fc = [ 50 50 50 ] ref = [ 13.863309 7.035484 19.977697 ]}
               {atom = [1830] fc = [ 50 50 50 ] ref = [ 12.645323 5.293398 21.165394 ]}
               {atom = [1831] fc = [ 50 50 50 ] ref = [ 12.807608 7.135968 19.047019 ]}
               {atom = [1832] fc = [ 50 50 50 ] ref = [ 11.594254 5.396466 20.232956 ]}
               {atom = [1833] fc = [ 50 50 50 ] ref = [ 11.657123 6.334584 19.188184 ]}
               {atom = [1834] fc = [ 50 50 50 ] ref = [ 10.602657 6.489288 18.332379 ]}
               {atom = [1844] fc = [ 50 50 50 ] ref = [ 12.938462 6.570529 24.735957 ]}
               {atom = [1845] fc = [ 50 50 50 ] ref = [ 11.586129 6.427848 25.288055 ]}
               {atom = [1846] fc = [ 50 50 50 ] ref = [ 11.061062 7.712097 25.956021 ]}
               {atom = [1847] fc = [ 50 50 50 ] ref = [ 9.855633 7.956883 25.934727 ]}
               {atom = [1848] fc = [ 50 50 50 ] ref = [ 11.562330 5.278125 26.314454 ]}
               {atom = [1849] fc = [ 50 50 50 ] ref = [ 11.857681 3.887581 25.723389 ]}
               {atom = [1850] fc = [ 50 50 50 ] ref = [ 11.793192 2.776545 26.786221 ]}
               {atom = [1851] fc = [ 50 50 50 ] ref = [ 10.422992 2.554426 27.279949 ]}
               {atom = [1852] fc = [ 50 50 50 ] ref = [ 10.074170 2.000606 28.451442 ]}
               {atom = [1853] fc = [ 50 50 50 ] ref = [ 8.782548 1.864260 28.748468 ]}
               {atom = [1854] fc = [ 50 50 50 ] ref = [ 10.996445 1.590385 29.324839 ]}
               {atom = [1868] fc = [ 50 50 50 ] ref = [ 11.969802 8.543533 26.493550 ]}
               {atom = [1869] fc = [ 50 50 50 ] ref = [ 11.690963 9.853523 27.080383 ]}
               {atom = [1870] fc = [ 50 50 50 ] ref = [ 11.659407 10.986992 26.030841 ]}
               {atom = [1871] fc = [ 50 50 50 ] ref = [ 11.362802 12.125852 26.389844 ]}
               {atom = [1872] fc = [ 50 50 50 ] ref = [ 12.781612 10.139438 28.126563 ]}
               {atom = [1878] fc = [ 50 50 50 ] ref = [ 11.946442 10.687691 24.751012 ]}
               {atom = [1879] fc = [ 50 50 50 ] ref = [ 11.908841 11.617271 23.618429 ]}
               {atom = [1880] fc = [ 50 50 50 ] ref = [ 10.745654 11.320058 22.652256 ]}
               {atom = [1881] fc = [ 50 50 50 ] ref = [ 10.578063 12.047737 21.674348 ]}
               {atom = [1884] fc = [ 50 50 50 ] ref = [ 13.239123 11.529429 22.835000 ]}
               {atom = [1885] fc = [ 50 50 50 ] ref = [ 14.509017 11.811512 23.657210 ]}
               {atom = [1886] fc = [ 50 50 50 ] ref = [ 15.769496 11.724720 22.781187 ]}
               {atom = [1887] fc = [ 50 50 50 ] ref = [ 17.074571 11.971346 23.558834 ]}
               {atom = [1888] fc = [ 50 50 50 ] ref = [ 18.261352 11.805866 22.701924 ]}
               {atom = [1900] fc = [ 50 50 50 ] ref = [ 9.918470 10.295529 22.917529 ]}
               {atom = [1901] fc = [ 50 50 50 ] ref = [ 8.728878 9.968734 22.131791 ]}
               {atom = [1902] fc = [ 50 50 50 ] ref = [ 7.600577 10.955469 22.478529 ]}
               {atom = [1903] fc = [ 50 50 50 ] ref = [ 6.855032 10.756122 23.436739 ]}
               {atom = [1904] fc = [ 50 50 50 ] ref = [ 8.294895 8.518170 22.441581 ]}
               {atom = [1905] fc = [ 50 50 50 ] ref = [ 9.256189 7.442814 21.911308 ]}
               {atom = [1906] fc = [ 50 50 50 ] ref = [ 8.783169 6.015967 22.222593 ]}
               {atom = [1907] fc = [ 50 50 50 ] ref = [ 7.667952 5.585757 21.361199 ]}
               {atom = [1908] fc = [ 50 50 50 ] ref = [ 6.436977 5.200288 21.719021 ]}
               {atom = [1909] fc = [ 50 50 50 ] ref = [ 6.006598 5.309965 22.978720 ]}
               {atom = [1910] fc = [ 50 50 50 ] ref = [ 5.621876 4.692958 20.800801 ]}
               {atom = [1924] fc = [ 50 50 50 ] ref = [ 7.502053 12.027483 21.680856 ]}
               {atom = [1925] fc = [ 50 50 50 ] ref = [ 6.495626 13.082576 21.777817 ]}
               {atom = [1926] fc = [ 50 50 50 ] ref = [ 5.529345 12.975564 20.586703 ]}
               {atom = [1927] fc = [ 50 50 50 ] ref = [ 5.835831 12.345352 19.572296 ]}
               {atom = [1928] fc = [ 50 50 50 ] ref = [ 7.199509 14.469560 21.744928 ]}
               {atom = [1929] fc = [ 50 50 50 ] ref = [ 7.916659 14.691702 20.536405 ]}
               {atom = [1930] fc = [ 50 50 50 ] ref = [ 8.153494 14.684567 22.928806 ]}
               {atom = [1938] fc = [ 50 50 50 ] ref = [ 4.372277 13.645703 20.703679 ]}
               {atom = [1939] fc = [ 50 50 50 ] ref = [ 3.368049 13.787888 19.642420 ]}
               {atom = [1940] fc = [ 50 50 50 ] ref = [ 3.861382 14.759650 18.542176 ]}
               {atom = [1941] fc = [ 50 50 50 ] ref = [ 3.355714 14.716998 17.421380 ]}
               {atom = [1942] fc = [ 50 50 50 ] ref = [ 2.047325 14.349930 20.242700 ]}
               {atom = [1943] fc = [ 50 50 50 ] ref = [ 1.741162 13.669949 21.454709 ]}
               {atom = [1944] fc = [ 50 50 50 ] ref = [ 0.824323 14.224804 19.322057 ]}
               {atom = [1952] fc = [ 50 50 50 ] ref = [ 4.874517 15.593915 18.848457 ]}
               {atom = [1953] fc = [ 50 50 50 ] ref = [ 5.506804 16.565651 17.956935 ]}
               {atom = [1954] fc = [ 50 50 50 ] ref = [ 6.343716 15.828726 16.900047 ]}
               {atom = [1955] fc = [ 50 50 50 ] ref = [ 6.130358 16.026462 15.706577 ]}
               {atom = [1958] fc = [ 50 50 50 ] ref = [ 6.377894 17.544832 18.773604 ]}
               {atom = [1959] fc = [ 50 50 50 ] ref = [ 5.572388 18.413602 19.758960 ]}
               {atom = [1960] fc = [ 50 50 50 ] ref = [ 6.449501 19.439000 20.497192 ]}
               {atom = [1961] fc = [ 50 50 50 ] ref = [ 5.641062 20.330834 21.460228 ]}
               {atom = [1962] fc = [ 50 50 50 ] ref = [ 6.485261 21.324073 22.145922 ]}
               {atom = [1974] fc = [ 50 50 50 ] ref = [ 7.258557 14.946811 17.345212 ]}
               {atom = [1975] fc = [ 50 50 50 ] ref = [ 8.135426 14.141813 16.494300 ]}
               {atom = [1976] fc = [ 50 50 50 ] ref = [ 7.365613 13.028650 15.762445 ]}
               {atom = [1977] fc = [ 50 50 50 ] ref = [ 7.765345 12.651062 14.663552 ]}
               {atom = [1978] fc = [ 50 50 50 ] ref = [ 9.269567 13.537955 17.350322 ]}
               {atom = [1979] fc = [ 50 50 50 ] ref = [ 10.210906 14.596766 17.950334 ]}
               {atom = [1980] fc = [ 50 50 50 ] ref = [ 11.423359 13.993346 18.677230 ]}
               {atom = [1981] fc = [ 50 50 50 ] ref = [ 12.199769 15.032068 19.370405 ]}
               {atom = [1982] fc = [ 50 50 50 ] ref = [ 12.087135 15.407780 20.651271 ]}
               {atom = [1983] fc = [ 50 50 50 ] ref = [ 11.301455 14.744303 21.501504 ]}
               {atom = [1984] fc = [ 50 50 50 ] ref = [ 12.771327 16.466540 21.080600 ]}
               {atom = [1998] fc = [ 50 50 50 ] ref = [ 6.240174 12.554358 16.325974 ]}
               {atom = [1999] fc = [ 50 50 50 ] ref = [ 5.335479 11.597531 15.688428 ]}
               {atom = [2000] fc = [ 50 50 50 ] ref = [ 4.475054 12.253727 14.592282 ]}
               {atom = [2001] fc = [ 50 50 50 ] ref = [ 4.102198 11.581831 13.632446 ]}
               {atom = [2002] fc = [ 50 50 50 ] ref = [ 4.420179 10.987404 16.759069 ]}
               {atom = [2008] fc = [ 50 50 50 ] ref = [ 4.192481 13.562045 14.710223 ]}
               {atom = [2009] fc = [ 50 50 50 ] ref = [ 3.455783 14.346941 13.724175 ]}
               {atom = [2010] fc = [ 50 50 50 ] ref = [ 4.321972 14.802961 12.544171 ]}
               {atom = [2011] fc = [ 50 50 50 ] ref = [ 3.815159 14.899789 11.426386 ]}
               {atom = [2015] fc = [ 50 50 50 ] ref = [ 5.624336 15.046466 12.779913 ]}
               {atom = [2016] fc = [ 50 50 50 ] ref = [ 6.606076 15.437731 11.764324 ]}
               {atom = [2017] fc = [ 50 50 50 ] ref = [ 7.014859 14.232943 10.896164 ]}
               {atom = [2018] fc = [ 50 50 50 ] ref = [ 7.189329 14.406211 9.692017 ]}
               {atom = [2019] fc = [ 50 50 50 ] ref = [ 7.862220 16.073540 12.439945 ]}
               {atom = [2020] fc = [ 50 50 50 ] ref = [ 9.138385 16.156578 11.574087 ]}
               {atom = [2021] fc = [ 50 50 50 ] ref = [ 7.529164 17.477189 12.978480 ]}
               {atom = [2031] fc = [ 50 50 50 ] ref = [ 7.142094 13.026107 11.479049 ]}
               {atom = [2032] fc = [ 50 50 50 ] ref = [ 7.528515 11.797404 10.774531 ]}
               {atom = [2033] fc = [ 50 50 50 ] ref = [ 6.478285 11.343190 9.746070 ]}
               {atom = [2034] fc = [ 50 50 50 ] ref = [ 6.845545 10.866373 8.672668 ]}
               {atom = [2035] fc = [ 50 50 50 ] ref = [ 7.822432 10.672235 11.788828 ]}
               {atom = [2036] fc = [ 50 50 50 ] ref = [ 9.190000 10.810493 12.474417 ]}
               {atom = [2037] fc = [ 50 50 50 ] ref = [ 10.606140 10.409941 11.410620 ]}
               {atom = [2038] fc = [ 50 50 50 ] ref = [ 11.957442 10.821451 12.548368 ]}
               {atom = [2048] fc = [ 50 50 50 ] ref = [ 5.185313 11.546060 10.051442 ]}
               {atom = [2049] fc = [ 50 50 50 ] ref = [ 4.058816 11.334768 9.139020 ]}
               {atom = [2050] fc = [ 50 50 50 ] ref = [ 4.080001 12.391780 8.024008 ]}
               {atom = [2051] fc = [ 50 50 50 ] ref = [ 3.919595 12.036569 6.858315 ]}
               {atom = [2052] fc = [ 50 50 50 ] ref = [ 2.712642 11.436374 9.926087 ]}
               {atom = [2053] fc = [ 50 50 50 ] ref = [ 2.557682 10.242443 10.893758 ]}
               {atom = [2054] fc = [ 50 50 50 ] ref = [ 1.439175 11.594100 9.065011 ]}
               {atom = [2055] fc = [ 50 50 50 ] ref = [ 1.507706 10.470679 11.991256 ]}
               {atom = [2067] fc = [ 50 50 50 ] ref = [ 4.321872 13.667240 8.375431 ]}
               {atom = [2068] fc = [ 50 50 50 ] ref = [ 4.408564 14.791482 7.447452 ]}
               {atom = [2069] fc = [ 50 50 50 ] ref = [ 5.501167 14.624233 6.385569 ]}
               {atom = [2070] fc = [ 50 50 50 ] ref = [ 5.243103 14.882392 5.212272 ]}
               {atom = [2074] fc = [ 50 50 50 ] ref = [ 6.684910 14.121401 6.779072 ]}
               {atom = [2075] fc = [ 50 50 50 ] ref = [ 7.787007 13.803545 5.873048 ]}
               {atom = [2076] fc = [ 50 50 50 ] ref = [ 7.504046 12.558457 5.019810 ]}
               {atom = [2077] fc = [ 50 50 50 ] ref = [ 7.937424 12.530158 3.872239 ]}
               {atom = [2078] fc = [ 50 50 50 ] ref = [ 9.085879 13.597253 6.685704 ]}
               {atom = [2079] fc = [ 50 50 50 ] ref = [ 9.674848 14.887072 7.299600 ]}
               {atom = [2080] fc = [ 50 50 50 ] ref = [ 10.817959 14.557268 8.282844 ]}
               {atom = [2081] fc = [ 50 50 50 ] ref = [ 10.110618 15.903687 6.222005 ]}
               {atom = [2093] fc = [ 50 50 50 ] ref = [ 6.761547 11.560129 5.533556 ]}
               {atom = [2094] fc = [ 50 50 50 ] ref = [ 6.384539 10.357858 4.786702 ]}
               {atom = [2095] fc = [ 50 50 50 ] ref = [ 5.431535 10.677862 3.624239 ]}
               {atom = [2096] fc = [ 50 50 50 ] ref = [ 5.658860 10.195855 2.518858 ]}
               {atom = [2097] fc = [ 50 50 50 ] ref = [ 5.769641 9.312185 5.730779 ]}
               {atom = [2103] fc = [ 50 50 50 ] ref = [ 4.420170 11.533569 3.851707 ]}
               {atom = [2104] fc = [ 50 50 50 ] ref = [ 3.467921 12.000453 2.840661 ]}
               {atom = [2105] fc = [ 50 50 50 ] ref = [ 4.103462 12.917694 1.779874 ]}
               {atom = [2106] fc = [ 50 50 50 ] ref = [ 3.752756 12.805097 0.604586 ]}
               {atom = [2107] fc = [ 50 50 50 ] ref = [ 2.238055 12.650093 3.508975 ]}
               {atom = [2108] fc = [ 50 50 50 ] ref = [ 1.223923 11.673444 4.037948 ]}
               {atom = [2109] fc = [ 50 50 50 ] ref = [ 1.155276 11.188151 5.297091 ]}
               {atom = [2110] fc = [ 50 50 50 ] ref = [ 0.174850 10.977248 3.297228 ]}
               {atom = [2111] fc = [ 50 50 50 ] ref = [ 0.158306 10.240769 5.389604 ]}
               {atom = [2112] fc = [ 50 50 50 ] ref = [ -0.497734 10.082781 4.188174 ]}
               {atom = [2113] fc = [ 50 50 50 ] ref = [ -0.275754 11.008873 1.955814 ]}
               {atom = [2114] fc = [ 50 50 50 ] ref = [ -1.571442 9.277752 3.773437 ]}
               {atom = [2115] fc = [ 50 50 50 ] ref = [ -1.356156 10.210900 1.529435 ]}
               {atom = [2116] fc = [ 50 50 50 ] ref = [ -2.003164 9.349604 2.436414 ]}
               {atom = [2127] fc = [ 50 50 50 ] ref = [ 5.042941 13.795139 2.178916 ]}
               {atom = [2128] fc = [ 50 50 50 ] ref = [ 5.736083 14.736853 1.293791 ]}
               {atom = [2129] fc = [ 50 50 50 ] ref = [ 6.787262 14.022665 0.424367 ]}
               {atom = [2130] fc = [ 50 50 50 ] ref = [ 6.828318 14.278291 -0.776497 ]}
               {atom = [2131] fc = [ 50 50 50 ] ref = [ 6.392112 15.897076 2.105166 ]}
               {atom = [2132] fc = [ 50 50 50 ] ref = [ 7.469971 16.721859 1.365886 ]}
               {atom = [2133] fc = [ 50 50 50 ] ref = [ 5.307799 16.855086 2.633007 ]}
               {atom = [2143] fc = [ 50 50 50 ] ref = [ 7.615710 13.126484 0.993174 ]}
               {atom = [2144] fc = [ 50 50 50 ] ref = [ 8.632379 12.364402 0.252481 ]}
               {atom = [2145] fc = [ 50 50 50 ] ref = [ 7.971343 11.368924 -0.717456 ]}
               {atom = [2146] fc = [ 50 50 50 ] ref = [ 8.462094 11.207877 -1.832751 ]}
               {atom = [2147] fc = [ 50 50 50 ] ref = [ 9.620907 11.643689 1.223587 ]}
               {atom = [2148] fc = [ 50 50 50 ] ref = [ 10.491663 12.688444 1.967089 ]}
               {atom = [2149] fc = [ 50 50 50 ] ref = [ 10.532099 10.577445 0.577194 ]}
               {atom = [2150] fc = [ 50 50 50 ] ref = [ 11.210469 12.144363 3.211663 ]}
               {atom = [2162] fc = [ 50 50 50 ] ref = [ 6.833942 10.763092 -0.334042 ]}
               {atom = [2163] fc = [ 50 50 50 ] ref = [ 6.053731 9.882740 -1.202445 ]}
               {atom = [2164] fc = [ 50 50 50 ] ref = [ 5.452502 10.640958 -2.392994 ]}
               {atom = [2165] fc = [ 50 50 50 ] ref = [ 5.431780 10.097050 -3.493112 ]}
               {atom = [2166] fc = [ 50 50 50 ] ref = [ 4.957648 9.176119 -0.396303 ]}
               {atom = [2167] fc = [ 50 50 50 ] ref = [ 5.554744 8.317702 0.555842 ]}
               {atom = [2173] fc = [ 50 50 50 ] ref = [ 5.021450 11.899980 -2.187691 ]}
               {atom = [2174] fc = [ 50 50 50 ] ref = [ 4.536094 12.795357 -3.235318 ]}
               {atom = [2175] fc = [ 50 50 50 ] ref = [ 5.652382 13.159376 -4.227273 ]}
               {atom = [2176] fc = [ 50 50 50 ] ref = [ 5.445843 13.020970 -5.428190 ]}
               {atom = [2177] fc = [ 50 50 50 ] ref = [ 3.856696 14.030740 -2.600297 ]}
               {atom = [2178] fc = [ 50 50 50 ] ref = [ 3.337699 15.072658 -3.578672 ]}
               {atom = [2179] fc = [ 50 50 50 ] ref = [ 2.101153 14.876343 -4.229845 ]}
               {atom = [2180] fc = [ 50 50 50 ] ref = [ 4.157847 16.151455 -3.975801 ]}
               {atom = [2181] fc = [ 50 50 50 ] ref = [ 1.678494 15.773520 -5.201899 ]}
               {atom = [2182] fc = [ 50 50 50 ] ref = [ 3.718870 17.033754 -4.953890 ]}
               {atom = [2183] fc = [ 50 50 50 ] ref = [ 2.482571 16.848421 -5.560166 ]}
               {atom = [2193] fc = [ 50 50 50 ] ref = [ 6.824790 13.597527 -3.738001 ]}
               {atom = [2194] fc = [ 50 50 50 ] ref = [ 7.962015 14.050357 -4.546902 ]}
               {atom = [2195] fc = [ 50 50 50 ] ref = [ 8.577567 12.925488 -5.407060 ]}
               {atom = [2196] fc = [ 50 50 50 ] ref = [ 8.995864 13.195166 -6.531977 ]}
               {atom = [2197] fc = [ 50 50 50 ] ref = [ 9.045131 14.704572 -3.631525 ]}
               {atom = [2198] fc = [ 50 50 50 ] ref = [ 10.441767 14.910563 -4.258238 ]}
               {atom = [2199] fc = [ 50 50 50 ] ref = [ 8.541349 16.053150 -3.081574 ]}
               {atom = [2209] fc = [ 50 50 50 ] ref = [ 8.618665 11.678984 -4.907609 ]}
               {atom = [2210] fc = [ 50 50 50 ] ref = [ 9.210957 10.540401 -5.614654 ]}
               {atom = [2211] fc = [ 50 50 50 ] ref = [ 8.256368 9.884730 -6.632008 ]}
               {atom = [2212] fc = [ 50 50 50 ] ref = [ 8.738645 9.133678 -7.480045 ]}
               {atom = [2213] fc = [ 50 50 50 ] ref = [ 9.671080 9.482614 -4.581763 ]}
               {atom = [2214] fc = [ 50 50 50 ] ref = [ 10.911607 9.876736 -3.747314 ]}
               {atom = [2215] fc = [ 50 50 50 ] ref = [ 11.200031 8.811064 -2.672174 ]}
               {atom = [2216] fc = [ 50 50 50 ] ref = [ 12.159327 10.149517 -4.612967 ]}
               {atom = [2228] fc = [ 50 50 50 ] ref = [ 6.939570 10.160360 -6.575131 ]}
               {atom = [2229] fc = [ 50 50 50 ] ref = [ 5.926580 9.491622 -7.395687 ]}
               {atom = [2230] fc = [ 50 50 50 ] ref = [ 5.117223 10.442985 -8.275032 ]}
               {atom = [2231] fc = [ 50 50 50 ] ref = [ 5.037673 10.198138 -9.475725 ]}
               {atom = [2232] fc = [ 50 50 50 ] ref = [ 5.015583 8.589222 -6.541263 ]}
               {atom = [2233] fc = [ 50 50 50 ] ref = [ 5.642427 7.312700 -6.067757 ]}
               {atom = [2234] fc = [ 50 50 50 ] ref = [ 6.025632 7.009154 -4.805892 ]}
               {atom = [2235] fc = [ 50 50 50 ] ref = [ 6.001623 6.158166 -6.880845 ]}
               {atom = [2236] fc = [ 50 50 50 ] ref = [ 6.560935 5.734285 -4.780608 ]}
               {atom = [2237] fc = [ 50 50 50 ] ref = [ 6.556217 5.154845 -6.031283 ]}
               {atom = [2238] fc = [ 50 50 50 ] ref = [ 5.908346 5.856750 -8.258998 ]}
               {atom = [2239] fc = [ 50 50 50 ] ref = [ 6.955792 3.899230 -6.519207 ]}
               {atom = [2240] fc = [ 50 50 50 ] ref = [ 6.303084 4.602535 -8.758785 ]}
               {atom = [2241] fc = [ 50 50 50 ] ref = [ 6.799178 3.614270 -7.887847 ]}
               {atom = [2252] fc = [ 50 50 50 ] ref = [ 4.496089 11.493354 -7.710732 ]}
               {atom = [2253] fc = [ 50 50 50 ] ref = [ 3.624069 12.419177 -8.442326 ]}
               {atom = [2254] fc = [ 50 50 50 ] ref = [ 4.284335 13.101600 -9.663977 ]}
               {atom = [2255] fc = [ 50 50 50 ] ref = [ 3.726298 12.945311 -10.748385 ]}
               {atom = [2256] fc = [ 50 50 50 ] ref = [ 2.890721 13.388148 -7.496953 ]}
               {atom = [2262] fc = [ 50 50 50 ] ref = [ 5.463550 13.770869 -9.571922 ]}
               {atom = [2263] fc = [ 50 50 50 ] ref = [ 6.202778 14.282440 -10.744301 ]}
               {atom = [2264] fc = [ 50 50 50 ] ref = [ 6.561201 13.222688 -11.808731 ]}
               {atom = [2265] fc = [ 50 50 50 ] ref = [ 6.605597 13.545058 -12.992972 ]}
               {atom = [2266] fc = [ 50 50 50 ] ref = [ 7.476037 14.906263 -10.144207 ]}
               {atom = [2267] fc = [ 50 50 50 ] ref = [ 7.091530 15.269651 -8.722873 ]}
               {atom = [2268] fc = [ 50 50 50 ] ref = [ 6.143883 14.144401 -8.332195 ]}
               {atom = [2276] fc = [ 50 50 50 ] ref = [ 6.815099 11.969264 -11.395892 ]}
               {atom = [2277] fc = [ 50 50 50 ] ref = [ 7.245849 10.879812 -12.271724 ]}
               {atom = [2278] fc = [ 50 50 50 ] ref = [ 6.071679 10.203524 -13.006764 ]}
               {atom = [2279] fc = [ 50 50 50 ] ref = [ 6.273832 9.657480 -14.089471 ]}
               {atom = [2280] fc = [ 50 50 50 ] ref = [ 8.010596 9.861253 -11.414641 ]}
               {atom = [2286] fc = [ 50 50 50 ] ref = [ 4.853024 10.249494 -12.445419 ]}
               {atom = [2287] fc = [ 50 50 50 ] ref = [ 3.636079 9.689484 -13.039268 ]}
               {atom = [2288] fc = [ 50 50 50 ] ref = [ 2.928028 10.764073 -13.892582 ]}
               {atom = [2289] fc = [ 50 50 50 ] ref = [ 2.398704 10.429842 -14.952957 ]}
               {atom = [2290] fc = [ 50 50 50 ] ref = [ 2.694190 9.178488 -11.907620 ]}
               {atom = [2291] fc = [ 50 50 50 ] ref = [ 3.359000 8.001143 -11.151938 ]}
               {atom = [2292] fc = [ 50 50 50 ] ref = [ 1.279449 8.775626 -12.372672 ]}
               {atom = [2293] fc = [ 50 50 50 ] ref = [ 2.703601 7.658305 -9.809739 ]}
               {atom = [2305] fc = [ 50 50 50 ] ref = [ 2.919619 12.035067 -13.449970 ]}
               {atom = [2306] fc = [ 50 50 50 ] ref = [ 2.207403 13.132759 -14.107509 ]}
               {atom = [2307] fc = [ 50 50 50 ] ref = [ 3.050179 13.781362 -15.218555 ]}
               {atom = [2308] fc = [ 50 50 50 ] ref = [ 2.523331 13.997636 -16.309553 ]}
               {atom = [2309] fc = [ 50 50 50 ] ref = [ 1.833258 14.220188 -13.068227 ]}
               {atom = [2310] fc = [ 50 50 50 ] ref = [ 0.730555 13.822694 -12.058961 ]}
               {atom = [2311] fc = [ 50 50 50 ] ref = [ 0.763797 14.704567 -10.792055 ]}
               {atom = [2312] fc = [ 50 50 50 ] ref = [ -0.666829 13.807764 -12.712609 ]}
               {atom = [2324] fc = [ 50 50 50 ] ref = [ 4.323941 14.129708 -14.951026 ]}
               {atom = [2325] fc = [ 50 50 50 ] ref = [ 5.099707 15.032974 -15.811463 ]}
               {atom = [2326] fc = [ 50 50 50 ] ref = [ 6.112899 14.326645 -16.726370 ]}
               {atom = [2327] fc = [ 50 50 50 ] ref = [ 6.749141 15.002776 -17.536098 ]}
               {atom = [2328] fc = [ 50 50 50 ] ref = [ 5.809240 16.102481 -14.946212 ]}
               {atom = [2329] fc = [ 50 50 50 ] ref = [ 4.938697 16.880037 -13.963756 ]}
               {atom = [2330] fc = [ 50 50 50 ] ref = [ 3.637571 17.312182 -14.309111 ]}
               {atom = [2331] fc = [ 50 50 50 ] ref = [ 5.493246 17.315840 -12.741038 ]}
               {atom = [2332] fc = [ 50 50 50 ] ref = [ 2.893521 18.067226 -13.412143 ]}
               {atom = [2333] fc = [ 50 50 50 ] ref = [ 4.733605 18.070491 -11.857382 ]}
               {atom = [2334] fc = [ 50 50 50 ] ref = [ 3.435333 18.436308 -12.187762 ]}
               {atom = [2344] fc = [ 50 50 50 ] ref = [ 6.255789 12.992266 -16.647503 ]}
               {atom = [2345] fc = [ 50 50 50 ] ref = [ 7.209583 12.233105 -17.460522 ]}
               {atom = [2346] fc = [ 50 50 50 ] ref = [ 6.835352 12.192211 -18.956275 ]}
               {atom = [2347] fc = [ 50 50 50 ] ref = [ 7.730843 12.187120 -19.798212 ]}
               {atom = [2348] fc = [ 50 50 50 ] ref = [ 7.385635 10.824559 -16.869105 ]}
               {atom = [2349] fc = [ 50 50 50 ] ref = [ 8.385837 9.940248 -17.552834 ]}
               {atom = [2350] fc = [ 50 50 50 ] ref = [ 8.094937 9.025508 -18.502157 ]}
               {atom = [2351] fc = [ 50 50 50 ] ref = [ 9.839565 9.922879 -17.415421 ]}
               {atom = [2352] fc = [ 50 50 50 ] ref = [ 9.255487 8.417299 -18.936109 ]}
               {atom = [2353] fc = [ 50 50 50 ] ref = [ 10.366068 8.935752 -18.304705 ]}
               {atom = [2354] fc = [ 50 50 50 ] ref = [ 10.771473 10.639554 -16.627905 ]}
               {atom = [2355] fc = [ 50 50 50 ] ref = [ 11.742927 8.670111 -18.402345 ]}
               {atom = [2356] fc = [ 50 50 50 ] ref = [ 12.155278 10.382524 -16.717530 ]}
               {atom = [2357] fc = [ 50 50 50 ] ref = [ 12.641232 9.399117 -17.601611 ]}
               {atom = [2368] fc = [ 50 50 50 ] ref = [ 5.533774 12.209037 -19.289765 ]}
               {atom = [2369] fc = [ 50 50 50 ] ref = [ 5.016557 12.239315 -20.661223 ]}
               {atom = [2370] fc = [ 50 50 50 ] ref = [ 5.363535 13.538331 -21.417151 ]}
               {atom = [2371] fc = [ 50 50 50 ] ref = [ 5.503219 13.508685 -22.637939 ]}
               {atom = [2372] fc = [ 50 50 50 ] ref = [ 3.490161 11.997178 -20.625387 ]}
               {atom = [2373] fc = [ 50 50 50 ] ref = [ 2.666631 13.135592 -19.977998 ]}
               {atom = [2374] fc = [ 50 50 50 ] ref = [ 1.255872 12.695079 -19.596712 ]}
               {atom = [2375] fc = [ 50 50 50 ] ref = [ 0.484244 12.239022 -20.440020 ]}
               {atom = [2376] fc = [ 50 50 50 ] ref = [ 0.916323 12.835660 -18.323317 ]}
               {atom = [2385] fc = [ 50 50 50 ] ref = [ 5.548490 14.659104 -20.699657 ]}
               {atom = [2386] fc = [ 50 50 50 ] ref = [ 5.928204 15.953565 -21.266110 ]}
               {atom = [2387] fc = [ 50 50 50 ] ref = [ 7.456017 16.067833 -21.412296 ]}
               {atom = [2388] fc = [ 50 50 50 ] ref = [ 7.913700 16.751515 -22.326484 ]}
               {atom = [2389] fc = [ 50 50 50 ] ref = [ 5.399298 17.083206 -20.358162 ]}
               {atom = [2390] fc = [ 50 50 50 ] ref = [ 3.883681 17.192449 -20.302374 ]}
               {atom = [2391] fc = [ 50 50 50 ] ref = [ 3.192569 17.917458 -21.295834 ]}
               {atom = [2392] fc = [ 50 50 50 ] ref = [ 3.158236 16.574230 -19.262910 ]}
               {atom = [2393] fc = [ 50 50 50 ] ref = [ 1.789023 18.025529 -21.248546 ]}
               {atom = [2394] fc = [ 50 50 50 ] ref = [ 1.754671 16.678572 -19.216362 ]}
               {atom = [2395] fc = [ 50 50 50 ] ref = [ 1.068589 17.406888 -20.207573 ]}
               {atom = [2396] fc = [ 50 50 50 ] ref = [ -0.290299 17.512164 -20.154668 ]}
               {atom = [2406] fc = [ 50 50 50 ] ref = [ 8.239045 15.379777 -20.556143 ]}
               {atom = [2407] fc = [ 50 50 50 ] ref = [ 9.701705 15.309258 -20.632528 ]}
               {atom = [2408] fc = [ 50 50 50 ] ref = [ 10.158222 14.459594 -21.833712 ]}
               {atom = [2409] fc = [ 50 50 50 ] ref = [ 11.094297 14.850428 -22.529318 ]}
               {atom = [2410] fc = [ 50 50 50 ] ref = [ 10.233110 14.784257 -19.274897 ]}
               {atom = [2411] fc = [ 50 50 50 ] ref = [ 11.703652 14.404203 -19.203867 ]}
               {atom = [2412] fc = [ 50 50 50 ] ref = [ 12.694801 15.404985 -19.119479 ]}
               {atom = [2413] fc = [ 50 50 50 ] ref = [ 12.098244 13.057318 -19.360050 ]}
               {atom = [2414] fc = [ 50 50 50 ] ref = [ 14.038110 15.052342 -19.132690 ]}
               {atom = [2415] fc = [ 50 50 50 ] ref = [ 13.446554 12.726845 -19.370225 ]}
               {atom = [2416] fc = [ 50 50 50 ] ref = [ 14.411771 13.719220 -19.252119 ]}
               {atom = [2426] fc = [ 50 50 50 ] ref = [ 9.479970 13.327064 -22.091424 ]}
               {atom = [2427] fc = [ 50 50 50 ] ref = [ 9.676027 12.470459 -23.265811 ]}
               {atom = [2428] fc = [ 50 50 50 ] ref = [ 9.196583 13.184006 -24.549898 ]}
               {atom = [2429] fc = [ 50 50 50 ] ref = [ 9.769774 12.971915 -25.617784 ]}
               {atom = [2430] fc = [ 50 50 50 ] ref = [ 8.906274 11.124462 -23.075307 ]}
               {atom = [2431] fc = [ 50 50 50 ] ref = [ 8.747705 10.245241 -24.335127 ]}
               {atom = [2432] fc = [ 50 50 50 ] ref = [ 9.555663 10.285800 -21.957776 ]}
               {atom = [2442] fc = [ 50 50 50 ] ref = [ 8.162611 14.034107 -24.430613 ]}
               {atom = [2443] fc = [ 50 50 50 ] ref = [ 7.523852 14.772870 -25.516041 ]}
               {atom = [2444] fc = [ 50 50 50 ] ref = [ 6.342618 14.028439 -26.153845 ]}
               {atom = [2445] fc = [ 50 50 50 ] ref = [ 5.731236 14.553998 -27.083307 ]}
               {atom = [2449] fc = [ 50 50 50 ] ref = [ 6.034806 12.811994 -25.671050 ]}
               {atom = [2450] fc = [ 50 50 50 ] ref = [ 4.973188 11.922385 -26.139373 ]}
               {atom = [2451] fc = [ 50 50 50 ] ref = [ 4.402525 11.144352 -24.949362 ]}
               {atom = [2452] fc = [ 50 50 50 ] ref = [ 5.121079 10.858191 -23.989830 ]}
               {atom = [2455] fc = [ 50 50 50 ] ref = [ 5.512000 10.934744 -27.204950 ]}
               {atom = [2456] fc = [ 50 50 50 ] ref = [ 5.986526 11.584966 -28.518314 ]}
               {atom = [2457] fc = [ 50 50 50 ] ref = [ 6.366016 10.550790 -29.591166 ]}
               {atom = [2458] fc = [ 50 50 50 ] ref = [ 6.852188 11.205295 -30.899097 ]}
               {atom = [2459] fc = [ 50 50 50 ] ref = [ 7.211863 10.209826 -31.923101 ]}
               {atom = [2471] fc = [ 50 50 50 ] ref = [ 3.132381 10.730426 -25.058732 ]}
               {atom = [2472] fc = [ 50 50 50 ] ref = [ 2.507012 9.754394 -24.173900 ]}
               {atom = [2473] fc = [ 50 50 50 ] ref = [ 2.675016 8.358529 -24.801304 ]}
               {atom = [2474] fc = [ 50 50 50 ] ref = [ 2.185433 8.116660 -25.905564 ]}
               {atom = [2475] fc = [ 50 50 50 ] ref = [ 1.022958 10.148817 -23.971023 ]}
               {atom = [2476] fc = [ 50 50 50 ] ref = [ 0.106954 9.010179 -23.477151 ]}
               {atom = [2477] fc = [ 50 50 50 ] ref = [ -1.267364 9.478432 -22.990544 ]}
               {atom = [2478] fc = [ 50 50 50 ] ref = [ -1.182855 10.099847 -21.663702 ]}
               {atom = [2479] fc = [ 50 50 50 ] ref = [ -1.536976 9.567852 -20.489534 ]}
               {atom = [2480] fc = [ 50 50 50 ] ref = [ -2.123469 8.372751 -20.401790 ]}
               {atom = [2481] fc = [ 50 50 50 ] ref = [ -1.299706 10.275311 -19.399555 ]}
               {atom = [2495] fc = [ 50 50 50 ] ref = [ 3.335931 7.437570 -24.079529 ]}
               {atom = [2496] fc = [ 50 50 50 ] ref = [ 3.523398 6.037973 -24.485384 ]}
               {atom = [2497] fc = [ 50 50 50 ] ref = [ 2.265401 5.215081 -24.151132 ]}
               {atom = [2498] fc = [ 50 50 50 ] ref = [ 1.958474 4.272221 -24.879157 ]}
               {atom = [2499] fc = [ 50 50 50 ] ref = [ 4.730623 5.390775 -23.751845 ]}
               {atom = [2500] fc = [ 50 50 50 ] ref = [ 5.875529 6.219306 -23.888493 ]}
               {atom = [2501] fc = [ 50 50 50 ] ref = [ 5.119438 3.981571 -24.231930 ]}
               {atom = [2509] fc = [ 50 50 50 ] ref = [ 1.554971 5.566662 -23.061944 ]}
               {atom = [2510] fc = [ 50 50 50 ] ref = [ 0.390278 4.861406 -22.524008 ]}
               {atom = [2511] fc = [ 50 50 50 ] ref = [ -0.773250 4.990673 -23.535782 ]}
               {atom = [2512] fc = [ 50 50 50 ] ref = [ -1.263354 6.103404 -23.736807 ]}
               {atom = [2515] fc = [ 50 50 50 ] ref = [ -0.035150 5.487404 -21.164981 ]}
               {atom = [2516] fc = [ 50 50 50 ] ref = [ -1.250151 4.785440 -20.521109 ]}
               {atom = [2517] fc = [ 50 50 50 ] ref = [ 1.130256 5.513936 -20.159595 ]}
               {atom = [2525] fc = [ 50 50 50 ] ref = [ -1.207089 3.898651 -24.204716 ]}
               {atom = [2526] fc = [ 50 50 50 ] ref = [ -2.155193 3.981040 -25.320804 ]}
               {atom = [2527] fc = [ 50 50 50 ] ref = [ -3.594470 4.227035 -24.816407 ]}
               {atom = [2528] fc = [ 50 50 50 ] ref = [ -3.923861 3.761790 -23.722661 ]}
               {atom = [2529] fc = [ 50 50 50 ] ref = [ -1.998505 2.622198 -26.024593 ]}
               {atom = [2530] fc = [ 50 50 50 ] ref = [ -1.589820 1.652808 -24.929393 ]}
               {atom = [2531] fc = [ 50 50 50 ] ref = [ -0.765017 2.518533 -23.981665 ]}
               {atom = [2539] fc = [ 50 50 50 ] ref = [ -4.450653 4.947628 -25.583776 ]}
               {atom = [2540] fc = [ 50 50 50 ] ref = [ -5.875792 5.164460 -25.279121 ]}
               {atom = [2541] fc = [ 50 50 50 ] ref = [ -6.636182 3.866230 -24.954290 ]}
               {atom = [2542] fc = [ 50 50 50 ] ref = [ -6.607341 2.912156 -25.732604 ]}
               {atom = [2543] fc = [ 50 50 50 ] ref = [ -6.431808 5.843974 -26.543663 ]}
               {atom = [2544] fc = [ 50 50 50 ] ref = [ -5.243393 6.581121 -27.127060 ]}
               {atom = [2545] fc = [ 50 50 50 ] ref = [ -4.081825 5.643848 -26.823439 ]}
               {atom = [2553] fc = [ 50 50 50 ] ref = [ -7.294683 3.846474 -23.788926 ]}
               {atom = [2554] fc = [ 50 50 50 ] ref = [ -8.035801 2.704461 -23.269159 ]}
               {atom = [2555] fc = [ 50 50 50 ] ref = [ -7.239270 1.801300 -22.317202 ]}
               {atom = [2556] fc = [ 50 50 50 ] ref = [ -7.791919 0.814089 -21.841455 ]}
               {atom = [2560] fc = [ 50 50 50 ] ref = [ -5.978098 2.140510 -22.006823 ]}
               {atom = [2561] fc = [ 50 50 50 ] ref = [ -5.152428 1.502666 -20.979917 ]}
               {atom = [2562] fc = [ 50 50 50 ] ref = [ -4.657325 2.557898 -19.985379 ]}
               {atom = [2563] fc = [ 50 50 50 ] ref = [ -4.675995 3.756075 -20.274821 ]}
               {atom = [2564] fc = [ 50 50 50 ] ref = [ -3.950143 0.806284 -21.673452 ]}
               {atom = [2565] fc = [ 50 50 50 ] ref = [ -4.120481 -0.709929 -21.909214 ]}
               {atom = [2566] fc = [ 50 50 50 ] ref = [ -4.013558 -1.546080 -20.635165 ]}
               {atom = [2567] fc = [ 50 50 50 ] ref = [ -3.949998 -2.790412 -20.743490 ]}
               {atom = [2568] fc = [ 50 50 50 ] ref = [ -3.981265 -0.964003 -19.530005 ]}
               {atom = [2575] fc = [ 50 50 50 ] ref = [ -4.213515 2.098906 -18.804384 ]}
               {atom = [2576] fc = [ 50 50 50 ] ref = [ -3.691119 2.945449 -17.740208 ]}
               {atom = [2577] fc = [ 50 50 50 ] ref = [ -2.560571 2.233551 -16.986312 ]}
               {atom = [2578] fc = [ 50 50 50 ] ref = [ -2.776786 1.191216 -16.368988 ]}
               {atom = [2579] fc = [ 50 50 50 ] ref = [ -4.830368 3.466983 -16.845786 ]}
               {atom = [2580] fc = [ 50 50 50 ] ref = [ -4.300209 4.726791 -15.660410 ]}
               {atom = [2585] fc = [ 50 50 50 ] ref = [ -1.357911 2.823531 -17.053070 ]}
               {atom = [2586] fc = [ 50 50 50 ] ref = [ -0.123218 2.416682 -16.384067 ]}
               {atom = [2587] fc = [ 50 50 50 ] ref = [ 0.841372 3.609136 -16.298338 ]}
               {atom = [2588] fc = [ 50 50 50 ] ref = [ 0.661417 4.608738 -16.996573 ]}
               {atom = [2589] fc = [ 50 50 50 ] ref = [ 0.487661 1.142763 -17.021252 ]}
               {atom = [2590] fc = [ 50 50 50 ] ref = [ 0.854470 1.185830 -18.497799 ]}
               {atom = [2591] fc = [ 50 50 50 ] ref = [ -0.078342 0.765304 -19.469850 ]}
               {atom = [2592] fc = [ 50 50 50 ] ref = [ 2.083809 1.736777 -18.921021 ]}
               {atom = [2593] fc = [ 50 50 50 ] ref = [ 0.252294 0.820035 -20.816534 ]}
               {atom = [2594] fc = [ 50 50 50 ] ref = [ 2.389936 1.794401 -20.274448 ]}
               {atom = [2595] fc = [ 50 50 50 ] ref = [ 1.481971 1.328696 -21.217388 ]}
               {atom = [2605] fc = [ 50 50 50 ] ref = [ 1.871930 3.498291 -15.443260 ]}
               {atom = [2606] fc = [ 50 50 50 ] ref = [ 2.895589 4.525906 -15.237463 ]}
               {atom = [2607] fc = [ 50 50 50 ] ref = [ 3.933745 4.417398 -16.366506 ]}
               {atom = [2608] fc = [ 50 50 50 ] ref = [ 4.518397 3.354788 -16.582793 ]}
               {atom = [2609] fc = [ 50 50 50 ] ref = [ 3.566493 4.362926 -13.844971 ]}
               {atom = [2610] fc = [ 50 50 50 ] ref = [ 2.505974 4.565620 -12.735620 ]}
               {atom = [2611] fc = [ 50 50 50 ] ref = [ 4.767310 5.307115 -13.636084 ]}
               {atom = [2612] fc = [ 50 50 50 ] ref = [ 2.989902 4.264058 -11.315439 ]}
               {atom = [2624] fc = [ 50 50 50 ] ref = [ 4.156567 5.537770 -17.070185 ]}
               {atom = [2625] fc = [ 50 50 50 ] ref = [ 4.979997 5.617262 -18.271513 ]}
               {atom = [2626] fc = [ 50 50 50 ] ref = [ 6.488458 5.455826 -18.008478 ]}
               {atom = [2627] fc = [ 50 50 50 ] ref = [ 7.168156 4.860897 -18.843177 ]}
               {atom = [2628] fc = [ 50 50 50 ] ref = [ 4.688997 6.942574 -19.005918 ]}
               {atom = [2629] fc = [ 50 50 50 ] ref = [ 5.454230 7.083253 -20.341702 ]}
               {atom = [2630] fc = [ 50 50 50 ] ref = [ 4.909896 8.191830 -21.233920 ]}
               {atom = [2631] fc = [ 50 50 50 ] ref = [ 3.699984 8.338642 -21.370777 ]}
               {atom = [2632] fc = [ 50 50 50 ] ref = [ 5.779389 8.922468 -21.919062 ]}
               {atom = [2641] fc = [ 50 50 50 ] ref = [ 7.022829 5.951001 -16.875523 ]}
               {atom = [2642] fc = [ 50 50 50 ] ref = [ 8.448415 5.804423 -16.547508 ]}
               {atom = [2643] fc = [ 50 50 50 ] ref = [ 8.782196 4.381881 -16.037789 ]}
               {atom = [2644] fc = [ 50 50 50 ] ref = [ 9.949206 3.995656 -16.057847 ]}
               {atom = [2645] fc = [ 50 50 50 ] ref = [ 8.881936 6.930989 -15.565483 ]}
               {atom = [2646] fc = [ 50 50 50 ] ref = [ 8.902210 6.647251 -14.068119 ]}
               {atom = [2647] fc = [ 50 50 50 ] ref = [ 7.725034 6.765530 -13.302810 ]}
               {atom = [2648] fc = [ 50 50 50 ] ref = [ 10.067534 6.141673 -13.450925 ]}
               {atom = [2649] fc = [ 50 50 50 ] ref = [ 7.732748 6.438238 -11.953055 ]}
               {atom = [2650] fc = [ 50 50 50 ] ref = [ 10.058502 5.827732 -12.098060 ]}
               {atom = [2651] fc = [ 50 50 50 ] ref = [ 8.896034 5.976456 -11.351940 ]}
               {atom = [2661] fc = [ 50 50 50 ] ref = [ 7.763579 3.596964 -15.638861 ]}
               {atom = [2662] fc = [ 50 50 50 ] ref = [ 7.856427 2.180062 -15.281539 ]}
               {atom = [2663] fc = [ 50 50 50 ] ref = [ 7.369808 1.280222 -16.438944 ]}
               {atom = [2664] fc = [ 50 50 50 ] ref = [ 6.892644 0.171298 -16.196930 ]}
               {atom = [2665] fc = [ 50 50 50 ] ref = [ 7.010174 1.893693 -14.013648 ]}
               {atom = [2666] fc = [ 50 50 50 ] ref = [ 7.422612 2.613661 -12.716542 ]}
               {atom = [2667] fc = [ 50 50 50 ] ref = [ 6.393771 2.305087 -11.610704 ]}
               {atom = [2668] fc = [ 50 50 50 ] ref = [ 8.860319 2.266781 -12.277546 ]}
               {atom = [2680] fc = [ 50 50 50 ] ref = [ 7.509326 1.722298 -17.702583 ]}
               {atom = [2681] fc = [ 50 50 50 ] ref = [ 7.201109 0.915282 -18.890439 ]}
               {atom = [2682] fc = [ 50 50 50 ] ref = [ 8.202040 -0.242216 -19.063771 ]}
               {atom = [2683] fc = [ 50 50 50 ] ref = [ 7.808669 -1.342730 -19.448293 ]}
               {atom = [2684] fc = [ 50 50 50 ] ref = [ 7.209292 1.793931 -20.159466 ]}
               {atom = [2685] fc = [ 50 50 50 ] ref = [ 6.139357 2.721037 -20.156124 ]}
               {atom = [2691] fc = [ 50 50 50 ] ref = [ 9.483189 0.008756 -18.747703 ]}
               {atom = [2692] fc = [ 50 50 50 ] ref = [ 10.569487 -0.962071 -18.786984 ]}
               {atom = [2693] fc = [ 50 50 50 ] ref = [ 10.590931 -1.741596 -17.452777 ]}
               {atom = [2694] fc = [ 50 50 50 ] ref = [ 10.579560 -1.104023 -16.394744 ]}
               {atom = [2695] fc = [ 50 50 50 ] ref = [ 11.838649 -0.089315 -19.008040 ]}
               {atom = [2696] fc = [ 50 50 50 ] ref = [ 13.220367 -0.714342 -18.741255 ]}
               {atom = [2697] fc = [ 50 50 50 ] ref = [ 13.465106 -2.007968 -19.498720 ]}
               {atom = [2698] fc = [ 50 50 50 ] ref = [ 13.500499 -1.980039 -20.743779 ]}
               {atom = [2699] fc = [ 50 50 50 ] ref = [ 13.594149 -3.034607 -18.804888 ]}
               {atom = [2706] fc = [ 50 50 50 ] ref = [ 10.650963 -3.094850 -17.463310 ]}
               {atom = [2707] fc = [ 50 50 50 ] ref = [ 10.667742 -3.902336 -16.236024 ]}
               {atom = [2708] fc = [ 50 50 50 ] ref = [ 11.987733 -3.847613 -15.440898 ]}
               {atom = [2709] fc = [ 50 50 50 ] ref = [ 11.990382 -4.243082 -14.277340 ]}
               {atom = [2710] fc = [ 50 50 50 ] ref = [ 10.317169 -5.320558 -16.707075 ]}
               {atom = [2711] fc = [ 50 50 50 ] ref = [ 10.787339 -5.368954 -18.148657 ]}
               {atom = [2712] fc = [ 50 50 50 ] ref = [ 10.493171 -3.956310 -18.641637 ]}
               {atom = [2720] fc = [ 50 50 50 ] ref = [ 13.076902 -3.311389 -16.021835 ]}
               {atom = [2721] fc = [ 50 50 50 ] ref = [ 14.354951 -3.069712 -15.341308 ]}
               {atom = [2722] fc = [ 50 50 50 ] ref = [ 14.230232 -1.874161 -14.371892 ]}
               {atom = [2723] fc = [ 50 50 50 ] ref = [ 14.764261 -1.940876 -13.263834 ]}
               {atom = [2724] fc = [ 50 50 50 ] ref = [ 15.526106 -2.796568 -16.325740 ]}
               {atom = [2725] fc = [ 50 50 50 ] ref = [ 15.567334 -3.815016 -17.309681 ]}
               {atom = [2726] fc = [ 50 50 50 ] ref = [ 16.917199 -2.731436 -15.671619 ]}
               {atom = [2734] fc = [ 50 50 50 ] ref = [ 13.498700 -0.809422 -14.760181 ]}
               {atom = [2735] fc = [ 50 50 50 ] ref = [ 13.228939 0.363053 -13.917371 ]}
               {atom = [2736] fc = [ 50 50 50 ] ref = [ 12.196485 -0.001624 -12.831922 ]}
               {atom = [2737] fc = [ 50 50 50 ] ref = [ 12.343115 0.437805 -11.691910 ]}
               {atom = [2738] fc = [ 50 50 50 ] ref = [ 12.725313 1.576629 -14.757203 ]}
               {atom = [2739] fc = [ 50 50 50 ] ref = [ 13.750074 1.954356 -15.857456 ]}
               {atom = [2740] fc = [ 50 50 50 ] ref = [ 12.409522 2.823456 -13.899439 ]}
               {atom = [2741] fc = [ 50 50 50 ] ref = [ 13.223686 2.966615 -16.886031 ]}
               {atom = [2753] fc = [ 50 50 50 ] ref = [ 11.194077 -0.835832 -13.168731 ]}
               {atom = [2754] fc = [ 50 50 50 ] ref = [ 10.143637 -1.318439 -12.262393 ]}
               {atom = [2755] fc = [ 50 50 50 ] ref = [ 10.736719 -2.205364 -11.151009 ]}
               {atom = [2756] fc = [ 50 50 50 ] ref = [ 10.275538 -2.143025 -10.012858 ]}
               {atom = [2757] fc = [ 50 50 50 ] ref = [ 9.081246 -2.143789 -13.038228 ]}
               {atom = [2758] fc = [ 50 50 50 ] ref = [ 8.654915 -1.429730 -14.188624 ]}
               {atom = [2759] fc = [ 50 50 50 ] ref = [ 7.808264 -2.465595 -12.239173 ]}
               {atom = [2767] fc = [ 50 50 50 ] ref = [ 11.782652 -2.984631 -11.473080 ]}
               {atom = [2768] fc = [ 50 50 50 ] ref = [ 12.502347 -3.856413 -10.551621 ]}
               {atom = [2769] fc = [ 50 50 50 ] ref = [ 13.378487 -3.074759 -9.568451 ]}
               {atom = [2770] fc = [ 50 50 50 ] ref = [ 13.370460 -3.391759 -8.381002 ]}
               {atom = [2771] fc = [ 50 50 50 ] ref = [ 13.324071 -4.876529 -11.347491 ]}
               {atom = [2772] fc = [ 50 50 50 ] ref = [ 14.213780 -5.810658 -10.537837 ]}
               {atom = [2773] fc = [ 50 50 50 ] ref = [ 13.646510 -6.689965 -9.590457 ]}
               {atom = [2774] fc = [ 50 50 50 ] ref = [ 15.617322 -5.765853 -10.681139 ]}
               {atom = [2775] fc = [ 50 50 50 ] ref = [ 14.467159 -7.504265 -8.822288 ]}
               {atom = [2776] fc = [ 50 50 50 ] ref = [ 16.418094 -6.605314 -9.917620 ]}
               {atom = [2777] fc = [ 50 50 50 ] ref = [ 15.845516 -7.469218 -8.991976 ]}
               {atom = [2787] fc = [ 50 50 50 ] ref = [ 14.101872 -2.048107 -10.044668 ]}
               {atom = [2788] fc = [ 50 50 50 ] ref = [ 14.934879 -1.183201 -9.211114 ]}
               {atom = [2789] fc = [ 50 50 50 ] ref = [ 14.116584 -0.338041 -8.227798 ]}
               {atom = [2790] fc = [ 50 50 50 ] ref = [ 14.577335 -0.072403 -7.117016 ]}
               {atom = [2794] fc = [ 50 50 50 ] ref = [ 12.879825 0.018749 -8.616653 ]}
               {atom = [2795] fc = [ 50 50 50 ] ref = [ 11.917072 0.729484 -7.781979 ]}
               {atom = [2796] fc = [ 50 50 50 ] ref = [ 11.292965 -0.234826 -6.755286 ]}
               {atom = [2797] fc = [ 50 50 50 ] ref = [ 11.057277 0.182691 -5.626181 ]}
               {atom = [2798] fc = [ 50 50 50 ] ref = [ 10.827275 1.397123 -8.655050 ]}
               {atom = [2799] fc = [ 50 50 50 ] ref = [ 11.445141 2.153874 -9.688112 ]}
               {atom = [2800] fc = [ 50 50 50 ] ref = [ 9.936358 2.375772 -7.885304 ]}
               {atom = [2808] fc = [ 50 50 50 ] ref = [ 11.073490 -1.516995 -7.107493 ]}
               {atom = [2809] fc = [ 50 50 50 ] ref = [ 10.545749 -2.541696 -6.203102 ]}
               {atom = [2810] fc = [ 50 50 50 ] ref = [ 11.563818 -2.961609 -5.137095 ]}
               {atom = [2811] fc = [ 50 50 50 ] ref = [ 11.153635 -3.272881 -4.020994 ]}
               {atom = [2812] fc = [ 50 50 50 ] ref = [ 10.077446 -3.758537 -7.010549 ]}
               {atom = [2818] fc = [ 50 50 50 ] ref = [ 12.875800 -2.925098 -5.441338 ]}
               {atom = [2819] fc = [ 50 50 50 ] ref = [ 13.947051 -3.128769 -4.462299 ]}
               {atom = [2820] fc = [ 50 50 50 ] ref = [ 13.921039 -2.025957 -3.390271 ]}
               {atom = [2821] fc = [ 50 50 50 ] ref = [ 13.905311 -2.339703 -2.203516 ]}
               {atom = [2822] fc = [ 50 50 50 ] ref = [ 15.354598 -3.214112 -5.129765 ]}
               {atom = [2823] fc = [ 50 50 50 ] ref = [ 15.481295 -4.494585 -5.986916 ]}
               {atom = [2824] fc = [ 50 50 50 ] ref = [ 16.551784 -3.133221 -4.151620 ]}
               {atom = [2825] fc = [ 50 50 50 ] ref = [ 16.555912 -4.400844 -7.082838 ]}
               {atom = [2837] fc = [ 50 50 50 ] ref = [ 13.896856 -0.751529 -3.807522 ]}
               {atom = [2838] fc = [ 50 50 50 ] ref = [ 13.991877 0.404701 -2.919637 ]}
               {atom = [2839] fc = [ 50 50 50 ] ref = [ 12.683722 0.718648 -2.169323 ]}
               {atom = [2840] fc = [ 50 50 50 ] ref = [ 12.749557 1.284438 -1.079701 ]}
               {atom = [2841] fc = [ 50 50 50 ] ref = [ 14.407402 1.618919 -3.764312 ]}
               {atom = [2847] fc = [ 50 50 50 ] ref = [ 11.513617 0.365574 -2.731342 ]}
               {atom = [2848] fc = [ 50 50 50 ] ref = [ 10.193519 0.703878 -2.191691 ]}
               {atom = [2849] fc = [ 50 50 50 ] ref = [ 9.456416 -0.497883 -1.577211 ]}
               {atom = [2850] fc = [ 50 50 50 ] ref = [ 8.395573 -0.293359 -0.988855 ]}
               {atom = [2851] fc = [ 50 50 50 ] ref = [ 9.347175 1.340205 -3.307339 ]}
               {atom = [2857] fc = [ 50 50 50 ] ref = [ 10.005209 -1.723676 -1.660404 ]}
               {atom = [2858] fc = [ 50 50 50 ] ref = [ 9.422099 -2.928130 -1.068471 ]}
               {atom = [2859] fc = [ 50 50 50 ] ref = [ 10.458880 -3.842091 -0.414302 ]}
               {atom = [2860] fc = [ 50 50 50 ] ref = [ 10.402702 -4.008565 0.801466 ]}
               {atom = [2861] fc = [ 50 50 50 ] ref = [ 8.440268 -3.641720 -2.025410 ]}
               {atom = [2862] fc = [ 50 50 50 ] ref = [ 7.835824 -4.927543 -1.483109 ]}
               {atom = [2863] fc = [ 50 50 50 ] ref = [ 6.778802 -4.863578 -0.552378 ]}
               {atom = [2864] fc = [ 50 50 50 ] ref = [ 8.421579 -6.180620 -1.769863 ]}
               {atom = [2865] fc = [ 50 50 50 ] ref = [ 6.273324 -6.028778 0.004080 ]}
               {atom = [2866] fc = [ 50 50 50 ] ref = [ 7.890736 -7.337079 -1.214252 ]}
               {atom = [2867] fc = [ 50 50 50 ] ref = [ 6.811557 -7.260567 -0.342854 ]}
               {atom = [2877] fc = [ 50 50 50 ] ref = [ 11.369873 -4.460166 -1.189303 ]}
               {atom = [2878] fc = [ 50 50 50 ] ref = [ 12.290567 -5.488061 -0.681215 ]}
               {atom = [2879] fc = [ 50 50 50 ] ref = [ 13.240522 -4.962030 0.408907 ]}
               {atom = [2880] fc = [ 50 50 50 ] ref = [ 13.450785 -5.658961 1.398531 ]}
               {atom = [2881] fc = [ 50 50 50 ] ref = [ 13.097801 -6.158931 -1.806880 ]}
               {atom = [2882] fc = [ 50 50 50 ] ref = [ 12.313367 -7.093362 -2.712293 ]}
               {atom = [2883] fc = [ 50 50 50 ] ref = [ 11.991084 -8.388017 -2.253698 ]}
               {atom = [2884] fc = [ 50 50 50 ] ref = [ 11.940574 -6.704606 -4.016783 ]}
               {atom = [2885] fc = [ 50 50 50 ] ref = [ 11.323281 -9.293639 -3.098268 ]}
               {atom = [2886] fc = [ 50 50 50 ] ref = [ 11.266271 -7.609025 -4.861157 ]}
               {atom = [2887] fc = [ 50 50 50 ] ref = [ 10.969481 -8.908130 -4.403813 ]}
               {atom = [2888] fc = [ 50 50 50 ] ref = [ 10.349056 -9.805389 -5.217528 ]}
               {atom = [2898] fc = [ 50 50 50 ] ref = [ 13.766002 -3.731560 0.262867 ]}
               {atom = [2899] fc = [ 50 50 50 ] ref = [ 14.543068 -3.027132 1.283525 ]}
               {atom = [2900] fc = [ 50 50 50 ] ref = [ 13.694155 -2.747640 2.543853 ]}
               {atom = [2901] fc = [ 50 50 50 ] ref = [ 14.076822 -3.282179 3.582508 ]}
               {atom = [2902] fc = [ 50 50 50 ] ref = [ 15.324082 -1.835115 0.674529 ]}
               {atom = [2903] fc = [ 50 50 50 ] ref = [ 16.214968 -1.063022 1.671203 ]}
               {atom = [2904] fc = [ 50 50 50 ] ref = [ 15.413684 0.222024 2.677687 ]}
               {atom = [2905] fc = [ 50 50 50 ] ref = [ 15.278665 1.552869 1.452574 ]}
               {atom = [2915] fc = [ 50 50 50 ] ref = [ 12.551726 -2.009647 2.504441 ]}
               {atom = [2916] fc = [ 50 50 50 ] ref = [ 11.610718 -1.885436 3.631843 ]}
               {atom = [2917] fc = [ 50 50 50 ] ref = [ 11.264624 -3.187697 4.372643 ]}
               {atom = [2918] fc = [ 50 50 50 ] ref = [ 11.373685 -3.223653 5.594119 ]}
               {atom = [2919] fc = [ 50 50 50 ] ref = [ 10.376256 -1.216620 3.008953 ]}
               {atom = [2920] fc = [ 50 50 50 ] ref = [ 10.956357 -0.327417 1.928205 ]}
               {atom = [2921] fc = [ 50 50 50 ] ref = [ 12.147217 -1.124488 1.406753 ]}
               {atom = [2929] fc = [ 50 50 50 ] ref = [ 10.899656 -4.256018 3.642027 ]}
               {atom = [2930] fc = [ 50 50 50 ] ref = [ 10.578193 -5.584168 4.170040 ]}
               {atom = [2931] fc = [ 50 50 50 ] ref = [ 11.744878 -6.211212 4.949440 ]}
               {atom = [2932] fc = [ 50 50 50 ] ref = [ 11.535837 -6.610005 6.091853 ]}
               {atom = [2933] fc = [ 50 50 50 ] ref = [ 10.116621 -6.553243 3.037551 ]}
               {atom = [2934] fc = [ 50 50 50 ] ref = [ 10.190594 -8.065302 3.345265 ]}
               {atom = [2935] fc = [ 50 50 50 ] ref = [ 8.688204 -6.216492 2.595853 ]}
               {atom = [2945] fc = [ 50 50 50 ] ref = [ 12.950244 -6.291321 4.356428 ]}
               {atom = [2946] fc = [ 50 50 50 ] ref = [ 14.143462 -6.868822 4.991881 ]}
               {atom = [2947] fc = [ 50 50 50 ] ref = [ 14.610759 -6.086386 6.232744 ]}
               {atom = [2948] fc = [ 50 50 50 ] ref = [ 15.049954 -6.718018 7.191883 ]}
               {atom = [2949] fc = [ 50 50 50 ] ref = [ 15.312839 -7.065470 3.989824 ]}
               {atom = [2950] fc = [ 50 50 50 ] ref = [ 15.602460 -5.890255 3.253552 ]}
               {atom = [2951] fc = [ 50 50 50 ] ref = [ 15.013368 -8.172094 2.966113 ]}
               {atom = [2959] fc = [ 50 50 50 ] ref = [ 14.453245 -4.749048 6.255991 ]}
               {atom = [2960] fc = [ 50 50 50 ] ref = [ 14.685015 -3.908925 7.434449 ]}
               {atom = [2961] fc = [ 50 50 50 ] ref = [ 13.690224 -4.273602 8.548158 ]}
               {atom = [2962] fc = [ 50 50 50 ] ref = [ 14.128221 -4.666925 9.624023 ]}
               {atom = [2963] fc = [ 50 50 50 ] ref = [ 14.607585 -2.388105 7.084853 ]}
               {atom = [2964] fc = [ 50 50 50 ] ref = [ 15.786710 -1.947873 6.184837 ]}
               {atom = [2965] fc = [ 50 50 50 ] ref = [ 14.454288 -1.421039 8.280904 ]}
               {atom = [2966] fc = [ 50 50 50 ] ref = [ 17.128861 -1.771193 6.914572 ]}
               {atom = [2978] fc = [ 50 50 50 ] ref = [ 12.374678 -4.223329 8.276879 ]}
               {atom = [2979] fc = [ 50 50 50 ] ref = [ 11.307077 -4.541878 9.231100 ]}
               {atom = [2980] fc = [ 50 50 50 ] ref = [ 11.336664 -5.994392 9.745883 ]}
               {atom = [2981] fc = [ 50 50 50 ] ref = [ 10.901970 -6.237373 10.869158 ]}
               {atom = [2982] fc = [ 50 50 50 ] ref = [ 9.941983 -4.218917 8.594953 ]}
               {atom = [2983] fc = [ 50 50 50 ] ref = [ 9.730596 -2.716382 8.368155 ]}
               {atom = [2984] fc = [ 50 50 50 ] ref = [ 8.095979 -2.266662 7.736743 ]}
               {atom = [2985] fc = [ 50 50 50 ] ref = [ 8.278564 -2.487921 5.956504 ]}
               {atom = [2995] fc = [ 50 50 50 ] ref = [ 11.885660 -6.937868 8.959369 ]}
               {atom = [2996] fc = [ 50 50 50 ] ref = [ 12.099024 -8.337987 9.331423 ]}
               {atom = [2997] fc = [ 50 50 50 ] ref = [ 13.248470 -8.434616 10.354315 ]}
               {atom = [2998] fc = [ 50 50 50 ] ref = [ 13.062606 -9.059070 11.397149 ]}
               {atom = [2999] fc = [ 50 50 50 ] ref = [ 12.432717 -9.208711 8.088694 ]}
               {atom = [3000] fc = [ 50 50 50 ] ref = [ 11.365300 -9.130436 7.158619 ]}
               {atom = [3001] fc = [ 50 50 50 ] ref = [ 12.680639 -10.698879 8.374490 ]}
               {atom = [3009] fc = [ 50 50 50 ] ref = [ 14.400777 -7.782895 10.093389 ]}
               {atom = [3010] fc = [ 50 50 50 ] ref = [ 15.550827 -7.693199 11.008213 ]}
               {atom = [3011] fc = [ 50 50 50 ] ref = [ 15.160578 -7.033904 12.345324 ]}
               {atom = [3012] fc = [ 50 50 50 ] ref = [ 15.529569 -7.552930 13.397621 ]}
               {atom = [3013] fc = [ 50 50 50 ] ref = [ 16.757239 -6.951411 10.347258 ]}
               {atom = [3014] fc = [ 50 50 50 ] ref = [ 17.367981 -7.815732 9.218573 ]}
               {atom = [3015] fc = [ 50 50 50 ] ref = [ 17.878026 -6.496850 11.312098 ]}
               {atom = [3016] fc = [ 50 50 50 ] ref = [ 18.251491 -7.026622 8.239200 ]}
               {atom = [3028] fc = [ 50 50 50 ] ref = [ 14.394440 -5.927948 12.305075 ]}
               {atom = [3029] fc = [ 50 50 50 ] ref = [ 13.929802 -5.199970 13.486372 ]}
               {atom = [3030] fc = [ 50 50 50 ] ref = [ 12.932320 -6.032151 14.307668 ]}
               {atom = [3031] fc = [ 50 50 50 ] ref = [ 13.072453 -6.073087 15.526329 ]}
               {atom = [3032] fc = [ 50 50 50 ] ref = [ 13.283421 -3.847274 13.088562 ]}
               {atom = [3033] fc = [ 50 50 50 ] ref = [ 14.181548 -2.818887 12.354527 ]}
               {atom = [3034] fc = [ 50 50 50 ] ref = [ 13.365125 -1.593860 11.917385 ]}
               {atom = [3035] fc = [ 50 50 50 ] ref = [ 15.452603 -2.399448 13.107298 ]}
               {atom = [3047] fc = [ 50 50 50 ] ref = [ 11.973909 -6.726428 13.660733 ]}
               {atom = [3048] fc = [ 50 50 50 ] ref = [ 10.968102 -7.574468 14.310162 ]}
               {atom = [3049] fc = [ 50 50 50 ] ref = [ 11.590223 -8.737189 15.102459 ]}
               {atom = [3050] fc = [ 50 50 50 ] ref = [ 11.192620 -8.966939 16.242460 ]}
               {atom = [3051] fc = [ 50 50 50 ] ref = [ 9.965631 -8.063586 13.239647 ]}
               {atom = [3052] fc = [ 50 50 50 ] ref = [ 9.015301 -9.171400 13.659727 ]}
               {atom = [3053] fc = [ 50 50 50 ] ref = [ 7.910647 -8.880597 14.484619 ]}
               {atom = [3054] fc = [ 50 50 50 ] ref = [ 9.252363 -10.500778 13.249065 ]}
               {atom = [3055] fc = [ 50 50 50 ] ref = [ 7.046019 -9.913348 14.890934 ]}
               {atom = [3056] fc = [ 50 50 50 ] ref = [ 8.383268 -11.530545 13.654269 ]}
               {atom = [3057] fc = [ 50 50 50 ] ref = [ 7.270832 -11.237923 14.464112 ]}
               {atom = [3058] fc = [ 50 50 50 ] ref = [ 6.418321 -12.242725 14.816806 ]}
               {atom = [3068] fc = [ 50 50 50 ] ref = [ 12.560246 -9.453676 14.512372 ]}
               {atom = [3069] fc = [ 50 50 50 ] ref = [ 13.237053 -10.590236 15.139793 ]}
               {atom = [3070] fc = [ 50 50 50 ] ref = [ 14.297737 -10.179614 16.176948 ]}
               {atom = [3071] fc = [ 50 50 50 ] ref = [ 14.812605 -11.051562 16.872486 ]}
               {atom = [3072] fc = [ 50 50 50 ] ref = [ 13.853339 -11.515826 14.068871 ]}
               {atom = [3073] fc = [ 50 50 50 ] ref = [ 12.889694 -12.290308 13.216394 ]}
               {atom = [3074] fc = [ 50 50 50 ] ref = [ 12.800189 -12.225984 11.868773 ]}
               {atom = [3075] fc = [ 50 50 50 ] ref = [ 11.893838 -13.278237 13.632548 ]}
               {atom = [3076] fc = [ 50 50 50 ] ref = [ 11.824197 -13.095447 11.424039 ]}
               {atom = [3077] fc = [ 50 50 50 ] ref = [ 11.230286 -13.772369 12.467189 ]}
               {atom = [3078] fc = [ 50 50 50 ] ref = [ 11.482839 -13.814990 14.876981 ]}
               {atom = [3079] fc = [ 50 50 50 ] ref = [ 10.215094 -14.743020 12.532670 ]}
               {atom = [3080] fc = [ 50 50 50 ] ref = [ 10.461389 -14.784151 14.956423 ]}
               {atom = [3081] fc = [ 50 50 50 ] ref = [ 9.828212 -15.248805 13.787207 ]}
               {atom = [3092] fc = [ 50 50 50 ] ref = [ 14.583683 -8.875683 16.324945 ]}
               {atom = [3093] fc = [ 50 50 50 ] ref = [ 15.383327 -8.315166 17.413202 ]}
               {atom = [3094] fc = [ 50 50 50 ] ref = [ 14.492491 -7.698305 18.509263 ]}
               {atom = [3095] fc = [ 50 50 50 ] ref = [ 14.941655 -7.628740 19.649729 ]}
               {atom = [3096] fc = [ 50 50 50 ] ref = [ 16.316353 -7.227808 16.848958 ]}
               {atom = [3097] fc = [ 50 50 50 ] ref = [ 17.469254 -7.764110 15.984795 ]}
               {atom = [3098] fc = [ 50 50 50 ] ref = [ 18.305156 -6.617379 15.396289 ]}
               {atom = [3099] fc = [ 50 50 50 ] ref = [ 19.350659 -7.091215 14.481379 ]}
               {atom = [3100] fc = [ 50 50 50 ] ref = [ 20.303933 -6.326520 13.930530 ]}
               {atom = [3101] fc = [ 50 50 50 ] ref = [ 20.389772 -5.023331 14.210937 ]}
               {atom = [3102] fc = [ 50 50 50 ] ref = [ 21.177236 -6.878449 13.089461 ]}
               {atom = [3116] fc = [ 50 50 50 ] ref = [ 13.242110 -7.293190 18.207659 ]}
               {atom = [3117] fc = [ 50 50 50 ] ref = [ 12.247779 -6.842403 19.193256 ]}
               {atom = [3118] fc = [ 50 50 50 ] ref = [ 11.652907 -8.070131 19.907363 ]}
               {atom = [3119] fc = [ 50 50 50 ] ref = [ 11.558398 -8.068323 21.133085 ]}
               {atom = [3120] fc = [ 50 50 50 ] ref = [ 11.095035 -6.022210 18.520782 ]}
               {atom = [3121] fc = [ 50 50 50 ] ref = [ 11.597732 -4.639450 18.047704 ]}
               {atom = [3122] fc = [ 50 50 50 ] ref = [ 9.814802 -5.835681 19.374088 ]}
               {atom = [3123] fc = [ 50 50 50 ] ref = [ 10.761258 -4.045373 16.903039 ]}
               {atom = [3135] fc = [ 50 50 50 ] ref = [ 11.276729 -9.113566 19.145746 ]}
               {atom = [3136] fc = [ 50 50 50 ] ref = [ 10.693806 -10.362763 19.636128 ]}
               {atom = [3137] fc = [ 50 50 50 ] ref = [ 11.702594 -11.193911 20.453985 ]}
               {atom = [3138] fc = [ 50 50 50 ] ref = [ 11.313632 -11.811825 21.445834 ]}
               {atom = [3139] fc = [ 50 50 50 ] ref = [ 10.139525 -11.152243 18.426525 ]}
               {atom = [3140] fc = [ 50 50 50 ] ref = [ 9.455689 -12.471039 18.751400 ]}
               {atom = [3141] fc = [ 50 50 50 ] ref = [ 8.124667 -12.478873 19.218710 ]}
               {atom = [3142] fc = [ 50 50 50 ] ref = [ 10.145736 -13.691648 18.590823 ]}
               {atom = [3143] fc = [ 50 50 50 ] ref = [ 7.488674 -13.697593 19.526523 ]}
               {atom = [3144] fc = [ 50 50 50 ] ref = [ 9.509987 -14.909706 18.899724 ]}
               {atom = [3145] fc = [ 50 50 50 ] ref = [ 8.181586 -14.914374 19.367268 ]}
               {atom = [3146] fc = [ 50 50 50 ] ref = [ 7.574071 -16.099171 19.664231 ]}
               {atom = [3156] fc = [ 50 50 50 ] ref = [ 12.988579 -11.184400 20.059990 ]}
               {atom = [3157] fc = [ 50 50 50 ] ref = [ 14.080499 -11.853271 20.768836 ]}
               {atom = [3158] fc = [ 50 50 50 ] ref = [ 14.436428 -11.114521 22.069678 ]}
               {atom = [3159] fc = [ 50 50 50 ] ref = [ 14.667247 -11.771931 23.084043 ]}
               {atom = [3160] fc = [ 50 50 50 ] ref = [ 15.296045 -11.982303 19.824121 ]}
               {atom = [3161] fc = [ 50 50 50 ] ref = [ 16.532994 -12.688073 20.416959 ]}
               {atom = [3162] fc = [ 50 50 50 ] ref = [ 17.653228 -12.866779 19.374464 ]}
               {atom = [3163] fc = [ 50 50 50 ] ref = [ 18.947850 -13.497275 19.928902 ]}
               {atom = [3164] fc = [ 50 50 50 ] ref = [ 18.767614 -14.889548 20.378833 ]}
               {atom = [3178] fc = [ 50 50 50 ] ref = [ 14.454933 -9.770047 22.044619 ]}
               {atom = [3179] fc = [ 50 50 50 ] ref = [ 14.830785 -8.919106 23.174249 ]}
               {atom = [3180] fc = [ 50 50 50 ] ref = [ 13.576948 -8.376464 23.889730 ]}
               {atom = [3181] fc = [ 50 50 50 ] ref = [ 13.486024 -7.197662 24.232215 ]}
               {atom = [3182] fc = [ 50 50 50 ] ref = [ 15.821513 -7.835101 22.677924 ]}
               {atom = [3183] fc = [ 50 50 50 ] ref = [ 16.649262 -7.106634 23.764504 ]}
               {atom = [3184] fc = [ 50 50 50 ] ref = [ 17.598473 -8.027755 24.526196 ]}
               {atom = [3185] fc = [ 50 50 50 ] ref = [ 17.276044 -8.391126 25.674152 ]}
               {atom = [3186] fc = [ 50 50 50 ] ref = [ 18.659600 -8.375192 23.971110 ]}
               {atom = [3193] fc = [ 50 50 50 ] ref = [ 12.619010 -9.279532 24.139402 ]}
               {atom = [3194] fc = [ 50 50 50 ] ref = [ 11.524699 -9.131334 25.093090 ]}
               {atom = [3195] fc = [ 50 50 50 ] ref = [ 11.972012 -9.935346 26.331467 ]}
               {atom = [3196] fc = [ 50 50 50 ] ref = [ 12.349382 -11.100824 26.178299 ]}
               {atom = [3197] fc = [ 50 50 50 ] ref = [ 10.230502 -9.731119 24.479982 ]}
               {atom = [3198] fc = [ 50 50 50 ] ref = [ 9.871797 -8.984806 23.327216 ]}
               {atom = [3199] fc = [ 50 50 50 ] ref = [ 9.001704 -9.721922 25.403059 ]}
               {atom = [3207] fc = [ 50 50 50 ] ref = [ 11.905217 -9.350206 27.547849 ]}
               {atom = [3208] fc = [ 50 50 50 ] ref = [ 12.161798 -10.048374 28.826092 ]}
               {atom = [3209] fc = [ 50 50 50 ] ref = [ 11.247577 -11.270523 29.002765 ]}
               {atom = [3210] fc = [ 50 50 50 ] ref = [ 11.712244 -12.345576 29.378858 ]}
               {atom = [3211] fc = [ 50 50 50 ] ref = [ 12.066756 -9.035192 29.991939 ]}
               {atom = [3212] fc = [ 50 50 50 ] ref = [ 12.329334 -9.629321 31.396679 ]}
               {atom = [3213] fc = [ 50 50 50 ] ref = [ 12.349848 -8.600563 32.526817 ]}
               {atom = [3214] fc = [ 50 50 50 ] ref = [ 12.139825 -7.398997 32.269411 ]}
               {atom = [3215] fc = [ 50 50 50 ] ref = [ 12.597926 -9.015328 33.676097 ]}
               {atom = [3222] fc = [ 50 50 50 ] ref = [ 9.953330 -11.030036 28.737021 ]}
               {atom = [3223] fc = [ 50 50 50 ] ref = [ 8.761183 -11.837036 28.963235 ]}
               {atom = [3224] fc = [ 50 50 50 ] ref = [ 7.951112 -11.327275 30.176934 ]}
               {atom = [3225] fc = [ 50 50 50 ] ref = [ 7.799604 -12.049593 31.160115 ]}
               {atom = [3226] fc = [ 50 50 50 ] ref = [ 8.963555 -13.380193 28.927448 ]}
               {atom = [3227] fc = [ 50 50 50 ] ref = [ 9.552234 -13.982693 27.627303 ]}
               {atom = [3228] fc = [ 50 50 50 ] ref = [ 8.709274 -13.770933 26.353892 ]}
               {atom = [3229] fc = [ 50 50 50 ] ref = [ 9.187580 -14.602190 25.141885 ]}
               {atom = [3230] fc = [ 50 50 50 ] ref = [ 10.569990 -14.295827 24.724582 ]}
               {atom = [3244] fc = [ 50 50 50 ] ref = [ 7.405202 -10.095884 30.093823 ]}
               {atom = [3245] fc = [ 50 50 50 ] ref = [ 6.556331 -9.450239 31.110474 ]}
               {atom = [3246] fc = [ 50 50 50 ] ref = [ 5.497454 -8.547298 30.425989 ]}
               {atom = [3247] fc = [ 50 50 50 ] ref = [ 5.230477 -8.690370 29.231132 ]}
               {atom = [3248] fc = [ 50 50 50 ] ref = [ 7.468398 -8.728211 32.145700 ]}
               {atom = [3249] fc = [ 50 50 50 ] ref = [ 6.883254 -8.543458 33.568991 ]}
               {atom = [3250] fc = [ 50 50 50 ] ref = [ 6.578824 -9.893727 34.254908 ]}
               {atom = [3251] fc = [ 50 50 50 ] ref = [ 7.803291 -7.647096 34.426477 ]}
               {atom = [3263] fc = [ 50 50 50 ] ref = [ 4.934268 -7.574696 31.161246 ]}
               {atom = [3264] fc = [ 50 50 50 ] ref = [ 4.800657 -6.170354 30.753078 ]}
               {atom = [3265] fc = [ 50 50 50 ] ref = [ 3.550361 -5.831215 29.899813 ]}
               {atom = [3266] fc = [ 50 50 50 ] ref = [ 2.414096 -6.105328 30.284548 ]}
               {atom = [3267] fc = [ 50 50 50 ] ref = [ 6.164409 -5.469105 30.385104 ]}
               {atom = [3268] fc = [ 50 50 50 ] ref = [ 6.924541 -6.033227 29.169713 ]}
               {atom = [3269] fc = [ 50 50 50 ] ref = [ 6.115164 -3.931247 30.298290 ]}
               {atom = [3279] fc = [ 50 50 50 ] ref = [ 3.793475 -5.162591 28.771814 ]}
               {atom = [3280] fc = [ 50 50 50 ] ref = [ 2.890841 -4.566239 27.779999 ]}
               {atom = [3281] fc = [ 50 50 50 ] ref = [ 3.591636 -4.501252 26.406541 ]}
               {atom = [3282] fc = [ 50 50 50 ] ref = [ 2.983408 -4.141745 25.399154 ]}
               {atom = [3283] fc = [ 50 50 50 ] ref = [ 2.304229 -3.215102 28.259607 ]}
               {atom = [3284] fc = [ 50 50 50 ] ref = [ 3.308368 -2.062739 28.474254 ]}
               {atom = [3285] fc = [ 50 50 50 ] ref = [ 2.660978 -0.742157 28.942021 ]}
               {atom = [3286] fc = [ 50 50 50 ] ref = [ 1.712592 -0.053218 27.936983 ]}
               {atom = [3287] fc = [ 50 50 50 ] ref = [ 2.389994 0.357529 26.693517 ]}
               {atom = [3301] fc = [ 50 50 50 ] ref = [ 4.884996 -4.860485 26.393315 ]}
               {atom = [3302] fc = [ 50 50 50 ] ref = [ 5.824433 -4.882585 25.285466 ]}
               {atom = [3303] fc = [ 50 50 50 ] ref = [ 5.677949 -6.170422 24.451024 ]}
               {atom = [3304] fc = [ 50 50 50 ] ref = [ 6.063179 -6.180075 23.283649 ]}
               {atom = [3305] fc = [ 50 50 50 ] ref = [ 7.221369 -4.805287 25.940606 ]}
               {atom = [3306] fc = [ 50 50 50 ] ref = [ 8.439444 -4.603959 25.022992 ]}
               {atom = [3307] fc = [ 50 50 50 ] ref = [ 9.722338 -4.561754 25.854409 ]}
               {atom = [3308] fc = [ 50 50 50 ] ref = [ 10.168951 -3.444580 26.181901 ]}
               {atom = [3309] fc = [ 50 50 50 ] ref = [ 10.213020 -5.644184 26.234921 ]}
               {atom = [3316] fc = [ 50 50 50 ] ref = [ 5.058249 -7.225053 25.018426 ]}
               {atom = [3317] fc = [ 50 50 50 ] ref = [ 4.614373 -8.422856 24.301239 ]}
               {atom = [3318] fc = [ 50 50 50 ] ref = [ 3.446520 -8.091405 23.365477 ]}
               {atom = [3319] fc = [ 50 50 50 ] ref = [ 3.407906 -8.578523 22.240672 ]}
               {atom = [3320] fc = [ 50 50 50 ] ref = [ 4.050986 -9.484483 25.276786 ]}
               {atom = [3321] fc = [ 50 50 50 ] ref = [ 5.032445 -10.260162 26.164541 ]}
               {atom = [3322] fc = [ 50 50 50 ] ref = [ 4.244657 -11.326581 26.957348 ]}
               {atom = [3323] fc = [ 50 50 50 ] ref = [ 5.079242 -12.151565 27.947087 ]}
               {atom = [3324] fc = [ 50 50 50 ] ref = [ 4.280976 -13.199295 28.611056 ]}
               {atom = [3338] fc = [ 50 50 50 ] ref = [ 2.516346 -7.243701 23.834297 ]}
               {atom = [3339] fc = [ 50 50 50 ] ref = [ 1.332652 -6.782642 23.111408 ]}
               {atom = [3340] fc = [ 50 50 50 ] ref = [ 1.749138 -5.850642 21.960723 ]}
               {atom = [3341] fc = [ 50 50 50 ] ref = [ 1.179076 -5.927013 20.875446 ]}
               {atom = [3344] fc = [ 50 50 50 ] ref = [ 0.371375 -6.065075 24.084213 ]}
               {atom = [3345] fc = [ 50 50 50 ] ref = [ -0.079506 -6.939606 25.272744 ]}
               {atom = [3346] fc = [ 50 50 50 ] ref = [ -1.028877 -6.203220 26.233009 ]}
               {atom = [3347] fc = [ 50 50 50 ] ref = [ -1.441614 -7.073431 27.437740 ]}
               {atom = [3348] fc = [ 50 50 50 ] ref = [ -2.344679 -6.365784 28.362287 ]}
               {atom = [3360] fc = [ 50 50 50 ] ref = [ 2.791902 -5.029817 22.184132 ]}
               {atom = [3361] fc = [ 50 50 50 ] ref = [ 3.424552 -4.151226 21.203663 ]}
               {atom = [3362] fc = [ 50 50 50 ] ref = [ 4.143659 -4.931513 20.088046 ]}
               {atom = [3363] fc = [ 50 50 50 ] ref = [ 4.150479 -4.482363 18.943595 ]}
               {atom = [3364] fc = [ 50 50 50 ] ref = [ 4.417156 -3.227531 21.925904 ]}
               {atom = [3370] fc = [ 50 50 50 ] ref = [ 4.703830 -6.111893 20.402188 ]}
               {atom = [3371] fc = [ 50 50 50 ] ref = [ 5.331682 -7.008690 19.435190 ]}
               {atom = [3372] fc = [ 50 50 50 ] ref = [ 4.287838 -7.850285 18.677374 ]}
               {atom = [3373] fc = [ 50 50 50 ] ref = [ 4.510687 -8.151851 17.509755 ]}
               {atom = [3374] fc = [ 50 50 50 ] ref = [ 6.316152 -7.929538 20.173211 ]}
               {atom = [3380] fc = [ 50 50 50 ] ref = [ 3.149632 -8.198265 19.305448 ]}
               {atom = [3381] fc = [ 50 50 50 ] ref = [ 2.055859 -8.977944 18.711666 ]}
               {atom = [3382] fc = [ 50 50 50 ] ref = [ 1.181623 -8.137621 17.760922 ]}
               {atom = [3383] fc = [ 50 50 50 ] ref = [ 0.679356 -8.680577 16.776436 ]}
               {atom = [3384] fc = [ 50 50 50 ] ref = [ 1.192621 -9.591089 19.832847 ]}
               {atom = [3385] fc = [ 50 50 50 ] ref = [ 1.862131 -10.804297 20.516877 ]}
               {atom = [3386] fc = [ 50 50 50 ] ref = [ 1.188309 -11.246866 21.819695 ]}
               {atom = [3387] fc = [ 50 50 50 ] ref = [ 1.815678 -11.897490 22.650990 ]}
               {atom = [3388] fc = [ 50 50 50 ] ref = [ -0.085668 -10.927806 22.022577 ]}
               {atom = [3397] fc = [ 50 50 50 ] ref = [ 1.041265 -6.821617 18.010013 ]}
               {atom = [3398] fc = [ 50 50 50 ] ref = [ 0.434277 -5.863859 17.077553 ]}
               {atom = [3399] fc = [ 50 50 50 ] ref = [ 1.330730 -5.665117 15.844828 ]}
               {atom = [3400] fc = [ 50 50 50 ] ref = [ 0.817988 -5.703475 14.728569 ]}
               {atom = [3401] fc = [ 50 50 50 ] ref = [ 0.190401 -4.473556 17.731535 ]}
               {atom = [3402] fc = [ 50 50 50 ] ref = [ 1.227934 -4.139215 18.628985 ]}
               {atom = [3403] fc = [ 50 50 50 ] ref = [ -1.076858 -4.414704 18.580983 ]}
               {atom = [3411] fc = [ 50 50 50 ] ref = [ 2.657617 -5.513660 16.034064 ]}
               {atom = [3412] fc = [ 50 50 50 ] ref = [ 3.634916 -5.389509 14.951044 ]}
               {atom = [3413] fc = [ 50 50 50 ] ref = [ 3.737380 -6.685607 14.129347 ]}
               {atom = [3414] fc = [ 50 50 50 ] ref = [ 3.884821 -6.609244 12.913241 ]}
               {atom = [3415] fc = [ 50 50 50 ] ref = [ 5.018229 -5.051671 15.562680 ]}
               {atom = [3416] fc = [ 50 50 50 ] ref = [ 6.135606 -4.692280 14.550509 ]}
               {atom = [3417] fc = [ 50 50 50 ] ref = [ 5.857236 -3.358390 13.826633 ]}
               {atom = [3418] fc = [ 50 50 50 ] ref = [ 7.542741 -4.747939 15.185893 ]}
               {atom = [3430] fc = [ 50 50 50 ] ref = [ 3.600266 -7.858569 14.773502 ]}
               {atom = [3431] fc = [ 50 50 50 ] ref = [ 3.565936 -9.175629 14.138964 ]}
               {atom = [3432] fc = [ 50 50 50 ] ref = [ 2.389250 -9.290959 13.160741 ]}
               {atom = [3433] fc = [ 50 50 50 ] ref = [ 2.596711 -9.685520 12.018978 ]}
               {atom = [3434] fc = [ 50 50 50 ] ref = [ 3.483755 -10.278164 15.229367 ]}
               {atom = [3435] fc = [ 50 50 50 ] ref = [ 3.771867 -11.578102 14.739055 ]}
               {atom = [3441] fc = [ 50 50 50 ] ref = [ 1.178536 -8.904442 13.597921 ]}
               {atom = [3442] fc = [ 50 50 50 ] ref = [ -0.052727 -8.949045 12.811470 ]}
               {atom = [3443] fc = [ 50 50 50 ] ref = [ -0.049776 -7.954695 11.637436 ]}
               {atom = [3444] fc = [ 50 50 50 ] ref = [ -0.600014 -8.269700 10.585069 ]}
               {atom = [3445] fc = [ 50 50 50 ] ref = [ -1.242033 -8.670786 13.744750 ]}
               {atom = [3451] fc = [ 50 50 50 ] ref = [ 0.586836 -6.782579 11.801830 ]}
               {atom = [3452] fc = [ 50 50 50 ] ref = [ 0.685426 -5.727188 10.791932 ]}
               {atom = [3453] fc = [ 50 50 50 ] ref = [ 1.746852 -6.063182 9.726508 ]}
               {atom = [3454] fc = [ 50 50 50 ] ref = [ 1.462641 -5.904773 8.538622 ]}
               {atom = [3455] fc = [ 50 50 50 ] ref = [ 0.951215 -4.351216 11.475603 ]}
               {atom = [3456] fc = [ 50 50 50 ] ref = [ -0.287393 -3.856846 12.268455 ]}
               {atom = [3457] fc = [ 50 50 50 ] ref = [ 1.469834 -3.234495 10.556033 ]}
               {atom = [3458] fc = [ 50 50 50 ] ref = [ -1.429092 -3.273553 11.416606 ]}
               {atom = [3470] fc = [ 50 50 50 ] ref = [ 2.943133 -6.537660 10.123887 ]}
               {atom = [3471] fc = [ 50 50 50 ] ref = [ 4.012087 -6.908360 9.192256 ]}
               {atom = [3472] fc = [ 50 50 50 ] ref = [ 3.706182 -8.226303 8.465686 ]}
               {atom = [3473] fc = [ 50 50 50 ] ref = [ 4.079813 -8.354096 7.302613 ]}
               {atom = [3474] fc = [ 50 50 50 ] ref = [ 5.365376 -7.022337 9.926919 ]}
               {atom = [3475] fc = [ 50 50 50 ] ref = [ 5.909565 -5.701070 10.507563 ]}
               {atom = [3476] fc = [ 50 50 50 ] ref = [ 7.237413 -5.955722 11.238813 ]}
               {atom = [3477] fc = [ 50 50 50 ] ref = [ 6.060217 -4.591049 9.456557 ]}
               {atom = [3489] fc = [ 50 50 50 ] ref = [ 2.992226 -9.170778 9.106852 ]}
               {atom = [3490] fc = [ 50 50 50 ] ref = [ 2.533890 -10.417096 8.488635 ]}
               {atom = [3491] fc = [ 50 50 50 ] ref = [ 1.408249 -10.150341 7.473704 ]}
               {atom = [3492] fc = [ 50 50 50 ] ref = [ 1.385424 -10.792655 6.426567 ]}
               {atom = [3493] fc = [ 50 50 50 ] ref = [ 2.084807 -11.421034 9.578184 ]}
               {atom = [3494] fc = [ 50 50 50 ] ref = [ 1.602035 -12.806980 9.082594 ]}
               {atom = [3495] fc = [ 50 50 50 ] ref = [ 2.668457 -13.542549 8.242899 ]}
               {atom = [3496] fc = [ 50 50 50 ] ref = [ 1.100390 -13.663949 10.264379 ]}
               {atom = [3508] fc = [ 50 50 50 ] ref = [ 0.520212 -9.177872 7.752205 ]}
               {atom = [3509] fc = [ 50 50 50 ] ref = [ -0.548377 -8.743843 6.851727 ]}
               {atom = [3510] fc = [ 50 50 50 ] ref = [ -0.024178 -7.955782 5.644141 ]}
               {atom = [3511] fc = [ 50 50 50 ] ref = [ -0.707387 -7.921626 4.625837 ]}
               {atom = [3512] fc = [ 50 50 50 ] ref = [ -1.549262 -7.873615 7.622919 ]}
               {atom = [3518] fc = [ 50 50 50 ] ref = [ 1.166993 -7.342788 5.742124 ]}
               {atom = [3519] fc = [ 50 50 50 ] ref = [ 1.812915 -6.587078 4.672997 ]}
               {atom = [3520] fc = [ 50 50 50 ] ref = [ 2.676990 -7.500649 3.789361 ]}
               {atom = [3521] fc = [ 50 50 50 ] ref = [ 2.602291 -7.396535 2.565198 ]}
               {atom = [3522] fc = [ 50 50 50 ] ref = [ 2.606763 -5.423229 5.315454 ]}
               {atom = [3523] fc = [ 50 50 50 ] ref = [ 3.663553 -4.753591 4.454535 ]}
               {atom = [3524] fc = [ 50 50 50 ] ref = [ 3.289474 -4.029335 3.303674 ]}
               {atom = [3525] fc = [ 50 50 50 ] ref = [ 5.033289 -4.921894 4.750036 ]}
               {atom = [3526] fc = [ 50 50 50 ] ref = [ 4.267584 -3.472785 2.492509 ]}
               {atom = [3527] fc = [ 50 50 50 ] ref = [ 5.991284 -4.342223 3.930769 ]}
               {atom = [3528] fc = [ 50 50 50 ] ref = [ 5.611783 -3.619081 2.808337 ]}
               {atom = [3538] fc = [ 50 50 50 ] ref = [ 3.483721 -8.391779 4.392660 ]}
               {atom = [3539] fc = [ 50 50 50 ] ref = [ 4.441365 -9.247983 3.688099 ]}
               {atom = [3540] fc = [ 50 50 50 ] ref = [ 3.758148 -10.442999 2.985767 ]}
               {atom = [3541] fc = [ 50 50 50 ] ref = [ 4.416198 -11.102264 2.191503 ]}
               {atom = [3542] fc = [ 50 50 50 ] ref = [ 5.532004 -9.779202 4.677372 ]}
               {atom = [3543] fc = [ 50 50 50 ] ref = [ 6.855447 -10.164636 3.975019 ]}
               {atom = [3544] fc = [ 50 50 50 ] ref = [ 5.046840 -10.932059 5.584495 ]}
               {atom = [3545] fc = [ 50 50 50 ] ref = [ 8.001457 -10.479704 4.948258 ]}
               {atom = [3557] fc = [ 50 50 50 ] ref = [ 2.471974 -10.737375 3.246799 ]}
               {atom = [3558] fc = [ 50 50 50 ] ref = [ 1.739786 -11.820052 2.577214 ]}
               {atom = [3559] fc = [ 50 50 50 ] ref = [ 0.914977 -11.278342 1.392392 ]}
               {atom = [3560] fc = [ 50 50 50 ] ref = [ 0.730053 -11.993455 0.407854 ]}
               {atom = [3561] fc = [ 50 50 50 ] ref = [ 0.808592 -12.569837 3.582864 ]}
               {atom = [3562] fc = [ 50 50 50 ] ref = [ 0.396354 -13.968941 3.069593 ]}
               {atom = [3563] fc = [ 50 50 50 ] ref = [ -0.439098 -11.778829 4.037012 ]}
               {atom = [3564] fc = [ 50 50 50 ] ref = [ -0.235929 -14.860047 4.149516 ]}
               {atom = [3576] fc = [ 50 50 50 ] ref = [ 0.426179 -10.030032 1.482755 ]}
               {atom = [3577] fc = [ 50 50 50 ] ref = [ -0.470035 -9.421493 0.500740 ]}
               {atom = [3578] fc = [ 50 50 50 ] ref = [ 0.283880 -8.708476 -0.635517 ]}
               {atom = [3579] fc = [ 50 50 50 ] ref = [ -0.278428 -8.560632 -1.720591 ]}
               {atom = [3580] fc = [ 50 50 50 ] ref = [ -1.385691 -8.379865 1.197385 ]}
               {atom = [3581] fc = [ 50 50 50 ] ref = [ -0.626362 -7.503649 2.008577 ]}
               {atom = [3582] fc = [ 50 50 50 ] ref = [ -2.455885 -9.019620 2.091281 ]}
               {atom = [3590] fc = [ 50 50 50 ] ref = [ 1.528777 -8.260540 -0.400405 ]}
               {atom = [3591] fc = [ 50 50 50 ] ref = [ 2.306263 -7.486167 -1.366149 ]}
               {atom = [3592] fc = [ 50 50 50 ] ref = [ 3.441109 -8.294996 -2.001224 ]}
               {atom = [3593] fc = [ 50 50 50 ] ref = [ 3.844956 -7.959217 -3.113505 ]}
               {atom = [3594] fc = [ 50 50 50 ] ref = [ 2.864665 -6.209939 -0.710539 ]}
               {atom = [3595] fc = [ 50 50 50 ] ref = [ 1.922447 -5.058408 -0.511582 ]}
               {atom = [3596] fc = [ 50 50 50 ] ref = [ 0.637919 -5.114289 -0.091804 ]}
               {atom = [3597] fc = [ 50 50 50 ] ref = [ 2.219392 -3.640367 -0.664952 ]}
               {atom = [3598] fc = [ 50 50 50 ] ref = [ 0.105652 -3.843223 -0.028234 ]}
               {atom = [3599] fc = [ 50 50 50 ] ref = [ 1.046550 -2.890590 -0.346605 ]}
               {atom = [3600] fc = [ 50 50 50 ] ref = [ 3.369283 -2.909465 -1.042758 ]}
               {atom = [3601] fc = [ 50 50 50 ] ref = [ 1.018590 -1.489042 -0.394766 ]}
               {atom = [3602] fc = [ 50 50 50 ] ref = [ 3.355590 -1.503307 -1.079993 ]}
               {atom = [3603] fc = [ 50 50 50 ] ref = [ 2.183938 -0.794158 -0.762625 ]}
               {atom = [3614] fc = [ 50 50 50 ] ref = [ 3.944000 -9.351970 -1.335668 ]}
               {atom = [3615] fc = [ 50 50 50 ] ref = [ 4.993586 -10.241166 -1.847305 ]}
               {atom = [3616] fc = [ 50 50 50 ] ref = [ 4.687348 -10.846161 -3.237991 ]}
               {atom = [3617] fc = [ 50 50 50 ] ref = [ 5.545987 -10.698280 -4.102043 ]}
               {atom = [3618] fc = [ 50 50 50 ] ref = [ 5.437966 -11.333060 -0.831658 ]}
               {atom = [3619] fc = [ 50 50 50 ] ref = [ 6.122800 -10.706962 0.232235 ]}
               {atom = [3620] fc = [ 50 50 50 ] ref = [ 6.361573 -12.438467 -1.360894 ]}
               {atom = [3628] fc = [ 50 50 50 ] ref = [ 3.518093 -11.485541 -3.498637 ]}
               {atom = [3629] fc = [ 50 50 50 ] ref = [ 3.136847 -12.021966 -4.821483 ]}
               {atom = [3630] fc = [ 50 50 50 ] ref = [ 3.282759 -11.059300 -6.014613 ]}
               {atom = [3631] fc = [ 50 50 50 ] ref = [ 3.776378 -11.480510 -7.058758 ]}
               {atom = [3632] fc = [ 50 50 50 ] ref = [ 1.691648 -12.508799 -4.639880 ]}
               {atom = [3633] fc = [ 50 50 50 ] ref = [ 1.637380 -12.891259 -3.174378 ]}
               {atom = [3634] fc = [ 50 50 50 ] ref = [ 2.461615 -11.788519 -2.525463 ]}
               {atom = [3642] fc = [ 50 50 50 ] ref = [ 2.916986 -9.773548 -5.848425 ]}
               {atom = [3643] fc = [ 50 50 50 ] ref = [ 3.055856 -8.743967 -6.880321 ]}
               {atom = [3644] fc = [ 50 50 50 ] ref = [ 4.530285 -8.387027 -7.132951 ]}
               {atom = [3645] fc = [ 50 50 50 ] ref = [ 4.920115 -8.227771 -8.285914 ]}
               {atom = [3646] fc = [ 50 50 50 ] ref = [ 2.241459 -7.483276 -6.507347 ]}
               {atom = [3647] fc = [ 50 50 50 ] ref = [ 2.422960 -6.328995 -7.482697 ]}
               {atom = [3648] fc = [ 50 50 50 ] ref = [ 1.672164 -6.272698 -8.675282 ]}
               {atom = [3649] fc = [ 50 50 50 ] ref = [ 3.428883 -5.368615 -7.247924 ]}
               {atom = [3650] fc = [ 50 50 50 ] ref = [ 1.941686 -5.271382 -9.629578 ]}
               {atom = [3651] fc = [ 50 50 50 ] ref = [ 3.699615 -4.376737 -8.205423 ]}
               {atom = [3652] fc = [ 50 50 50 ] ref = [ 2.951247 -4.318281 -9.393956 ]}
               {atom = [3653] fc = [ 50 50 50 ] ref = [ 3.208901 -3.340771 -10.309424 ]}
               {atom = [3663] fc = [ 50 50 50 ] ref = [ 5.345997 -8.264934 -6.073456 ]}
               {atom = [3664] fc = [ 50 50 50 ] ref = [ 6.764176 -7.912685 -6.172519 ]}
               {atom = [3665] fc = [ 50 50 50 ] ref = [ 7.637724 -9.086744 -6.635544 ]}
               {atom = [3666] fc = [ 50 50 50 ] ref = [ 8.660419 -8.844695 -7.275381 ]}
               {atom = [3667] fc = [ 50 50 50 ] ref = [ 7.243425 -7.311758 -4.839185 ]}
               {atom = [3668] fc = [ 50 50 50 ] ref = [ 6.671420 -5.906859 -4.643073 ]}
               {atom = [3669] fc = [ 50 50 50 ] ref = [ 7.210260 -4.927184 -5.156947 ]}
               {atom = [3670] fc = [ 50 50 50 ] ref = [ 5.552324 -5.790727 -3.941858 ]}
               {atom = [3677] fc = [ 50 50 50 ] ref = [ 7.219690 -10.342328 -6.384333 ]}
               {atom = [3678] fc = [ 50 50 50 ] ref = [ 7.782887 -11.557581 -6.984178 ]}
               {atom = [3679] fc = [ 50 50 50 ] ref = [ 7.530597 -11.558768 -8.500187 ]}
               {atom = [3680] fc = [ 50 50 50 ] ref = [ 8.422761 -11.927965 -9.255434 ]}
               {atom = [3681] fc = [ 50 50 50 ] ref = [ 7.227427 -12.864494 -6.325474 ]}
               {atom = [3682] fc = [ 50 50 50 ] ref = [ 7.912851 -13.076798 -4.955258 ]}
               {atom = [3683] fc = [ 50 50 50 ] ref = [ 7.349576 -14.152109 -7.182424 ]}
               {atom = [3684] fc = [ 50 50 50 ] ref = [ 7.364553 -14.259958 -4.143214 ]}
               {atom = [3696] fc = [ 50 50 50 ] ref = [ 6.345389 -11.118711 -8.949523 ]}
               {atom = [3697] fc = [ 50 50 50 ] ref = [ 6.004938 -11.010472 -10.364596 ]}
               {atom = [3698] fc = [ 50 50 50 ] ref = [ 6.756019 -9.859722 -11.055027 ]}
               {atom = [3699] fc = [ 50 50 50 ] ref = [ 7.088205 -9.998769 -12.227165 ]}
               {atom = [3700] fc = [ 50 50 50 ] ref = [ 4.486914 -10.805744 -10.507421 ]}
               {atom = [3701] fc = [ 50 50 50 ] ref = [ 3.641257 -12.073736 -10.308352 ]}
               {atom = [3702] fc = [ 50 50 50 ] ref = [ 1.939449 -11.797763 -9.723311 ]}
               {atom = [3703] fc = [ 50 50 50 ] ref = [ 1.484166 -10.266828 -10.579754 ]}
               {atom = [3713] fc = [ 50 50 50 ] ref = [ 7.091761 -8.767951 -10.341050 ]}
               {atom = [3714] fc = [ 50 50 50 ] ref = [ 8.001454 -7.721920 -10.821970 ]}
               {atom = [3715] fc = [ 50 50 50 ] ref = [ 9.424427 -8.287251 -11.011230 ]}
               {atom = [3716] fc = [ 50 50 50 ] ref = [ 10.013437 -8.054909 -12.062837 ]}
               {atom = [3717] fc = [ 50 50 50 ] ref = [ 8.010905 -6.467396 -9.901358 ]}
               {atom = [3718] fc = [ 50 50 50 ] ref = [ 9.168607 -5.487494 -10.165365 ]}
               {atom = [3719] fc = [ 50 50 50 ] ref = [ 6.675496 -5.706285 -9.989631 ]}
               {atom = [3729] fc = [ 50 50 50 ] ref = [ 9.939197 -9.063584 -10.038173 ]}
               {atom = [3730] fc = [ 50 50 50 ] ref = [ 11.214424 -9.790751 -10.085960 ]}
               {atom = [3731] fc = [ 50 50 50 ] ref = [ 11.303245 -10.780271 -11.267099 ]}
               {atom = [3732] fc = [ 50 50 50 ] ref = [ 12.313673 -10.789578 -11.967025 ]}
               {atom = [3733] fc = [ 50 50 50 ] ref = [ 11.485839 -10.436423 -8.699289 ]}
               {atom = [3734] fc = [ 50 50 50 ] ref = [ 12.567846 -11.544246 -8.599492 ]}
               {atom = [3735] fc = [ 50 50 50 ] ref = [ 13.956882 -11.100769 -9.109930 ]}
               {atom = [3736] fc = [ 50 50 50 ] ref = [ 12.624751 -12.133815 -7.173701 ]}
               {atom = [3748] fc = [ 50 50 50 ] ref = [ 10.257185 -11.592862 -11.499821 ]}
               {atom = [3749] fc = [ 50 50 50 ] ref = [ 10.188475 -12.587876 -12.577065 ]}
               {atom = [3750] fc = [ 50 50 50 ] ref = [ 10.099449 -11.915293 -13.963399 ]}
               {atom = [3751] fc = [ 50 50 50 ] ref = [ 10.810038 -12.336364 -14.873905 ]}
               {atom = [3752] fc = [ 50 50 50 ] ref = [ 9.001834 -13.577608 -12.359163 ]}
               {atom = [3753] fc = [ 50 50 50 ] ref = [ 8.616172 -14.449794 -13.574920 ]}
               {atom = [3754] fc = [ 50 50 50 ] ref = [ 9.286896 -14.505862 -11.162668 ]}
               {atom = [3764] fc = [ 50 50 50 ] ref = [ 9.287853 -10.851433 -14.112916 ]}
               {atom = [3765] fc = [ 50 50 50 ] ref = [ 9.086111 -10.096976 -15.360032 ]}
               {atom = [3766] fc = [ 50 50 50 ] ref = [ 10.324183 -9.275181 -15.782418 ]}
               {atom = [3767] fc = [ 50 50 50 ] ref = [ 10.378032 -8.805732 -16.917875 ]}
               {atom = [3768] fc = [ 50 50 50 ] ref = [ 7.840238 -9.196127 -15.219046 ]}
               {atom = [3769] fc = [ 50 50 50 ] ref = [ 7.299342 -8.647394 -16.545643 ]}
               {atom = [3770] fc = [ 50 50 50 ] ref = [ 7.258147 -7.437228 -16.749823 ]}
               {atom = [3771] fc = [ 50 50 50 ] ref = [ 6.840886 -9.513950 -17.443083 ]}
               {atom = [3778] fc = [ 50 50 50 ] ref = [ 11.340606 -9.143373 -14.913385 ]}
               {atom = [3779] fc = [ 50 50 50 ] ref = [ 12.624179 -8.508253 -15.229456 ]}
               {atom = [3780] fc = [ 50 50 50 ] ref = [ 13.487892 -9.435795 -16.108361 ]}
               {atom = [3781] fc = [ 50 50 50 ] ref = [ 14.352571 -8.947220 -16.833215 ]}
               {atom = [3782] fc = [ 50 50 50 ] ref = [ 13.407285 -8.243203 -13.921438 ]}
               {atom = [3783] fc = [ 50 50 50 ] ref = [ 12.577369 -7.501653 -13.057503 ]}
               {atom = [3784] fc = [ 50 50 50 ] ref = [ 14.714970 -7.446857 -14.072579 ]}
               {atom = [3792] fc = [ 50 50 50 ] ref = [ 13.252184 -10.758657 -16.043513 ]}
               {atom = [3793] fc = [ 50 50 50 ] ref = [ 14.078535 -11.805852 -16.643738 ]}
               {atom = [3794] fc = [ 50 50 50 ] ref = [ 13.308534 -12.662313 -17.667338 ]}
               {atom = [3795] fc = [ 50 50 50 ] ref = [ 13.845839 -13.663511 -18.139696 ]}
               {atom = [3796] fc = [ 50 50 50 ] ref = [ 14.725294 -12.667866 -15.534314 ]}
               {atom = [3797] fc = [ 50 50 50 ] ref = [ 15.691175 -11.914140 -14.632014 ]}
               {atom = [3798] fc = [ 50 50 50 ] ref = [ 16.943237 -11.487647 -15.124611 ]}
               {atom = [3799] fc = [ 50 50 50 ] ref = [ 15.294796 -11.516966 -13.338394 ]}
               {atom = [3800] fc = [ 50 50 50 ] ref = [ 17.776551 -10.714637 -14.326122 ]}
               {atom = [3801] fc = [ 50 50 50 ] ref = [ 16.139822 -10.740856 -12.556662 ]}
               {atom = [3802] fc = [ 50 50 50 ] ref = [ 17.376527 -10.343053 -13.048243 ]}
               {atom = [3812] fc = [ 50 50 50 ] ref = [ 12.078295 -12.265430 -18.037412 ]}
               {atom = [3813] fc = [ 50 50 50 ] ref = [ 11.271796 -12.857043 -19.107188 ]}
               {atom = [3814] fc = [ 50 50 50 ] ref = [ 10.255436 -11.844831 -19.648189 ]}
               {atom = [3815] fc = [ 50 50 50 ] ref = [ 9.804681 -10.966924 -18.913279 ]}
               {atom = [3816] fc = [ 50 50 50 ] ref = [ 10.663948 -14.215836 -18.682758 ]}
               {atom = [3817] fc = [ 50 50 50 ] ref = [ 9.616069 -14.280329 -17.196051 ]}
               {atom = [3822] fc = [ 50 50 50 ] ref = [ 9.890239 -11.981393 -20.934692 ]}
               {atom = [3823] fc = [ 50 50 50 ] ref = [ 8.923913 -11.128389 -21.627295 ]}
               {atom = [3824] fc = [ 50 50 50 ] ref = [ 7.487042 -11.605463 -21.314618 ]}
               {atom = [3825] fc = [ 50 50 50 ] ref = [ 6.932067 -11.228142 -20.282277 ]}
               {atom = [3826] fc = [ 50 50 50 ] ref = [ 9.231878 -11.067461 -23.151095 ]}
               {atom = [3827] fc = [ 50 50 50 ] ref = [ 8.233482 -10.255402 -23.982389 ]}
               {atom = [3828] fc = [ 50 50 50 ] ref = [ 8.293605 -9.011437 -23.937809 ]}
               {atom = [3829] fc = [ 50 50 50 ] ref = [ 7.420000 -10.886883 -24.689136 ]}
               {atom = [3834] fc = [ 50 50 50 ] ref = [ 6.890791 -12.429202 -22.193545 ]}
               {atom = [3835] fc = [ 50 50 50 ] ref = [ 5.524966 -12.933803 -22.093463 ]}
               {atom = [3836] fc = [ 50 50 50 ] ref = [ 5.555093 -14.234917 -21.276541 ]}
               {atom = [3837] fc = [ 50 50 50 ] ref = [ 5.728955 -15.326409 -21.819995 ]}
               {atom = [3840] fc = [ 50 50 50 ] ref = [ 5.015427 -13.145527 -23.535989 ]}
               {atom = [3841] fc = [ 50 50 50 ] ref = [ 4.948876 -11.904747 -24.233108 ]}
               {atom = [3845] fc = [ 50 50 50 ] ref = [ 5.425795 -14.085837 -19.950514 ]}
               {atom = [3846] fc = [ 50 50 50 ] ref = [ 5.577806 -15.144202 -18.951198 ]}
               {atom = [3847] fc = [ 50 50 50 ] ref = [ 4.594856 -15.022060 -17.778682 ]}
               {atom = [3848] fc = [ 50 50 50 ] ref = [ 4.359066 -16.015418 -17.091940 ]}
               {atom = [3849] fc = [ 50 50 50 ] ref = [ 7.045125 -15.227864 -18.487553 ]}
               {atom = [3850] fc = [ 50 50 50 ] ref = [ 7.757561 -13.703045 -17.794495 ]}
               {atom = [3855] fc = [ 50 50 50 ] ref = [ 4.018006 -13.827795 -17.555704 ]}
               {atom = [3856] fc = [ 50 50 50 ] ref = [ 3.059961 -13.536921 -16.490822 ]}
               {atom = [3857] fc = [ 50 50 50 ] ref = [ 1.806491 -12.944703 -17.161252 ]}
               {atom = [3858] fc = [ 50 50 50 ] ref = [ 1.853889 -11.779715 -17.562130 ]}
               {atom = [3859] fc = [ 50 50 50 ] ref = [ 3.633366 -12.555624 -15.426101 ]}
               {atom = [3860] fc = [ 50 50 50 ] ref = [ 4.959308 -13.104574 -14.849702 ]}
               {atom = [3861] fc = [ 50 50 50 ] ref = [ 2.620962 -12.289897 -14.282429 ]}
               {atom = [3862] fc = [ 50 50 50 ] ref = [ 5.628768 -12.185065 -13.829858 ]}
               {atom = [3874] fc = [ 50 50 50 ] ref = [ 0.695535 -13.709449 -17.296382 ]}
               {atom = [3875] fc = [ 50 50 50 ] ref = [ -0.600184 -13.221328 -17.803575 ]}
               {atom = [3876] fc = [ 50 50 50 ] ref = [ -1.146056 -12.004259 -17.036368 ]}
               {atom = [3877] fc = [ 50 50 50 ] ref = [ -0.894298 -11.858271 -15.837362 ]}
               {atom = [3878] fc = [ 50 50 50 ] ref = [ -1.544181 -14.430461 -17.679838 ]}
               {atom = [3879] fc = [ 50 50 50 ] ref = [ -0.628776 -15.641337 -17.706365 ]}
               {atom = [3880] fc = [ 50 50 50 ] ref = [ 0.626087 -15.144288 -17.000989 ]}
               {atom = [3888] fc = [ 50 50 50 ] ref = [ -1.930801 -11.159609 -17.730064 ]}
               {atom = [3889] fc = [ 50 50 50 ] ref = [ -2.585505 -9.970497 -17.173955 ]}
               {atom = [3890] fc = [ 50 50 50 ] ref = [ -3.593719 -10.299926 -16.053837 ]}
               {atom = [3891] fc = [ 50 50 50 ] ref = [ -3.834594 -9.454104 -15.196075 ]}
               {atom = [3892] fc = [ 50 50 50 ] ref = [ -3.235295 -9.163766 -18.331421 ]}
               {atom = [3893] fc = [ 50 50 50 ] ref = [ -3.724107 -7.742413 -17.960177 ]}
               {atom = [3894] fc = [ 50 50 50 ] ref = [ -4.403219 -6.999570 -19.132778 ]}
               {atom = [3895] fc = [ 50 50 50 ] ref = [ -4.937057 -5.598661 -18.755246 ]}
               {atom = [3896] fc = [ 50 50 50 ] ref = [ -3.903259 -4.549566 -18.782177 ]}
               {atom = [3910] fc = [ 50 50 50 ] ref = [ -4.126489 -11.535121 -16.023091 ]}
               {atom = [3911] fc = [ 50 50 50 ] ref = [ -5.009102 -12.065986 -14.982980 ]}
               {atom = [3912] fc = [ 50 50 50 ] ref = [ -4.295135 -12.094530 -13.619454 ]}
               {atom = [3913] fc = [ 50 50 50 ] ref = [ -4.851557 -11.604884 -12.639893 ]}
               {atom = [3914] fc = [ 50 50 50 ] ref = [ -5.484459 -13.503485 -15.332305 ]}
               {atom = [3915] fc = [ 50 50 50 ] ref = [ -5.987844 -13.519994 -16.661523 ]}
               {atom = [3916] fc = [ 50 50 50 ] ref = [ -6.562558 -14.069699 -14.392046 ]}
               {atom = [3924] fc = [ 50 50 50 ] ref = [ -3.051979 -12.608543 -13.570826 ]}
               {atom = [3925] fc = [ 50 50 50 ] ref = [ -2.224918 -12.652506 -12.363714 ]}
               {atom = [3926] fc = [ 50 50 50 ] ref = [ -1.744103 -11.257321 -11.951485 ]}
               {atom = [3927] fc = [ 50 50 50 ] ref = [ -1.669875 -10.999003 -10.753289 ]}
               {atom = [3928] fc = [ 50 50 50 ] ref = [ -1.028592 -13.606296 -12.555807 ]}
               {atom = [3929] fc = [ 50 50 50 ] ref = [ -1.417178 -15.073301 -12.626679 ]}
               {atom = [3930] fc = [ 50 50 50 ] ref = [ -1.664670 -15.687684 -13.871079 ]}
               {atom = [3931] fc = [ 50 50 50 ] ref = [ -1.702364 -15.787870 -11.443362 ]}
               {atom = [3932] fc = [ 50 50 50 ] ref = [ -2.120870 -16.997556 -13.924556 ]}
               {atom = [3933] fc = [ 50 50 50 ] ref = [ -2.159626 -17.097278 -11.516137 ]}
               {atom = [3934] fc = [ 50 50 50 ] ref = [ -2.362809 -17.700886 -12.751152 ]}
               {atom = [3944] fc = [ 50 50 50 ] ref = [ -1.484865 -10.352001 -12.915638 ]}
               {atom = [3945] fc = [ 50 50 50 ] ref = [ -1.185768 -8.938139 -12.672135 ]}
               {atom = [3946] fc = [ 50 50 50 ] ref = [ -2.334156 -8.185873 -11.996028 ]}
               {atom = [3947] fc = [ 50 50 50 ] ref = [ -2.064588 -7.377764 -11.113626 ]}
               {atom = [3948] fc = [ 50 50 50 ] ref = [ -0.758993 -8.197568 -13.952156 ]}
               {atom = [3949] fc = [ 50 50 50 ] ref = [ 0.631417 -8.470772 -14.429902 ]}
               {atom = [3950] fc = [ 50 50 50 ] ref = [ 0.980210 -9.107352 -15.569459 ]}
               {atom = [3951] fc = [ 50 50 50 ] ref = [ 1.884449 -8.122885 -13.767677 ]}
               {atom = [3952] fc = [ 50 50 50 ] ref = [ 2.353083 -9.152374 -15.671908 ]}
               {atom = [3953] fc = [ 50 50 50 ] ref = [ 2.964787 -8.565021 -14.586708 ]}
               {atom = [3954] fc = [ 50 50 50 ] ref = [ 2.220631 -7.475810 -12.554536 ]}
               {atom = [3955] fc = [ 50 50 50 ] ref = [ 4.304770 -8.369012 -14.224693 ]}
               {atom = [3956] fc = [ 50 50 50 ] ref = [ 3.564637 -7.281043 -12.175167 ]}
               {atom = [3957] fc = [ 50 50 50 ] ref = [ 4.605369 -7.720703 -13.014317 ]}
               {atom = [3968] fc = [ 50 50 50 ] ref = [ -3.593905 -8.477229 -12.360900 ]}
               {atom = [3969] fc = [ 50 50 50 ] ref = [ -4.779425 -7.873575 -11.753205 ]}
               {atom = [3970] fc = [ 50 50 50 ] ref = [ -5.093817 -8.491485 -10.383466 ]}
               {atom = [3971] fc = [ 50 50 50 ] ref = [ -5.499897 -7.753654 -9.490941 ]}
               {atom = [3972] fc = [ 50 50 50 ] ref = [ -6.014313 -8.013389 -12.680829 ]}
               {atom = [3973] fc = [ 50 50 50 ] ref = [ -5.983767 -7.253115 -14.015442 ]}
               {atom = [3974] fc = [ 50 50 50 ] ref = [ -6.840302 -7.482856 -14.865483 ]}
               {atom = [3975] fc = [ 50 50 50 ] ref = [ -5.038890 -6.344003 -14.240390 ]}
               {atom = [3982] fc = [ 50 50 50 ] ref = [ -4.861156 -9.803837 -10.196886 ]}
               {atom = [3983] fc = [ 50 50 50 ] ref = [ -5.046267 -10.525264 -8.933232 ]}
               {atom = [3984] fc = [ 50 50 50 ] ref = [ -3.986850 -10.137379 -7.887598 ]}
               {atom = [3985] fc = [ 50 50 50 ] ref = [ -4.331320 -9.972984 -6.720460 ]}
               {atom = [3986] fc = [ 50 50 50 ] ref = [ -5.034519 -12.053095 -9.197340 ]}
               {atom = [3987] fc = [ 50 50 50 ] ref = [ -6.425116 -12.715622 -9.361150 ]}
               {atom = [3988] fc = [ 50 50 50 ] ref = [ -7.333837 -12.064957 -10.429515 ]}
               {atom = [3989] fc = [ 50 50 50 ] ref = [ -6.279211 -14.238661 -9.571548 ]}
               {atom = [4001] fc = [ 50 50 50 ] ref = [ -2.723256 -9.951245 -8.303366 ]}
               {atom = [4002] fc = [ 50 50 50 ] ref = [ -1.617840 -9.515792 -7.452698 ]}
               {atom = [4003] fc = [ 50 50 50 ] ref = [ -1.735477 -8.048738 -7.023630 ]}
               {atom = [4004] fc = [ 50 50 50 ] ref = [ -1.315379 -7.706485 -5.920386 ]}
               {atom = [4008] fc = [ 50 50 50 ] ref = [ -2.347529 -7.199342 -7.867175 ]}
               {atom = [4009] fc = [ 50 50 50 ] ref = [ -2.605251 -5.784619 -7.595684 ]}
               {atom = [4010] fc = [ 50 50 50 ] ref = [ -3.824434 -5.607431 -6.673944 ]}
               {atom = [4011] fc = [ 50 50 50 ] ref = [ -3.821719 -4.699787 -5.843101 ]}
               {atom = [4012] fc = [ 50 50 50 ] ref = [ -2.886296 -5.067320 -8.930698 ]}
               {atom = [4013] fc = [ 50 50 50 ] ref = [ -2.416473 -3.636179 -9.072013 ]}
               {atom = [4014] fc = [ 50 50 50 ] ref = [ -1.063419 -3.399945 -9.376229 ]}
               {atom = [4015] fc = [ 50 50 50 ] ref = [ -3.322023 -2.557664 -9.030922 ]}
               {atom = [4016] fc = [ 50 50 50 ] ref = [ -0.620259 -2.110612 -9.711137 ]}
               {atom = [4017] fc = [ 50 50 50 ] ref = [ -2.879864 -1.262002 -9.364096 ]}
               {atom = [4018] fc = [ 50 50 50 ] ref = [ -1.537727 -1.047220 -9.732837 ]}
               {atom = [4019] fc = [ 50 50 50 ] ref = [ -1.128824 0.182416 -10.139948 ]}
               {atom = [4029] fc = [ 50 50 50 ] ref = [ -4.836567 -6.491044 -6.786291 ]}
               {atom = [4030] fc = [ 50 50 50 ] ref = [ -6.010393 -6.521569 -5.912027 ]}
               {atom = [4031] fc = [ 50 50 50 ] ref = [ -5.701376 -7.149514 -4.549802 ]}
               {atom = [4032] fc = [ 50 50 50 ] ref = [ -6.333340 -6.781517 -3.562720 ]}
               {atom = [4033] fc = [ 50 50 50 ] ref = [ -7.210723 -7.250719 -6.569100 ]}
               {atom = [4034] fc = [ 50 50 50 ] ref = [ -8.429358 -6.388595 -6.706319 ]}
               {atom = [4035] fc = [ 50 50 50 ] ref = [ -8.834430 -5.784005 -7.843905 ]}
               {atom = [4036] fc = [ 50 50 50 ] ref = [ -9.344984 -5.929204 -5.663981 ]}
               {atom = [4037] fc = [ 50 50 50 ] ref = [ -9.902422 -4.951766 -7.573373 ]}
               {atom = [4038] fc = [ 50 50 50 ] ref = [ -10.248414 -4.984849 -6.240217 ]}
               {atom = [4039] fc = [ 50 50 50 ] ref = [ -9.494949 -6.195681 -4.282282 ]}
               {atom = [4040] fc = [ 50 50 50 ] ref = [ -11.224617 -4.319415 -5.480047 ]}
               {atom = [4041] fc = [ 50 50 50 ] ref = [ -10.490705 -5.557894 -3.517185 ]}
               {atom = [4042] fc = [ 50 50 50 ] ref = [ -11.352417 -4.617508 -4.113097 ]}
               {atom = [4053] fc = [ 50 50 50 ] ref = [ -4.722312 -8.065463 -4.477863 ]}
               {atom = [4054] fc = [ 50 50 50 ] ref = [ -4.272188 -8.672755 -3.230727 ]}
               {atom = [4055] fc = [ 50 50 50 ] ref = [ -3.561850 -7.637835 -2.342476 ]}
               {atom = [4056] fc = [ 50 50 50 ] ref = [ -3.717528 -7.684503 -1.128206 ]}
               {atom = [4057] fc = [ 50 50 50 ] ref = [ -3.370433 -9.888689 -3.544669 ]}
               {atom = [4058] fc = [ 50 50 50 ] ref = [ -2.969105 -10.737951 -2.318094 ]}
               {atom = [4059] fc = [ 50 50 50 ] ref = [ -4.177144 -11.415057 -1.637154 ]}
               {atom = [4060] fc = [ 50 50 50 ] ref = [ -1.851234 -11.737578 -2.670106 ]}
               {atom = [4072] fc = [ 50 50 50 ] ref = [ -2.866398 -6.656443 -2.937893 ]}
               {atom = [4073] fc = [ 50 50 50 ] ref = [ -2.234492 -5.544386 -2.229538 ]}
               {atom = [4074] fc = [ 50 50 50 ] ref = [ -3.253165 -4.568184 -1.609719 ]}
               {atom = [4075] fc = [ 50 50 50 ] ref = [ -2.913050 -3.873461 -0.652905 ]}
               {atom = [4076] fc = [ 50 50 50 ] ref = [ -1.348299 -4.737982 -3.196606 ]}
               {atom = [4077] fc = [ 50 50 50 ] ref = [ 0.007716 -5.720159 -3.904831 ]}
               {atom = [4083] fc = [ 50 50 50 ] ref = [ -4.493597 -4.527520 -2.130371 ]}
               {atom = [4084] fc = [ 50 50 50 ] ref = [ -5.575905 -3.691866 -1.617192 ]}
               {atom = [4085] fc = [ 50 50 50 ] ref = [ -6.291903 -4.322312 -0.415116 ]}
               {atom = [4086] fc = [ 50 50 50 ] ref = [ -6.900249 -3.574197 0.348132 ]}
               {atom = [4087] fc = [ 50 50 50 ] ref = [ -6.626366 -3.435163 -2.715044 ]}
               {atom = [4088] fc = [ 50 50 50 ] ref = [ -6.237206 -2.599612 -3.924050 ]}
               {atom = [4089] fc = [ 50 50 50 ] ref = [ -5.294273 -1.553647 -3.828000 ]}
               {atom = [4090] fc = [ 50 50 50 ] ref = [ -6.905644 -2.814680 -5.147957 ]}
               {atom = [4091] fc = [ 50 50 50 ] ref = [ -5.032947 -0.734134 -4.940736 ]}
               {atom = [4092] fc = [ 50 50 50 ] ref = [ -6.634232 -1.997158 -6.260888 ]}
               {atom = [4093] fc = [ 50 50 50 ] ref = [ -5.701792 -0.949268 -6.159281 ]}
               {atom = [4094] fc = [ 50 50 50 ] ref = [ -5.470890 -0.143597 -7.235406 ]}
               {atom = [4104] fc = [ 50 50 50 ] ref = [ -6.218980 -5.653889 -0.206033 ]}
               {atom = [4105] fc = [ 50 50 50 ] ref = [ -6.801382 -6.296243 0.982220 ]}
               {atom = [4106] fc = [ 50 50 50 ] ref = [ -5.973610 -6.000196 2.250875 ]}
               {atom = [4107] fc = [ 50 50 50 ] ref = [ -6.491481 -6.177237 3.348271 ]}
               {atom = [4108] fc = [ 50 50 50 ] ref = [ -7.101717 -7.822707 0.830315 ]}
               {atom = [4109] fc = [ 50 50 50 ] ref = [ -5.973325 -8.829743 1.168772 ]}
               {atom = [4110] fc = [ 50 50 50 ] ref = [ -7.760327 -8.129256 -0.529831 ]}
               {atom = [4111] fc = [ 50 50 50 ] ref = [ -6.460704 -10.280882 1.290124 ]}
               {atom = [4123] fc = [ 50 50 50 ] ref = [ -4.732909 -5.489015 2.117162 ]}
               {atom = [4124] fc = [ 50 50 50 ] ref = [ -3.919255 -4.931889 3.204636 ]}
               {atom = [4125] fc = [ 50 50 50 ] ref = [ -4.633760 -3.750102 3.885187 ]}
               {atom = [4126] fc = [ 50 50 50 ] ref = [ -4.559800 -3.615016 5.105728 ]}
               {atom = [4127] fc = [ 50 50 50 ] ref = [ -2.530606 -4.503359 2.671848 ]}
               {atom = [4128] fc = [ 50 50 50 ] ref = [ -1.608125 -3.963286 3.772108 ]}
               {atom = [4129] fc = [ 50 50 50 ] ref = [ -1.338345 -2.767118 3.828525 ]}
               {atom = [4130] fc = [ 50 50 50 ] ref = [ -1.148048 -4.820176 4.674698 ]}
               {atom = [4137] fc = [ 50 50 50 ] ref = [ -5.358128 -2.933715 3.100512 ]}
               {atom = [4138] fc = [ 50 50 50 ] ref = [ -6.136400 -1.800156 3.584243 ]}
               {atom = [4139] fc = [ 50 50 50 ] ref = [ -7.394291 -2.236762 4.355052 ]}
               {atom = [4140] fc = [ 50 50 50 ] ref = [ -7.913295 -1.451460 5.145340 ]}
               {atom = [4141] fc = [ 50 50 50 ] ref = [ -6.487636 -0.916938 2.369324 ]}
               {atom = [4142] fc = [ 50 50 50 ] ref = [ -5.299921 -0.543246 1.684477 ]}
               {atom = [4148] fc = [ 50 50 50 ] ref = [ -7.853775 -3.484540 4.157921 ]}
               {atom = [4149] fc = [ 50 50 50 ] ref = [ -9.013397 -4.079186 4.819786 ]}
               {atom = [4150] fc = [ 50 50 50 ] ref = [ -8.572480 -4.807177 6.109559 ]}
               {atom = [4151] fc = [ 50 50 50 ] ref = [ -9.312598 -4.785199 7.090715 ]}
               {atom = [4152] fc = [ 50 50 50 ] ref = [ -9.693120 -5.116982 3.882680 ]}
               {atom = [4153] fc = [ 50 50 50 ] ref = [ -9.673412 -4.663013 2.536828 ]}
               {atom = [4154] fc = [ 50 50 50 ] ref = [ -11.156297 -5.394360 4.241015 ]}
               {atom = [4162] fc = [ 50 50 50 ] ref = [ -7.383441 -5.442372 6.116174 ]}
               {atom = [4163] fc = [ 50 50 50 ] ref = [ -6.871422 -6.271958 7.213550 ]}
               {atom = [4164] fc = [ 50 50 50 ] ref = [ -6.232406 -5.419897 8.329111 ]}
               {atom = [4165] fc = [ 50 50 50 ] ref = [ -6.381613 -5.781582 9.492277 ]}
               {atom = [4166] fc = [ 50 50 50 ] ref = [ -5.866885 -7.337132 6.675424 ]}
               {atom = [4167] fc = [ 50 50 50 ] ref = [ -5.053976 -8.084965 7.751197 ]}
               {atom = [4168] fc = [ 50 50 50 ] ref = [ -6.596545 -8.382816 5.808500 ]}
               {atom = [4178] fc = [ 50 50 50 ] ref = [ -5.544275 -4.308050 8.010776 ]}
               {atom = [4179] fc = [ 50 50 50 ] ref = [ -4.955243 -3.367148 8.980416 ]}
               {atom = [4180] fc = [ 50 50 50 ] ref = [ -5.937894 -2.815846 10.046166 ]}
               {atom = [4181] fc = [ 50 50 50 ] ref = [ -5.598702 -2.893407 11.227057 ]}
               {atom = [4182] fc = [ 50 50 50 ] ref = [ -4.153237 -2.239652 8.277871 ]}
               {atom = [4183] fc = [ 50 50 50 ] ref = [ -2.715305 -2.622388 7.904032 ]}
               {atom = [4184] fc = [ 50 50 50 ] ref = [ -2.400309 -3.782512 7.654615 ]}
               {atom = [4185] fc = [ 50 50 50 ] ref = [ -1.814665 -1.645440 7.863356 ]}
               {atom = [4192] fc = [ 50 50 50 ] ref = [ -7.158354 -2.336974 9.694050 ]}
               {atom = [4193] fc = [ 50 50 50 ] ref = [ -8.268045 -2.081801 10.634180 ]}
               {atom = [4194] fc = [ 50 50 50 ] ref = [ -8.622290 -3.233792 11.589849 ]}
               {atom = [4195] fc = [ 50 50 50 ] ref = [ -8.853451 -2.992419 12.774411 ]}
               {atom = [4196] fc = [ 50 50 50 ] ref = [ -9.466000 -1.783300 9.724517 ]}
               {atom = [4197] fc = [ 50 50 50 ] ref = [ -8.837791 -1.130155 8.520047 ]}
               {atom = [4198] fc = [ 50 50 50 ] ref = [ -7.527870 -1.888462 8.349542 ]}
               {atom = [4206] fc = [ 50 50 50 ] ref = [ -8.662608 -4.475238 11.072848 ]}
               {atom = [4207] fc = [ 50 50 50 ] ref = [ -8.996477 -5.686106 11.824860 ]}
               {atom = [4208] fc = [ 50 50 50 ] ref = [ -7.852572 -6.062190 12.784830 ]}
               {atom = [4209] fc = [ 50 50 50 ] ref = [ -8.145254 -6.505910 13.889563 ]}
               {atom = [4210] fc = [ 50 50 50 ] ref = [ -9.312703 -6.884236 10.877838 ]}
               {atom = [4211] fc = [ 50 50 50 ] ref = [ -9.560861 -8.229399 11.594620 ]}
               {atom = [4212] fc = [ 50 50 50 ] ref = [ -10.513139 -6.566163 9.966411 ]}
               {atom = [4222] fc = [ 50 50 50 ] ref = [ -6.579210 -5.827855 12.411460 ]}
               {atom = [4223] fc = [ 50 50 50 ] ref = [ -5.385711 -6.054269 13.239133 ]}
               {atom = [4224] fc = [ 50 50 50 ] ref = [ -5.352332 -5.197704 14.519752 ]}
               {atom = [4225] fc = [ 50 50 50 ] ref = [ -4.722154 -5.599703 15.498696 ]}
               {atom = [4226] fc = [ 50 50 50 ] ref = [ -4.078094 -5.844823 12.447997 ]}
               {atom = [4227] fc = [ 50 50 50 ] ref = [ -3.871000 -7.170061 11.223696 ]}
               {atom = [4233] fc = [ 50 50 50 ] ref = [ -6.057527 -4.051420 14.530700 ]}
               {atom = [4234] fc = [ 50 50 50 ] ref = [ -6.180681 -3.161246 15.684606 ]}
               {atom = [4235] fc = [ 50 50 50 ] ref = [ -7.172458 -3.738316 16.708466 ]}
               {atom = [4236] fc = [ 50 50 50 ] ref = [ -6.880334 -3.709895 17.900604 ]}
               {atom = [4237] fc = [ 50 50 50 ] ref = [ -6.631529 -1.750210 15.247492 ]}
               {atom = [4238] fc = [ 50 50 50 ] ref = [ -5.823285 -1.044326 14.163256 ]}
               {atom = [4239] fc = [ 50 50 50 ] ref = [ -4.445016 -1.288664 13.965783 ]}
               {atom = [4240] fc = [ 50 50 50 ] ref = [ -6.475324 -0.100771 13.344363 ]}
               {atom = [4241] fc = [ 50 50 50 ] ref = [ -3.743955 -0.610381 12.948236 ]}
               {atom = [4242] fc = [ 50 50 50 ] ref = [ -5.772593 0.588887 12.338721 ]}
               {atom = [4243] fc = [ 50 50 50 ] ref = [ -4.404034 0.335466 12.140578 ]}
               {atom = [4244] fc = [ 50 50 50 ] ref = [ -3.718762 1.017553 11.179604 ]}
               {atom = [4254] fc = [ 50 50 50 ] ref = [ -8.304696 -4.305798 16.253572 ]}
               {atom = [4255] fc = [ 50 50 50 ] ref = [ -9.310685 -4.951194 17.100693 ]}
               {atom = [4256] fc = [ 50 50 50 ] ref = [ -8.977475 -6.420590 17.420425 ]}
               {atom = [4257] fc = [ 50 50 50 ] ref = [ -9.609634 -6.995246 18.301146 ]}
               {atom = [4258] fc = [ 50 50 50 ] ref = [ -10.667161 -4.880898 16.385873 ]}
               {atom = [4264] fc = [ 50 50 50 ] ref = [ -8.003395 -7.035951 16.732859 ]}
               {atom = [4265] fc = [ 50 50 50 ] ref = [ -7.576940 -8.422424 16.937576 ]}
               {atom = [4266] fc = [ 50 50 50 ] ref = [ -6.488842 -8.519228 18.025521 ]}
               {atom = [4267] fc = [ 50 50 50 ] ref = [ -6.287525 -9.603098 18.572058 ]}
               {atom = [4270] fc = [ 50 50 50 ] ref = [ -7.066696 -8.955773 15.573298 ]}
               {atom = [4271] fc = [ 50 50 50 ] ref = [ -6.571910 -10.419918 15.504858 ]}
               {atom = [4272] fc = [ 50 50 50 ] ref = [ -7.666676 -11.429147 15.911948 ]}
               {atom = [4273] fc = [ 50 50 50 ] ref = [ -5.984209 -10.725726 14.109173 ]}
               {atom = [4283] fc = [ 50 50 50 ] ref = [ -5.816690 -7.404012 18.363901 ]}
               {atom = [4284] fc = [ 50 50 50 ] ref = [ -4.687598 -7.356453 19.292885 ]}
               {atom = [4285] fc = [ 50 50 50 ] ref = [ -4.946731 -6.382635 20.449230 ]}
               {atom = [4286] fc = [ 50 50 50 ] ref = [ -4.974804 -6.812328 21.603042 ]}
               {atom = [4287] fc = [ 50 50 50 ] ref = [ -3.372094 -7.013514 18.570158 ]}
               {atom = [4288] fc = [ 50 50 50 ] ref = [ -2.916911 -8.287534 17.356074 ]}
               {atom = [4294] fc = [ 50 50 50 ] ref = [ -5.143497 -5.083771 20.155292 ]}
               {atom = [4295] fc = [ 50 50 50 ] ref = [ -5.365172 -4.048095 21.168637 ]}
               {atom = [4296] fc = [ 50 50 50 ] ref = [ -6.824196 -4.092708 21.635010 ]}
               {atom = [4297] fc = [ 50 50 50 ] ref = [ -7.742246 -3.878883 20.841777 ]}
               {atom = [4298] fc = [ 50 50 50 ] ref = [ -5.063140 -2.635510 20.607021 ]}
               {atom = [4299] fc = [ 50 50 50 ] ref = [ -3.582101 -2.323001 20.399732 ]}
               {atom = [4300] fc = [ 50 50 50 ] ref = [ -2.732361 -2.736574 21.184370 ]}
               {atom = [4301] fc = [ 50 50 50 ] ref = [ -3.255127 -1.555683 19.365544 ]}
               {atom = [4308] fc = [ 50 50 50 ] ref = [ -7.022011 -4.336201 22.940434 ]}
               {atom = [4309] fc = [ 50 50 50 ] ref = [ -8.329168 -4.351644 23.596561 ]}
               {atom = [4310] fc = [ 50 50 50 ] ref = [ -8.926183 -2.936262 23.731233 ]}
               {atom = [4311] fc = [ 50 50 50 ] ref = [ -10.142631 -2.806959 23.857967 ]}
               {atom = [4314] fc = [ 50 50 50 ] ref = [ -8.179786 -5.065263 24.961782 ]}
               {atom = [4315] fc = [ 50 50 50 ] ref = [ -9.495378 -5.287037 25.737379 ]}
               {atom = [4316] fc = [ 50 50 50 ] ref = [ -9.302582 -6.137548 27.004395 ]}
               {atom = [4317] fc = [ 50 50 50 ] ref = [ -10.613909 -6.343059 27.788576 ]}
               {atom = [4318] fc = [ 50 50 50 ] ref = [ -10.420600 -7.158721 28.999869 ]}
               {atom = [4330] fc = [ 50 50 50 ] ref = [ -8.095576 -1.880234 23.665445 ]}
               {atom = [4331] fc = [ 50 50 50 ] ref = [ -8.525162 -0.486225 23.775988 ]}
               {atom = [4332] fc = [ 50 50 50 ] ref = [ -9.281656 -0.051202 22.505795 ]}
               {atom = [4333] fc = [ 50 50 50 ] ref = [ -10.249295 0.688143 22.632049 ]}
               {atom = [4334] fc = [ 50 50 50 ] ref = [ -7.327134 0.471329 24.016792 ]}
               {atom = [4335] fc = [ 50 50 50 ] ref = [ -6.394848 -0.139203 24.901633 ]}
               {atom = [4336] fc = [ 50 50 50 ] ref = [ -7.745632 1.814646 24.639562 ]}
               {atom = [4344] fc = [ 50 50 50 ] ref = [ -8.900754 -0.543762 21.310625 ]}
               {atom = [4345] fc = [ 50 50 50 ] ref = [ -9.605374 -0.290371 20.047201 ]}
               {atom = [4346] fc = [ 50 50 50 ] ref = [ -10.941585 -1.050436 19.946249 ]}
               {atom = [4347] fc = [ 50 50 50 ] ref = [ -11.848062 -0.560907 19.273721 ]}
               {atom = [4348] fc = [ 50 50 50 ] ref = [ -8.712734 -0.668930 18.845178 ]}
               {atom = [4349] fc = [ 50 50 50 ] ref = [ -7.712296 0.397058 18.446692 ]}
               {atom = [4350] fc = [ 50 50 50 ] ref = [ -6.503407 0.543267 19.154974 ]}
               {atom = [4351] fc = [ 50 50 50 ] ref = [ -8.056403 1.356852 17.470067 ]}
               {atom = [4352] fc = [ 50 50 50 ] ref = [ -5.638024 1.578539 18.838131 ]}
               {atom = [4353] fc = [ 50 50 50 ] ref = [ -7.173591 2.384189 17.165523 ]}
               {atom = [4354] fc = [ 50 50 50 ] ref = [ -5.965454 2.490367 17.842534 ]}
               {atom = [4364] fc = [ 50 50 50 ] ref = [ -11.090791 -2.200599 20.633073 ]}
               {atom = [4365] fc = [ 50 50 50 ] ref = [ -12.320239 -3.003697 20.652154 ]}
               {atom = [4366] fc = [ 50 50 50 ] ref = [ -13.469129 -2.275037 21.369544 ]}
               {atom = [4367] fc = [ 50 50 50 ] ref = [ -14.602082 -2.298974 20.887253 ]}
               {atom = [4368] fc = [ 50 50 50 ] ref = [ -12.095958 -4.352353 21.370107 ]}
               {atom = [4369] fc = [ 50 50 50 ] ref = [ -11.099993 -5.311689 20.704684 ]}
               {atom = [4370] fc = [ 50 50 50 ] ref = [ -11.031907 -6.643913 21.470304 ]}
               {atom = [4371] fc = [ 50 50 50 ] ref = [ -9.975537 -7.526731 20.960453 ]}
               {atom = [4372] fc = [ 50 50 50 ] ref = [ -9.460023 -8.592598 21.590646 ]}
               {atom = [4373] fc = [ 50 50 50 ] ref = [ -9.865854 -8.923351 22.818368 ]}
               {atom = [4374] fc = [ 50 50 50 ] ref = [ -8.529670 -9.332350 20.990331 ]}
               {atom = [4388] fc = [ 50 50 50 ] ref = [ -13.169849 -1.621759 22.506728 ]}
               {atom = [4389] fc = [ 50 50 50 ] ref = [ -14.137089 -0.906598 23.340526 ]}
               {atom = [4390] fc = [ 50 50 50 ] ref = [ -14.568992 0.439846 22.729223 ]}
               {atom = [4391] fc = [ 50 50 50 ] ref = [ -15.661117 0.912069 23.045249 ]}
               {atom = [4392] fc = [ 50 50 50 ] ref = [ -13.575950 -0.682495 24.770246 ]}
               {atom = [4393] fc = [ 50 50 50 ] ref = [ -12.365163 0.052769 24.758652 ]}
               {atom = [4394] fc = [ 50 50 50 ] ref = [ -13.309885 -2.001451 25.513243 ]}
               {atom = [4402] fc = [ 50 50 50 ] ref = [ -13.753487 1.044707 21.847363 ]}
               {atom = [4403] fc = [ 50 50 50 ] ref = [ -14.078623 2.320758 21.205539 ]}
               {atom = [4404] fc = [ 50 50 50 ] ref = [ -14.965613 2.074999 19.971285 ]}
               {atom = [4405] fc = [ 50 50 50 ] ref = [ -15.852489 2.880413 19.703354 ]}
               {atom = [4406] fc = [ 50 50 50 ] ref = [ -12.824909 3.174165 20.909178 ]}
               {atom = [4407] fc = [ 50 50 50 ] ref = [ -11.965602 3.168556 22.046169 ]}
               {atom = [4408] fc = [ 50 50 50 ] ref = [ -13.179825 4.656341 20.703962 ]}
               {atom = [4416] fc = [ 50 50 50 ] ref = [ -14.780717 0.946949 19.260923 ]}
               {atom = [4417] fc = [ 50 50 50 ] ref = [ -15.610392 0.535301 18.122214 ]}
               {atom = [4418] fc = [ 50 50 50 ] ref = [ -17.009165 0.068420 18.566834 ]}
               {atom = [4419] fc = [ 50 50 50 ] ref = [ -17.952694 0.165634 17.782582 ]}
               {atom = [4420] fc = [ 50 50 50 ] ref = [ -14.943328 -0.628051 17.348721 ]}
               {atom = [4421] fc = [ 50 50 50 ] ref = [ -13.615030 -0.403891 16.637546 ]}
               {atom = [4422] fc = [ 50 50 50 ] ref = [ -13.013782 0.869632 16.516814 ]}
               {atom = [4423] fc = [ 50 50 50 ] ref = [ -12.996776 -1.509021 16.011736 ]}
               {atom = [4424] fc = [ 50 50 50 ] ref = [ -11.815604 1.005724 15.827772 ]}
               {atom = [4425] fc = [ 50 50 50 ] ref = [ -11.809044 -1.344693 15.312894 ]}
               {atom = [4426] fc = [ 50 50 50 ] ref = [ -11.214455 -0.095645 15.234283 ]}
               {atom = [4436] fc = [ 50 50 50 ] ref = [ -17.151705 -0.370683 19.831519 ]}
               {atom = [4437] fc = [ 50 50 50 ] ref = [ -18.423835 -0.649408 20.498680 ]}
               {atom = [4438] fc = [ 50 50 50 ] ref = [ -19.197014 0.653159 20.790649 ]}
               {atom = [4439] fc = [ 50 50 50 ] ref = [ -20.421666 0.663691 20.671815 ]}
               {atom = [4442] fc = [ 50 50 50 ] ref = [ -18.138848 -1.462034 21.784277 ]}
               {atom = [4443] fc = [ 50 50 50 ] ref = [ -19.395758 -1.939514 22.538925 ]}
               {atom = [4444] fc = [ 50 50 50 ] ref = [ -19.065405 -2.835462 23.744405 ]}
               {atom = [4445] fc = [ 50 50 50 ] ref = [ -20.329477 -3.315670 24.485400 ]}
               {atom = [4446] fc = [ 50 50 50 ] ref = [ -20.013609 -4.182527 25.633400 ]}
               {atom = [4458] fc = [ 50 50 50 ] ref = [ -18.492501 1.739809 21.158054 ]}
               {atom = [4459] fc = [ 50 50 50 ] ref = [ -19.068911 3.062067 21.424796 ]}
               {atom = [4460] fc = [ 50 50 50 ] ref = [ -19.455264 3.813288 20.133565 ]}
               {atom = [4461] fc = [ 50 50 50 ] ref = [ -20.285077 4.719748 20.192865 ]}
               {atom = [4462] fc = [ 50 50 50 ] ref = [ -18.075897 3.913307 22.245468 ]}
               {atom = [4463] fc = [ 50 50 50 ] ref = [ -17.830097 3.396666 23.668896 ]}
               {atom = [4464] fc = [ 50 50 50 ] ref = [ -16.448125 4.229452 24.500451 ]}
               {atom = [4465] fc = [ 50 50 50 ] ref = [ -16.251484 3.133804 25.932497 ]}
               {atom = [4475] fc = [ 50 50 50 ] ref = [ -18.878992 3.423878 18.984231 ]}
               {atom = [4476] fc = [ 50 50 50 ] ref = [ -19.185777 3.925437 17.646828 ]}
               {atom = [4477] fc = [ 50 50 50 ] ref = [ -19.930746 2.809523 16.881426 ]}
               {atom = [4478] fc = [ 50 50 50 ] ref = [ -20.930477 2.297306 17.385907 ]}
               {atom = [4481] fc = [ 50 50 50 ] ref = [ -17.897743 4.451331 16.947731 ]}
               {atom = [4482] fc = [ 50 50 50 ] ref = [ -17.373501 5.837532 17.401276 ]}
               {atom = [4483] fc = [ 50 50 50 ] ref = [ -18.453497 6.935459 17.430942 ]}
               {atom = [4484] fc = [ 50 50 50 ] ref = [ -16.547989 5.821627 18.692480 ]}
               {atom = [4495] fc = [ 50 50 50 ] ref = [ -19.491093 2.455293 15.664442 ]}
               {atom = [4496] fc = [ 50 50 50 ] ref = [ -20.110434 1.437581 14.830196 ]}
               {atom = [4500] fc = [ 50 50 50 ] ref = [ 4.549355 -2.265167 -5.209489 ]}
               {atom = [4501] fc = [ 50 50 50 ] ref = [ 4.563471 -3.267601 -4.488490 ]}
               {atom = [4502] fc = [ 50 50 50 ] ref = [ 6.128643 -1.146389 -6.980485 ]}
               {atom = [4503] fc = [ 50 50 50 ] ref = [ 5.601364 -0.022183 -4.808612 ]}
               {atom = [4504] fc = [ 50 50 50 ] ref = [ 5.296441 -1.164123 -8.112882 ]}
               {atom = [4505] fc = [ 50 50 50 ] ref = [ 5.920656 -0.858932 -9.323400 ]}
               {atom = [4506] fc = [ 50 50 50 ] ref = [ 7.257589 -0.567385 -9.164725 ]}
               {atom = [4507] fc = [ 50 50 50 ] ref = [ 5.116727 1.175383 -5.354089 ]}
               {atom = [4508] fc = [ 50 50 50 ] ref = [ 4.969958 2.224398 -4.444160 ]}
               {atom = [4509] fc = [ 50 50 50 ] ref = [ 5.379130 1.871365 -3.176269 ]}
               {atom = [4510] fc = [ 50 50 50 ] ref = [ 1.071251 1.444293 -5.142757 ]}
               {atom = [4511] fc = [ 50 50 50 ] ref = [ 3.432221 -1.788546 -5.793393 ]}
               {atom = [4512] fc = [ 50 50 50 ] ref = [ 6.960760 -2.016485 -4.887686 ]}
               {atom = [4513] fc = [ 50 50 50 ] ref = [ 7.733723 -0.684225 -7.511635 ]}
               {atom = [4514] fc = [ 50 50 50 ] ref = [ 5.914592 0.234410 -3.108361 ]}
               {atom = [4515] fc = [ 50 50 50 ] ref = [ -1.268694 -2.157619 -5.571602 ]}
               {atom = [4516] fc = [ 50 50 50 ] ref = [ 0.582832 -0.590616 -6.586587 ]}
               {atom = [4517] fc = [ 50 50 50 ] ref = [ 1.351140 -1.914536 -6.914676 ]}
               {atom = [4518] fc = [ 50 50 50 ] ref = [ 2.174093 -2.450667 -5.707931 ]}
               {atom = [4519] fc = [ 50 50 50 ] ref = [ 1.475520 -2.203277 -4.330118 ]}
               {atom = [4520] fc = [ 50 50 50 ] ref = [ 0.633846 -0.885762 -4.266562 ]}
               {atom = [4521] fc = [ 50 50 50 ] ref = [ 1.595501 0.292390 -4.543183 ]}
               {atom = [4522] fc = [ 50 50 50 ] ref = [ 1.573764 0.471028 -6.023143 ]}
               {atom = [4523] fc = [ 50 50 50 ] ref = [ -1.487366 0.248449 -5.287846 ]}
               {atom = [4524] fc = [ 50 50 50 ] ref = [ 5.818702 -1.383641 -5.483776 ]}
               {atom = [4525] fc = [ 50 50 50 ] ref = [ -0.416249 -0.863310 -5.425988 ]}]
}

simulate {
   #3 Heating, H2O Barrier and Gradual restraining
   title       = "Heating from 0 -> 300.0 K, equilibration with solute heavy atoms restrained (force from 50 -> 10 kcal/mol)"
   annealing   = on
   temperature = [[10 0] [100 20] [200 40] [300 60]]
   time        = 60
   timestep    = [0.001 0.001 0.003]
   ensemble    = {
      class  = NVT
      method = Berendsen
      thermostat.tau = 0.1
   }
   restrain =  [{atom = [1] fc = [ 50 50 50 ] ref = [ -16.148424 -16.661583 -18.603376 ]}
               {atom = [2] fc = [ 50 50 50 ] ref = [ -17.498531 -15.956645 -18.561685 ]}
               {atom = [3] fc = [ 50 50 50 ] ref = [ -18.149575 -15.941315 -17.518863 ]}
               {atom = [7] fc = [ 50 50 50 ] ref = [ -17.895554 -15.356478 -19.698039 ]}
               {atom = [8] fc = [ 50 50 50 ] ref = [ -19.160899 -14.647874 -19.949894 ]}
               {atom = [9] fc = [ 50 50 50 ] ref = [ -19.238199 -13.331554 -19.147702 ]}
               {atom = [10] fc = [ 50 50 50 ] ref = [ -18.221646 -12.838645 -18.656344 ]}
               {atom = [11] fc = [ 50 50 50 ] ref = [ -20.417822 -15.560973 -19.750780 ]}
               {atom = [12] fc = [ 50 50 50 ] ref = [ -20.755982 -15.760616 -18.388055 ]}
               {atom = [13] fc = [ 50 50 50 ] ref = [ -20.320591 -16.926210 -20.449743 ]}
               {atom = [21] fc = [ 50 50 50 ] ref = [ -20.447003 -12.763825 -19.018984 ]}
               {atom = [22] fc = [ 50 50 50 ] ref = [ -20.734384 -11.610188 -18.167580 ]}
               {atom = [23] fc = [ 50 50 50 ] ref = [ -21.180807 -12.081053 -16.765829 ]}
               {atom = [24] fc = [ 50 50 50 ] ref = [ -21.149156 -11.272810 -15.844026 ]}
               {atom = [25] fc = [ 50 50 50 ] ref = [ -21.852669 -10.734846 -18.819263 ]}
               {atom = [26] fc = [ 50 50 50 ] ref = [ -22.312745 -9.518170 -17.986426 ]}
               {atom = [27] fc = [ 50 50 50 ] ref = [ -21.425056 -10.243900 -20.217508 ]}
               {atom = [37] fc = [ 50 50 50 ] ref = [ -21.539817 -13.366219 -16.565646 ]}
               {atom = [38] fc = [ 50 50 50 ] ref = [ -22.010804 -13.911167 -15.284849 ]}
               {atom = [39] fc = [ 50 50 50 ] ref = [ -20.931576 -13.882977 -14.183379 ]}
               {atom = [40] fc = [ 50 50 50 ] ref = [ -21.250601 -13.644294 -13.018322 ]}
               {atom = [41] fc = [ 50 50 50 ] ref = [ -22.555743 -15.337269 -15.507723 ]}
               {atom = [42] fc = [ 50 50 50 ] ref = [ -23.152781 -16.019768 -14.311061 ]}
               {atom = [43] fc = [ 50 50 50 ] ref = [ -22.581631 -17.027446 -13.611743 ]}
               {atom = [44] fc = [ 50 50 50 ] ref = [ -24.408582 -15.720220 -13.626759 ]}
               {atom = [45] fc = [ 50 50 50 ] ref = [ -23.403810 -17.384828 -12.561112 ]}
               {atom = [46] fc = [ 50 50 50 ] ref = [ -24.543840 -16.609965 -12.516929 ]}
               {atom = [47] fc = [ 50 50 50 ] ref = [ -25.450317 -14.783267 -13.828481 ]}
               {atom = [48] fc = [ 50 50 50 ] ref = [ -25.655803 -16.575158 -11.656989 ]}
               {atom = [49] fc = [ 50 50 50 ] ref = [ -26.569671 -14.737161 -12.971651 ]}
               {atom = [50] fc = [ 50 50 50 ] ref = [ -26.673895 -15.631624 -11.888175 ]}
               {atom = [61] fc = [ 50 50 50 ] ref = [ -19.657969 -14.072143 -14.566315 ]}
               {atom = [62] fc = [ 50 50 50 ] ref = [ -18.499066 -13.957780 -13.683393 ]}
               {atom = [63] fc = [ 50 50 50 ] ref = [ -18.071089 -12.491464 -13.492058 ]}
               {atom = [64] fc = [ 50 50 50 ] ref = [ -17.437775 -12.190154 -12.483625 ]}
               {atom = [65] fc = [ 50 50 50 ] ref = [ -17.330211 -14.783138 -14.258117 ]}
               {atom = [66] fc = [ 50 50 50 ] ref = [ -17.600454 -16.305321 -14.240862 ]}
               {atom = [67] fc = [ 50 50 50 ] ref = [ -16.438464 -17.175902 -14.732221 ]}
               {atom = [68] fc = [ 50 50 50 ] ref = [ -16.566376 -18.396429 -14.785090 ]}
               {atom = [69] fc = [ 50 50 50 ] ref = [ -15.296203 -16.595795 -15.085300 ]}
               {atom = [78] fc = [ 50 50 50 ] ref = [ -18.429321 -11.578532 -14.415276 ]}
               {atom = [79] fc = [ 50 50 50 ] ref = [ -18.139703 -10.143101 -14.324022 ]}
               {atom = [80] fc = [ 50 50 50 ] ref = [ -19.040132 -9.471691 -13.268235 ]}
               {atom = [81] fc = [ 50 50 50 ] ref = [ -18.556162 -8.579850 -12.572330 ]}
               {atom = [82] fc = [ 50 50 50 ] ref = [ -18.291285 -9.419268 -15.695962 ]}
               {atom = [83] fc = [ 50 50 50 ] ref = [ -18.079574 -7.891274 -15.646748 ]}
               {atom = [84] fc = [ 50 50 50 ] ref = [ -17.332635 -10.020790 -16.739405 ]}
               {atom = [94] fc = [ 50 50 50 ] ref = [ -20.303242 -9.918660 -13.097488 ]}
               {atom = [95] fc = [ 50 50 50 ] ref = [ -21.203888 -9.421065 -12.045171 ]}
               {atom = [96] fc = [ 50 50 50 ] ref = [ -20.767968 -9.952153 -10.663553 ]}
               {atom = [97] fc = [ 50 50 50 ] ref = [ -20.917659 -9.241749 -9.671118 ]}
               {atom = [100] fc = [ 50 50 50 ] ref = [ -22.676636 -9.838774 -12.340984 ]}
               {atom = [101] fc = [ 50 50 50 ] ref = [ -23.687879 -9.526009 -11.217143 ]}
               {atom = [102] fc = [ 50 50 50 ] ref = [ -23.173843 -9.206967 -13.655632 ]}
               {atom = [110] fc = [ 50 50 50 ] ref = [ -20.205942 -11.175201 -10.605842 ]}
               {atom = [111] fc = [ 50 50 50 ] ref = [ -19.659759 -11.789254 -9.394448 ]}
               {atom = [112] fc = [ 50 50 50 ] ref = [ -18.360004 -11.092309 -8.946300 ]}
               {atom = [113] fc = [ 50 50 50 ] ref = [ -18.189899 -10.851914 -7.750616 ]}
               {atom = [114] fc = [ 50 50 50 ] ref = [ -19.472438 -13.307183 -9.627606 ]}
               {atom = [115] fc = [ 50 50 50 ] ref = [ -18.779372 -14.074080 -8.511219 ]}
               {atom = [116] fc = [ 50 50 50 ] ref = [ -19.488973 -14.417964 -7.340766 ]}
               {atom = [117] fc = [ 50 50 50 ] ref = [ -17.385390 -14.296579 -8.558095 ]}
               {atom = [118] fc = [ 50 50 50 ] ref = [ -18.825777 -15.017662 -6.278090 ]}
               {atom = [119] fc = [ 50 50 50 ] ref = [ -16.741500 -14.896326 -7.483956 ]}
               {atom = [120] fc = [ 50 50 50 ] ref = [ -17.459418 -15.259228 -6.351214 ]}
               {atom = [130] fc = [ 50 50 50 ] ref = [ -17.470151 -10.739593 -9.893958 ]}
               {atom = [131] fc = [ 50 50 50 ] ref = [ -16.263075 -9.938929 -9.660300 ]}
               {atom = [132] fc = [ 50 50 50 ] ref = [ -16.642102 -8.534756 -9.163782 ]}
               {atom = [133] fc = [ 50 50 50 ] ref = [ -16.078555 -8.090250 -8.168346 ]}
               {atom = [136] fc = [ 50 50 50 ] ref = [ -15.361444 -9.854412 -10.933284 ]}
               {atom = [137] fc = [ 50 50 50 ] ref = [ -14.656678 -11.208997 -11.178582 ]}
               {atom = [138] fc = [ 50 50 50 ] ref = [ -14.312707 -8.715115 -10.949058 ]}
               {atom = [139] fc = [ 50 50 50 ] ref = [ -14.123314 -11.383518 -12.609644 ]}
               {atom = [149] fc = [ 50 50 50 ] ref = [ -17.620681 -7.871708 -9.807125 ]}
               {atom = [150] fc = [ 50 50 50 ] ref = [ -18.125887 -6.545478 -9.443466 ]}
               {atom = [151] fc = [ 50 50 50 ] ref = [ -18.754143 -6.492348 -8.039617 ]}
               {atom = [152] fc = [ 50 50 50 ] ref = [ -18.662637 -5.460696 -7.374968 ]}
               {atom = [153] fc = [ 50 50 50 ] ref = [ -19.155709 -6.096648 -10.490473 ]}
               {atom = [159] fc = [ 50 50 50 ] ref = [ -19.348806 -7.606664 -7.578215 ]}
               {atom = [160] fc = [ 50 50 50 ] ref = [ -19.943522 -7.741796 -6.252457 ]}
               {atom = [161] fc = [ 50 50 50 ] ref = [ -18.865955 -7.933366 -5.168485 ]}
               {atom = [162] fc = [ 50 50 50 ] ref = [ -18.974004 -7.312709 -4.113829 ]}
               {atom = [163] fc = [ 50 50 50 ] ref = [ -20.950391 -8.914020 -6.339852 ]}
               {atom = [164] fc = [ 50 50 50 ] ref = [ -21.661937 -9.368453 -5.077239 ]}
               {atom = [165] fc = [ 50 50 50 ] ref = [ -22.675189 -8.572206 -4.503188 ]}
               {atom = [166] fc = [ 50 50 50 ] ref = [ -21.291363 -10.575200 -4.445390 ]}
               {atom = [167] fc = [ 50 50 50 ] ref = [ -23.340271 -9.013624 -3.366578 ]}
               {atom = [168] fc = [ 50 50 50 ] ref = [ -21.974369 -11.000863 -3.313717 ]}
               {atom = [169] fc = [ 50 50 50 ] ref = [ -23.001047 -10.228589 -2.783209 ]}
               {atom = [179] fc = [ 50 50 50 ] ref = [ -17.835390 -8.763354 -5.419505 ]}
               {atom = [180] fc = [ 50 50 50 ] ref = [ -16.762917 -9.068902 -4.464779 ]}
               {atom = [181] fc = [ 50 50 50 ] ref = [ -15.776854 -7.897833 -4.326719 ]}
               {atom = [182] fc = [ 50 50 50 ] ref = [ -15.358577 -7.580702 -3.215901 ]}
               {atom = [183] fc = [ 50 50 50 ] ref = [ -16.090927 -10.385270 -4.937042 ]}
               {atom = [184] fc = [ 50 50 50 ] ref = [ -14.888097 -10.900845 -4.104066 ]}
               {atom = [185] fc = [ 50 50 50 ] ref = [ -14.762951 -12.440532 -4.195853 ]}
               {atom = [186] fc = [ 50 50 50 ] ref = [ -13.559215 -10.201047 -4.477941 ]}
               {atom = [198] fc = [ 50 50 50 ] ref = [ -15.424323 -7.227171 -5.432864 ]}
               {atom = [199] fc = [ 50 50 50 ] ref = [ -14.594959 -6.019466 -5.422307 ]}
               {atom = [200] fc = [ 50 50 50 ] ref = [ -15.332172 -4.821349 -4.790055 ]}
               {atom = [201] fc = [ 50 50 50 ] ref = [ -14.691250 -3.981184 -4.159332 ]}
               {atom = [202] fc = [ 50 50 50 ] ref = [ -14.138808 -5.673548 -6.859371 ]}
               {atom = [203] fc = [ 50 50 50 ] ref = [ -15.240573 -5.575061 -7.743679 ]}
               {atom = [204] fc = [ 50 50 50 ] ref = [ -13.174804 -6.721873 -7.440732 ]}
               {atom = [212] fc = [ 50 50 50 ] ref = [ -16.672175 -4.789480 -4.896322 ]}
               {atom = [213] fc = [ 50 50 50 ] ref = [ -17.539976 -3.823652 -4.238890 ]}
               {atom = [214] fc = [ 50 50 50 ] ref = [ -17.730015 -4.091559 -2.739924 ]}
               {atom = [215] fc = [ 50 50 50 ] ref = [ -17.953718 -3.136736 -1.998961 ]}
               {atom = [219] fc = [ 50 50 50 ] ref = [ -17.618831 -5.355760 -2.278034 ]}
               {atom = [220] fc = [ 50 50 50 ] ref = [ -17.747154 -5.720116 -0.861751 ]}
               {atom = [221] fc = [ 50 50 50 ] ref = [ -16.488512 -5.275806 -0.095116 ]}
               {atom = [222] fc = [ 50 50 50 ] ref = [ -16.620686 -4.577995 0.906604 ]}
               {atom = [223] fc = [ 50 50 50 ] ref = [ -18.036553 -7.240578 -0.647133 ]}
               {atom = [224] fc = [ 50 50 50 ] ref = [ -19.535661 -7.518407 -0.884394 ]}
               {atom = [225] fc = [ 50 50 50 ] ref = [ -17.610827 -7.837596 0.718123 ]}
               {atom = [226] fc = [ 50 50 50 ] ref = [ -19.860999 -8.994993 -1.137975 ]}
               {atom = [238] fc = [ 50 50 50 ] ref = [ -15.281452 -5.618285 -0.583535 ]}
               {atom = [239] fc = [ 50 50 50 ] ref = [ -14.013612 -5.323322 0.087470 ]}
               {atom = [240] fc = [ 50 50 50 ] ref = [ -13.675860 -3.827311 0.063026 ]}
               {atom = [241] fc = [ 50 50 50 ] ref = [ -13.035734 -3.354776 0.999537 ]}
               {atom = [242] fc = [ 50 50 50 ] ref = [ -12.884243 -6.149458 -0.567958 ]}
               {atom = [243] fc = [ 50 50 50 ] ref = [ -13.001449 -7.677678 -0.357614 ]}
               {atom = [244] fc = [ 50 50 50 ] ref = [ -11.947875 -8.436631 -1.185869 ]}
               {atom = [245] fc = [ 50 50 50 ] ref = [ -12.942905 -8.082288 1.129610 ]}
               {atom = [257] fc = [ 50 50 50 ] ref = [ -14.140353 -3.080873 -0.956356 ]}
               {atom = [258] fc = [ 50 50 50 ] ref = [ -13.980281 -1.632484 -1.067198 ]}
               {atom = [259] fc = [ 50 50 50 ] ref = [ -14.755268 -0.879462 0.023430 ]}
               {atom = [260] fc = [ 50 50 50 ] ref = [ -14.190047 0.017940 0.642727 ]}
               {atom = [261] fc = [ 50 50 50 ] ref = [ -14.421803 -1.166677 -2.461049 ]}
               {atom = [267] fc = [ 50 50 50 ] ref = [ -16.014273 -1.264084 0.298927 ]}
               {atom = [268] fc = [ 50 50 50 ] ref = [ -16.840293 -0.628936 1.327249 ]}
               {atom = [269] fc = [ 50 50 50 ] ref = [ -16.481685 -1.110231 2.744021 ]}
               {atom = [270] fc = [ 50 50 50 ] ref = [ -16.578321 -0.309426 3.671085 ]}
               {atom = [271] fc = [ 50 50 50 ] ref = [ -18.330661 -0.916155 1.035834 ]}
               {atom = [272] fc = [ 50 50 50 ] ref = [ -18.873488 -0.270007 -0.260251 ]}
               {atom = [273] fc = [ 50 50 50 ] ref = [ -20.280753 -0.807937 -0.599170 ]}
               {atom = [274] fc = [ 50 50 50 ] ref = [ -18.832894 1.272715 -0.210177 ]}
               {atom = [286] fc = [ 50 50 50 ] ref = [ -16.016024 -2.364038 2.917061 ]}
               {atom = [287] fc = [ 50 50 50 ] ref = [ -15.486518 -2.894184 4.184376 ]}
               {atom = [288] fc = [ 50 50 50 ] ref = [ -14.157519 -2.204078 4.569405 ]}
               {atom = [289] fc = [ 50 50 50 ] ref = [ -13.880210 -2.057429 5.759848 ]}
               {atom = [290] fc = [ 50 50 50 ] ref = [ -15.339634 -4.446195 4.151098 ]}
               {atom = [291] fc = [ 50 50 50 ] ref = [ -14.606153 -5.070869 5.358177 ]}
               {atom = [292] fc = [ 50 50 50 ] ref = [ -16.726438 -5.115042 4.060949 ]}
               {atom = [302] fc = [ 50 50 50 ] ref = [ -13.374394 -1.726698 3.583666 ]}
               {atom = [303] fc = [ 50 50 50 ] ref = [ -12.173879 -0.918083 3.802030 ]}
               {atom = [304] fc = [ 50 50 50 ] ref = [ -12.570194 0.495228 4.262716 ]}
               {atom = [305] fc = [ 50 50 50 ] ref = [ -11.979420 0.984579 5.220511 ]}
               {atom = [306] fc = [ 50 50 50 ] ref = [ -11.308431 -0.871865 2.518427 ]}
               {atom = [307] fc = [ 50 50 50 ] ref = [ -10.918361 -2.201449 2.220144 ]}
               {atom = [308] fc = [ 50 50 50 ] ref = [ -10.044632 -0.011681 2.596712 ]}
               {atom = [316] fc = [ 50 50 50 ] ref = [ -13.569270 1.141952 3.629247 ]}
               {atom = [317] fc = [ 50 50 50 ] ref = [ -14.034944 2.487973 3.993042 ]}
               {atom = [318] fc = [ 50 50 50 ] ref = [ -14.596322 2.510934 5.421443 ]}
               {atom = [319] fc = [ 50 50 50 ] ref = [ -14.092201 3.274303 6.240715 ]}
               {atom = [320] fc = [ 50 50 50 ] ref = [ -15.109654 3.035640 3.002523 ]}
               {atom = [321] fc = [ 50 50 50 ] ref = [ -14.504600 3.253057 1.600612 ]}
               {atom = [322] fc = [ 50 50 50 ] ref = [ -15.824612 4.333119 3.456254 ]}
               {atom = [323] fc = [ 50 50 50 ] ref = [ -15.563342 3.406191 0.498072 ]}
               {atom = [335] fc = [ 50 50 50 ] ref = [ -15.602040 1.667628 5.719765 ]}
               {atom = [336] fc = [ 50 50 50 ] ref = [ -16.246134 1.574530 7.035288 ]}
               {atom = [337] fc = [ 50 50 50 ] ref = [ -15.308389 1.006111 8.121198 ]}
               {atom = [338] fc = [ 50 50 50 ] ref = [ -15.558087 1.229411 9.301857 ]}
               {atom = [339] fc = [ 50 50 50 ] ref = [ -17.554232 0.732265 7.001146 ]}
               {atom = [340] fc = [ 50 50 50 ] ref = [ -17.350696 -0.774743 6.709443 ]}
               {atom = [341] fc = [ 50 50 50 ] ref = [ -18.583911 1.355318 6.039115 ]}
               {atom = [342] fc = [ 50 50 50 ] ref = [ -17.562469 -1.682315 7.928258 ]}
               {atom = [354] fc = [ 50 50 50 ] ref = [ -14.229992 0.305934 7.730246 ]}
               {atom = [355] fc = [ 50 50 50 ] ref = [ -13.201410 -0.211663 8.623228 ]}
               {atom = [356] fc = [ 50 50 50 ] ref = [ -12.195988 0.863851 9.045893 ]}
               {atom = [357] fc = [ 50 50 50 ] ref = [ -11.818251 0.902800 10.213410 ]}
               {atom = [361] fc = [ 50 50 50 ] ref = [ -11.781467 1.740895 8.116219 ]}
               {atom = [362] fc = [ 50 50 50 ] ref = [ -10.777924 2.784794 8.344439 ]}
               {atom = [363] fc = [ 50 50 50 ] ref = [ -11.380653 4.115647 8.813521 ]}
               {atom = [364] fc = [ 50 50 50 ] ref = [ -10.720062 4.818659 9.576597 ]}
               {atom = [365] fc = [ 50 50 50 ] ref = [ -9.972796 3.020333 7.046521 ]}
               {atom = [366] fc = [ 50 50 50 ] ref = [ -8.979429 1.898938 6.749014 ]}
               {atom = [367] fc = [ 50 50 50 ] ref = [ -7.907457 1.840151 7.336821 ]}
               {atom = [368] fc = [ 50 50 50 ] ref = [ -9.321211 0.982758 5.855813 ]}
               {atom = [375] fc = [ 50 50 50 ] ref = [ -12.619241 4.464588 8.415756 ]}
               {atom = [376] fc = [ 50 50 50 ] ref = [ -13.317573 5.657687 8.913695 ]}
               {atom = [377] fc = [ 50 50 50 ] ref = [ -13.781970 5.444697 10.368594 ]}
               {atom = [378] fc = [ 50 50 50 ] ref = [ -13.879677 6.413892 11.114001 ]}
               {atom = [379] fc = [ 50 50 50 ] ref = [ -14.545390 6.056091 8.029338 ]}
               {atom = [380] fc = [ 50 50 50 ] ref = [ -15.040512 7.508741 8.241259 ]}
               {atom = [381] fc = [ 50 50 50 ] ref = [ -15.753735 5.115299 8.199922 ]}
               {atom = [382] fc = [ 50 50 50 ] ref = [ -14.047317 8.603616 7.832623 ]}
               {atom = [394] fc = [ 50 50 50 ] ref = [ -14.000469 4.184723 10.788664 ]}
               {atom = [395] fc = [ 50 50 50 ] ref = [ -14.285792 3.798163 12.167838 ]}
               {atom = [396] fc = [ 50 50 50 ] ref = [ -13.057060 4.012660 13.070402 ]}
               {atom = [397] fc = [ 50 50 50 ] ref = [ -13.231105 4.452287 14.202703 ]}
               {atom = [398] fc = [ 50 50 50 ] ref = [ -14.804234 2.339659 12.183352 ]}
               {atom = [399] fc = [ 50 50 50 ] ref = [ -15.046852 1.684383 13.563979 ]}
               {atom = [400] fc = [ 50 50 50 ] ref = [ -16.014455 2.490764 14.456197 ]}
               {atom = [401] fc = [ 50 50 50 ] ref = [ -15.498623 0.217473 13.395573 ]}
               {atom = [413] fc = [ 50 50 50 ] ref = [ -11.833209 3.772420 12.561561 ]}
               {atom = [414] fc = [ 50 50 50 ] ref = [ -10.563022 4.044922 13.247810 ]}
               {atom = [415] fc = [ 50 50 50 ] ref = [ -10.335704 5.557322 13.418884 ]}
               {atom = [416] fc = [ 50 50 50 ] ref = [ -9.890163 5.979797 14.483777 ]}
               {atom = [417] fc = [ 50 50 50 ] ref = [ -9.349918 3.425036 12.487495 ]}
               {atom = [418] fc = [ 50 50 50 ] ref = [ -7.957363 3.856564 13.002290 ]}
               {atom = [419] fc = [ 50 50 50 ] ref = [ -9.432430 1.893102 12.503440 ]}
               {atom = [429] fc = [ 50 50 50 ] ref = [ -10.646400 6.364898 12.389709 ]}
               {atom = [430] fc = [ 50 50 50 ] ref = [ -10.478594 7.820982 12.392948 ]}
               {atom = [431] fc = [ 50 50 50 ] ref = [ -11.485972 8.495707 13.346981 ]}
               {atom = [432] fc = [ 50 50 50 ] ref = [ -11.100269 9.422878 14.057759 ]}
               {atom = [433] fc = [ 50 50 50 ] ref = [ -10.616050 8.389416 10.943855 ]}
               {atom = [434] fc = [ 50 50 50 ] ref = [ -9.432032 7.925203 10.058088 ]}
               {atom = [435] fc = [ 50 50 50 ] ref = [ -10.766898 9.923836 10.836026 ]}
               {atom = [436] fc = [ 50 50 50 ] ref = [ -9.700590 8.002395 8.548052 ]}
               {atom = [448] fc = [ 50 50 50 ] ref = [ -12.745417 8.023868 13.400391 ]}
               {atom = [449] fc = [ 50 50 50 ] ref = [ -13.774858 8.533763 14.311741 ]}
               {atom = [450] fc = [ 50 50 50 ] ref = [ -13.492799 8.087021 15.761700 ]}
               {atom = [451] fc = [ 50 50 50 ] ref = [ -13.655039 8.902107 16.667586 ]}
               {atom = [452] fc = [ 50 50 50 ] ref = [ -15.213110 8.145737 13.861594 ]}
               {atom = [453] fc = [ 50 50 50 ] ref = [ -16.320528 8.537759 14.861604 ]}
               {atom = [454] fc = [ 50 50 50 ] ref = [ -15.556414 8.805105 12.509768 ]}
               {atom = [464] fc = [ 50 50 50 ] ref = [ -13.026441 6.843796 15.993926 ]}
               {atom = [465] fc = [ 50 50 50 ] ref = [ -12.639865 6.350074 17.322775 ]}
               {atom = [466] fc = [ 50 50 50 ] ref = [ -11.399378 7.073613 17.886026 ]}
               {atom = [467] fc = [ 50 50 50 ] ref = [ -11.266487 7.192974 19.100813 ]}
               {atom = [468] fc = [ 50 50 50 ] ref = [ -12.451443 4.815054 17.280060 ]}
               {atom = [469] fc = [ 50 50 50 ] ref = [ -11.315490 4.391656 16.553935 ]}
               {atom = [475] fc = [ 50 50 50 ] ref = [ -10.519062 7.575669 17.006134 ]}
               {atom = [476] fc = [ 50 50 50 ] ref = [ -9.340058 8.362031 17.349718 ]}
               {atom = [477] fc = [ 50 50 50 ] ref = [ -9.717410 9.824243 17.659529 ]}
               {atom = [478] fc = [ 50 50 50 ] ref = [ -9.092136 10.432234 18.528452 ]}
               {atom = [479] fc = [ 50 50 50 ] ref = [ -8.344946 8.257024 16.172258 ]}
               {atom = [480] fc = [ 50 50 50 ] ref = [ -6.962343 8.847956 16.379846 ]}
               {atom = [481] fc = [ 50 50 50 ] ref = [ -5.950904 8.070913 16.982606 ]}
               {atom = [482] fc = [ 50 50 50 ] ref = [ -6.701908 10.201824 16.078999 ]}
               {atom = [483] fc = [ 50 50 50 ] ref = [ -4.691762 8.614409 17.187339 ]}
               {atom = [484] fc = [ 50 50 50 ] ref = [ -5.435878 10.727366 16.300321 ]}
               {atom = [485] fc = [ 50 50 50 ] ref = [ -4.433720 9.933143 16.840113 ]}
               {atom = [495] fc = [ 50 50 50 ] ref = [ -10.721775 10.389282 16.961848 ]}
               {atom = [496] fc = [ 50 50 50 ] ref = [ -11.148698 11.780678 17.117917 ]}
               {atom = [497] fc = [ 50 50 50 ] ref = [ -11.993267 11.971339 18.390710 ]}
               {atom = [498] fc = [ 50 50 50 ] ref = [ -11.821128 12.978912 19.076436 ]}
               {atom = [501] fc = [ 50 50 50 ] ref = [ -11.922230 12.190898 15.841302 ]}
               {atom = [502] fc = [ 50 50 50 ] ref = [ -12.414262 13.651734 15.806580 ]}
               {atom = [503] fc = [ 50 50 50 ] ref = [ -13.095101 14.014202 14.475772 ]}
               {atom = [504] fc = [ 50 50 50 ] ref = [ -13.590211 15.473846 14.441081 ]}
               {atom = [505] fc = [ 50 50 50 ] ref = [ -14.239227 15.816779 13.163957 ]}
               {atom = [517] fc = [ 50 50 50 ] ref = [ -12.881895 11.012912 18.710047 ]}
               {atom = [518] fc = [ 50 50 50 ] ref = [ -13.758925 11.037857 19.882403 ]}
               {atom = [519] fc = [ 50 50 50 ] ref = [ -12.947112 10.742095 21.157164 ]}
               {atom = [520] fc = [ 50 50 50 ] ref = [ -12.894853 11.587549 22.050762 ]}
               {atom = [521] fc = [ 50 50 50 ] ref = [ -14.930146 10.016457 19.720614 ]}
               {atom = [522] fc = [ 50 50 50 ] ref = [ -15.752163 9.736904 20.997949 ]}
               {atom = [523] fc = [ 50 50 50 ] ref = [ -15.887058 10.456588 18.595584 ]}
               {atom = [533] fc = [ 50 50 50 ] ref = [ -12.318688 9.556410 21.238925 ]}
               {atom = [534] fc = [ 50 50 50 ] ref = [ -11.575865 9.107105 22.413734 ]}
               {atom = [535] fc = [ 50 50 50 ] ref = [ -10.151854 9.676687 22.332482 ]}
               {atom = [536] fc = [ 50 50 50 ] ref = [ -9.356042 9.273404 21.483313 ]}
               {atom = [537] fc = [ 50 50 50 ] ref = [ -11.570076 7.556603 22.423174 ]}
               {atom = [538] fc = [ 50 50 50 ] ref = [ -11.103239 6.923124 23.732536 ]}
               {atom = [539] fc = [ 50 50 50 ] ref = [ -10.701923 7.613599 24.668448 ]}
               {atom = [540] fc = [ 50 50 50 ] ref = [ -11.151449 5.597638 23.824595 ]}
               {atom = [547] fc = [ 50 50 50 ] ref = [ -9.841594 10.607489 23.250114 ]}
               {atom = [548] fc = [ 50 50 50 ] ref = [ -8.536715 11.258540 23.369200 ]}
               {atom = [549] fc = [ 50 50 50 ] ref = [ -7.473845 10.373103 24.053678 ]}
               {atom = [550] fc = [ 50 50 50 ] ref = [ -6.303114 10.749325 24.080169 ]}
               {atom = [553] fc = [ 50 50 50 ] ref = [ -8.723649 12.608371 24.101789 ]}
               {atom = [554] fc = [ 50 50 50 ] ref = [ -9.234444 12.515776 25.557519 ]}
               {atom = [555] fc = [ 50 50 50 ] ref = [ -9.408687 13.898928 26.207434 ]}
               {atom = [556] fc = [ 50 50 50 ] ref = [ -9.916739 13.816868 27.660509 ]}
               {atom = [557] fc = [ 50 50 50 ] ref = [ -10.081351 15.146881 28.271475 ]}
               {atom = [569] fc = [ 50 50 50 ] ref = [ -7.873565 9.211590 24.599854 ]}
               {atom = [570] fc = [ 50 50 50 ] ref = [ -7.015518 8.261809 25.310604 ]}
               {atom = [571] fc = [ 50 50 50 ] ref = [ -6.311635 7.289386 24.334464 ]}
               {atom = [572] fc = [ 50 50 50 ] ref = [ -5.309609 6.684345 24.714454 ]}
               {atom = [575] fc = [ 50 50 50 ] ref = [ -7.841350 7.554105 26.422380 ]}
               {atom = [576] fc = [ 50 50 50 ] ref = [ -8.251967 6.081076 26.189053 ]}
               {atom = [577] fc = [ 50 50 50 ] ref = [ -9.267744 5.612677 27.226353 ]}
               {atom = [578] fc = [ 50 50 50 ] ref = [ -8.936359 4.875765 28.151460 ]}
               {atom = [579] fc = [ 50 50 50 ] ref = [ -10.511766 6.050086 27.086718 ]}
               {atom = [586] fc = [ 50 50 50 ] ref = [ -6.800168 7.167265 23.083771 ]}
               {atom = [587] fc = [ 50 50 50 ] ref = [ -6.171591 6.406516 21.997462 ]}
               {atom = [588] fc = [ 50 50 50 ] ref = [ -5.200173 7.264191 21.161768 ]}
               {atom = [589] fc = [ 50 50 50 ] ref = [ -4.607855 6.747264 20.216337 ]}
               {atom = [590] fc = [ 50 50 50 ] ref = [ -7.279868 5.856770 21.064533 ]}
               {atom = [591] fc = [ 50 50 50 ] ref = [ -7.965710 4.580464 21.576462 ]}
               {atom = [592] fc = [ 50 50 50 ] ref = [ -9.192903 4.265132 20.703108 ]}
               {atom = [593] fc = [ 50 50 50 ] ref = [ -6.975182 3.398058 21.609958 ]}
               {atom = [605] fc = [ 50 50 50 ] ref = [ -5.002932 8.548681 21.502744 ]}
               {atom = [606] fc = [ 50 50 50 ] ref = [ -4.128908 9.481175 20.789949 ]}
               {atom = [607] fc = [ 50 50 50 ] ref = [ -2.703642 9.458420 21.386853 ]}
               {atom = [608] fc = [ 50 50 50 ] ref = [ -2.137504 10.500736 21.718380 ]}
               {atom = [609] fc = [ 50 50 50 ] ref = [ -4.746326 10.899254 20.824968 ]}
               {atom = [610] fc = [ 50 50 50 ] ref = [ -6.140798 10.998859 20.174600 ]}
               {atom = [611] fc = [ 50 50 50 ] ref = [ -6.692251 12.436421 20.111281 ]}
               {atom = [612] fc = [ 50 50 50 ] ref = [ -6.037921 13.307444 19.019020 ]}
               {atom = [613] fc = [ 50 50 50 ] ref = [ -6.572390 14.680741 19.001177 ]}
               {atom = [627] fc = [ 50 50 50 ] ref = [ -2.113382 8.254242 21.497577 ]}
               {atom = [628] fc = [ 50 50 50 ] ref = [ -0.726217 8.004251 21.915969 ]}
               {atom = [629] fc = [ 50 50 50 ] ref = [ 0.243261 8.263518 20.739374 ]}
               {atom = [630] fc = [ 50 50 50 ] ref = [ -0.176064 8.750262 19.692894 ]}
               {atom = [631] fc = [ 50 50 50 ] ref = [ -0.582935 6.528161 22.409679 ]}
               {atom = [632] fc = [ 50 50 50 ] ref = [ -0.514307 5.571692 21.359879 ]}
               {atom = [633] fc = [ 50 50 50 ] ref = [ -1.670941 6.100539 23.408872 ]}
               {atom = [641] fc = [ 50 50 50 ] ref = [ 1.541124 7.955298 20.909052 ]}
               {atom = [642] fc = [ 50 50 50 ] ref = [ 2.591109 8.140487 19.898948 ]}
               {atom = [643] fc = [ 50 50 50 ] ref = [ 2.501637 7.072940 18.790488 ]}
               {atom = [644] fc = [ 50 50 50 ] ref = [ 2.581907 7.417297 17.611387 ]}
               {atom = [645] fc = [ 50 50 50 ] ref = [ 4.000101 8.087013 20.565727 ]}
               {atom = [646] fc = [ 50 50 50 ] ref = [ 5.196936 7.990112 19.593628 ]}
               {atom = [647] fc = [ 50 50 50 ] ref = [ 4.193671 9.289688 21.506412 ]}
               {atom = [657] fc = [ 50 50 50 ] ref = [ 2.333638 5.791906 19.164240 ]}
               {atom = [658] fc = [ 50 50 50 ] ref = [ 2.289234 4.661692 18.234512 ]}
               {atom = [659] fc = [ 50 50 50 ] ref = [ 0.967606 4.646407 17.447019 ]}
               {atom = [660] fc = [ 50 50 50 ] ref = [ 0.987227 4.396991 16.243512 ]}
               {atom = [661] fc = [ 50 50 50 ] ref = [ 2.488227 3.363086 19.030871 ]}
               {atom = [662] fc = [ 50 50 50 ] ref = [ 2.883068 2.204807 18.128618 ]}
               {atom = [663] fc = [ 50 50 50 ] ref = [ 2.041440 1.367853 17.809045 ]}
               {atom = [664] fc = [ 50 50 50 ] ref = [ 4.153595 2.125458 17.740953 ]}
               {atom = [671] fc = [ 50 50 50 ] ref = [ -0.162081 4.938827 18.112312 ]}
               {atom = [672] fc = [ 50 50 50 ] ref = [ -1.496289 4.975902 17.504214 ]}
               {atom = [673] fc = [ 50 50 50 ] ref = [ -1.712799 6.231061 16.636176 ]}
               {atom = [674] fc = [ 50 50 50 ] ref = [ -2.659991 6.258376 15.849369 ]}
               {atom = [675] fc = [ 50 50 50 ] ref = [ -2.588603 4.924938 18.596469 ]}
               {atom = [676] fc = [ 50 50 50 ] ref = [ -2.518783 3.743413 19.569176 ]}
               {atom = [677] fc = [ 50 50 50 ] ref = [ -2.649365 3.931221 20.777131 ]}
               {atom = [678] fc = [ 50 50 50 ] ref = [ -2.288841 2.525723 19.091816 ]}
               {atom = [685] fc = [ 50 50 50 ] ref = [ -0.810948 7.229015 16.719047 ]}
               {atom = [686] fc = [ 50 50 50 ] ref = [ -0.759027 8.383193 15.821096 ]}
               {atom = [687] fc = [ 50 50 50 ] ref = [ -0.242318 7.975767 14.427958 ]}
               {atom = [688] fc = [ 50 50 50 ] ref = [ -0.673690 8.553753 13.432872 ]}
               {atom = [689] fc = [ 50 50 50 ] ref = [ 0.136909 9.509384 16.399224 ]}
               {atom = [690] fc = [ 50 50 50 ] ref = [ -0.536477 10.872801 16.414922 ]}
               {atom = [691] fc = [ 50 50 50 ] ref = [ -1.086361 11.383492 17.609740 ]}
               {atom = [692] fc = [ 50 50 50 ] ref = [ -0.651686 11.618466 15.223025 ]}
               {atom = [693] fc = [ 50 50 50 ] ref = [ -1.763743 12.618039 17.608423 ]}
               {atom = [694] fc = [ 50 50 50 ] ref = [ -1.323264 12.857055 15.222670 ]}
               {atom = [695] fc = [ 50 50 50 ] ref = [ -1.884832 13.355471 16.415520 ]}
               {atom = [696] fc = [ 50 50 50 ] ref = [ -2.549581 14.546964 16.423578 ]}
               {atom = [706] fc = [ 50 50 50 ] ref = [ 0.637548 6.958783 14.348745 ]}
               {atom = [707] fc = [ 50 50 50 ] ref = [ 1.138342 6.391085 13.094466 ]}
               {atom = [708] fc = [ 50 50 50 ] ref = [ 0.126220 5.408477 12.477900 ]}
               {atom = [709] fc = [ 50 50 50 ] ref = [ 0.105526 5.260742 11.256164 ]}
               {atom = [710] fc = [ 50 50 50 ] ref = [ 2.457764 5.630805 13.345741 ]}
               {atom = [711] fc = [ 50 50 50 ] ref = [ 3.589200 6.418534 13.981888 ]}
               {atom = [712] fc = [ 50 50 50 ] ref = [ 3.985049 7.663909 13.453629 ]}
               {atom = [713] fc = [ 50 50 50 ] ref = [ 4.333380 5.856334 15.040969 ]}
               {atom = [714] fc = [ 50 50 50 ] ref = [ 5.056445 8.344139 14.012739 ]}
               {atom = [715] fc = [ 50 50 50 ] ref = [ 5.395025 6.559017 15.594251 ]}
               {atom = [716] fc = [ 50 50 50 ] ref = [ 5.752818 7.800747 15.085367 ]}
               {atom = [726] fc = [ 50 50 50 ] ref = [ -0.738232 4.780121 13.298228 ]}
               {atom = [727] fc = [ 50 50 50 ] ref = [ -1.841376 3.926950 12.843544 ]}
               {atom = [728] fc = [ 50 50 50 ] ref = [ -3.000536 4.751316 12.251152 ]}
               {atom = [729] fc = [ 50 50 50 ] ref = [ -3.784570 4.207119 11.472841 ]}
               {atom = [730] fc = [ 50 50 50 ] ref = [ -2.367091 3.066440 14.018432 ]}
               {atom = [731] fc = [ 50 50 50 ] ref = [ -1.341951 2.104253 14.662976 ]}
               {atom = [732] fc = [ 50 50 50 ] ref = [ -1.959892 1.362464 15.865621 ]}
               {atom = [733] fc = [ 50 50 50 ] ref = [ -0.709827 1.126625 13.654446 ]}
               {atom = [745] fc = [ 50 50 50 ] ref = [ -3.078446 6.060243 12.561185 ]}
               {atom = [746] fc = [ 50 50 50 ] ref = [ -3.992059 7.008319 11.925102 ]}
               {atom = [747] fc = [ 50 50 50 ] ref = [ -3.528740 7.325756 10.494579 ]}
               {atom = [748] fc = [ 50 50 50 ] ref = [ -4.377646 7.459766 9.618769 ]}
               {atom = [749] fc = [ 50 50 50 ] ref = [ -4.074400 8.300666 12.773346 ]}
               {atom = [750] fc = [ 50 50 50 ] ref = [ -5.199783 9.271362 12.343047 ]}
               {atom = [751] fc = [ 50 50 50 ] ref = [ -6.589844 8.697698 12.683403 ]}
               {atom = [752] fc = [ 50 50 50 ] ref = [ -4.981328 10.682716 12.924725 ]}
               {atom = [764] fc = [ 50 50 50 ] ref = [ -2.209540 7.419078 10.242882 ]}
               {atom = [765] fc = [ 50 50 50 ] ref = [ -1.649527 7.672327 8.913419 ]}
               {atom = [766] fc = [ 50 50 50 ] ref = [ -1.801057 6.451466 7.986372 ]}
               {atom = [767] fc = [ 50 50 50 ] ref = [ -2.002548 6.634184 6.785008 ]}
               {atom = [768] fc = [ 50 50 50 ] ref = [ -0.188493 8.148595 9.043534 ]}
               {atom = [769] fc = [ 50 50 50 ] ref = [ 0.375696 8.480947 7.784016 ]}
               {atom = [775] fc = [ 50 50 50 ] ref = [ -1.784106 5.226291 8.547567 ]}
               {atom = [776] fc = [ 50 50 50 ] ref = [ -2.159641 3.999314 7.846134 ]}
               {atom = [777] fc = [ 50 50 50 ] ref = [ -3.658326 4.010735 7.520399 ]}
               {atom = [778] fc = [ 50 50 50 ] ref = [ -4.016632 3.715235 6.386168 ]}
               {atom = [779] fc = [ 50 50 50 ] ref = [ -1.856566 2.763414 8.721840 ]}
               {atom = [780] fc = [ 50 50 50 ] ref = [ -0.369251 2.398881 8.859361 ]}
               {atom = [781] fc = [ 50 50 50 ] ref = [ -0.196645 1.249402 9.871594 ]}
               {atom = [782] fc = [ 50 50 50 ] ref = [ 0.250356 2.046404 7.497206 ]}
               {atom = [794] fc = [ 50 50 50 ] ref = [ -4.519441 4.398622 8.479200 ]}
               {atom = [795] fc = [ 50 50 50 ] ref = [ -5.970062 4.468427 8.305381 ]}
               {atom = [796] fc = [ 50 50 50 ] ref = [ -6.413032 5.540084 7.295804 ]}
               {atom = [797] fc = [ 50 50 50 ] ref = [ -7.363479 5.309946 6.553892 ]}
               {atom = [798] fc = [ 50 50 50 ] ref = [ -6.651537 4.691463 9.662691 ]}
               {atom = [804] fc = [ 50 50 50 ] ref = [ -5.699608 6.675656 7.224611 ]}
               {atom = [805] fc = [ 50 50 50 ] ref = [ -5.931845 7.762609 6.273185 ]}
               {atom = [806] fc = [ 50 50 50 ] ref = [ -5.513274 7.366501 4.848989 ]}
               {atom = [807] fc = [ 50 50 50 ] ref = [ -6.231669 7.683088 3.903273 ]}
               {atom = [808] fc = [ 50 50 50 ] ref = [ -5.195682 9.055689 6.676224 ]}
               {atom = [809] fc = [ 50 50 50 ] ref = [ -5.922264 9.750764 8.190452 ]}
               {atom = [815] fc = [ 50 50 50 ] ref = [ -4.395975 6.632304 4.700378 ]}
               {atom = [816] fc = [ 50 50 50 ] ref = [ -3.909422 6.097784 3.428355 ]}
               {atom = [817] fc = [ 50 50 50 ] ref = [ -4.808305 4.978540 2.887518 ]}
               {atom = [818] fc = [ 50 50 50 ] ref = [ -5.105824 4.950937 1.694773 ]}
               {atom = [819] fc = [ 50 50 50 ] ref = [ -2.481950 5.562583 3.616671 ]}
               {atom = [825] fc = [ 50 50 50 ] ref = [ -5.268913 4.088532 3.776312 ]}
               {atom = [826] fc = [ 50 50 50 ] ref = [ -6.123052 2.944725 3.470168 ]}
               {atom = [827] fc = [ 50 50 50 ] ref = [ -7.583998 3.358488 3.217958 ]}
               {atom = [828] fc = [ 50 50 50 ] ref = [ -8.289022 2.634220 2.518669 ]}
               {atom = [829] fc = [ 50 50 50 ] ref = [ -6.007390 1.920915 4.622163 ]}
               {atom = [830] fc = [ 50 50 50 ] ref = [ -4.655281 1.202378 4.659213 ]}
               {atom = [831] fc = [ 50 50 50 ] ref = [ -3.958634 1.002395 3.667431 ]}
               {atom = [832] fc = [ 50 50 50 ] ref = [ -4.351417 0.684411 5.878118 ]}
               {atom = [837] fc = [ 50 50 50 ] ref = [ -8.023712 4.530670 3.714426 ]}
               {atom = [838] fc = [ 50 50 50 ] ref = [ -9.325997 5.129324 3.410037 ]}
               {atom = [839] fc = [ 50 50 50 ] ref = [ -9.348252 5.675515 1.971616 ]}
               {atom = [840] fc = [ 50 50 50 ] ref = [ -10.338987 5.464887 1.273126 ]}
               {atom = [841] fc = [ 50 50 50 ] ref = [ -9.645265 6.230528 4.447342 ]}
               {atom = [842] fc = [ 50 50 50 ] ref = [ -11.018276 6.923516 4.289075 ]}
               {atom = [843] fc = [ 50 50 50 ] ref = [ -12.196306 5.936066 4.411224 ]}
               {atom = [844] fc = [ 50 50 50 ] ref = [ -11.151105 8.086845 5.286451 ]}
               {atom = [856] fc = [ 50 50 50 ] ref = [ -8.256934 6.329500 1.524837 ]}
               {atom = [857] fc = [ 50 50 50 ] ref = [ -8.065920 6.834196 0.158275 ]}
               {atom = [858] fc = [ 50 50 50 ] ref = [ -8.031595 5.668535 -0.850873 ]}
               {atom = [859] fc = [ 50 50 50 ] ref = [ -8.624676 5.780087 -1.923964 ]}
               {atom = [860] fc = [ 50 50 50 ] ref = [ -6.767867 7.696179 0.080309 ]}
               {atom = [861] fc = [ 50 50 50 ] ref = [ -6.949872 9.021928 0.856254 ]}
               {atom = [862] fc = [ 50 50 50 ] ref = [ -6.257331 7.994391 -1.341252 ]}
               {atom = [863] fc = [ 50 50 50 ] ref = [ -5.634018 9.766679 1.137096 ]}
               {atom = [875] fc = [ 50 50 50 ] ref = [ -7.382767 4.545156 -0.489683 ]}
               {atom = [876] fc = [ 50 50 50 ] ref = [ -7.356887 3.310339 -1.276615 ]}
               {atom = [877] fc = [ 50 50 50 ] ref = [ -8.761468 2.673042 -1.350889 ]}
               {atom = [878] fc = [ 50 50 50 ] ref = [ -9.163535 2.225932 -2.422375 ]}
               {atom = [879] fc = [ 50 50 50 ] ref = [ -6.283924 2.315336 -0.733061 ]}
               {atom = [880] fc = [ 50 50 50 ] ref = [ -4.860922 2.876220 -0.985760 ]}
               {atom = [881] fc = [ 50 50 50 ] ref = [ -6.382332 0.874372 -1.278404 ]}
               {atom = [882] fc = [ 50 50 50 ] ref = [ -3.753450 2.212589 -0.151508 ]}
               {atom = [894] fc = [ 50 50 50 ] ref = [ -9.519261 2.680749 -0.242486 ]}
               {atom = [895] fc = [ 50 50 50 ] ref = [ -10.865085 2.122188 -0.134407 ]}
               {atom = [896] fc = [ 50 50 50 ] ref = [ -11.938200 2.826531 -0.970435 ]}
               {atom = [897] fc = [ 50 50 50 ] ref = [ -12.860044 2.159431 -1.439986 ]}
               {atom = [901] fc = [ 50 50 50 ] ref = [ -11.817072 4.153281 -1.152573 ]}
               {atom = [902] fc = [ 50 50 50 ] ref = [ -12.840501 5.013071 -1.755740 ]}
               {atom = [903] fc = [ 50 50 50 ] ref = [ -12.463639 5.506831 -3.165577 ]}
               {atom = [904] fc = [ 50 50 50 ] ref = [ -13.352805 5.970194 -3.880775 ]}
               {atom = [905] fc = [ 50 50 50 ] ref = [ -13.151081 6.219191 -0.810379 ]}
               {atom = [906] fc = [ 50 50 50 ] ref = [ -12.063437 7.309915 -0.764929 ]}
               {atom = [907] fc = [ 50 50 50 ] ref = [ -14.519412 6.872777 -1.082691 ]}
               {atom = [917] fc = [ 50 50 50 ] ref = [ -11.194849 5.371072 -3.590985 ]}
               {atom = [918] fc = [ 50 50 50 ] ref = [ -10.717661 5.774846 -4.916570 ]}
               {atom = [919] fc = [ 50 50 50 ] ref = [ -10.099611 4.566032 -5.619053 ]}
               {atom = [920] fc = [ 50 50 50 ] ref = [ -10.629274 4.129959 -6.639575 ]}
               {atom = [921] fc = [ 50 50 50 ] ref = [ -9.727806 6.987967 -4.911393 ]}
               {atom = [922] fc = [ 50 50 50 ] ref = [ -10.409392 8.250770 -4.336014 ]}
               {atom = [923] fc = [ 50 50 50 ] ref = [ -9.135593 7.306865 -6.305473 ]}
               {atom = [924] fc = [ 50 50 50 ] ref = [ -9.455938 9.420706 -4.050425 ]}
               {atom = [936] fc = [ 50 50 50 ] ref = [ -8.974973 4.046638 -5.097514 ]}
               {atom = [937] fc = [ 50 50 50 ] ref = [ -8.111460 3.098619 -5.802040 ]}
               {atom = [938] fc = [ 50 50 50 ] ref = [ -8.796097 1.760148 -6.113021 ]}
               {atom = [939] fc = [ 50 50 50 ] ref = [ -8.723741 1.281153 -7.243661 ]}
               {atom = [940] fc = [ 50 50 50 ] ref = [ -6.864104 2.796679 -4.972761 ]}
               {atom = [941] fc = [ 50 50 50 ] ref = [ -6.104669 3.953576 -4.685882 ]}
               {atom = [947] fc = [ 50 50 50 ] ref = [ -9.499585 1.200647 -5.117792 ]}
               {atom = [948] fc = [ 50 50 50 ] ref = [ -10.228148 -0.062503 -5.182618 ]}
               {atom = [949] fc = [ 50 50 50 ] ref = [ -11.492412 0.014479 -6.053361 ]}
               {atom = [950] fc = [ 50 50 50 ] ref = [ -11.957556 -1.028651 -6.498225 ]}
               {atom = [951] fc = [ 50 50 50 ] ref = [ -10.606112 -0.517509 -3.753627 ]}
               {atom = [952] fc = [ 50 50 50 ] ref = [ -9.398464 -1.026261 -2.959102 ]}
               {atom = [953] fc = [ 50 50 50 ] ref = [ -9.681098 -1.308905 -1.186626 ]}
               {atom = [954] fc = [ 50 50 50 ] ref = [ -10.290482 -3.011619 -1.182126 ]}
               {atom = [964] fc = [ 50 50 50 ] ref = [ -12.033452 1.214866 -6.322630 ]}
               {atom = [965] fc = [ 50 50 50 ] ref = [ -13.240193 1.412665 -7.133735 ]}
               {atom = [966] fc = [ 50 50 50 ] ref = [ -12.908066 1.770797 -8.590951 ]}
               {atom = [967] fc = [ 50 50 50 ] ref = [ -13.660148 1.392423 -9.488653 ]}
               {atom = [968] fc = [ 50 50 50 ] ref = [ -14.089837 2.565173 -6.538068 ]}
               {atom = [969] fc = [ 50 50 50 ] ref = [ -14.756037 2.245757 -5.198709 ]}
               {atom = [970] fc = [ 50 50 50 ] ref = [ -15.220760 1.132305 -4.972452 ]}
               {atom = [971] fc = [ 50 50 50 ] ref = [ -14.856774 3.226016 -4.308383 ]}
               {atom = [978] fc = [ 50 50 50 ] ref = [ -11.787736 2.466507 -8.843210 ]}
               {atom = [979] fc = [ 50 50 50 ] ref = [ -11.343762 2.850405 -10.185370 ]}
               {atom = [980] fc = [ 50 50 50 ] ref = [ -10.570522 1.712966 -10.878121 ]}
               {atom = [981] fc = [ 50 50 50 ] ref = [ -10.563458 1.661757 -12.108598 ]}
               {atom = [982] fc = [ 50 50 50 ] ref = [ -10.532705 4.162881 -10.090511 ]}
               {atom = [983] fc = [ 50 50 50 ] ref = [ -11.385286 5.456702 -10.185713 ]}
               {atom = [984] fc = [ 50 50 50 ] ref = [ -12.478665 5.611513 -9.105629 ]}
               {atom = [985] fc = [ 50 50 50 ] ref = [ -10.487967 6.707899 -10.271262 ]}
               {atom = [997] fc = [ 50 50 50 ] ref = [ -9.983685 0.773523 -10.113102 ]}
               {atom = [998] fc = [ 50 50 50 ] ref = [ -9.361972 -0.439920 -10.645035 ]}
               {atom = [999] fc = [ 50 50 50 ] ref = [ -10.394701 -1.559647 -10.883998 ]}
               {atom = [1000] fc = [ 50 50 50 ] ref = [ -10.129406 -2.458402 -11.681427 ]}
               {atom = [1001] fc = [ 50 50 50 ] ref = [ -8.249357 -0.915498 -9.686866 ]}
               {atom = [1002] fc = [ 50 50 50 ] ref = [ -7.303092 -1.953604 -10.277256 ]}
               {atom = [1003] fc = [ 50 50 50 ] ref = [ -6.488467 -1.623127 -11.380770 ]}
               {atom = [1004] fc = [ 50 50 50 ] ref = [ -7.268890 -3.271300 -9.777360 ]}
               {atom = [1005] fc = [ 50 50 50 ] ref = [ -5.651175 -2.576847 -11.941036 ]}
               {atom = [1006] fc = [ 50 50 50 ] ref = [ -6.426014 -4.213907 -10.352658 ]}
               {atom = [1007] fc = [ 50 50 50 ] ref = [ -5.621115 -3.866464 -11.429881 ]}
               {atom = [1017] fc = [ 50 50 50 ] ref = [ -11.579612 -1.490301 -10.247859 ]}
               {atom = [1018] fc = [ 50 50 50 ] ref = [ -12.711694 -2.389920 -10.497261 ]}
               {atom = [1019] fc = [ 50 50 50 ] ref = [ -13.289301 -2.136817 -11.899434 ]}
               {atom = [1020] fc = [ 50 50 50 ] ref = [ -13.552786 -3.090537 -12.629415 ]}
               {atom = [1021] fc = [ 50 50 50 ] ref = [ -13.819728 -2.185254 -9.427371 ]}
               {atom = [1022] fc = [ 50 50 50 ] ref = [ -13.335853 -2.635126 -8.177710 ]}
               {atom = [1023] fc = [ 50 50 50 ] ref = [ -15.154334 -2.899351 -9.684922 ]}
               {atom = [1031] fc = [ 50 50 50 ] ref = [ -13.438512 -0.855866 -12.279930 ]}
               {atom = [1032] fc = [ 50 50 50 ] ref = [ -13.948654 -0.399852 -13.574925 ]}
               {atom = [1033] fc = [ 50 50 50 ] ref = [ -13.011968 -0.815583 -14.725374 ]}
               {atom = [1034] fc = [ 50 50 50 ] ref = [ -13.496236 -1.162454 -15.802241 ]}
               {atom = [1035] fc = [ 50 50 50 ] ref = [ -14.089272 1.148368 -13.577934 ]}
               {atom = [1036] fc = [ 50 50 50 ] ref = [ -14.903178 1.531875 -12.480962 ]}
               {atom = [1037] fc = [ 50 50 50 ] ref = [ -14.691969 1.762763 -14.851852 ]}
               {atom = [1045] fc = [ 50 50 50 ] ref = [ -11.688289 -0.828874 -14.478902 ]}
               {atom = [1046] fc = [ 50 50 50 ] ref = [ -10.658305 -1.247251 -15.427898 ]}
               {atom = [1047] fc = [ 50 50 50 ] ref = [ -10.726224 -2.752705 -15.758228 ]}
               {atom = [1048] fc = [ 50 50 50 ] ref = [ -10.401774 -3.128202 -16.883009 ]}
               {atom = [1049] fc = [ 50 50 50 ] ref = [ -9.310257 -0.809379 -14.816636 ]}
               {atom = [1050] fc = [ 50 50 50 ] ref = [ -8.049131 -1.220546 -15.545458 ]}
               {atom = [1051] fc = [ 50 50 50 ] ref = [ -7.637148 -0.523728 -16.699417 ]}
               {atom = [1052] fc = [ 50 50 50 ] ref = [ -7.267695 -2.282572 -15.045182 ]}
               {atom = [1053] fc = [ 50 50 50 ] ref = [ -6.434968 -0.879174 -17.338566 ]}
               {atom = [1054] fc = [ 50 50 50 ] ref = [ -6.065712 -2.634518 -15.683456 ]}
               {atom = [1055] fc = [ 50 50 50 ] ref = [ -5.645567 -1.927753 -16.824558 ]}
               {atom = [1056] fc = [ 50 50 50 ] ref = [ -4.472308 -2.268718 -17.426400 ]}
               {atom = [1066] fc = [ 50 50 50 ] ref = [ -11.162475 -3.600883 -14.808942 ]}
               {atom = [1067] fc = [ 50 50 50 ] ref = [ -11.313874 -5.048048 -14.993547 ]}
               {atom = [1068] fc = [ 50 50 50 ] ref = [ -12.677606 -5.367085 -15.643621 ]}
               {atom = [1069] fc = [ 50 50 50 ] ref = [ -12.719557 -6.214754 -16.534863 ]}
               {atom = [1070] fc = [ 50 50 50 ] ref = [ -11.192069 -5.800511 -13.628334 ]}
               {atom = [1071] fc = [ 50 50 50 ] ref = [ -9.763993 -5.653580 -13.051601 ]}
               {atom = [1072] fc = [ 50 50 50 ] ref = [ -11.584192 -7.297925 -13.662816 ]}
               {atom = [1073] fc = [ 50 50 50 ] ref = [ -9.638874 -6.072449 -11.578920 ]}
               {atom = [1085] fc = [ 50 50 50 ] ref = [ -13.773407 -4.702573 -15.223735 ]}
               {atom = [1086] fc = [ 50 50 50 ] ref = [ -15.137996 -4.918960 -15.732874 ]}
               {atom = [1087] fc = [ 50 50 50 ] ref = [ -15.252749 -4.531956 -17.217731 ]}
               {atom = [1088] fc = [ 50 50 50 ] ref = [ -15.698773 -5.346451 -18.025752 ]}
               {atom = [1089] fc = [ 50 50 50 ] ref = [ -16.199778 -4.147773 -14.882156 ]}
               {atom = [1090] fc = [ 50 50 50 ] ref = [ -16.351093 -4.808825 -13.492372 ]}
               {atom = [1091] fc = [ 50 50 50 ] ref = [ -17.595564 -3.982521 -15.535431 ]}
               {atom = [1092] fc = [ 50 50 50 ] ref = [ -17.122007 -3.949691 -12.481452 ]}
               {atom = [1104] fc = [ 50 50 50 ] ref = [ -14.855575 -3.297766 -17.566635 ]}
               {atom = [1105] fc = [ 50 50 50 ] ref = [ -14.963629 -2.758533 -18.922218 ]}
               {atom = [1106] fc = [ 50 50 50 ] ref = [ -13.795457 -3.205811 -19.817917 ]}
               {atom = [1107] fc = [ 50 50 50 ] ref = [ -13.898608 -3.075494 -21.037546 ]}
               {atom = [1108] fc = [ 50 50 50 ] ref = [ -14.991832 -1.214260 -18.868418 ]}
               {atom = [1109] fc = [ 50 50 50 ] ref = [ -16.187499 -0.627363 -18.100959 ]}
               {atom = [1110] fc = [ 50 50 50 ] ref = [ -16.262491 1.189087 -18.086143 ]}
               {atom = [1111] fc = [ 50 50 50 ] ref = [ -16.606487 1.543667 -19.832987 ]}
               {atom = [1121] fc = [ 50 50 50 ] ref = [ -12.682975 -3.688126 -19.224248 ]}
               {atom = [1122] fc = [ 50 50 50 ] ref = [ -11.423835 -4.072782 -19.882364 ]}
               {atom = [1123] fc = [ 50 50 50 ] ref = [ -10.718792 -2.842004 -20.502878 ]}
               {atom = [1124] fc = [ 50 50 50 ] ref = [ -9.934019 -2.969837 -21.441876 ]}
               {atom = [1125] fc = [ 50 50 50 ] ref = [ -11.629139 -5.218484 -20.912118 ]}
               {atom = [1126] fc = [ 50 50 50 ] ref = [ -10.447340 -6.190415 -20.995457 ]}
               {atom = [1127] fc = [ 50 50 50 ] ref = [ -10.533220 -7.328325 -20.539825 ]}
               {atom = [1128] fc = [ 50 50 50 ] ref = [ -9.339486 -5.771157 -21.592813 ]}
               {atom = [1135] fc = [ 50 50 50 ] ref = [ -11.057074 -1.639990 -20.014278 ]}
               {atom = [1136] fc = [ 50 50 50 ] ref = [ -10.717928 -0.355381 -20.598557 ]}
               {atom = [1137] fc = [ 50 50 50 ] ref = [ -10.747028 0.735159 -19.526455 ]}
               {atom = [1138] fc = [ 50 50 50 ] ref = [ -11.617842 0.725568 -18.655355 ]}
               {atom = [1141] fc = [ 50 50 50 ] ref = [ -11.683487 -0.085519 -21.783757 ]}
               {atom = [1142] fc = [ 50 50 50 ] ref = [ -11.550574 1.285037 -22.468949 ]}
               {atom = [1143] fc = [ 50 50 50 ] ref = [ -12.338122 1.370370 -23.785685 ]}
               {atom = [1144] fc = [ 50 50 50 ] ref = [ -12.393297 2.745319 -24.305295 ]}
               {atom = [1145] fc = [ 50 50 50 ] ref = [ -13.329606 3.666025 -24.034013 ]}
               {atom = [1146] fc = [ 50 50 50 ] ref = [ -14.369669 3.372509 -23.250824 ]}
               {atom = [1147] fc = [ 50 50 50 ] ref = [ -13.219758 4.886355 -24.556361 ]}
               {atom = [1159] fc = [ 50 50 50 ] ref = [ -9.835054 1.712177 -19.647323 ]}
               {atom = [1160] fc = [ 50 50 50 ] ref = [ -9.878300 2.957121 -18.894126 ]}
               {atom = [1161] fc = [ 50 50 50 ] ref = [ -10.729324 3.971899 -19.682872 ]}
               {atom = [1162] fc = [ 50 50 50 ] ref = [ -10.347115 4.404094 -20.771468 ]}
               {atom = [1163] fc = [ 50 50 50 ] ref = [ -8.432839 3.437973 -18.693071 ]}
               {atom = [1164] fc = [ 50 50 50 ] ref = [ -8.340617 4.591606 -17.757206 ]}
               {atom = [1165] fc = [ 50 50 50 ] ref = [ -8.331098 5.892718 -18.112478 ]}
               {atom = [1166] fc = [ 50 50 50 ] ref = [ -8.395616 4.562313 -16.301811 ]}
               {atom = [1167] fc = [ 50 50 50 ] ref = [ -8.378997 6.670847 -16.978146 ]}
               {atom = [1168] fc = [ 50 50 50 ] ref = [ -8.424521 5.906287 -15.827465 ]}
               {atom = [1169] fc = [ 50 50 50 ] ref = [ -8.444286 3.532263 -15.332505 ]}
               {atom = [1170] fc = [ 50 50 50 ] ref = [ -8.510223 6.210747 -14.458276 ]}
               {atom = [1171] fc = [ 50 50 50 ] ref = [ -8.516356 3.827734 -13.956573 ]}
               {atom = [1172] fc = [ 50 50 50 ] ref = [ -8.554011 5.165444 -13.520966 ]}
               {atom = [1183] fc = [ 50 50 50 ] ref = [ -11.888414 4.333366 -19.113926 ]}
               {atom = [1184] fc = [ 50 50 50 ] ref = [ -12.901991 5.214802 -19.698775 ]}
               {atom = [1185] fc = [ 50 50 50 ] ref = [ -13.074328 6.515059 -18.890437 ]}
               {atom = [1186] fc = [ 50 50 50 ] ref = [ -14.122458 7.155024 -18.975427 ]}
               {atom = [1187] fc = [ 50 50 50 ] ref = [ -14.219323 4.423184 -19.788050 ]}
               {atom = [1193] fc = [ 50 50 50 ] ref = [ -12.056099 6.898136 -18.102567 ]}
               {atom = [1194] fc = [ 50 50 50 ] ref = [ -12.058261 8.056131 -17.205752 ]}
               {atom = [1195] fc = [ 50 50 50 ] ref = [ -11.225373 9.232749 -17.754993 ]}
               {atom = [1196] fc = [ 50 50 50 ] ref = [ -11.337287 10.339393 -17.228603 ]}
               {atom = [1199] fc = [ 50 50 50 ] ref = [ -11.612549 7.665161 -15.781773 ]}
               {atom = [1200] fc = [ 50 50 50 ] ref = [ -12.455705 6.564100 -15.090044 ]}
               {atom = [1201] fc = [ 50 50 50 ] ref = [ -12.147319 5.132537 -15.583443 ]}
               {atom = [1202] fc = [ 50 50 50 ] ref = [ -12.303113 6.647265 -13.563456 ]}
               {atom = [1212] fc = [ 50 50 50 ] ref = [ -10.420986 9.015995 -18.809085 ]}
               {atom = [1213] fc = [ 50 50 50 ] ref = [ -9.567419 10.019569 -19.443035 ]}
               {atom = [1214] fc = [ 50 50 50 ] ref = [ -8.111066 9.953423 -18.968219 ]}
               {atom = [1215] fc = [ 50 50 50 ] ref = [ -7.776605 9.234421 -18.026871 ]}
               {atom = [1219] fc = [ 50 50 50 ] ref = [ -7.236765 10.708565 -19.648249 ]}
               {atom = [1220] fc = [ 50 50 50 ] ref = [ -5.780369 10.670165 -19.472394 ]}
               {atom = [1221] fc = [ 50 50 50 ] ref = [ -5.314872 11.414661 -18.209456 ]}
               {atom = [1222] fc = [ 50 50 50 ] ref = [ -4.358758 10.971417 -17.575717 ]}
               {atom = [1223] fc = [ 50 50 50 ] ref = [ -5.067708 11.274989 -20.704808 ]}
               {atom = [1224] fc = [ 50 50 50 ] ref = [ -5.316858 10.486941 -21.988835 ]}
               {atom = [1225] fc = [ 50 50 50 ] ref = [ -6.199218 10.828124 -22.773627 ]}
               {atom = [1226] fc = [ 50 50 50 ] ref = [ -4.558600 9.422644 -22.212202 ]}
               {atom = [1233] fc = [ 50 50 50 ] ref = [ -6.006879 12.498430 -17.812437 ]}
               {atom = [1234] fc = [ 50 50 50 ] ref = [ -5.737746 13.246791 -16.580607 ]}
               {atom = [1235] fc = [ 50 50 50 ] ref = [ -6.161773 12.436879 -15.344182 ]}
               {atom = [1236] fc = [ 50 50 50 ] ref = [ -5.434995 12.416019 -14.352802 ]}
               {atom = [1237] fc = [ 50 50 50 ] ref = [ -6.461678 14.614453 -16.661779 ]}
               {atom = [1238] fc = [ 50 50 50 ] ref = [ -6.248620 15.563097 -15.457520 ]}
               {atom = [1239] fc = [ 50 50 50 ] ref = [ -4.758812 15.890493 -15.221167 ]}
               {atom = [1240] fc = [ 50 50 50 ] ref = [ -7.105876 16.838572 -15.598607 ]}
               {atom = [1252] fc = [ 50 50 50 ] ref = [ -7.305161 11.736811 -15.423662 ]}
               {atom = [1253] fc = [ 50 50 50 ] ref = [ -7.838065 10.897558 -14.355789 ]}
               {atom = [1254] fc = [ 50 50 50 ] ref = [ -7.053246 9.586419 -14.185974 ]}
               {atom = [1255] fc = [ 50 50 50 ] ref = [ -7.042106 9.050388 -13.080757 ]}
               {atom = [1256] fc = [ 50 50 50 ] ref = [ -9.303064 10.568943 -14.663691 ]}
               {atom = [1262] fc = [ 50 50 50 ] ref = [ -6.371533 9.095379 -15.240452 ]}
               {atom = [1263] fc = [ 50 50 50 ] ref = [ -5.451913 7.955002 -15.183277 ]}
               {atom = [1264] fc = [ 50 50 50 ] ref = [ -4.209668 8.303286 -14.352826 ]}
               {atom = [1265] fc = [ 50 50 50 ] ref = [ -3.867651 7.556191 -13.438358 ]}
               {atom = [1266] fc = [ 50 50 50 ] ref = [ -5.055577 7.518630 -16.619882 ]}
               {atom = [1267] fc = [ 50 50 50 ] ref = [ -3.701701 6.313721 -16.787119 ]}
               {atom = [1272] fc = [ 50 50 50 ] ref = [ -3.556172 9.437362 -14.652185 ]}
               {atom = [1273] fc = [ 50 50 50 ] ref = [ -2.311314 9.851630 -13.999386 ]}
               {atom = [1274] fc = [ 50 50 50 ] ref = [ -2.543753 10.352509 -12.567455 ]}
               {atom = [1275] fc = [ 50 50 50 ] ref = [ -1.649809 10.204102 -11.737393 ]}
               {atom = [1276] fc = [ 50 50 50 ] ref = [ -1.565594 10.996823 -14.738716 ]}
               {atom = [1277] fc = [ 50 50 50 ] ref = [ -1.377441 10.890684 -16.248008 ]}
               {atom = [1278] fc = [ 50 50 50 ] ref = [ -1.417438 9.779472 -16.819383 ]}
               {atom = [1279] fc = [ 50 50 50 ] ref = [ -1.112496 11.949045 -16.854634 ]}
               {atom = [1284] fc = [ 50 50 50 ] ref = [ -3.736120 10.896722 -12.262720 ]}
               {atom = [1285] fc = [ 50 50 50 ] ref = [ -4.129128 11.289897 -10.910848 ]}
               {atom = [1286] fc = [ 50 50 50 ] ref = [ -4.566659 10.080524 -10.073647 ]}
               {atom = [1287] fc = [ 50 50 50 ] ref = [ -4.288066 10.075572 -8.878025 ]}
               {atom = [1288] fc = [ 50 50 50 ] ref = [ -5.262480 12.339812 -10.966392 ]}
               {atom = [1289] fc = [ 50 50 50 ] ref = [ -4.787489 13.766423 -11.323450 ]}
               {atom = [1290] fc = [ 50 50 50 ] ref = [ -5.986228 14.697187 -11.590780 ]}
               {atom = [1291] fc = [ 50 50 50 ] ref = [ -3.843319 14.359155 -10.255277 ]}
               {atom = [1303] fc = [ 50 50 50 ] ref = [ -5.188573 9.045718 -10.673125 ]}
               {atom = [1304] fc = [ 50 50 50 ] ref = [ -5.501348 7.784657 -9.993649 ]}
               {atom = [1305] fc = [ 50 50 50 ] ref = [ -4.214126 7.026716 -9.634257 ]}
               {atom = [1306] fc = [ 50 50 50 ] ref = [ -4.099911 6.551815 -8.508701 ]}
               {atom = [1307] fc = [ 50 50 50 ] ref = [ -6.450621 6.914116 -10.852863 ]}
               {atom = [1308] fc = [ 50 50 50 ] ref = [ -6.583247 5.464963 -10.461311 ]}
               {atom = [1309] fc = [ 50 50 50 ] ref = [ -7.211141 4.983644 -9.363564 ]}
               {atom = [1310] fc = [ 50 50 50 ] ref = [ -5.987030 4.303110 -11.115672 ]}
               {atom = [1311] fc = [ 50 50 50 ] ref = [ -7.029500 3.614214 -9.291802 ]}
               {atom = [1312] fc = [ 50 50 50 ] ref = [ -6.250606 3.146119 -10.325532 ]}
               {atom = [1313] fc = [ 50 50 50 ] ref = [ -5.226201 4.111146 -12.290639 ]}
               {atom = [1314] fc = [ 50 50 50 ] ref = [ -5.740939 1.878886 -10.656198 ]}
               {atom = [1315] fc = [ 50 50 50 ] ref = [ -4.735299 2.839305 -12.651394 ]}
               {atom = [1316] fc = [ 50 50 50 ] ref = [ -4.978157 1.725867 -11.827410 ]}
               {atom = [1327] fc = [ 50 50 50 ] ref = [ -3.245693 6.950947 -10.561577 ]}
               {atom = [1328] fc = [ 50 50 50 ] ref = [ -1.940546 6.332953 -10.339092 ]}
               {atom = [1329] fc = [ 50 50 50 ] ref = [ -1.093292 7.132362 -9.338184 ]}
               {atom = [1330] fc = [ 50 50 50 ] ref = [ -0.394578 6.519085 -8.537778 ]}
               {atom = [1331] fc = [ 50 50 50 ] ref = [ -1.167148 6.244948 -11.673851 ]}
               {atom = [1332] fc = [ 50 50 50 ] ref = [ -1.631347 5.126666 -12.618470 ]}
               {atom = [1333] fc = [ 50 50 50 ] ref = [ -1.109227 5.383270 -14.037006 ]}
               {atom = [1334] fc = [ 50 50 50 ] ref = [ -1.219689 3.731128 -12.110425 ]}
               {atom = [1346] fc = [ 50 50 50 ] ref = [ -1.183925 8.475671 -9.331134 ]}
               {atom = [1347] fc = [ 50 50 50 ] ref = [ -0.518068 9.333114 -8.349245 ]}
               {atom = [1348] fc = [ 50 50 50 ] ref = [ -1.095202 9.118602 -6.943186 ]}
               {atom = [1349] fc = [ 50 50 50 ] ref = [ -0.326589 8.906748 -6.013405 ]}
               {atom = [1350] fc = [ 50 50 50 ] ref = [ -0.609358 10.810095 -8.760196 ]}
               {atom = [1356] fc = [ 50 50 50 ] ref = [ -2.430083 9.087989 -6.792927 ]}
               {atom = [1357] fc = [ 50 50 50 ] ref = [ -3.136345 8.774059 -5.546002 ]}
               {atom = [1358] fc = [ 50 50 50 ] ref = [ -2.798193 7.366540 -5.021375 ]}
               {atom = [1359] fc = [ 50 50 50 ] ref = [ -2.487094 7.215878 -3.839854 ]}
               {atom = [1360] fc = [ 50 50 50 ] ref = [ -4.678583 8.960017 -5.728781 ]}
               {atom = [1361] fc = [ 50 50 50 ] ref = [ -5.068030 10.457207 -5.731127 ]}
               {atom = [1362] fc = [ 50 50 50 ] ref = [ -5.593918 8.173026 -4.771813 ]}
               {atom = [1363] fc = [ 50 50 50 ] ref = [ -5.129152 11.109949 -4.338885 ]}
               {atom = [1375] fc = [ 50 50 50 ] ref = [ -2.842940 6.354567 -5.900702 ]}
               {atom = [1376] fc = [ 50 50 50 ] ref = [ -2.662051 4.947784 -5.558736 ]}
               {atom = [1377] fc = [ 50 50 50 ] ref = [ -1.194845 4.560953 -5.276845 ]}
               {atom = [1378] fc = [ 50 50 50 ] ref = [ -0.966054 3.491873 -4.721603 ]}
               {atom = [1379] fc = [ 50 50 50 ] ref = [ -3.256698 4.037873 -6.661633 ]}
               {atom = [1380] fc = [ 50 50 50 ] ref = [ -3.582713 2.630407 -6.174478 ]}
               {atom = [1381] fc = [ 50 50 50 ] ref = [ -3.833141 2.474958 -4.960371 ]}
               {atom = [1382] fc = [ 50 50 50 ] ref = [ -3.758628 1.739955 -7.028655 ]}
               {atom = [1387] fc = [ 50 50 50 ] ref = [ -0.210808 5.415061 -5.609876 ]}
               {atom = [1388] fc = [ 50 50 50 ] ref = [ 1.211123 5.173780 -5.347142 ]}
               {atom = [1389] fc = [ 50 50 50 ] ref = [ 1.771398 6.099452 -4.261159 ]}
               {atom = [1390] fc = [ 50 50 50 ] ref = [ 2.622129 5.645024 -3.503659 ]}
               {atom = [1391] fc = [ 50 50 50 ] ref = [ 2.050648 5.255927 -6.644402 ]}
               {atom = [1392] fc = [ 50 50 50 ] ref = [ 1.964157 4.029099 -7.548353 ]}
               {atom = [1393] fc = [ 50 50 50 ] ref = [ 0.729728 3.633435 -8.096594 ]}
               {atom = [1394] fc = [ 50 50 50 ] ref = [ 3.115577 3.269394 -7.849513 ]}
               {atom = [1395] fc = [ 50 50 50 ] ref = [ 0.637319 2.503603 -8.918588 ]}
               {atom = [1396] fc = [ 50 50 50 ] ref = [ 3.029800 2.135068 -8.685501 ]}
               {atom = [1397] fc = [ 50 50 50 ] ref = [ 1.781737 1.741995 -9.213185 ]}
               {atom = [1398] fc = [ 50 50 50 ] ref = [ 1.668816 0.630727 -9.999619 ]}
               {atom = [1408] fc = [ 50 50 50 ] ref = [ 1.311356 7.358284 -4.141358 ]}
               {atom = [1409] fc = [ 50 50 50 ] ref = [ 1.762399 8.298684 -3.104378 ]}
               {atom = [1410] fc = [ 50 50 50 ] ref = [ 1.195898 7.899875 -1.730288 ]}
               {atom = [1411] fc = [ 50 50 50 ] ref = [ 1.945491 7.873336 -0.755396 ]}
               {atom = [1412] fc = [ 50 50 50 ] ref = [ 1.342284 9.765308 -3.433563 ]}
               {atom = [1413] fc = [ 50 50 50 ] ref = [ 1.506606 10.782548 -2.281118 ]}
               {atom = [1414] fc = [ 50 50 50 ] ref = [ 2.087750 10.279569 -4.679667 ]}
               {atom = [1424] fc = [ 50 50 50 ] ref = [ -0.101107 7.553178 -1.650383 ]}
               {atom = [1425] fc = [ 50 50 50 ] ref = [ -0.738797 7.112366 -0.409231 ]}
               {atom = [1426] fc = [ 50 50 50 ] ref = [ -0.276040 5.711219 0.008789 ]}
               {atom = [1427] fc = [ 50 50 50 ] ref = [ -0.187886 5.433243 1.202688 ]}
               {atom = [1428] fc = [ 50 50 50 ] ref = [ -2.267671 7.142705 -0.565516 ]}
               {atom = [1434] fc = [ 50 50 50 ] ref = [ 0.059247 4.850837 -0.963955 ]}
               {atom = [1435] fc = [ 50 50 50 ] ref = [ 0.491831 3.481711 -0.724786 ]}
               {atom = [1436] fc = [ 50 50 50 ] ref = [ 2.004591 3.399933 -0.419317 ]}
               {atom = [1437] fc = [ 50 50 50 ] ref = [ 2.403725 2.523137 0.340972 ]}
               {atom = [1438] fc = [ 50 50 50 ] ref = [ 0.047565 2.635773 -1.937778 ]}
               {atom = [1439] fc = [ 50 50 50 ] ref = [ -0.150160 1.275061 -1.613823 ]}
               {atom = [1445] fc = [ 50 50 50 ] ref = [ 2.839590 4.335383 -0.913759 ]}
               {atom = [1446] fc = [ 50 50 50 ] ref = [ 4.252560 4.466831 -0.524463 ]}
               {atom = [1447] fc = [ 50 50 50 ] ref = [ 4.369065 5.148652 0.848723 ]}
               {atom = [1448] fc = [ 50 50 50 ] ref = [ 5.276903 4.815648 1.608182 ]}
               {atom = [1449] fc = [ 50 50 50 ] ref = [ 5.007299 5.302921 -1.586158 ]}
               {atom = [1450] fc = [ 50 50 50 ] ref = [ 6.530270 5.336623 -1.424075 ]}
               {atom = [1451] fc = [ 50 50 50 ] ref = [ 7.232771 4.532842 -2.030422 ]}
               {atom = [1452] fc = [ 50 50 50 ] ref = [ 7.069824 6.291253 -0.676589 ]}
               {atom = [1459] fc = [ 50 50 50 ] ref = [ 3.434417 6.047786 1.203635 ]}
               {atom = [1460] fc = [ 50 50 50 ] ref = [ 3.344520 6.625943 2.542665 ]}
               {atom = [1461] fc = [ 50 50 50 ] ref = [ 2.944250 5.554372 3.567659 ]}
               {atom = [1462] fc = [ 50 50 50 ] ref = [ 3.441318 5.589598 4.689763 ]}
               {atom = [1463] fc = [ 50 50 50 ] ref = [ 2.343101 7.791762 2.545067 ]}
               {atom = [1469] fc = [ 50 50 50 ] ref = [ 2.123948 4.567368 3.156413 ]}
               {atom = [1470] fc = [ 50 50 50 ] ref = [ 1.713252 3.420768 3.960242 ]}
               {atom = [1471] fc = [ 50 50 50 ] ref = [ 2.885684 2.480738 4.313348 ]}
               {atom = [1472] fc = [ 50 50 50 ] ref = [ 2.884432 1.974126 5.430057 ]}
               {atom = [1473] fc = [ 50 50 50 ] ref = [ 0.555380 2.685154 3.243454 ]}
               {atom = [1474] fc = [ 50 50 50 ] ref = [ -0.123175 1.767663 4.082655 ]}
               {atom = [1480] fc = [ 50 50 50 ] ref = [ 3.893276 2.273819 3.435703 ]}
               {atom = [1481] fc = [ 50 50 50 ] ref = [ 5.073336 1.442316 3.754103 ]}
               {atom = [1482] fc = [ 50 50 50 ] ref = [ 6.118353 2.223562 4.572022 ]}
               {atom = [1483] fc = [ 50 50 50 ] ref = [ 6.852805 1.615565 5.352059 ]}
               {atom = [1484] fc = [ 50 50 50 ] ref = [ 5.763577 0.809037 2.511199 ]}
               {atom = [1485] fc = [ 50 50 50 ] ref = [ 4.768347 -0.019021 1.689280 ]}
               {atom = [1486] fc = [ 50 50 50 ] ref = [ 6.563846 1.750573 1.592477 ]}
               {atom = [1496] fc = [ 50 50 50 ] ref = [ 6.166993 3.559943 4.418877 ]}
               {atom = [1497] fc = [ 50 50 50 ] ref = [ 7.030054 4.451158 5.193803 ]}
               {atom = [1498] fc = [ 50 50 50 ] ref = [ 6.528494 4.593906 6.639318 ]}
               {atom = [1499] fc = [ 50 50 50 ] ref = [ 7.348937 4.752632 7.540575 ]}
               {atom = [1500] fc = [ 50 50 50 ] ref = [ 7.135511 5.839351 4.527647 ]}
               {atom = [1501] fc = [ 50 50 50 ] ref = [ 8.039722 5.865108 3.285184 ]}
               {atom = [1502] fc = [ 50 50 50 ] ref = [ 8.297831 7.521168 2.581846 ]}
               {atom = [1503] fc = [ 50 50 50 ] ref = [ 9.493758 8.209187 3.760674 ]}
               {atom = [1513] fc = [ 50 50 50 ] ref = [ 5.208928 4.463021 6.872114 ]}
               {atom = [1514] fc = [ 50 50 50 ] ref = [ 4.606181 4.403178 8.203677 ]}
               {atom = [1515] fc = [ 50 50 50 ] ref = [ 4.973744 3.099911 8.919780 ]}
               {atom = [1516] fc = [ 50 50 50 ] ref = [ 5.264907 3.152460 10.109943 ]}
               {atom = [1517] fc = [ 50 50 50 ] ref = [ 3.065062 4.530443 8.141744 ]}
               {atom = [1518] fc = [ 50 50 50 ] ref = [ 2.505580 5.910849 7.786992 ]}
               {atom = [1519] fc = [ 50 50 50 ] ref = [ 1.472709 6.007981 7.129514 ]}
               {atom = [1520] fc = [ 50 50 50 ] ref = [ 3.113587 7.002273 8.246604 ]}
               {atom = [1527] fc = [ 50 50 50 ] ref = [ 5.015075 1.954419 8.211717 ]}
               {atom = [1528] fc = [ 50 50 50 ] ref = [ 5.422038 0.666876 8.781758 ]}
               {atom = [1529] fc = [ 50 50 50 ] ref = [ 6.911705 0.641470 9.158715 ]}
               {atom = [1530] fc = [ 50 50 50 ] ref = [ 7.257746 0.016023 10.159787 ]}
               {atom = [1531] fc = [ 50 50 50 ] ref = [ 5.088547 -0.489834 7.816322 ]}
               {atom = [1532] fc = [ 50 50 50 ] ref = [ 3.591986 -0.668378 7.508261 ]}
               {atom = [1533] fc = [ 50 50 50 ] ref = [ 3.356007 -1.844127 6.540890 ]}
               {atom = [1534] fc = [ 50 50 50 ] ref = [ 2.749219 -0.792150 8.783007 ]}
               {atom = [1546] fc = [ 50 50 50 ] ref = [ 7.774704 1.351416 8.408311 ]}
               {atom = [1547] fc = [ 50 50 50 ] ref = [ 9.186591 1.546472 8.741725 ]}
               {atom = [1548] fc = [ 50 50 50 ] ref = [ 9.356921 2.432714 9.985048 ]}
               {atom = [1549] fc = [ 50 50 50 ] ref = [ 10.146404 2.081057 10.859080 ]}
               {atom = [1550] fc = [ 50 50 50 ] ref = [ 9.924533 2.199883 7.548265 ]}
               {atom = [1551] fc = [ 50 50 50 ] ref = [ 10.247490 1.252252 6.376350 ]}
               {atom = [1552] fc = [ 50 50 50 ] ref = [ 10.479606 2.030434 5.063062 ]}
               {atom = [1553] fc = [ 50 50 50 ] ref = [ 11.436558 0.331508 6.720366 ]}
               {atom = [1565] fc = [ 50 50 50 ] ref = [ 8.593261 3.536364 10.090624 ]}
               {atom = [1566] fc = [ 50 50 50 ] ref = [ 8.560092 4.431559 11.252677 ]}
               {atom = [1567] fc = [ 50 50 50 ] ref = [ 8.035254 3.715846 12.514268 ]}
               {atom = [1568] fc = [ 50 50 50 ] ref = [ 8.618794 3.904524 13.577703 ]}
               {atom = [1569] fc = [ 50 50 50 ] ref = [ 7.745641 5.724496 10.936395 ]}
               {atom = [1570] fc = [ 50 50 50 ] ref = [ 7.288501 6.553073 12.151524 ]}
               {atom = [1571] fc = [ 50 50 50 ] ref = [ 8.533245 6.643667 9.982780 ]}
               {atom = [1581] fc = [ 50 50 50 ] ref = [ 6.988929 2.874751 12.400812 ]}
               {atom = [1582] fc = [ 50 50 50 ] ref = [ 6.437109 2.055093 13.488946 ]}
               {atom = [1583] fc = [ 50 50 50 ] ref = [ 7.445518 0.975497 13.937414 ]}
               {atom = [1584] fc = [ 50 50 50 ] ref = [ 7.562238 0.726361 15.136004 ]}
               {atom = [1585] fc = [ 50 50 50 ] ref = [ 5.076725 1.403228 13.080538 ]}
               {atom = [1586] fc = [ 50 50 50 ] ref = [ 3.969767 2.477418 12.985099 ]}
               {atom = [1587] fc = [ 50 50 50 ] ref = [ 4.591014 0.256113 13.994063 ]}
               {atom = [1588] fc = [ 50 50 50 ] ref = [ 2.789783 2.080517 12.085938 ]}
               {atom = [1600] fc = [ 50 50 50 ] ref = [ 8.185348 0.355344 13.001549 ]}
               {atom = [1601] fc = [ 50 50 50 ] ref = [ 9.177340 -0.681322 13.299290 ]}
               {atom = [1602] fc = [ 50 50 50 ] ref = [ 10.431489 -0.094046 13.971816 ]}
               {atom = [1603] fc = [ 50 50 50 ] ref = [ 10.967487 -0.719278 14.885941 ]}
               {atom = [1604] fc = [ 50 50 50 ] ref = [ 9.549523 -1.428911 12.010853 ]}
               {atom = [1605] fc = [ 50 50 50 ] ref = [ 8.419495 -2.109852 11.499568 ]}
               {atom = [1611] fc = [ 50 50 50 ] ref = [ 10.862999 1.116328 13.569222 ]}
               {atom = [1612] fc = [ 50 50 50 ] ref = [ 11.954755 1.859311 14.203974 ]}
               {atom = [1613] fc = [ 50 50 50 ] ref = [ 11.527307 2.501732 15.535173 ]}
               {atom = [1614] fc = [ 50 50 50 ] ref = [ 12.381064 2.686358 16.401937 ]}
               {atom = [1615] fc = [ 50 50 50 ] ref = [ 12.557185 2.915305 13.245940 ]}
               {atom = [1616] fc = [ 50 50 50 ] ref = [ 13.623046 2.391663 12.292762 ]}
               {atom = [1617] fc = [ 50 50 50 ] ref = [ 14.841521 1.891847 12.803068 ]}
               {atom = [1618] fc = [ 50 50 50 ] ref = [ 13.408110 2.372065 10.898098 ]}
               {atom = [1619] fc = [ 50 50 50 ] ref = [ 15.807647 1.395667 11.937949 ]}
               {atom = [1620] fc = [ 50 50 50 ] ref = [ 14.387370 1.872566 10.049859 ]}
               {atom = [1621] fc = [ 50 50 50 ] ref = [ 15.581365 1.385777 10.567178 ]}
               {atom = [1631] fc = [ 50 50 50 ] ref = [ 10.227835 2.796086 15.729247 ]}
               {atom = [1632] fc = [ 50 50 50 ] ref = [ 9.671376 3.320668 16.978214 ]}
               {atom = [1633] fc = [ 50 50 50 ] ref = [ 9.731935 2.277241 18.109053 ]}
               {atom = [1634] fc = [ 50 50 50 ] ref = [ 10.049805 2.624876 19.246110 ]}
               {atom = [1635] fc = [ 50 50 50 ] ref = [ 8.224293 3.863224 16.827218 ]}
               {atom = [1636] fc = [ 50 50 50 ] ref = [ 7.621519 4.441683 18.112992 ]}
               {atom = [1637] fc = [ 50 50 50 ] ref = [ 8.309347 5.235205 18.796773 ]}
               {atom = [1638] fc = [ 50 50 50 ] ref = [ 6.435271 4.153288 18.392355 ]}
               {atom = [1643] fc = [ 50 50 50 ] ref = [ 9.471427 1.000706 17.786480 ]}
               {atom = [1644] fc = [ 50 50 50 ] ref = [ 9.529251 -0.100849 18.740852 ]}
               {atom = [1645] fc = [ 50 50 50 ] ref = [ 10.959124 -0.634529 18.914538 ]}
               {atom = [1646] fc = [ 50 50 50 ] ref = [ 11.315593 -1.000334 20.031678 ]}
               {atom = [1647] fc = [ 50 50 50 ] ref = [ 8.636966 -1.256918 18.259621 ]}
               {atom = [1648] fc = [ 50 50 50 ] ref = [ 7.155234 -0.905652 18.075833 ]}
               {atom = [1649] fc = [ 50 50 50 ] ref = [ 6.365911 -2.137500 17.612962 ]}
               {atom = [1650] fc = [ 50 50 50 ] ref = [ 5.103360 -1.782094 16.957758 ]}
               {atom = [1651] fc = [ 50 50 50 ] ref = [ 4.013160 -1.243587 17.508024 ]}
               {atom = [1652] fc = [ 50 50 50 ] ref = [ 3.962980 -0.959560 18.808252 ]}
               {atom = [1653] fc = [ 50 50 50 ] ref = [ 2.975033 -0.955358 16.731024 ]}
               {atom = [1667] fc = [ 50 50 50 ] ref = [ 11.791693 -0.652845 17.857329 ]}
               {atom = [1668] fc = [ 50 50 50 ] ref = [ 13.170089 -1.149776 17.921769 ]}
               {atom = [1669] fc = [ 50 50 50 ] ref = [ 14.060487 -0.286991 18.827597 ]}
               {atom = [1670] fc = [ 50 50 50 ] ref = [ 14.826412 -0.841309 19.613779 ]}
               {atom = [1671] fc = [ 50 50 50 ] ref = [ 13.761917 -1.251817 16.502585 ]}
               {atom = [1672] fc = [ 50 50 50 ] ref = [ 15.205148 -1.723611 16.435944 ]}
               {atom = [1673] fc = [ 50 50 50 ] ref = [ 15.516961 -3.069134 16.720587 ]}
               {atom = [1674] fc = [ 50 50 50 ] ref = [ 16.236300 -0.827566 16.077960 ]}
               {atom = [1675] fc = [ 50 50 50 ] ref = [ 16.845523 -3.520010 16.611910 ]}
               {atom = [1676] fc = [ 50 50 50 ] ref = [ 17.564019 -1.285059 15.962558 ]}
               {atom = [1677] fc = [ 50 50 50 ] ref = [ 17.867466 -2.638517 16.213166 ]}
               {atom = [1678] fc = [ 50 50 50 ] ref = [ 19.143176 -3.103313 16.063477 ]}
               {atom = [1688] fc = [ 50 50 50 ] ref = [ 13.937695 1.048222 18.748242 ]}
               {atom = [1689] fc = [ 50 50 50 ] ref = [ 14.695337 1.979012 19.583155 ]}
               {atom = [1690] fc = [ 50 50 50 ] ref = [ 14.155903 2.043524 21.021725 ]}
               {atom = [1691] fc = [ 50 50 50 ] ref = [ 14.909888 2.426462 21.912304 ]}
               {atom = [1692] fc = [ 50 50 50 ] ref = [ 14.739982 3.375085 18.926129 ]}
               {atom = [1693] fc = [ 50 50 50 ] ref = [ 15.495540 3.477361 17.603212 ]}
               {atom = [1694] fc = [ 50 50 50 ] ref = [ 16.740730 2.834847 17.404981 ]}
               {atom = [1695] fc = [ 50 50 50 ] ref = [ 15.029777 4.363071 16.607069 ]}
               {atom = [1696] fc = [ 50 50 50 ] ref = [ 17.435769 3.010655 16.216083 ]}
               {atom = [1697] fc = [ 50 50 50 ] ref = [ 15.739115 4.524958 15.424517 ]}
               {atom = [1698] fc = [ 50 50 50 ] ref = [ 16.933426 3.845094 15.226705 ]}
               {atom = [1708] fc = [ 50 50 50 ] ref = [ 12.903232 1.620726 21.273735 ]}
               {atom = [1709] fc = [ 50 50 50 ] ref = [ 12.343239 1.488631 22.621885 ]}
               {atom = [1710] fc = [ 50 50 50 ] ref = [ 12.841007 0.213081 23.336731 ]}
               {atom = [1711] fc = [ 50 50 50 ] ref = [ 12.731807 0.132978 24.558091 ]}
               {atom = [1712] fc = [ 50 50 50 ] ref = [ 10.804509 1.477859 22.524776 ]}
               {atom = [1713] fc = [ 50 50 50 ] ref = [ 10.320791 2.729473 22.069724 ]}
               {atom = [1719] fc = [ 50 50 50 ] ref = [ 13.401175 -0.761952 22.598585 ]}
               {atom = [1720] fc = [ 50 50 50 ] ref = [ 13.972103 -2.004328 23.124804 ]}
               {atom = [1721] fc = [ 50 50 50 ] ref = [ 15.513043 -1.898240 23.176426 ]}
               {atom = [1722] fc = [ 50 50 50 ] ref = [ 16.105986 -2.304487 24.175707 ]}
               {atom = [1723] fc = [ 50 50 50 ] ref = [ 13.525409 -3.233766 22.241973 ]}
               {atom = [1724] fc = [ 50 50 50 ] ref = [ 12.200131 -3.856274 22.750562 ]}
               {atom = [1725] fc = [ 50 50 50 ] ref = [ 14.553478 -4.378525 22.082805 ]}
               {atom = [1726] fc = [ 50 50 50 ] ref = [ 10.930852 -3.087737 22.368197 ]}
               {atom = [1738] fc = [ 50 50 50 ] ref = [ 16.162187 -1.377967 22.119012 ]}
               {atom = [1739] fc = [ 50 50 50 ] ref = [ 17.623255 -1.389283 21.957649 ]}
               {atom = [1740] fc = [ 50 50 50 ] ref = [ 18.280928 -0.190374 22.671609 ]}
               {atom = [1741] fc = [ 50 50 50 ] ref = [ 19.389028 -0.336405 23.187756 ]}
               {atom = [1742] fc = [ 50 50 50 ] ref = [ 17.997454 -1.332893 20.449059 ]}
               {atom = [1743] fc = [ 50 50 50 ] ref = [ 17.296721 -2.351888 19.757101 ]}
               {atom = [1744] fc = [ 50 50 50 ] ref = [ 19.491786 -1.502869 20.128838 ]}
               {atom = [1752] fc = [ 50 50 50 ] ref = [ 17.606020 0.971962 22.726574 ]}
               {atom = [1753] fc = [ 50 50 50 ] ref = [ 18.083686 2.203574 23.362029 ]}
               {atom = [1754] fc = [ 50 50 50 ] ref = [ 17.009498 2.754393 24.316273 ]}
               {atom = [1755] fc = [ 50 50 50 ] ref = [ 16.441133 3.809131 24.033059 ]}
               {atom = [1758] fc = [ 50 50 50 ] ref = [ 18.476875 3.232407 22.266700 ]}
               {atom = [1759] fc = [ 50 50 50 ] ref = [ 19.548568 2.751299 21.269501 ]}
               {atom = [1760] fc = [ 50 50 50 ] ref = [ 19.796105 3.758132 20.135358 ]}
               {atom = [1761] fc = [ 50 50 50 ] ref = [ 20.956096 3.384797 19.310386 ]}
               {atom = [1762] fc = [ 50 50 50 ] ref = [ 21.212209 3.786773 18.056262 ]}
               {atom = [1763] fc = [ 50 50 50 ] ref = [ 20.366990 4.585561 17.401571 ]}
               {atom = [1764] fc = [ 50 50 50 ] ref = [ 22.330090 3.380025 17.456843 ]}
               {atom = [1776] fc = [ 50 50 50 ] ref = [ 16.704641 2.080592 25.447819 ]}
               {atom = [1777] fc = [ 50 50 50 ] ref = [ 15.593871 2.470226 26.327429 ]}
               {atom = [1778] fc = [ 50 50 50 ] ref = [ 15.872930 3.714431 27.197574 ]}
               {atom = [1779] fc = [ 50 50 50 ] ref = [ 14.935033 4.270684 27.765323 ]}
               {atom = [1780] fc = [ 50 50 50 ] ref = [ 15.363290 1.217974 27.189636 ]}
               {atom = [1781] fc = [ 50 50 50 ] ref = [ 16.736473 0.572047 27.289410 ]}
               {atom = [1782] fc = [ 50 50 50 ] ref = [ 17.330352 0.836523 25.910135 ]}
               {atom = [1790] fc = [ 50 50 50 ] ref = [ 17.136795 4.157168 27.300626 ]}
               {atom = [1791] fc = [ 50 50 50 ] ref = [ 17.562246 5.253150 28.172055 ]}
               {atom = [1792] fc = [ 50 50 50 ] ref = [ 17.511647 6.625323 27.474593 ]}
               {atom = [1793] fc = [ 50 50 50 ] ref = [ 17.345730 7.632479 28.160992 ]}
               {atom = [1794] fc = [ 50 50 50 ] ref = [ 19.010064 4.975750 28.646705 ]}
               {atom = [1795] fc = [ 50 50 50 ] ref = [ 19.209264 3.655379 29.430372 ]}
               {atom = [1796] fc = [ 50 50 50 ] ref = [ 20.702553 3.419486 29.741748 ]}
               {atom = [1797] fc = [ 50 50 50 ] ref = [ 18.333420 3.577238 30.698645 ]}
               {atom = [1809] fc = [ 50 50 50 ] ref = [ 17.657161 6.675942 26.138168 ]}
               {atom = [1810] fc = [ 50 50 50 ] ref = [ 17.821543 7.902360 25.345537 ]}
               {atom = [1811] fc = [ 50 50 50 ] ref = [ 16.891072 7.944878 24.120195 ]}
               {atom = [1812] fc = [ 50 50 50 ] ref = [ 17.236620 8.559481 23.110232 ]}
               {atom = [1813] fc = [ 50 50 50 ] ref = [ 19.317183 8.086743 24.936611 ]}
               {atom = [1814] fc = [ 50 50 50 ] ref = [ 19.765408 7.052854 24.068758 ]}
               {atom = [1815] fc = [ 50 50 50 ] ref = [ 20.284248 8.137076 26.130564 ]}
               {atom = [1823] fc = [ 50 50 50 ] ref = [ 15.710210 7.311464 24.212347 ]}
               {atom = [1824] fc = [ 50 50 50 ] ref = [ 14.690149 7.302501 23.164589 ]}
               {atom = [1825] fc = [ 50 50 50 ] ref = [ 13.267601 7.388970 23.723064 ]}
               {atom = [1826] fc = [ 50 50 50 ] ref = [ 12.468640 8.173697 23.214163 ]}
               {atom = [1827] fc = [ 50 50 50 ] ref = [ 14.843212 6.134885 22.153623 ]}
               {atom = [1828] fc = [ 50 50 50 ] ref = [ 13.776689 6.131715 21.058917 ]}
               {atom = [1829] fc = [ 50 50 50 ] ref = [ 13.863309 7.035484 19.977697 ]}
               {atom = [1830] fc = [ 50 50 50 ] ref = [ 12.645323 5.293398 21.165394 ]}
               {atom = [1831] fc = [ 50 50 50 ] ref = [ 12.807608 7.135968 19.047019 ]}
               {atom = [1832] fc = [ 50 50 50 ] ref = [ 11.594254 5.396466 20.232956 ]}
               {atom = [1833] fc = [ 50 50 50 ] ref = [ 11.657123 6.334584 19.188184 ]}
               {atom = [1834] fc = [ 50 50 50 ] ref = [ 10.602657 6.489288 18.332379 ]}
               {atom = [1844] fc = [ 50 50 50 ] ref = [ 12.938462 6.570529 24.735957 ]}
               {atom = [1845] fc = [ 50 50 50 ] ref = [ 11.586129 6.427848 25.288055 ]}
               {atom = [1846] fc = [ 50 50 50 ] ref = [ 11.061062 7.712097 25.956021 ]}
               {atom = [1847] fc = [ 50 50 50 ] ref = [ 9.855633 7.956883 25.934727 ]}
               {atom = [1848] fc = [ 50 50 50 ] ref = [ 11.562330 5.278125 26.314454 ]}
               {atom = [1849] fc = [ 50 50 50 ] ref = [ 11.857681 3.887581 25.723389 ]}
               {atom = [1850] fc = [ 50 50 50 ] ref = [ 11.793192 2.776545 26.786221 ]}
               {atom = [1851] fc = [ 50 50 50 ] ref = [ 10.422992 2.554426 27.279949 ]}
               {atom = [1852] fc = [ 50 50 50 ] ref = [ 10.074170 2.000606 28.451442 ]}
               {atom = [1853] fc = [ 50 50 50 ] ref = [ 8.782548 1.864260 28.748468 ]}
               {atom = [1854] fc = [ 50 50 50 ] ref = [ 10.996445 1.590385 29.324839 ]}
               {atom = [1868] fc = [ 50 50 50 ] ref = [ 11.969802 8.543533 26.493550 ]}
               {atom = [1869] fc = [ 50 50 50 ] ref = [ 11.690963 9.853523 27.080383 ]}
               {atom = [1870] fc = [ 50 50 50 ] ref = [ 11.659407 10.986992 26.030841 ]}
               {atom = [1871] fc = [ 50 50 50 ] ref = [ 11.362802 12.125852 26.389844 ]}
               {atom = [1872] fc = [ 50 50 50 ] ref = [ 12.781612 10.139438 28.126563 ]}
               {atom = [1878] fc = [ 50 50 50 ] ref = [ 11.946442 10.687691 24.751012 ]}
               {atom = [1879] fc = [ 50 50 50 ] ref = [ 11.908841 11.617271 23.618429 ]}
               {atom = [1880] fc = [ 50 50 50 ] ref = [ 10.745654 11.320058 22.652256 ]}
               {atom = [1881] fc = [ 50 50 50 ] ref = [ 10.578063 12.047737 21.674348 ]}
               {atom = [1884] fc = [ 50 50 50 ] ref = [ 13.239123 11.529429 22.835000 ]}
               {atom = [1885] fc = [ 50 50 50 ] ref = [ 14.509017 11.811512 23.657210 ]}
               {atom = [1886] fc = [ 50 50 50 ] ref = [ 15.769496 11.724720 22.781187 ]}
               {atom = [1887] fc = [ 50 50 50 ] ref = [ 17.074571 11.971346 23.558834 ]}
               {atom = [1888] fc = [ 50 50 50 ] ref = [ 18.261352 11.805866 22.701924 ]}
               {atom = [1900] fc = [ 50 50 50 ] ref = [ 9.918470 10.295529 22.917529 ]}
               {atom = [1901] fc = [ 50 50 50 ] ref = [ 8.728878 9.968734 22.131791 ]}
               {atom = [1902] fc = [ 50 50 50 ] ref = [ 7.600577 10.955469 22.478529 ]}
               {atom = [1903] fc = [ 50 50 50 ] ref = [ 6.855032 10.756122 23.436739 ]}
               {atom = [1904] fc = [ 50 50 50 ] ref = [ 8.294895 8.518170 22.441581 ]}
               {atom = [1905] fc = [ 50 50 50 ] ref = [ 9.256189 7.442814 21.911308 ]}
               {atom = [1906] fc = [ 50 50 50 ] ref = [ 8.783169 6.015967 22.222593 ]}
               {atom = [1907] fc = [ 50 50 50 ] ref = [ 7.667952 5.585757 21.361199 ]}
               {atom = [1908] fc = [ 50 50 50 ] ref = [ 6.436977 5.200288 21.719021 ]}
               {atom = [1909] fc = [ 50 50 50 ] ref = [ 6.006598 5.309965 22.978720 ]}
               {atom = [1910] fc = [ 50 50 50 ] ref = [ 5.621876 4.692958 20.800801 ]}
               {atom = [1924] fc = [ 50 50 50 ] ref = [ 7.502053 12.027483 21.680856 ]}
               {atom = [1925] fc = [ 50 50 50 ] ref = [ 6.495626 13.082576 21.777817 ]}
               {atom = [1926] fc = [ 50 50 50 ] ref = [ 5.529345 12.975564 20.586703 ]}
               {atom = [1927] fc = [ 50 50 50 ] ref = [ 5.835831 12.345352 19.572296 ]}
               {atom = [1928] fc = [ 50 50 50 ] ref = [ 7.199509 14.469560 21.744928 ]}
               {atom = [1929] fc = [ 50 50 50 ] ref = [ 7.916659 14.691702 20.536405 ]}
               {atom = [1930] fc = [ 50 50 50 ] ref = [ 8.153494 14.684567 22.928806 ]}
               {atom = [1938] fc = [ 50 50 50 ] ref = [ 4.372277 13.645703 20.703679 ]}
               {atom = [1939] fc = [ 50 50 50 ] ref = [ 3.368049 13.787888 19.642420 ]}
               {atom = [1940] fc = [ 50 50 50 ] ref = [ 3.861382 14.759650 18.542176 ]}
               {atom = [1941] fc = [ 50 50 50 ] ref = [ 3.355714 14.716998 17.421380 ]}
               {atom = [1942] fc = [ 50 50 50 ] ref = [ 2.047325 14.349930 20.242700 ]}
               {atom = [1943] fc = [ 50 50 50 ] ref = [ 1.741162 13.669949 21.454709 ]}
               {atom = [1944] fc = [ 50 50 50 ] ref = [ 0.824323 14.224804 19.322057 ]}
               {atom = [1952] fc = [ 50 50 50 ] ref = [ 4.874517 15.593915 18.848457 ]}
               {atom = [1953] fc = [ 50 50 50 ] ref = [ 5.506804 16.565651 17.956935 ]}
               {atom = [1954] fc = [ 50 50 50 ] ref = [ 6.343716 15.828726 16.900047 ]}
               {atom = [1955] fc = [ 50 50 50 ] ref = [ 6.130358 16.026462 15.706577 ]}
               {atom = [1958] fc = [ 50 50 50 ] ref = [ 6.377894 17.544832 18.773604 ]}
               {atom = [1959] fc = [ 50 50 50 ] ref = [ 5.572388 18.413602 19.758960 ]}
               {atom = [1960] fc = [ 50 50 50 ] ref = [ 6.449501 19.439000 20.497192 ]}
               {atom = [1961] fc = [ 50 50 50 ] ref = [ 5.641062 20.330834 21.460228 ]}
               {atom = [1962] fc = [ 50 50 50 ] ref = [ 6.485261 21.324073 22.145922 ]}
               {atom = [1974] fc = [ 50 50 50 ] ref = [ 7.258557 14.946811 17.345212 ]}
               {atom = [1975] fc = [ 50 50 50 ] ref = [ 8.135426 14.141813 16.494300 ]}
               {atom = [1976] fc = [ 50 50 50 ] ref = [ 7.365613 13.028650 15.762445 ]}
               {atom = [1977] fc = [ 50 50 50 ] ref = [ 7.765345 12.651062 14.663552 ]}
               {atom = [1978] fc = [ 50 50 50 ] ref = [ 9.269567 13.537955 17.350322 ]}
               {atom = [1979] fc = [ 50 50 50 ] ref = [ 10.210906 14.596766 17.950334 ]}
               {atom = [1980] fc = [ 50 50 50 ] ref = [ 11.423359 13.993346 18.677230 ]}
               {atom = [1981] fc = [ 50 50 50 ] ref = [ 12.199769 15.032068 19.370405 ]}
               {atom = [1982] fc = [ 50 50 50 ] ref = [ 12.087135 15.407780 20.651271 ]}
               {atom = [1983] fc = [ 50 50 50 ] ref = [ 11.301455 14.744303 21.501504 ]}
               {atom = [1984] fc = [ 50 50 50 ] ref = [ 12.771327 16.466540 21.080600 ]}
               {atom = [1998] fc = [ 50 50 50 ] ref = [ 6.240174 12.554358 16.325974 ]}
               {atom = [1999] fc = [ 50 50 50 ] ref = [ 5.335479 11.597531 15.688428 ]}
               {atom = [2000] fc = [ 50 50 50 ] ref = [ 4.475054 12.253727 14.592282 ]}
               {atom = [2001] fc = [ 50 50 50 ] ref = [ 4.102198 11.581831 13.632446 ]}
               {atom = [2002] fc = [ 50 50 50 ] ref = [ 4.420179 10.987404 16.759069 ]}
               {atom = [2008] fc = [ 50 50 50 ] ref = [ 4.192481 13.562045 14.710223 ]}
               {atom = [2009] fc = [ 50 50 50 ] ref = [ 3.455783 14.346941 13.724175 ]}
               {atom = [2010] fc = [ 50 50 50 ] ref = [ 4.321972 14.802961 12.544171 ]}
               {atom = [2011] fc = [ 50 50 50 ] ref = [ 3.815159 14.899789 11.426386 ]}
               {atom = [2015] fc = [ 50 50 50 ] ref = [ 5.624336 15.046466 12.779913 ]}
               {atom = [2016] fc = [ 50 50 50 ] ref = [ 6.606076 15.437731 11.764324 ]}
               {atom = [2017] fc = [ 50 50 50 ] ref = [ 7.014859 14.232943 10.896164 ]}
               {atom = [2018] fc = [ 50 50 50 ] ref = [ 7.189329 14.406211 9.692017 ]}
               {atom = [2019] fc = [ 50 50 50 ] ref = [ 7.862220 16.073540 12.439945 ]}
               {atom = [2020] fc = [ 50 50 50 ] ref = [ 9.138385 16.156578 11.574087 ]}
               {atom = [2021] fc = [ 50 50 50 ] ref = [ 7.529164 17.477189 12.978480 ]}
               {atom = [2031] fc = [ 50 50 50 ] ref = [ 7.142094 13.026107 11.479049 ]}
               {atom = [2032] fc = [ 50 50 50 ] ref = [ 7.528515 11.797404 10.774531 ]}
               {atom = [2033] fc = [ 50 50 50 ] ref = [ 6.478285 11.343190 9.746070 ]}
               {atom = [2034] fc = [ 50 50 50 ] ref = [ 6.845545 10.866373 8.672668 ]}
               {atom = [2035] fc = [ 50 50 50 ] ref = [ 7.822432 10.672235 11.788828 ]}
               {atom = [2036] fc = [ 50 50 50 ] ref = [ 9.190000 10.810493 12.474417 ]}
               {atom = [2037] fc = [ 50 50 50 ] ref = [ 10.606140 10.409941 11.410620 ]}
               {atom = [2038] fc = [ 50 50 50 ] ref = [ 11.957442 10.821451 12.548368 ]}
               {atom = [2048] fc = [ 50 50 50 ] ref = [ 5.185313 11.546060 10.051442 ]}
               {atom = [2049] fc = [ 50 50 50 ] ref = [ 4.058816 11.334768 9.139020 ]}
               {atom = [2050] fc = [ 50 50 50 ] ref = [ 4.080001 12.391780 8.024008 ]}
               {atom = [2051] fc = [ 50 50 50 ] ref = [ 3.919595 12.036569 6.858315 ]}
               {atom = [2052] fc = [ 50 50 50 ] ref = [ 2.712642 11.436374 9.926087 ]}
               {atom = [2053] fc = [ 50 50 50 ] ref = [ 2.557682 10.242443 10.893758 ]}
               {atom = [2054] fc = [ 50 50 50 ] ref = [ 1.439175 11.594100 9.065011 ]}
               {atom = [2055] fc = [ 50 50 50 ] ref = [ 1.507706 10.470679 11.991256 ]}
               {atom = [2067] fc = [ 50 50 50 ] ref = [ 4.321872 13.667240 8.375431 ]}
               {atom = [2068] fc = [ 50 50 50 ] ref = [ 4.408564 14.791482 7.447452 ]}
               {atom = [2069] fc = [ 50 50 50 ] ref = [ 5.501167 14.624233 6.385569 ]}
               {atom = [2070] fc = [ 50 50 50 ] ref = [ 5.243103 14.882392 5.212272 ]}
               {atom = [2074] fc = [ 50 50 50 ] ref = [ 6.684910 14.121401 6.779072 ]}
               {atom = [2075] fc = [ 50 50 50 ] ref = [ 7.787007 13.803545 5.873048 ]}
               {atom = [2076] fc = [ 50 50 50 ] ref = [ 7.504046 12.558457 5.019810 ]}
               {atom = [2077] fc = [ 50 50 50 ] ref = [ 7.937424 12.530158 3.872239 ]}
               {atom = [2078] fc = [ 50 50 50 ] ref = [ 9.085879 13.597253 6.685704 ]}
               {atom = [2079] fc = [ 50 50 50 ] ref = [ 9.674848 14.887072 7.299600 ]}
               {atom = [2080] fc = [ 50 50 50 ] ref = [ 10.817959 14.557268 8.282844 ]}
               {atom = [2081] fc = [ 50 50 50 ] ref = [ 10.110618 15.903687 6.222005 ]}
               {atom = [2093] fc = [ 50 50 50 ] ref = [ 6.761547 11.560129 5.533556 ]}
               {atom = [2094] fc = [ 50 50 50 ] ref = [ 6.384539 10.357858 4.786702 ]}
               {atom = [2095] fc = [ 50 50 50 ] ref = [ 5.431535 10.677862 3.624239 ]}
               {atom = [2096] fc = [ 50 50 50 ] ref = [ 5.658860 10.195855 2.518858 ]}
               {atom = [2097] fc = [ 50 50 50 ] ref = [ 5.769641 9.312185 5.730779 ]}
               {atom = [2103] fc = [ 50 50 50 ] ref = [ 4.420170 11.533569 3.851707 ]}
               {atom = [2104] fc = [ 50 50 50 ] ref = [ 3.467921 12.000453 2.840661 ]}
               {atom = [2105] fc = [ 50 50 50 ] ref = [ 4.103462 12.917694 1.779874 ]}
               {atom = [2106] fc = [ 50 50 50 ] ref = [ 3.752756 12.805097 0.604586 ]}
               {atom = [2107] fc = [ 50 50 50 ] ref = [ 2.238055 12.650093 3.508975 ]}
               {atom = [2108] fc = [ 50 50 50 ] ref = [ 1.223923 11.673444 4.037948 ]}
               {atom = [2109] fc = [ 50 50 50 ] ref = [ 1.155276 11.188151 5.297091 ]}
               {atom = [2110] fc = [ 50 50 50 ] ref = [ 0.174850 10.977248 3.297228 ]}
               {atom = [2111] fc = [ 50 50 50 ] ref = [ 0.158306 10.240769 5.389604 ]}
               {atom = [2112] fc = [ 50 50 50 ] ref = [ -0.497734 10.082781 4.188174 ]}
               {atom = [2113] fc = [ 50 50 50 ] ref = [ -0.275754 11.008873 1.955814 ]}
               {atom = [2114] fc = [ 50 50 50 ] ref = [ -1.571442 9.277752 3.773437 ]}
               {atom = [2115] fc = [ 50 50 50 ] ref = [ -1.356156 10.210900 1.529435 ]}
               {atom = [2116] fc = [ 50 50 50 ] ref = [ -2.003164 9.349604 2.436414 ]}
               {atom = [2127] fc = [ 50 50 50 ] ref = [ 5.042941 13.795139 2.178916 ]}
               {atom = [2128] fc = [ 50 50 50 ] ref = [ 5.736083 14.736853 1.293791 ]}
               {atom = [2129] fc = [ 50 50 50 ] ref = [ 6.787262 14.022665 0.424367 ]}
               {atom = [2130] fc = [ 50 50 50 ] ref = [ 6.828318 14.278291 -0.776497 ]}
               {atom = [2131] fc = [ 50 50 50 ] ref = [ 6.392112 15.897076 2.105166 ]}
               {atom = [2132] fc = [ 50 50 50 ] ref = [ 7.469971 16.721859 1.365886 ]}
               {atom = [2133] fc = [ 50 50 50 ] ref = [ 5.307799 16.855086 2.633007 ]}
               {atom = [2143] fc = [ 50 50 50 ] ref = [ 7.615710 13.126484 0.993174 ]}
               {atom = [2144] fc = [ 50 50 50 ] ref = [ 8.632379 12.364402 0.252481 ]}
               {atom = [2145] fc = [ 50 50 50 ] ref = [ 7.971343 11.368924 -0.717456 ]}
               {atom = [2146] fc = [ 50 50 50 ] ref = [ 8.462094 11.207877 -1.832751 ]}
               {atom = [2147] fc = [ 50 50 50 ] ref = [ 9.620907 11.643689 1.223587 ]}
               {atom = [2148] fc = [ 50 50 50 ] ref = [ 10.491663 12.688444 1.967089 ]}
               {atom = [2149] fc = [ 50 50 50 ] ref = [ 10.532099 10.577445 0.577194 ]}
               {atom = [2150] fc = [ 50 50 50 ] ref = [ 11.210469 12.144363 3.211663 ]}
               {atom = [2162] fc = [ 50 50 50 ] ref = [ 6.833942 10.763092 -0.334042 ]}
               {atom = [2163] fc = [ 50 50 50 ] ref = [ 6.053731 9.882740 -1.202445 ]}
               {atom = [2164] fc = [ 50 50 50 ] ref = [ 5.452502 10.640958 -2.392994 ]}
               {atom = [2165] fc = [ 50 50 50 ] ref = [ 5.431780 10.097050 -3.493112 ]}
               {atom = [2166] fc = [ 50 50 50 ] ref = [ 4.957648 9.176119 -0.396303 ]}
               {atom = [2167] fc = [ 50 50 50 ] ref = [ 5.554744 8.317702 0.555842 ]}
               {atom = [2173] fc = [ 50 50 50 ] ref = [ 5.021450 11.899980 -2.187691 ]}
               {atom = [2174] fc = [ 50 50 50 ] ref = [ 4.536094 12.795357 -3.235318 ]}
               {atom = [2175] fc = [ 50 50 50 ] ref = [ 5.652382 13.159376 -4.227273 ]}
               {atom = [2176] fc = [ 50 50 50 ] ref = [ 5.445843 13.020970 -5.428190 ]}
               {atom = [2177] fc = [ 50 50 50 ] ref = [ 3.856696 14.030740 -2.600297 ]}
               {atom = [2178] fc = [ 50 50 50 ] ref = [ 3.337699 15.072658 -3.578672 ]}
               {atom = [2179] fc = [ 50 50 50 ] ref = [ 2.101153 14.876343 -4.229845 ]}
               {atom = [2180] fc = [ 50 50 50 ] ref = [ 4.157847 16.151455 -3.975801 ]}
               {atom = [2181] fc = [ 50 50 50 ] ref = [ 1.678494 15.773520 -5.201899 ]}
               {atom = [2182] fc = [ 50 50 50 ] ref = [ 3.718870 17.033754 -4.953890 ]}
               {atom = [2183] fc = [ 50 50 50 ] ref = [ 2.482571 16.848421 -5.560166 ]}
               {atom = [2193] fc = [ 50 50 50 ] ref = [ 6.824790 13.597527 -3.738001 ]}
               {atom = [2194] fc = [ 50 50 50 ] ref = [ 7.962015 14.050357 -4.546902 ]}
               {atom = [2195] fc = [ 50 50 50 ] ref = [ 8.577567 12.925488 -5.407060 ]}
               {atom = [2196] fc = [ 50 50 50 ] ref = [ 8.995864 13.195166 -6.531977 ]}
               {atom = [2197] fc = [ 50 50 50 ] ref = [ 9.045131 14.704572 -3.631525 ]}
               {atom = [2198] fc = [ 50 50 50 ] ref = [ 10.441767 14.910563 -4.258238 ]}
               {atom = [2199] fc = [ 50 50 50 ] ref = [ 8.541349 16.053150 -3.081574 ]}
               {atom = [2209] fc = [ 50 50 50 ] ref = [ 8.618665 11.678984 -4.907609 ]}
               {atom = [2210] fc = [ 50 50 50 ] ref = [ 9.210957 10.540401 -5.614654 ]}
               {atom = [2211] fc = [ 50 50 50 ] ref = [ 8.256368 9.884730 -6.632008 ]}
               {atom = [2212] fc = [ 50 50 50 ] ref = [ 8.738645 9.133678 -7.480045 ]}
               {atom = [2213] fc = [ 50 50 50 ] ref = [ 9.671080 9.482614 -4.581763 ]}
               {atom = [2214] fc = [ 50 50 50 ] ref = [ 10.911607 9.876736 -3.747314 ]}
               {atom = [2215] fc = [ 50 50 50 ] ref = [ 11.200031 8.811064 -2.672174 ]}
               {atom = [2216] fc = [ 50 50 50 ] ref = [ 12.159327 10.149517 -4.612967 ]}
               {atom = [2228] fc = [ 50 50 50 ] ref = [ 6.939570 10.160360 -6.575131 ]}
               {atom = [2229] fc = [ 50 50 50 ] ref = [ 5.926580 9.491622 -7.395687 ]}
               {atom = [2230] fc = [ 50 50 50 ] ref = [ 5.117223 10.442985 -8.275032 ]}
               {atom = [2231] fc = [ 50 50 50 ] ref = [ 5.037673 10.198138 -9.475725 ]}
               {atom = [2232] fc = [ 50 50 50 ] ref = [ 5.015583 8.589222 -6.541263 ]}
               {atom = [2233] fc = [ 50 50 50 ] ref = [ 5.642427 7.312700 -6.067757 ]}
               {atom = [2234] fc = [ 50 50 50 ] ref = [ 6.025632 7.009154 -4.805892 ]}
               {atom = [2235] fc = [ 50 50 50 ] ref = [ 6.001623 6.158166 -6.880845 ]}
               {atom = [2236] fc = [ 50 50 50 ] ref = [ 6.560935 5.734285 -4.780608 ]}
               {atom = [2237] fc = [ 50 50 50 ] ref = [ 6.556217 5.154845 -6.031283 ]}
               {atom = [2238] fc = [ 50 50 50 ] ref = [ 5.908346 5.856750 -8.258998 ]}
               {atom = [2239] fc = [ 50 50 50 ] ref = [ 6.955792 3.899230 -6.519207 ]}
               {atom = [2240] fc = [ 50 50 50 ] ref = [ 6.303084 4.602535 -8.758785 ]}
               {atom = [2241] fc = [ 50 50 50 ] ref = [ 6.799178 3.614270 -7.887847 ]}
               {atom = [2252] fc = [ 50 50 50 ] ref = [ 4.496089 11.493354 -7.710732 ]}
               {atom = [2253] fc = [ 50 50 50 ] ref = [ 3.624069 12.419177 -8.442326 ]}
               {atom = [2254] fc = [ 50 50 50 ] ref = [ 4.284335 13.101600 -9.663977 ]}
               {atom = [2255] fc = [ 50 50 50 ] ref = [ 3.726298 12.945311 -10.748385 ]}
               {atom = [2256] fc = [ 50 50 50 ] ref = [ 2.890721 13.388148 -7.496953 ]}
               {atom = [2262] fc = [ 50 50 50 ] ref = [ 5.463550 13.770869 -9.571922 ]}
               {atom = [2263] fc = [ 50 50 50 ] ref = [ 6.202778 14.282440 -10.744301 ]}
               {atom = [2264] fc = [ 50 50 50 ] ref = [ 6.561201 13.222688 -11.808731 ]}
               {atom = [2265] fc = [ 50 50 50 ] ref = [ 6.605597 13.545058 -12.992972 ]}
               {atom = [2266] fc = [ 50 50 50 ] ref = [ 7.476037 14.906263 -10.144207 ]}
               {atom = [2267] fc = [ 50 50 50 ] ref = [ 7.091530 15.269651 -8.722873 ]}
               {atom = [2268] fc = [ 50 50 50 ] ref = [ 6.143883 14.144401 -8.332195 ]}
               {atom = [2276] fc = [ 50 50 50 ] ref = [ 6.815099 11.969264 -11.395892 ]}
               {atom = [2277] fc = [ 50 50 50 ] ref = [ 7.245849 10.879812 -12.271724 ]}
               {atom = [2278] fc = [ 50 50 50 ] ref = [ 6.071679 10.203524 -13.006764 ]}
               {atom = [2279] fc = [ 50 50 50 ] ref = [ 6.273832 9.657480 -14.089471 ]}
               {atom = [2280] fc = [ 50 50 50 ] ref = [ 8.010596 9.861253 -11.414641 ]}
               {atom = [2286] fc = [ 50 50 50 ] ref = [ 4.853024 10.249494 -12.445419 ]}
               {atom = [2287] fc = [ 50 50 50 ] ref = [ 3.636079 9.689484 -13.039268 ]}
               {atom = [2288] fc = [ 50 50 50 ] ref = [ 2.928028 10.764073 -13.892582 ]}
               {atom = [2289] fc = [ 50 50 50 ] ref = [ 2.398704 10.429842 -14.952957 ]}
               {atom = [2290] fc = [ 50 50 50 ] ref = [ 2.694190 9.178488 -11.907620 ]}
               {atom = [2291] fc = [ 50 50 50 ] ref = [ 3.359000 8.001143 -11.151938 ]}
               {atom = [2292] fc = [ 50 50 50 ] ref = [ 1.279449 8.775626 -12.372672 ]}
               {atom = [2293] fc = [ 50 50 50 ] ref = [ 2.703601 7.658305 -9.809739 ]}
               {atom = [2305] fc = [ 50 50 50 ] ref = [ 2.919619 12.035067 -13.449970 ]}
               {atom = [2306] fc = [ 50 50 50 ] ref = [ 2.207403 13.132759 -14.107509 ]}
               {atom = [2307] fc = [ 50 50 50 ] ref = [ 3.050179 13.781362 -15.218555 ]}
               {atom = [2308] fc = [ 50 50 50 ] ref = [ 2.523331 13.997636 -16.309553 ]}
               {atom = [2309] fc = [ 50 50 50 ] ref = [ 1.833258 14.220188 -13.068227 ]}
               {atom = [2310] fc = [ 50 50 50 ] ref = [ 0.730555 13.822694 -12.058961 ]}
               {atom = [2311] fc = [ 50 50 50 ] ref = [ 0.763797 14.704567 -10.792055 ]}
               {atom = [2312] fc = [ 50 50 50 ] ref = [ -0.666829 13.807764 -12.712609 ]}
               {atom = [2324] fc = [ 50 50 50 ] ref = [ 4.323941 14.129708 -14.951026 ]}
               {atom = [2325] fc = [ 50 50 50 ] ref = [ 5.099707 15.032974 -15.811463 ]}
               {atom = [2326] fc = [ 50 50 50 ] ref = [ 6.112899 14.326645 -16.726370 ]}
               {atom = [2327] fc = [ 50 50 50 ] ref = [ 6.749141 15.002776 -17.536098 ]}
               {atom = [2328] fc = [ 50 50 50 ] ref = [ 5.809240 16.102481 -14.946212 ]}
               {atom = [2329] fc = [ 50 50 50 ] ref = [ 4.938697 16.880037 -13.963756 ]}
               {atom = [2330] fc = [ 50 50 50 ] ref = [ 3.637571 17.312182 -14.309111 ]}
               {atom = [2331] fc = [ 50 50 50 ] ref = [ 5.493246 17.315840 -12.741038 ]}
               {atom = [2332] fc = [ 50 50 50 ] ref = [ 2.893521 18.067226 -13.412143 ]}
               {atom = [2333] fc = [ 50 50 50 ] ref = [ 4.733605 18.070491 -11.857382 ]}
               {atom = [2334] fc = [ 50 50 50 ] ref = [ 3.435333 18.436308 -12.187762 ]}
               {atom = [2344] fc = [ 50 50 50 ] ref = [ 6.255789 12.992266 -16.647503 ]}
               {atom = [2345] fc = [ 50 50 50 ] ref = [ 7.209583 12.233105 -17.460522 ]}
               {atom = [2346] fc = [ 50 50 50 ] ref = [ 6.835352 12.192211 -18.956275 ]}
               {atom = [2347] fc = [ 50 50 50 ] ref = [ 7.730843 12.187120 -19.798212 ]}
               {atom = [2348] fc = [ 50 50 50 ] ref = [ 7.385635 10.824559 -16.869105 ]}
               {atom = [2349] fc = [ 50 50 50 ] ref = [ 8.385837 9.940248 -17.552834 ]}
               {atom = [2350] fc = [ 50 50 50 ] ref = [ 8.094937 9.025508 -18.502157 ]}
               {atom = [2351] fc = [ 50 50 50 ] ref = [ 9.839565 9.922879 -17.415421 ]}
               {atom = [2352] fc = [ 50 50 50 ] ref = [ 9.255487 8.417299 -18.936109 ]}
               {atom = [2353] fc = [ 50 50 50 ] ref = [ 10.366068 8.935752 -18.304705 ]}
               {atom = [2354] fc = [ 50 50 50 ] ref = [ 10.771473 10.639554 -16.627905 ]}
               {atom = [2355] fc = [ 50 50 50 ] ref = [ 11.742927 8.670111 -18.402345 ]}
               {atom = [2356] fc = [ 50 50 50 ] ref = [ 12.155278 10.382524 -16.717530 ]}
               {atom = [2357] fc = [ 50 50 50 ] ref = [ 12.641232 9.399117 -17.601611 ]}
               {atom = [2368] fc = [ 50 50 50 ] ref = [ 5.533774 12.209037 -19.289765 ]}
               {atom = [2369] fc = [ 50 50 50 ] ref = [ 5.016557 12.239315 -20.661223 ]}
               {atom = [2370] fc = [ 50 50 50 ] ref = [ 5.363535 13.538331 -21.417151 ]}
               {atom = [2371] fc = [ 50 50 50 ] ref = [ 5.503219 13.508685 -22.637939 ]}
               {atom = [2372] fc = [ 50 50 50 ] ref = [ 3.490161 11.997178 -20.625387 ]}
               {atom = [2373] fc = [ 50 50 50 ] ref = [ 2.666631 13.135592 -19.977998 ]}
               {atom = [2374] fc = [ 50 50 50 ] ref = [ 1.255872 12.695079 -19.596712 ]}
               {atom = [2375] fc = [ 50 50 50 ] ref = [ 0.484244 12.239022 -20.440020 ]}
               {atom = [2376] fc = [ 50 50 50 ] ref = [ 0.916323 12.835660 -18.323317 ]}
               {atom = [2385] fc = [ 50 50 50 ] ref = [ 5.548490 14.659104 -20.699657 ]}
               {atom = [2386] fc = [ 50 50 50 ] ref = [ 5.928204 15.953565 -21.266110 ]}
               {atom = [2387] fc = [ 50 50 50 ] ref = [ 7.456017 16.067833 -21.412296 ]}
               {atom = [2388] fc = [ 50 50 50 ] ref = [ 7.913700 16.751515 -22.326484 ]}
               {atom = [2389] fc = [ 50 50 50 ] ref = [ 5.399298 17.083206 -20.358162 ]}
               {atom = [2390] fc = [ 50 50 50 ] ref = [ 3.883681 17.192449 -20.302374 ]}
               {atom = [2391] fc = [ 50 50 50 ] ref = [ 3.192569 17.917458 -21.295834 ]}
               {atom = [2392] fc = [ 50 50 50 ] ref = [ 3.158236 16.574230 -19.262910 ]}
               {atom = [2393] fc = [ 50 50 50 ] ref = [ 1.789023 18.025529 -21.248546 ]}
               {atom = [2394] fc = [ 50 50 50 ] ref = [ 1.754671 16.678572 -19.216362 ]}
               {atom = [2395] fc = [ 50 50 50 ] ref = [ 1.068589 17.406888 -20.207573 ]}
               {atom = [2396] fc = [ 50 50 50 ] ref = [ -0.290299 17.512164 -20.154668 ]}
               {atom = [2406] fc = [ 50 50 50 ] ref = [ 8.239045 15.379777 -20.556143 ]}
               {atom = [2407] fc = [ 50 50 50 ] ref = [ 9.701705 15.309258 -20.632528 ]}
               {atom = [2408] fc = [ 50 50 50 ] ref = [ 10.158222 14.459594 -21.833712 ]}
               {atom = [2409] fc = [ 50 50 50 ] ref = [ 11.094297 14.850428 -22.529318 ]}
               {atom = [2410] fc = [ 50 50 50 ] ref = [ 10.233110 14.784257 -19.274897 ]}
               {atom = [2411] fc = [ 50 50 50 ] ref = [ 11.703652 14.404203 -19.203867 ]}
               {atom = [2412] fc = [ 50 50 50 ] ref = [ 12.694801 15.404985 -19.119479 ]}
               {atom = [2413] fc = [ 50 50 50 ] ref = [ 12.098244 13.057318 -19.360050 ]}
               {atom = [2414] fc = [ 50 50 50 ] ref = [ 14.038110 15.052342 -19.132690 ]}
               {atom = [2415] fc = [ 50 50 50 ] ref = [ 13.446554 12.726845 -19.370225 ]}
               {atom = [2416] fc = [ 50 50 50 ] ref = [ 14.411771 13.719220 -19.252119 ]}
               {atom = [2426] fc = [ 50 50 50 ] ref = [ 9.479970 13.327064 -22.091424 ]}
               {atom = [2427] fc = [ 50 50 50 ] ref = [ 9.676027 12.470459 -23.265811 ]}
               {atom = [2428] fc = [ 50 50 50 ] ref = [ 9.196583 13.184006 -24.549898 ]}
               {atom = [2429] fc = [ 50 50 50 ] ref = [ 9.769774 12.971915 -25.617784 ]}
               {atom = [2430] fc = [ 50 50 50 ] ref = [ 8.906274 11.124462 -23.075307 ]}
               {atom = [2431] fc = [ 50 50 50 ] ref = [ 8.747705 10.245241 -24.335127 ]}
               {atom = [2432] fc = [ 50 50 50 ] ref = [ 9.555663 10.285800 -21.957776 ]}
               {atom = [2442] fc = [ 50 50 50 ] ref = [ 8.162611 14.034107 -24.430613 ]}
               {atom = [2443] fc = [ 50 50 50 ] ref = [ 7.523852 14.772870 -25.516041 ]}
               {atom = [2444] fc = [ 50 50 50 ] ref = [ 6.342618 14.028439 -26.153845 ]}
               {atom = [2445] fc = [ 50 50 50 ] ref = [ 5.731236 14.553998 -27.083307 ]}
               {atom = [2449] fc = [ 50 50 50 ] ref = [ 6.034806 12.811994 -25.671050 ]}
               {atom = [2450] fc = [ 50 50 50 ] ref = [ 4.973188 11.922385 -26.139373 ]}
               {atom = [2451] fc = [ 50 50 50 ] ref = [ 4.402525 11.144352 -24.949362 ]}
               {atom = [2452] fc = [ 50 50 50 ] ref = [ 5.121079 10.858191 -23.989830 ]}
               {atom = [2455] fc = [ 50 50 50 ] ref = [ 5.512000 10.934744 -27.204950 ]}
               {atom = [2456] fc = [ 50 50 50 ] ref = [ 5.986526 11.584966 -28.518314 ]}
               {atom = [2457] fc = [ 50 50 50 ] ref = [ 6.366016 10.550790 -29.591166 ]}
               {atom = [2458] fc = [ 50 50 50 ] ref = [ 6.852188 11.205295 -30.899097 ]}
               {atom = [2459] fc = [ 50 50 50 ] ref = [ 7.211863 10.209826 -31.923101 ]}
               {atom = [2471] fc = [ 50 50 50 ] ref = [ 3.132381 10.730426 -25.058732 ]}
               {atom = [2472] fc = [ 50 50 50 ] ref = [ 2.507012 9.754394 -24.173900 ]}
               {atom = [2473] fc = [ 50 50 50 ] ref = [ 2.675016 8.358529 -24.801304 ]}
               {atom = [2474] fc = [ 50 50 50 ] ref = [ 2.185433 8.116660 -25.905564 ]}
               {atom = [2475] fc = [ 50 50 50 ] ref = [ 1.022958 10.148817 -23.971023 ]}
               {atom = [2476] fc = [ 50 50 50 ] ref = [ 0.106954 9.010179 -23.477151 ]}
               {atom = [2477] fc = [ 50 50 50 ] ref = [ -1.267364 9.478432 -22.990544 ]}
               {atom = [2478] fc = [ 50 50 50 ] ref = [ -1.182855 10.099847 -21.663702 ]}
               {atom = [2479] fc = [ 50 50 50 ] ref = [ -1.536976 9.567852 -20.489534 ]}
               {atom = [2480] fc = [ 50 50 50 ] ref = [ -2.123469 8.372751 -20.401790 ]}
               {atom = [2481] fc = [ 50 50 50 ] ref = [ -1.299706 10.275311 -19.399555 ]}
               {atom = [2495] fc = [ 50 50 50 ] ref = [ 3.335931 7.437570 -24.079529 ]}
               {atom = [2496] fc = [ 50 50 50 ] ref = [ 3.523398 6.037973 -24.485384 ]}
               {atom = [2497] fc = [ 50 50 50 ] ref = [ 2.265401 5.215081 -24.151132 ]}
               {atom = [2498] fc = [ 50 50 50 ] ref = [ 1.958474 4.272221 -24.879157 ]}
               {atom = [2499] fc = [ 50 50 50 ] ref = [ 4.730623 5.390775 -23.751845 ]}
               {atom = [2500] fc = [ 50 50 50 ] ref = [ 5.875529 6.219306 -23.888493 ]}
               {atom = [2501] fc = [ 50 50 50 ] ref = [ 5.119438 3.981571 -24.231930 ]}
               {atom = [2509] fc = [ 50 50 50 ] ref = [ 1.554971 5.566662 -23.061944 ]}
               {atom = [2510] fc = [ 50 50 50 ] ref = [ 0.390278 4.861406 -22.524008 ]}
               {atom = [2511] fc = [ 50 50 50 ] ref = [ -0.773250 4.990673 -23.535782 ]}
               {atom = [2512] fc = [ 50 50 50 ] ref = [ -1.263354 6.103404 -23.736807 ]}
               {atom = [2515] fc = [ 50 50 50 ] ref = [ -0.035150 5.487404 -21.164981 ]}
               {atom = [2516] fc = [ 50 50 50 ] ref = [ -1.250151 4.785440 -20.521109 ]}
               {atom = [2517] fc = [ 50 50 50 ] ref = [ 1.130256 5.513936 -20.159595 ]}
               {atom = [2525] fc = [ 50 50 50 ] ref = [ -1.207089 3.898651 -24.204716 ]}
               {atom = [2526] fc = [ 50 50 50 ] ref = [ -2.155193 3.981040 -25.320804 ]}
               {atom = [2527] fc = [ 50 50 50 ] ref = [ -3.594470 4.227035 -24.816407 ]}
               {atom = [2528] fc = [ 50 50 50 ] ref = [ -3.923861 3.761790 -23.722661 ]}
               {atom = [2529] fc = [ 50 50 50 ] ref = [ -1.998505 2.622198 -26.024593 ]}
               {atom = [2530] fc = [ 50 50 50 ] ref = [ -1.589820 1.652808 -24.929393 ]}
               {atom = [2531] fc = [ 50 50 50 ] ref = [ -0.765017 2.518533 -23.981665 ]}
               {atom = [2539] fc = [ 50 50 50 ] ref = [ -4.450653 4.947628 -25.583776 ]}
               {atom = [2540] fc = [ 50 50 50 ] ref = [ -5.875792 5.164460 -25.279121 ]}
               {atom = [2541] fc = [ 50 50 50 ] ref = [ -6.636182 3.866230 -24.954290 ]}
               {atom = [2542] fc = [ 50 50 50 ] ref = [ -6.607341 2.912156 -25.732604 ]}
               {atom = [2543] fc = [ 50 50 50 ] ref = [ -6.431808 5.843974 -26.543663 ]}
               {atom = [2544] fc = [ 50 50 50 ] ref = [ -5.243393 6.581121 -27.127060 ]}
               {atom = [2545] fc = [ 50 50 50 ] ref = [ -4.081825 5.643848 -26.823439 ]}
               {atom = [2553] fc = [ 50 50 50 ] ref = [ -7.294683 3.846474 -23.788926 ]}
               {atom = [2554] fc = [ 50 50 50 ] ref = [ -8.035801 2.704461 -23.269159 ]}
               {atom = [2555] fc = [ 50 50 50 ] ref = [ -7.239270 1.801300 -22.317202 ]}
               {atom = [2556] fc = [ 50 50 50 ] ref = [ -7.791919 0.814089 -21.841455 ]}
               {atom = [2560] fc = [ 50 50 50 ] ref = [ -5.978098 2.140510 -22.006823 ]}
               {atom = [2561] fc = [ 50 50 50 ] ref = [ -5.152428 1.502666 -20.979917 ]}
               {atom = [2562] fc = [ 50 50 50 ] ref = [ -4.657325 2.557898 -19.985379 ]}
               {atom = [2563] fc = [ 50 50 50 ] ref = [ -4.675995 3.756075 -20.274821 ]}
               {atom = [2564] fc = [ 50 50 50 ] ref = [ -3.950143 0.806284 -21.673452 ]}
               {atom = [2565] fc = [ 50 50 50 ] ref = [ -4.120481 -0.709929 -21.909214 ]}
               {atom = [2566] fc = [ 50 50 50 ] ref = [ -4.013558 -1.546080 -20.635165 ]}
               {atom = [2567] fc = [ 50 50 50 ] ref = [ -3.949998 -2.790412 -20.743490 ]}
               {atom = [2568] fc = [ 50 50 50 ] ref = [ -3.981265 -0.964003 -19.530005 ]}
               {atom = [2575] fc = [ 50 50 50 ] ref = [ -4.213515 2.098906 -18.804384 ]}
               {atom = [2576] fc = [ 50 50 50 ] ref = [ -3.691119 2.945449 -17.740208 ]}
               {atom = [2577] fc = [ 50 50 50 ] ref = [ -2.560571 2.233551 -16.986312 ]}
               {atom = [2578] fc = [ 50 50 50 ] ref = [ -2.776786 1.191216 -16.368988 ]}
               {atom = [2579] fc = [ 50 50 50 ] ref = [ -4.830368 3.466983 -16.845786 ]}
               {atom = [2580] fc = [ 50 50 50 ] ref = [ -4.300209 4.726791 -15.660410 ]}
               {atom = [2585] fc = [ 50 50 50 ] ref = [ -1.357911 2.823531 -17.053070 ]}
               {atom = [2586] fc = [ 50 50 50 ] ref = [ -0.123218 2.416682 -16.384067 ]}
               {atom = [2587] fc = [ 50 50 50 ] ref = [ 0.841372 3.609136 -16.298338 ]}
               {atom = [2588] fc = [ 50 50 50 ] ref = [ 0.661417 4.608738 -16.996573 ]}
               {atom = [2589] fc = [ 50 50 50 ] ref = [ 0.487661 1.142763 -17.021252 ]}
               {atom = [2590] fc = [ 50 50 50 ] ref = [ 0.854470 1.185830 -18.497799 ]}
               {atom = [2591] fc = [ 50 50 50 ] ref = [ -0.078342 0.765304 -19.469850 ]}
               {atom = [2592] fc = [ 50 50 50 ] ref = [ 2.083809 1.736777 -18.921021 ]}
               {atom = [2593] fc = [ 50 50 50 ] ref = [ 0.252294 0.820035 -20.816534 ]}
               {atom = [2594] fc = [ 50 50 50 ] ref = [ 2.389936 1.794401 -20.274448 ]}
               {atom = [2595] fc = [ 50 50 50 ] ref = [ 1.481971 1.328696 -21.217388 ]}
               {atom = [2605] fc = [ 50 50 50 ] ref = [ 1.871930 3.498291 -15.443260 ]}
               {atom = [2606] fc = [ 50 50 50 ] ref = [ 2.895589 4.525906 -15.237463 ]}
               {atom = [2607] fc = [ 50 50 50 ] ref = [ 3.933745 4.417398 -16.366506 ]}
               {atom = [2608] fc = [ 50 50 50 ] ref = [ 4.518397 3.354788 -16.582793 ]}
               {atom = [2609] fc = [ 50 50 50 ] ref = [ 3.566493 4.362926 -13.844971 ]}
               {atom = [2610] fc = [ 50 50 50 ] ref = [ 2.505974 4.565620 -12.735620 ]}
               {atom = [2611] fc = [ 50 50 50 ] ref = [ 4.767310 5.307115 -13.636084 ]}
               {atom = [2612] fc = [ 50 50 50 ] ref = [ 2.989902 4.264058 -11.315439 ]}
               {atom = [2624] fc = [ 50 50 50 ] ref = [ 4.156567 5.537770 -17.070185 ]}
               {atom = [2625] fc = [ 50 50 50 ] ref = [ 4.979997 5.617262 -18.271513 ]}
               {atom = [2626] fc = [ 50 50 50 ] ref = [ 6.488458 5.455826 -18.008478 ]}
               {atom = [2627] fc = [ 50 50 50 ] ref = [ 7.168156 4.860897 -18.843177 ]}
               {atom = [2628] fc = [ 50 50 50 ] ref = [ 4.688997 6.942574 -19.005918 ]}
               {atom = [2629] fc = [ 50 50 50 ] ref = [ 5.454230 7.083253 -20.341702 ]}
               {atom = [2630] fc = [ 50 50 50 ] ref = [ 4.909896 8.191830 -21.233920 ]}
               {atom = [2631] fc = [ 50 50 50 ] ref = [ 3.699984 8.338642 -21.370777 ]}
               {atom = [2632] fc = [ 50 50 50 ] ref = [ 5.779389 8.922468 -21.919062 ]}
               {atom = [2641] fc = [ 50 50 50 ] ref = [ 7.022829 5.951001 -16.875523 ]}
               {atom = [2642] fc = [ 50 50 50 ] ref = [ 8.448415 5.804423 -16.547508 ]}
               {atom = [2643] fc = [ 50 50 50 ] ref = [ 8.782196 4.381881 -16.037789 ]}
               {atom = [2644] fc = [ 50 50 50 ] ref = [ 9.949206 3.995656 -16.057847 ]}
               {atom = [2645] fc = [ 50 50 50 ] ref = [ 8.881936 6.930989 -15.565483 ]}
               {atom = [2646] fc = [ 50 50 50 ] ref = [ 8.902210 6.647251 -14.068119 ]}
               {atom = [2647] fc = [ 50 50 50 ] ref = [ 7.725034 6.765530 -13.302810 ]}
               {atom = [2648] fc = [ 50 50 50 ] ref = [ 10.067534 6.141673 -13.450925 ]}
               {atom = [2649] fc = [ 50 50 50 ] ref = [ 7.732748 6.438238 -11.953055 ]}
               {atom = [2650] fc = [ 50 50 50 ] ref = [ 10.058502 5.827732 -12.098060 ]}
               {atom = [2651] fc = [ 50 50 50 ] ref = [ 8.896034 5.976456 -11.351940 ]}
               {atom = [2661] fc = [ 50 50 50 ] ref = [ 7.763579 3.596964 -15.638861 ]}
               {atom = [2662] fc = [ 50 50 50 ] ref = [ 7.856427 2.180062 -15.281539 ]}
               {atom = [2663] fc = [ 50 50 50 ] ref = [ 7.369808 1.280222 -16.438944 ]}
               {atom = [2664] fc = [ 50 50 50 ] ref = [ 6.892644 0.171298 -16.196930 ]}
               {atom = [2665] fc = [ 50 50 50 ] ref = [ 7.010174 1.893693 -14.013648 ]}
               {atom = [2666] fc = [ 50 50 50 ] ref = [ 7.422612 2.613661 -12.716542 ]}
               {atom = [2667] fc = [ 50 50 50 ] ref = [ 6.393771 2.305087 -11.610704 ]}
               {atom = [2668] fc = [ 50 50 50 ] ref = [ 8.860319 2.266781 -12.277546 ]}
               {atom = [2680] fc = [ 50 50 50 ] ref = [ 7.509326 1.722298 -17.702583 ]}
               {atom = [2681] fc = [ 50 50 50 ] ref = [ 7.201109 0.915282 -18.890439 ]}
               {atom = [2682] fc = [ 50 50 50 ] ref = [ 8.202040 -0.242216 -19.063771 ]}
               {atom = [2683] fc = [ 50 50 50 ] ref = [ 7.808669 -1.342730 -19.448293 ]}
               {atom = [2684] fc = [ 50 50 50 ] ref = [ 7.209292 1.793931 -20.159466 ]}
               {atom = [2685] fc = [ 50 50 50 ] ref = [ 6.139357 2.721037 -20.156124 ]}
               {atom = [2691] fc = [ 50 50 50 ] ref = [ 9.483189 0.008756 -18.747703 ]}
               {atom = [2692] fc = [ 50 50 50 ] ref = [ 10.569487 -0.962071 -18.786984 ]}
               {atom = [2693] fc = [ 50 50 50 ] ref = [ 10.590931 -1.741596 -17.452777 ]}
               {atom = [2694] fc = [ 50 50 50 ] ref = [ 10.579560 -1.104023 -16.394744 ]}
               {atom = [2695] fc = [ 50 50 50 ] ref = [ 11.838649 -0.089315 -19.008040 ]}
               {atom = [2696] fc = [ 50 50 50 ] ref = [ 13.220367 -0.714342 -18.741255 ]}
               {atom = [2697] fc = [ 50 50 50 ] ref = [ 13.465106 -2.007968 -19.498720 ]}
               {atom = [2698] fc = [ 50 50 50 ] ref = [ 13.500499 -1.980039 -20.743779 ]}
               {atom = [2699] fc = [ 50 50 50 ] ref = [ 13.594149 -3.034607 -18.804888 ]}
               {atom = [2706] fc = [ 50 50 50 ] ref = [ 10.650963 -3.094850 -17.463310 ]}
               {atom = [2707] fc = [ 50 50 50 ] ref = [ 10.667742 -3.902336 -16.236024 ]}
               {atom = [2708] fc = [ 50 50 50 ] ref = [ 11.987733 -3.847613 -15.440898 ]}
               {atom = [2709] fc = [ 50 50 50 ] ref = [ 11.990382 -4.243082 -14.277340 ]}
               {atom = [2710] fc = [ 50 50 50 ] ref = [ 10.317169 -5.320558 -16.707075 ]}
               {atom = [2711] fc = [ 50 50 50 ] ref = [ 10.787339 -5.368954 -18.148657 ]}
               {atom = [2712] fc = [ 50 50 50 ] ref = [ 10.493171 -3.956310 -18.641637 ]}
               {atom = [2720] fc = [ 50 50 50 ] ref = [ 13.076902 -3.311389 -16.021835 ]}
               {atom = [2721] fc = [ 50 50 50 ] ref = [ 14.354951 -3.069712 -15.341308 ]}
               {atom = [2722] fc = [ 50 50 50 ] ref = [ 14.230232 -1.874161 -14.371892 ]}
               {atom = [2723] fc = [ 50 50 50 ] ref = [ 14.764261 -1.940876 -13.263834 ]}
               {atom = [2724] fc = [ 50 50 50 ] ref = [ 15.526106 -2.796568 -16.325740 ]}
               {atom = [2725] fc = [ 50 50 50 ] ref = [ 15.567334 -3.815016 -17.309681 ]}
               {atom = [2726] fc = [ 50 50 50 ] ref = [ 16.917199 -2.731436 -15.671619 ]}
               {atom = [2734] fc = [ 50 50 50 ] ref = [ 13.498700 -0.809422 -14.760181 ]}
               {atom = [2735] fc = [ 50 50 50 ] ref = [ 13.228939 0.363053 -13.917371 ]}
               {atom = [2736] fc = [ 50 50 50 ] ref = [ 12.196485 -0.001624 -12.831922 ]}
               {atom = [2737] fc = [ 50 50 50 ] ref = [ 12.343115 0.437805 -11.691910 ]}
               {atom = [2738] fc = [ 50 50 50 ] ref = [ 12.725313 1.576629 -14.757203 ]}
               {atom = [2739] fc = [ 50 50 50 ] ref = [ 13.750074 1.954356 -15.857456 ]}
               {atom = [2740] fc = [ 50 50 50 ] ref = [ 12.409522 2.823456 -13.899439 ]}
               {atom = [2741] fc = [ 50 50 50 ] ref = [ 13.223686 2.966615 -16.886031 ]}
               {atom = [2753] fc = [ 50 50 50 ] ref = [ 11.194077 -0.835832 -13.168731 ]}
               {atom = [2754] fc = [ 50 50 50 ] ref = [ 10.143637 -1.318439 -12.262393 ]}
               {atom = [2755] fc = [ 50 50 50 ] ref = [ 10.736719 -2.205364 -11.151009 ]}
               {atom = [2756] fc = [ 50 50 50 ] ref = [ 10.275538 -2.143025 -10.012858 ]}
               {atom = [2757] fc = [ 50 50 50 ] ref = [ 9.081246 -2.143789 -13.038228 ]}
               {atom = [2758] fc = [ 50 50 50 ] ref = [ 8.654915 -1.429730 -14.188624 ]}
               {atom = [2759] fc = [ 50 50 50 ] ref = [ 7.808264 -2.465595 -12.239173 ]}
               {atom = [2767] fc = [ 50 50 50 ] ref = [ 11.782652 -2.984631 -11.473080 ]}
               {atom = [2768] fc = [ 50 50 50 ] ref = [ 12.502347 -3.856413 -10.551621 ]}
               {atom = [2769] fc = [ 50 50 50 ] ref = [ 13.378487 -3.074759 -9.568451 ]}
               {atom = [2770] fc = [ 50 50 50 ] ref = [ 13.370460 -3.391759 -8.381002 ]}
               {atom = [2771] fc = [ 50 50 50 ] ref = [ 13.324071 -4.876529 -11.347491 ]}
               {atom = [2772] fc = [ 50 50 50 ] ref = [ 14.213780 -5.810658 -10.537837 ]}
               {atom = [2773] fc = [ 50 50 50 ] ref = [ 13.646510 -6.689965 -9.590457 ]}
               {atom = [2774] fc = [ 50 50 50 ] ref = [ 15.617322 -5.765853 -10.681139 ]}
               {atom = [2775] fc = [ 50 50 50 ] ref = [ 14.467159 -7.504265 -8.822288 ]}
               {atom = [2776] fc = [ 50 50 50 ] ref = [ 16.418094 -6.605314 -9.917620 ]}
               {atom = [2777] fc = [ 50 50 50 ] ref = [ 15.845516 -7.469218 -8.991976 ]}
               {atom = [2787] fc = [ 50 50 50 ] ref = [ 14.101872 -2.048107 -10.044668 ]}
               {atom = [2788] fc = [ 50 50 50 ] ref = [ 14.934879 -1.183201 -9.211114 ]}
               {atom = [2789] fc = [ 50 50 50 ] ref = [ 14.116584 -0.338041 -8.227798 ]}
               {atom = [2790] fc = [ 50 50 50 ] ref = [ 14.577335 -0.072403 -7.117016 ]}
               {atom = [2794] fc = [ 50 50 50 ] ref = [ 12.879825 0.018749 -8.616653 ]}
               {atom = [2795] fc = [ 50 50 50 ] ref = [ 11.917072 0.729484 -7.781979 ]}
               {atom = [2796] fc = [ 50 50 50 ] ref = [ 11.292965 -0.234826 -6.755286 ]}
               {atom = [2797] fc = [ 50 50 50 ] ref = [ 11.057277 0.182691 -5.626181 ]}
               {atom = [2798] fc = [ 50 50 50 ] ref = [ 10.827275 1.397123 -8.655050 ]}
               {atom = [2799] fc = [ 50 50 50 ] ref = [ 11.445141 2.153874 -9.688112 ]}
               {atom = [2800] fc = [ 50 50 50 ] ref = [ 9.936358 2.375772 -7.885304 ]}
               {atom = [2808] fc = [ 50 50 50 ] ref = [ 11.073490 -1.516995 -7.107493 ]}
               {atom = [2809] fc = [ 50 50 50 ] ref = [ 10.545749 -2.541696 -6.203102 ]}
               {atom = [2810] fc = [ 50 50 50 ] ref = [ 11.563818 -2.961609 -5.137095 ]}
               {atom = [2811] fc = [ 50 50 50 ] ref = [ 11.153635 -3.272881 -4.020994 ]}
               {atom = [2812] fc = [ 50 50 50 ] ref = [ 10.077446 -3.758537 -7.010549 ]}
               {atom = [2818] fc = [ 50 50 50 ] ref = [ 12.875800 -2.925098 -5.441338 ]}
               {atom = [2819] fc = [ 50 50 50 ] ref = [ 13.947051 -3.128769 -4.462299 ]}
               {atom = [2820] fc = [ 50 50 50 ] ref = [ 13.921039 -2.025957 -3.390271 ]}
               {atom = [2821] fc = [ 50 50 50 ] ref = [ 13.905311 -2.339703 -2.203516 ]}
               {atom = [2822] fc = [ 50 50 50 ] ref = [ 15.354598 -3.214112 -5.129765 ]}
               {atom = [2823] fc = [ 50 50 50 ] ref = [ 15.481295 -4.494585 -5.986916 ]}
               {atom = [2824] fc = [ 50 50 50 ] ref = [ 16.551784 -3.133221 -4.151620 ]}
               {atom = [2825] fc = [ 50 50 50 ] ref = [ 16.555912 -4.400844 -7.082838 ]}
               {atom = [2837] fc = [ 50 50 50 ] ref = [ 13.896856 -0.751529 -3.807522 ]}
               {atom = [2838] fc = [ 50 50 50 ] ref = [ 13.991877 0.404701 -2.919637 ]}
               {atom = [2839] fc = [ 50 50 50 ] ref = [ 12.683722 0.718648 -2.169323 ]}
               {atom = [2840] fc = [ 50 50 50 ] ref = [ 12.749557 1.284438 -1.079701 ]}
               {atom = [2841] fc = [ 50 50 50 ] ref = [ 14.407402 1.618919 -3.764312 ]}
               {atom = [2847] fc = [ 50 50 50 ] ref = [ 11.513617 0.365574 -2.731342 ]}
               {atom = [2848] fc = [ 50 50 50 ] ref = [ 10.193519 0.703878 -2.191691 ]}
               {atom = [2849] fc = [ 50 50 50 ] ref = [ 9.456416 -0.497883 -1.577211 ]}
               {atom = [2850] fc = [ 50 50 50 ] ref = [ 8.395573 -0.293359 -0.988855 ]}
               {atom = [2851] fc = [ 50 50 50 ] ref = [ 9.347175 1.340205 -3.307339 ]}
               {atom = [2857] fc = [ 50 50 50 ] ref = [ 10.005209 -1.723676 -1.660404 ]}
               {atom = [2858] fc = [ 50 50 50 ] ref = [ 9.422099 -2.928130 -1.068471 ]}
               {atom = [2859] fc = [ 50 50 50 ] ref = [ 10.458880 -3.842091 -0.414302 ]}
               {atom = [2860] fc = [ 50 50 50 ] ref = [ 10.402702 -4.008565 0.801466 ]}
               {atom = [2861] fc = [ 50 50 50 ] ref = [ 8.440268 -3.641720 -2.025410 ]}
               {atom = [2862] fc = [ 50 50 50 ] ref = [ 7.835824 -4.927543 -1.483109 ]}
               {atom = [2863] fc = [ 50 50 50 ] ref = [ 6.778802 -4.863578 -0.552378 ]}
               {atom = [2864] fc = [ 50 50 50 ] ref = [ 8.421579 -6.180620 -1.769863 ]}
               {atom = [2865] fc = [ 50 50 50 ] ref = [ 6.273324 -6.028778 0.004080 ]}
               {atom = [2866] fc = [ 50 50 50 ] ref = [ 7.890736 -7.337079 -1.214252 ]}
               {atom = [2867] fc = [ 50 50 50 ] ref = [ 6.811557 -7.260567 -0.342854 ]}
               {atom = [2877] fc = [ 50 50 50 ] ref = [ 11.369873 -4.460166 -1.189303 ]}
               {atom = [2878] fc = [ 50 50 50 ] ref = [ 12.290567 -5.488061 -0.681215 ]}
               {atom = [2879] fc = [ 50 50 50 ] ref = [ 13.240522 -4.962030 0.408907 ]}
               {atom = [2880] fc = [ 50 50 50 ] ref = [ 13.450785 -5.658961 1.398531 ]}
               {atom = [2881] fc = [ 50 50 50 ] ref = [ 13.097801 -6.158931 -1.806880 ]}
               {atom = [2882] fc = [ 50 50 50 ] ref = [ 12.313367 -7.093362 -2.712293 ]}
               {atom = [2883] fc = [ 50 50 50 ] ref = [ 11.991084 -8.388017 -2.253698 ]}
               {atom = [2884] fc = [ 50 50 50 ] ref = [ 11.940574 -6.704606 -4.016783 ]}
               {atom = [2885] fc = [ 50 50 50 ] ref = [ 11.323281 -9.293639 -3.098268 ]}
               {atom = [2886] fc = [ 50 50 50 ] ref = [ 11.266271 -7.609025 -4.861157 ]}
               {atom = [2887] fc = [ 50 50 50 ] ref = [ 10.969481 -8.908130 -4.403813 ]}
               {atom = [2888] fc = [ 50 50 50 ] ref = [ 10.349056 -9.805389 -5.217528 ]}
               {atom = [2898] fc = [ 50 50 50 ] ref = [ 13.766002 -3.731560 0.262867 ]}
               {atom = [2899] fc = [ 50 50 50 ] ref = [ 14.543068 -3.027132 1.283525 ]}
               {atom = [2900] fc = [ 50 50 50 ] ref = [ 13.694155 -2.747640 2.543853 ]}
               {atom = [2901] fc = [ 50 50 50 ] ref = [ 14.076822 -3.282179 3.582508 ]}
               {atom = [2902] fc = [ 50 50 50 ] ref = [ 15.324082 -1.835115 0.674529 ]}
               {atom = [2903] fc = [ 50 50 50 ] ref = [ 16.214968 -1.063022 1.671203 ]}
               {atom = [2904] fc = [ 50 50 50 ] ref = [ 15.413684 0.222024 2.677687 ]}
               {atom = [2905] fc = [ 50 50 50 ] ref = [ 15.278665 1.552869 1.452574 ]}
               {atom = [2915] fc = [ 50 50 50 ] ref = [ 12.551726 -2.009647 2.504441 ]}
               {atom = [2916] fc = [ 50 50 50 ] ref = [ 11.610718 -1.885436 3.631843 ]}
               {atom = [2917] fc = [ 50 50 50 ] ref = [ 11.264624 -3.187697 4.372643 ]}
               {atom = [2918] fc = [ 50 50 50 ] ref = [ 11.373685 -3.223653 5.594119 ]}
               {atom = [2919] fc = [ 50 50 50 ] ref = [ 10.376256 -1.216620 3.008953 ]}
               {atom = [2920] fc = [ 50 50 50 ] ref = [ 10.956357 -0.327417 1.928205 ]}
               {atom = [2921] fc = [ 50 50 50 ] ref = [ 12.147217 -1.124488 1.406753 ]}
               {atom = [2929] fc = [ 50 50 50 ] ref = [ 10.899656 -4.256018 3.642027 ]}
               {atom = [2930] fc = [ 50 50 50 ] ref = [ 10.578193 -5.584168 4.170040 ]}
               {atom = [2931] fc = [ 50 50 50 ] ref = [ 11.744878 -6.211212 4.949440 ]}
               {atom = [2932] fc = [ 50 50 50 ] ref = [ 11.535837 -6.610005 6.091853 ]}
               {atom = [2933] fc = [ 50 50 50 ] ref = [ 10.116621 -6.553243 3.037551 ]}
               {atom = [2934] fc = [ 50 50 50 ] ref = [ 10.190594 -8.065302 3.345265 ]}
               {atom = [2935] fc = [ 50 50 50 ] ref = [ 8.688204 -6.216492 2.595853 ]}
               {atom = [2945] fc = [ 50 50 50 ] ref = [ 12.950244 -6.291321 4.356428 ]}
               {atom = [2946] fc = [ 50 50 50 ] ref = [ 14.143462 -6.868822 4.991881 ]}
               {atom = [2947] fc = [ 50 50 50 ] ref = [ 14.610759 -6.086386 6.232744 ]}
               {atom = [2948] fc = [ 50 50 50 ] ref = [ 15.049954 -6.718018 7.191883 ]}
               {atom = [2949] fc = [ 50 50 50 ] ref = [ 15.312839 -7.065470 3.989824 ]}
               {atom = [2950] fc = [ 50 50 50 ] ref = [ 15.602460 -5.890255 3.253552 ]}
               {atom = [2951] fc = [ 50 50 50 ] ref = [ 15.013368 -8.172094 2.966113 ]}
               {atom = [2959] fc = [ 50 50 50 ] ref = [ 14.453245 -4.749048 6.255991 ]}
               {atom = [2960] fc = [ 50 50 50 ] ref = [ 14.685015 -3.908925 7.434449 ]}
               {atom = [2961] fc = [ 50 50 50 ] ref = [ 13.690224 -4.273602 8.548158 ]}
               {atom = [2962] fc = [ 50 50 50 ] ref = [ 14.128221 -4.666925 9.624023 ]}
               {atom = [2963] fc = [ 50 50 50 ] ref = [ 14.607585 -2.388105 7.084853 ]}
               {atom = [2964] fc = [ 50 50 50 ] ref = [ 15.786710 -1.947873 6.184837 ]}
               {atom = [2965] fc = [ 50 50 50 ] ref = [ 14.454288 -1.421039 8.280904 ]}
               {atom = [2966] fc = [ 50 50 50 ] ref = [ 17.128861 -1.771193 6.914572 ]}
               {atom = [2978] fc = [ 50 50 50 ] ref = [ 12.374678 -4.223329 8.276879 ]}
               {atom = [2979] fc = [ 50 50 50 ] ref = [ 11.307077 -4.541878 9.231100 ]}
               {atom = [2980] fc = [ 50 50 50 ] ref = [ 11.336664 -5.994392 9.745883 ]}
               {atom = [2981] fc = [ 50 50 50 ] ref = [ 10.901970 -6.237373 10.869158 ]}
               {atom = [2982] fc = [ 50 50 50 ] ref = [ 9.941983 -4.218917 8.594953 ]}
               {atom = [2983] fc = [ 50 50 50 ] ref = [ 9.730596 -2.716382 8.368155 ]}
               {atom = [2984] fc = [ 50 50 50 ] ref = [ 8.095979 -2.266662 7.736743 ]}
               {atom = [2985] fc = [ 50 50 50 ] ref = [ 8.278564 -2.487921 5.956504 ]}
               {atom = [2995] fc = [ 50 50 50 ] ref = [ 11.885660 -6.937868 8.959369 ]}
               {atom = [2996] fc = [ 50 50 50 ] ref = [ 12.099024 -8.337987 9.331423 ]}
               {atom = [2997] fc = [ 50 50 50 ] ref = [ 13.248470 -8.434616 10.354315 ]}
               {atom = [2998] fc = [ 50 50 50 ] ref = [ 13.062606 -9.059070 11.397149 ]}
               {atom = [2999] fc = [ 50 50 50 ] ref = [ 12.432717 -9.208711 8.088694 ]}
               {atom = [3000] fc = [ 50 50 50 ] ref = [ 11.365300 -9.130436 7.158619 ]}
               {atom = [3001] fc = [ 50 50 50 ] ref = [ 12.680639 -10.698879 8.374490 ]}
               {atom = [3009] fc = [ 50 50 50 ] ref = [ 14.400777 -7.782895 10.093389 ]}
               {atom = [3010] fc = [ 50 50 50 ] ref = [ 15.550827 -7.693199 11.008213 ]}
               {atom = [3011] fc = [ 50 50 50 ] ref = [ 15.160578 -7.033904 12.345324 ]}
               {atom = [3012] fc = [ 50 50 50 ] ref = [ 15.529569 -7.552930 13.397621 ]}
               {atom = [3013] fc = [ 50 50 50 ] ref = [ 16.757239 -6.951411 10.347258 ]}
               {atom = [3014] fc = [ 50 50 50 ] ref = [ 17.367981 -7.815732 9.218573 ]}
               {atom = [3015] fc = [ 50 50 50 ] ref = [ 17.878026 -6.496850 11.312098 ]}
               {atom = [3016] fc = [ 50 50 50 ] ref = [ 18.251491 -7.026622 8.239200 ]}
               {atom = [3028] fc = [ 50 50 50 ] ref = [ 14.394440 -5.927948 12.305075 ]}
               {atom = [3029] fc = [ 50 50 50 ] ref = [ 13.929802 -5.199970 13.486372 ]}
               {atom = [3030] fc = [ 50 50 50 ] ref = [ 12.932320 -6.032151 14.307668 ]}
               {atom = [3031] fc = [ 50 50 50 ] ref = [ 13.072453 -6.073087 15.526329 ]}
               {atom = [3032] fc = [ 50 50 50 ] ref = [ 13.283421 -3.847274 13.088562 ]}
               {atom = [3033] fc = [ 50 50 50 ] ref = [ 14.181548 -2.818887 12.354527 ]}
               {atom = [3034] fc = [ 50 50 50 ] ref = [ 13.365125 -1.593860 11.917385 ]}
               {atom = [3035] fc = [ 50 50 50 ] ref = [ 15.452603 -2.399448 13.107298 ]}
               {atom = [3047] fc = [ 50 50 50 ] ref = [ 11.973909 -6.726428 13.660733 ]}
               {atom = [3048] fc = [ 50 50 50 ] ref = [ 10.968102 -7.574468 14.310162 ]}
               {atom = [3049] fc = [ 50 50 50 ] ref = [ 11.590223 -8.737189 15.102459 ]}
               {atom = [3050] fc = [ 50 50 50 ] ref = [ 11.192620 -8.966939 16.242460 ]}
               {atom = [3051] fc = [ 50 50 50 ] ref = [ 9.965631 -8.063586 13.239647 ]}
               {atom = [3052] fc = [ 50 50 50 ] ref = [ 9.015301 -9.171400 13.659727 ]}
               {atom = [3053] fc = [ 50 50 50 ] ref = [ 7.910647 -8.880597 14.484619 ]}
               {atom = [3054] fc = [ 50 50 50 ] ref = [ 9.252363 -10.500778 13.249065 ]}
               {atom = [3055] fc = [ 50 50 50 ] ref = [ 7.046019 -9.913348 14.890934 ]}
               {atom = [3056] fc = [ 50 50 50 ] ref = [ 8.383268 -11.530545 13.654269 ]}
               {atom = [3057] fc = [ 50 50 50 ] ref = [ 7.270832 -11.237923 14.464112 ]}
               {atom = [3058] fc = [ 50 50 50 ] ref = [ 6.418321 -12.242725 14.816806 ]}
               {atom = [3068] fc = [ 50 50 50 ] ref = [ 12.560246 -9.453676 14.512372 ]}
               {atom = [3069] fc = [ 50 50 50 ] ref = [ 13.237053 -10.590236 15.139793 ]}
               {atom = [3070] fc = [ 50 50 50 ] ref = [ 14.297737 -10.179614 16.176948 ]}
               {atom = [3071] fc = [ 50 50 50 ] ref = [ 14.812605 -11.051562 16.872486 ]}
               {atom = [3072] fc = [ 50 50 50 ] ref = [ 13.853339 -11.515826 14.068871 ]}
               {atom = [3073] fc = [ 50 50 50 ] ref = [ 12.889694 -12.290308 13.216394 ]}
               {atom = [3074] fc = [ 50 50 50 ] ref = [ 12.800189 -12.225984 11.868773 ]}
               {atom = [3075] fc = [ 50 50 50 ] ref = [ 11.893838 -13.278237 13.632548 ]}
               {atom = [3076] fc = [ 50 50 50 ] ref = [ 11.824197 -13.095447 11.424039 ]}
               {atom = [3077] fc = [ 50 50 50 ] ref = [ 11.230286 -13.772369 12.467189 ]}
               {atom = [3078] fc = [ 50 50 50 ] ref = [ 11.482839 -13.814990 14.876981 ]}
               {atom = [3079] fc = [ 50 50 50 ] ref = [ 10.215094 -14.743020 12.532670 ]}
               {atom = [3080] fc = [ 50 50 50 ] ref = [ 10.461389 -14.784151 14.956423 ]}
               {atom = [3081] fc = [ 50 50 50 ] ref = [ 9.828212 -15.248805 13.787207 ]}
               {atom = [3092] fc = [ 50 50 50 ] ref = [ 14.583683 -8.875683 16.324945 ]}
               {atom = [3093] fc = [ 50 50 50 ] ref = [ 15.383327 -8.315166 17.413202 ]}
               {atom = [3094] fc = [ 50 50 50 ] ref = [ 14.492491 -7.698305 18.509263 ]}
               {atom = [3095] fc = [ 50 50 50 ] ref = [ 14.941655 -7.628740 19.649729 ]}
               {atom = [3096] fc = [ 50 50 50 ] ref = [ 16.316353 -7.227808 16.848958 ]}
               {atom = [3097] fc = [ 50 50 50 ] ref = [ 17.469254 -7.764110 15.984795 ]}
               {atom = [3098] fc = [ 50 50 50 ] ref = [ 18.305156 -6.617379 15.396289 ]}
               {atom = [3099] fc = [ 50 50 50 ] ref = [ 19.350659 -7.091215 14.481379 ]}
               {atom = [3100] fc = [ 50 50 50 ] ref = [ 20.303933 -6.326520 13.930530 ]}
               {atom = [3101] fc = [ 50 50 50 ] ref = [ 20.389772 -5.023331 14.210937 ]}
               {atom = [3102] fc = [ 50 50 50 ] ref = [ 21.177236 -6.878449 13.089461 ]}
               {atom = [3116] fc = [ 50 50 50 ] ref = [ 13.242110 -7.293190 18.207659 ]}
               {atom = [3117] fc = [ 50 50 50 ] ref = [ 12.247779 -6.842403 19.193256 ]}
               {atom = [3118] fc = [ 50 50 50 ] ref = [ 11.652907 -8.070131 19.907363 ]}
               {atom = [3119] fc = [ 50 50 50 ] ref = [ 11.558398 -8.068323 21.133085 ]}
               {atom = [3120] fc = [ 50 50 50 ] ref = [ 11.095035 -6.022210 18.520782 ]}
               {atom = [3121] fc = [ 50 50 50 ] ref = [ 11.597732 -4.639450 18.047704 ]}
               {atom = [3122] fc = [ 50 50 50 ] ref = [ 9.814802 -5.835681 19.374088 ]}
               {atom = [3123] fc = [ 50 50 50 ] ref = [ 10.761258 -4.045373 16.903039 ]}
               {atom = [3135] fc = [ 50 50 50 ] ref = [ 11.276729 -9.113566 19.145746 ]}
               {atom = [3136] fc = [ 50 50 50 ] ref = [ 10.693806 -10.362763 19.636128 ]}
               {atom = [3137] fc = [ 50 50 50 ] ref = [ 11.702594 -11.193911 20.453985 ]}
               {atom = [3138] fc = [ 50 50 50 ] ref = [ 11.313632 -11.811825 21.445834 ]}
               {atom = [3139] fc = [ 50 50 50 ] ref = [ 10.139525 -11.152243 18.426525 ]}
               {atom = [3140] fc = [ 50 50 50 ] ref = [ 9.455689 -12.471039 18.751400 ]}
               {atom = [3141] fc = [ 50 50 50 ] ref = [ 8.124667 -12.478873 19.218710 ]}
               {atom = [3142] fc = [ 50 50 50 ] ref = [ 10.145736 -13.691648 18.590823 ]}
               {atom = [3143] fc = [ 50 50 50 ] ref = [ 7.488674 -13.697593 19.526523 ]}
               {atom = [3144] fc = [ 50 50 50 ] ref = [ 9.509987 -14.909706 18.899724 ]}
               {atom = [3145] fc = [ 50 50 50 ] ref = [ 8.181586 -14.914374 19.367268 ]}
               {atom = [3146] fc = [ 50 50 50 ] ref = [ 7.574071 -16.099171 19.664231 ]}
               {atom = [3156] fc = [ 50 50 50 ] ref = [ 12.988579 -11.184400 20.059990 ]}
               {atom = [3157] fc = [ 50 50 50 ] ref = [ 14.080499 -11.853271 20.768836 ]}
               {atom = [3158] fc = [ 50 50 50 ] ref = [ 14.436428 -11.114521 22.069678 ]}
               {atom = [3159] fc = [ 50 50 50 ] ref = [ 14.667247 -11.771931 23.084043 ]}
               {atom = [3160] fc = [ 50 50 50 ] ref = [ 15.296045 -11.982303 19.824121 ]}
               {atom = [3161] fc = [ 50 50 50 ] ref = [ 16.532994 -12.688073 20.416959 ]}
               {atom = [3162] fc = [ 50 50 50 ] ref = [ 17.653228 -12.866779 19.374464 ]}
               {atom = [3163] fc = [ 50 50 50 ] ref = [ 18.947850 -13.497275 19.928902 ]}
               {atom = [3164] fc = [ 50 50 50 ] ref = [ 18.767614 -14.889548 20.378833 ]}
               {atom = [3178] fc = [ 50 50 50 ] ref = [ 14.454933 -9.770047 22.044619 ]}
               {atom = [3179] fc = [ 50 50 50 ] ref = [ 14.830785 -8.919106 23.174249 ]}
               {atom = [3180] fc = [ 50 50 50 ] ref = [ 13.576948 -8.376464 23.889730 ]}
               {atom = [3181] fc = [ 50 50 50 ] ref = [ 13.486024 -7.197662 24.232215 ]}
               {atom = [3182] fc = [ 50 50 50 ] ref = [ 15.821513 -7.835101 22.677924 ]}
               {atom = [3183] fc = [ 50 50 50 ] ref = [ 16.649262 -7.106634 23.764504 ]}
               {atom = [3184] fc = [ 50 50 50 ] ref = [ 17.598473 -8.027755 24.526196 ]}
               {atom = [3185] fc = [ 50 50 50 ] ref = [ 17.276044 -8.391126 25.674152 ]}
               {atom = [3186] fc = [ 50 50 50 ] ref = [ 18.659600 -8.375192 23.971110 ]}
               {atom = [3193] fc = [ 50 50 50 ] ref = [ 12.619010 -9.279532 24.139402 ]}
               {atom = [3194] fc = [ 50 50 50 ] ref = [ 11.524699 -9.131334 25.093090 ]}
               {atom = [3195] fc = [ 50 50 50 ] ref = [ 11.972012 -9.935346 26.331467 ]}
               {atom = [3196] fc = [ 50 50 50 ] ref = [ 12.349382 -11.100824 26.178299 ]}
               {atom = [3197] fc = [ 50 50 50 ] ref = [ 10.230502 -9.731119 24.479982 ]}
               {atom = [3198] fc = [ 50 50 50 ] ref = [ 9.871797 -8.984806 23.327216 ]}
               {atom = [3199] fc = [ 50 50 50 ] ref = [ 9.001704 -9.721922 25.403059 ]}
               {atom = [3207] fc = [ 50 50 50 ] ref = [ 11.905217 -9.350206 27.547849 ]}
               {atom = [3208] fc = [ 50 50 50 ] ref = [ 12.161798 -10.048374 28.826092 ]}
               {atom = [3209] fc = [ 50 50 50 ] ref = [ 11.247577 -11.270523 29.002765 ]}
               {atom = [3210] fc = [ 50 50 50 ] ref = [ 11.712244 -12.345576 29.378858 ]}
               {atom = [3211] fc = [ 50 50 50 ] ref = [ 12.066756 -9.035192 29.991939 ]}
               {atom = [3212] fc = [ 50 50 50 ] ref = [ 12.329334 -9.629321 31.396679 ]}
               {atom = [3213] fc = [ 50 50 50 ] ref = [ 12.349848 -8.600563 32.526817 ]}
               {atom = [3214] fc = [ 50 50 50 ] ref = [ 12.139825 -7.398997 32.269411 ]}
               {atom = [3215] fc = [ 50 50 50 ] ref = [ 12.597926 -9.015328 33.676097 ]}
               {atom = [3222] fc = [ 50 50 50 ] ref = [ 9.953330 -11.030036 28.737021 ]}
               {atom = [3223] fc = [ 50 50 50 ] ref = [ 8.761183 -11.837036 28.963235 ]}
               {atom = [3224] fc = [ 50 50 50 ] ref = [ 7.951112 -11.327275 30.176934 ]}
               {atom = [3225] fc = [ 50 50 50 ] ref = [ 7.799604 -12.049593 31.160115 ]}
               {atom = [3226] fc = [ 50 50 50 ] ref = [ 8.963555 -13.380193 28.927448 ]}
               {atom = [3227] fc = [ 50 50 50 ] ref = [ 9.552234 -13.982693 27.627303 ]}
               {atom = [3228] fc = [ 50 50 50 ] ref = [ 8.709274 -13.770933 26.353892 ]}
               {atom = [3229] fc = [ 50 50 50 ] ref = [ 9.187580 -14.602190 25.141885 ]}
               {atom = [3230] fc = [ 50 50 50 ] ref = [ 10.569990 -14.295827 24.724582 ]}
               {atom = [3244] fc = [ 50 50 50 ] ref = [ 7.405202 -10.095884 30.093823 ]}
               {atom = [3245] fc = [ 50 50 50 ] ref = [ 6.556331 -9.450239 31.110474 ]}
               {atom = [3246] fc = [ 50 50 50 ] ref = [ 5.497454 -8.547298 30.425989 ]}
               {atom = [3247] fc = [ 50 50 50 ] ref = [ 5.230477 -8.690370 29.231132 ]}
               {atom = [3248] fc = [ 50 50 50 ] ref = [ 7.468398 -8.728211 32.145700 ]}
               {atom = [3249] fc = [ 50 50 50 ] ref = [ 6.883254 -8.543458 33.568991 ]}
               {atom = [3250] fc = [ 50 50 50 ] ref = [ 6.578824 -9.893727 34.254908 ]}
               {atom = [3251] fc = [ 50 50 50 ] ref = [ 7.803291 -7.647096 34.426477 ]}
               {atom = [3263] fc = [ 50 50 50 ] ref = [ 4.934268 -7.574696 31.161246 ]}
               {atom = [3264] fc = [ 50 50 50 ] ref = [ 4.800657 -6.170354 30.753078 ]}
               {atom = [3265] fc = [ 50 50 50 ] ref = [ 3.550361 -5.831215 29.899813 ]}
               {atom = [3266] fc = [ 50 50 50 ] ref = [ 2.414096 -6.105328 30.284548 ]}
               {atom = [3267] fc = [ 50 50 50 ] ref = [ 6.164409 -5.469105 30.385104 ]}
               {atom = [3268] fc = [ 50 50 50 ] ref = [ 6.924541 -6.033227 29.169713 ]}
               {atom = [3269] fc = [ 50 50 50 ] ref = [ 6.115164 -3.931247 30.298290 ]}
               {atom = [3279] fc = [ 50 50 50 ] ref = [ 3.793475 -5.162591 28.771814 ]}
               {atom = [3280] fc = [ 50 50 50 ] ref = [ 2.890841 -4.566239 27.779999 ]}
               {atom = [3281] fc = [ 50 50 50 ] ref = [ 3.591636 -4.501252 26.406541 ]}
               {atom = [3282] fc = [ 50 50 50 ] ref = [ 2.983408 -4.141745 25.399154 ]}
               {atom = [3283] fc = [ 50 50 50 ] ref = [ 2.304229 -3.215102 28.259607 ]}
               {atom = [3284] fc = [ 50 50 50 ] ref = [ 3.308368 -2.062739 28.474254 ]}
               {atom = [3285] fc = [ 50 50 50 ] ref = [ 2.660978 -0.742157 28.942021 ]}
               {atom = [3286] fc = [ 50 50 50 ] ref = [ 1.712592 -0.053218 27.936983 ]}
               {atom = [3287] fc = [ 50 50 50 ] ref = [ 2.389994 0.357529 26.693517 ]}
               {atom = [3301] fc = [ 50 50 50 ] ref = [ 4.884996 -4.860485 26.393315 ]}
               {atom = [3302] fc = [ 50 50 50 ] ref = [ 5.824433 -4.882585 25.285466 ]}
               {atom = [3303] fc = [ 50 50 50 ] ref = [ 5.677949 -6.170422 24.451024 ]}
               {atom = [3304] fc = [ 50 50 50 ] ref = [ 6.063179 -6.180075 23.283649 ]}
               {atom = [3305] fc = [ 50 50 50 ] ref = [ 7.221369 -4.805287 25.940606 ]}
               {atom = [3306] fc = [ 50 50 50 ] ref = [ 8.439444 -4.603959 25.022992 ]}
               {atom = [3307] fc = [ 50 50 50 ] ref = [ 9.722338 -4.561754 25.854409 ]}
               {atom = [3308] fc = [ 50 50 50 ] ref = [ 10.168951 -3.444580 26.181901 ]}
               {atom = [3309] fc = [ 50 50 50 ] ref = [ 10.213020 -5.644184 26.234921 ]}
               {atom = [3316] fc = [ 50 50 50 ] ref = [ 5.058249 -7.225053 25.018426 ]}
               {atom = [3317] fc = [ 50 50 50 ] ref = [ 4.614373 -8.422856 24.301239 ]}
               {atom = [3318] fc = [ 50 50 50 ] ref = [ 3.446520 -8.091405 23.365477 ]}
               {atom = [3319] fc = [ 50 50 50 ] ref = [ 3.407906 -8.578523 22.240672 ]}
               {atom = [3320] fc = [ 50 50 50 ] ref = [ 4.050986 -9.484483 25.276786 ]}
               {atom = [3321] fc = [ 50 50 50 ] ref = [ 5.032445 -10.260162 26.164541 ]}
               {atom = [3322] fc = [ 50 50 50 ] ref = [ 4.244657 -11.326581 26.957348 ]}
               {atom = [3323] fc = [ 50 50 50 ] ref = [ 5.079242 -12.151565 27.947087 ]}
               {atom = [3324] fc = [ 50 50 50 ] ref = [ 4.280976 -13.199295 28.611056 ]}
               {atom = [3338] fc = [ 50 50 50 ] ref = [ 2.516346 -7.243701 23.834297 ]}
               {atom = [3339] fc = [ 50 50 50 ] ref = [ 1.332652 -6.782642 23.111408 ]}
               {atom = [3340] fc = [ 50 50 50 ] ref = [ 1.749138 -5.850642 21.960723 ]}
               {atom = [3341] fc = [ 50 50 50 ] ref = [ 1.179076 -5.927013 20.875446 ]}
               {atom = [3344] fc = [ 50 50 50 ] ref = [ 0.371375 -6.065075 24.084213 ]}
               {atom = [3345] fc = [ 50 50 50 ] ref = [ -0.079506 -6.939606 25.272744 ]}
               {atom = [3346] fc = [ 50 50 50 ] ref = [ -1.028877 -6.203220 26.233009 ]}
               {atom = [3347] fc = [ 50 50 50 ] ref = [ -1.441614 -7.073431 27.437740 ]}
               {atom = [3348] fc = [ 50 50 50 ] ref = [ -2.344679 -6.365784 28.362287 ]}
               {atom = [3360] fc = [ 50 50 50 ] ref = [ 2.791902 -5.029817 22.184132 ]}
               {atom = [3361] fc = [ 50 50 50 ] ref = [ 3.424552 -4.151226 21.203663 ]}
               {atom = [3362] fc = [ 50 50 50 ] ref = [ 4.143659 -4.931513 20.088046 ]}
               {atom = [3363] fc = [ 50 50 50 ] ref = [ 4.150479 -4.482363 18.943595 ]}
               {atom = [3364] fc = [ 50 50 50 ] ref = [ 4.417156 -3.227531 21.925904 ]}
               {atom = [3370] fc = [ 50 50 50 ] ref = [ 4.703830 -6.111893 20.402188 ]}
               {atom = [3371] fc = [ 50 50 50 ] ref = [ 5.331682 -7.008690 19.435190 ]}
               {atom = [3372] fc = [ 50 50 50 ] ref = [ 4.287838 -7.850285 18.677374 ]}
               {atom = [3373] fc = [ 50 50 50 ] ref = [ 4.510687 -8.151851 17.509755 ]}
               {atom = [3374] fc = [ 50 50 50 ] ref = [ 6.316152 -7.929538 20.173211 ]}
               {atom = [3380] fc = [ 50 50 50 ] ref = [ 3.149632 -8.198265 19.305448 ]}
               {atom = [3381] fc = [ 50 50 50 ] ref = [ 2.055859 -8.977944 18.711666 ]}
               {atom = [3382] fc = [ 50 50 50 ] ref = [ 1.181623 -8.137621 17.760922 ]}
               {atom = [3383] fc = [ 50 50 50 ] ref = [ 0.679356 -8.680577 16.776436 ]}
               {atom = [3384] fc = [ 50 50 50 ] ref = [ 1.192621 -9.591089 19.832847 ]}
               {atom = [3385] fc = [ 50 50 50 ] ref = [ 1.862131 -10.804297 20.516877 ]}
               {atom = [3386] fc = [ 50 50 50 ] ref = [ 1.188309 -11.246866 21.819695 ]}
               {atom = [3387] fc = [ 50 50 50 ] ref = [ 1.815678 -11.897490 22.650990 ]}
               {atom = [3388] fc = [ 50 50 50 ] ref = [ -0.085668 -10.927806 22.022577 ]}
               {atom = [3397] fc = [ 50 50 50 ] ref = [ 1.041265 -6.821617 18.010013 ]}
               {atom = [3398] fc = [ 50 50 50 ] ref = [ 0.434277 -5.863859 17.077553 ]}
               {atom = [3399] fc = [ 50 50 50 ] ref = [ 1.330730 -5.665117 15.844828 ]}
               {atom = [3400] fc = [ 50 50 50 ] ref = [ 0.817988 -5.703475 14.728569 ]}
               {atom = [3401] fc = [ 50 50 50 ] ref = [ 0.190401 -4.473556 17.731535 ]}
               {atom = [3402] fc = [ 50 50 50 ] ref = [ 1.227934 -4.139215 18.628985 ]}
               {atom = [3403] fc = [ 50 50 50 ] ref = [ -1.076858 -4.414704 18.580983 ]}
               {atom = [3411] fc = [ 50 50 50 ] ref = [ 2.657617 -5.513660 16.034064 ]}
               {atom = [3412] fc = [ 50 50 50 ] ref = [ 3.634916 -5.389509 14.951044 ]}
               {atom = [3413] fc = [ 50 50 50 ] ref = [ 3.737380 -6.685607 14.129347 ]}
               {atom = [3414] fc = [ 50 50 50 ] ref = [ 3.884821 -6.609244 12.913241 ]}
               {atom = [3415] fc = [ 50 50 50 ] ref = [ 5.018229 -5.051671 15.562680 ]}
               {atom = [3416] fc = [ 50 50 50 ] ref = [ 6.135606 -4.692280 14.550509 ]}
               {atom = [3417] fc = [ 50 50 50 ] ref = [ 5.857236 -3.358390 13.826633 ]}
               {atom = [3418] fc = [ 50 50 50 ] ref = [ 7.542741 -4.747939 15.185893 ]}
               {atom = [3430] fc = [ 50 50 50 ] ref = [ 3.600266 -7.858569 14.773502 ]}
               {atom = [3431] fc = [ 50 50 50 ] ref = [ 3.565936 -9.175629 14.138964 ]}
               {atom = [3432] fc = [ 50 50 50 ] ref = [ 2.389250 -9.290959 13.160741 ]}
               {atom = [3433] fc = [ 50 50 50 ] ref = [ 2.596711 -9.685520 12.018978 ]}
               {atom = [3434] fc = [ 50 50 50 ] ref = [ 3.483755 -10.278164 15.229367 ]}
               {atom = [3435] fc = [ 50 50 50 ] ref = [ 3.771867 -11.578102 14.739055 ]}
               {atom = [3441] fc = [ 50 50 50 ] ref = [ 1.178536 -8.904442 13.597921 ]}
               {atom = [3442] fc = [ 50 50 50 ] ref = [ -0.052727 -8.949045 12.811470 ]}
               {atom = [3443] fc = [ 50 50 50 ] ref = [ -0.049776 -7.954695 11.637436 ]}
               {atom = [3444] fc = [ 50 50 50 ] ref = [ -0.600014 -8.269700 10.585069 ]}
               {atom = [3445] fc = [ 50 50 50 ] ref = [ -1.242033 -8.670786 13.744750 ]}
               {atom = [3451] fc = [ 50 50 50 ] ref = [ 0.586836 -6.782579 11.801830 ]}
               {atom = [3452] fc = [ 50 50 50 ] ref = [ 0.685426 -5.727188 10.791932 ]}
               {atom = [3453] fc = [ 50 50 50 ] ref = [ 1.746852 -6.063182 9.726508 ]}
               {atom = [3454] fc = [ 50 50 50 ] ref = [ 1.462641 -5.904773 8.538622 ]}
               {atom = [3455] fc = [ 50 50 50 ] ref = [ 0.951215 -4.351216 11.475603 ]}
               {atom = [3456] fc = [ 50 50 50 ] ref = [ -0.287393 -3.856846 12.268455 ]}
               {atom = [3457] fc = [ 50 50 50 ] ref = [ 1.469834 -3.234495 10.556033 ]}
               {atom = [3458] fc = [ 50 50 50 ] ref = [ -1.429092 -3.273553 11.416606 ]}
               {atom = [3470] fc = [ 50 50 50 ] ref = [ 2.943133 -6.537660 10.123887 ]}
               {atom = [3471] fc = [ 50 50 50 ] ref = [ 4.012087 -6.908360 9.192256 ]}
               {atom = [3472] fc = [ 50 50 50 ] ref = [ 3.706182 -8.226303 8.465686 ]}
               {atom = [3473] fc = [ 50 50 50 ] ref = [ 4.079813 -8.354096 7.302613 ]}
               {atom = [3474] fc = [ 50 50 50 ] ref = [ 5.365376 -7.022337 9.926919 ]}
               {atom = [3475] fc = [ 50 50 50 ] ref = [ 5.909565 -5.701070 10.507563 ]}
               {atom = [3476] fc = [ 50 50 50 ] ref = [ 7.237413 -5.955722 11.238813 ]}
               {atom = [3477] fc = [ 50 50 50 ] ref = [ 6.060217 -4.591049 9.456557 ]}
               {atom = [3489] fc = [ 50 50 50 ] ref = [ 2.992226 -9.170778 9.106852 ]}
               {atom = [3490] fc = [ 50 50 50 ] ref = [ 2.533890 -10.417096 8.488635 ]}
               {atom = [3491] fc = [ 50 50 50 ] ref = [ 1.408249 -10.150341 7.473704 ]}
               {atom = [3492] fc = [ 50 50 50 ] ref = [ 1.385424 -10.792655 6.426567 ]}
               {atom = [3493] fc = [ 50 50 50 ] ref = [ 2.084807 -11.421034 9.578184 ]}
               {atom = [3494] fc = [ 50 50 50 ] ref = [ 1.602035 -12.806980 9.082594 ]}
               {atom = [3495] fc = [ 50 50 50 ] ref = [ 2.668457 -13.542549 8.242899 ]}
               {atom = [3496] fc = [ 50 50 50 ] ref = [ 1.100390 -13.663949 10.264379 ]}
               {atom = [3508] fc = [ 50 50 50 ] ref = [ 0.520212 -9.177872 7.752205 ]}
               {atom = [3509] fc = [ 50 50 50 ] ref = [ -0.548377 -8.743843 6.851727 ]}
               {atom = [3510] fc = [ 50 50 50 ] ref = [ -0.024178 -7.955782 5.644141 ]}
               {atom = [3511] fc = [ 50 50 50 ] ref = [ -0.707387 -7.921626 4.625837 ]}
               {atom = [3512] fc = [ 50 50 50 ] ref = [ -1.549262 -7.873615 7.622919 ]}
               {atom = [3518] fc = [ 50 50 50 ] ref = [ 1.166993 -7.342788 5.742124 ]}
               {atom = [3519] fc = [ 50 50 50 ] ref = [ 1.812915 -6.587078 4.672997 ]}
               {atom = [3520] fc = [ 50 50 50 ] ref = [ 2.676990 -7.500649 3.789361 ]}
               {atom = [3521] fc = [ 50 50 50 ] ref = [ 2.602291 -7.396535 2.565198 ]}
               {atom = [3522] fc = [ 50 50 50 ] ref = [ 2.606763 -5.423229 5.315454 ]}
               {atom = [3523] fc = [ 50 50 50 ] ref = [ 3.663553 -4.753591 4.454535 ]}
               {atom = [3524] fc = [ 50 50 50 ] ref = [ 3.289474 -4.029335 3.303674 ]}
               {atom = [3525] fc = [ 50 50 50 ] ref = [ 5.033289 -4.921894 4.750036 ]}
               {atom = [3526] fc = [ 50 50 50 ] ref = [ 4.267584 -3.472785 2.492509 ]}
               {atom = [3527] fc = [ 50 50 50 ] ref = [ 5.991284 -4.342223 3.930769 ]}
               {atom = [3528] fc = [ 50 50 50 ] ref = [ 5.611783 -3.619081 2.808337 ]}
               {atom = [3538] fc = [ 50 50 50 ] ref = [ 3.483721 -8.391779 4.392660 ]}
               {atom = [3539] fc = [ 50 50 50 ] ref = [ 4.441365 -9.247983 3.688099 ]}
               {atom = [3540] fc = [ 50 50 50 ] ref = [ 3.758148 -10.442999 2.985767 ]}
               {atom = [3541] fc = [ 50 50 50 ] ref = [ 4.416198 -11.102264 2.191503 ]}
               {atom = [3542] fc = [ 50 50 50 ] ref = [ 5.532004 -9.779202 4.677372 ]}
               {atom = [3543] fc = [ 50 50 50 ] ref = [ 6.855447 -10.164636 3.975019 ]}
               {atom = [3544] fc = [ 50 50 50 ] ref = [ 5.046840 -10.932059 5.584495 ]}
               {atom = [3545] fc = [ 50 50 50 ] ref = [ 8.001457 -10.479704 4.948258 ]}
               {atom = [3557] fc = [ 50 50 50 ] ref = [ 2.471974 -10.737375 3.246799 ]}
               {atom = [3558] fc = [ 50 50 50 ] ref = [ 1.739786 -11.820052 2.577214 ]}
               {atom = [3559] fc = [ 50 50 50 ] ref = [ 0.914977 -11.278342 1.392392 ]}
               {atom = [3560] fc = [ 50 50 50 ] ref = [ 0.730053 -11.993455 0.407854 ]}
               {atom = [3561] fc = [ 50 50 50 ] ref = [ 0.808592 -12.569837 3.582864 ]}
               {atom = [3562] fc = [ 50 50 50 ] ref = [ 0.396354 -13.968941 3.069593 ]}
               {atom = [3563] fc = [ 50 50 50 ] ref = [ -0.439098 -11.778829 4.037012 ]}
               {atom = [3564] fc = [ 50 50 50 ] ref = [ -0.235929 -14.860047 4.149516 ]}
               {atom = [3576] fc = [ 50 50 50 ] ref = [ 0.426179 -10.030032 1.482755 ]}
               {atom = [3577] fc = [ 50 50 50 ] ref = [ -0.470035 -9.421493 0.500740 ]}
               {atom = [3578] fc = [ 50 50 50 ] ref = [ 0.283880 -8.708476 -0.635517 ]}
               {atom = [3579] fc = [ 50 50 50 ] ref = [ -0.278428 -8.560632 -1.720591 ]}
               {atom = [3580] fc = [ 50 50 50 ] ref = [ -1.385691 -8.379865 1.197385 ]}
               {atom = [3581] fc = [ 50 50 50 ] ref = [ -0.626362 -7.503649 2.008577 ]}
               {atom = [3582] fc = [ 50 50 50 ] ref = [ -2.455885 -9.019620 2.091281 ]}
               {atom = [3590] fc = [ 50 50 50 ] ref = [ 1.528777 -8.260540 -0.400405 ]}
               {atom = [3591] fc = [ 50 50 50 ] ref = [ 2.306263 -7.486167 -1.366149 ]}
               {atom = [3592] fc = [ 50 50 50 ] ref = [ 3.441109 -8.294996 -2.001224 ]}
               {atom = [3593] fc = [ 50 50 50 ] ref = [ 3.844956 -7.959217 -3.113505 ]}
               {atom = [3594] fc = [ 50 50 50 ] ref = [ 2.864665 -6.209939 -0.710539 ]}
               {atom = [3595] fc = [ 50 50 50 ] ref = [ 1.922447 -5.058408 -0.511582 ]}
               {atom = [3596] fc = [ 50 50 50 ] ref = [ 0.637919 -5.114289 -0.091804 ]}
               {atom = [3597] fc = [ 50 50 50 ] ref = [ 2.219392 -3.640367 -0.664952 ]}
               {atom = [3598] fc = [ 50 50 50 ] ref = [ 0.105652 -3.843223 -0.028234 ]}
               {atom = [3599] fc = [ 50 50 50 ] ref = [ 1.046550 -2.890590 -0.346605 ]}
               {atom = [3600] fc = [ 50 50 50 ] ref = [ 3.369283 -2.909465 -1.042758 ]}
               {atom = [3601] fc = [ 50 50 50 ] ref = [ 1.018590 -1.489042 -0.394766 ]}
               {atom = [3602] fc = [ 50 50 50 ] ref = [ 3.355590 -1.503307 -1.079993 ]}
               {atom = [3603] fc = [ 50 50 50 ] ref = [ 2.183938 -0.794158 -0.762625 ]}
               {atom = [3614] fc = [ 50 50 50 ] ref = [ 3.944000 -9.351970 -1.335668 ]}
               {atom = [3615] fc = [ 50 50 50 ] ref = [ 4.993586 -10.241166 -1.847305 ]}
               {atom = [3616] fc = [ 50 50 50 ] ref = [ 4.687348 -10.846161 -3.237991 ]}
               {atom = [3617] fc = [ 50 50 50 ] ref = [ 5.545987 -10.698280 -4.102043 ]}
               {atom = [3618] fc = [ 50 50 50 ] ref = [ 5.437966 -11.333060 -0.831658 ]}
               {atom = [3619] fc = [ 50 50 50 ] ref = [ 6.122800 -10.706962 0.232235 ]}
               {atom = [3620] fc = [ 50 50 50 ] ref = [ 6.361573 -12.438467 -1.360894 ]}
               {atom = [3628] fc = [ 50 50 50 ] ref = [ 3.518093 -11.485541 -3.498637 ]}
               {atom = [3629] fc = [ 50 50 50 ] ref = [ 3.136847 -12.021966 -4.821483 ]}
               {atom = [3630] fc = [ 50 50 50 ] ref = [ 3.282759 -11.059300 -6.014613 ]}
               {atom = [3631] fc = [ 50 50 50 ] ref = [ 3.776378 -11.480510 -7.058758 ]}
               {atom = [3632] fc = [ 50 50 50 ] ref = [ 1.691648 -12.508799 -4.639880 ]}
               {atom = [3633] fc = [ 50 50 50 ] ref = [ 1.637380 -12.891259 -3.174378 ]}
               {atom = [3634] fc = [ 50 50 50 ] ref = [ 2.461615 -11.788519 -2.525463 ]}
               {atom = [3642] fc = [ 50 50 50 ] ref = [ 2.916986 -9.773548 -5.848425 ]}
               {atom = [3643] fc = [ 50 50 50 ] ref = [ 3.055856 -8.743967 -6.880321 ]}
               {atom = [3644] fc = [ 50 50 50 ] ref = [ 4.530285 -8.387027 -7.132951 ]}
               {atom = [3645] fc = [ 50 50 50 ] ref = [ 4.920115 -8.227771 -8.285914 ]}
               {atom = [3646] fc = [ 50 50 50 ] ref = [ 2.241459 -7.483276 -6.507347 ]}
               {atom = [3647] fc = [ 50 50 50 ] ref = [ 2.422960 -6.328995 -7.482697 ]}
               {atom = [3648] fc = [ 50 50 50 ] ref = [ 1.672164 -6.272698 -8.675282 ]}
               {atom = [3649] fc = [ 50 50 50 ] ref = [ 3.428883 -5.368615 -7.247924 ]}
               {atom = [3650] fc = [ 50 50 50 ] ref = [ 1.941686 -5.271382 -9.629578 ]}
               {atom = [3651] fc = [ 50 50 50 ] ref = [ 3.699615 -4.376737 -8.205423 ]}
               {atom = [3652] fc = [ 50 50 50 ] ref = [ 2.951247 -4.318281 -9.393956 ]}
               {atom = [3653] fc = [ 50 50 50 ] ref = [ 3.208901 -3.340771 -10.309424 ]}
               {atom = [3663] fc = [ 50 50 50 ] ref = [ 5.345997 -8.264934 -6.073456 ]}
               {atom = [3664] fc = [ 50 50 50 ] ref = [ 6.764176 -7.912685 -6.172519 ]}
               {atom = [3665] fc = [ 50 50 50 ] ref = [ 7.637724 -9.086744 -6.635544 ]}
               {atom = [3666] fc = [ 50 50 50 ] ref = [ 8.660419 -8.844695 -7.275381 ]}
               {atom = [3667] fc = [ 50 50 50 ] ref = [ 7.243425 -7.311758 -4.839185 ]}
               {atom = [3668] fc = [ 50 50 50 ] ref = [ 6.671420 -5.906859 -4.643073 ]}
               {atom = [3669] fc = [ 50 50 50 ] ref = [ 7.210260 -4.927184 -5.156947 ]}
               {atom = [3670] fc = [ 50 50 50 ] ref = [ 5.552324 -5.790727 -3.941858 ]}
               {atom = [3677] fc = [ 50 50 50 ] ref = [ 7.219690 -10.342328 -6.384333 ]}
               {atom = [3678] fc = [ 50 50 50 ] ref = [ 7.782887 -11.557581 -6.984178 ]}
               {atom = [3679] fc = [ 50 50 50 ] ref = [ 7.530597 -11.558768 -8.500187 ]}
               {atom = [3680] fc = [ 50 50 50 ] ref = [ 8.422761 -11.927965 -9.255434 ]}
               {atom = [3681] fc = [ 50 50 50 ] ref = [ 7.227427 -12.864494 -6.325474 ]}
               {atom = [3682] fc = [ 50 50 50 ] ref = [ 7.912851 -13.076798 -4.955258 ]}
               {atom = [3683] fc = [ 50 50 50 ] ref = [ 7.349576 -14.152109 -7.182424 ]}
               {atom = [3684] fc = [ 50 50 50 ] ref = [ 7.364553 -14.259958 -4.143214 ]}
               {atom = [3696] fc = [ 50 50 50 ] ref = [ 6.345389 -11.118711 -8.949523 ]}
               {atom = [3697] fc = [ 50 50 50 ] ref = [ 6.004938 -11.010472 -10.364596 ]}
               {atom = [3698] fc = [ 50 50 50 ] ref = [ 6.756019 -9.859722 -11.055027 ]}
               {atom = [3699] fc = [ 50 50 50 ] ref = [ 7.088205 -9.998769 -12.227165 ]}
               {atom = [3700] fc = [ 50 50 50 ] ref = [ 4.486914 -10.805744 -10.507421 ]}
               {atom = [3701] fc = [ 50 50 50 ] ref = [ 3.641257 -12.073736 -10.308352 ]}
               {atom = [3702] fc = [ 50 50 50 ] ref = [ 1.939449 -11.797763 -9.723311 ]}
               {atom = [3703] fc = [ 50 50 50 ] ref = [ 1.484166 -10.266828 -10.579754 ]}
               {atom = [3713] fc = [ 50 50 50 ] ref = [ 7.091761 -8.767951 -10.341050 ]}
               {atom = [3714] fc = [ 50 50 50 ] ref = [ 8.001454 -7.721920 -10.821970 ]}
               {atom = [3715] fc = [ 50 50 50 ] ref = [ 9.424427 -8.287251 -11.011230 ]}
               {atom = [3716] fc = [ 50 50 50 ] ref = [ 10.013437 -8.054909 -12.062837 ]}
               {atom = [3717] fc = [ 50 50 50 ] ref = [ 8.010905 -6.467396 -9.901358 ]}
               {atom = [3718] fc = [ 50 50 50 ] ref = [ 9.168607 -5.487494 -10.165365 ]}
               {atom = [3719] fc = [ 50 50 50 ] ref = [ 6.675496 -5.706285 -9.989631 ]}
               {atom = [3729] fc = [ 50 50 50 ] ref = [ 9.939197 -9.063584 -10.038173 ]}
               {atom = [3730] fc = [ 50 50 50 ] ref = [ 11.214424 -9.790751 -10.085960 ]}
               {atom = [3731] fc = [ 50 50 50 ] ref = [ 11.303245 -10.780271 -11.267099 ]}
               {atom = [3732] fc = [ 50 50 50 ] ref = [ 12.313673 -10.789578 -11.967025 ]}
               {atom = [3733] fc = [ 50 50 50 ] ref = [ 11.485839 -10.436423 -8.699289 ]}
               {atom = [3734] fc = [ 50 50 50 ] ref = [ 12.567846 -11.544246 -8.599492 ]}
               {atom = [3735] fc = [ 50 50 50 ] ref = [ 13.956882 -11.100769 -9.109930 ]}
               {atom = [3736] fc = [ 50 50 50 ] ref = [ 12.624751 -12.133815 -7.173701 ]}
               {atom = [3748] fc = [ 50 50 50 ] ref = [ 10.257185 -11.592862 -11.499821 ]}
               {atom = [3749] fc = [ 50 50 50 ] ref = [ 10.188475 -12.587876 -12.577065 ]}
               {atom = [3750] fc = [ 50 50 50 ] ref = [ 10.099449 -11.915293 -13.963399 ]}
               {atom = [3751] fc = [ 50 50 50 ] ref = [ 10.810038 -12.336364 -14.873905 ]}
               {atom = [3752] fc = [ 50 50 50 ] ref = [ 9.001834 -13.577608 -12.359163 ]}
               {atom = [3753] fc = [ 50 50 50 ] ref = [ 8.616172 -14.449794 -13.574920 ]}
               {atom = [3754] fc = [ 50 50 50 ] ref = [ 9.286896 -14.505862 -11.162668 ]}
               {atom = [3764] fc = [ 50 50 50 ] ref = [ 9.287853 -10.851433 -14.112916 ]}
               {atom = [3765] fc = [ 50 50 50 ] ref = [ 9.086111 -10.096976 -15.360032 ]}
               {atom = [3766] fc = [ 50 50 50 ] ref = [ 10.324183 -9.275181 -15.782418 ]}
               {atom = [3767] fc = [ 50 50 50 ] ref = [ 10.378032 -8.805732 -16.917875 ]}
               {atom = [3768] fc = [ 50 50 50 ] ref = [ 7.840238 -9.196127 -15.219046 ]}
               {atom = [3769] fc = [ 50 50 50 ] ref = [ 7.299342 -8.647394 -16.545643 ]}
               {atom = [3770] fc = [ 50 50 50 ] ref = [ 7.258147 -7.437228 -16.749823 ]}
               {atom = [3771] fc = [ 50 50 50 ] ref = [ 6.840886 -9.513950 -17.443083 ]}
               {atom = [3778] fc = [ 50 50 50 ] ref = [ 11.340606 -9.143373 -14.913385 ]}
               {atom = [3779] fc = [ 50 50 50 ] ref = [ 12.624179 -8.508253 -15.229456 ]}
               {atom = [3780] fc = [ 50 50 50 ] ref = [ 13.487892 -9.435795 -16.108361 ]}
               {atom = [3781] fc = [ 50 50 50 ] ref = [ 14.352571 -8.947220 -16.833215 ]}
               {atom = [3782] fc = [ 50 50 50 ] ref = [ 13.407285 -8.243203 -13.921438 ]}
               {atom = [3783] fc = [ 50 50 50 ] ref = [ 12.577369 -7.501653 -13.057503 ]}
               {atom = [3784] fc = [ 50 50 50 ] ref = [ 14.714970 -7.446857 -14.072579 ]}
               {atom = [3792] fc = [ 50 50 50 ] ref = [ 13.252184 -10.758657 -16.043513 ]}
               {atom = [3793] fc = [ 50 50 50 ] ref = [ 14.078535 -11.805852 -16.643738 ]}
               {atom = [3794] fc = [ 50 50 50 ] ref = [ 13.308534 -12.662313 -17.667338 ]}
               {atom = [3795] fc = [ 50 50 50 ] ref = [ 13.845839 -13.663511 -18.139696 ]}
               {atom = [3796] fc = [ 50 50 50 ] ref = [ 14.725294 -12.667866 -15.534314 ]}
               {atom = [3797] fc = [ 50 50 50 ] ref = [ 15.691175 -11.914140 -14.632014 ]}
               {atom = [3798] fc = [ 50 50 50 ] ref = [ 16.943237 -11.487647 -15.124611 ]}
               {atom = [3799] fc = [ 50 50 50 ] ref = [ 15.294796 -11.516966 -13.338394 ]}
               {atom = [3800] fc = [ 50 50 50 ] ref = [ 17.776551 -10.714637 -14.326122 ]}
               {atom = [3801] fc = [ 50 50 50 ] ref = [ 16.139822 -10.740856 -12.556662 ]}
               {atom = [3802] fc = [ 50 50 50 ] ref = [ 17.376527 -10.343053 -13.048243 ]}
               {atom = [3812] fc = [ 50 50 50 ] ref = [ 12.078295 -12.265430 -18.037412 ]}
               {atom = [3813] fc = [ 50 50 50 ] ref = [ 11.271796 -12.857043 -19.107188 ]}
               {atom = [3814] fc = [ 50 50 50 ] ref = [ 10.255436 -11.844831 -19.648189 ]}
               {atom = [3815] fc = [ 50 50 50 ] ref = [ 9.804681 -10.966924 -18.913279 ]}
               {atom = [3816] fc = [ 50 50 50 ] ref = [ 10.663948 -14.215836 -18.682758 ]}
               {atom = [3817] fc = [ 50 50 50 ] ref = [ 9.616069 -14.280329 -17.196051 ]}
               {atom = [3822] fc = [ 50 50 50 ] ref = [ 9.890239 -11.981393 -20.934692 ]}
               {atom = [3823] fc = [ 50 50 50 ] ref = [ 8.923913 -11.128389 -21.627295 ]}
               {atom = [3824] fc = [ 50 50 50 ] ref = [ 7.487042 -11.605463 -21.314618 ]}
               {atom = [3825] fc = [ 50 50 50 ] ref = [ 6.932067 -11.228142 -20.282277 ]}
               {atom = [3826] fc = [ 50 50 50 ] ref = [ 9.231878 -11.067461 -23.151095 ]}
               {atom = [3827] fc = [ 50 50 50 ] ref = [ 8.233482 -10.255402 -23.982389 ]}
               {atom = [3828] fc = [ 50 50 50 ] ref = [ 8.293605 -9.011437 -23.937809 ]}
               {atom = [3829] fc = [ 50 50 50 ] ref = [ 7.420000 -10.886883 -24.689136 ]}
               {atom = [3834] fc = [ 50 50 50 ] ref = [ 6.890791 -12.429202 -22.193545 ]}
               {atom = [3835] fc = [ 50 50 50 ] ref = [ 5.524966 -12.933803 -22.093463 ]}
               {atom = [3836] fc = [ 50 50 50 ] ref = [ 5.555093 -14.234917 -21.276541 ]}
               {atom = [3837] fc = [ 50 50 50 ] ref = [ 5.728955 -15.326409 -21.819995 ]}
               {atom = [3840] fc = [ 50 50 50 ] ref = [ 5.015427 -13.145527 -23.535989 ]}
               {atom = [3841] fc = [ 50 50 50 ] ref = [ 4.948876 -11.904747 -24.233108 ]}
               {atom = [3845] fc = [ 50 50 50 ] ref = [ 5.425795 -14.085837 -19.950514 ]}
               {atom = [3846] fc = [ 50 50 50 ] ref = [ 5.577806 -15.144202 -18.951198 ]}
               {atom = [3847] fc = [ 50 50 50 ] ref = [ 4.594856 -15.022060 -17.778682 ]}
               {atom = [3848] fc = [ 50 50 50 ] ref = [ 4.359066 -16.015418 -17.091940 ]}
               {atom = [3849] fc = [ 50 50 50 ] ref = [ 7.045125 -15.227864 -18.487553 ]}
               {atom = [3850] fc = [ 50 50 50 ] ref = [ 7.757561 -13.703045 -17.794495 ]}
               {atom = [3855] fc = [ 50 50 50 ] ref = [ 4.018006 -13.827795 -17.555704 ]}
               {atom = [3856] fc = [ 50 50 50 ] ref = [ 3.059961 -13.536921 -16.490822 ]}
               {atom = [3857] fc = [ 50 50 50 ] ref = [ 1.806491 -12.944703 -17.161252 ]}
               {atom = [3858] fc = [ 50 50 50 ] ref = [ 1.853889 -11.779715 -17.562130 ]}
               {atom = [3859] fc = [ 50 50 50 ] ref = [ 3.633366 -12.555624 -15.426101 ]}
               {atom = [3860] fc = [ 50 50 50 ] ref = [ 4.959308 -13.104574 -14.849702 ]}
               {atom = [3861] fc = [ 50 50 50 ] ref = [ 2.620962 -12.289897 -14.282429 ]}
               {atom = [3862] fc = [ 50 50 50 ] ref = [ 5.628768 -12.185065 -13.829858 ]}
               {atom = [3874] fc = [ 50 50 50 ] ref = [ 0.695535 -13.709449 -17.296382 ]}
               {atom = [3875] fc = [ 50 50 50 ] ref = [ -0.600184 -13.221328 -17.803575 ]}
               {atom = [3876] fc = [ 50 50 50 ] ref = [ -1.146056 -12.004259 -17.036368 ]}
               {atom = [3877] fc = [ 50 50 50 ] ref = [ -0.894298 -11.858271 -15.837362 ]}
               {atom = [3878] fc = [ 50 50 50 ] ref = [ -1.544181 -14.430461 -17.679838 ]}
               {atom = [3879] fc = [ 50 50 50 ] ref = [ -0.628776 -15.641337 -17.706365 ]}
               {atom = [3880] fc = [ 50 50 50 ] ref = [ 0.626087 -15.144288 -17.000989 ]}
               {atom = [3888] fc = [ 50 50 50 ] ref = [ -1.930801 -11.159609 -17.730064 ]}
               {atom = [3889] fc = [ 50 50 50 ] ref = [ -2.585505 -9.970497 -17.173955 ]}
               {atom = [3890] fc = [ 50 50 50 ] ref = [ -3.593719 -10.299926 -16.053837 ]}
               {atom = [3891] fc = [ 50 50 50 ] ref = [ -3.834594 -9.454104 -15.196075 ]}
               {atom = [3892] fc = [ 50 50 50 ] ref = [ -3.235295 -9.163766 -18.331421 ]}
               {atom = [3893] fc = [ 50 50 50 ] ref = [ -3.724107 -7.742413 -17.960177 ]}
               {atom = [3894] fc = [ 50 50 50 ] ref = [ -4.403219 -6.999570 -19.132778 ]}
               {atom = [3895] fc = [ 50 50 50 ] ref = [ -4.937057 -5.598661 -18.755246 ]}
               {atom = [3896] fc = [ 50 50 50 ] ref = [ -3.903259 -4.549566 -18.782177 ]}
               {atom = [3910] fc = [ 50 50 50 ] ref = [ -4.126489 -11.535121 -16.023091 ]}
               {atom = [3911] fc = [ 50 50 50 ] ref = [ -5.009102 -12.065986 -14.982980 ]}
               {atom = [3912] fc = [ 50 50 50 ] ref = [ -4.295135 -12.094530 -13.619454 ]}
               {atom = [3913] fc = [ 50 50 50 ] ref = [ -4.851557 -11.604884 -12.639893 ]}
               {atom = [3914] fc = [ 50 50 50 ] ref = [ -5.484459 -13.503485 -15.332305 ]}
               {atom = [3915] fc = [ 50 50 50 ] ref = [ -5.987844 -13.519994 -16.661523 ]}
               {atom = [3916] fc = [ 50 50 50 ] ref = [ -6.562558 -14.069699 -14.392046 ]}
               {atom = [3924] fc = [ 50 50 50 ] ref = [ -3.051979 -12.608543 -13.570826 ]}
               {atom = [3925] fc = [ 50 50 50 ] ref = [ -2.224918 -12.652506 -12.363714 ]}
               {atom = [3926] fc = [ 50 50 50 ] ref = [ -1.744103 -11.257321 -11.951485 ]}
               {atom = [3927] fc = [ 50 50 50 ] ref = [ -1.669875 -10.999003 -10.753289 ]}
               {atom = [3928] fc = [ 50 50 50 ] ref = [ -1.028592 -13.606296 -12.555807 ]}
               {atom = [3929] fc = [ 50 50 50 ] ref = [ -1.417178 -15.073301 -12.626679 ]}
               {atom = [3930] fc = [ 50 50 50 ] ref = [ -1.664670 -15.687684 -13.871079 ]}
               {atom = [3931] fc = [ 50 50 50 ] ref = [ -1.702364 -15.787870 -11.443362 ]}
               {atom = [3932] fc = [ 50 50 50 ] ref = [ -2.120870 -16.997556 -13.924556 ]}
               {atom = [3933] fc = [ 50 50 50 ] ref = [ -2.159626 -17.097278 -11.516137 ]}
               {atom = [3934] fc = [ 50 50 50 ] ref = [ -2.362809 -17.700886 -12.751152 ]}
               {atom = [3944] fc = [ 50 50 50 ] ref = [ -1.484865 -10.352001 -12.915638 ]}
               {atom = [3945] fc = [ 50 50 50 ] ref = [ -1.185768 -8.938139 -12.672135 ]}
               {atom = [3946] fc = [ 50 50 50 ] ref = [ -2.334156 -8.185873 -11.996028 ]}
               {atom = [3947] fc = [ 50 50 50 ] ref = [ -2.064588 -7.377764 -11.113626 ]}
               {atom = [3948] fc = [ 50 50 50 ] ref = [ -0.758993 -8.197568 -13.952156 ]}
               {atom = [3949] fc = [ 50 50 50 ] ref = [ 0.631417 -8.470772 -14.429902 ]}
               {atom = [3950] fc = [ 50 50 50 ] ref = [ 0.980210 -9.107352 -15.569459 ]}
               {atom = [3951] fc = [ 50 50 50 ] ref = [ 1.884449 -8.122885 -13.767677 ]}
               {atom = [3952] fc = [ 50 50 50 ] ref = [ 2.353083 -9.152374 -15.671908 ]}
               {atom = [3953] fc = [ 50 50 50 ] ref = [ 2.964787 -8.565021 -14.586708 ]}
               {atom = [3954] fc = [ 50 50 50 ] ref = [ 2.220631 -7.475810 -12.554536 ]}
               {atom = [3955] fc = [ 50 50 50 ] ref = [ 4.304770 -8.369012 -14.224693 ]}
               {atom = [3956] fc = [ 50 50 50 ] ref = [ 3.564637 -7.281043 -12.175167 ]}
               {atom = [3957] fc = [ 50 50 50 ] ref = [ 4.605369 -7.720703 -13.014317 ]}
               {atom = [3968] fc = [ 50 50 50 ] ref = [ -3.593905 -8.477229 -12.360900 ]}
               {atom = [3969] fc = [ 50 50 50 ] ref = [ -4.779425 -7.873575 -11.753205 ]}
               {atom = [3970] fc = [ 50 50 50 ] ref = [ -5.093817 -8.491485 -10.383466 ]}
               {atom = [3971] fc = [ 50 50 50 ] ref = [ -5.499897 -7.753654 -9.490941 ]}
               {atom = [3972] fc = [ 50 50 50 ] ref = [ -6.014313 -8.013389 -12.680829 ]}
               {atom = [3973] fc = [ 50 50 50 ] ref = [ -5.983767 -7.253115 -14.015442 ]}
               {atom = [3974] fc = [ 50 50 50 ] ref = [ -6.840302 -7.482856 -14.865483 ]}
               {atom = [3975] fc = [ 50 50 50 ] ref = [ -5.038890 -6.344003 -14.240390 ]}
               {atom = [3982] fc = [ 50 50 50 ] ref = [ -4.861156 -9.803837 -10.196886 ]}
               {atom = [3983] fc = [ 50 50 50 ] ref = [ -5.046267 -10.525264 -8.933232 ]}
               {atom = [3984] fc = [ 50 50 50 ] ref = [ -3.986850 -10.137379 -7.887598 ]}
               {atom = [3985] fc = [ 50 50 50 ] ref = [ -4.331320 -9.972984 -6.720460 ]}
               {atom = [3986] fc = [ 50 50 50 ] ref = [ -5.034519 -12.053095 -9.197340 ]}
               {atom = [3987] fc = [ 50 50 50 ] ref = [ -6.425116 -12.715622 -9.361150 ]}
               {atom = [3988] fc = [ 50 50 50 ] ref = [ -7.333837 -12.064957 -10.429515 ]}
               {atom = [3989] fc = [ 50 50 50 ] ref = [ -6.279211 -14.238661 -9.571548 ]}
               {atom = [4001] fc = [ 50 50 50 ] ref = [ -2.723256 -9.951245 -8.303366 ]}
               {atom = [4002] fc = [ 50 50 50 ] ref = [ -1.617840 -9.515792 -7.452698 ]}
               {atom = [4003] fc = [ 50 50 50 ] ref = [ -1.735477 -8.048738 -7.023630 ]}
               {atom = [4004] fc = [ 50 50 50 ] ref = [ -1.315379 -7.706485 -5.920386 ]}
               {atom = [4008] fc = [ 50 50 50 ] ref = [ -2.347529 -7.199342 -7.867175 ]}
               {atom = [4009] fc = [ 50 50 50 ] ref = [ -2.605251 -5.784619 -7.595684 ]}
               {atom = [4010] fc = [ 50 50 50 ] ref = [ -3.824434 -5.607431 -6.673944 ]}
               {atom = [4011] fc = [ 50 50 50 ] ref = [ -3.821719 -4.699787 -5.843101 ]}
               {atom = [4012] fc = [ 50 50 50 ] ref = [ -2.886296 -5.067320 -8.930698 ]}
               {atom = [4013] fc = [ 50 50 50 ] ref = [ -2.416473 -3.636179 -9.072013 ]}
               {atom = [4014] fc = [ 50 50 50 ] ref = [ -1.063419 -3.399945 -9.376229 ]}
               {atom = [4015] fc = [ 50 50 50 ] ref = [ -3.322023 -2.557664 -9.030922 ]}
               {atom = [4016] fc = [ 50 50 50 ] ref = [ -0.620259 -2.110612 -9.711137 ]}
               {atom = [4017] fc = [ 50 50 50 ] ref = [ -2.879864 -1.262002 -9.364096 ]}
               {atom = [4018] fc = [ 50 50 50 ] ref = [ -1.537727 -1.047220 -9.732837 ]}
               {atom = [4019] fc = [ 50 50 50 ] ref = [ -1.128824 0.182416 -10.139948 ]}
               {atom = [4029] fc = [ 50 50 50 ] ref = [ -4.836567 -6.491044 -6.786291 ]}
               {atom = [4030] fc = [ 50 50 50 ] ref = [ -6.010393 -6.521569 -5.912027 ]}
               {atom = [4031] fc = [ 50 50 50 ] ref = [ -5.701376 -7.149514 -4.549802 ]}
               {atom = [4032] fc = [ 50 50 50 ] ref = [ -6.333340 -6.781517 -3.562720 ]}
               {atom = [4033] fc = [ 50 50 50 ] ref = [ -7.210723 -7.250719 -6.569100 ]}
               {atom = [4034] fc = [ 50 50 50 ] ref = [ -8.429358 -6.388595 -6.706319 ]}
               {atom = [4035] fc = [ 50 50 50 ] ref = [ -8.834430 -5.784005 -7.843905 ]}
               {atom = [4036] fc = [ 50 50 50 ] ref = [ -9.344984 -5.929204 -5.663981 ]}
               {atom = [4037] fc = [ 50 50 50 ] ref = [ -9.902422 -4.951766 -7.573373 ]}
               {atom = [4038] fc = [ 50 50 50 ] ref = [ -10.248414 -4.984849 -6.240217 ]}
               {atom = [4039] fc = [ 50 50 50 ] ref = [ -9.494949 -6.195681 -4.282282 ]}
               {atom = [4040] fc = [ 50 50 50 ] ref = [ -11.224617 -4.319415 -5.480047 ]}
               {atom = [4041] fc = [ 50 50 50 ] ref = [ -10.490705 -5.557894 -3.517185 ]}
               {atom = [4042] fc = [ 50 50 50 ] ref = [ -11.352417 -4.617508 -4.113097 ]}
               {atom = [4053] fc = [ 50 50 50 ] ref = [ -4.722312 -8.065463 -4.477863 ]}
               {atom = [4054] fc = [ 50 50 50 ] ref = [ -4.272188 -8.672755 -3.230727 ]}
               {atom = [4055] fc = [ 50 50 50 ] ref = [ -3.561850 -7.637835 -2.342476 ]}
               {atom = [4056] fc = [ 50 50 50 ] ref = [ -3.717528 -7.684503 -1.128206 ]}
               {atom = [4057] fc = [ 50 50 50 ] ref = [ -3.370433 -9.888689 -3.544669 ]}
               {atom = [4058] fc = [ 50 50 50 ] ref = [ -2.969105 -10.737951 -2.318094 ]}
               {atom = [4059] fc = [ 50 50 50 ] ref = [ -4.177144 -11.415057 -1.637154 ]}
               {atom = [4060] fc = [ 50 50 50 ] ref = [ -1.851234 -11.737578 -2.670106 ]}
               {atom = [4072] fc = [ 50 50 50 ] ref = [ -2.866398 -6.656443 -2.937893 ]}
               {atom = [4073] fc = [ 50 50 50 ] ref = [ -2.234492 -5.544386 -2.229538 ]}
               {atom = [4074] fc = [ 50 50 50 ] ref = [ -3.253165 -4.568184 -1.609719 ]}
               {atom = [4075] fc = [ 50 50 50 ] ref = [ -2.913050 -3.873461 -0.652905 ]}
               {atom = [4076] fc = [ 50 50 50 ] ref = [ -1.348299 -4.737982 -3.196606 ]}
               {atom = [4077] fc = [ 50 50 50 ] ref = [ 0.007716 -5.720159 -3.904831 ]}
               {atom = [4083] fc = [ 50 50 50 ] ref = [ -4.493597 -4.527520 -2.130371 ]}
               {atom = [4084] fc = [ 50 50 50 ] ref = [ -5.575905 -3.691866 -1.617192 ]}
               {atom = [4085] fc = [ 50 50 50 ] ref = [ -6.291903 -4.322312 -0.415116 ]}
               {atom = [4086] fc = [ 50 50 50 ] ref = [ -6.900249 -3.574197 0.348132 ]}
               {atom = [4087] fc = [ 50 50 50 ] ref = [ -6.626366 -3.435163 -2.715044 ]}
               {atom = [4088] fc = [ 50 50 50 ] ref = [ -6.237206 -2.599612 -3.924050 ]}
               {atom = [4089] fc = [ 50 50 50 ] ref = [ -5.294273 -1.553647 -3.828000 ]}
               {atom = [4090] fc = [ 50 50 50 ] ref = [ -6.905644 -2.814680 -5.147957 ]}
               {atom = [4091] fc = [ 50 50 50 ] ref = [ -5.032947 -0.734134 -4.940736 ]}
               {atom = [4092] fc = [ 50 50 50 ] ref = [ -6.634232 -1.997158 -6.260888 ]}
               {atom = [4093] fc = [ 50 50 50 ] ref = [ -5.701792 -0.949268 -6.159281 ]}
               {atom = [4094] fc = [ 50 50 50 ] ref = [ -5.470890 -0.143597 -7.235406 ]}
               {atom = [4104] fc = [ 50 50 50 ] ref = [ -6.218980 -5.653889 -0.206033 ]}
               {atom = [4105] fc = [ 50 50 50 ] ref = [ -6.801382 -6.296243 0.982220 ]}
               {atom = [4106] fc = [ 50 50 50 ] ref = [ -5.973610 -6.000196 2.250875 ]}
               {atom = [4107] fc = [ 50 50 50 ] ref = [ -6.491481 -6.177237 3.348271 ]}
               {atom = [4108] fc = [ 50 50 50 ] ref = [ -7.101717 -7.822707 0.830315 ]}
               {atom = [4109] fc = [ 50 50 50 ] ref = [ -5.973325 -8.829743 1.168772 ]}
               {atom = [4110] fc = [ 50 50 50 ] ref = [ -7.760327 -8.129256 -0.529831 ]}
               {atom = [4111] fc = [ 50 50 50 ] ref = [ -6.460704 -10.280882 1.290124 ]}
               {atom = [4123] fc = [ 50 50 50 ] ref = [ -4.732909 -5.489015 2.117162 ]}
               {atom = [4124] fc = [ 50 50 50 ] ref = [ -3.919255 -4.931889 3.204636 ]}
               {atom = [4125] fc = [ 50 50 50 ] ref = [ -4.633760 -3.750102 3.885187 ]}
               {atom = [4126] fc = [ 50 50 50 ] ref = [ -4.559800 -3.615016 5.105728 ]}
               {atom = [4127] fc = [ 50 50 50 ] ref = [ -2.530606 -4.503359 2.671848 ]}
               {atom = [4128] fc = [ 50 50 50 ] ref = [ -1.608125 -3.963286 3.772108 ]}
               {atom = [4129] fc = [ 50 50 50 ] ref = [ -1.338345 -2.767118 3.828525 ]}
               {atom = [4130] fc = [ 50 50 50 ] ref = [ -1.148048 -4.820176 4.674698 ]}
               {atom = [4137] fc = [ 50 50 50 ] ref = [ -5.358128 -2.933715 3.100512 ]}
               {atom = [4138] fc = [ 50 50 50 ] ref = [ -6.136400 -1.800156 3.584243 ]}
               {atom = [4139] fc = [ 50 50 50 ] ref = [ -7.394291 -2.236762 4.355052 ]}
               {atom = [4140] fc = [ 50 50 50 ] ref = [ -7.913295 -1.451460 5.145340 ]}
               {atom = [4141] fc = [ 50 50 50 ] ref = [ -6.487636 -0.916938 2.369324 ]}
               {atom = [4142] fc = [ 50 50 50 ] ref = [ -5.299921 -0.543246 1.684477 ]}
               {atom = [4148] fc = [ 50 50 50 ] ref = [ -7.853775 -3.484540 4.157921 ]}
               {atom = [4149] fc = [ 50 50 50 ] ref = [ -9.013397 -4.079186 4.819786 ]}
               {atom = [4150] fc = [ 50 50 50 ] ref = [ -8.572480 -4.807177 6.109559 ]}
               {atom = [4151] fc = [ 50 50 50 ] ref = [ -9.312598 -4.785199 7.090715 ]}
               {atom = [4152] fc = [ 50 50 50 ] ref = [ -9.693120 -5.116982 3.882680 ]}
               {atom = [4153] fc = [ 50 50 50 ] ref = [ -9.673412 -4.663013 2.536828 ]}
               {atom = [4154] fc = [ 50 50 50 ] ref = [ -11.156297 -5.394360 4.241015 ]}
               {atom = [4162] fc = [ 50 50 50 ] ref = [ -7.383441 -5.442372 6.116174 ]}
               {atom = [4163] fc = [ 50 50 50 ] ref = [ -6.871422 -6.271958 7.213550 ]}
               {atom = [4164] fc = [ 50 50 50 ] ref = [ -6.232406 -5.419897 8.329111 ]}
               {atom = [4165] fc = [ 50 50 50 ] ref = [ -6.381613 -5.781582 9.492277 ]}
               {atom = [4166] fc = [ 50 50 50 ] ref = [ -5.866885 -7.337132 6.675424 ]}
               {atom = [4167] fc = [ 50 50 50 ] ref = [ -5.053976 -8.084965 7.751197 ]}
               {atom = [4168] fc = [ 50 50 50 ] ref = [ -6.596545 -8.382816 5.808500 ]}
               {atom = [4178] fc = [ 50 50 50 ] ref = [ -5.544275 -4.308050 8.010776 ]}
               {atom = [4179] fc = [ 50 50 50 ] ref = [ -4.955243 -3.367148 8.980416 ]}
               {atom = [4180] fc = [ 50 50 50 ] ref = [ -5.937894 -2.815846 10.046166 ]}
               {atom = [4181] fc = [ 50 50 50 ] ref = [ -5.598702 -2.893407 11.227057 ]}
               {atom = [4182] fc = [ 50 50 50 ] ref = [ -4.153237 -2.239652 8.277871 ]}
               {atom = [4183] fc = [ 50 50 50 ] ref = [ -2.715305 -2.622388 7.904032 ]}
               {atom = [4184] fc = [ 50 50 50 ] ref = [ -2.400309 -3.782512 7.654615 ]}
               {atom = [4185] fc = [ 50 50 50 ] ref = [ -1.814665 -1.645440 7.863356 ]}
               {atom = [4192] fc = [ 50 50 50 ] ref = [ -7.158354 -2.336974 9.694050 ]}
               {atom = [4193] fc = [ 50 50 50 ] ref = [ -8.268045 -2.081801 10.634180 ]}
               {atom = [4194] fc = [ 50 50 50 ] ref = [ -8.622290 -3.233792 11.589849 ]}
               {atom = [4195] fc = [ 50 50 50 ] ref = [ -8.853451 -2.992419 12.774411 ]}
               {atom = [4196] fc = [ 50 50 50 ] ref = [ -9.466000 -1.783300 9.724517 ]}
               {atom = [4197] fc = [ 50 50 50 ] ref = [ -8.837791 -1.130155 8.520047 ]}
               {atom = [4198] fc = [ 50 50 50 ] ref = [ -7.527870 -1.888462 8.349542 ]}
               {atom = [4206] fc = [ 50 50 50 ] ref = [ -8.662608 -4.475238 11.072848 ]}
               {atom = [4207] fc = [ 50 50 50 ] ref = [ -8.996477 -5.686106 11.824860 ]}
               {atom = [4208] fc = [ 50 50 50 ] ref = [ -7.852572 -6.062190 12.784830 ]}
               {atom = [4209] fc = [ 50 50 50 ] ref = [ -8.145254 -6.505910 13.889563 ]}
               {atom = [4210] fc = [ 50 50 50 ] ref = [ -9.312703 -6.884236 10.877838 ]}
               {atom = [4211] fc = [ 50 50 50 ] ref = [ -9.560861 -8.229399 11.594620 ]}
               {atom = [4212] fc = [ 50 50 50 ] ref = [ -10.513139 -6.566163 9.966411 ]}
               {atom = [4222] fc = [ 50 50 50 ] ref = [ -6.579210 -5.827855 12.411460 ]}
               {atom = [4223] fc = [ 50 50 50 ] ref = [ -5.385711 -6.054269 13.239133 ]}
               {atom = [4224] fc = [ 50 50 50 ] ref = [ -5.352332 -5.197704 14.519752 ]}
               {atom = [4225] fc = [ 50 50 50 ] ref = [ -4.722154 -5.599703 15.498696 ]}
               {atom = [4226] fc = [ 50 50 50 ] ref = [ -4.078094 -5.844823 12.447997 ]}
               {atom = [4227] fc = [ 50 50 50 ] ref = [ -3.871000 -7.170061 11.223696 ]}
               {atom = [4233] fc = [ 50 50 50 ] ref = [ -6.057527 -4.051420 14.530700 ]}
               {atom = [4234] fc = [ 50 50 50 ] ref = [ -6.180681 -3.161246 15.684606 ]}
               {atom = [4235] fc = [ 50 50 50 ] ref = [ -7.172458 -3.738316 16.708466 ]}
               {atom = [4236] fc = [ 50 50 50 ] ref = [ -6.880334 -3.709895 17.900604 ]}
               {atom = [4237] fc = [ 50 50 50 ] ref = [ -6.631529 -1.750210 15.247492 ]}
               {atom = [4238] fc = [ 50 50 50 ] ref = [ -5.823285 -1.044326 14.163256 ]}
               {atom = [4239] fc = [ 50 50 50 ] ref = [ -4.445016 -1.288664 13.965783 ]}
               {atom = [4240] fc = [ 50 50 50 ] ref = [ -6.475324 -0.100771 13.344363 ]}
               {atom = [4241] fc = [ 50 50 50 ] ref = [ -3.743955 -0.610381 12.948236 ]}
               {atom = [4242] fc = [ 50 50 50 ] ref = [ -5.772593 0.588887 12.338721 ]}
               {atom = [4243] fc = [ 50 50 50 ] ref = [ -4.404034 0.335466 12.140578 ]}
               {atom = [4244] fc = [ 50 50 50 ] ref = [ -3.718762 1.017553 11.179604 ]}
               {atom = [4254] fc = [ 50 50 50 ] ref = [ -8.304696 -4.305798 16.253572 ]}
               {atom = [4255] fc = [ 50 50 50 ] ref = [ -9.310685 -4.951194 17.100693 ]}
               {atom = [4256] fc = [ 50 50 50 ] ref = [ -8.977475 -6.420590 17.420425 ]}
               {atom = [4257] fc = [ 50 50 50 ] ref = [ -9.609634 -6.995246 18.301146 ]}
               {atom = [4258] fc = [ 50 50 50 ] ref = [ -10.667161 -4.880898 16.385873 ]}
               {atom = [4264] fc = [ 50 50 50 ] ref = [ -8.003395 -7.035951 16.732859 ]}
               {atom = [4265] fc = [ 50 50 50 ] ref = [ -7.576940 -8.422424 16.937576 ]}
               {atom = [4266] fc = [ 50 50 50 ] ref = [ -6.488842 -8.519228 18.025521 ]}
               {atom = [4267] fc = [ 50 50 50 ] ref = [ -6.287525 -9.603098 18.572058 ]}
               {atom = [4270] fc = [ 50 50 50 ] ref = [ -7.066696 -8.955773 15.573298 ]}
               {atom = [4271] fc = [ 50 50 50 ] ref = [ -6.571910 -10.419918 15.504858 ]}
               {atom = [4272] fc = [ 50 50 50 ] ref = [ -7.666676 -11.429147 15.911948 ]}
               {atom = [4273] fc = [ 50 50 50 ] ref = [ -5.984209 -10.725726 14.109173 ]}
               {atom = [4283] fc = [ 50 50 50 ] ref = [ -5.816690 -7.404012 18.363901 ]}
               {atom = [4284] fc = [ 50 50 50 ] ref = [ -4.687598 -7.356453 19.292885 ]}
               {atom = [4285] fc = [ 50 50 50 ] ref = [ -4.946731 -6.382635 20.449230 ]}
               {atom = [4286] fc = [ 50 50 50 ] ref = [ -4.974804 -6.812328 21.603042 ]}
               {atom = [4287] fc = [ 50 50 50 ] ref = [ -3.372094 -7.013514 18.570158 ]}
               {atom = [4288] fc = [ 50 50 50 ] ref = [ -2.916911 -8.287534 17.356074 ]}
               {atom = [4294] fc = [ 50 50 50 ] ref = [ -5.143497 -5.083771 20.155292 ]}
               {atom = [4295] fc = [ 50 50 50 ] ref = [ -5.365172 -4.048095 21.168637 ]}
               {atom = [4296] fc = [ 50 50 50 ] ref = [ -6.824196 -4.092708 21.635010 ]}
               {atom = [4297] fc = [ 50 50 50 ] ref = [ -7.742246 -3.878883 20.841777 ]}
               {atom = [4298] fc = [ 50 50 50 ] ref = [ -5.063140 -2.635510 20.607021 ]}
               {atom = [4299] fc = [ 50 50 50 ] ref = [ -3.582101 -2.323001 20.399732 ]}
               {atom = [4300] fc = [ 50 50 50 ] ref = [ -2.732361 -2.736574 21.184370 ]}
               {atom = [4301] fc = [ 50 50 50 ] ref = [ -3.255127 -1.555683 19.365544 ]}
               {atom = [4308] fc = [ 50 50 50 ] ref = [ -7.022011 -4.336201 22.940434 ]}
               {atom = [4309] fc = [ 50 50 50 ] ref = [ -8.329168 -4.351644 23.596561 ]}
               {atom = [4310] fc = [ 50 50 50 ] ref = [ -8.926183 -2.936262 23.731233 ]}
               {atom = [4311] fc = [ 50 50 50 ] ref = [ -10.142631 -2.806959 23.857967 ]}
               {atom = [4314] fc = [ 50 50 50 ] ref = [ -8.179786 -5.065263 24.961782 ]}
               {atom = [4315] fc = [ 50 50 50 ] ref = [ -9.495378 -5.287037 25.737379 ]}
               {atom = [4316] fc = [ 50 50 50 ] ref = [ -9.302582 -6.137548 27.004395 ]}
               {atom = [4317] fc = [ 50 50 50 ] ref = [ -10.613909 -6.343059 27.788576 ]}
               {atom = [4318] fc = [ 50 50 50 ] ref = [ -10.420600 -7.158721 28.999869 ]}
               {atom = [4330] fc = [ 50 50 50 ] ref = [ -8.095576 -1.880234 23.665445 ]}
               {atom = [4331] fc = [ 50 50 50 ] ref = [ -8.525162 -0.486225 23.775988 ]}
               {atom = [4332] fc = [ 50 50 50 ] ref = [ -9.281656 -0.051202 22.505795 ]}
               {atom = [4333] fc = [ 50 50 50 ] ref = [ -10.249295 0.688143 22.632049 ]}
               {atom = [4334] fc = [ 50 50 50 ] ref = [ -7.327134 0.471329 24.016792 ]}
               {atom = [4335] fc = [ 50 50 50 ] ref = [ -6.394848 -0.139203 24.901633 ]}
               {atom = [4336] fc = [ 50 50 50 ] ref = [ -7.745632 1.814646 24.639562 ]}
               {atom = [4344] fc = [ 50 50 50 ] ref = [ -8.900754 -0.543762 21.310625 ]}
               {atom = [4345] fc = [ 50 50 50 ] ref = [ -9.605374 -0.290371 20.047201 ]}
               {atom = [4346] fc = [ 50 50 50 ] ref = [ -10.941585 -1.050436 19.946249 ]}
               {atom = [4347] fc = [ 50 50 50 ] ref = [ -11.848062 -0.560907 19.273721 ]}
               {atom = [4348] fc = [ 50 50 50 ] ref = [ -8.712734 -0.668930 18.845178 ]}
               {atom = [4349] fc = [ 50 50 50 ] ref = [ -7.712296 0.397058 18.446692 ]}
               {atom = [4350] fc = [ 50 50 50 ] ref = [ -6.503407 0.543267 19.154974 ]}
               {atom = [4351] fc = [ 50 50 50 ] ref = [ -8.056403 1.356852 17.470067 ]}
               {atom = [4352] fc = [ 50 50 50 ] ref = [ -5.638024 1.578539 18.838131 ]}
               {atom = [4353] fc = [ 50 50 50 ] ref = [ -7.173591 2.384189 17.165523 ]}
               {atom = [4354] fc = [ 50 50 50 ] ref = [ -5.965454 2.490367 17.842534 ]}
               {atom = [4364] fc = [ 50 50 50 ] ref = [ -11.090791 -2.200599 20.633073 ]}
               {atom = [4365] fc = [ 50 50 50 ] ref = [ -12.320239 -3.003697 20.652154 ]}
               {atom = [4366] fc = [ 50 50 50 ] ref = [ -13.469129 -2.275037 21.369544 ]}
               {atom = [4367] fc = [ 50 50 50 ] ref = [ -14.602082 -2.298974 20.887253 ]}
               {atom = [4368] fc = [ 50 50 50 ] ref = [ -12.095958 -4.352353 21.370107 ]}
               {atom = [4369] fc = [ 50 50 50 ] ref = [ -11.099993 -5.311689 20.704684 ]}
               {atom = [4370] fc = [ 50 50 50 ] ref = [ -11.031907 -6.643913 21.470304 ]}
               {atom = [4371] fc = [ 50 50 50 ] ref = [ -9.975537 -7.526731 20.960453 ]}
               {atom = [4372] fc = [ 50 50 50 ] ref = [ -9.460023 -8.592598 21.590646 ]}
               {atom = [4373] fc = [ 50 50 50 ] ref = [ -9.865854 -8.923351 22.818368 ]}
               {atom = [4374] fc = [ 50 50 50 ] ref = [ -8.529670 -9.332350 20.990331 ]}
               {atom = [4388] fc = [ 50 50 50 ] ref = [ -13.169849 -1.621759 22.506728 ]}
               {atom = [4389] fc = [ 50 50 50 ] ref = [ -14.137089 -0.906598 23.340526 ]}
               {atom = [4390] fc = [ 50 50 50 ] ref = [ -14.568992 0.439846 22.729223 ]}
               {atom = [4391] fc = [ 50 50 50 ] ref = [ -15.661117 0.912069 23.045249 ]}
               {atom = [4392] fc = [ 50 50 50 ] ref = [ -13.575950 -0.682495 24.770246 ]}
               {atom = [4393] fc = [ 50 50 50 ] ref = [ -12.365163 0.052769 24.758652 ]}
               {atom = [4394] fc = [ 50 50 50 ] ref = [ -13.309885 -2.001451 25.513243 ]}
               {atom = [4402] fc = [ 50 50 50 ] ref = [ -13.753487 1.044707 21.847363 ]}
               {atom = [4403] fc = [ 50 50 50 ] ref = [ -14.078623 2.320758 21.205539 ]}
               {atom = [4404] fc = [ 50 50 50 ] ref = [ -14.965613 2.074999 19.971285 ]}
               {atom = [4405] fc = [ 50 50 50 ] ref = [ -15.852489 2.880413 19.703354 ]}
               {atom = [4406] fc = [ 50 50 50 ] ref = [ -12.824909 3.174165 20.909178 ]}
               {atom = [4407] fc = [ 50 50 50 ] ref = [ -11.965602 3.168556 22.046169 ]}
               {atom = [4408] fc = [ 50 50 50 ] ref = [ -13.179825 4.656341 20.703962 ]}
               {atom = [4416] fc = [ 50 50 50 ] ref = [ -14.780717 0.946949 19.260923 ]}
               {atom = [4417] fc = [ 50 50 50 ] ref = [ -15.610392 0.535301 18.122214 ]}
               {atom = [4418] fc = [ 50 50 50 ] ref = [ -17.009165 0.068420 18.566834 ]}
               {atom = [4419] fc = [ 50 50 50 ] ref = [ -17.952694 0.165634 17.782582 ]}
               {atom = [4420] fc = [ 50 50 50 ] ref = [ -14.943328 -0.628051 17.348721 ]}
               {atom = [4421] fc = [ 50 50 50 ] ref = [ -13.615030 -0.403891 16.637546 ]}
               {atom = [4422] fc = [ 50 50 50 ] ref = [ -13.013782 0.869632 16.516814 ]}
               {atom = [4423] fc = [ 50 50 50 ] ref = [ -12.996776 -1.509021 16.011736 ]}
               {atom = [4424] fc = [ 50 50 50 ] ref = [ -11.815604 1.005724 15.827772 ]}
               {atom = [4425] fc = [ 50 50 50 ] ref = [ -11.809044 -1.344693 15.312894 ]}
               {atom = [4426] fc = [ 50 50 50 ] ref = [ -11.214455 -0.095645 15.234283 ]}
               {atom = [4436] fc = [ 50 50 50 ] ref = [ -17.151705 -0.370683 19.831519 ]}
               {atom = [4437] fc = [ 50 50 50 ] ref = [ -18.423835 -0.649408 20.498680 ]}
               {atom = [4438] fc = [ 50 50 50 ] ref = [ -19.197014 0.653159 20.790649 ]}
               {atom = [4439] fc = [ 50 50 50 ] ref = [ -20.421666 0.663691 20.671815 ]}
               {atom = [4442] fc = [ 50 50 50 ] ref = [ -18.138848 -1.462034 21.784277 ]}
               {atom = [4443] fc = [ 50 50 50 ] ref = [ -19.395758 -1.939514 22.538925 ]}
               {atom = [4444] fc = [ 50 50 50 ] ref = [ -19.065405 -2.835462 23.744405 ]}
               {atom = [4445] fc = [ 50 50 50 ] ref = [ -20.329477 -3.315670 24.485400 ]}
               {atom = [4446] fc = [ 50 50 50 ] ref = [ -20.013609 -4.182527 25.633400 ]}
               {atom = [4458] fc = [ 50 50 50 ] ref = [ -18.492501 1.739809 21.158054 ]}
               {atom = [4459] fc = [ 50 50 50 ] ref = [ -19.068911 3.062067 21.424796 ]}
               {atom = [4460] fc = [ 50 50 50 ] ref = [ -19.455264 3.813288 20.133565 ]}
               {atom = [4461] fc = [ 50 50 50 ] ref = [ -20.285077 4.719748 20.192865 ]}
               {atom = [4462] fc = [ 50 50 50 ] ref = [ -18.075897 3.913307 22.245468 ]}
               {atom = [4463] fc = [ 50 50 50 ] ref = [ -17.830097 3.396666 23.668896 ]}
               {atom = [4464] fc = [ 50 50 50 ] ref = [ -16.448125 4.229452 24.500451 ]}
               {atom = [4465] fc = [ 50 50 50 ] ref = [ -16.251484 3.133804 25.932497 ]}
               {atom = [4475] fc = [ 50 50 50 ] ref = [ -18.878992 3.423878 18.984231 ]}
               {atom = [4476] fc = [ 50 50 50 ] ref = [ -19.185777 3.925437 17.646828 ]}
               {atom = [4477] fc = [ 50 50 50 ] ref = [ -19.930746 2.809523 16.881426 ]}
               {atom = [4478] fc = [ 50 50 50 ] ref = [ -20.930477 2.297306 17.385907 ]}
               {atom = [4481] fc = [ 50 50 50 ] ref = [ -17.897743 4.451331 16.947731 ]}
               {atom = [4482] fc = [ 50 50 50 ] ref = [ -17.373501 5.837532 17.401276 ]}
               {atom = [4483] fc = [ 50 50 50 ] ref = [ -18.453497 6.935459 17.430942 ]}
               {atom = [4484] fc = [ 50 50 50 ] ref = [ -16.547989 5.821627 18.692480 ]}
               {atom = [4495] fc = [ 50 50 50 ] ref = [ -19.491093 2.455293 15.664442 ]}
               {atom = [4496] fc = [ 50 50 50 ] ref = [ -20.110434 1.437581 14.830196 ]}
               {atom = [4500] fc = [ 50 50 50 ] ref = [ 4.549355 -2.265167 -5.209489 ]}
               {atom = [4501] fc = [ 50 50 50 ] ref = [ 4.563471 -3.267601 -4.488490 ]}
               {atom = [4502] fc = [ 50 50 50 ] ref = [ 6.128643 -1.146389 -6.980485 ]}
               {atom = [4503] fc = [ 50 50 50 ] ref = [ 5.601364 -0.022183 -4.808612 ]}
               {atom = [4504] fc = [ 50 50 50 ] ref = [ 5.296441 -1.164123 -8.112882 ]}
               {atom = [4505] fc = [ 50 50 50 ] ref = [ 5.920656 -0.858932 -9.323400 ]}
               {atom = [4506] fc = [ 50 50 50 ] ref = [ 7.257589 -0.567385 -9.164725 ]}
               {atom = [4507] fc = [ 50 50 50 ] ref = [ 5.116727 1.175383 -5.354089 ]}
               {atom = [4508] fc = [ 50 50 50 ] ref = [ 4.969958 2.224398 -4.444160 ]}
               {atom = [4509] fc = [ 50 50 50 ] ref = [ 5.379130 1.871365 -3.176269 ]}
               {atom = [4510] fc = [ 50 50 50 ] ref = [ 1.071251 1.444293 -5.142757 ]}
               {atom = [4511] fc = [ 50 50 50 ] ref = [ 3.432221 -1.788546 -5.793393 ]}
               {atom = [4512] fc = [ 50 50 50 ] ref = [ 6.960760 -2.016485 -4.887686 ]}
               {atom = [4513] fc = [ 50 50 50 ] ref = [ 7.733723 -0.684225 -7.511635 ]}
               {atom = [4514] fc = [ 50 50 50 ] ref = [ 5.914592 0.234410 -3.108361 ]}
               {atom = [4515] fc = [ 50 50 50 ] ref = [ -1.268694 -2.157619 -5.571602 ]}
               {atom = [4516] fc = [ 50 50 50 ] ref = [ 0.582832 -0.590616 -6.586587 ]}
               {atom = [4517] fc = [ 50 50 50 ] ref = [ 1.351140 -1.914536 -6.914676 ]}
               {atom = [4518] fc = [ 50 50 50 ] ref = [ 2.174093 -2.450667 -5.707931 ]}
               {atom = [4519] fc = [ 50 50 50 ] ref = [ 1.475520 -2.203277 -4.330118 ]}
               {atom = [4520] fc = [ 50 50 50 ] ref = [ 0.633846 -0.885762 -4.266562 ]}
               {atom = [4521] fc = [ 50 50 50 ] ref = [ 1.595501 0.292390 -4.543183 ]}
               {atom = [4522] fc = [ 50 50 50 ] ref = [ 1.573764 0.471028 -6.023143 ]}
               {atom = [4523] fc = [ 50 50 50 ] ref = [ -1.487366 0.248449 -5.287846 ]}
               {atom = [4524] fc = [ 50 50 50 ] ref = [ 5.818702 -1.383641 -5.483776 ]}
               {atom = [4525] fc = [ 50 50 50 ] ref = [ -0.416249 -0.863310 -5.425988 ]}]
   randomize_velocity.interval = 1.0
   trajectory  = {
      center = solute
   }
   backend     = {
      # Gaussian Barrier Potential
      force.term = {
         list = [ GaussianForce ]
         GaussianForce={
            type = GaussianForce
            grp_energy = [ 1 1 ]
            mu = [ -10.0 10.0 ]
            sigma = [ 0.5 0.5 ]
            A = [ 10.0 10.0 ]
         }
      }
      mdsim = {
         plugin.posre_schedule = {
            schedule = {
               time = [ 0 60.0 ]
               value = [1.0 0.2 ]
            }
         }
      }
   }
}

simulate {
   # 4 NPT equilbration with Barrier
   title       = "NPT equilibration with solute heavy atoms restrained (force = 10 kcal/mol)"
   time        = 200
   timestep    = [0.001 0.001 0.003]
   ensemble    = NPT
   restrain =  [{atom = [1] fc = [ 50 50 50 ] ref = [ -16.148424 -16.661583 -18.603376 ]}
               {atom = [2] fc = [ 50 50 50 ] ref = [ -17.498531 -15.956645 -18.561685 ]}
               {atom = [3] fc = [ 50 50 50 ] ref = [ -18.149575 -15.941315 -17.518863 ]}
               {atom = [7] fc = [ 50 50 50 ] ref = [ -17.895554 -15.356478 -19.698039 ]}
               {atom = [8] fc = [ 50 50 50 ] ref = [ -19.160899 -14.647874 -19.949894 ]}
               {atom = [9] fc = [ 50 50 50 ] ref = [ -19.238199 -13.331554 -19.147702 ]}
               {atom = [10] fc = [ 50 50 50 ] ref = [ -18.221646 -12.838645 -18.656344 ]}
               {atom = [11] fc = [ 50 50 50 ] ref = [ -20.417822 -15.560973 -19.750780 ]}
               {atom = [12] fc = [ 50 50 50 ] ref = [ -20.755982 -15.760616 -18.388055 ]}
               {atom = [13] fc = [ 50 50 50 ] ref = [ -20.320591 -16.926210 -20.449743 ]}
               {atom = [21] fc = [ 50 50 50 ] ref = [ -20.447003 -12.763825 -19.018984 ]}
               {atom = [22] fc = [ 50 50 50 ] ref = [ -20.734384 -11.610188 -18.167580 ]}
               {atom = [23] fc = [ 50 50 50 ] ref = [ -21.180807 -12.081053 -16.765829 ]}
               {atom = [24] fc = [ 50 50 50 ] ref = [ -21.149156 -11.272810 -15.844026 ]}
               {atom = [25] fc = [ 50 50 50 ] ref = [ -21.852669 -10.734846 -18.819263 ]}
               {atom = [26] fc = [ 50 50 50 ] ref = [ -22.312745 -9.518170 -17.986426 ]}
               {atom = [27] fc = [ 50 50 50 ] ref = [ -21.425056 -10.243900 -20.217508 ]}
               {atom = [37] fc = [ 50 50 50 ] ref = [ -21.539817 -13.366219 -16.565646 ]}
               {atom = [38] fc = [ 50 50 50 ] ref = [ -22.010804 -13.911167 -15.284849 ]}
               {atom = [39] fc = [ 50 50 50 ] ref = [ -20.931576 -13.882977 -14.183379 ]}
               {atom = [40] fc = [ 50 50 50 ] ref = [ -21.250601 -13.644294 -13.018322 ]}
               {atom = [41] fc = [ 50 50 50 ] ref = [ -22.555743 -15.337269 -15.507723 ]}
               {atom = [42] fc = [ 50 50 50 ] ref = [ -23.152781 -16.019768 -14.311061 ]}
               {atom = [43] fc = [ 50 50 50 ] ref = [ -22.581631 -17.027446 -13.611743 ]}
               {atom = [44] fc = [ 50 50 50 ] ref = [ -24.408582 -15.720220 -13.626759 ]}
               {atom = [45] fc = [ 50 50 50 ] ref = [ -23.403810 -17.384828 -12.561112 ]}
               {atom = [46] fc = [ 50 50 50 ] ref = [ -24.543840 -16.609965 -12.516929 ]}
               {atom = [47] fc = [ 50 50 50 ] ref = [ -25.450317 -14.783267 -13.828481 ]}
               {atom = [48] fc = [ 50 50 50 ] ref = [ -25.655803 -16.575158 -11.656989 ]}
               {atom = [49] fc = [ 50 50 50 ] ref = [ -26.569671 -14.737161 -12.971651 ]}
               {atom = [50] fc = [ 50 50 50 ] ref = [ -26.673895 -15.631624 -11.888175 ]}
               {atom = [61] fc = [ 50 50 50 ] ref = [ -19.657969 -14.072143 -14.566315 ]}
               {atom = [62] fc = [ 50 50 50 ] ref = [ -18.499066 -13.957780 -13.683393 ]}
               {atom = [63] fc = [ 50 50 50 ] ref = [ -18.071089 -12.491464 -13.492058 ]}
[truncated: 988,722 more chars]
