# Supplementary material for: Unbinding Kinetics of Muscarinic M3 Receptor Antagonists Explained by Metadynamics Simulations
Source: J Chem Inf Model. 2023 Apr 13;63(9):2842–56. doi: 10.1021/acs.jcim.3c00042 (PMC10170513; doi:10.1021/acs.jcim.3c00042)
Supplement: Supplementary file 3 — ci3c00042_si_004.zip [file ci3c00042_si_004.zip › input_metad_desmond/rep.cfg]

annealing = false
backend = {
}
bigger_rclone = false
checkpt = {
   first = 0.0
   interval = 240.06
   name = "$JOBNAME.cpt"
   write_last_step = true
}
cpu = 1
cutoff_radius = 9.0
elapsed_time = 0.0
energy_group = false
eneseq = {
   first = 0.0
   interval = 1.2
   name = "$JOBNAME$[_replica$REPLICA$].ene"
}
ensemble = {
   barostat = {
      tau = 2.0
   }
   class = NVT
   method = Langevin
   thermostat = {
      tau = 1.0
   }
}
glue = solute
maeff_output = {
   first = 0.0
   interval = 120.0
   name = "$JOBNAME$[_replica$REPLICA$]-out.cms"
   periodicfix = true
   trjdir = "$JOBNAME$[_replica$REPLICA$]_trj"
}
meta = false
pressure = 1.01325
randomize_velocity = {
   first = 0.0
   interval = inf
   seed = 3616
   temperature = "@*.temperature"
}
simbox = {
   first = 0.0
   interval = 1.2
   name = "$JOBNAME$[_replica$REPLICA$]_simbox.dat"
}
surface_tension = 4000.0
taper = false
temperature = [
   [300.0 0 ]
]
time = 100000.0
timestep = [0.002 0.002 0.006 ]
trajectory = {
   center = []
   first = 0.0
   frames_per_file = 250
   interval = 10
   name = "$JOBNAME$[_replica$REPLICA$]_trj"
   periodicfix = true
   write_velocity = false
}
