# Supplementary material for: Unbinding Kinetics of Muscarinic M3 Receptor Antagonists Explained by Metadynamics Simulations
Source: J Chem Inf Model. 2023 Apr 13;63(9):2842–56. doi: 10.1021/acs.jcim.3c00042 (PMC10170513; doi:10.1021/acs.jcim.3c00042)
Supplement: Supplementary file 4 — ci3c00042_si_005.zip [file ci3c00042_si_005.zip]

Archive with 12 entries (10 files):
- logRTcalc/
- logRTcalc/logRT.sh
- logRTcalc/1/
- logRTcalc/1/logRTcalc_min.txt
- logRTcalc/1/new_cvseq_allin.txt
- logRTcalc/1/meta_tio_rep_1.cvseq
- logRTcalc/1/runn_ave.txt
- logRTcalc/1/new_cvseq.txt
- logRTcalc/1/V2.txt
- logRTcalc/1/V1.txt
- logRTcalc/1/alpha_t.txt
- logRTcalc/1/RTcalc_min.txt
