# Supplementary material for: Unbinding Kinetics of Muscarinic M3 Receptor Antagonists Explained by Metadynamics Simulations
Source: J Chem Inf Model. 2023 Apr 13;63(9):2842–56. doi: 10.1021/acs.jcim.3c00042 (PMC10170513; doi:10.1021/acs.jcim.3c00042)
Supplement: Supplementary file 4 — ci3c00042_si_005.zip [file ci3c00042_si_005.zip › logRTcalc/logRT.sh]

#!/bin/bash
#calculation of log RTcalc (min) for a wt-META-D simulation of tiotropium
for i in {1..1}; do
	cd $i
	tr -d '[]' < meta_tio_rep_$i.cvseq > new_cvseq.txt
	column -t new_cvseq.txt > new_cvseq_allin.txt
	awk '{print $2, $4, $14}' new_cvseq_allin.txt > V1.txt
	#e^(V/KT)
	awk '{print $1, $2, $3, exp($3/0.597)}' V1.txt > V2.txt
	#running average of e^(V/KT)
	awk '{print $1, $2, $3, $4, (p+=$4)/NR}' V2.txt | awk '{print $1, $2, $3, $4, sprintf ("%.5e\n", $5)}' > runn_ave.txt
	#extrapolation of alpha and transition time
	awk -v max=0 '{if($5>max){content=$0; max=$5}}END{print content}' runn_ave.txt > alpha_t.txt
	#calculation of RTcalc as alpha*t (min)
	awk '{print $1*10^(-12)/60, $2, $3, $4, $5, sprintf ("%.5e\n", ($1*10^(-12)/60)*$5)}' alpha_t.txt > RTcalc_min.txt
	#calculation of log RTcalc (min)
        awk 'NR==1{print log($6)/log(10)}' RTcalc_min.txt > logRTcalc_min.txt
	cd ..
done	
