# Supplementary material for: Unbinding Kinetics of Muscarinic M3 Receptor Antagonists Explained by Metadynamics Simulations
Source: J Chem Inf Model. 2023 Apr 13;63(9):2842–56. doi: 10.1021/acs.jcim.3c00042 (PMC10170513; doi:10.1021/acs.jcim.3c00042)
Supplement: Supplementary file 4 — ci3c00042_si_005.zip [file ci3c00042_si_005.zip › logRTcalc/1/new_cvseq_allin.txt]

time  0           cv_00  16.2625280967  cv_01  1.59347141266   cv_02  1.66177797476    cv_03  1.1126361739e-08  cv_04  1.34668160634e-08  potential  1.809957199
time  1.002       cv_00  16.3354685853  cv_01  1.57322844997   cv_02  1.67068281579    cv_03  0.178412518629    cv_04  0.554632026267     potential  1.258676224
time  2.004       cv_00  16.2774962     cv_01  1.57631084553   cv_02  1.67909778451    cv_03  0.215207635837    cv_04  0.405426819023     potential  1.938831248
time  3.006       cv_00  16.3371206288  cv_01  1.58112631819   cv_02  1.64644905411    cv_03  0.482482060707    cv_04  0.466209707333     potential  1.253943185
time  4.008       cv_00  16.7181109557  cv_01  1.58251865901   cv_02  1.65650287767    cv_03  0.269161544562    cv_04  0.46856812403      potential  0.2424537396
time  5.01        cv_00  16.3199078959  cv_01  1.5670620956    cv_02  1.6392133375     cv_03  0.18364716464     cv_04  0.504954541627     potential  1.666046445
time  6.012       cv_00  16.3564862066  cv_01  1.55903652666   cv_02  1.67556801594    cv_03  0.146562003824    cv_04  0.472199032331     potential  1.791545422
time  7.014       cv_00  16.3344979025  cv_01  1.57890492859   cv_02  1.68291550123    cv_03  0.193608996103    cv_04  0.447538264778     potential  2.270286695
time  8.016       cv_00  16.5506288635  cv_01  1.5653408703    cv_02  1.6428899191     cv_03  0.318766831262    cv_04  0.531942263351     potential  0.8364919719
time  9.018       cv_00  16.496669309   cv_01  1.56095816109   cv_02  1.68037597312    cv_03  0.468509769614    cv_04  0.500880480825     potential  0.7263636067
time  10.02       cv_00  16.4852997527  cv_01  1.58602954078   cv_02  1.64014970978    cv_03  0.261620239725    cv_04  0.487556971656     potential  1.407353299
time  11.022      cv_00  16.5608721409  cv_01  1.56843530513   cv_02  1.66200226202    cv_03  0.470675567419    cv_04  0.462779260904     potential  0.9943250072
time  12.024      cv_00  16.4940707439  cv_01  1.56490669582   cv_02  1.6442647534     cv_03  0.541347060368    cv_04  0.481775140796     potential  1.144877077
time  13.026      cv_00  16.3419378281  cv_01  1.56944512907   cv_02  1.67235632989    cv_03  0.495750217398    cv_04  0.591762762713     potential  1.943514806
time  14.028      cv_00  16.6215126816  cv_01  1.57529368499   cv_02  1.64276176853    cv_03  0.389913077105    cv_04  0.532131104005     potential  1.315308934
time  15.03       cv_00  16.3667146208  cv_01  1.59639459913   cv_02  1.65256605668    cv_03  0.387924793658    cv_04  0.506154273283     potential  1.995192034
time  16.032      cv_00  16.5231471119  cv_01  1.56655627542   cv_02  1.64824650941    cv_03  0.502628421291    cv_04  0.482738369116     potential  1.983618997
time  17.034      cv_00  16.2883937766  cv_01  1.5946113933    cv_02  1.64308080023    cv_03  0.173449885965    cv_04  0.476682803889     potential  2.448019486
time  18.036      cv_00  16.4633000087  cv_01  1.57787480304   cv_02  1.66734348216    cv_03  0.3857261041      cv_04  0.549847732891     potential  2.374129019
time  19.038      cv_00  16.4987335591  cv_01  1.5924656006    cv_02  1.6417272874     cv_03  0.376495010429    cv_04  0.543986512403     potential  2.241817046
time  20.04       cv_00  16.5442489459  cv_01  1.59451917266   cv_02  1.65700268182    cv_03  0.466671525157    cv_04  0.505487644402     potential  2.187138032
time  21.042      cv_00  16.390072724   cv_01  1.58813981312   cv_02  1.68466490023    cv_03  0.247578898253    cv_04  0.535850023581     potential  2.309752249
time  22.044      cv_00  16.2829125532  cv_01  1.59583030533   cv_02  1.67547815207    cv_03  0.17080722325     cv_04  0.524367757327     potential  3.071336955
time  23.046      cv_00  16.3142434233  cv_01  1.59886044213   cv_02  1.6573621605     cv_03  0.54438352402     cv_04  0.505559137299     potential  2.406548214
time  24.048      cv_00  16.5871908132  cv_01  1.58576949242   cv_02  1.67176057763    cv_03  0.2580960327      cv_04  0.499650242652     potential  2.046720456
time  25.05       cv_00  16.4467598715  cv_01  1.60667963623   cv_02  1.67947332227    cv_03  0.280713209088    cv_04  0.518513994591     potential  2.214877484
time  26.052      cv_00  16.6061583985  cv_01  1.55504920666   cv_02  1.66870774477    cv_03  0.255565031267    cv_04  0.460828931657     potential  1.662706725
time  27.054      cv_00  16.7447361856  cv_01  1.58390097571   cv_02  1.65155040795    cv_03  0.389153763208    cv_04  0.451403206034     potential  1.717297545
time  28.056      cv_00  16.8298708137  cv_01  1.58815699555   cv_02  1.64901594315    cv_03  0.462427208078    cv_04  0.556866533014     potential  1.037192809
time  29.058      cv_00  16.2828192575  cv_01  1.58183830966   cv_02  1.70108535306    cv_03  0.173546008879    cv_04  0.444654522351     potential  2.986374859
time  30.06       cv_00  16.433090677   cv_01  1.59937421197   cv_02  1.66815569048    cv_03  0.14151420559     cv_04  0.489609284116     potential  2.524623221
time  31.062      cv_00  16.7837014656  cv_01  1.58242874217   cv_02  1.64791101152    cv_03  0.416449666352    cv_04  0.432108669574     potential  1.868565289
time  32.064      cv_00  16.7602437739  cv_01  1.59977250158   cv_02  1.64815109682    cv_03  0.395151857232    cv_04  0.576704760506     potential  1.87570488
time  33.066      cv_00  16.3546557435  cv_01  1.57263547775   cv_02  1.65319039285    cv_03  0.460244847567    cv_04  0.572413204919     potential  3.573697577
time  34.068      cv_00  16.4284501904  cv_01  1.56806148394   cv_02  1.69289301591    cv_03  0.188437900654    cv_04  0.578123750927     potential  2.665472285
time  35.07       cv_00  16.314119618   cv_01  1.58861611736   cv_02  1.6664970142     cv_03  0.422690464529    cv_04  0.458509593003     potential  3.727592132
time  36.072      cv_00  16.6518691978  cv_01  1.584356708     cv_02  1.62414343696    cv_03  0.536599807918    cv_04  0.709812366211     potential  0.9532811168
time  37.074      cv_00  16.4011555328  cv_01  1.57030039732   cv_02  1.69239494612    cv_03  0.306185541661    cv_04  0.501650147574     potential  3.021417412
time  38.076      cv_00  16.6954206484  cv_01  1.5701951745    cv_02  1.66015723933    cv_03  0.4556845996      cv_04  0.503476780485     potential  2.920291851
time  39.078      cv_00  16.5555437997  cv_01  1.58892152703   cv_02  1.6410448533     cv_03  0.424586669087    cv_04  0.441941712942     potential  3.691024953
time  40.08       cv_00  16.9055238455  cv_01  1.56950396435   cv_02  1.67086070377    cv_03  0.39339473622     cv_04  0.647866423895     potential  0.9868263453
time  41.082      cv_00  16.6661602775  cv_01  1.56558078291   cv_02  1.62350073572    cv_03  0.375698801533    cv_04  0.452171439847     potential  2.068977414
time  42.084      cv_00  16.8277658737  cv_01  1.56855954065   cv_02  1.63768618248    cv_03  0.526731164066    cv_04  0.596622954851     potential  1.425705179
time  43.086      cv_00  16.3031504628  cv_01  1.58460878045   cv_02  1.63735030443    cv_03  0.502325732991    cv_04  0.677849541054     potential  3.004170328
time  44.088      cv_00  16.4409074622  cv_01  1.58458412561   cv_02  1.64102119449    cv_03  0.618450303702    cv_04  0.598015657269     potential  1.97142526
time  45.09       cv_00  16.3540994889  cv_01  1.56824742135   cv_02  1.64524228646    cv_03  0.611394421784    cv_04  0.593350386018     potential  2.614234045
time  46.092      cv_00  16.936499485   cv_01  1.56165804369   cv_02  1.67253932448    cv_03  0.473218990703    cv_04  0.597920294978     potential  1.066390867
time  47.094      cv_00  16.5873558181  cv_01  1.56259331199   cv_02  1.64446559632    cv_03  0.518802460924    cv_04  0.517656770619     potential  3.497996593
time  48.096      cv_00  16.3621548907  cv_01  1.59641903157   cv_02  1.65522665213    cv_03  0.258574164507    cv_04  0.591389858476     potential  3.731923607
time  49.098      cv_00  16.2753866438  cv_01  1.59950085587   cv_02  1.63664369286    cv_03  0.27184172672     cv_04  0.59470682318      potential  3.332935086
time  50.1        cv_00  16.2912400164  cv_01  1.5840007355    cv_02  1.66456161658    cv_03  0.150632859806    cv_04  0.684608975514     potential  3.487127903
time  51.102      cv_00  16.3112211284  cv_01  1.53903554455   cv_02  1.66655838265    cv_03  0.305428223468    cv_04  0.420491712108     potential  2.479870126
time  52.104      cv_00  16.2137957116  cv_01  1.60895374986   cv_02  1.68700410182    cv_03  0.192357630798    cv_04  0.467179055095     potential  3.956452496
time  53.106      cv_00  16.5549752723  cv_01  1.58669874454   cv_02  1.64457132151    cv_03  0.216201948331    cv_04  0.484247757062     potential  3.104591213
time  54.108      cv_00  16.2970668906  cv_01  1.58599023485   cv_02  1.63238742031    cv_03  0.585670726187    cv_04  0.5115649846       potential  3.22488592
time  55.11       cv_00  16.5597026329  cv_01  1.57538816264   cv_02  1.69871702392    cv_03  0.555153506052    cv_04  0.606656598161     potential  1.222230277
time  56.112      cv_00  16.9062078814  cv_01  1.57879604893   cv_02  1.65875410001    cv_03  0.45521720878     cv_04  0.436818610561     potential  2.080048549
time  57.114      cv_00  16.6812851471  cv_01  1.60349825753   cv_02  1.64263507649    cv_03  0.442989037305    cv_04  0.611051683356     potential  2.916360214
time  58.116      cv_00  16.7750346332  cv_01  1.56304950569   cv_02  1.64339959931    cv_03  0.392039382913    cv_04  0.480578114015     potential  3.242760707
time  59.118      cv_00  16.2926405017  cv_01  1.61070390698   cv_02  1.67902634465    cv_03  0.322597279217    cv_04  0.529091269952     potential  3.580765088
time  60.12       cv_00  16.7901854101  cv_01  1.56599152967   cv_02  1.67554072887    cv_03  0.278006475304    cv_04  0.56225142841      potential  1.817288503
time  61.122      cv_00  16.3097673268  cv_01  1.63130821351   cv_02  1.67037286563    cv_03  0.22669042734     cv_04  0.495428679811     potential  2.722750378
time  62.124      cv_00  16.9037113661  cv_01  1.55690768321   cv_02  1.64567098694    cv_03  0.482884226294    cv_04  0.47920572059      potential  2.037828048
time  63.126      cv_00  16.1905920282  cv_01  1.57249095649   cv_02  1.65598690848    cv_03  0.611690410463    cv_04  0.595484773127     potential  3.885217835
time  64.128      cv_00  16.7851893792  cv_01  1.54619771498   cv_02  1.646993946      cv_03  0.408300327778    cv_04  0.596492202055     potential  2.361729952
time  65.13       cv_00  16.368207882   cv_01  1.58318776649   cv_02  1.63292741516    cv_03  0.180578174346    cv_04  0.627336540901     potential  3.079067658
time  66.132      cv_00  16.1950920844  cv_01  1.56317870292   cv_02  1.67526633393    cv_03  0.29780566104     cv_04  0.50381626113      potential  4.696595208
time  67.134      cv_00  16.7239069647  cv_01  1.57664751164   cv_02  1.66286179038    cv_03  0.525159033984    cv_04  0.657136219426     potential  2.969722848
time  68.136      cv_00  16.7037694981  cv_01  1.56258068734   cv_02  1.664050498      cv_03  0.423627954143    cv_04  0.554273825838     potential  4.492402815
time  69.138      cv_00  16.4011189046  cv_01  1.58170193821   cv_02  1.67207757956    cv_03  0.248349246529    cv_04  0.674624223361     potential  4.429270453
time  70.14       cv_00  16.3767821727  cv_01  1.55526513865   cv_02  1.65584408974    cv_03  0.51997963352     cv_04  0.731632567737     potential  2.996724578
time  71.142      cv_00  16.4407657481  cv_01  1.5845122346    cv_02  1.64613009473    cv_03  0.628981669433    cv_04  0.73209428407      potential  2.432296218
time  72.144      cv_00  16.7490330956  cv_01  1.58149230499   cv_02  1.63609329593    cv_03  0.668229100419    cv_04  0.690202691602     potential  0.9335182252
time  73.146      cv_00  16.3947796112  cv_01  1.56794960733   cv_02  1.65719937248    cv_03  0.653661175551    cv_04  0.686393449229     potential  2.73911182
time  74.148      cv_00  16.7879740722  cv_01  1.54514679907   cv_02  1.65108902882    cv_03  0.618853661436    cv_04  0.658920369839     potential  1.134177267
time  75.15       cv_00  16.2436220525  cv_01  1.58006744671   cv_02  1.65740393438    cv_03  0.761106110565    cv_04  0.557514589352     potential  2.520195919
time  76.152      cv_00  16.4600587935  cv_01  1.56477396918   cv_02  1.68850854277    cv_03  0.495573508619    cv_04  0.587976521649     potential  3.229665984
time  77.154      cv_00  16.5527078445  cv_01  1.59557507486   cv_02  1.64862809802    cv_03  0.619965987684    cv_04  0.539988240886     potential  2.79909234
time  78.156      cv_00  16.263243123   cv_01  1.62268992272   cv_02  1.62854707718    cv_03  0.461673624423    cv_04  0.582215397532     potential  2.663346352
time  79.158      cv_00  16.3348866833  cv_01  1.57051727956   cv_02  1.67208029496    cv_03  0.708620036201    cv_04  0.682594798967     potential  2.481484618
time  80.16       cv_00  16.1545865687  cv_01  1.58837466729   cv_02  1.64261523926    cv_03  0.451911718726    cv_04  0.552727405031     potential  5.189881371
time  81.162      cv_00  16.4672545381  cv_01  1.55467409297   cv_02  1.6640791716     cv_03  0.418673584485    cv_04  0.533354940988     potential  4.76181804
time  82.164      cv_00  16.3512667473  cv_01  1.53962395519   cv_02  1.691994747      cv_03  0.327498379698    cv_04  0.583967934069     potential  2.513531437
time  83.166      cv_00  16.687625876   cv_01  1.55089468628   cv_02  1.67048377223    cv_03  0.270514927502    cv_04  0.512837200852     potential  2.609086856
time  84.168      cv_00  16.2011150183  cv_01  1.58450994134   cv_02  1.66815915493    cv_03  0.151875643319    cv_04  0.399384235861     potential  5.088490605
time  85.17       cv_00  16.2973420189  cv_01  1.54549200543   cv_02  1.67966087328    cv_03  0.418322659977    cv_04  0.544230312787     potential  3.714070779
time  86.172      cv_00  16.5332440668  cv_01  1.5745451856    cv_02  1.70022022171    cv_03  0.395915516843    cv_04  0.464042284957     potential  2.744184356
time  87.174      cv_00  16.3479513885  cv_01  1.61033682406   cv_02  1.60808844898    cv_03  0.451471438211    cv_04  0.515445589804     potential  2.250037882
time  88.176      cv_00  16.4972615853  cv_01  1.58634422639   cv_02  1.64343722072    cv_03  0.54104381212     cv_04  0.498622902034     potential  5.228897906
time  89.178      cv_00  16.494775314   cv_01  1.5350835907    cv_02  1.63399448429    cv_03  0.365135038991    cv_04  0.4956855205       potential  2.201271399
time  90.18       cv_00  16.2679522926  cv_01  1.58670195616   cv_02  1.65089653432    cv_03  0.547910414992    cv_04  0.581736456457     potential  5.613356526
time  91.182      cv_00  16.5590650763  cv_01  1.56524464563   cv_02  1.63700717201    cv_03  0.175078502549    cv_04  0.559134977647     potential  2.478446089
time  92.184      cv_00  16.7464116892  cv_01  1.59182503568   cv_02  1.65625034828    cv_03  0.179645692779    cv_04  0.499407592388     potential  1.85412176
time  93.186      cv_00  16.0975422331  cv_01  1.57787896618   cv_02  1.62833841256    cv_03  0.546867880663    cv_04  0.580715058313     potential  5.702824793
time  94.188      cv_00  16.3745547218  cv_01  1.56993290087   cv_02  1.64938777703    cv_03  0.494528887728    cv_04  0.731558139185     potential  4.88781853
time  95.19       cv_00  16.4978009612  cv_01  1.59931337778   cv_02  1.66756836018    cv_03  0.438426277908    cv_04  0.793467355643     potential  2.668511721
time  96.192      cv_00  16.5050001703  cv_01  1.5903436524    cv_02  1.6099177884     cv_03  0.520677607867    cv_04  0.609458449354     potential  2.699778197
time  97.194      cv_00  16.3586855215  cv_01  1.55971255078   cv_02  1.6415608705     cv_03  0.275134758775    cv_04  0.575266018972     potential  4.386036804
time  98.196      cv_00  16.4702738708  cv_01  1.57761257307   cv_02  1.63396040974    cv_03  0.286558872357    cv_04  0.437922162921     potential  4.552131506
time  99.198      cv_00  16.314488449   cv_01  1.57756739215   cv_02  1.66278935638    cv_03  0.400122201654    cv_04  0.519222467488     potential  6.583332495
time  100.2       cv_00  16.8463675998  cv_01  1.56268841648   cv_02  1.63432675644    cv_03  0.177088141788    cv_04  0.427191729427     potential  0.945826407
time  101.202     cv_00  16.3742452968  cv_01  1.56555878872   cv_02  1.64376277453    cv_03  0.395520017216    cv_04  0.412096204751     potential  5.472392449
time  102.204     cv_00  16.224907688   cv_01  1.56846199347   cv_02  1.64659764339    cv_03  0.527828117335    cv_04  0.602654977595     potential  6.203976435
time  103.206     cv_00  16.2958320992  cv_01  1.59013067337   cv_02  1.66193596148    cv_03  0.582238451821    cv_04  0.431110683334     potential  4.69848871
time  104.208     cv_00  16.6367164449  cv_01  1.61211397393   cv_02  1.62646390059    cv_03  0.463620393094    cv_04  0.577954345723     potential  2.750402521
time  105.21      cv_00  16.641813812   cv_01  1.60375933415   cv_02  1.64893869137    cv_03  0.651457098793    cv_04  0.594577020114     potential  2.064091734
time  106.212     cv_00  16.5676697326  cv_01  1.58841324779   cv_02  1.65276463144    cv_03  0.395923072836    cv_04  0.454584651508     potential  6.634911482
time  107.214     cv_00  16.1889595109  cv_01  1.6194707552    cv_02  1.63989879626    cv_03  0.416209182745    cv_04  0.481633693516     potential  4.37673338
time  108.216     cv_00  16.3243203855  cv_01  1.57627811901   cv_02  1.63288010756    cv_03  0.646658080359    cv_04  0.518991295648     potential  4.309636753
time  109.218     cv_00  16.4639504662  cv_01  1.56556277729   cv_02  1.65831788566    cv_03  0.802082809828    cv_04  0.488157280476     potential  1.285869374
time  110.22      cv_00  16.3229031179  cv_01  1.58228490312   cv_02  1.68025686133    cv_03  0.761298652127    cv_04  0.648522920601     potential  2.412307836
time  111.222     cv_00  16.5279360291  cv_01  1.55977064415   cv_02  1.65180019837    cv_03  0.791577179925    cv_04  0.511823135455     potential  1.4689582
time  112.224     cv_00  16.6438541485  cv_01  1.55610134963   cv_02  1.67491762141    cv_03  0.765773135065    cv_04  0.522888253137     potential  1.086618959
time  113.226     cv_00  16.6688372281  cv_01  1.56406674413   cv_02  1.64455393614    cv_03  0.801711471904    cv_04  0.47882481634      potential  1.197587642
time  114.228     cv_00  16.5146601247  cv_01  1.57351262573   cv_02  1.66950921788    cv_03  0.846116734252    cv_04  0.48863995815      potential  1.696620055
time  115.23      cv_00  16.3568636869  cv_01  1.56446842368   cv_02  1.68492208419    cv_03  0.817237351208    cv_04  0.563702840927     potential  2.354506457
time  116.232     cv_00  16.2872102873  cv_01  1.5629165073    cv_02  1.67990956304    cv_03  0.846299212456    cv_04  0.561584247496     potential  2.862784513
time  117.234     cv_00  16.6132922388  cv_01  1.58434071084   cv_02  1.68134423228    cv_03  0.740453453834    cv_04  0.617191775568     potential  1.809553013
time  118.236     cv_00  16.5188192799  cv_01  1.56870614032   cv_02  1.65013512867    cv_03  0.804460819429    cv_04  0.504451622255     potential  2.771854541
time  119.238     cv_00  16.3929982802  cv_01  1.55469266306   cv_02  1.66917622272    cv_03  0.732442048603    cv_04  0.503888317943     potential  3.452165003
time  120.24      cv_00  16.5919725099  cv_01  1.58552460192   cv_02  1.67738646456    cv_03  0.791604454849    cv_04  0.486581487999     potential  2.284289608
time  121.242     cv_00  16.6544486086  cv_01  1.57035250547   cv_02  1.66868454884    cv_03  0.754329302       cv_04  0.531261622813     potential  2.933076417
time  122.244     cv_00  16.5251792652  cv_01  1.55296670465   cv_02  1.67576957986    cv_03  0.744845680889    cv_04  0.435823436295     potential  2.940033416
time  123.246     cv_00  16.332402315   cv_01  1.5735112585    cv_02  1.66750692634    cv_03  0.883166203916    cv_04  0.523780334168     potential  3.104849386
time  124.248     cv_00  16.3642937723  cv_01  1.57420263192   cv_02  1.65281302326    cv_03  0.815589285537    cv_04  0.426059443674     potential  3.649925335
time  125.25      cv_00  16.2768176517  cv_01  1.59686657906   cv_02  1.66679158252    cv_03  0.796908881357    cv_04  0.469232628418     potential  3.552932862
time  126.252     cv_00  16.5824695943  cv_01  1.56454584623   cv_02  1.67540727674    cv_03  0.72572708147     cv_04  0.417203708999     potential  3.337255209
time  127.254     cv_00  16.5648530043  cv_01  1.58385647266   cv_02  1.64044902841    cv_03  0.834268000214    cv_04  0.534234502638     potential  2.561027752
time  128.256     cv_00  16.586821891   cv_01  1.57656264183   cv_02  1.69111430181    cv_03  0.823950988838    cv_04  0.41981287342      potential  2.460101058
time  129.258     cv_00  16.3077626459  cv_01  1.60405410921   cv_02  1.66630706784    cv_03  0.775488701985    cv_04  0.440711978444     potential  3.401557374
time  130.26      cv_00  16.8773959814  cv_01  1.55570238144   cv_02  1.63657794888    cv_03  0.780111084334    cv_04  0.478972417845     potential  0.8749161206
time  131.262     cv_00  16.5951585548  cv_01  1.56431717538   cv_02  1.67169211184    cv_03  0.83566120113     cv_04  0.51512399265      potential  3.884745062
time  132.264     cv_00  16.510481317   cv_01  1.5863606985    cv_02  1.67960272169    cv_03  0.806452233655    cv_04  0.439257157711     potential  4.032457724
time  133.266     cv_00  16.6586290375  cv_01  1.55291742516   cv_02  1.67387074533    cv_03  0.82247463941     cv_04  0.393552078767     potential  2.884428474
time  134.268     cv_00  16.8245134933  cv_01  1.56429043342   cv_02  1.68888560729    cv_03  0.807790694499    cv_04  0.42523942731      potential  1.580966233
time  135.27      cv_00  16.306878821   cv_01  1.55635733488   cv_02  1.67623688319    cv_03  0.745127049352    cv_04  0.418112093329     potential  4.335568531
time  136.272     cv_00  16.8286366773  cv_01  1.57218551055   cv_02  1.67661492002    cv_03  0.798023724016    cv_04  0.484967699176     potential  2.346873287
time  137.274     cv_00  16.4133963015  cv_01  1.56518537945   cv_02  1.67760921654    cv_03  0.654162756134    cv_04  0.432964527487     potential  4.407427328
time  138.276     cv_00  16.4054602527  cv_01  1.55514776874   cv_02  1.67640046732    cv_03  0.770991033858    cv_04  0.47453361568      potential  5.295335522
time  139.278     cv_00  16.3990131211  cv_01  1.59800125091   cv_02  1.65132684868    cv_03  0.854312148613    cv_04  0.518868941621     potential  3.39932339
time  140.28      cv_00  17.075472514   cv_01  1.57375018597   cv_02  1.67520385185    cv_03  0.816713358255    cv_04  0.498416237871     potential  0.5633361178
time  141.282     cv_00  16.5353322208  cv_01  1.5511776486    cv_02  1.66508656009    cv_03  0.825285384763    cv_04  0.53417608487      potential  4.740142196
time  142.284     cv_00  16.9683886942  cv_01  1.56209433075   cv_02  1.64860992108    cv_03  0.751261111901    cv_04  0.527319747065     potential  1.359312143
time  143.286     cv_00  16.2826528051  cv_01  1.58666270833   cv_02  1.69558592098    cv_03  0.853410565692    cv_04  0.52797948408      potential  3.652118307
time  144.288     cv_00  16.3542512641  cv_01  1.58886918445   cv_02  1.66748560443    cv_03  0.832560009375    cv_04  0.540541585669     potential  5.391764259
time  145.29      cv_00  16.3959887765  cv_01  1.565411408     cv_02  1.63307036447    cv_03  0.806125554131    cv_04  0.55757092576      potential  3.844298812
time  146.292     cv_00  16.4143479761  cv_01  1.55540035361   cv_02  1.65885015447    cv_03  0.82915820285     cv_04  0.481132236676     potential  5.608816423
time  147.294     cv_00  16.9131870979  cv_01  1.55103211407   cv_02  1.65822914925    cv_03  0.787917310705    cv_04  0.472850922138     potential  2.022151456
time  148.296     cv_00  16.6529183452  cv_01  1.57974629849   cv_02  1.65526731627    cv_03  0.762410373009    cv_04  0.537303079702     potential  5.098028283
time  149.298     cv_00  16.7753804373  cv_01  1.58835817214   cv_02  1.64901124717    cv_03  0.768160442922    cv_04  0.447866155185     potential  2.895156137
time  150.3       cv_00  16.7948407033  cv_01  1.56417226381   cv_02  1.65947575659    cv_03  0.734229205813    cv_04  0.497789135281     potential  4.034618873
time  151.302     cv_00  16.5858541245  cv_01  1.5494090747    cv_02  1.68598555313    cv_03  0.789010214131    cv_04  0.43763164536      potential  4.410328931
time  152.304     cv_00  16.5554346725  cv_01  1.61013208395   cv_02  1.68108904997    cv_03  0.734265655435    cv_04  0.396610073534     potential  2.404718791
time  153.306     cv_00  16.6892193129  cv_01  1.58053020636   cv_02  1.62291569775    cv_03  0.724193020426    cv_04  0.475092356305     potential  2.476023724
time  154.308     cv_00  16.8816234863  cv_01  1.55482618343   cv_02  1.64235333784    cv_03  0.797668037875    cv_04  0.530070878884     potential  2.633932532
time  155.31      cv_00  16.8954917107  cv_01  1.55433809024   cv_02  1.65988441601    cv_03  0.675185719358    cv_04  0.534446481504     potential  2.579069977
time  156.312     cv_00  16.4956831572  cv_01  1.57541368063   cv_02  1.6970027364     cv_03  0.708261952358    cv_04  0.389759310083     potential  3.656765929
time  157.314     cv_00  16.9454466314  cv_01  1.56192684983   cv_02  1.66397885767    cv_03  0.751725494763    cv_04  0.502787266995     potential  3.133405621
time  158.316     cv_00  16.9796953665  cv_01  1.54848102227   cv_02  1.65009985452    cv_03  0.793739242325    cv_04  0.479358171648     potential  2.482534433
time  159.318     cv_00  16.3755692133  cv_01  1.60665798904   cv_02  1.64882234009    cv_03  0.750434081504    cv_04  0.497344055165     potential  4.150861576
time  160.32      cv_00  16.9830779608  cv_01  1.57185293098   cv_02  1.65556652687    cv_03  0.835572603228    cv_04  0.486262859781     potential  2.580666653
time  161.322     cv_00  16.8198708091  cv_01  1.56254852898   cv_02  1.67856500231    cv_03  0.731408957473    cv_04  0.481209532374     potential  4.260696406
time  162.324     cv_00  16.8602192751  cv_01  1.56946682518   cv_02  1.65276787489    cv_03  0.683964532181    cv_04  0.514633781562     potential  4.074241295
time  163.326     cv_00  16.5910372758  cv_01  1.57421341012   cv_02  1.69576150528    cv_03  0.671531838506    cv_04  0.468833924643     potential  3.740620359
time  164.328     cv_00  16.1725229737  cv_01  1.53984979784   cv_02  1.64251889763    cv_03  0.774213568677    cv_04  0.533091179564     potential  4.111294364
time  165.33      cv_00  16.2711827922  cv_01  1.59300216546   cv_02  1.67721066167    cv_03  0.817629388109    cv_04  0.438950140131     potential  5.388243287
time  166.332     cv_00  16.4019839574  cv_01  1.58865710509   cv_02  1.69794061564    cv_03  0.821230790862    cv_04  0.521297306699     potential  4.443052673
time  167.334     cv_00  16.5152242093  cv_01  1.57829087528   cv_02  1.63098706231    cv_03  0.827018642974    cv_04  0.463205382021     potential  4.105019389
time  168.336     cv_00  17.0022544034  cv_01  1.55192329387   cv_02  1.66594014331    cv_03  0.70620475419     cv_04  0.48788645051      potential  2.820354064
time  169.338     cv_00  16.4930934978  cv_01  1.58538328385   cv_02  1.67343458787    cv_03  0.828310366435    cv_04  0.467486722995     potential  6.869911133
time  170.34      cv_00  16.181553      cv_01  1.6058250714    cv_02  1.64665165702    cv_03  0.838274740075    cv_04  0.490399632932     potential  4.53283968
time  171.342     cv_00  16.3738872851  cv_01  1.58248632432   cv_02  1.67499685084    cv_03  0.828234929693    cv_04  0.42374776657      potential  6.945927999
time  172.344     cv_00  16.4229466764  cv_01  1.53006570289   cv_02  1.66533948483    cv_03  0.843519453417    cv_04  0.5173025354       potential  3.309133422
time  173.346     cv_00  16.5645897985  cv_01  1.61121584307   cv_02  1.67859539496    cv_03  0.862906458951    cv_04  0.428522378741     potential  2.806353589
time  174.348     cv_00  16.9105517132  cv_01  1.59814939712   cv_02  1.67278052096    cv_03  0.796337964154    cv_04  0.393755464769     potential  2.105636494
time  175.35      cv_00  16.5338202662  cv_01  1.61348401459   cv_02  1.65448978158    cv_03  0.713738198796    cv_04  0.466957534615     potential  3.596134799
time  176.352     cv_00  16.7627155632  cv_01  1.56374503904   cv_02  1.64275030833    cv_03  0.726070356563    cv_04  0.476208217509     potential  5.27015505
time  177.354     cv_00  16.6199219895  cv_01  1.55254187291   cv_02  1.69842130277    cv_03  0.589090783078    cv_04  0.529081309109     potential  2.385029082
time  178.356     cv_00  16.4599350326  cv_01  1.54932666472   cv_02  1.65272423593    cv_03  0.659059845553    cv_04  0.549955439311     potential  5.286098869
time  179.358     cv_00  16.2587681531  cv_01  1.58518421386   cv_02  1.6166927024     cv_03  0.779051482932    cv_04  0.530992910581     potential  3.549740144
time  180.36      cv_00  16.2562722217  cv_01  1.56757793712   cv_02  1.65685042201    cv_03  0.673218176896    cv_04  0.534849921162     potential  6.881071664
time  181.362     cv_00  16.5458991381  cv_01  1.54682817929   cv_02  1.64366415768    cv_03  0.685870648044    cv_04  0.453046845291     potential  4.58897527
time  182.364     cv_00  16.5123671997  cv_01  1.56669564716   cv_02  1.61778762212    cv_03  0.746056760098    cv_04  0.504749679151     potential  3.645340655
time  183.366     cv_00  16.2528565416  cv_01  1.58375562058   cv_02  1.65089513049    cv_03  0.870409924947    cv_04  0.498587777474     potential  5.787112854
time  184.368     cv_00  16.9008816504  cv_01  1.56787376307   cv_02  1.63819325963    cv_03  0.865123624364    cv_04  0.472216694389     potential  2.746283917
time  185.37      cv_00  16.1326850863  cv_01  1.59832803508   cv_02  1.65970505731    cv_03  0.814433762431    cv_04  0.461223065042     potential  6.344038819
time  186.372     cv_00  16.5418636598  cv_01  1.59333575555   cv_02  1.6347848995     cv_03  0.852215964832    cv_04  0.526681553652     potential  4.173764441
time  187.374     cv_00  16.3622139744  cv_01  1.6159302007    cv_02  1.69227214526    cv_03  0.867510233251    cv_04  0.582407761541     potential  2.94993926
time  188.376     cv_00  16.3862192721  cv_01  1.60405076512   cv_02  1.6375466631     cv_03  0.835667820995    cv_04  0.516346660257     potential  4.694118604
time  189.378     cv_00  16.7602339036  cv_01  1.57912192218   cv_02  1.65801341738    cv_03  0.868290210759    cv_04  0.640869083973     potential  3.641166369
time  190.38      cv_00  16.5021857563  cv_01  1.5973969477    cv_02  1.6539588726     cv_03  0.881420748192    cv_04  0.693910109083     potential  3.618954099
time  191.382     cv_00  16.7450489507  cv_01  1.57244583999   cv_02  1.6534455052     cv_03  0.827441449863    cv_04  0.746423636491     potential  3.348747346
time  192.384     cv_00  17.0269933875  cv_01  1.59691114557   cv_02  1.655298754      cv_03  0.766103674062    cv_04  0.621730440904     potential  1.757148781
time  193.386     cv_00  16.5911984474  cv_01  1.56623336964   cv_02  1.67924679138    cv_03  0.763952475732    cv_04  0.788680753118     potential  3.504836622
time  194.388     cv_00  16.352945147   cv_01  1.57301457332   cv_02  1.61466008249    cv_03  0.779199162566    cv_04  0.654260358743     potential  3.484367622
time  195.39      cv_00  16.765652296   cv_01  1.59755118135   cv_02  1.67735108461    cv_03  0.682072148287    cv_04  0.634604763732     potential  3.082709752
time  196.392     cv_00  16.727399689   cv_01  1.57758801486   cv_02  1.66524688669    cv_03  0.690938608934    cv_04  0.468495596736     potential  6.495312485
time  197.394     cv_00  16.2379746805  cv_01  1.6087594517    cv_02  1.63368892999    cv_03  0.644354487802    cv_04  0.522996448373     potential  4.634274295
time  198.396     cv_00  16.175687405   cv_01  1.55099437768   cv_02  1.66223119646    cv_03  0.834302767601    cv_04  0.562768428819     potential  5.819333221
time  199.398     cv_00  16.1664585516  cv_01  1.58971346067   cv_02  1.67296198353    cv_03  0.767179867139    cv_04  0.440738510092     potential  7.003079196
time  200.4       cv_00  16.7471163472  cv_01  1.54882422368   cv_02  1.65694985375    cv_03  0.672986289702    cv_04  0.539403836996     potential  5.174191469
time  201.402     cv_00  17.017241391   cv_01  1.59110113848   cv_02  1.65115917024    cv_03  0.632708465487    cv_04  0.601161988149     potential  1.841344178
time  202.404     cv_00  16.5930504885  cv_01  1.59413151265   cv_02  1.63124140496    cv_03  0.691881981017    cv_04  0.44972313331      potential  4.604894585
time  203.406     cv_00  16.6859554652  cv_01  1.52961105677   cv_02  1.66636779243    cv_03  0.763833656446    cv_04  0.476185117611     potential  3.765034911
time  204.408     cv_00  16.780195786   cv_01  1.57088818366   cv_02  1.68387655962    cv_03  0.858101302063    cv_04  0.544145079073     potential  4.451384635
time  205.41      cv_00  16.8147945002  cv_01  1.59174797412   cv_02  1.68396735554    cv_03  0.825601589763    cv_04  0.602862011794     potential  3.63358468
time  206.412     cv_00  16.9396634477  cv_01  1.57856688679   cv_02  1.65155981576    cv_03  0.614709814642    cv_04  0.474518812507     potential  3.305112566
time  207.414     cv_00  16.7160189362  cv_01  1.58065334268   cv_02  1.63507617081    cv_03  0.815354927363    cv_04  0.429778893507     potential  5.184044629
time  208.416     cv_00  16.2813869604  cv_01  1.54780772512   cv_02  1.65723492367    cv_03  0.759357778074    cv_04  0.484455899132     potential  6.607385701
time  209.418     cv_00  16.7794364804  cv_01  1.5527399545    cv_02  1.65376918889    cv_03  0.717694954996    cv_04  0.533655811157     potential  6.6909129
time  210.42      cv_00  16.347132059   cv_01  1.56906310532   cv_02  1.63500740312    cv_03  0.66204186782     cv_04  0.443936247033     potential  6.270580644
time  211.422     cv_00  16.1038245132  cv_01  1.54284832473   cv_02  1.68798506341    cv_03  0.86850612466     cv_04  0.493309449942     potential  5.258979003
time  212.424     cv_00  16.5910150157  cv_01  1.59014004978   cv_02  1.68238587322    cv_03  0.871629349189    cv_04  0.479668110773     potential  5.644860314
time  213.426     cv_00  16.6982952453  cv_01  1.59530895023   cv_02  1.67129312615    cv_03  0.845896649607    cv_04  0.489988777973     potential  5.779389347
time  214.428     cv_00  16.2224664272  cv_01  1.53556668224   cv_02  1.6845576884     cv_03  0.843982126749    cv_04  0.517007567924     potential  4.591129839
time  215.43      cv_00  16.2310666272  cv_01  1.56014912096   cv_02  1.68954485988    cv_03  0.887768411028    cv_04  0.418141798514     potential  5.143888987
time  216.432     cv_00  16.5682124975  cv_01  1.54869189841   cv_02  1.68270640423    cv_03  0.829562704198    cv_04  0.477471407501     potential  6.411773958
time  217.434     cv_00  16.3187122049  cv_01  1.56734377184   cv_02  1.70138360472    cv_03  0.830092403658    cv_04  0.519077670603     potential  5.650421287
time  218.436     cv_00  16.1981486218  cv_01  1.54910983308   cv_02  1.68243705621    cv_03  0.837992241149    cv_04  0.544261637957     potential  6.52472623
time  219.438     cv_00  17.1051564178  cv_01  1.56042574667   cv_02  1.69234769713    cv_03  0.806516745587    cv_04  0.558350404828     potential  1.543994256
time  220.44      cv_00  16.7695136471  cv_01  1.58007939522   cv_02  1.68430458059    cv_03  0.710543735199    cv_04  0.549088992315     potential  5.800915801
time  221.442     cv_00  17.1668194764  cv_01  1.61363063649   cv_02  1.65053457888    cv_03  0.632473302592    cv_04  0.582946689769     potential  0.5916045883
time  222.444     cv_00  16.8528267412  cv_01  1.60502583998   cv_02  1.68472978389    cv_03  0.656571524853    cv_04  0.653608560192     potential  2.054929446
time  223.446     cv_00  16.2688847707  cv_01  1.57724916398   cv_02  1.69274983666    cv_03  0.549491366438    cv_04  0.653248572857     potential  4.092816377
time  224.448     cv_00  16.7768606584  cv_01  1.59141717225   cv_02  1.70036971827    cv_03  0.671409397526    cv_04  0.538999863938     potential  2.945857185
time  225.45      cv_00  16.4570949418  cv_01  1.61474189095   cv_02  1.67427337003    cv_03  0.612641724725    cv_04  0.686790014029     potential  2.956119324
time  226.452     cv_00  16.4464613269  cv_01  1.61594616806   cv_02  1.67401885219    cv_03  0.577740201681    cv_04  0.747074357515     potential  2.707439093
time  227.454     cv_00  16.6406951523  cv_01  1.61027337444   cv_02  1.66927294105    cv_03  0.605307780968    cv_04  0.704734535272     potential  3.270087215
time  228.456     cv_00  16.2183853892  cv_01  1.6027236779    cv_02  1.65303237365    cv_03  0.737249951077    cv_04  0.630100144272     potential  6.245855592
time  229.458     cv_00  16.3855332006  cv_01  1.59392428159   cv_02  1.63086562132    cv_03  0.86868197071     cv_04  0.556929849208     potential  4.959159359
time  230.46      cv_00  16.6031355558  cv_01  1.5518213321    cv_02  1.66341322327    cv_03  0.838538706082    cv_04  0.479929823913     potential  7.73113398
time  231.462     cv_00  16.2357392227  cv_01  1.57199577264   cv_02  1.62830090332    cv_03  0.845293939619    cv_04  0.526019223675     potential  5.643310929
time  232.464     cv_00  16.7298305622  cv_01  1.52403751022   cv_02  1.6705856373     cv_03  0.861613984314    cv_04  0.520704603247     potential  2.435595858
time  233.466     cv_00  16.6103195513  cv_01  1.56015802322   cv_02  1.6549783524     cv_03  0.842301838841    cv_04  0.391802565692     potential  7.413211354
time  234.468     cv_00  16.6421089911  cv_01  1.59395969296   cv_02  1.67991231437    cv_03  0.926142021374    cv_04  0.637153534372     potential  3.191534566
time  235.47      cv_00  16.6642805788  cv_01  1.58360577631   cv_02  1.63369157601    cv_03  0.924541864203    cv_04  0.491380532398     potential  3.240219545
time  236.472     cv_00  16.4370378846  cv_01  1.55171554864   cv_02  1.62609081081    cv_03  0.89671066041     cv_04  0.480776886457     potential  3.465717333
time  237.474     cv_00  16.4521768552  cv_01  1.59929032902   cv_02  1.63213713826    cv_03  0.885615316941    cv_04  0.476863600226     potential  4.736033985
time  238.476     cv_00  16.2663875294  cv_01  1.59587901738   cv_02  1.66283249208    cv_03  0.833956222565    cv_04  0.508555307579     potential  8.350915775
time  239.478     cv_00  16.2665945652  cv_01  1.55300563197   cv_02  1.68219622474    cv_03  0.825351643398    cv_04  0.578212324138     potential  7.391390729
time  240.48      cv_00  16.4215460291  cv_01  1.54244930895   cv_02  1.70411979532    cv_03  0.892605292114    cv_04  0.455149112904     potential  3.234867791
time  241.482     cv_00  16.2061499301  cv_01  1.58924526775   cv_02  1.69487550558    cv_03  0.846237665391    cv_04  0.494465611566     potential  6.427483654
time  242.484     cv_00  16.7772549852  cv_01  1.57224795754   cv_02  1.70833765419    cv_03  0.823685356533    cv_04  0.446484936485     potential  3.185188124
time  243.486     cv_00  16.9556892213  cv_01  1.56619412889   cv_02  1.69278833526    cv_03  0.78291633384     cv_04  0.491618813397     potential  3.918920282
time  244.488     cv_00  16.4653226293  cv_01  1.53657585469   cv_02  1.64819704329    cv_03  0.806769458       cv_04  0.559363045414     potential  5.709582429
time  245.49      cv_00  16.6714338278  cv_01  1.55160871926   cv_02  1.63278702117    cv_03  0.638817301208    cv_04  0.509262392806     potential  4.550869801
time  246.492     cv_00  16.482936778   cv_01  1.58740256436   cv_02  1.66661328676    cv_03  0.604794115724    cv_04  0.516845236367     potential  7.527968861
time  247.494     cv_00  16.9055819271  cv_01  1.60057403174   cv_02  1.67919834646    cv_03  0.748972422051    cv_04  0.576048138406     potential  3.946121898
time  248.496     cv_00  16.643943601   cv_01  1.52504305803   cv_02  1.68098867179    cv_03  0.717473121605    cv_04  0.506050030685     potential  3.392803291
time  249.498     cv_00  16.7716798812  cv_01  1.58667156944   cv_02  1.63100754946    cv_03  0.747587546449    cv_04  0.543548621452     potential  5.343734541
time  250.5       cv_00  17.2562250953  cv_01  1.55136079969   cv_02  1.64754891805    cv_03  0.724639340401    cv_04  0.663280241424     potential  0.7955856327
time  251.502     cv_00  16.3695927827  cv_01  1.53897938683   cv_02  1.6779479259     cv_03  0.727480537799    cv_04  0.532696282872     potential  6.306391818
time  252.504     cv_00  16.6368259375  cv_01  1.5339379893    cv_02  1.7044321417     cv_03  0.795076876602    cv_04  0.432150522091     potential  3.023574477
time  253.506     cv_00  16.475334982   cv_01  1.59016532914   cv_02  1.69050832311    cv_03  0.871757640266    cv_04  0.43434069685      potential  6.404955364
time  254.508     cv_00  16.2381531074  cv_01  1.59605206965   cv_02  1.70173037867    cv_03  0.838056145895    cv_04  0.515168785309     potential  5.670851576
time  255.51      cv_00  16.64156576    cv_01  1.62305377943   cv_02  1.65729976411    cv_03  0.851428872186    cv_04  0.566821815472     potential  2.988056184
time  256.512     cv_00  16.3613873402  cv_01  1.60104136481   cv_02  1.6754070087     cv_03  0.916039842662    cv_04  0.460563894301     potential  5.720134427
time  257.514     cv_00  16.1513727223  cv_01  1.59187866257   cv_02  1.67355071701    cv_03  0.831528545007    cv_04  0.456662013912     potential  8.338779919
time  258.516     cv_00  16.6340124174  cv_01  1.60774924063   cv_02  1.69499097245    cv_03  0.831837571068    cv_04  0.471060526296     potential  4.355710384
time  259.518     cv_00  16.3203867336  cv_01  1.56912456601   cv_02  1.72495866053    cv_03  0.886603438315    cv_04  0.569615444202     potential  3.032608763
time  260.52      cv_00  16.3783764057  cv_01  1.56987422937   cv_02  1.70717214231    cv_03  0.838804179801    cv_04  0.469266515249     potential  6.178179299
time  261.522     cv_00  16.5261295084  cv_01  1.58808451407   cv_02  1.70399153722    cv_03  0.852486079694    cv_04  0.516217961497     potential  5.834322368
time  262.524     cv_00  16.5408963222  cv_01  1.58228651191   cv_02  1.64325097217    cv_03  0.940748497704    cv_04  0.56920952811      potential  4.679809445
time  263.526     cv_00  16.439031735   cv_01  1.57787387406   cv_02  1.69300564775    cv_03  0.83871972851     cv_04  0.692626841495     potential  6.387065428
time  264.528     cv_00  16.324505589   cv_01  1.58476411704   cv_02  1.67989156852    cv_03  0.966423497001    cv_04  0.480703836788     potential  4.981779996
time  265.53      cv_00  16.2129576093  cv_01  1.5703854692    cv_02  1.70270693944    cv_03  0.835550324885    cv_04  0.403698510821     potential  6.66649041
time  266.532     cv_00  16.7017271414  cv_01  1.56704078466   cv_02  1.69677902235    cv_03  0.693914257491    cv_04  0.543886695861     potential  5.723508855
time  267.534     cv_00  16.2102349175  cv_01  1.56439490543   cv_02  1.67516161333    cv_03  0.670618420303    cv_04  0.459085894586     potential  7.134184176
time  268.536     cv_00  16.2601971115  cv_01  1.59843919147   cv_02  1.68365915086    cv_03  0.488526803132    cv_04  0.518302503219     potential  4.856721921
time  269.538     cv_00  16.7264470078  cv_01  1.56595222393   cv_02  1.66714580879    cv_03  0.238172994476    cv_04  0.54084413343      potential  3.455882228
time  270.54      cv_00  16.9456894141  cv_01  1.56377797872   cv_02  1.66843808977    cv_03  0.232310033221    cv_04  0.541258535865     potential  1.46652819
time  271.542     cv_00  16.9531477532  cv_01  1.54524025017   cv_02  1.64737478704    cv_03  0.463630920203    cv_04  0.464650684437     potential  2.096163106
time  272.544     cv_00  16.468343305   cv_01  1.57896159866   cv_02  1.67466065227    cv_03  0.143302081496    cv_04  0.574200740177     potential  4.317777329
time  273.546     cv_00  16.7757168523  cv_01  1.60045559695   cv_02  1.69616813537    cv_03  0.26461702055     cv_04  0.564324954175     potential  1.330497481
time  274.548     cv_00  16.6303420886  cv_01  1.55847095726   cv_02  1.6789242413     cv_03  0.237218909986    cv_04  0.465737010589     potential  3.871169783
time  275.55      cv_00  16.2981621085  cv_01  1.57172797471   cv_02  1.65432607577    cv_03  0.139696578358    cv_04  0.593813518191     potential  4.908213103
time  276.552     cv_00  16.5625447241  cv_01  1.56579659013   cv_02  1.70665392349    cv_03  0.226140649074    cv_04  0.460121790848     potential  2.54732938
time  277.554     cv_00  16.4993553119  cv_01  1.59736880462   cv_02  1.65760704289    cv_03  0.149162784558    cv_04  0.518184548659     potential  4.251071104
time  278.556     cv_00  16.4378453296  cv_01  1.58640249854   cv_02  1.69966738984    cv_03  0.145103165844    cv_04  0.467671798226     potential  3.629261061
time  279.558     cv_00  16.5704729589  cv_01  1.60922452081   cv_02  1.65486749477    cv_03  0.176721339108    cv_04  0.465636570387     potential  3.273489498
time  280.56      cv_00  16.1929405882  cv_01  1.58066856965   cv_02  1.69082698096    cv_03  0.212541583509    cv_04  0.44194642953      potential  5.946435565
time  281.562     cv_00  16.6445621193  cv_01  1.57587368479   cv_02  1.65979167489    cv_03  0.146018098269    cv_04  0.418243248496     potential  3.502201102
time  282.564     cv_00  16.251460506   cv_01  1.5902907329    cv_02  1.69889035316    cv_03  0.300882628631    cv_04  0.562466637776     potential  4.83399186
time  283.566     cv_00  16.3197185183  cv_01  1.57293441514   cv_02  1.71429349196    cv_03  0.219164086022    cv_04  0.487683249675     potential  3.895950716
time  284.568     cv_00  16.7488359207  cv_01  1.56896732337   cv_02  1.6614881117     cv_03  0.170378043666    cv_04  0.488734128403     potential  3.434887522
time  285.57      cv_00  16.5840345234  cv_01  1.58470780023   cv_02  1.6687103457     cv_03  0.138235169491    cv_04  0.423247618099     potential  4.380698253
time  286.572     cv_00  16.6961710417  cv_01  1.58702352003   cv_02  1.686895873      cv_03  0.156859561068    cv_04  0.473335331642     potential  3.183454776
time  287.574     cv_00  16.4031572006  cv_01  1.56189468326   cv_02  1.66937678029    cv_03  0.30317659257     cv_04  0.476146722412     potential  6.825458841
time  288.576     cv_00  16.7712288769  cv_01  1.56061543486   cv_02  1.68117432266    cv_03  0.128323732095    cv_04  0.449414132849     potential  2.242219993
time  289.578     cv_00  16.809215194   cv_01  1.56741923042   cv_02  1.68919372193    cv_03  0.134321275647    cv_04  0.43368193268      potential  2.165852119
time  290.58      cv_00  16.1583174689  cv_01  1.6043701363    cv_02  1.68503126621    cv_03  0.294401877949    cv_04  0.53148131556      potential  5.83045635
time  291.582     cv_00  16.5954651115  cv_01  1.57203375807   cv_02  1.68047973398    cv_03  0.130951059384    cv_04  0.431214797685     potential  4.563765321
time  292.584     cv_00  16.3347682864  cv_01  1.59344405788   cv_02  1.70381151571    cv_03  0.182714855703    cv_04  0.523235659505     potential  5.075623195
time  293.586     cv_00  16.1760409271  cv_01  1.56625683663   cv_02  1.67588253836    cv_03  0.117458878403    cv_04  0.46877892904      potential  5.622437827
time  294.588     cv_00  16.6249393655  cv_01  1.53227433542   cv_02  1.67962535504    cv_03  0.226345448604    cv_04  0.494039754337     potential  2.517976427
time  295.59      cv_00  16.4164522797  cv_01  1.59464053627   cv_02  1.6934073564     cv_03  0.117850487563    cv_04  0.592303482761     potential  4.391398888
time  296.592     cv_00  16.3340221405  cv_01  1.6284453217    cv_02  1.69190774517    cv_03  0.210809201155    cv_04  0.496880019508     potential  3.401252301
time  297.594     cv_00  16.7153779042  cv_01  1.56413972179   cv_02  1.68039784405    cv_03  0.229598774193    cv_04  0.449358782924     potential  5.012226418
time  298.596     cv_00  16.3577452616  cv_01  1.55816428764   cv_02  1.70263117939    cv_03  0.354673682345    cv_04  0.459939520131     potential  4.095967523
time  299.598     cv_00  16.3867114711  cv_01  1.555698949     cv_02  1.67431300804    cv_03  0.13116768713     cv_04  0.509625321556     potential  5.260673691
time  300.6       cv_00  16.2766115065  cv_01  1.56193288492   cv_02  1.66669048115    cv_03  0.171803716828    cv_04  0.570386191003     potential  6.68235376
time  301.602     cv_00  16.3953123664  cv_01  1.57065658239   cv_02  1.6839062081     cv_03  0.107317731706    cv_04  0.487028446757     potential  5.892915069
time  302.604     cv_00  16.3187439386  cv_01  1.54865340837   cv_02  1.67755290437    cv_03  0.165134841372    cv_04  0.5119300318       potential  5.663172781
time  303.606     cv_00  16.4787133713  cv_01  1.6011305345    cv_02  1.68008638883    cv_03  0.177460966295    cv_04  0.544790390438     potential  6.392753561
time  304.608     cv_00  16.6074347934  cv_01  1.57451886017   cv_02  1.70529192747    cv_03  0.26739345755     cv_04  0.379710094394     potential  3.536538944
time  305.61      cv_00  16.2011378741  cv_01  1.53908489697   cv_02  1.64097777544    cv_03  0.272205525323    cv_04  0.537747551404     potential  4.145976736
time  306.612     cv_00  16.6311724529  cv_01  1.5706818741    cv_02  1.6671636972     cv_03  0.255136546963    cv_04  0.612592767283     potential  6.542876876
time  307.614     cv_00  16.8423950793  cv_01  1.57714239963   cv_02  1.680750807      cv_03  0.306754029158    cv_04  0.418643148099     potential  3.505901843
time  308.616     cv_00  16.3493963764  cv_01  1.56275837144   cv_02  1.67001529038    cv_03  0.198607040499    cv_04  0.521322931622     potential  8.349233973
time  309.618     cv_00  16.4002955813  cv_01  1.58897369165   cv_02  1.61906277061    cv_03  0.280061560147    cv_04  0.456158164873     potential  3.835993951
time  310.62      cv_00  16.0899756268  cv_01  1.56658487077   cv_02  1.69244161562    cv_03  0.488040502561    cv_04  0.486071527433     potential  5.745134568
time  311.622     cv_00  16.2184578375  cv_01  1.58054417912   cv_02  1.69548152093    cv_03  0.392546172276    cv_04  0.525064452012     potential  5.585223392
time  312.624     cv_00  16.4068233509  cv_01  1.56680922169   cv_02  1.62638797118    cv_03  0.382778292935    cv_04  0.432235942772     potential  4.976442914
time  313.626     cv_00  16.3486040278  cv_01  1.59890794246   cv_02  1.63764040115    cv_03  0.468735864931    cv_04  0.440089989579     potential  6.206549915
time  314.628     cv_00  16.5175516206  cv_01  1.61236781806   cv_02  1.62195711319    cv_03  0.416097052743    cv_04  0.482139282286     potential  3.548665252
time  315.63      cv_00  17.1064537588  cv_01  1.55581212745   cv_02  1.65441150418    cv_03  0.440242818259    cv_04  0.52379577826      potential  1.513944588
time  316.632     cv_00  16.5502997068  cv_01  1.58530610755   cv_02  1.67365466488    cv_03  0.48598244122     cv_04  0.437126062333     potential  6.295622192
time  317.634     cv_00  16.9336033635  cv_01  1.5886211657    cv_02  1.66325191865    cv_03  0.459975455266    cv_04  0.575729933891     potential  3.367575815
time  318.636     cv_00  16.8226594905  cv_01  1.57120013331   cv_02  1.63493654575    cv_03  0.372027150573    cv_04  0.472286307164     potential  4.393644067
time  319.638     cv_00  16.3995592471  cv_01  1.55270852195   cv_02  1.69337614379    cv_03  0.408315836439    cv_04  0.53289493203      potential  4.93458341
time  320.64      cv_00  16.5244422561  cv_01  1.53693183446   cv_02  1.6188898357     cv_03  0.356805475353    cv_04  0.554105845085     potential  2.351348487
time  321.642     cv_00  16.4519562363  cv_01  1.60777590019   cv_02  1.65537134666    cv_03  0.144852147954    cv_04  0.533199058971     potential  5.106628962
time  322.644     cv_00  16.535407351   cv_01  1.57722020092   cv_02  1.62165960341    cv_03  0.145052085355    cv_04  0.512319651351     potential  3.008951299
time  323.646     cv_00  16.6953092027  cv_01  1.55102636509   cv_02  1.63870229142    cv_03  0.144800863449    cv_04  0.435395409567     potential  2.653005037
time  324.648     cv_00  16.6445071391  cv_01  1.53454635609   cv_02  1.63215175806    cv_03  0.188299721961    cv_04  0.489559477737     potential  2.118796272
time  325.65      cv_00  17.0779279265  cv_01  1.55132182514   cv_02  1.65128044354    cv_03  0.48332044503     cv_04  0.573038449464     potential  2.087217416
time  326.652     cv_00  16.3250888798  cv_01  1.5328338896    cv_02  1.63713969598    cv_03  0.399760974943    cv_04  0.510893086468     potential  3.627619833
time  327.654     cv_00  16.6141962823  cv_01  1.52030520536   cv_02  1.67556108975    cv_03  0.438649208327    cv_04  0.5202568828       potential  1.8414892
time  328.656     cv_00  16.7850056901  cv_01  1.53683578474   cv_02  1.67747537095    cv_03  0.376344385539    cv_04  0.584804989381     potential  2.764423686
time  329.658     cv_00  16.7942946285  cv_01  1.533603431     cv_02  1.65453558643    cv_03  0.317316340009    cv_04  0.522526980696     potential  3.047490254
time  330.66      cv_00  16.575645347   cv_01  1.53272278476   cv_02  1.67109423877    cv_03  0.215403859786    cv_04  0.501411944659     potential  4.012512425
time  331.662     cv_00  16.6014241688  cv_01  1.54055094639   cv_02  1.65305318909    cv_03  0.199177790033    cv_04  0.415991922872     potential  4.407216415
time  332.664     cv_00  16.4544612719  cv_01  1.54542690671   cv_02  1.65346384649    cv_03  0.169007132586    cv_04  0.487485176778     potential  5.5451417
time  333.666     cv_00  16.4561893651  cv_01  1.54038378614   cv_02  1.66298716459    cv_03  0.34952496152     cv_04  0.535701897749     potential  5.913071073
time  334.668     cv_00  16.4042727497  cv_01  1.60804386947   cv_02  1.64467298167    cv_03  0.209798170076    cv_04  0.496831907056     potential  5.679551472
time  335.67      cv_00  16.3279297685  cv_01  1.58248143376   cv_02  1.63442029936    cv_03  0.452664693349    cv_04  0.462765429759     potential  7.317597637
time  336.672     cv_00  16.596776742   cv_01  1.59764885957   cv_02  1.70110084914    cv_03  0.183874739734    cv_04  0.511975074389     potential  4.320844912
time  337.674     cv_00  16.8187515423  cv_01  1.60079345904   cv_02  1.64919441505    cv_03  0.221809211879    cv_04  0.440024759475     potential  2.9995248
time  338.676     cv_00  17.0530058559  cv_01  1.55434993662   cv_02  1.66298864281    cv_03  0.376882760208    cv_04  0.604666282123     potential  2.375255591
time  339.678     cv_00  16.6356715541  cv_01  1.59619664938   cv_02  1.60977015914    cv_03  0.446706219856    cv_04  0.461896256266     potential  3.080068076
time  340.68      cv_00  16.6349641972  cv_01  1.61369985734   cv_02  1.63801388197    cv_03  0.329614128677    cv_04  0.616000762643     potential  3.479718539
time  341.682     cv_00  16.6387748892  cv_01  1.58879370283   cv_02  1.64579892696    cv_03  0.57478756205     cv_04  0.440611722128     potential  6.269784927
time  342.684     cv_00  16.434677706   cv_01  1.53972920495   cv_02  1.64058198872    cv_03  0.507799979238    cv_04  0.547469772849     potential  4.660747176
time  343.686     cv_00  16.7925845798  cv_01  1.55039589485   cv_02  1.60122340622    cv_03  0.495314074269    cv_04  0.530942739766     potential  1.287856469
time  344.688     cv_00  16.7124760645  cv_01  1.53276576542   cv_02  1.63379192553    cv_03  0.443988285849    cv_04  0.437909192094     potential  2.982781389
time  345.69      cv_00  16.8716225498  cv_01  1.55601378948   cv_02  1.62299717925    cv_03  0.432401652089    cv_04  0.479833982305     potential  3.396959233
time  346.692     cv_00  16.6245010616  cv_01  1.55626719186   cv_02  1.67117571157    cv_03  0.496239757726    cv_04  0.496864430393     potential  6.515891534
time  347.694     cv_00  16.3022324914  cv_01  1.56056936895   cv_02  1.68113299435    cv_03  0.143843483304    cv_04  0.449171157149     potential  7.234595239
time  348.696     cv_00  16.1513278651  cv_01  1.55690745546   cv_02  1.66804052985    cv_03  0.319308187837    cv_04  0.50707442875      potential  7.015161551
time  349.698     cv_00  16.4408830683  cv_01  1.55936278537   cv_02  1.70157163871    cv_03  0.337685153594    cv_04  0.483274869428     potential  5.445239732
time  350.7       cv_00  16.5725699365  cv_01  1.54729014172   cv_02  1.6503023592     cv_03  0.382207881513    cv_04  0.638250981021     potential  6.0283848
time  351.702     cv_00  16.2188026336  cv_01  1.55234350244   cv_02  1.63322862482    cv_03  0.507172888088    cv_04  0.486932068829     potential  5.627770253
time  352.704     cv_00  16.7079466382  cv_01  1.55099035363   cv_02  1.71547107364    cv_03  0.447760519067    cv_04  0.592361704853     potential  1.522725496
time  353.706     cv_00  16.9028814614  cv_01  1.56527601324   cv_02  1.62399387808    cv_03  0.484490046756    cv_04  0.483894536616     potential  3.633824477
time  354.708     cv_00  16.9855475335  cv_01  1.56041965498   cv_02  1.63391819529    cv_03  0.340400537412    cv_04  0.531214024662     potential  2.889619773
time  355.71      cv_00  16.6978324056  cv_01  1.53714015053   cv_02  1.69231849643    cv_03  0.156736985121    cv_04  0.498429000312     potential  2.810888242
time  356.712     cv_00  16.2554326183  cv_01  1.53350511936   cv_02  1.68827105331    cv_03  0.158834656184    cv_04  0.498450964366     potential  4.381227942
time  357.714     cv_00  16.0888558067  cv_01  1.58223244126   cv_02  1.65907617252    cv_03  0.227499572216    cv_04  0.492690175347     potential  7.969770323
time  358.716     cv_00  16.4676597723  cv_01  1.57768107303   cv_02  1.62863296434    cv_03  0.400116083543    cv_04  0.497331959842     potential  7.563459949
time  359.718     cv_00  16.1030817404  cv_01  1.56761351138   cv_02  1.65304567794    cv_03  0.295313921894    cv_04  0.461318703219     potential  7.519508189
time  360.72      cv_00  16.4231316171  cv_01  1.5573578765    cv_02  1.61932398565    cv_03  0.47980323576     cv_04  0.419253048095     potential  4.794516805
time  361.722     cv_00  16.2248125884  cv_01  1.57268548902   cv_02  1.62001025273    cv_03  0.49640480485     cv_04  0.433703177215     potential  5.765919263
time  362.724     cv_00  16.0735335801  cv_01  1.55839933399   cv_02  1.65291210357    cv_03  0.14990345693     cv_04  0.51371941224      potential  7.177118156
time  363.726     cv_00  16.6667771787  cv_01  1.54232173553   cv_02  1.68672441878    cv_03  0.374297069046    cv_04  0.492615817527     potential  4.587355474
time  364.728     cv_00  16.1920763821  cv_01  1.58108951503   cv_02  1.66337275587    cv_03  0.316617221548    cv_04  0.443169210111     potential  8.292095759
time  365.73      cv_00  16.2886530257  cv_01  1.57603514494   cv_02  1.63632530533    cv_03  0.159207104305    cv_04  0.430520107367     potential  6.041098401
time  366.732     cv_00  16.1874196488  cv_01  1.59116119835   cv_02  1.63690458208    cv_03  0.310788437323    cv_04  0.427650840023     potential  6.583102168
time  367.734     cv_00  16.3695525039  cv_01  1.60224354804   cv_02  1.64122920606    cv_03  0.315309305748    cv_04  0.445109225546     potential  6.868218907
time  368.736     cv_00  16.3359066128  cv_01  1.56188744272   cv_02  1.65735145733    cv_03  0.182277580767    cv_04  0.389874036573     potential  7.951545174
time  369.738     cv_00  16.3762303303  cv_01  1.5694053202    cv_02  1.61641796346    cv_03  0.178715012923    cv_04  0.431544643375     potential  4.037025787
time  370.74      cv_00  16.3877879469  cv_01  1.60637069949   cv_02  1.64194121237    cv_03  0.248793445292    cv_04  0.538708613512     potential  6.76530312
time  371.742     cv_00  16.419261696   cv_01  1.59680100203   cv_02  1.67877001057    cv_03  0.297691691054    cv_04  0.511776511533     potential  8.410659731
time  372.744     cv_00  16.2087474717  cv_01  1.58958419375   cv_02  1.66049992453    cv_03  0.352312289699    cv_04  0.450663707994     potential  8.454820424
time  373.746     cv_00  16.5094606763  cv_01  1.53874180306   cv_02  1.65716634404    cv_03  0.173289751012    cv_04  0.472905244877     potential  5.572051154
time  374.748     cv_00  16.5072976496  cv_01  1.56301975698   cv_02  1.64069378768    cv_03  0.142768532263    cv_04  0.473012189326     potential  6.333104374
time  375.75      cv_00  16.8682694348  cv_01  1.55658225221   cv_02  1.65308660771    cv_03  0.19172506114     cv_04  0.43641481357      potential  3.807886312
time  376.752     cv_00  16.4604180304  cv_01  1.51415582134   cv_02  1.66753677113    cv_03  0.167918173188    cv_04  0.463136579669     potential  2.733616271
time  377.754     cv_00  16.46342768    cv_01  1.59888574094   cv_02  1.64922661767    cv_03  0.210274636939    cv_04  0.441532075439     potential  7.989685124
time  378.756     cv_00  16.9875362725  cv_01  1.57077785988   cv_02  1.6426937874     cv_03  0.46487129162     cv_04  0.485519946505     potential  4.372806257
time  379.758     cv_00  16.5829275305  cv_01  1.57811666458   cv_02  1.67960674       cv_03  0.357376364157    cv_04  0.435457325523     potential  7.718639745
time  380.76      cv_00  16.861084087   cv_01  1.59391218316   cv_02  1.68246151136    cv_03  0.262266440865    cv_04  0.454138797643     potential  3.4885654
time  381.762     cv_00  16.8156574821  cv_01  1.57138084685   cv_02  1.625306274      cv_03  0.414440460689    cv_04  0.486379535312     potential  5.43144896
time  382.764     cv_00  16.7034161793  cv_01  1.55858140545   cv_02  1.63399568623    cv_03  0.27331629979     cv_04  0.496414441987     potential  6.017770528
time  383.766     cv_00  16.9163758925  cv_01  1.55575564787   cv_02  1.64536081755    cv_03  0.331053035398    cv_04  0.528190233439     potential  4.910264673
time  384.768     cv_00  17.0025384029  cv_01  1.54770577777   cv_02  1.6855879263     cv_03  0.335048065635    cv_04  0.505300726825     potential  2.315771448
time  385.77      cv_00  16.8144490232  cv_01  1.5538365124    cv_02  1.65398410542    cv_03  0.419393508333    cv_04  0.472973948356     potential  6.991655532
time  386.772     cv_00  16.706973936   cv_01  1.59140508269   cv_02  1.65624226483    cv_03  0.138135338158    cv_04  0.484063725387     potential  5.258581663
time  387.774     cv_00  16.5983595787  cv_01  1.6097806095    cv_02  1.66043788292    cv_03  0.232326733312    cv_04  0.568521876876     potential  5.983158032
time  388.776     cv_00  16.4819064854  cv_01  1.6134095597    cv_02  1.67606874038    cv_03  0.148421855149    cv_04  0.487393387539     potential  5.71325305
time  389.778     cv_00  16.6581457245  cv_01  1.57035524656   cv_02  1.70412548232    cv_03  0.120892478123    cv_04  0.530981540087     potential  3.708368037
time  390.78      cv_00  16.8104792045  cv_01  1.59871622751   cv_02  1.65044600683    cv_03  0.175500990662    cv_04  0.537795012106     potential  3.907988238
time  391.782     cv_00  16.5971389952  cv_01  1.59144761352   cv_02  1.71362417179    cv_03  0.171027693973    cv_04  0.4921958769       potential  3.814490431
time  392.784     cv_00  16.5586714066  cv_01  1.61462603419   cv_02  1.6545347553     cv_03  0.113784587787    cv_04  0.522737417838     potential  4.234448204
time  393.786     cv_00  16.1105345937  cv_01  1.56458630241   cv_02  1.64038211415    cv_03  0.148939327004    cv_04  0.454955641281     potential  7.000643333
time  394.788     cv_00  16.1368370117  cv_01  1.55678868858   cv_02  1.65875188973    cv_03  0.252358008547    cv_04  0.499522307305     potential  8.597266752
time  395.79      cv_00  16.596163965   cv_01  1.58368518693   cv_02  1.6284145576     cv_03  0.449338027397    cv_04  0.48439400165      potential  7.814195013
time  396.792     cv_00  16.6302048246  cv_01  1.58486626795   cv_02  1.62354034615    cv_03  0.444772279588    cv_04  0.533647128796     potential  7.034913059
time  397.794     cv_00  16.3852895425  cv_01  1.55392760649   cv_02  1.6784434126     cv_03  0.536846232042    cv_04  0.48369375247      potential  6.395091271
time  398.796     cv_00  16.6636927769  cv_01  1.57994938739   cv_02  1.67249271938    cv_03  0.128886845271    cv_04  0.543615580806     potential  6.919174929
time  399.798     cv_00  16.2780637951  cv_01  1.56497053654   cv_02  1.63745320075    cv_03  0.102017651396    cv_04  0.515189032398     potential  5.807876083
time  400.8       cv_00  16.9927775074  cv_01  1.57171548689   cv_02  1.65917539233    cv_03  0.23740650467     cv_04  0.489970009554     potential  3.573811588
time  401.802     cv_00  16.3074392922  cv_01  1.54128036404   cv_02  1.66583295901    cv_03  0.124274395151    cv_04  0.57072995974      potential  5.903611814
time  402.804     cv_00  16.18302402    cv_01  1.55189201479   cv_02  1.71051577894    cv_03  0.112910321781    cv_04  0.528326178929     potential  4.599639737
time  403.806     cv_00  16.1926338126  cv_01  1.57903996053   cv_02  1.68410438707    cv_03  0.166106665946    cv_04  0.491989588821     potential  9.391968687
time  404.808     cv_00  16.0643965719  cv_01  1.58477753      cv_02  1.65571689681    cv_03  0.343249914718    cv_04  0.47379742485      potential  8.763984484
time  405.81      cv_00  16.3741010035  cv_01  1.56466547545   cv_02  1.65049816227    cv_03  0.406871393212    cv_04  0.592586502896     potential  9.540160029
time  406.812     cv_00  16.2860702264  cv_01  1.59269398993   cv_02  1.63193143008    cv_03  0.629222193824    cv_04  0.463395709026     potential  6.661491147
time  407.814     cv_00  16.2064351994  cv_01  1.55887635397   cv_02  1.66900165417    cv_03  0.550031005405    cv_04  0.545039212971     potential  7.296321873
time  408.816     cv_00  16.6145781093  cv_01  1.54268341832   cv_02  1.64795760944    cv_03  0.406150893077    cv_04  0.576065096574     potential  6.966573539
time  409.818     cv_00  16.4342489589  cv_01  1.5850920869    cv_02  1.7022458474     cv_03  0.464878799965    cv_04  0.531134666634     potential  4.679929238
time  410.82      cv_00  16.2990819516  cv_01  1.61336863782   cv_02  1.63887751036    cv_03  0.534921213109    cv_04  0.493216550882     potential  5.901440608
time  411.822     cv_00  16.242424729   cv_01  1.56111266768   cv_02  1.66035234266    cv_03  0.334112698708    cv_04  0.483720540381     potential  9.507230661
time  412.824     cv_00  16.2837523748  cv_01  1.59465067617   cv_02  1.63999694415    cv_03  0.400112502271    cv_04  0.522968606079     potential  8.813626155
time  413.826     cv_00  16.7183339065  cv_01  1.60474218649   cv_02  1.67344120578    cv_03  0.43007690183     cv_04  0.579995346332     potential  4.545186836
time  414.828     cv_00  16.7460412178  cv_01  1.57321686652   cv_02  1.65280283207    cv_03  0.410441526987    cv_04  0.418650756306     potential  8.507355977
time  415.83      cv_00  16.7237587293  cv_01  1.59071924728   cv_02  1.67952399409    cv_03  0.347430068899    cv_04  0.594549138075     potential  6.056546688
time  416.832     cv_00  16.8663224549  cv_01  1.59568870309   cv_02  1.67102581108    cv_03  0.290289663521    cv_04  0.51566805325      potential  4.947855414
time  417.834     cv_00  16.8954606977  cv_01  1.59658082853   cv_02  1.63896066004    cv_03  0.208898609881    cv_04  0.524833333501     potential  3.200959683
time  418.836     cv_00  16.5635276423  cv_01  1.55252719737   cv_02  1.61849647575    cv_03  0.415095378995    cv_04  0.443680651144     potential  5.497087031
time  419.838     cv_00  16.7038758203  cv_01  1.54970849758   cv_02  1.62246607402    cv_03  0.475630202356    cv_04  0.570346631175     potential  5.279918154
time  420.84      cv_00  16.8412831934  cv_01  1.56820146416   cv_02  1.59629121904    cv_03  0.480606759415    cv_04  0.531841925639     potential  2.194875026
time  421.842     cv_00  17.1812760196  cv_01  1.57880723022   cv_02  1.6528557791     cv_03  0.430544043419    cv_04  0.526522259347     potential  2.065442171
time  422.844     cv_00  17.0542502066  cv_01  1.57207637691   cv_02  1.61763909015    cv_03  0.403759350286    cv_04  0.457675796264     potential  2.488264034
time  423.846     cv_00  16.7410882885  cv_01  1.61810785795   cv_02  1.61532835508    cv_03  0.512548290948    cv_04  0.48087040884      potential  2.171289828
time  424.848     cv_00  16.8255257616  cv_01  1.59683728435   cv_02  1.70162337458    cv_03  0.455464110038    cv_04  0.392556535519     potential  1.652774653
time  425.85      cv_00  16.3763222185  cv_01  1.60185033052   cv_02  1.68119790225    cv_03  0.567104165822    cv_04  0.432213649995     potential  5.250460867
time  426.852     cv_00  17.079219889   cv_01  1.58662112433   cv_02  1.66321378588    cv_03  0.472822881196    cv_04  0.568701878093     potential  3.134661778
time  427.854     cv_00  16.8532731065  cv_01  1.58601528339   cv_02  1.65592122816    cv_03  0.465548731245    cv_04  0.425548850926     potential  6.479901299
time  428.856     cv_00  16.9094908011  cv_01  1.5915876212    cv_02  1.64887276896    cv_03  0.526829198894    cv_04  0.475832537682     potential  5.08894038
time  429.858     cv_00  16.5036468549  cv_01  1.601458587     cv_02  1.61145318385    cv_03  0.579586820594    cv_04  0.527082634352     potential  4.184086737
time  430.86      cv_00  16.1998909874  cv_01  1.59776505328   cv_02  1.64654038535    cv_03  0.682806753646    cv_04  0.571388252472     potential  7.578964661
time  431.862     cv_00  16.8925237959  cv_01  1.54081580443   cv_02  1.68375814532    cv_03  0.484498694887    cv_04  0.513700404909     potential  3.070187111
time  432.864     cv_00  16.6520054383  cv_01  1.541680578     cv_02  1.66448393772    cv_03  0.483976413598    cv_04  0.556146882771     potential  6.463946258
time  433.866     cv_00  16.7009739476  cv_01  1.54059584026   cv_02  1.68222329058    cv_03  0.496323008241    cv_04  0.464288822921     potential  4.548776876
time  434.868     cv_00  16.7201610714  cv_01  1.5609136212    cv_02  1.69589528578    cv_03  0.372296892706    cv_04  0.433491402484     potential  5.126204382
time  435.87      cv_00  16.8349583363  cv_01  1.58261892673   cv_02  1.64456592937    cv_03  0.222032486695    cv_04  0.418986742672     potential  5.604986725
time  436.872     cv_00  16.18127142    cv_01  1.59026327123   cv_02  1.67612805738    cv_03  0.561164217293    cv_04  0.476119234627     potential  7.142831827
time  437.874     cv_00  16.5505602383  cv_01  1.58615301281   cv_02  1.695008234      cv_03  0.467304789508    cv_04  0.440113725814     potential  5.431136291
time  438.876     cv_00  17.0432152168  cv_01  1.59585522183   cv_02  1.69678802324    cv_03  0.521159445518    cv_04  0.509975338869     potential  1.379343339
time  439.878     cv_00  16.596072715   cv_01  1.58155562076   cv_02  1.68179886437    cv_03  0.546505512671    cv_04  0.526465788767     potential  7.396498088
time  440.88      cv_00  16.9038011897  cv_01  1.574277711     cv_02  1.66685775537    cv_03  0.389718299762    cv_04  0.48005440451      potential  7.268313281
time  441.882     cv_00  16.4415920444  cv_01  1.55928561775   cv_02  1.68690834626    cv_03  0.391460941932    cv_04  0.430171592221     potential  7.912508299
time  442.884     cv_00  17.0348487856  cv_01  1.54936268306   cv_02  1.67091593394    cv_03  0.240938189162    cv_04  0.478394930462     potential  2.805299782
time  443.886     cv_00  16.9020199026  cv_01  1.58427856488   cv_02  1.68419680265    cv_03  0.315226583656    cv_04  0.558169821313     potential  5.012404671
time  444.888     cv_00  16.7991621369  cv_01  1.57717687556   cv_02  1.63565109952    cv_03  0.287267170293    cv_04  0.515899965007     potential  6.957229017
time  445.89      cv_00  16.753710158   cv_01  1.5668421442    cv_02  1.69627646186    cv_03  0.434252349564    cv_04  0.491106552172     potential  5.436428454
time  446.892     cv_00  17.0838140218  cv_01  1.53436378831   cv_02  1.67081339381    cv_03  0.294385379073    cv_04  0.456866395772     potential  2.013493149
time  447.894     cv_00  17.0726652723  cv_01  1.54023884985   cv_02  1.69501901249    cv_03  0.461888210827    cv_04  0.527378821322     potential  1.675825622
time  448.896     cv_00  16.3416360814  cv_01  1.5558535256    cv_02  1.67533252409    cv_03  0.464766553391    cv_04  0.450041897396     potential  8.230052712
time  449.898     cv_00  16.3141683891  cv_01  1.55639447852   cv_02  1.68583228638    cv_03  0.519382800992    cv_04  0.447843794632     potential  6.664261387
time  450.9       cv_00  17.5124496533  cv_01  1.56037570588   cv_02  1.6578731756     cv_03  0.434293159743    cv_04  0.608699716118     potential  0.2267830901
time  451.902     cv_00  17.0428706566  cv_01  1.56353754014   cv_02  1.68118092258    cv_03  0.112856339016    cv_04  0.441263764017     potential  1.546352632
time  452.904     cv_00  16.607849084   cv_01  1.56635907697   cv_02  1.68611814314    cv_03  0.129452897355    cv_04  0.436978442518     potential  6.990193087
time  453.906     cv_00  16.2666695191  cv_01  1.57340276561   cv_02  1.6864769312     cv_03  0.111274753903    cv_04  0.57567820447      potential  7.82742062
time  454.908     cv_00  16.7853602148  cv_01  1.57728103603   cv_02  1.63915412526    cv_03  0.198114665368    cv_04  0.526135615584     potential  6.312800349
time  455.91      cv_00  16.3839215478  cv_01  1.57740568418   cv_02  1.63846864986    cv_03  0.462429091059    cv_04  0.610806264336     potential  10.02599662
time  456.912     cv_00  16.7878336445  cv_01  1.57480812243   cv_02  1.60084834531    cv_03  0.543706909059    cv_04  0.547171372972     potential  2.926501396
time  457.914     cv_00  17.1365060557  cv_01  1.59604721855   cv_02  1.6491453437     cv_03  0.48602760464     cv_04  0.546121505204     potential  2.614261323
time  458.916     cv_00  16.8486613456  cv_01  1.59008573606   cv_02  1.6130836877     cv_03  0.475866996455    cv_04  0.508654210267     potential  4.34132038
time  459.918     cv_00  16.380579589   cv_01  1.6152383608    cv_02  1.68765212146    cv_03  0.336708576601    cv_04  0.39508166784      potential  4.758849045
time  460.92      cv_00  16.3992084333  cv_01  1.58639934592   cv_02  1.72394647213    cv_03  0.221663461978    cv_04  0.43575240068      potential  4.119551745
time  461.922     cv_00  16.1906146352  cv_01  1.61224854439   cv_02  1.68304596787    cv_03  0.280836665856    cv_04  0.589649873863     potential  6.831605007
time  462.924     cv_00  16.2116511732  cv_01  1.55904683403   cv_02  1.69692014952    cv_03  0.462966735417    cv_04  0.440142017736     potential  6.086302852
time  463.926     cv_00  16.1513573159  cv_01  1.55152303376   cv_02  1.69338359055    cv_03  0.31360446643     cv_04  0.501916742361     potential  7.212828351
time  464.928     cv_00  16.2769644191  cv_01  1.52928273665   cv_02  1.67351947795    cv_03  0.50545005648     cv_04  0.554735659995     potential  4.745434725
time  465.93      cv_00  16.5983003234  cv_01  1.51092802046   cv_02  1.68371850012    cv_03  0.514223980537    cv_04  0.566309716262     potential  1.985620447
time  466.932     cv_00  16.7377242629  cv_01  1.52689463834   cv_02  1.6719493442     cv_03  0.353297997491    cv_04  0.525408328054     potential  4.757168446
time  467.934     cv_00  16.2436278729  cv_01  1.5528964412    cv_02  1.66520690672    cv_03  0.522262629309    cv_04  0.414236035329     potential  7.474316584
time  468.936     cv_00  16.1847685069  cv_01  1.54453914197   cv_02  1.66745709295    cv_03  0.38088804343     cv_04  0.437570495158     potential  7.511495421
time  469.938     cv_00  16.2594637611  cv_01  1.57090241012   cv_02  1.68768108451    cv_03  0.203772140013    cv_04  0.542487407843     potential  10.51369748
time  470.94      cv_00  16.1017297752  cv_01  1.5760455249    cv_02  1.69230754437    cv_03  0.345880467453    cv_04  0.404810815679     potential  8.011670901
time  471.942     cv_00  16.3499123071  cv_01  1.53470286812   cv_02  1.67553459847    cv_03  0.386139063889    cv_04  0.523872201574     potential  6.907817159
time  472.944     cv_00  16.6789246024  cv_01  1.54716726824   cv_02  1.69835700114    cv_03  0.390896262482    cv_04  0.59166505331      potential  5.118569505
time  473.946     cv_00  16.6576749312  cv_01  1.56949216566   cv_02  1.70883351362    cv_03  0.1213594273      cv_04  0.564196993753     potential  3.871410194
time  474.948     cv_00  16.3074228585  cv_01  1.537856767     cv_02  1.68391244116    cv_03  0.241211640905    cv_04  0.523110154767     potential  7.24073469
time  475.95      cv_00  16.6209536636  cv_01  1.52305419318   cv_02  1.68327681645    cv_03  0.275759723663    cv_04  0.636725765566     potential  3.575447179
time  476.952     cv_00  16.14264518    cv_01  1.53400160976   cv_02  1.68699075105    cv_03  0.161929075529    cv_04  0.426772367449     potential  6.140485903
time  477.954     cv_00  16.3538756602  cv_01  1.52829111647   cv_02  1.68510275848    cv_03  0.147983784567    cv_04  0.4935905162       potential  5.159653096
time  478.956     cv_00  16.3202969826  cv_01  1.54739812079   cv_02  1.68332333605    cv_03  0.4289971564      cv_04  0.678173712749     potential  6.55609164
time  479.958     cv_00  16.4591132393  cv_01  1.53133035991   cv_02  1.70030974204    cv_03  0.523658238865    cv_04  0.73805170684      potential  2.544757052
time  480.96      cv_00  16.5123523952  cv_01  1.58525629325   cv_02  1.71921100538    cv_03  0.352295481219    cv_04  0.509235426623     potential  3.967986569
time  481.962     cv_00  16.250739493   cv_01  1.57134014352   cv_02  1.65445126349    cv_03  0.145241150708    cv_04  0.54281916018      potential  9.815256264
time  482.964     cv_00  16.3096933004  cv_01  1.59546190467   cv_02  1.64559442256    cv_03  0.14792815987     cv_04  0.445840690428     potential  7.984705932
time  483.966     cv_00  16.3905617265  cv_01  1.62049126049   cv_02  1.68459990894    cv_03  0.1497825954      cv_04  0.529897416426     potential  5.510808471
time  484.968     cv_00  16.3978520762  cv_01  1.5654685394    cv_02  1.62867824132    cv_03  0.101245735908    cv_04  0.511353505349     potential  5.202989405
time  485.97      cv_00  16.6655368241  cv_01  1.54472939854   cv_02  1.66156463813    cv_03  0.434784170565    cv_04  0.488392915803     potential  8.883471101
time  486.972     cv_00  16.8021714176  cv_01  1.52927245699   cv_02  1.68440952386    cv_03  0.473503913294    cv_04  0.524154922492     potential  4.068351004
time  487.974     cv_00  16.6808877459  cv_01  1.54594405005   cv_02  1.67207058553    cv_03  0.380532107564    cv_04  0.566570266831     potential  8.885909638
time  488.976     cv_00  16.4176199126  cv_01  1.54625809467   cv_02  1.61692915884    cv_03  0.445975424326    cv_04  0.566279622284     potential  5.189946331
time  489.978     cv_00  16.5086554499  cv_01  1.55501090453   cv_02  1.62116818888    cv_03  0.517369478276    cv_04  0.575505916095     potential  6.499148134
time  490.98      cv_00  16.2806078392  cv_01  1.55894352994   cv_02  1.64619592045    cv_03  0.362678981484    cv_04  0.441229672631     potential  9.565132884
time  491.982     cv_00  16.2887976828  cv_01  1.54754770411   cv_02  1.62070839747    cv_03  0.552514279291    cv_04  0.491286299345     potential  5.311069342
time  492.984     cv_00  16.3820882076  cv_01  1.53381318451   cv_02  1.64700163131    cv_03  0.506870326653    cv_04  0.521822817777     potential  6.466708833
time  493.986     cv_00  16.5496987227  cv_01  1.54878604981   cv_02  1.65805706215    cv_03  0.575030993318    cv_04  0.468447024215     potential  7.981556455
time  494.988     cv_00  16.7356005804  cv_01  1.54493490809   cv_02  1.65171298984    cv_03  0.194148986485    cv_04  0.608293186721     potential  5.487625734
time  495.99      cv_00  16.554839762   cv_01  1.53351986464   cv_02  1.6596376046     cv_03  0.153273157035    cv_04  0.488133738378     potential  5.845018533
time  496.992     cv_00  16.6556948539  cv_01  1.56341606136   cv_02  1.68090717985    cv_03  0.200857802912    cv_04  0.511893154134     potential  9.763973728
time  497.994     cv_00  16.596663672   cv_01  1.52340996551   cv_02  1.69076224897    cv_03  0.551395171782    cv_04  0.491753310785     potential  3.398286808
time  498.996     cv_00  16.2956311425  cv_01  1.56089145544   cv_02  1.63719804662    cv_03  0.448735405687    cv_04  0.563677355405     potential  9.735514123
time  499.998     cv_00  16.6963196369  cv_01  1.52444681216   cv_02  1.64832361346    cv_03  0.506898864474    cv_04  0.3996653113       potential  3.845989066
time  501         cv_00  16.1607726231  cv_01  1.55451388655   cv_02  1.69199563246    cv_03  0.63218914939     cv_04  0.480822135226     potential  6.072984797
time  502.002     cv_00  16.1023629792  cv_01  1.5604972846    cv_02  1.65331874198    cv_03  0.447433184858    cv_04  0.629568029941     potential  8.562311619
time  503.004     cv_00  16.3299464617  cv_01  1.56184916981   cv_02  1.70063051644    cv_03  0.575753919687    cv_04  0.544924204109     potential  5.938825463
time  504.006     cv_00  16.229588661   cv_01  1.57869595802   cv_02  1.62177917028    cv_03  0.44961948647     cv_04  0.494271486169     potential  7.922325191
time  505.008     cv_00  16.7539873627  cv_01  1.53352095041   cv_02  1.64131616273    cv_03  0.44283527046     cv_04  0.594439654008     potential  5.887844475
time  506.01      cv_00  16.8318314724  cv_01  1.56939874063   cv_02  1.65062943448    cv_03  0.179418656263    cv_04  0.472681277763     potential  6.830106468
time  507.012     cv_00  17.0103861866  cv_01  1.54548580674   cv_02  1.69285804578    cv_03  0.356298817073    cv_04  0.514764844641     potential  3.37690929
time  508.014     cv_00  17.3425853696  cv_01  1.57173494936   cv_02  1.67251350063    cv_03  0.47447871986     cv_04  0.48045051447      potential  1.180803005
time  509.016     cv_00  16.9917364213  cv_01  1.51891335902   cv_02  1.68052003158    cv_03  0.553071165749    cv_04  0.438385458913     potential  1.485658775
time  510.018     cv_00  16.5362232838  cv_01  1.5316442278    cv_02  1.65791058097    cv_03  0.299381438091    cv_04  0.410925881822     potential  6.632794597
time  511.02      cv_00  16.8202800231  cv_01  1.55159210959   cv_02  1.66036131809    cv_03  0.536679464226    cv_04  0.414279193839     potential  6.516811097
time  512.022     cv_00  17.0616434422  cv_01  1.57427396312   cv_02  1.62231375318    cv_03  0.313569368562    cv_04  0.489676498975     potential  2.69305952
time  513.024     cv_00  17.1189014748  cv_01  1.58963327636   cv_02  1.66550996019    cv_03  0.351909926573    cv_04  0.588521795679     potential  3.081578053
time  514.026     cv_00  16.3461179357  cv_01  1.60578360475   cv_02  1.69038925475    cv_03  0.585154631812    cv_04  0.40574862099      potential  4.516441158
time  515.028     cv_00  16.8465010686  cv_01  1.6130480588    cv_02  1.65530132363    cv_03  0.280486120712    cv_04  0.61307532557      potential  3.705985874
time  516.03      cv_00  16.6537840431  cv_01  1.59859556905   cv_02  1.65148448769    cv_03  0.477334789756    cv_04  0.502173758291     potential  8.876359415
time  517.032     cv_00  17.058696243   cv_01  1.53752588791   cv_02  1.63614996768    cv_03  0.486088383765    cv_04  0.412732817428     potential  2.82497157
time  518.034     cv_00  16.5909255592  cv_01  1.55387441787   cv_02  1.6227836127     cv_03  0.48253091951     cv_04  0.48858348998      potential  7.828147375
time  519.036     cv_00  16.6443489134  cv_01  1.59598026757   cv_02  1.61330379254    cv_03  0.437923944302    cv_04  0.64138229927      potential  5.119276942
time  520.038     cv_00  17.0751551766  cv_01  1.59966234142   cv_02  1.64811220801    cv_03  0.405244173973    cv_04  0.571973664        potential  3.625061191
time  521.04      cv_00  16.9215802307  cv_01  1.5992372328    cv_02  1.66360529482    cv_03  0.529056564687    cv_04  0.560327949479     potential  4.988658728
time  522.042     cv_00  16.8430928353  cv_01  1.6167317476    cv_02  1.63790784408    cv_03  0.361423261198    cv_04  0.489053722386     potential  3.750446037
time  523.044     cv_00  17.1867544242  cv_01  1.581776829     cv_02  1.62558004754    cv_03  0.559381118247    cv_04  0.480893273032     potential  1.75114
time  524.046     cv_00  16.9723028958  cv_01  1.6399664218    cv_02  1.63392970053    cv_03  0.60275787392     cv_04  0.580035944417     potential  0.6962265587
time  525.048     cv_00  17.1331587294  cv_01  1.58315075431   cv_02  1.6777290968     cv_03  0.171233376719    cv_04  0.534030091397     potential  1.684831926
time  526.05      cv_00  16.6174221297  cv_01  1.57657156082   cv_02  1.62552451403    cv_03  0.309151424335    cv_04  0.447611098389     potential  7.927887133
time  527.052     cv_00  16.764670562   cv_01  1.61822210328   cv_02  1.62601344083    cv_03  0.190170979802    cv_04  0.61518866659      potential  2.12180431
time  528.054     cv_00  16.5701294184  cv_01  1.63604911467   cv_02  1.66283503438    cv_03  0.182039842746    cv_04  0.644276035917     potential  2.658621983
time  529.056     cv_00  16.3192248411  cv_01  1.60940522243   cv_02  1.64345682092    cv_03  0.199487525923    cv_04  0.490248828363     potential  7.595259275
time  530.058     cv_00  16.3119326219  cv_01  1.60383517551   cv_02  1.69189134715    cv_03  0.33088878533     cv_04  0.365897461017     potential  6.342597284
time  531.06      cv_00  16.1515547595  cv_01  1.59746687524   cv_02  1.68206990256    cv_03  0.223258170158    cv_04  0.382091120943     potential  8.787532181
time  532.062     cv_00  16.5059619557  cv_01  1.62039062519   cv_02  1.67809959422    cv_03  0.170699992071    cv_04  0.54264631128      potential  6.076220022
time  533.064     cv_00  16.1358815913  cv_01  1.61275436481   cv_02  1.66365507767    cv_03  0.325785498226    cv_04  0.504405689049     potential  7.859583791
time  534.066     cv_00  16.2680587477  cv_01  1.60598912301   cv_02  1.70294801845    cv_03  0.410673246383    cv_04  0.481607835731     potential  5.2620805
time  535.068     cv_00  16.2391604292  cv_01  1.61893360317   cv_02  1.64922618976    cv_03  0.14917039409     cv_04  0.390633455372     potential  5.436421844
time  536.07      cv_00  16.3749293421  cv_01  1.62955846675   cv_02  1.69527905689    cv_03  0.24600412196     cv_04  0.441701295701     potential  4.583422342
time  537.072     cv_00  16.1308885069  cv_01  1.62364239524   cv_02  1.69520653032    cv_03  0.171937650879    cv_04  0.37921321216      potential  5.749760246
time  538.074     cv_00  16.2126577996  cv_01  1.61714227556   cv_02  1.63140255045    cv_03  0.181363320171    cv_04  0.449818083067     potential  5.393949522
time  539.076     cv_00  16.2892882764  cv_01  1.58380277778   cv_02  1.65354040795    cv_03  0.134638032427    cv_04  0.523817296311     potential  10.34516189
time  540.078     cv_00  16.6048662391  cv_01  1.57597400963   cv_02  1.62450889782    cv_03  0.207409723064    cv_04  0.456695603662     potential  6.738413342
time  541.08      cv_00  17.269338407   cv_01  1.57496715217   cv_02  1.64770236693    cv_03  0.482009160572    cv_04  0.611413472449     potential  2.482295379
time  542.082     cv_00  16.8534368     cv_01  1.5308279088    cv_02  1.66003911655    cv_03  0.511396051854    cv_04  0.491226122273     potential  5.290083611
time  543.084     cv_00  16.8191553121  cv_01  1.53514532801   cv_02  1.63426557218    cv_03  0.351288649302    cv_04  0.464489403227     potential  5.376876376
time  544.086     cv_00  16.9764606884  cv_01  1.58886417737   cv_02  1.66319359287    cv_03  0.241461538689    cv_04  0.545797456904     potential  5.348271291
time  545.088     cv_00  16.346927874   cv_01  1.60432124102   cv_02  1.64770728124    cv_03  0.324786579695    cv_04  0.454460486696     potential  9.424545924
time  546.09      cv_00  16.1100867277  cv_01  1.5695755582    cv_02  1.69463089731    cv_03  0.193637713791    cv_04  0.430007647134     potential  9.196422521
time  547.092     cv_00  16.4600942201  cv_01  1.5985141854    cv_02  1.70009984524    cv_03  0.348990469216    cv_04  0.460874721958     potential  6.786131175
time  548.094     cv_00  16.4862702584  cv_01  1.59827968394   cv_02  1.71461809661    cv_03  0.298653797442    cv_04  0.457203872798     potential  5.182869536
time  549.096     cv_00  16.2919677459  cv_01  1.61072473169   cv_02  1.65031809788    cv_03  0.428906459565    cv_04  0.479095687519     potential  8.131750084
time  550.098     cv_00  16.1025536749  cv_01  1.61527020314   cv_02  1.66714262934    cv_03  0.141214624123    cv_04  0.580218084014     potential  7.233108204
time  551.1       cv_00  16.3113072895  cv_01  1.60575913922   cv_02  1.62386352661    cv_03  0.218202385295    cv_04  0.512187372851     potential  6.394851507
time  552.102     cv_00  16.941333922   cv_01  1.56168427839   cv_02  1.64740433813    cv_03  0.114394496489    cv_04  0.508751854743     potential  3.267787185
time  553.104     cv_00  16.8834811643  cv_01  1.57847492489   cv_02  1.6739320355     cv_03  0.111515243368    cv_04  0.547338073216     potential  4.471464642
time  554.106     cv_00  16.0795765148  cv_01  1.57849366546   cv_02  1.68057701165    cv_03  0.255634874012    cv_04  0.540396972453     potential  10.85766656
time  555.108     cv_00  16.2910155983  cv_01  1.59464290519   cv_02  1.69895480039    cv_03  0.291555451737    cv_04  0.620572999994     potential  8.118122325
time  556.11      cv_00  16.5810436797  cv_01  1.54825790178   cv_02  1.67890503434    cv_03  0.183532508531    cv_04  0.536761315476     potential  8.976554056
time  557.112     cv_00  16.5636834583  cv_01  1.54681792296   cv_02  1.69138576619    cv_03  0.175815527986    cv_04  0.495738941896     potential  7.648816181
time  558.114     cv_00  16.7517165469  cv_01  1.55945389118   cv_02  1.70139382753    cv_03  0.203407831466    cv_04  0.56082392115      potential  5.615119207
time  559.116     cv_00  16.4169295056  cv_01  1.5507947172    cv_02  1.68716786273    cv_03  0.174486802385    cv_04  0.40985061882      potential  9.065240201
time  560.118     cv_00  16.2926353912  cv_01  1.55068614744   cv_02  1.71100859479    cv_03  0.244248391951    cv_04  0.5070290091       potential  6.585391052
time  561.12      cv_00  16.4906571611  cv_01  1.61689696676   cv_02  1.66863932469    cv_03  0.271235523365    cv_04  0.450566591376     potential  7.851109359
time  562.122     cv_00  17.1575426465  cv_01  1.59112220191   cv_02  1.6678802318     cv_03  0.246396851639    cv_04  0.492113099252     potential  2.514279118
time  563.124     cv_00  16.7087613145  cv_01  1.58908958302   cv_02  1.69180342156    cv_03  0.533011127187    cv_04  0.465757970969     potential  5.320686435
time  564.126     cv_00  16.7947294886  cv_01  1.61444475029   cv_02  1.69923499231    cv_03  0.448627769388    cv_04  0.478554455138     potential  2.421778538
time  565.128     cv_00  16.807558442   cv_01  1.56492577277   cv_02  1.71771137992    cv_03  0.358558407979    cv_04  0.469671514421     potential  3.142470591
time  566.13      cv_00  17.0167625053  cv_01  1.61442293413   cv_02  1.6598306032     cv_03  0.379288070479    cv_04  0.39369453858      potential  2.722611625
time  567.132     cv_00  16.1977326341  cv_01  1.57948986377   cv_02  1.71379587229    cv_03  0.313328480527    cv_04  0.376836556872     potential  6.522790873
time  568.134     cv_00  16.4909462352  cv_01  1.55360173913   cv_02  1.71765663386    cv_03  0.272016371079    cv_04  0.463147311361     potential  5.300079852
time  569.136     cv_00  16.4635630723  cv_01  1.58495842062   cv_02  1.69153846336    cv_03  0.374256146958    cv_04  0.53379053887      potential  9.954242217
time  570.138     cv_00  16.137158128   cv_01  1.57760069453   cv_02  1.71098798484    cv_03  0.152111916582    cv_04  0.540840261823     potential  7.37278403
time  571.14      cv_00  16.3421718325  cv_01  1.56981117252   cv_02  1.72801860301    cv_03  0.158931778178    cv_04  0.610467659255     potential  4.163570046
time  572.142     cv_00  16.129823227   cv_01  1.61763585701   cv_02  1.68922078064    cv_03  0.313183902187    cv_04  0.494549137959     potential  7.700954751
time  573.144     cv_00  16.0852757867  cv_01  1.59522339152   cv_02  1.72582352092    cv_03  0.193941610528    cv_04  0.48425206213      potential  6.519697186
time  574.146     cv_00  16.1995155094  cv_01  1.54508270784   cv_02  1.66633972958    cv_03  0.202298454478    cv_04  0.516997522897     potential  9.663472767
time  575.148     cv_00  16.1417176387  cv_01  1.58929371363   cv_02  1.65391189583    cv_03  0.109346690482    cv_04  0.443835329329     potential  8.538895249
time  576.15      cv_00  16.2095744961  cv_01  1.54844611554   cv_02  1.70375062929    cv_03  0.197672500997    cv_04  0.621969509099     potential  7.099181497
time  577.152     cv_00  16.3704833521  cv_01  1.55041543546   cv_02  1.70392333518    cv_03  0.19259554481     cv_04  0.435900597966     potential  8.06961832
time  578.154     cv_00  16.8179465299  cv_01  1.53216604505   cv_02  1.64983631769    cv_03  0.239498325548    cv_04  0.543167448096     potential  5.029131702
time  579.156     cv_00  16.4697014323  cv_01  1.55407101502   cv_02  1.68658032039    cv_03  0.533668758006    cv_04  0.472743558604     potential  8.341223114
time  580.158     cv_00  16.35013918    cv_01  1.56473501973   cv_02  1.7123056838     cv_03  0.336102349118    cv_04  0.442311587855     potential  7.396442472
time  581.16      cv_00  16.2574655846  cv_01  1.55590340132   cv_02  1.73147154966    cv_03  0.159759400421    cv_04  0.60147093353      potential  4.345225466
time  582.162     cv_00  16.3652040802  cv_01  1.58790539886   cv_02  1.70710009509    cv_03  0.42251656822     cv_04  0.408458031895     potential  6.464056935
time  583.164     cv_00  16.6843837004  cv_01  1.58009643113   cv_02  1.70942481769    cv_03  0.281515074651    cv_04  0.625903453901     potential  5.207635108
time  584.166     cv_00  16.5541314884  cv_01  1.61673647702   cv_02  1.66697911037    cv_03  0.495010763574    cv_04  0.411644880375     potential  5.049513435
time  585.168     cv_00  16.3987865688  cv_01  1.59806701924   cv_02  1.7124264869     cv_03  0.385035646977    cv_04  0.542594660591     potential  5.939194934
time  586.17      cv_00  16.5610793124  cv_01  1.54162201766   cv_02  1.69716051434    cv_03  0.409999046034    cv_04  0.411970655392     potential  6.364698615
time  587.172     cv_00  16.2377026927  cv_01  1.57402828501   cv_02  1.68484430953    cv_03  0.429727307705    cv_04  0.439588825506     potential  10.24769288
time  588.174     cv_00  16.4913479176  cv_01  1.53723243646   cv_02  1.70650933335    cv_03  0.151599920998    cv_04  0.506083157643     potential  5.1870029
time  589.176     cv_00  16.2479683862  cv_01  1.54324683987   cv_02  1.68885539687    cv_03  0.470888506406    cv_04  0.502141650877     potential  7.72791534
time  590.178     cv_00  16.0404085778  cv_01  1.59974621613   cv_02  1.66682899425    cv_03  0.178878553908    cv_04  0.483700839247     potential  10.39608636
time  591.18      cv_00  16.4194043568  cv_01  1.6180504982    cv_02  1.68752093229    cv_03  0.427997280885    cv_04  0.51804120836      potential  5.679241382
time  592.182     cv_00  16.3790162135  cv_01  1.60789913067   cv_02  1.67850788519    cv_03  0.590865223366    cv_04  0.542664758378     potential  6.615266449
time  593.184     cv_00  16.6650805562  cv_01  1.60943817588   cv_02  1.65808629431    cv_03  0.357244133456    cv_04  0.38844118645      potential  6.704038616
time  594.186     cv_00  16.306089293   cv_01  1.61655021387   cv_02  1.63427500355    cv_03  0.48797476123     cv_04  0.574766376881     potential  6.572680454
time  595.188     cv_00  16.234429743   cv_01  1.60516707015   cv_02  1.68428134255    cv_03  0.480125273467    cv_04  0.520328283442     potential  7.687080639
time  596.19      cv_00  16.0868101109  cv_01  1.59511791718   cv_02  1.67502583325    cv_03  0.510961021564    cv_04  0.47698674941      potential  8.659225322
time  597.192     cv_00  16.2282948243  cv_01  1.63016331856   cv_02  1.65870971476    cv_03  0.343720179409    cv_04  0.589048347319     potential  5.902759346
time  598.194     cv_00  16.1856662565  cv_01  1.61433110922   cv_02  1.65273467802    cv_03  0.21606624751     cv_04  0.5331108494       potential  9.014606034
time  599.196     cv_00  16.4260268293  cv_01  1.58418402796   cv_02  1.65621929273    cv_03  0.319239454986    cv_04  0.560457421513     potential  13.47980388
time  600.198     cv_00  17.0051724837  cv_01  1.58333914411   cv_02  1.62040511066    cv_03  0.459377116913    cv_04  0.54048096423      potential  4.743200377
time  601.2       cv_00  16.5091401653  cv_01  1.61872154946   cv_02  1.63478528127    cv_03  0.624494896219    cv_04  0.475355518399     potential  4.492841578
time  602.202     cv_00  16.7047641527  cv_01  1.61296265779   cv_02  1.65496625188    cv_03  0.586512869331    cv_04  0.567070860443     potential  5.357961057
time  603.204     cv_00  16.3026904594  cv_01  1.57463121124   cv_02  1.60833219738    cv_03  0.438877261983    cv_04  0.654804359961     potential  5.367192082
time  604.206     cv_00  16.4457481513  cv_01  1.5837564041    cv_02  1.59908806374    cv_03  0.433234976171    cv_04  0.394044564513     potential  4.246876222
time  605.208     cv_00  16.5326662174  cv_01  1.60304375514   cv_02  1.61160035625    cv_03  0.464137676282    cv_04  0.457576822871     potential  5.972393019
time  606.21      cv_00  16.7903809075  cv_01  1.62016163802   cv_02  1.63885184999    cv_03  0.286671017602    cv_04  0.501069418015     potential  4.212072241
time  607.212     cv_00  17.131312078   cv_01  1.58189077725   cv_02  1.68349782211    cv_03  0.50503862164     cv_04  0.48099884478      potential  3.101397459
time  608.214     cv_00  16.6848524993  cv_01  1.61163089298   cv_02  1.6431302278     cv_03  0.533593924829    cv_04  0.464930818023     potential  6.238977822
time  609.216     cv_00  16.4267662771  cv_01  1.61066664682   cv_02  1.61124486412    cv_03  0.51553951223     cv_04  0.500703034746     potential  5.466097334
time  610.218     cv_00  16.2648521472  cv_01  1.61382615212   cv_02  1.64458724441    cv_03  0.51131866469     cv_04  0.516721430793     potential  8.074457454
time  611.22      cv_00  16.155133339   cv_01  1.61507540806   cv_02  1.6832845496     cv_03  0.338054012489    cv_04  0.476334992745     potential  8.762716639
time  612.222     cv_00  16.5409578821  cv_01  1.64116835642   cv_02  1.625132981      cv_03  0.440711484564    cv_04  0.5006942428       potential  2.69158104
time  613.224     cv_00  16.267109332   cv_01  1.62015706183   cv_02  1.67478184505    cv_03  0.568572697507    cv_04  0.505143310007     potential  5.89304307
time  614.226     cv_00  16.9776416801  cv_01  1.6086045168    cv_02  1.61508670587    cv_03  0.469243374202    cv_04  0.468898033186     potential  2.833435171
time  615.228     cv_00  16.2118299809  cv_01  1.61539360745   cv_02  1.66275557007    cv_03  0.63194065925     cv_04  0.48376753124      potential  6.658037006
time  616.23      cv_00  16.2346876751  cv_01  1.57742094187   cv_02  1.61489771477    cv_03  0.629244098046    cv_04  0.612781357616     potential  5.978601375
time  617.232     cv_00  16.0932795732  cv_01  1.59080703229   cv_02  1.67426404869    cv_03  0.614431785575    cv_04  0.483838638522     potential  8.531728857
time  618.234     cv_00  16.2824506864  cv_01  1.58218086844   cv_02  1.70724245765    cv_03  0.517110339611    cv_04  0.446419072776     potential  6.430709852
time  619.236     cv_00  16.3395873911  cv_01  1.61949771726   cv_02  1.63420033859    cv_03  0.588824268565    cv_04  0.506479590748     potential  6.307228586
time  620.238     cv_00  16.2320664909  cv_01  1.61232323592   cv_02  1.64478318723    cv_03  0.640381551713    cv_04  0.506920137101     potential  7.480485898
time  621.24      cv_00  16.1780567228  cv_01  1.56293461573   cv_02  1.64729809375    cv_03  0.45640154379     cv_04  0.470015746116     potential  10.47124815
time  622.242     cv_00  16.35893083    cv_01  1.60224429782   cv_02  1.60729784024    cv_03  0.640774583868    cv_04  0.467655639029     potential  4.503141265
time  623.244     cv_00  16.4087471786  cv_01  1.62155344146   cv_02  1.63872846516    cv_03  0.592498455544    cv_04  0.572538865907     potential  6.384188711
time  624.246     cv_00  16.5850180927  cv_01  1.6113575806    cv_02  1.60967155046    cv_03  0.59332958154     cv_04  0.553096056505     potential  4.258576915
time  625.248     cv_00  16.0133287728  cv_01  1.57889507616   cv_02  1.65072524054    cv_03  0.625508565275    cv_04  0.531469603312     potential  9.768136985
time  626.25      cv_00  16.1657017333  cv_01  1.59547422079   cv_02  1.64501875105    cv_03  0.730491384907    cv_04  0.638891619448     potential  7.973740205
time  627.252     cv_00  16.3021988012  cv_01  1.56863118809   cv_02  1.62008698004    cv_03  0.643389923027    cv_04  0.571294733963     potential  7.112131037
time  628.254     cv_00  16.3909362096  cv_01  1.62209784866   cv_02  1.62386435504    cv_03  0.713796276836    cv_04  0.530065771416     potential  4.312291649
time  629.256     cv_00  16.3098070135  cv_01  1.63458638219   cv_02  1.64052919096    cv_03  0.618945647037    cv_04  0.561785799808     potential  4.884770109
time  630.258     cv_00  16.6556639716  cv_01  1.64406169048   cv_02  1.64672202399    cv_03  0.440940825291    cv_04  0.526919932514     potential  2.529499292
time  631.26      cv_00  16.9136826241  cv_01  1.62843822345   cv_02  1.6521757237     cv_03  0.446234451298    cv_04  0.640826808246     potential  2.691760081
time  632.262     cv_00  16.9047937837  cv_01  1.6136731781    cv_02  1.6539513927     cv_03  0.379894379478    cv_04  0.551968755462     potential  5.471162132
time  633.264     cv_00  16.5335496837  cv_01  1.63512391054   cv_02  1.67680747739    cv_03  0.434526588721    cv_04  0.565484325784     potential  3.660867858
time  634.266     cv_00  16.2699828111  cv_01  1.61530191105   cv_02  1.64183958947    cv_03  0.668106288063    cv_04  0.435754347822     potential  7.155303674
time  635.268     cv_00  16.9595999718  cv_01  1.61406882028   cv_02  1.64559208492    cv_03  0.544742746835    cv_04  0.421852670275     potential  3.559327986
time  636.27      cv_00  17.1962453765  cv_01  1.56776578213   cv_02  1.63175287373    cv_03  0.417044567989    cv_04  0.527143824689     potential  3.549810278
time  637.272     cv_00  17.0692675628  cv_01  1.60539837639   cv_02  1.65840824898    cv_03  0.423882087842    cv_04  0.682669378513     potential  3.689447078
time  638.274     cv_00  16.6882331331  cv_01  1.61024256228   cv_02  1.65238027197    cv_03  0.55989753597     cv_04  0.51055523822      potential  7.345103742
time  639.276     cv_00  16.8031480617  cv_01  1.61445839913   cv_02  1.65643234737    cv_03  0.551599883905    cv_04  0.445407837033     potential  5.355345064
time  640.278     cv_00  16.5052769491  cv_01  1.62632787729   cv_02  1.67848008937    cv_03  0.597620777577    cv_04  0.565946305459     potential  4.672423894
time  641.28      cv_00  16.9927276208  cv_01  1.57616625125   cv_02  1.61158063086    cv_03  0.566245507177    cv_04  0.629177236461     potential  2.929431048
time  642.282     cv_00  16.6206245333  cv_01  1.60098131968   cv_02  1.64343476739    cv_03  0.55440180847     cv_04  0.707115933272     potential  7.231443492
time  643.284     cv_00  16.4856780051  cv_01  1.55194834366   cv_02  1.70205298955    cv_03  0.628866216762    cv_04  0.630884765487     potential  4.818947181
time  644.286     cv_00  16.7266233064  cv_01  1.58820467289   cv_02  1.63077814679    cv_03  0.629165499517    cv_04  0.624150784545     potential  6.684649909
time  645.288     cv_00  16.9581236166  cv_01  1.606222658     cv_02  1.67565017829    cv_03  0.42617293448     cv_04  0.463294566097     potential  5.206813133
time  646.29      cv_00  16.3160666858  cv_01  1.60515483732   cv_02  1.68094298871    cv_03  0.643191112777    cv_04  0.540277009461     potential  7.926370493
time  647.292     cv_00  16.2995710451  cv_01  1.61614176538   cv_02  1.63931186923    cv_03  0.552921014797    cv_04  0.488973698955     potential  8.811740329
time  648.294     cv_00  16.3502066867  cv_01  1.60232792241   cv_02  1.67527619568    cv_03  0.52083158189     cv_04  0.424810751053     potential  9.551715815
time  649.296     cv_00  16.1006788469  cv_01  1.61268850439   cv_02  1.68036112318    cv_03  0.699547773961    cv_04  0.491749064956     potential  7.270452593
time  650.298     cv_00  16.6228216781  cv_01  1.60610811258   cv_02  1.68266291113    cv_03  0.58804043215     cv_04  0.559039772724     potential  6.7010764
time  651.3       cv_00  16.8988620826  cv_01  1.62401129861   cv_02  1.65176464607    cv_03  0.294729413811    cv_04  0.472893362605     potential  3.801357963
time  652.302     cv_00  17.1280698397  cv_01  1.58461803353   cv_02  1.65277989901    cv_03  0.430094992054    cv_04  0.539112459775     potential  6.025555346
time  653.304     cv_00  17.063341977   cv_01  1.57301694555   cv_02  1.64188742105    cv_03  0.308069064175    cv_04  0.492022473002     potential  5.578202732
time  654.306     cv_00  16.2797430375  cv_01  1.52550538387   cv_02  1.67151330042    cv_03  0.70585593935     cv_04  0.535756427641     potential  4.977561389
time  655.308     cv_00  16.2976228947  cv_01  1.55943486311   cv_02  1.6586593383     cv_03  0.435576625113    cv_04  0.685914349835     potential  9.760060404
time  656.31      cv_00  16.626999083   cv_01  1.56728749279   cv_02  1.62413583277    cv_03  0.55967020092     cv_04  0.512858224145     potential  8.484502036
time  657.312     cv_00  16.5639126936  cv_01  1.53584278586   cv_02  1.63438037613    cv_03  0.601197397186    cv_04  0.506346105037     potential  5.342657605
time  658.314     cv_00  16.2223703921  cv_01  1.58421660987   cv_02  1.66538163642    cv_03  0.633924249161    cv_04  0.468259330798     potential  10.83314466
time  659.316     cv_00  16.3843120128  cv_01  1.57839657357   cv_02  1.64899279073    cv_03  0.611098829905    cv_04  0.505558775242     potential  12.57980519
time  660.318     cv_00  16.0724861593  cv_01  1.58083916909   cv_02  1.6397682287     cv_03  0.498024844657    cv_04  0.487446697611     potential  10.28031818
time  661.32      cv_00  16.2360195573  cv_01  1.56347281034   cv_02  1.67568245447    cv_03  0.592002187543    cv_04  0.560274100453     potential  10.17772041
time  662.322     cv_00  16.3416541204  cv_01  1.59498386197   cv_02  1.68768971804    cv_03  0.612486041687    cv_04  0.39011028221      potential  7.613340774
time  663.324     cv_00  16.2842156696  cv_01  1.60894399788   cv_02  1.67253936002    cv_03  0.66143441919     cv_04  0.409320387524     potential  8.129507914
time  664.326     cv_00  16.2018349037  cv_01  1.58263385555   cv_02  1.70860492276    cv_03  0.707335008345    cv_04  0.553740018103     potential  5.976313442
time  665.328     cv_00  16.7637900248  cv_01  1.56834932792   cv_02  1.68647820604    cv_03  0.626450222347    cv_04  0.539070152215     potential  6.811645001
time  666.33      cv_00  16.9967092304  cv_01  1.58046887654   cv_02  1.68068584707    cv_03  0.641565500096    cv_04  0.551819221874     potential  4.415168689
time  667.332     cv_00  16.960782625   cv_01  1.57855974576   cv_02  1.70211813067    cv_03  0.265305758051    cv_04  0.624964716054     potential  3.367024335
time  668.334     cv_00  17.1356437513  cv_01  1.58694942678   cv_02  1.66655649989    cv_03  0.31882082778     cv_04  0.709351001105     potential  3.186167369
time  669.336     cv_00  16.1792886596  cv_01  1.55588940129   cv_02  1.63466497357    cv_03  0.259533225083    cv_04  0.611826840223     potential  7.615091139
time  670.338     cv_00  16.1137534914  cv_01  1.60382189318   cv_02  1.64675045901    cv_03  0.146539946725    cv_04  0.582009196029     potential  8.410415572
time  671.34      cv_00  16.2701103195  cv_01  1.62781837239   cv_02  1.6637154259     cv_03  0.239567997949    cv_04  0.516026661291     potential  7.885158208
time  672.342     cv_00  16.1294131784  cv_01  1.60339624575   cv_02  1.63781317196    cv_03  0.136071487078    cv_04  0.594366445696     potential  7.59552646
time  673.344     cv_00  16.2653551023  cv_01  1.62899478739   cv_02  1.67823451994    cv_03  0.1861237941      cv_04  0.537501862243     potential  7.299805721
time  674.346     cv_00  16.4446999716  cv_01  1.59757463464   cv_02  1.66040334002    cv_03  0.118395925465    cv_04  0.640308835374     potential  8.166642403
time  675.348     cv_00  16.6342022926  cv_01  1.60935525319   cv_02  1.61766195794    cv_03  0.143272877396    cv_04  0.534997638032     potential  3.107387872
time  676.35      cv_00  16.236452523   cv_01  1.62484409886   cv_02  1.65196204376    cv_03  0.479955292116    cv_04  0.549615493139     potential  7.736017771
time  677.352     cv_00  16.6842456447  cv_01  1.62061448667   cv_02  1.64789079106    cv_03  0.358801480736    cv_04  0.502143170565     potential  6.784377166
time  678.354     cv_00  16.6271545371  cv_01  1.61221385464   cv_02  1.63613038314    cv_03  0.41292178816     cv_04  0.435303678733     potential  8.171457387
time  679.356     cv_00  16.8702722004  cv_01  1.59191483725   cv_02  1.64648680044    cv_03  0.557075065199    cv_04  0.440547119318     potential  7.574987979
time  680.358     cv_00  17.2083077528  cv_01  1.55069397531   cv_02  1.66423573234    cv_03  0.440485065666    cv_04  0.573656249226     potential  3.710405901
time  681.36      cv_00  16.3485799547  cv_01  1.54275934286   cv_02  1.68747965987    cv_03  0.560587946854    cv_04  0.452838216638     potential  7.253671445
time  682.362     cv_00  16.3320965419  cv_01  1.5486320283    cv_02  1.62035326964    cv_03  0.405076982216    cv_04  0.594902042983     potential  6.822656092
time  683.364     cv_00  16.23275873    cv_01  1.55069541784   cv_02  1.65709603421    cv_03  0.539205940136    cv_04  0.508157045712     potential  10.25642915
time  684.366     cv_00  16.0129361179  cv_01  1.57643060359   cv_02  1.65375027373    cv_03  0.575936870044    cv_04  0.52966391098      potential  10.96765993
time  685.368     cv_00  16.1270245696  cv_01  1.556735369     cv_02  1.66208311535    cv_03  0.516186701719    cv_04  0.529494634425     potential  10.62656823
time  686.37      cv_00  16.2974500714  cv_01  1.58005635638   cv_02  1.62232546059    cv_03  0.644334513326    cv_04  0.523012444835     potential  8.808509357
time  687.372     cv_00  16.5534485524  cv_01  1.5524566718    cv_02  1.65377417942    cv_03  0.54624417176     cv_04  0.596087716858     potential  10.56882822
time  688.374     cv_00  16.0314611404  cv_01  1.57389862522   cv_02  1.66045820093    cv_03  0.165897974537    cv_04  0.559053226432     potential  11.17029493
time  689.376     cv_00  16.1600415414  cv_01  1.61165374613   cv_02  1.70355204148    cv_03  0.46132646109     cv_04  0.615000459023     potential  6.028107833
time  690.378     cv_00  16.2165814515  cv_01  1.55619038578   cv_02  1.70180409622    cv_03  0.84859950592     cv_04  0.425205858098     potential  6.756152599
time  691.38      cv_00  16.3242755979  cv_01  1.55374928577   cv_02  1.72424314887    cv_03  0.803278873185    cv_04  0.424869656705     potential  3.887999336
time  692.382     cv_00  16.7642391555  cv_01  1.54627466426   cv_02  1.70225220807    cv_03  0.718456431676    cv_04  0.502429051132     potential  4.294954697
time  693.384     cv_00  16.2098066993  cv_01  1.54691473493   cv_02  1.70399400872    cv_03  0.763419151179    cv_04  0.601292330913     potential  6.050605121
time  694.386     cv_00  16.6111086837  cv_01  1.5604235262    cv_02  1.72601634597    cv_03  0.737941930656    cv_04  0.480614939534     potential  2.887371145
time  695.388     cv_00  16.393321297   cv_01  1.55750889336   cv_02  1.7211073267     cv_03  0.74388031013     cv_04  0.568482169737     potential  4.461039591
time  696.39      cv_00  16.5280728054  cv_01  1.52926312747   cv_02  1.70234646905    cv_03  0.773551538184    cv_04  0.579258370124     potential  4.058035088
time  697.392     cv_00  16.1825965274  cv_01  1.58514335935   cv_02  1.63421090577    cv_03  0.824151275083    cv_04  0.561927660369     potential  7.727838139
time  698.394     cv_00  16.4203935927  cv_01  1.53281325287   cv_02  1.64093558966    cv_03  0.669659899247    cv_04  0.567548175346     potential  5.462614579
time  699.396     cv_00  16.8848543561  cv_01  1.5341439055    cv_02  1.66076140038    cv_03  0.673358612136    cv_04  0.522501721736     potential  4.560243841
time  700.398     cv_00  16.7534793861  cv_01  1.5675856703    cv_02  1.70880528469    cv_03  0.78106208805     cv_04  0.481453595674     potential  5.161946736
time  701.4       cv_00  16.962073386   cv_01  1.54980759574   cv_02  1.66927732016    cv_03  0.807257834328    cv_04  0.636568833684     potential  4.363853265
time  702.402     cv_00  16.8580939109  cv_01  1.59499883864   cv_02  1.70628737926    cv_03  0.793670724618    cv_04  0.61091927178      potential  3.119667403
time  703.404     cv_00  16.571284903   cv_01  1.53276161422   cv_02  1.66205539706    cv_03  0.818348932481    cv_04  0.500166122743     potential  6.622058361
time  704.406     cv_00  16.0672340374  cv_01  1.55999666091   cv_02  1.70611403164    cv_03  0.825200072747    cv_04  0.477442192436     potential  7.885931364
time  705.408     cv_00  16.185096512   cv_01  1.55053013203   cv_02  1.70157280202    cv_03  0.836953168305    cv_04  0.481460304865     potential  7.693737643
time  706.41      cv_00  16.836530851   cv_01  1.5719769457    cv_02  1.70344817614    cv_03  0.912125307426    cv_04  0.56804670873      potential  2.690561078
time  707.412     cv_00  16.0899820694  cv_01  1.57486802354   cv_02  1.66044351929    cv_03  0.852722642561    cv_04  0.597549902321     potential  8.812230176
time  708.414     cv_00  16.3318402438  cv_01  1.53176621848   cv_02  1.6476455533     cv_03  0.810634541938    cv_04  0.513015433934     potential  5.890385516
time  709.416     cv_00  16.1004661973  cv_01  1.55982553249   cv_02  1.68501592599    cv_03  0.847812559937    cv_04  0.607284054933     potential  8.831576931
time  710.418     cv_00  16.5238832441  cv_01  1.5460789342    cv_02  1.67048436791    cv_03  0.85462260392     cv_04  0.507767056387     potential  8.876188088
time  711.42      cv_00  16.4850974659  cv_01  1.53829649659   cv_02  1.66475039432    cv_03  0.897059756994    cv_04  0.567377788088     potential  5.759579553
time  712.422     cv_00  16.6449729614  cv_01  1.53149066327   cv_02  1.6799445485     cv_03  0.881690467497    cv_04  0.475505108367     potential  4.6637924
time  713.424     cv_00  16.1472250174  cv_01  1.59365647452   cv_02  1.68786625149    cv_03  0.883063295367    cv_04  0.59392166778      potential  7.663570945
time  714.426     cv_00  16.2219049003  cv_01  1.59267684115   cv_02  1.70533240592    cv_03  0.838036427638    cv_04  0.593694159556     potential  7.104403422
time  715.428     cv_00  16.4279939215  cv_01  1.53752972692   cv_02  1.69194209241    cv_03  0.825984427319    cv_04  0.703086390484     potential  5.173675715
time  716.43      cv_00  16.2692904381  cv_01  1.55955501977   cv_02  1.69876446091    cv_03  0.824936655855    cv_04  0.575801177467     potential  9.446752983
time  717.432     cv_00  16.1839276163  cv_01  1.54372813318   cv_02  1.67729966877    cv_03  0.869926143702    cv_04  0.596862032324     potential  7.95603202
time  718.434     cv_00  16.2739260206  cv_01  1.55332118968   cv_02  1.6344888611     cv_03  0.779874350918    cv_04  0.562824555463     potential  7.724858274
time  719.436     cv_00  16.1057723064  cv_01  1.58518504273   cv_02  1.70066322301    cv_03  0.815374344752    cv_04  0.527870673139     potential  9.022673198
time  720.438     cv_00  16.3478570084  cv_01  1.54266148154   cv_02  1.73671853478    cv_03  0.832791739479    cv_04  0.636378690641     potential  2.799199324
time  721.44      cv_00  16.7220767506  cv_01  1.52637185897   cv_02  1.6863502535     cv_03  0.826292381792    cv_04  0.482837330951     potential  4.510934279
time  722.442     cv_00  16.4238979422  cv_01  1.5323807874    cv_02  1.69013289886    cv_03  0.693894456708    cv_04  0.611654149737     potential  5.908893326
time  723.444     cv_00  16.782264713   cv_01  1.53093501464   cv_02  1.69487919184    cv_03  0.782026978559    cv_04  0.650390528305     potential  3.535286592
time  724.446     cv_00  16.7396670294  cv_01  1.55823653287   cv_02  1.71543984359    cv_03  0.790125003313    cv_04  0.608883248504     potential  4.175363298
time  725.448     cv_00  16.7144845051  cv_01  1.56032973545   cv_02  1.71323146908    cv_03  0.757962669867    cv_04  0.679354289143     potential  4.172461008
time  726.45      cv_00  16.2997852908  cv_01  1.54339330804   cv_02  1.71079850487    cv_03  0.695743552077    cv_04  0.642701865887     potential  5.193598076
time  727.452     cv_00  17.0650836141  cv_01  1.55191323376   cv_02  1.69712712969    cv_03  0.631967851299    cv_04  0.589970271414     potential  2.159576004
time  728.454     cv_00  16.6494358447  cv_01  1.56045139189   cv_02  1.71096356062    cv_03  0.838979079582    cv_04  0.488130050991     potential  6.060392768
time  729.456     cv_00  16.4858231149  cv_01  1.5689164242    cv_02  1.71112621085    cv_03  0.664041372855    cv_04  0.534186383262     potential  6.335689954
time  730.458     cv_00  16.918762643   cv_01  1.52683817846   cv_02  1.64073330613    cv_03  0.75905149121     cv_04  0.433141302174     potential  2.808338445
time  731.46      cv_00  17.1142472789  cv_01  1.56901341994   cv_02  1.66735956166    cv_03  0.708702684984    cv_04  0.695685417191     potential  3.019305666
time  732.462     cv_00  16.8528164516  cv_01  1.56731445311   cv_02  1.6894839189     cv_03  0.700209000376    cv_04  0.605096905907     potential  6.974635654
time  733.464     cv_00  17.0574718452  cv_01  1.53507264805   cv_02  1.6913659372     cv_03  0.751847490708    cv_04  0.531429803883     potential  2.601347906
time  734.466     cv_00  16.8006202057  cv_01  1.54425970651   cv_02  1.70162969364    cv_03  0.686559038754    cv_04  0.651548971062     potential  4.405770141
time  735.468     cv_00  16.4573921733  cv_01  1.53325624712   cv_02  1.6482908054     cv_03  0.78326326168     cv_04  0.543929360419     potential  7.249009984
time  736.47      cv_00  16.8616543867  cv_01  1.52382089616   cv_02  1.66840222226    cv_03  0.758474818158    cv_04  0.506590779911     potential  4.572211729
time  737.472     cv_00  16.9062096735  cv_01  1.53591940025   cv_02  1.70157666693    cv_03  0.804514646362    cv_04  0.57300916733      potential  3.766022731
time  738.474     cv_00  16.9934045096  cv_01  1.5346318682    cv_02  1.65286679846    cv_03  0.838122955042    cv_04  0.513030700788     potential  3.508512897
time  739.476     cv_00  16.2821022587  cv_01  1.52688910052   cv_02  1.70447027523    cv_03  0.845387207163    cv_04  0.600851406842     potential  5.282751625
time  740.478     cv_00  16.2879793641  cv_01  1.51046772198   cv_02  1.68586737672    cv_03  0.883303265108    cv_04  0.506060333671     potential  3.833389501
time  741.48      cv_00  16.2117029461  cv_01  1.54020895129   cv_02  1.71839293515    cv_03  0.829508019524    cv_04  0.511925333051     potential  6.317000723
time  742.482     cv_00  16.5532233474  cv_01  1.5225165292    cv_02  1.71746550551    cv_03  0.832735210308    cv_04  0.564151555142     potential  3.261103973
time  743.484     cv_00  16.4019956946  cv_01  1.52412056659   cv_02  1.65550923424    cv_03  0.849346841905    cv_04  0.482042672196     potential  5.738592006
time  744.486     cv_00  16.2975842483  cv_01  1.53105825398   cv_02  1.69344912504    cv_03  0.877724169101    cv_04  0.5199650078       potential  7.001713123
time  745.488     cv_00  16.3351785814  cv_01  1.50146689764   cv_02  1.65694105161    cv_03  0.793856560223    cv_04  0.472561082111     potential  3.251126318
time  746.49      cv_00  16.5368951295  cv_01  1.53743575767   cv_02  1.70808291624    cv_03  0.777854964591    cv_04  0.495771448908     potential  6.839427905
time  747.492     cv_00  16.3285091888  cv_01  1.53124556741   cv_02  1.71823380562    cv_03  0.827733139831    cv_04  0.498249785127     potential  5.651070458
time  748.494     cv_00  16.6746594023  cv_01  1.53562805937   cv_02  1.71218364179    cv_03  0.836185747284    cv_04  0.516646749441     potential  4.963421586
time  749.496     cv_00  16.4314130914  cv_01  1.6048930303    cv_02  1.71331768256    cv_03  0.857361725358    cv_04  0.526139174789     potential  4.628112275
time  750.498     cv_00  16.5288854414  cv_01  1.55494037853   cv_02  1.71570768845    cv_03  0.830205638078    cv_04  0.558218524076     potential  7.053256633
time  751.5       cv_00  16.8574275365  cv_01  1.54067519626   cv_02  1.70385095958    cv_03  0.77761862175     cv_04  0.427449644417     potential  4.884921383
time  752.502     cv_00  16.5416204254  cv_01  1.56057746055   cv_02  1.69930381686    cv_03  0.631035847465    cv_04  0.444101539771     potential  7.596365732
time  753.504     cv_00  16.344129974   cv_01  1.55217877741   cv_02  1.71630130023    cv_03  0.891129831446    cv_04  0.480178926573     potential  6.605583458
time  754.506     cv_00  16.2823221331  cv_01  1.60948164217   cv_02  1.70896655585    cv_03  0.849720265472    cv_04  0.482153719338     potential  5.575461297
time  755.508     cv_00  16.1505956254  cv_01  1.58744966155   cv_02  1.71815872656    cv_03  0.83626615724     cv_04  0.491363538903     potential  7.254752076
time  756.51      cv_00  16.3072971896  cv_01  1.59799923468   cv_02  1.70399553641    cv_03  0.820331313574    cv_04  0.475937847236     potential  8.320022038
time  757.512     cv_00  16.7681754755  cv_01  1.60705668178   cv_02  1.67757602587    cv_03  0.934873439513    cv_04  0.505348986664     potential  2.872830261
time  758.514     cv_00  16.3125077287  cv_01  1.61608395228   cv_02  1.69862325653    cv_03  0.867462870958    cv_04  0.535640292492     potential  5.824632075
time  759.516     cv_00  16.4878046854  cv_01  1.59756304576   cv_02  1.70014736508    cv_03  0.883892051199    cv_04  0.393117471267     potential  6.267352438
time  760.518     cv_00  16.7716830274  cv_01  1.58430173389   cv_02  1.69243537214    cv_03  0.841739169678    cv_04  0.532693605552     potential  7.584924403
time  761.52      cv_00  16.7765932427  cv_01  1.57299859754   cv_02  1.69936864764    cv_03  0.846074388771    cv_04  0.412888719834     potential  6.695791042
time  762.522     cv_00  16.3733682041  cv_01  1.57497815763   cv_02  1.71812684834    cv_03  0.831159467509    cv_04  0.476015907958     potential  8.008696528
time  763.524     cv_00  16.3422347061  cv_01  1.57225117981   cv_02  1.72133529306    cv_03  0.881970993449    cv_04  0.458875216485     potential  6.795362146
time  764.526     cv_00  16.6648917615  cv_01  1.56081786951   cv_02  1.74323002572    cv_03  0.832590668552    cv_04  0.435058064359     potential  2.2773378
time  765.528     cv_00  16.2510564269  cv_01  1.56174020589   cv_02  1.70986055635    cv_03  0.8608710842      cv_04  0.492379703508     potential  9.744188993
time  766.53      cv_00  16.7999919426  cv_01  1.546602534     cv_02  1.67789179862    cv_03  0.859886827531    cv_04  0.560468429398     potential  7.3227028
time  767.532     cv_00  16.6853102669  cv_01  1.55602352921   cv_02  1.71150497491    cv_03  0.863857338671    cv_04  0.44123322312      potential  6.297563207
time  768.534     cv_00  16.5996844229  cv_01  1.58865071718   cv_02  1.6955158775     cv_03  0.835849476935    cv_04  0.577517848202     potential  9.235082107
time  769.536     cv_00  16.2057631486  cv_01  1.59945239719   cv_02  1.70745515498    cv_03  0.84925160484     cv_04  0.498434855199     potential  8.290917277
time  770.538     cv_00  16.7268318436  cv_01  1.60875747843   cv_02  1.70977841457    cv_03  0.832129378079    cv_04  0.527954007747     potential  3.813248826
time  771.54      cv_00  16.239173201   cv_01  1.60843445954   cv_02  1.67603495076    cv_03  0.855670828394    cv_04  0.423933986676     potential  8.381672018
time  772.542     cv_00  16.3981035627  cv_01  1.6074972966    cv_02  1.66681694731    cv_03  0.818842860127    cv_04  0.54654911953      potential  9.696042451
time  773.544     cv_00  16.1485972365  cv_01  1.62203190048   cv_02  1.69040318073    cv_03  0.832959532209    cv_04  0.529043013715     potential  6.834738987
time  774.546     cv_00  16.6531608954  cv_01  1.61172790271   cv_02  1.68873984539    cv_03  0.848512280747    cv_04  0.510869338869     potential  6.050112517
time  775.548     cv_00  16.6760298266  cv_01  1.57058939403   cv_02  1.7080035463     cv_03  0.848493513898    cv_04  0.448651576233     potential  7.985097442
time  776.55      cv_00  16.6804314084  cv_01  1.53623465559   cv_02  1.71442023609    cv_03  0.838990422936    cv_04  0.461067950009     potential  5.553151509
time  777.552     cv_00  16.539855587   cv_01  1.56009572015   cv_02  1.69791997939    cv_03  0.840476051181    cv_04  0.353301533249     potential  9.129126524
time  778.554     cv_00  16.6342500041  cv_01  1.52888028236   cv_02  1.69557370974    cv_03  0.836946606359    cv_04  0.508496304429     potential  7.256620362
time  779.556     cv_00  16.6409882718  cv_01  1.55615640921   cv_02  1.63186831615    cv_03  0.934828505103    cv_04  0.592293209548     potential  3.330735847
time  780.558     cv_00  16.9531602133  cv_01  1.5868688709    cv_02  1.65712802027    cv_03  0.858530792807    cv_04  0.527889927423     potential  4.844089379
time  781.56      cv_00  16.2837611462  cv_01  1.62947608095   cv_02  1.66271588059    cv_03  0.83480595533     cv_04  0.501250320011     potential  5.519319841
time  782.562     cv_00  16.7595182826  cv_01  1.57206387257   cv_02  1.66943367825    cv_03  0.922446124479    cv_04  0.586073462019     potential  6.114817502
time  783.564     cv_00  16.9944081445  cv_01  1.54999919585   cv_02  1.65202685531    cv_03  0.700796702101    cv_04  0.523443153777     potential  6.053030679
time  784.566     cv_00  16.9328605875  cv_01  1.56865669992   cv_02  1.62507408049    cv_03  0.7370240196      cv_04  0.563778149108     potential  4.467467285
time  785.568     cv_00  17.2268694286  cv_01  1.5524463801    cv_02  1.67080623509    cv_03  0.705264132966    cv_04  0.463824429369     potential  2.363474225
time  786.57      cv_00  17.1295572758  cv_01  1.56400006168   cv_02  1.71759632559    cv_03  0.789337545139    cv_04  0.574724641277     potential  1.67527293
time  787.572     cv_00  17.1906387234  cv_01  1.58201578883   cv_02  1.66775169125    cv_03  0.709374509428    cv_04  0.530751381295     potential  3.156991086
time  788.574     cv_00  17.0978784764  cv_01  1.58979154944   cv_02  1.70872036817    cv_03  0.745225373229    cv_04  0.486939143908     potential  2.201917462
time  789.576     cv_00  17.302059878   cv_01  1.55444120099   cv_02  1.67632968399    cv_03  0.807482646716    cv_04  0.66528405021      potential  1.439831763
time  790.578     cv_00  17.0141993191  cv_01  1.55674404719   cv_02  1.70711276452    cv_03  0.758054866772    cv_04  0.49502105878      potential  4.567444527
time  791.58      cv_00  16.4722369351  cv_01  1.567582109     cv_02  1.72037124211    cv_03  0.781420577903    cv_04  0.497399736103     potential  8.243835019
time  792.582     cv_00  17.0629275463  cv_01  1.56018363764   cv_02  1.68301198472    cv_03  0.651652885227    cv_04  0.503174801929     potential  5.047471784
time  793.584     cv_00  16.8031797887  cv_01  1.58047433387   cv_02  1.66529197586    cv_03  0.738908837897    cv_04  0.66140544505      potential  8.926417474
time  794.586     cv_00  16.788632348   cv_01  1.60149025712   cv_02  1.70666752351    cv_03  0.703316319524    cv_04  0.589433213963     potential  4.439667168
time  795.588     cv_00  16.2581967918  cv_01  1.58349350501   cv_02  1.68695375693    cv_03  0.705425820096    cv_04  0.582469555292     potential  10.96936771
time  796.59      cv_00  16.6849577795  cv_01  1.52152326703   cv_02  1.7067855407     cv_03  0.72499685265     cv_04  0.549067281468     potential  4.620054803
time  797.592     cv_00  16.6030837259  cv_01  1.52708351462   cv_02  1.72480193204    cv_03  0.823488990793    cv_04  0.473863633939     potential  4.52564587
time  798.594     cv_00  16.6132943437  cv_01  1.50273781534   cv_02  1.69681367054    cv_03  0.714948694612    cv_04  0.385261135477     potential  2.410297777
time  799.596     cv_00  16.52201316    cv_01  1.53603494086   cv_02  1.63385811544    cv_03  0.7826234504      cv_04  0.522204964803     potential  6.22746569
time  800.598     cv_00  17.064570582   cv_01  1.54151890835   cv_02  1.69901767153    cv_03  0.657689175497    cv_04  0.451372206823     potential  3.121016479
time  801.6       cv_00  16.3171287298  cv_01  1.58688732456   cv_02  1.69651385069    cv_03  0.60466823258     cv_04  0.543736867643     potential  8.929601486
time  802.602     cv_00  16.2570668691  cv_01  1.57753087513   cv_02  1.70083420139    cv_03  0.78083284976     cv_04  0.399768021203     potential  10.62938262
time  803.604     cv_00  16.1816856155  cv_01  1.5451192465    cv_02  1.73675594488    cv_03  0.909249706449    cv_04  0.387683797165     potential  4.621719245
time  804.606     cv_00  16.4654257529  cv_01  1.52938249408   cv_02  1.67003866685    cv_03  0.71661985215     cv_04  0.499768830992     potential  8.437164016
time  805.608     cv_00  16.7169995238  cv_01  1.50809076591   cv_02  1.67377015312    cv_03  0.835947439149    cv_04  0.457883115427     potential  3.690134712
time  806.61      cv_00  16.534028503   cv_01  1.51554595145   cv_02  1.71152287936    cv_03  0.806438034369    cv_04  0.487456527739     potential  5.15276779
time  807.612     cv_00  16.3160568517  cv_01  1.54857654755   cv_02  1.70950722608    cv_03  0.631175619412    cv_04  0.565886724112     potential  6.438149878
time  808.614     cv_00  16.3435676648  cv_01  1.53201771429   cv_02  1.65451004621    cv_03  0.707816986985    cv_04  0.484574677859     potential  7.819569905
time  809.616     cv_00  16.6430468271  cv_01  1.52358496977   cv_02  1.67694546268    cv_03  0.689331574587    cv_04  0.63575588126      potential  5.759743923
time  810.618     cv_00  16.1057143118  cv_01  1.54424911437   cv_02  1.69807988126    cv_03  0.713292657032    cv_04  0.540543657366     potential  8.457135085
time  811.62      cv_00  16.1476159989  cv_01  1.55354274319   cv_02  1.66840356815    cv_03  0.647635751379    cv_04  0.470495866261     potential  9.811681604
time  812.622     cv_00  16.5977560321  cv_01  1.5252705798    cv_02  1.65717647413    cv_03  0.71639459536     cv_04  0.535165970123     potential  7.165680422
time  813.624     cv_00  16.4393904144  cv_01  1.51812943768   cv_02  1.67674797996    cv_03  0.730433225181    cv_04  0.646253859655     potential  6.018571483
time  814.626     cv_00  16.2501560959  cv_01  1.52883728708   cv_02  1.68949869274    cv_03  0.718377330219    cv_04  0.514491177553     potential  7.979230148
time  815.628     cv_00  16.6781303192  cv_01  1.5460190292    cv_02  1.68895823308    cv_03  0.632604737777    cv_04  0.448338274146     potential  7.88714539
time  816.63      cv_00  16.786150097   cv_01  1.54470960198   cv_02  1.67552867767    cv_03  0.785618532297    cv_04  0.637885156234     potential  9.246467907
time  817.632     cv_00  16.7831953061  cv_01  1.52329404814   cv_02  1.64390648428    cv_03  0.698646228056    cv_04  0.594203590655     potential  4.431799275
time  818.634     cv_00  16.5925082506  cv_01  1.53487386069   cv_02  1.64097106033    cv_03  0.720492590739    cv_04  0.678541457628     potential  5.804393825
time  819.636     cv_00  16.6192597829  cv_01  1.5262247875    cv_02  1.62610620165    cv_03  0.728321619238    cv_04  0.615611469208     potential  3.845577128
time  820.638     cv_00  16.31655289    cv_01  1.51794815359   cv_02  1.64829474916    cv_03  0.798796450298    cv_04  0.505047755077     potential  5.944902716
time  821.64      cv_00  16.0876413455  cv_01  1.56560610961   cv_02  1.66882700144    cv_03  0.786056704593    cv_04  0.593161169361     potential  11.13829787
time  822.642     cv_00  15.9775398608  cv_01  1.54835639137   cv_02  1.67619686783    cv_03  0.718914814682    cv_04  0.599215432771     potential  10.57659373
time  823.644     cv_00  16.2719192447  cv_01  1.52382363636   cv_02  1.6912230104     cv_03  0.809581137682    cv_04  0.674209837062     potential  6.952731063
time  824.646     cv_00  16.4051600364  cv_01  1.51181461418   cv_02  1.67906868465    cv_03  0.724411642332    cv_04  0.548554778255     potential  6.224774594
time  825.648     cv_00  16.2899705679  cv_01  1.53293804986   cv_02  1.64607680591    cv_03  0.792801901567    cv_04  0.681704130138     potential  6.62575149
time  826.65      cv_00  16.142124204   cv_01  1.55861699793   cv_02  1.67483238864    cv_03  0.758976391275    cv_04  0.499853258138     potential  12.28703907
time  827.652     cv_00  16.1666511317  cv_01  1.57435293858   cv_02  1.66286692715    cv_03  0.927357233336    cv_04  0.523772442345     potential  8.337217063
time  828.654     cv_00  16.3587558429  cv_01  1.56350302765   cv_02  1.68960778737    cv_03  1.04682480406     cv_04  0.554631634137     potential  2.72995684
time  829.656     cv_00  16.3417752602  cv_01  1.60328688597   cv_02  1.68797026817    cv_03  1.38490767023     cv_04  0.595084230585     potential  1.218935118
time  830.658     cv_00  16.4685397009  cv_01  1.58864605167   cv_02  1.64404978224    cv_03  1.35525267881     cv_04  0.553479195204     potential  0.7115723359
time  831.66      cv_00  16.3691583767  cv_01  1.56312425205   cv_02  1.67014287555    cv_03  1.43290081115     cv_04  0.569314749454     potential  1.246620683
time  832.662     cv_00  16.3560462858  cv_01  1.58184833978   cv_02  1.63150219524    cv_03  1.4441739224      cv_04  0.53289594997      potential  1.452724002
time  833.664     cv_00  16.3527429875  cv_01  1.57909620605   cv_02  1.63193055121    cv_03  1.23952203592     cv_04  0.567890130388     potential  1.382667404
time  834.666     cv_00  16.6045853461  cv_01  1.57048516626   cv_02  1.65226106837    cv_03  1.30638429202     cv_04  0.586096339695     potential  0.7698957168
time  835.668     cv_00  16.3877032719  cv_01  1.57893595648   cv_02  1.6618101855     cv_03  1.44471095964     cv_04  0.590920098962     potential  1.865195986
time  836.67      cv_00  16.3144775539  cv_01  1.56998872492   cv_02  1.68119955179    cv_03  1.36483330339     cv_04  0.592975435943     potential  2.217543839
time  837.672     cv_00  16.6191492979  cv_01  1.57660256782   cv_02  1.647494887      cv_03  1.28083556599     cv_04  0.544113280125     potential  1.138881775
time  838.674     cv_00  16.5951858529  cv_01  1.59019320938   cv_02  1.66736140123    cv_03  1.83860942104     cv_04  0.555702807974     potential  0.343666016
time  839.676     cv_00  16.5539800551  cv_01  1.60747621667   cv_02  1.64984408445    cv_03  1.98995438239     cv_04  0.607949590001     potential  0.4994983395
time  840.678     cv_00  16.4470611259  cv_01  1.57977186284   cv_02  1.65838574901    cv_03  1.73428954667     cv_04  0.621141640426     potential  0.8844121752
time  841.68      cv_00  16.3039301981  cv_01  1.581592912     cv_02  1.67244473394    cv_03  1.80672130961     cv_04  0.663074582024     potential  1.790582336
time  842.682     cv_00  16.496901565   cv_01  1.57105989704   cv_02  1.65823637142    cv_03  1.41709106939     cv_04  0.584170538833     potential  2.027706043
time  843.684     cv_00  16.353492914   cv_01  1.58010197572   cv_02  1.67503546212    cv_03  1.35586077849     cv_04  0.581758762847     potential  2.753842879
time  844.686     cv_00  16.5707628112  cv_01  1.58534803022   cv_02  1.65395807802    cv_03  1.60258480135     cv_04  0.614757340971     potential  0.7755716521
time  845.688     cv_00  16.5255058691  cv_01  1.58212377574   cv_02  1.67443905522    cv_03  1.71937032083     cv_04  0.584523070919     potential  1.235818035
time  846.69      cv_00  16.5999878057  cv_01  1.58258372682   cv_02  1.65522387659    cv_03  1.89486575352     cv_04  0.635940605878     potential  0.9681653161
time  847.692     cv_00  16.3115518995  cv_01  1.58821288368   cv_02  1.66230583413    cv_03  1.77601615425     cv_04  0.579708640316     potential  2.367414324
time  848.694     cv_00  16.5437128757  cv_01  1.59550122893   cv_02  1.68787112134    cv_03  1.84722329469     cv_04  0.506509505417     potential  1.226191658
time  849.696     cv_00  16.645526812   cv_01  1.59501969864   cv_02  1.64371773795    cv_03  1.73123610009     cv_04  0.652822949417     potential  1.04096392
time  850.698     cv_00  16.4114989236  cv_01  1.59178943608   cv_02  1.65686681419    cv_03  1.74877672751     cv_04  0.601456030286     potential  2.519262317
time  851.7       cv_00  16.4410187376  cv_01  1.58434328812   cv_02  1.64175567674    cv_03  1.40459241851     cv_04  0.600599949762     potential  2.592487847
time  852.702     cv_00  16.4467026947  cv_01  1.57563614837   cv_02  1.67511658165    cv_03  1.31880773723     cv_04  0.596543558714     potential  2.548393116
time  853.704     cv_00  16.4632788858  cv_01  1.57117296446   cv_02  1.67479889888    cv_03  1.21754799446     cv_04  0.512326163962     potential  1.650511136
time  854.706     cv_00  16.5770368875  cv_01  1.57502353961   cv_02  1.64770549046    cv_03  1.60814890323     cv_04  0.567459345602     potential  1.426527841
time  855.708     cv_00  16.625435258   cv_01  1.56302660317   cv_02  1.66683669138    cv_03  1.64511407439     cv_04  0.529614833055     potential  1.306649554
time  856.71      cv_00  16.4061154938  cv_01  1.59929188342   cv_02  1.65239973695    cv_03  1.91331812691     cv_04  0.577915814874     potential  1.927297642
time  857.712     cv_00  16.322634169   cv_01  1.57498536776   cv_02  1.6740580506     cv_03  1.76875542107     cv_04  0.543192965681     potential  2.952929741
time  858.714     cv_00  16.3778228772  cv_01  1.56077117227   cv_02  1.64801726199    cv_03  1.67833569422     cv_04  0.511350167763     potential  2.211466038
time  859.716     cv_00  16.4559473587  cv_01  1.58958735871   cv_02  1.64664986269    cv_03  1.86134167089     cv_04  0.551971289756     potential  2.516765651
time  860.718     cv_00  16.3483475483  cv_01  1.59920062537   cv_02  1.69294861454    cv_03  1.54673138643     cv_04  0.502661746792     potential  1.722945495
time  861.72      cv_00  16.7134841964  cv_01  1.5659923563    cv_02  1.64312953635    cv_03  1.42518934069     cv_04  0.580978517519     potential  1.193997386
time  862.722     cv_00  16.2504641321  cv_01  1.5992084424    cv_02  1.65815583452    cv_03  1.20988380348     cv_04  0.477179586496     potential  2.530851035
time  863.724     cv_00  16.4542214775  cv_01  1.60049335538   cv_02  1.66593151427    cv_03  1.2104220707      cv_04  0.479318161536     potential  1.79277009
time  864.726     cv_00  16.4403240352  cv_01  1.57940546858   cv_02  1.65646751427    cv_03  1.23465835335     cv_04  0.532527979902     potential  2.848835008
time  865.728     cv_00  16.7244541218  cv_01  1.57259644461   cv_02  1.65535336639    cv_03  1.54393495412     cv_04  0.520506668553     potential  1.327577408
time  866.73      cv_00  16.4575322954  cv_01  1.58817529267   cv_02  1.64318493299    cv_03  1.17552140032     cv_04  0.507783975873     potential  2.166574137
time  867.732     cv_00  16.4090599339  cv_01  1.57747053617   cv_02  1.67196994421    cv_03  1.67112677995     cv_04  0.545632052361     potential  3.081325333
time  868.734     cv_00  16.3726311491  cv_01  1.58567815149   cv_02  1.66258838274    cv_03  1.89202399458     cv_04  0.531211866825     potential  2.949915084
time  869.736     cv_00  16.4468998822  cv_01  1.58896127977   cv_02  1.65744106263    cv_03  1.96933203254     cv_04  0.480138265978     potential  2.058415959
time  870.738     cv_00  16.6490972447  cv_01  1.59996778945   cv_02  1.65395877534    cv_03  1.80135835217     cv_04  0.582856899863     potential  2.241452996
time  871.74      cv_00  16.3972178282  cv_01  1.57799069086   cv_02  1.68275016323    cv_03  1.78486246333     cv_04  0.541050468461     potential  3.422415464
time  872.742     cv_00  16.3591300866  cv_01  1.58876844111   cv_02  1.62706435625    cv_03  1.26401231277     cv_04  0.578033406403     potential  2.727746583
time  873.744     cv_00  16.6518221005  cv_01  1.55333731015   cv_02  1.67101821811    cv_03  1.38783818588     cv_04  0.594998612954     potential  1.624673869
time  874.746     cv_00  16.7303042202  cv_01  1.54701448017   cv_02  1.65883727063    cv_03  1.21885084202     cv_04  0.546240552162     potential  0.8488479448
time  875.748     cv_00  16.2731380658  cv_01  1.59202254298   cv_02  1.65590785761    cv_03  1.48007345071     cv_04  0.628257128052     potential  3.327615303
time  876.75      cv_00  16.2179204046  cv_01  1.60375190458   cv_02  1.64791159273    cv_03  1.21828088557     cv_04  0.551992240988     potential  3.600098752
time  877.752     cv_00  16.7156112433  cv_01  1.57795152937   cv_02  1.63455146165    cv_03  1.12740512545     cv_04  0.554297859703     potential  0.9438339902
time  878.754     cv_00  16.4072510282  cv_01  1.58142152113   cv_02  1.64484821506    cv_03  1.43122120376     cv_04  0.55126178497      potential  3.81489442
time  879.756     cv_00  16.7352661781  cv_01  1.58476777731   cv_02  1.66529611572    cv_03  1.42629383485     cv_04  0.528911570074     potential  1.696704827
time  880.758     cv_00  16.63401079    cv_01  1.54210237374   cv_02  1.68016958248    cv_03  1.28645228058     cv_04  0.559150771327     potential  1.390046422
time  881.76      cv_00  16.3234849449  cv_01  1.59284609325   cv_02  1.65573282174    cv_03  1.3030254893      cv_04  0.499494259576     potential  4.285571393
time  882.762     cv_00  16.4538473382  cv_01  1.60622836637   cv_02  1.64820788247    cv_03  1.60644078427     cv_04  0.504486970511     potential  2.119025411
time  883.764     cv_00  16.3084818584  cv_01  1.57904122412   cv_02  1.66018837784    cv_03  1.49314224863     cv_04  0.448338738348     potential  3.628032327
time  884.766     cv_00  16.7874199657  cv_01  1.56992345718   cv_02  1.65752696075    cv_03  1.26366710514     cv_04  0.496914997999     potential  1.657207919
time  885.768     cv_00  16.2327380571  cv_01  1.60633420417   cv_02  1.65961442948    cv_03  1.67328428761     cv_04  0.508071747079     potential  3.391022403
time  886.77      cv_00  16.4875638805  cv_01  1.56860267273   cv_02  1.65877453371    cv_03  1.97733053721     cv_04  0.517932285319     potential  1.814813333
time  887.772     cv_00  16.6301733765  cv_01  1.60235881266   cv_02  1.67918815131    cv_03  1.64922188983     cv_04  0.449144742778     potential  1.619149351
time  888.774     cv_00  16.6619552204  cv_01  1.57319532991   cv_02  1.65130432318    cv_03  1.8274245035      cv_04  0.511576918003     potential  2.233570099
time  889.776     cv_00  16.3697924768  cv_01  1.60109961749   cv_02  1.64992177887    cv_03  1.70013161923     cv_04  0.592939075207     potential  3.704145639
time  890.778     cv_00  16.5307406105  cv_01  1.62226723042   cv_02  1.66905147222    cv_03  1.45836010188     cv_04  0.524924403832     potential  1.519869841
time  891.78      cv_00  16.430086792   cv_01  1.60391150338   cv_02  1.66196974118    cv_03  1.28559416705     cv_04  0.551064109757     potential  3.689040519
time  892.782     cv_00  16.2988181736  cv_01  1.60854661461   cv_02  1.69948161197    cv_03  1.44292948277     cv_04  0.496519683835     potential  2.619262379
time  893.784     cv_00  16.2763004174  cv_01  1.57475671111   cv_02  1.66451629045    cv_03  1.62001955661     cv_04  0.449003633925     potential  3.713413422
time  894.786     cv_00  16.7098975523  cv_01  1.58541206452   cv_02  1.64843298936    cv_03  1.37767193237     cv_04  0.466914243741     potential  2.457838972
time  895.788     cv_00  16.5053482973  cv_01  1.61090034225   cv_02  1.59983144595    cv_03  1.26810755139     cv_04  0.56096846339      potential  1.004100387
time  896.79      cv_00  16.2932518758  cv_01  1.60041850933   cv_02  1.64627810088    cv_03  1.36919123796     cv_04  0.601004263986     potential  4.444806661
time  897.792     cv_00  16.8294112346  cv_01  1.57358155929   cv_02  1.6500488898     cv_03  1.15447478656     cv_04  0.549470105565     potential  1.197239437
time  898.794     cv_00  16.2954389593  cv_01  1.64975957395   cv_02  1.62968358269    cv_03  1.11485247281     cv_04  0.462017066508     potential  1.659160108
time  899.796     cv_00  16.8317704605  cv_01  1.58554118404   cv_02  1.62401666707    cv_03  1.36424521124     cv_04  0.652112225351     potential  0.977441142
time  900.798     cv_00  16.6493434313  cv_01  1.61028010121   cv_02  1.64389075766    cv_03  1.38401307702     cv_04  0.633221586321     potential  2.109684664
time  901.8       cv_00  16.8161283137  cv_01  1.60398143721   cv_02  1.64186933842    cv_03  1.18894024095     cv_04  0.565163928556     potential  1.09582649
time  902.802     cv_00  16.486883231   cv_01  1.62151997248   cv_02  1.62104773104    cv_03  1.09396843289     cv_04  0.66340843201      potential  1.112956217
time  903.804     cv_00  16.6528328096  cv_01  1.58252730063   cv_02  1.68407762717    cv_03  1.31803094695     cv_04  0.563499211993     potential  2.600111535
time  904.806     cv_00  16.5344496662  cv_01  1.61423149086   cv_02  1.65284091578    cv_03  1.28412349142     cv_04  0.629798654692     potential  2.909500955
time  905.808     cv_00  16.5649649062  cv_01  1.56292700977   cv_02  1.67557857815    cv_03  1.3541918449      cv_04  0.555325461841     potential  3.881796574
time  906.81      cv_00  16.7812215556  cv_01  1.5761823501    cv_02  1.65353363743    cv_03  1.3221838421      cv_04  0.566742714652     potential  3.126264233
time  907.812     cv_00  16.2843219368  cv_01  1.60658422245   cv_02  1.63911019988    cv_03  1.39472173512     cv_04  0.58974434095      potential  4.189127193
time  908.814     cv_00  16.9072265274  cv_01  1.58107677023   cv_02  1.67103030705    cv_03  1.41169013506     cv_04  0.504488905202     potential  1.407311372
time  909.816     cv_00  16.4992316334  cv_01  1.61475615835   cv_02  1.6824337979     cv_03  1.69345372061     cv_04  0.534072100422     potential  2.371296893
time  910.818     cv_00  16.2850059516  cv_01  1.60577241379   cv_02  1.65526549467    cv_03  1.87132145957     cv_04  0.613115810929     potential  3.602265315
time  911.82      cv_00  16.5275185185  cv_01  1.60942251739   cv_02  1.65584269001    cv_03  1.82288754005     cv_04  0.498553248552     potential  3.287215943
time  912.822     cv_00  16.7181786046  cv_01  1.61992989607   cv_02  1.64170862637    cv_03  1.58456293354     cv_04  0.594072713454     potential  1.072193099
time  913.824     cv_00  16.5000480828  cv_01  1.59572338367   cv_02  1.67748783805    cv_03  1.69214603851     cv_04  0.614665831914     potential  3.987969605
time  914.826     cv_00  16.5118754084  cv_01  1.56882619545   cv_02  1.68966400165    cv_03  1.83695134429     cv_04  0.511876588549     potential  2.590590344
time  915.828     cv_00  16.6943438512  cv_01  1.57673356102   cv_02  1.67839261883    cv_03  1.88974023569     cv_04  0.547410633437     potential  2.099253926
time  916.83      cv_00  16.6815618384  cv_01  1.56831293342   cv_02  1.64847330548    cv_03  1.62238284797     cv_04  0.586731600229     potential  2.4877234
time  917.832     cv_00  16.546298405   cv_01  1.56417531294   cv_02  1.68513208461    cv_03  1.89732745788     cv_04  0.504073837374     potential  2.446023954
time  918.834     cv_00  16.6418647405  cv_01  1.60359570143   cv_02  1.67405156705    cv_03  1.84045963639     cv_04  0.583898478984     potential  3.243123604
time  919.836     cv_00  16.8983609042  cv_01  1.57879817037   cv_02  1.66794676715    cv_03  1.79936079234     cv_04  0.598953355654     potential  1.137289248
time  920.838     cv_00  16.6651173957  cv_01  1.55625001773   cv_02  1.66943866975    cv_03  1.64671457288     cv_04  0.556456607848     potential  2.352692106
time  921.84      cv_00  16.3806825778  cv_01  1.59871682358   cv_02  1.70551364341    cv_03  1.38695412635     cv_04  0.518373162956     potential  2.636302802
time  922.842     cv_00  16.6535649465  cv_01  1.56572905053   cv_02  1.65457393819    cv_03  1.43407353073     cv_04  0.503309954744     potential  3.836220258
time  923.844     cv_00  16.560347565   cv_01  1.60080883302   cv_02  1.67270650384    cv_03  1.50072076847     cv_04  0.57396406793      potential  3.491807529
time  924.846     cv_00  16.624323241   cv_01  1.58768979503   cv_02  1.67896803097    cv_03  1.91963997966     cv_04  0.515081343477     potential  3.145825552
time  925.848     cv_00  16.3823846807  cv_01  1.55967095595   cv_02  1.6752952031     cv_03  1.83794466719     cv_04  0.596449038817     potential  3.757005508
time  926.85      cv_00  16.9746553277  cv_01  1.60170897568   cv_02  1.67141579658    cv_03  1.75515737113     cv_04  0.616553838276     potential  0.7725555409
time  927.852     cv_00  16.6977214238  cv_01  1.58377820975   cv_02  1.68579503649    cv_03  1.79345385838     cv_04  0.555543487754     potential  3.357041696
time  928.854     cv_00  16.6863924445  cv_01  1.56824633138   cv_02  1.67432773361    cv_03  1.43738416564     cv_04  0.534018723133     potential  3.599166914
time  929.856     cv_00  16.3457538732  cv_01  1.57049469907   cv_02  1.66463132227    cv_03  1.59201139906     cv_04  0.616772292879     potential  4.220110108
time  930.858     cv_00  16.7320857216  cv_01  1.59269833423   cv_02  1.65519378769    cv_03  1.69408071902     cv_04  0.545870804786     potential  3.335434719
time  931.86      cv_00  16.5319944509  cv_01  1.58493167148   cv_02  1.70236234723    cv_03  1.70527846897     cv_04  0.532424084168     potential  2.82207883
time  932.862     cv_00  16.450721235   cv_01  1.61197162824   cv_02  1.67444251733    cv_03  2.05112187575     cv_04  0.671657856908     potential  1.382395824
time  933.864     cv_00  16.3705502774  cv_01  1.57379367019   cv_02  1.63424539324    cv_03  1.71834529173     cv_04  0.538132386629     potential  3.663104176
time  934.866     cv_00  16.6659752484  cv_01  1.59826259898   cv_02  1.67642185307    cv_03  2.01112398915     cv_04  0.58209336127      potential  1.7589099
time  935.868     cv_00  16.5880014524  cv_01  1.56677687386   cv_02  1.64749935694    cv_03  2.06604521236     cv_04  0.47008778565      potential  1.093511834
time  936.87      cv_00  16.8558562743  cv_01  1.5887074478    cv_02  1.67496987767    cv_03  2.01930015251     cv_04  0.475699294414     potential  0.8992065444
time  937.872     cv_00  16.4671772106  cv_01  1.59301639046   cv_02  1.68502636893    cv_03  2.0706187807      cv_04  0.544539177098     potential  1.793411898
time  938.874     cv_00  17.0103620686  cv_01  1.58288477524   cv_02  1.67602019429    cv_03  1.95885084876     cv_04  0.551965228893     potential  0.7317743521
time  939.876     cv_00  16.6432910047  cv_01  1.61730195448   cv_02  1.68280046897    cv_03  1.98326183992     cv_04  0.628439193323     potential  1.878089606
time  940.878     cv_00  16.8545415073  cv_01  1.57334752216   cv_02  1.65867215246    cv_03  1.68455702147     cv_04  0.648990796837     potential  2.046066475
time  941.88      cv_00  16.2945509271  cv_01  1.62147454213   cv_02  1.65307761849    cv_03  1.6002595298      cv_04  0.52035113245      potential  3.213738684
time  942.882     cv_00  16.5980170715  cv_01  1.59334637822   cv_02  1.67866623753    cv_03  1.47604636238     cv_04  0.509034553954     potential  3.843933052
time  943.884     cv_00  16.1874778219  cv_01  1.58332162815   cv_02  1.64276996779    cv_03  1.20488300354     cv_04  0.598954623037     potential  4.479652308
time  944.886     cv_00  16.3494127847  cv_01  1.60220076653   cv_02  1.66322575304    cv_03  1.22062765128     cv_04  0.577657916862     potential  4.405655073
time  945.888     cv_00  16.8304043356  cv_01  1.57689004523   cv_02  1.69058466088    cv_03  1.33734349548     cv_04  0.531102015595     potential  1.878423206
time  946.89      cv_00  16.3401608008  cv_01  1.57486187244   cv_02  1.65128845348    cv_03  1.411082893       cv_04  0.533037649498     potential  5.862467099
time  947.892     cv_00  16.3719690466  cv_01  1.59840832652   cv_02  1.63644658209    cv_03  1.34854355011     cv_04  0.594235765686     potential  5.268905232
time  948.894     cv_00  16.2351989787  cv_01  1.61645129683   cv_02  1.6912940728     cv_03  1.79233996746     cv_04  0.562840364921     potential  3.371427979
time  949.896     cv_00  16.2496911857  cv_01  1.5814532965    cv_02  1.65050380806    cv_03  1.88853724042     cv_04  0.541838577397     potential  4.444654851
time  950.898     cv_00  16.3203733512  cv_01  1.61773483515   cv_02  1.64494989838    cv_03  1.68004916325     cv_04  0.556151056527     potential  3.706958558
time  951.9       cv_00  16.6514828966  cv_01  1.59814639985   cv_02  1.64791401519    cv_03  1.73283252498     cv_04  0.541457409534     potential  4.314367611
time  952.902     cv_00  16.3411801352  cv_01  1.58911671576   cv_02  1.68866315669    cv_03  1.43038544859     cv_04  0.547341126486     potential  4.849298066
time  953.904     cv_00  16.8202011865  cv_01  1.57138249974   cv_02  1.64646781916    cv_03  1.28851498217     cv_04  0.550689819652     potential  3.075048549
time  954.906     cv_00  16.4809723399  cv_01  1.6298171168    cv_02  1.65629700382    cv_03  1.12870021238     cv_04  0.518348283102     potential  1.707267516
time  955.908     cv_00  16.3094476385  cv_01  1.58814015674   cv_02  1.65760791297    cv_03  1.23765790715     cv_04  0.50677899596      potential  5.607048715
time  956.91      cv_00  16.572873003   cv_01  1.57360202196   cv_02  1.65624826598    cv_03  1.18715015654     cv_04  0.469919347296     potential  3.67499831
time  957.912     cv_00  16.2272850084  cv_01  1.59219885841   cv_02  1.67780020641    cv_03  1.26272399035     cv_04  0.494047663817     potential  5.076729729
time  958.914     cv_00  16.4743494628  cv_01  1.61106388361   cv_02  1.64967945275    cv_03  1.16678560108     cv_04  0.470542133307     potential  3.437887681
time  959.916     cv_00  16.2951568312  cv_01  1.58311503033   cv_02  1.6879884261     cv_03  1.29285659216     cv_04  0.591782411687     potential  4.862870288
time  960.918     cv_00  16.5032140385  cv_01  1.56519869771   cv_02  1.66855224249    cv_03  1.33345121761     cv_04  0.45730859533      potential  5.424043288
time  961.92      cv_00  16.3474246434  cv_01  1.56621020072   cv_02  1.62902310019    cv_03  1.29866392686     cv_04  0.524262810443     potential  4.268389591
time  962.922     cv_00  16.5982907655  cv_01  1.6126472167    cv_02  1.65597935603    cv_03  1.24943521172     cv_04  0.592437229951     potential  3.701844364
time  963.924     cv_00  16.7817809215  cv_01  1.60049765202   cv_02  1.61232777195    cv_03  1.24154217743     cv_04  0.584424552288     potential  1.388049441
time  964.926     cv_00  16.6877214341  cv_01  1.59623891305   cv_02  1.62967831661    cv_03  1.11715557427     cv_04  0.482281446106     potential  2.093493187
time  965.928     cv_00  16.4127893909  cv_01  1.60449570434   cv_02  1.63692576621    cv_03  1.05108655934     cv_04  0.478142018134     potential  2.884820131
time  966.93      cv_00  16.797730817   cv_01  1.5918483079    cv_02  1.61359781223    cv_03  1.14779649663     cv_04  0.560732335125     potential  1.583100089
time  967.932     cv_00  16.6889060869  cv_01  1.62884322319   cv_02  1.63392789044    cv_03  1.50265720567     cv_04  0.492118252222     potential  1.236370379
time  968.934     cv_00  16.5021749217  cv_01  1.59675925199   cv_02  1.61240617893    cv_03  1.27062552393     cv_04  0.633856053191     potential  3.128073415
time  969.936     cv_00  16.6611308248  cv_01  1.59802756782   cv_02  1.63349939677    cv_03  1.44124352815     cv_04  0.543660616334     potential  3.600851706
time  970.938     cv_00  16.6026367659  cv_01  1.61244946335   cv_02  1.62356404277    cv_03  1.27787027547     cv_04  0.537071535136     potential  3.362485221
time  971.94      cv_00  16.3238129564  cv_01  1.6242581024    cv_02  1.62447902926    cv_03  1.61366708126     cv_04  0.560415607999     potential  2.551141006
time  972.942     cv_00  16.5785750672  cv_01  1.63431866456   cv_02  1.65107555865    cv_03  1.66360947432     cv_04  0.616001377482     potential  2.097261364
time  973.944     cv_00  16.5524282436  cv_01  1.61554988373   cv_02  1.6245819298     cv_03  1.30093432146     cv_04  0.546365160202     potential  3.727775468
time  974.946     cv_00  16.9471049707  cv_01  1.59200913586   cv_02  1.65207714655    cv_03  1.59207939218     cv_04  0.590837309172     potential  1.406492156
time  975.948     cv_00  16.9038883302  cv_01  1.57762897656   cv_02  1.63453506179    cv_03  1.44600947695     cv_04  0.628702575093     potential  1.898947295
time  976.95      cv_00  16.3258839746  cv_01  1.57348353302   cv_02  1.64682107642    cv_03  1.55111099695     cv_04  0.55737632536      potential  4.891779068
time  977.952     cv_00  16.5596685071  cv_01  1.58773721026   cv_02  1.62945644591    cv_03  1.05909444997     cv_04  0.521838190427     potential  2.874809878
time  978.954     cv_00  16.6711735312  cv_01  1.59189148781   cv_02  1.63300118632    cv_03  1.23107951063     cv_04  0.481942620768     potential  4.516948587
time  979.956     cv_00  16.6417908002  cv_01  1.58004610852   cv_02  1.68690876538    cv_03  1.3801372779      cv_04  0.47015671607      potential  4.17833501
time  980.958     cv_00  16.9406501458  cv_01  1.58946881698   cv_02  1.64603953206    cv_03  1.38842715422     cv_04  0.638040646464     potential  2.281958159
time  981.96      cv_00  16.802534514   cv_01  1.5720893342    cv_02  1.65558708615    cv_03  1.29635023452     cv_04  0.664489625699     potential  3.897806635
time  982.962     cv_00  16.9380681688  cv_01  1.5677684125    cv_02  1.63691125775    cv_03  1.47146195146     cv_04  0.613926329271     potential  1.940502864
time  983.964     cv_00  16.8999301459  cv_01  1.58291328604   cv_02  1.69747766585    cv_03  1.73294700451     cv_04  0.561547256676     potential  1.348880262
time  984.966     cv_00  16.4459171034  cv_01  1.60104072201   cv_02  1.69171111062    cv_03  1.83259094834     cv_04  0.588642283675     potential  4.320659149
time  985.968     cv_00  16.8630028815  cv_01  1.59119183515   cv_02  1.68695861659    cv_03  1.40956715314     cv_04  0.570644591753     potential  2.339336561
time  986.97      cv_00  16.5497934144  cv_01  1.54751802774   cv_02  1.66349125535    cv_03  1.16330456355     cv_04  0.477995436528     potential  2.405153252
time  987.972     cv_00  16.39682076    cv_01  1.55916318134   cv_02  1.69084684871    cv_03  1.20885972736     cv_04  0.530534395168     potential  3.065030627
time  988.974     cv_00  16.3178179594  cv_01  1.55378799399   cv_02  1.65040516       cv_03  1.15211835831     cv_04  0.487878193755     potential  3.297511487
time  989.976     cv_00  16.1930998966  cv_01  1.59327326951   cv_02  1.68049081299    cv_03  1.1516571658      cv_04  0.581042922132     potential  4.466353396
time  990.978     cv_00  16.520880707   cv_01  1.59961423276   cv_02  1.68656606946    cv_03  1.2110837311      cv_04  0.565712207277     potential  3.617260075
time  991.98      cv_00  16.3391963839  cv_01  1.60212289212   cv_02  1.68060436569    cv_03  1.13460435248     cv_04  0.620596136822     potential  3.734841349
time  992.982     cv_00  16.4275792947  cv_01  1.56571903533   cv_02  1.66777515391    cv_03  1.15512714504     cv_04  0.715581701247     potential  3.311141642
time  993.984     cv_00  16.4391423403  cv_01  1.57360460543   cv_02  1.68526617627    cv_03  1.24813966637     cv_04  0.686132044126     potential  4.57630588
time  994.986     cv_00  16.6623838123  cv_01  1.58021251499   cv_02  1.67812978464    cv_03  1.10898267642     cv_04  0.538339259044     potential  2.703746608
time  995.988     cv_00  16.3574700415  cv_01  1.60838129482   cv_02  1.65878540634    cv_03  1.13264807217     cv_04  0.664903963096     potential  4.279547292
time  996.99      cv_00  16.5539382458  cv_01  1.57086955324   cv_02  1.71804267962    cv_03  1.15796251735     cv_04  0.670151323571     potential  1.219751442
time  997.992     cv_00  16.799950696   cv_01  1.6055384116    cv_02  1.6722171214     cv_03  1.29807882936     cv_04  0.658459422184     potential  2.773367734
time  998.994     cv_00  16.8364604357  cv_01  1.59916228832   cv_02  1.687104139      cv_03  1.17184324599     cv_04  0.68364893769      potential  1.287442394
time  999.996     cv_00  17.0449826959  cv_01  1.61069639426   cv_02  1.68251769404    cv_03  1.47875445213     cv_04  0.693593039839     potential  0.6132025717
time  1000.998    cv_00  16.77691074    cv_01  1.59536427361   cv_02  1.69285594529    cv_03  1.19697020983     cv_04  0.634217231853     potential  2.15137048
time  1002        cv_00  17.1436269899  cv_01  1.57024709458   cv_02  1.68891347659    cv_03  1.39722751099     cv_04  0.718143375783     potential  0.5138045693
time  1003.002    cv_00  16.9682603976  cv_01  1.5910628966    cv_02  1.67028600101    cv_03  1.23993127116     cv_04  0.739928240387     potential  1.665954053
time  1004.004    cv_00  16.8682117939  cv_01  1.58989255018   cv_02  1.67011171833    cv_03  1.23786388166     cv_04  0.790364672903     potential  2.326940175
time  1005.006    cv_00  16.8447056591  cv_01  1.60238895641   cv_02  1.69849194678    cv_03  1.43539778277     cv_04  0.800270977861     potential  1.085783721
time  1006.008    cv_00  16.7924023767  cv_01  1.59482273781   cv_02  1.68830705439    cv_03  1.43285162216     cv_04  0.709764199832     potential  2.806863528
time  1007.01     cv_00  16.8655909433  cv_01  1.56860015437   cv_02  1.68526691285    cv_03  1.40934550475     cv_04  0.741023865201     potential  2.498711054
time  1008.012    cv_00  17.0062493868  cv_01  1.60215971087   cv_02  1.69999877928    cv_03  1.1966970352      cv_04  0.770281398322     potential  0.9032496672
time  1009.014    cv_00  17.1033982327  cv_01  1.55711293905   cv_02  1.67165083039    cv_03  1.38238764046     cv_04  0.76801400229      potential  1.069094767
time  1010.016    cv_00  16.7721940815  cv_01  1.57486805678   cv_02  1.67125418751    cv_03  1.23924594645     cv_04  0.709641969159     potential  4.23361199
time  1011.018    cv_00  16.660157014   cv_01  1.5766964364    cv_02  1.69196201362    cv_03  1.36035859813     cv_04  0.717586336166     potential  4.025035054
time  1012.02     cv_00  16.56592312    cv_01  1.59107211409   cv_02  1.7157274668     cv_03  1.55830658056     cv_04  0.717464700494     potential  1.304379661
time  1013.022    cv_00  16.3726348696  cv_01  1.58038482614   cv_02  1.67967697597    cv_03  1.59335597901     cv_04  0.661621911033     potential  4.577573837
time  1014.024    cv_00  16.8733023927  cv_01  1.59372761802   cv_02  1.68131962372    cv_03  1.49089965262     cv_04  0.782666519842     potential  2.3005376
time  1015.026    cv_00  16.9907507124  cv_01  1.58440990043   cv_02  1.66515096515    cv_03  1.65463737893     cv_04  0.664837171489     potential  1.71783055
time  1016.028    cv_00  16.7252537813  cv_01  1.61093024506   cv_02  1.6677064679     cv_03  1.62111862289     cv_04  0.672412948262     potential  3.094911116
time  1017.03     cv_00  16.986508501   cv_01  1.58352474991   cv_02  1.68578091682    cv_03  1.71680982893     cv_04  0.848857134768     potential  0.8782081681
time  1018.032    cv_00  16.9322249223  cv_01  1.59237558999   cv_02  1.67289781744    cv_03  1.7426249145      cv_04  0.719729469827     potential  2.366067876
time  1019.034    cv_00  16.7762620714  cv_01  1.60901368511   cv_02  1.66697858162    cv_03  1.52491589394     cv_04  0.754417328947     potential  2.738250847
time  1020.036    cv_00  16.6199304578  cv_01  1.60202011075   cv_02  1.67708279116    cv_03  1.62730580035     cv_04  0.699765095886     potential  4.171325569
time  1021.038    cv_00  17.1459020765  cv_01  1.6218945122    cv_02  1.69257345594    cv_03  1.67388890518     cv_04  0.778765982731     potential  0.437198393
time  1022.04     cv_00  16.8504593503  cv_01  1.5752293754    cv_02  1.65557068177    cv_03  1.69372973672     cv_04  0.798535458448     potential  2.352621416
time  1023.042    cv_00  16.8358033429  cv_01  1.5825023806    cv_02  1.69884892284    cv_03  1.63594874612     cv_04  0.75087615025      potential  1.986830836
time  1024.044    cv_00  17.0970207035  cv_01  1.54727366129   cv_02  1.66966465478    cv_03  1.66368816379     cv_04  0.65980154239      potential  0.7002333347
time  1025.046    cv_00  17.1519403871  cv_01  1.58905018396   cv_02  1.69139342845    cv_03  1.53451592906     cv_04  0.826757465974     potential  0.978504524
time  1026.048    cv_00  17.1152545251  cv_01  1.58408062982   cv_02  1.67877486619    cv_03  1.58684490318     cv_04  0.823159874382     potential  1.574769945
time  1027.05     cv_00  17.1086600189  cv_01  1.57970010787   cv_02  1.67305408713    cv_03  1.65385185346     cv_04  0.75924037237      potential  2.07996795
time  1028.052    cv_00  17.0536000296  cv_01  1.58259170692   cv_02  1.68161661327    cv_03  1.4281709102      cv_04  0.744366584418     potential  2.621503406
time  1029.054    cv_00  16.86678258    cv_01  1.57091710011   cv_02  1.66576984777    cv_03  1.59756691856     cv_04  0.641936738344     potential  3.804445548
time  1030.056    cv_00  17.1191716248  cv_01  1.57495675675   cv_02  1.67604479374    cv_03  1.25048546984     cv_04  0.632779544015     potential  1.465048708
time  1031.058    cv_00  17.0207275264  cv_01  1.60040153118   cv_02  1.6708443884     cv_03  1.42007879896     cv_04  0.706174298111     potential  2.988450204
time  1032.06     cv_00  16.405404871   cv_01  1.58971360777   cv_02  1.69745165502    cv_03  1.54880007385     cv_04  0.621965129866     potential  3.963609173
time  1033.062    cv_00  16.7783611039  cv_01  1.5912315176    cv_02  1.70184635513    cv_03  1.80908983799     cv_04  0.71628368372      potential  2.146114974
time  1034.064    cv_00  16.7570757542  cv_01  1.59710356349   cv_02  1.70598336086    cv_03  1.57624137658     cv_04  0.720569882178     potential  2.40552321
time  1035.066    cv_00  17.0420545652  cv_01  1.59622432922   cv_02  1.6609038125     cv_03  1.37562341748     cv_04  0.718508020196     potential  2.936007655
time  1036.068    cv_00  17.0276078986  cv_01  1.58796576376   cv_02  1.70008639001    cv_03  1.30444460506     cv_04  0.659481360177     potential  2.233104355
time  1037.07     cv_00  16.3975836404  cv_01  1.58986948175   cv_02  1.69394641783    cv_03  1.08643469996     cv_04  0.685080835866     potential  3.101854615
time  1038.072    cv_00  16.4631889293  cv_01  1.56640253312   cv_02  1.70151687269    cv_03  1.30971116991     cv_04  0.592056390374     potential  4.144089886
time  1039.074    cv_00  16.4401651074  cv_01  1.61945518028   cv_02  1.64315094266    cv_03  1.20921519271     cv_04  0.642940803219     potential  4.622082296
time  1040.076    cv_00  16.1638014593  cv_01  1.60344342644   cv_02  1.68434049091    cv_03  1.25347396175     cv_04  0.634797321211     potential  5.51945491
time  1041.078    cv_00  16.5778557765  cv_01  1.61549043044   cv_02  1.67320385992    cv_03  1.3713578885      cv_04  0.684308699569     potential  4.235169188
time  1042.08     cv_00  16.365109586   cv_01  1.60337210503   cv_02  1.63625029448    cv_03  1.65148182508     cv_04  0.708827404857     potential  3.907242593
time  1043.082    cv_00  16.6432902684  cv_01  1.6264388016    cv_02  1.68566739706    cv_03  1.63017807316     cv_04  0.755127352588     potential  2.196823952
time  1044.084    cv_00  16.4637380506  cv_01  1.61084880312   cv_02  1.64888931834    cv_03  1.74280994193     cv_04  0.766889987678     potential  3.773991146
time  1045.086    cv_00  16.7124241766  cv_01  1.62222392434   cv_02  1.65697718334    cv_03  1.65504958937     cv_04  0.736212975051     potential  3.098055983
time  1046.088    cv_00  16.9211632271  cv_01  1.58447830393   cv_02  1.66761603749    cv_03  1.61432462388     cv_04  0.815436168701     potential  3.437451126
time  1047.09     cv_00  16.4617876364  cv_01  1.6185911879    cv_02  1.68425790798    cv_03  1.59268673938     cv_04  0.790689349903     potential  2.923183488
time  1048.092    cv_00  16.5431069698  cv_01  1.61972126822   cv_02  1.65221367497    cv_03  1.816005112       cv_04  0.642760172995     potential  3.917945479
time  1049.094    cv_00  16.4030608588  cv_01  1.60432192382   cv_02  1.65322619303    cv_03  1.66384598738     cv_04  0.7121088745       potential  5.605676598
time  1050.096    cv_00  16.4039634358  cv_01  1.63059710363   cv_02  1.67853467719    cv_03  1.37813221497     cv_04  0.577935038634     potential  3.33603438
time  1051.098    cv_00  16.3815536435  cv_01  1.62578102032   cv_02  1.66349772658    cv_03  1.6897715318      cv_04  0.55043934849      potential  4.64515845
time  1052.1      cv_00  16.3057775467  cv_01  1.58575049103   cv_02  1.66877971157    cv_03  1.64198313817     cv_04  0.549327535988     potential  6.545992165
time  1053.102    cv_00  16.3298195068  cv_01  1.55484749168   cv_02  1.65606715502    cv_03  1.47226186183     cv_04  0.516888582478     potential  4.682538907
time  1054.104    cv_00  16.7693120802  cv_01  1.60706757662   cv_02  1.6594837172     cv_03  1.4550235668      cv_04  0.493255685024     potential  4.342566767
time  1055.106    cv_00  16.2924088424  cv_01  1.58800349794   cv_02  1.66499903652    cv_03  1.19238839459     cv_04  0.4234458687       potential  6.13660957
time  1056.108    cv_00  16.6079003826  cv_01  1.54453342727   cv_02  1.68178339682    cv_03  1.13044537492     cv_04  0.602012416615     potential  2.327914986
time  1057.11     cv_00  16.4116909306  cv_01  1.61745522605   cv_02  1.69040032966    cv_03  1.14386799233     cv_04  0.54298229832      potential  3.309698585
time  1058.112    cv_00  16.5154863631  cv_01  1.59392485996   cv_02  1.61888305433    cv_03  1.1802191231      cv_04  0.614151853088     potential  4.244713108
time  1059.114    cv_00  16.5563179983  cv_01  1.60964406165   cv_02  1.65601737238    cv_03  1.28719094288     cv_04  0.641214067827     potential  6.498750928
time  1060.116    cv_00  16.2174588594  cv_01  1.60862689842   cv_02  1.68762709504    cv_03  1.09781770024     cv_04  0.661315974003     potential  4.311786158
time  1061.118    cv_00  16.4144550482  cv_01  1.57750448973   cv_02  1.62165458876    cv_03  1.12365102197     cv_04  0.584089597274     potential  3.659571172
time  1062.12     cv_00  16.4236376363  cv_01  1.59897446861   cv_02  1.66350054056    cv_03  1.17112349932     cv_04  0.767743154683     potential  4.763268944
time  1063.122    cv_00  16.3136580482  cv_01  1.59615883079   cv_02  1.65167563505    cv_03  1.10017945666     cv_04  0.69318697528      potential  4.928928362
time  1064.124    cv_00  16.8970997365  cv_01  1.58373203145   cv_02  1.61773779807    cv_03  0.990052657287    cv_04  0.741191180455     potential  0.75392184
time  1065.126    cv_00  16.5226715529  cv_01  1.57483667018   cv_02  1.65493099283    cv_03  1.02121392504     cv_04  0.653697457538     potential  4.212553265
time  1066.128    cv_00  16.5483127447  cv_01  1.5615950573    cv_02  1.63163532079    cv_03  1.33607080853     cv_04  0.556470983386     potential  4.969922858
time  1067.13     cv_00  16.6243908821  cv_01  1.53418725809   cv_02  1.64144281185    cv_03  1.28710724791     cv_04  0.66974243785      potential  2.131296649
time  1068.132    cv_00  16.4677337965  cv_01  1.56862769078   cv_02  1.66192346423    cv_03  1.2625406239      cv_04  0.504885635419     potential  7.922997649
time  1069.134    cv_00  16.3879660507  cv_01  1.56493616394   cv_02  1.62093712137    cv_03  1.56896271719     cv_04  0.621982742348     potential  2.861174094
time  1070.136    cv_00  16.3372158198  cv_01  1.59671548598   cv_02  1.64528967794    cv_03  1.46454344135     cv_04  0.601064539897     potential  6.436795731
time  1071.138    cv_00  16.2823155552  cv_01  1.5307923536    cv_02  1.64571623342    cv_03  1.44642415937     cv_04  0.634667903534     potential  2.702730986
time  1072.14     cv_00  16.2662382064  cv_01  1.60869078788   cv_02  1.63468233755    cv_03  1.37466865542     cv_04  0.700638214423     potential  4.934580522
time  1073.142    cv_00  16.0812377341  cv_01  1.56953625251   cv_02  1.68571424028    cv_03  1.53493642483     cv_04  0.592096461499     potential  5.740509063
time  1074.144    cv_00  16.431782983   cv_01  1.57078479258   cv_02  1.68585106638    cv_03  1.53551377132     cv_04  0.569785245677     potential  5.290991746
time  1075.146    cv_00  16.2432782522  cv_01  1.57428263262   cv_02  1.71052745817    cv_03  1.37972434494     cv_04  0.640188847075     potential  3.968848914
time  1076.148    cv_00  16.3532027065  cv_01  1.55001142589   cv_02  1.68567738723    cv_03  1.7192531935      cv_04  0.639186010563     potential  3.324778797
time  1077.15     cv_00  16.887615076   cv_01  1.59821190133   cv_02  1.65187719239    cv_03  1.93675393652     cv_04  0.635679308569     potential  1.569132656
time  1078.152    cv_00  16.3799498961  cv_01  1.55870575639   cv_02  1.66321107402    cv_03  1.94052821039     cv_04  0.581299704237     potential  3.377328063
time  1079.154    cv_00  16.1259081741  cv_01  1.57921581433   cv_02  1.68778596277    cv_03  1.78327590181     cv_04  0.606550293212     potential  5.43745501
time  1080.156    cv_00  16.2493817027  cv_01  1.56140738509   cv_02  1.69289728323    cv_03  1.54735704426     cv_04  0.598560612813     potential  4.433566028
time  1081.158    cv_00  16.5330518424  cv_01  1.54528274874   cv_02  1.68265393395    cv_03  1.33619512325     cv_04  0.660679635294     potential  4.088802274
time  1082.16     cv_00  16.4499012248  cv_01  1.56416503864   cv_02  1.66286545149    cv_03  1.46678347274     cv_04  0.657998313573     potential  6.508249282
time  1083.162    cv_00  16.4484041692  cv_01  1.55454874666   cv_02  1.68198055187    cv_03  1.60011186157     cv_04  0.654359901097     potential  4.175441726
time  1084.164    cv_00  16.6288306621  cv_01  1.56552766387   cv_02  1.67365337709    cv_03  1.7224400463      cv_04  0.709275343992     potential  4.703241889
time  1085.166    cv_00  16.2539365633  cv_01  1.58583502037   cv_02  1.65758729814    cv_03  1.75125683321     cv_04  0.682827700517     potential  6.304412871
time  1086.168    cv_00  16.4079369818  cv_01  1.60236332187   cv_02  1.69175794965    cv_03  1.92845383282     cv_04  0.627395002114     potential  3.606476938
time  1087.17     cv_00  16.6128552656  cv_01  1.55569247261   cv_02  1.6926802826     cv_03  1.7104807164      cv_04  0.661860757046     potential  3.309644121
time  1088.172    cv_00  16.6885944209  cv_01  1.56331765013   cv_02  1.64982299417    cv_03  1.91403579672     cv_04  0.735200065802     potential  2.071044443
time  1089.174    cv_00  16.8115695274  cv_01  1.54977591953   cv_02  1.67176193941    cv_03  1.7677975895      cv_04  0.669838224917     potential  2.489037078
time  1090.176    cv_00  16.3473519183  cv_01  1.57761315039   cv_02  1.66776781029    cv_03  1.89812936513     cv_04  0.697515818609     potential  5.070931418
time  1091.178    cv_00  16.7146491833  cv_01  1.61183261849   cv_02  1.68999491408    cv_03  1.78492579879     cv_04  0.768148616617     potential  2.805965566
time  1092.18     cv_00  16.5689949889  cv_01  1.58109986996   cv_02  1.67656818893    cv_03  2.01797629925     cv_04  0.699956300802     potential  2.84449313
time  1093.182    cv_00  16.2358371067  cv_01  1.60055451529   cv_02  1.67624179004    cv_03  1.89855731877     cv_04  0.657564950708     potential  5.032002722
time  1094.184    cv_00  16.3025393001  cv_01  1.5763560201    cv_02  1.6701314275     cv_03  2.06941018323     cv_04  0.623689167182     potential  2.82166677
time  1095.186    cv_00  16.4360467192  cv_01  1.59359415535   cv_02  1.6624372772     cv_03  2.21012686038     cv_04  0.61767267257      potential  1.17116973
time  1096.188    cv_00  16.3310575075  cv_01  1.59461654915   cv_02  1.64949286384    cv_03  2.24160139049     cv_04  0.547797207778     potential  1.693145855
time  1097.19     cv_00  16.3312641413  cv_01  1.57646466581   cv_02  1.67831157083    cv_03  2.25708372895     cv_04  0.58854952861      potential  1.785158633
time  1098.192    cv_00  16.5452301782  cv_01  1.60110219814   cv_02  1.63855547623    cv_03  2.25509014325     cv_04  0.56053740359      potential  0.9429156816
time  1099.194    cv_00  16.4329273337  cv_01  1.5855536071    cv_02  1.68416421914    cv_03  2.17610368336     cv_04  0.648407083747     potential  2.016664717
time  1100.196    cv_00  16.4791073142  cv_01  1.58881671781   cv_02  1.63727518169    cv_03  2.16440799633     cv_04  0.594378908992     potential  1.820159159
time  1101.198    cv_00  16.4028155522  cv_01  1.5623467096    cv_02  1.70498882565    cv_03  2.17358158796     cv_04  0.566854151037     potential  1.489416035
time  1102.2      cv_00  16.2484561951  cv_01  1.57828953193   cv_02  1.67894426557    cv_03  2.17094241771     cv_04  0.588211197057     potential  3.340669172
time  1103.202    cv_00  16.4623522028  cv_01  1.55553527245   cv_02  1.66066947033    cv_03  2.25585061957     cv_04  0.539627315195     potential  1.47630511
time  1104.204    cv_00  16.4102939741  cv_01  1.58519029613   cv_02  1.65765879072    cv_03  2.24168433977     cv_04  0.513898055126     potential  2.739350832
time  1105.206    cv_00  16.5233784619  cv_01  1.57993566451   cv_02  1.63414242019    cv_03  2.21115643574     cv_04  0.5327168892       potential  1.971077282
time  1106.208    cv_00  16.6881084725  cv_01  1.56758911034   cv_02  1.66546917869    cv_03  2.23684374471     cv_04  0.581965849243     potential  1.203532936
time  1107.21     cv_00  16.6618529961  cv_01  1.59542219525   cv_02  1.65766723872    cv_03  2.23668373561     cv_04  0.572599376477     potential  1.784194755
time  1108.212    cv_00  16.4399737689  cv_01  1.5679684456    cv_02  1.66328731357    cv_03  2.25201227513     cv_04  0.486672315234     potential  2.88209019
time  1109.214    cv_00  16.7495863116  cv_01  1.58856173749   cv_02  1.68100962673    cv_03  2.20294013083     cv_04  0.534270738121     potential  1.33980631
time  1110.216    cv_00  16.2696813562  cv_01  1.60098851739   cv_02  1.65054612767    cv_03  2.22629719687     cv_04  0.540227313848     potential  3.522015687
time  1111.218    cv_00  16.8782847526  cv_01  1.57849179869   cv_02  1.66560175594    cv_03  2.18209471904     cv_04  0.563175249409     potential  1.08357533
time  1112.22     cv_00  16.2314221262  cv_01  1.62070085503   cv_02  1.63932043241    cv_03  2.219144444       cv_04  0.632570223076     potential  2.96597569
time  1113.222    cv_00  16.5298945077  cv_01  1.59996616936   cv_02  1.69412613967    cv_03  2.17908567371     cv_04  0.619621938344     potential  2.274771201
time  1114.224    cv_00  16.4791181983  cv_01  1.56385539761   cv_02  1.68421931788    cv_03  2.27803392477     cv_04  0.590289658039     potential  2.47711274
time  1115.226    cv_00  16.1543680699  cv_01  1.61390507718   cv_02  1.67636097043    cv_03  2.26316384587     cv_04  0.623096376764     potential  3.96650168
time  1116.228    cv_00  16.2606025646  cv_01  1.59194046228   cv_02  1.6595823261     cv_03  2.22434678627     cv_04  0.637014086111     potential  4.551128485
time  1117.23     cv_00  16.2926901573  cv_01  1.56988752953   cv_02  1.69005155371    cv_03  2.25477037911     cv_04  0.630890516473     potential  3.58216492
time  1118.232    cv_00  16.26938489    cv_01  1.573322358     cv_02  1.67303554242    cv_03  2.24637106953     cv_04  0.576862708432     potential  4.72685444
time  1119.234    cv_00  16.1372178124  cv_01  1.5837832838    cv_02  1.64655761535    cv_03  2.22316790175     cv_04  0.554788274361     potential  5.217396568
time  1120.236    cv_00  16.2366879801  cv_01  1.5709195481    cv_02  1.65464143931    cv_03  2.23748877048     cv_04  0.495920068452     potential  4.777573032
time  1121.238    cv_00  16.3667099123  cv_01  1.61258395482   cv_02  1.67543688106    cv_03  2.2008665551      cv_04  0.613641794253     potential  3.766673637
time  1122.24     cv_00  16.4591880469  cv_01  1.5518731688    cv_02  1.67989218283    cv_03  2.29592368259     cv_04  0.532229420645     potential  2.659207728
time  1123.242    cv_00  16.4923481787  cv_01  1.56739861717   cv_02  1.6426736641     cv_03  2.11688977945     cv_04  0.616708666296     potential  3.008395938
time  1124.244    cv_00  16.1895066541  cv_01  1.56973034148   cv_02  1.67845398783    cv_03  1.9663040178      cv_04  0.669917627976     potential  4.451018717
time  1125.246    cv_00  16.5808769561  cv_01  1.56600468376   cv_02  1.66473917276    cv_03  2.07625699295     cv_04  0.682725172943     potential  3.03309347
time  1126.248    cv_00  16.5000898117  cv_01  1.56731556806   cv_02  1.64393327809    cv_03  2.19824365705     cv_04  0.698389396394     potential  3.288587591
time  1127.25     cv_00  16.2057792155  cv_01  1.55982040391   cv_02  1.64977729019    cv_03  2.2580566268      cv_04  0.727407541762     potential  4.053017467
time  1128.252    cv_00  16.4971813923  cv_01  1.56012969566   cv_02  1.6523369134     cv_03  2.25837907626     cv_04  0.578821038623     potential  3.890645665
time  1129.254    cv_00  16.6711935356  cv_01  1.56758186467   cv_02  1.6799094576     cv_03  2.16070103431     cv_04  0.581135421855     potential  2.978239674
time  1130.256    cv_00  16.3053684523  cv_01  1.58965548614   cv_02  1.66931973211    cv_03  2.21336887615     cv_04  0.598348390291     potential  6.234266392
time  1131.258    cv_00  16.2304978368  cv_01  1.56687372245   cv_02  1.66512631073    cv_03  2.257281882       cv_04  0.647878200722     potential  5.684946312
time  1132.26     cv_00  16.3668191203  cv_01  1.59808769121   cv_02  1.67902052221    cv_03  2.00610249319     cv_04  0.57592479198      potential  4.777835429
time  1133.262    cv_00  16.1995265683  cv_01  1.56975971037   cv_02  1.648302239      cv_03  1.97367897293     cv_04  0.591181027596     potential  4.575029125
time  1134.264    cv_00  16.6778720133  cv_01  1.57512380941   cv_02  1.64916173366    cv_03  2.0658997452      cv_04  0.575715967486     potential  3.203751297
time  1135.266    cv_00  16.5728319465  cv_01  1.55177501874   cv_02  1.66207344854    cv_03  2.10082084144     cv_04  0.520942403785     potential  3.106669625
time  1136.268    cv_00  16.2537664025  cv_01  1.56890617113   cv_02  1.65570227716    cv_03  1.95501174045     cv_04  0.49490275391      potential  4.96858332
time  1137.27     cv_00  16.6086580765  cv_01  1.55268183146   cv_02  1.67720890988    cv_03  2.04491563129     cv_04  0.546232815397     potential  2.949689115
time  1138.272    cv_00  16.9515091249  cv_01  1.56038243765   cv_02  1.6695529336     cv_03  1.98293516621     cv_04  0.565194462472     potential  1.345142209
time  1139.274    cv_00  16.1214795058  cv_01  1.56994403999   cv_02  1.65695562508    cv_03  2.13061832533     cv_04  0.532548524125     potential  5.893668602
time  1140.276    cv_00  16.9712842767  cv_01  1.58507004723   cv_02  1.6632432099     cv_03  2.07207549887     cv_04  0.635094822812     potential  1.439234467
time  1141.278    cv_00  16.2261875012  cv_01  1.5862002006    cv_02  1.65358287844    cv_03  2.03989554618     cv_04  0.526072528943     potential  5.264253865
time  1142.28     cv_00  16.8153385172  cv_01  1.56877756164   cv_02  1.65396218204    cv_03  2.02033404229     cv_04  0.636276397668     potential  2.763776007
time  1143.282    cv_00  16.2817779766  cv_01  1.5484302502    cv_02  1.69652063499    cv_03  1.97316718723     cv_04  0.578329236549     potential  3.056755825
time  1144.284    cv_00  16.8799753571  cv_01  1.55532353239   cv_02  1.65922121998    cv_03  1.93529175412     cv_04  0.573210642345     potential  2.164485654
time  1145.286    cv_00  16.643933328   cv_01  1.5697790528    cv_02  1.70129857245    cv_03  1.90809413844     cv_04  0.633213819287     potential  3.136546976
time  1146.288    cv_00  16.7022404341  cv_01  1.5576550114    cv_02  1.65118893388    cv_03  2.29954328938     cv_04  0.633699631393     potential  1.856804374
time  1147.29     cv_00  16.3063041182  cv_01  1.56995075554   cv_02  1.68768838256    cv_03  2.25226844223     cv_04  0.479882399243     potential  4.880989035
time  1148.292    cv_00  16.4300277429  cv_01  1.54803945853   cv_02  1.65982480666    cv_03  2.34207625592     cv_04  0.520550573463     potential  2.837258687
time  1149.294    cv_00  16.5840004062  cv_01  1.54787196252   cv_02  1.68280004466    cv_03  2.29595331487     cv_04  0.538543649216     potential  2.653348986
time  1150.296    cv_00  16.1756876398  cv_01  1.57388608851   cv_02  1.68662970478    cv_03  2.26285184823     cv_04  0.520890745838     potential  5.807205811
time  1151.298    cv_00  16.3918812247  cv_01  1.5895418443    cv_02  1.67712535151    cv_03  2.28408804266     cv_04  0.493577826753     potential  5.173324981
time  1152.3      cv_00  16.5838303627  cv_01  1.5690536058    cv_02  1.65325492275    cv_03  2.25181655819     cv_04  0.495738182292     potential  4.661505728
time  1153.302    cv_00  16.346120464   cv_01  1.57197123891   cv_02  1.70030490644    cv_03  2.20846646558     cv_04  0.456197654948     potential  4.288464809
time  1154.304    cv_00  16.6429132989  cv_01  1.57878337516   cv_02  1.69731388496    cv_03  2.22757384983     cv_04  0.594080259269     potential  3.081611021
time  1155.306    cv_00  16.3256636506  cv_01  1.60588781264   cv_02  1.67018552427    cv_03  2.26249288128     cv_04  0.56294881529      potential  5.497640405
time  1156.308    cv_00  16.1909649294  cv_01  1.59576203799   cv_02  1.66913004246    cv_03  2.3056110638      cv_04  0.476302859187     potential  5.672523014
time  1157.31     cv_00  16.6902892374  cv_01  1.58939069394   cv_02  1.65192152753    cv_03  2.2984457503      cv_04  0.552595688665     potential  2.889079954
time  1158.312    cv_00  16.6822589045  cv_01  1.54394423384   cv_02  1.67147839891    cv_03  2.28428415856     cv_04  0.530583686289     potential  2.596341364
time  1159.314    cv_00  16.6470872117  cv_01  1.56514816938   cv_02  1.67135007686    cv_03  2.26617731076     cv_04  0.423259133504     potential  3.884954452
time  1160.316    cv_00  16.5973807451  cv_01  1.5928412028    cv_02  1.67535220089    cv_03  2.27401011338     cv_04  0.514267900195     potential  4.563301513
time  1161.318    cv_00  16.6053993779  cv_01  1.6066320435    cv_02  1.63724746219    cv_03  2.33518512908     cv_04  0.595398513618     potential  1.952747521
time  1162.32     cv_00  16.2920398226  cv_01  1.56928314474   cv_02  1.63965172276    cv_03  2.39178726324     cv_04  0.509845569137     potential  2.954806448
time  1163.322    cv_00  16.1880111475  cv_01  1.59096951267   cv_02  1.6561256798     cv_03  2.30363745538     cv_04  0.505684880709     potential  6.378179253
time  1164.324    cv_00  16.9397978897  cv_01  1.58416139931   cv_02  1.65155405777    cv_03  2.25220956233     cv_04  0.532535232192     potential  1.433211708
time  1165.326    cv_00  16.7357382444  cv_01  1.59096762217   cv_02  1.68029087522    cv_03  2.21372460105     cv_04  0.588999641544     potential  3.810952327
time  1166.328    cv_00  16.6583719725  cv_01  1.58544404063   cv_02  1.66452540127    cv_03  2.25238268284     cv_04  0.524477044302     potential  5.552322574
time  1167.33     cv_00  16.7348638647  cv_01  1.59993844039   cv_02  1.65674565205    cv_03  2.25327361735     cv_04  0.536939459732     potential  3.747317235
time  1168.332    cv_00  16.7879024116  cv_01  1.57885034312   cv_02  1.64029584255    cv_03  2.23187571726     cv_04  0.592600543947     potential  3.272141761
time  1169.334    cv_00  16.6208630726  cv_01  1.6007425322    cv_02  1.65374649018    cv_03  2.30907688018     cv_04  0.547477288494     potential  4.258402828
time  1170.336    cv_00  16.258600761   cv_01  1.5771446854    cv_02  1.64823603605    cv_03  2.25164605359     cv_04  0.516309460333     potential  7.187196427
time  1171.338    cv_00  16.5224231992  cv_01  1.57168786144   cv_02  1.62703613524    cv_03  2.29844317654     cv_04  0.553546251001     potential  3.625822741
time  1172.34     cv_00  16.2019136631  cv_01  1.59372134422   cv_02  1.64885734432    cv_03  2.32513735495     cv_04  0.511388267868     potential  5.948021429
time  1173.342    cv_00  16.224112161   cv_01  1.57440194278   cv_02  1.65928750022    cv_03  2.2195329451      cv_04  0.451923389367     potential  7.491524284
time  1174.344    cv_00  16.510962844   cv_01  1.54344928768   cv_02  1.65693411693    cv_03  2.08660896879     cv_04  0.562776378915     potential  3.519665185
time  1175.346    cv_00  16.2253646966  cv_01  1.56802417224   cv_02  1.63150703796    cv_03  2.25024389894     cv_04  0.515622353635     potential  5.520295275
time  1176.348    cv_00  16.3927366576  cv_01  1.52285195251   cv_02  1.6515220007     cv_03  2.26289587062     cv_04  0.491432570846     potential  2.367195012
time  1177.35     cv_00  16.4293975247  cv_01  1.59791220355   cv_02  1.69061423347    cv_03  2.28243639109     cv_04  0.468903397404     potential  4.729952513
time  1178.352    cv_00  16.3231678175  cv_01  1.54366968275   cv_02  1.65623557032    cv_03  2.23744166709     cv_04  0.564830338635     potential  5.459691301
time  1179.354    cv_00  16.2646363521  cv_01  1.59257639608   cv_02  1.6631287102     cv_03  2.22443631624     cv_04  0.445959951888     potential  7.799648058
time  1180.356    cv_00  16.1545116327  cv_01  1.58397888425   cv_02  1.65095738093    cv_03  2.27620258438     cv_04  0.542811575945     potential  8.189887273
time  1181.358    cv_00  16.0522032513  cv_01  1.58509991966   cv_02  1.64420292936    cv_03  2.24573569866     cv_04  0.593731958317     potential  8.426983488
time  1182.36     cv_00  16.2741233132  cv_01  1.60662215541   cv_02  1.6699419653     cv_03  2.21674439709     cv_04  0.502328812672     potential  7.140582947
time  1183.362    cv_00  16.6442129073  cv_01  1.59342169603   cv_02  1.62795061195    cv_03  2.19735275656     cv_04  0.610135942938     potential  3.57267935
time  1184.364    cv_00  16.3290233407  cv_01  1.62035638414   cv_02  1.68205088851    cv_03  2.20929418736     cv_04  0.518342070534     potential  4.647868639
time  1185.366    cv_00  16.3824612428  cv_01  1.58677005232   cv_02  1.62664745148    cv_03  2.1275373547      cv_04  0.586876361232     potential  4.40701455
time  1186.368    cv_00  16.227068326   cv_01  1.6197259941    cv_02  1.65089759148    cv_03  2.01987980822     cv_04  0.515462809532     potential  3.837379346
time  1187.37     cv_00  16.1576392445  cv_01  1.59760021231   cv_02  1.65297451664    cv_03  2.02683164021     cv_04  0.64364749578      potential  5.73289917
time  1188.372    cv_00  16.3505301897  cv_01  1.58216156348   cv_02  1.64788464172    cv_03  1.95233173045     cv_04  0.600386190673     potential  6.207679438
time  1189.374    cv_00  16.540359347   cv_01  1.60399077166   cv_02  1.6196245882     cv_03  2.12523404601     cv_04  0.657459935374     potential  2.488172407
time  1190.376    cv_00  16.3085816052  cv_01  1.58828003647   cv_02  1.66985115296    cv_03  2.02297013018     cv_04  0.60205081853      potential  6.744173833
time  1191.378    cv_00  16.8612605746  cv_01  1.57517624737   cv_02  1.67340729628    cv_03  1.90762202325     cv_04  0.624535681689     potential  3.717232395
time  1192.38     cv_00  16.530040273   cv_01  1.58200247659   cv_02  1.65503665928    cv_03  2.004154603       cv_04  0.673729668185     potential  5.961245442
time  1193.382    cv_00  16.2339242791  cv_01  1.57110456407   cv_02  1.68915726891    cv_03  1.99980923338     cv_04  0.626167937093     potential  5.328325613
time  1194.384    cv_00  16.281226144   cv_01  1.59072302525   cv_02  1.67682860057    cv_03  1.8627361089      cv_04  0.587197548032     potential  7.3348563
time  1195.386    cv_00  16.367045409   cv_01  1.58350690479   cv_02  1.68361275785    cv_03  2.00908835036     cv_04  0.56781243852      potential  6.545397088
time  1196.388    cv_00  16.1542832715  cv_01  1.58258927283   cv_02  1.633819486      cv_03  2.00116788691     cv_04  0.613499417166     potential  5.561563262
time  1197.39     cv_00  16.4985901608  cv_01  1.54730527147   cv_02  1.69134616299    cv_03  1.8574508856      cv_04  0.653619829677     potential  3.341527647
time  1198.392    cv_00  16.254619748   cv_01  1.58175275612   cv_02  1.68590888613    cv_03  1.79875624756     cv_04  0.597982737593     potential  6.799396122
time  1199.394    cv_00  16.2703069375  cv_01  1.58626666839   cv_02  1.66162471415    cv_03  2.03889652769     cv_04  0.616939168646     potential  7.538855475
time  1200.396    cv_00  16.4355094439  cv_01  1.57778198836   cv_02  1.67458329422    cv_03  2.10525492931     cv_04  0.502683580804     potential  7.396680451
time  1201.398    cv_00  16.4809170159  cv_01  1.54358263299   cv_02  1.64946726447    cv_03  2.11184517265     cv_04  0.561869765512     potential  4.262441494
time  1202.4      cv_00  16.7004445765  cv_01  1.57060145566   cv_02  1.63692176321    cv_03  1.92851483705     cv_04  0.545006364317     potential  3.432250547
time  1203.402    cv_00  16.7567030222  cv_01  1.56799411829   cv_02  1.61948831913    cv_03  2.10961333615     cv_04  0.647150051048     potential  1.867882799
time  1204.404    cv_00  16.6497405843  cv_01  1.55439202865   cv_02  1.63110129356    cv_03  2.04069131813     cv_04  0.581340315264     potential  3.07554694
time  1205.406    cv_00  16.7184716083  cv_01  1.57563887402   cv_02  1.64359260284    cv_03  1.972450406       cv_04  0.660834383373     potential  4.439187755
time  1206.408    cv_00  16.3938732235  cv_01  1.59399526774   cv_02  1.63235435475    cv_03  2.16191305458     cv_04  0.581723686018     potential  6.27012653
time  1207.41     cv_00  16.1987239014  cv_01  1.59543473506   cv_02  1.6351715241     cv_03  2.14609895802     cv_04  0.612314975203     potential  6.691553711
time  1208.412    cv_00  16.1363917374  cv_01  1.60770823882   cv_02  1.66792101113    cv_03  2.05441901509     cv_04  0.623585281188     potential  6.544075387
time  1209.414    cv_00  16.6641120808  cv_01  1.5894555828    cv_02  1.68275952158    cv_03  2.1034851821      cv_04  0.534816551341     potential  5.092009141
time  1210.416    cv_00  16.2018495633  cv_01  1.60246282872   cv_02  1.62088578081    cv_03  2.13442985585     cv_04  0.545080370617     potential  5.042930216
time  1211.418    cv_00  16.6693045838  cv_01  1.59053820404   cv_02  1.61976840586    cv_03  2.14534802377     cv_04  0.586303926139     potential  3.332755765
time  1212.42     cv_00  16.3111951985  cv_01  1.59591423305   cv_02  1.68178674601    cv_03  2.13995506059     cv_04  0.489774456083     potential  7.343143311
time  1213.422    cv_00  16.2748906943  cv_01  1.56860252126   cv_02  1.62510804672    cv_03  2.14729203646     cv_04  0.603776630266     potential  5.564381096
time  1214.424    cv_00  16.476444107   cv_01  1.57626112268   cv_02  1.60700159564    cv_03  2.16102966088     cv_04  0.650131176388     potential  3.158129313
time  1215.426    cv_00  16.3086324604  cv_01  1.59061474537   cv_02  1.63781525127    cv_03  2.13027919159     cv_04  0.684770313921     potential  7.090317001
time  1216.428    cv_00  16.5461124429  cv_01  1.52508577205   cv_02  1.63150711652    cv_03  2.00999254767     cv_04  0.579786817196     potential  1.55346118
time  1217.43     cv_00  16.8336722638  cv_01  1.54629665645   cv_02  1.6417559948     cv_03  2.04409953546     cv_04  0.635138319944     potential  2.354533723
time  1218.432    cv_00  16.4078749279  cv_01  1.60046158998   cv_02  1.6388233855     cv_03  1.96527026951     cv_04  0.677898863904     potential  5.289209871
time  1219.434    cv_00  16.7894417805  cv_01  1.59206881543   cv_02  1.61786202217    cv_03  1.77442160871     cv_04  0.660715354331     potential  1.581897765
time  1220.436    cv_00  16.3575810875  cv_01  1.61500424227   cv_02  1.64665654253    cv_03  2.08154251457     cv_04  0.662278125179     potential  5.383209108
time  1221.438    cv_00  16.3720095289  cv_01  1.61148733341   cv_02  1.65960659572    cv_03  2.09430140621     cv_04  0.652665465911     potential  6.592643098
time  1222.44     cv_00  16.2897331405  cv_01  1.61395742783   cv_02  1.61551396399    cv_03  2.0946190053      cv_04  0.560483682428     potential  3.927405432
time  1223.442    cv_00  16.3234589637  cv_01  1.56617904656   cv_02  1.62897449329    cv_03  2.13771769097     cv_04  0.539674083464     potential  6.378447636
time  1224.444    cv_00  16.2245543219  cv_01  1.61623470567   cv_02  1.65307956663    cv_03  2.09456402843     cv_04  0.552006898482     potential  6.700253162
time  1225.446    cv_00  16.5878710435  cv_01  1.5924049269    cv_02  1.62481834007    cv_03  2.09410952836     cv_04  0.612126011497     potential  4.876424915
time  1226.448    cv_00  16.5214579832  cv_01  1.60297838141   cv_02  1.62071822494    cv_03  1.99083109505     cv_04  0.580796383601     potential  3.517203308
time  1227.45     cv_00  16.302877998   cv_01  1.61071746063   cv_02  1.63655195752    cv_03  1.93068912869     cv_04  0.686734741965     potential  4.92034444
time  1228.452    cv_00  16.6477204676  cv_01  1.57472220703   cv_02  1.61479891562    cv_03  1.78934509352     cv_04  0.613039396499     potential  2.0965107
time  1229.454    cv_00  16.5183321095  cv_01  1.58740488576   cv_02  1.66151888815    cv_03  1.99739170401     cv_04  0.707540821742     potential  7.356488977
time  1230.456    cv_00  16.56910572    cv_01  1.60004388295   cv_02  1.62338566802    cv_03  1.99246905745     cv_04  0.583349915594     potential  4.127256895
time  1231.458    cv_00  16.2478165276  cv_01  1.5927264789    cv_02  1.60445258195    cv_03  1.8535818962      cv_04  0.638653114713     potential  2.896881142
time  1232.46     cv_00  16.5248114659  cv_01  1.5685254129    cv_02  1.61902848999    cv_03  1.89197814999     cv_04  0.543595064615     potential  3.203179603
time  1233.462    cv_00  16.8035415518  cv_01  1.59559870478   cv_02  1.63601512869    cv_03  2.02131589115     cv_04  0.588328551741     potential  3.480093238
time  1234.464    cv_00  16.4483978591  cv_01  1.59094459421   cv_02  1.60964392158    cv_03  1.94420476346     cv_04  0.629655997462     potential  3.432523982
time  1235.466    cv_00  16.9066364926  cv_01  1.58306449197   cv_02  1.63320890871    cv_03  1.99445178506     cv_04  0.632468821718     potential  2.752585848
time  1236.468    cv_00  16.3665824323  cv_01  1.5936957708    cv_02  1.63128160258    cv_03  2.10156131851     cv_04  0.734349452402     potential  6.398056187
time  1237.47     cv_00  16.6303860829  cv_01  1.60925114318   cv_02  1.61923589323    cv_03  2.08286764227     cv_04  0.609271811645     potential  3.634099775
time  1238.472    cv_00  16.3116497765  cv_01  1.57275940757   cv_02  1.61460712498    cv_03  2.21521455049     cv_04  0.542720703628     potential  5.280822364
time  1239.474    cv_00  16.3434520119  cv_01  1.62643395092   cv_02  1.64310280799    cv_03  2.13693035419     cv_04  0.594528446948     potential  5.281411922
time  1240.476    cv_00  16.3655460188  cv_01  1.56880701915   cv_02  1.64534297958    cv_03  1.74733055173     cv_04  0.656596328305     potential  6.017466072
time  1241.478    cv_00  16.5028448149  cv_01  1.60511915024   cv_02  1.61705388835    cv_03  1.8209549857      cv_04  0.667733662652     potential  3.25686379
time  1242.48     cv_00  16.508737183   cv_01  1.60314110293   cv_02  1.63214150173    cv_03  1.98514285281     cv_04  0.553151056052     potential  6.155488916
time  1243.482    cv_00  16.4046663633  cv_01  1.57140194625   cv_02  1.59966523599    cv_03  2.01878443075     cv_04  0.670926627128     potential  2.865462823
time  1244.484    cv_00  16.3097294294  cv_01  1.59314192836   cv_02  1.60419544691    cv_03  1.90748918391     cv_04  0.601261513713     potential  3.692970857
time  1245.486    cv_00  16.145389408   cv_01  1.60145434467   cv_02  1.64015627363    cv_03  1.91680666117     cv_04  0.516085364244     potential  6.599094302
time  1246.488    cv_00  16.3817636433  cv_01  1.61542194666   cv_02  1.6446652634     cv_03  1.89945504356     cv_04  0.621041551136     potential  6.203173024
time  1247.49     cv_00  16.2963007073  cv_01  1.5846613236    cv_02  1.62443932726    cv_03  1.91630493865     cv_04  0.620418700642     potential  6.237291844
time  1248.492    cv_00  16.5132159829  cv_01  1.55957057344   cv_02  1.63461392531    cv_03  1.82382760818     cv_04  0.769028125414     potential  3.361451689
time  1249.494    cv_00  16.5459662022  cv_01  1.60247396676   cv_02  1.61014082128    cv_03  2.1040976785      cv_04  0.772656904745     potential  3.294648182
time  1250.496    cv_00  16.3049643822  cv_01  1.57596402405   cv_02  1.61444128933    cv_03  2.12513309902     cv_04  0.588414750868     potential  6.082765062
time  1251.498    cv_00  16.2028561716  cv_01  1.58386703038   cv_02  1.60199863871    cv_03  2.13469161927     cv_04  0.573263471883     potential  5.079396982
time  1252.5      cv_00  16.1497511325  cv_01  1.61443572308   cv_02  1.62059864489    cv_03  2.1576580514      cv_04  0.550626343237     potential  6.271237072
time  1253.502    cv_00  16.261325039   cv_01  1.59688647476   cv_02  1.61512848333    cv_03  2.22119062026     cv_04  0.577575149843     potential  6.233203047
time  1254.504    cv_00  16.1752879466  cv_01  1.6038673358    cv_02  1.60975418671    cv_03  2.11699431678     cv_04  0.638838286751     potential  6.179511788
time  1255.506    cv_00  16.3732965404  cv_01  1.61359912486   cv_02  1.64007306375    cv_03  2.15126477001     cv_04  0.553684203237     potential  7.729087402
time  1256.508    cv_00  16.3030761224  cv_01  1.58600729859   cv_02  1.68013843845    cv_03  2.3035239298      cv_04  0.621422493616     potential  7.537124265
time  1257.51     cv_00  16.3594135673  cv_01  1.60488857166   cv_02  1.6429241296     cv_03  2.35801888869     cv_04  0.569994127962     potential  4.613749042
time  1258.512    cv_00  16.5580980906  cv_01  1.5944002334    cv_02  1.63018316703    cv_03  2.27494690106     cv_04  0.614009056743     potential  5.756937458
time  1259.514    cv_00  16.2021743561  cv_01  1.5604428707    cv_02  1.63407038876    cv_03  2.27426702882     cv_04  0.664495943979     potential  6.450293342
time  1260.516    cv_00  16.2970941703  cv_01  1.5754452744    cv_02  1.6218636373     cv_03  2.27029689137     cv_04  0.694152106293     potential  5.941691746
time  1261.518    cv_00  16.5539372578  cv_01  1.57982223284   cv_02  1.6250872844     cv_03  2.2991072532      cv_04  0.58832738722      potential  5.136337856
time  1262.52     cv_00  16.1578165905  cv_01  1.61892512436   cv_02  1.62266928011    cv_03  2.25275036197     cv_04  0.688583505746     potential  5.561999007
time  1263.522    cv_00  16.2632630439  cv_01  1.61794559944   cv_02  1.65097051624    cv_03  2.24696817418     cv_04  0.604443877567     potential  7.510196283
time  1264.524    cv_00  16.5364538306  cv_01  1.55202338799   cv_02  1.63834789767    cv_03  2.28889229544     cv_04  0.490273837119     potential  4.888510589
time  1265.526    cv_00  16.8958369213  cv_01  1.57197169396   cv_02  1.67772716208    cv_03  2.17350495201     cv_04  0.643761910008     potential  2.876507457
time  1266.528    cv_00  16.838444569   cv_01  1.53378980989   cv_02  1.63566964704    cv_03  2.21545796855     cv_04  0.567995160756     potential  1.340118579
time  1267.53     cv_00  17.0504683618  cv_01  1.5845018563    cv_02  1.66204566797    cv_03  2.2948238277      cv_04  0.541830002905     potential  1.193001768
time  1268.532    cv_00  17.0492082507  cv_01  1.58828531297   cv_02  1.67034552299    cv_03  2.19704148106     cv_04  0.587130296988     potential  1.839214185
time  1269.534    cv_00  16.9282103274  cv_01  1.54968940623   cv_02  1.67647045951    cv_03  2.20325166374     cv_04  0.589072411546     potential  2.098833012
time  1270.536    cv_00  16.8944776779  cv_01  1.54980356544   cv_02  1.65732327107    cv_03  2.21341693035     cv_04  0.578407304924     potential  2.999748008
time  1271.538    cv_00  16.7783211994  cv_01  1.57676231945   cv_02  1.67649984465    cv_03  2.23958226188     cv_04  0.544374320577     potential  5.516395569
time  1272.54     cv_00  16.822341108   cv_01  1.58728225312   cv_02  1.64065586666    cv_03  2.27294318839     cv_04  0.604317590314     potential  4.171940722
time  1273.542    cv_00  16.628730227   cv_01  1.56260689283   cv_02  1.61611208769    cv_03  1.90516874286     cv_04  0.574382475884     potential  3.256001104
time  1274.544    cv_00  16.3636987376  cv_01  1.54536572514   cv_02  1.68074540694    cv_03  1.87145162651     cv_04  0.56833361072      potential  4.542285702
time  1275.546    cv_00  16.752031136   cv_01  1.54027766465   cv_02  1.63982845575    cv_03  2.20604207566     cv_04  0.563072595574     potential  3.354402082
time  1276.548    cv_00  16.4668716056  cv_01  1.55367349005   cv_02  1.62310100695    cv_03  2.18689965832     cv_04  0.571443506029     potential  5.624505842
time  1277.55     cv_00  16.5745102154  cv_01  1.58535218494   cv_02  1.64695672478    cv_03  2.27973138625     cv_04  0.6184652629       potential  8.242081706
time  1278.552    cv_00  16.8899580934  cv_01  1.58344059002   cv_02  1.63622978871    cv_03  2.26297416613     cv_04  0.585857385732     potential  3.547159181
time  1279.554    cv_00  16.8728917017  cv_01  1.59867528237   cv_02  1.65145353069    cv_03  2.29716939256     cv_04  0.581346543951     potential  3.565423116
time  1280.556    cv_00  16.7805941468  cv_01  1.58361485927   cv_02  1.62586385342    cv_03  2.23392324461     cv_04  0.615560692382     potential  4.696996969
time  1281.558    cv_00  16.4248151973  cv_01  1.58733287527   cv_02  1.61965080279    cv_03  2.28032056798     cv_04  0.549701507317     potential  6.529577646
time  1282.56     cv_00  16.2509187868  cv_01  1.57418393222   cv_02  1.6219194472     cv_03  2.27927358297     cv_04  0.543497726664     potential  7.236371823
time  1283.562    cv_00  16.2221432956  cv_01  1.5825515642    cv_02  1.62597912275    cv_03  2.31971733386     cv_04  0.564020390979     potential  7.063593982
time  1284.564    cv_00  16.2475439264  cv_01  1.61333097458   cv_02  1.63390249236    cv_03  2.39038426378     cv_04  0.542703270463     potential  4.062649535
time  1285.566    cv_00  16.5806383982  cv_01  1.55752954194   cv_02  1.61153242752    cv_03  2.24912902462     cv_04  0.484383293841     potential  3.589023507
time  1286.568    cv_00  16.5480509628  cv_01  1.56325776988   cv_02  1.66532685983    cv_03  2.28853362024     cv_04  0.615533797958     potential  7.947693877
time  1287.57     cv_00  16.6289101145  cv_01  1.54195353136   cv_02  1.69147427259    cv_03  2.22145741806     cv_04  0.631073582955     potential  3.377622296
time  1288.572    cv_00  16.8081161661  cv_01  1.57206867255   cv_02  1.62919334198    cv_03  2.28991950412     cv_04  0.535670783621     potential  4.194474458
time  1289.574    cv_00  16.2087624941  cv_01  1.55977842265   cv_02  1.6497490569     cv_03  2.31494028801     cv_04  0.529369877294     potential  7.760116362
time  1290.576    cv_00  16.5471923337  cv_01  1.59455381447   cv_02  1.60567349268    cv_03  2.31629709051     cv_04  0.492504870749     potential  3.098800597
time  1291.578    cv_00  16.5528260064  cv_01  1.58380160881   cv_02  1.61691898078    cv_03  2.39534260881     cv_04  0.617174810519     potential  2.782252303
time  1292.58     cv_00  16.2449515073  cv_01  1.61409605363   cv_02  1.61343113558    cv_03  2.26195893309     cv_04  0.554027309981     potential  5.651840404
time  1293.582    cv_00  16.0243972258  cv_01  1.5963397078    cv_02  1.62044868302    cv_03  2.27504133878     cv_04  0.56132911122      potential  8.829180097
time  1294.584    cv_00  16.6573339374  cv_01  1.54889544773   cv_02  1.61575948867    cv_03  2.26874859047     cv_04  0.501688775336     potential  3.316881149
time  1295.586    cv_00  16.5709108924  cv_01  1.56278272839   cv_02  1.61764561259    cv_03  2.30203194868     cv_04  0.557476661266     potential  5.219729986
time  1296.588    cv_00  16.2821536498  cv_01  1.60136979773   cv_02  1.61682215347    cv_03  2.25980179286     cv_04  0.561814528052     potential  7.606041763
time  1297.59     cv_00  16.3823251126  cv_01  1.57964101047   cv_02  1.62168628506    cv_03  2.28727424928     cv_04  0.493429202117     potential  7.929554523
time  1298.592    cv_00  16.2853162397  cv_01  1.56540009443   cv_02  1.61704136942    cv_03  2.30968017648     cv_04  0.594798515362     potential  6.449880469
time  1299.594    cv_00  16.5220993479  cv_01  1.57432730887   cv_02  1.62160020725    cv_03  2.28628960965     cv_04  0.611381561249     potential  7.5976837
time  1300.596    cv_00  16.1037324078  cv_01  1.56479480011   cv_02  1.62627643148    cv_03  2.31209717943     cv_04  0.516498611483     potential  7.721824626
time  1301.598    cv_00  16.8759984294  cv_01  1.5508218821    cv_02  1.64191664453    cv_03  2.26100785906     cv_04  0.536072012491     potential  3.766634288
time  1302.6      cv_00  16.856942623   cv_01  1.56459307212   cv_02  1.63988438136    cv_03  2.20922448966     cv_04  0.550037382704     potential  5.447009421
time  1303.602    cv_00  17.0184072441  cv_01  1.56681451814   cv_02  1.62571328954    cv_03  2.23471065795     cv_04  0.46952418122      potential  2.082051716
time  1304.604    cv_00  16.2193468135  cv_01  1.59773501454   cv_02  1.61917270825    cv_03  2.33021794425     cv_04  0.630039511174     potential  6.842444177
time  1305.606    cv_00  16.7850349375  cv_01  1.57017025728   cv_02  1.61414587812    cv_03  2.42109734217     cv_04  0.586390123849     potential  1.407130339
time  1306.608    cv_00  16.2462209524  cv_01  1.57967011147   cv_02  1.66832794798    cv_03  2.37746598192     cv_04  0.547826034973     potential  6.499449584
time  1307.61     cv_00  16.404802841   cv_01  1.60809276445   cv_02  1.60850486751    cv_03  2.27155097939     cv_04  0.669985667527     potential  5.107432647
time  1308.612    cv_00  16.42829233    cv_01  1.56859848993   cv_02  1.64902849587    cv_03  2.43941510493     cv_04  0.505472886506     potential  3.421950193
time  1309.614    cv_00  16.5727200835  cv_01  1.55542365505   cv_02  1.65813499056    cv_03  2.42362172143     cv_04  0.591565904688     potential  2.928731664
time  1310.616    cv_00  16.8127290545  cv_01  1.56418508441   cv_02  1.63138735307    cv_03  2.35793098349     cv_04  0.437457649204     potential  3.066435874
time  1311.618    cv_00  16.6268139885  cv_01  1.56295164845   cv_02  1.6195960733     cv_03  2.36430494928     cv_04  0.542869876259     potential  4.46063623
time  1312.62     cv_00  16.6295714303  cv_01  1.58458492044   cv_02  1.61920435051    cv_03  2.48698454921     cv_04  0.650965552854     potential  1.478080433
time  1313.622    cv_00  16.6619413028  cv_01  1.54797258894   cv_02  1.65415839437    cv_03  2.42089022996     cv_04  0.525068182348     potential  2.698759321
time  1314.624    cv_00  16.680224899   cv_01  1.60272693135   cv_02  1.63178564565    cv_03  2.46692342892     cv_04  0.61293597371      potential  1.72120537
time  1315.626    cv_00  16.6665603528  cv_01  1.56240172479   cv_02  1.61927707034    cv_03  2.41502069805     cv_04  0.607308728499     potential  3.296232656
time  1316.628    cv_00  16.4937460979  cv_01  1.60785156421   cv_02  1.64319498698    cv_03  2.37576144947     cv_04  0.578375982706     potential  5.103675348
time  1317.63     cv_00  16.3785143384  cv_01  1.60223708529   cv_02  1.62743897457    cv_03  2.41956695013     cv_04  0.616992241472     potential  4.334317717
time  1318.632    cv_00  16.8114973975  cv_01  1.57549376167   cv_02  1.6451168236     cv_03  2.37376258788     cv_04  0.569045239812     potential  4.512895006
time  1319.634    cv_00  16.5778699075  cv_01  1.56806449388   cv_02  1.63688311401    cv_03  2.47490858682     cv_04  0.547364578952     potential  3.111185575
time  1320.636    cv_00  16.0665728784  cv_01  1.61180101449   cv_02  1.64601957397    cv_03  2.37416795649     cv_04  0.575020745848     potential  7.320714543
time  1321.638    cv_00  16.7095198242  cv_01  1.60052381802   cv_02  1.67630008536    cv_03  2.06609523036     cv_04  0.589140777461     potential  5.259046505
time  1322.64     cv_00  16.8894869763  cv_01  1.60801195939   cv_02  1.64455556242    cv_03  2.10288007501     cv_04  0.641447036787     potential  2.937954083
time  1323.642    cv_00  16.4716939767  cv_01  1.60217552061   cv_02  1.65686987958    cv_03  2.35592454859     cv_04  0.521887554218     potential  6.765962692
time  1324.644    cv_00  16.4301333659  cv_01  1.5833166813    cv_02  1.6098691496     cv_03  2.38826028347     cv_04  0.498793958889     potential  4.759231657
time  1325.646    cv_00  16.4086120058  cv_01  1.56426673989   cv_02  1.64230938071    cv_03  2.45496606295     cv_04  0.627151577503     potential  4.019407524
time  1326.648    cv_00  16.1288534973  cv_01  1.6180520253    cv_02  1.64427156367    cv_03  2.27144619023     cv_04  0.562812911408     potential  8.537438535
time  1327.65     cv_00  16.8006971163  cv_01  1.61088163221   cv_02  1.66499711168    cv_03  2.26162626987     cv_04  0.555569071339     potential  4.239323809
time  1328.652    cv_00  16.6572195928  cv_01  1.63001444139   cv_02  1.64411037796    cv_03  2.19418179835     cv_04  0.501766231279     potential  3.05184014
time  1329.654    cv_00  17.0114382522  cv_01  1.56143697575   cv_02  1.66394888614    cv_03  2.22144037939     cv_04  0.581068041947     potential  3.555205216
time  1330.656    cv_00  16.7419563815  cv_01  1.57655210587   cv_02  1.61929766871    cv_03  2.22578199171     cv_04  0.592870210385     potential  6.387355973
time  1331.658    cv_00  16.3073200599  cv_01  1.60736615049   cv_02  1.60610395373    cv_03  2.29101533368     cv_04  0.675806274442     potential  5.678245562
time  1332.66     cv_00  16.1013871739  cv_01  1.59106148376   cv_02  1.66609917952    cv_03  2.27647433653     cv_04  0.495850714702     potential  10.17892103
time  1333.662    cv_00  16.8230497179  cv_01  1.61446890747   cv_02  1.63605989949    cv_03  2.45500361369     cv_04  0.531486014243     potential  1.334225156
time  1334.664    cv_00  16.6667290854  cv_01  1.60207828816   cv_02  1.70411313437    cv_03  2.21370885443     cv_04  0.523785604077     potential  3.143222697
time  1335.666    cv_00  16.075000218   cv_01  1.58614493419   cv_02  1.676857746      cv_03  2.24119498571     cv_04  0.54576043966      potential  9.896112442
time  1336.668    cv_00  16.2624749743  cv_01  1.55909820189   cv_02  1.67610997018    cv_03  2.21407146378     cv_04  0.443726099878     potential  7.970438241
time  1337.67     cv_00  16.5271057658  cv_01  1.62483344032   cv_02  1.67267049823    cv_03  2.2247829193      cv_04  0.561410503729     potential  4.917599176
time  1338.672    cv_00  16.2755338625  cv_01  1.62788713646   cv_02  1.65571881274    cv_03  2.22801007624     cv_04  0.62246435314      potential  6.979633048
time  1339.674    cv_00  16.3288513517  cv_01  1.59977117998   cv_02  1.60761508747    cv_03  2.31206873493     cv_04  0.475552747085     potential  6.168872198
time  1340.676    cv_00  16.350328791   cv_01  1.56097600473   cv_02  1.60489184431    cv_03  2.47892297936     cv_04  0.522756860441     potential  2.486299469
time  1341.678    cv_00  16.1277756023  cv_01  1.61099823388   cv_02  1.61823087145    cv_03  2.30953287023     cv_04  0.590921740116     potential  8.002577224
time  1342.68     cv_00  16.1416037239  cv_01  1.58645366924   cv_02  1.62266462463    cv_03  2.32139561916     cv_04  0.64602302134      potential  9.017220983
time  1343.682    cv_00  16.3157806828  cv_01  1.62737399334   cv_02  1.64485467213    cv_03  2.30576020185     cv_04  0.50832688714      potential  6.21985889
time  1344.684    cv_00  16.6256456383  cv_01  1.62576882704   cv_02  1.61373007838    cv_03  2.27011629395     cv_04  0.587148029846     potential  3.049720206
time  1345.686    cv_00  16.2345958443  cv_01  1.57489201012   cv_02  1.68456743524    cv_03  2.20238520265     cv_04  0.537237404475     potential  9.548196122
time  1346.688    cv_00  16.6079071833  cv_01  1.6254637575    cv_02  1.66972081493    cv_03  2.09943993716     cv_04  0.505169686743     potential  3.841168845
time  1347.69     cv_00  16.5065485187  cv_01  1.60415625736   cv_02  1.6485681553     cv_03  2.13933433351     cv_04  0.462500874115     potential  8.448914074
time  1348.692    cv_00  16.2326841569  cv_01  1.62826644371   cv_02  1.63978076068    cv_03  2.14626099465     cv_04  0.493764206822     potential  6.770429496
time  1349.694    cv_00  16.6528192297  cv_01  1.62744017916   cv_02  1.65581271232    cv_03  2.09566667917     cv_04  0.585307787074     potential  4.063403755
time  1350.696    cv_00  16.3483221146  cv_01  1.64234239665   cv_02  1.65890326855    cv_03  2.09471344408     cv_04  0.512555561181     potential  3.973259426
time  1351.698    cv_00  16.0641512245  cv_01  1.60895645334   cv_02  1.65122769942    cv_03  2.09140453783     cv_04  0.591355850221     potential  9.233282145
time  1352.7      cv_00  16.4435406277  cv_01  1.64088944675   cv_02  1.6625167526     cv_03  2.10626656043     cv_04  0.540202839972     potential  4.079651108
time  1353.702    cv_00  16.291932215   cv_01  1.6172421404    cv_02  1.63182157364    cv_03  2.10656282749     cv_04  0.574671435504     potential  8.509374437
time  1354.704    cv_00  16.3713476439  cv_01  1.6174996379    cv_02  1.58508707706    cv_03  2.18328585476     cv_04  0.717691743269     potential  2.79504503
time  1355.706    cv_00  16.3036157015  cv_01  1.64666078193   cv_02  1.65835684189    cv_03  2.10023215909     cv_04  0.566052823249     potential  4.435972375
time  1356.708    cv_00  16.629669393   cv_01  1.61355947787   cv_02  1.65923382681    cv_03  2.12857814132     cv_04  0.572306471005     potential  7.133154202
time  1357.71     cv_00  16.1310189253  cv_01  1.63211227141   cv_02  1.6598749327     cv_03  2.07982208386     cv_04  0.437029715062     potential  6.241217849
time  1358.712    cv_00  16.1302418776  cv_01  1.57757603452   cv_02  1.65142298104    cv_03  2.09477302141     cv_04  0.495662220807     potential  9.374654252
time  1359.714    cv_00  16.3975916836  cv_01  1.60200707328   cv_02  1.65531155421    cv_03  2.08746871873     cv_04  0.505469430272     potential  10.39394379
time  1360.716    cv_00  16.6824813835  cv_01  1.55720778521   cv_02  1.64095756412    cv_03  2.06574452244     cv_04  0.539272938771     potential  6.143032204
time  1361.718    cv_00  16.5456778017  cv_01  1.57248440125   cv_02  1.58791052194    cv_03  2.13465853692     cv_04  0.617277270478     potential  2.952722367
time  1362.72     cv_00  16.0992523839  cv_01  1.62689735738   cv_02  1.65115802611    cv_03  2.12562759283     cv_04  0.556727876664     potential  8.596369029
time  1363.722    cv_00  16.3163992023  cv_01  1.62200036141   cv_02  1.65024670047    cv_03  2.09139153763     cv_04  0.60117962837      potential  8.976944399
time  1364.724    cv_00  16.4841101969  cv_01  1.61746603392   cv_02  1.62454973431    cv_03  2.08672929549     cv_04  0.487867869775     potential  6.099656007
time  1365.726    cv_00  16.1427422961  cv_01  1.63379361435   cv_02  1.63626474055    cv_03  2.18213342014     cv_04  0.529921637465     potential  7.824497077
time  1366.728    cv_00  16.3325140837  cv_01  1.63904711285   cv_02  1.6875688979     cv_03  2.058206846       cv_04  0.542624064781     potential  3.734071728
time  1367.73     cv_00  16.2590071256  cv_01  1.5755681765    cv_02  1.70621248438    cv_03  2.08398795276     cv_04  0.564981981802     potential  4.981568134
time  1368.732    cv_00  16.2176592848  cv_01  1.57222295333   cv_02  1.66551360551    cv_03  2.11413210712     cv_04  0.560330846634     potential  10.2942326
time  1369.734    cv_00  16.6866807294  cv_01  1.59777231908   cv_02  1.63190263513    cv_03  2.12717567101     cv_04  0.487393742697     potential  6.826886465
time  1370.736    cv_00  16.7001500882  cv_01  1.61899881949   cv_02  1.64267574456    cv_03  1.87306812205     cv_04  0.547227834299     potential  3.602650212
time  1371.738    cv_00  16.2063209349  cv_01  1.56873009103   cv_02  1.63580717876    cv_03  1.88529158958     cv_04  0.580196771972     potential  6.401099734
time  1372.74     cv_00  16.6451488664  cv_01  1.58076033216   cv_02  1.60174314175    cv_03  1.88838383842     cv_04  0.589940415012     potential  2.68608292
time  1373.742    cv_00  16.4002989822  cv_01  1.57836735152   cv_02  1.62519374385    cv_03  1.88517195129     cv_04  0.559477720173     potential  6.556505013
time  1374.744    cv_00  16.3490920869  cv_01  1.57962975601   cv_02  1.60563697488    cv_03  2.0113936545      cv_04  0.65738443253      potential  5.413756911
time  1375.746    cv_00  16.3349766225  cv_01  1.60045439099   cv_02  1.62698867222    cv_03  1.77754880745     cv_04  0.610830312158     potential  5.700139898
time  1376.748    cv_00  16.5408791338  cv_01  1.59378769162   cv_02  1.63049194526    cv_03  1.60860886299     cv_04  0.513933509829     potential  4.65013957
time  1377.75     cv_00  16.784593316   cv_01  1.55376483577   cv_02  1.63407882554    cv_03  1.62426961893     cv_04  0.590011236173     potential  2.394304468
time  1378.752    cv_00  16.1397143829  cv_01  1.60156536036   cv_02  1.63912974804    cv_03  1.3504069495      cv_04  0.524977983474     potential  6.376650428
time  1379.754    cv_00  16.6097868685  cv_01  1.57182284324   cv_02  1.65490416252    cv_03  1.06164901517     cv_04  0.52988308345      potential  4.277855305
time  1380.756    cv_00  16.2945521425  cv_01  1.61338827663   cv_02  1.64399281877    cv_03  1.11360433531     cv_04  0.458414028208     potential  4.836645942
time  1381.758    cv_00  16.7662780273  cv_01  1.59046963254   cv_02  1.6250366234     cv_03  1.12575037073     cv_04  0.583247278792     potential  3.379552603
time  1382.76     cv_00  16.5041035494  cv_01  1.5529615008    cv_02  1.66023644058    cv_03  1.08637866971     cv_04  0.568961727396     potential  3.948474368
time  1383.762    cv_00  16.2909607826  cv_01  1.58889260957   cv_02  1.66314917989    cv_03  1.09673471675     cv_04  0.529223964145     potential  6.312978643
time  1384.764    cv_00  16.6081171469  cv_01  1.58967909485   cv_02  1.64831980595    cv_03  1.12262496464     cv_04  0.553524884627     potential  6.100067589
time  1385.766    cv_00  16.3981918327  cv_01  1.59826471129   cv_02  1.64981841901    cv_03  1.03646814984     cv_04  0.506531360412     potential  5.55016665
time  1386.768    cv_00  16.1619628321  cv_01  1.60485943576   cv_02  1.62068291777    cv_03  1.22987212224     cv_04  0.489136072732     potential  5.284748168
time  1387.77     cv_00  16.5675036817  cv_01  1.61518172997   cv_02  1.66522983274    cv_03  1.05125217393     cv_04  0.582948951582     potential  3.801371276
time  1388.772    cv_00  16.1739687024  cv_01  1.59189798164   cv_02  1.6326757471     cv_03  1.1881781047      cv_04  0.575010295572     potential  6.591912441
time  1389.774    cv_00  16.2969038631  cv_01  1.59441121089   cv_02  1.61095906994    cv_03  1.18170050377     cv_04  0.626994286112     potential  4.509545889
time  1390.776    cv_00  16.2590395527  cv_01  1.57599109353   cv_02  1.62099890943    cv_03  1.48295694553     cv_04  0.579124349722     potential  4.544851822
time  1391.778    cv_00  16.3763393308  cv_01  1.56742627784   cv_02  1.61918601634    cv_03  1.42663893617     cv_04  0.532199610028     potential  4.428390088
time  1392.78     cv_00  16.5042033097  cv_01  1.58224577857   cv_02  1.62050108663    cv_03  1.25649049928     cv_04  0.566803869733     potential  6.160306055
time  1393.782    cv_00  16.5420819576  cv_01  1.56474844599   cv_02  1.62313196901    cv_03  1.40072810818     cv_04  0.66666009381      potential  4.280101024
time  1394.784    cv_00  16.4430632708  cv_01  1.56962688445   cv_02  1.62552424399    cv_03  1.47051272864     cv_04  0.639390530773     potential  5.130463311
time  1395.786    cv_00  16.6785906838  cv_01  1.55892456778   cv_02  1.61978589435    cv_03  1.08024817152     cv_04  0.512966274372     potential  2.382585689
time  1396.788    cv_00  16.8033089845  cv_01  1.59522952111   cv_02  1.63820304944    cv_03  1.1184597036      cv_04  0.482665279015     potential  3.668854039
time  1397.79     cv_00  16.7922592765  cv_01  1.55967370223   cv_02  1.63572907531    cv_03  1.09205413656     cv_04  0.542218115136     potential  2.981221619
time  1398.792    cv_00  16.2461824664  cv_01  1.60593785566   cv_02  1.63686637963    cv_03  1.49144239002     cv_04  0.580233063546     potential  5.71467247
time  1399.794    cv_00  16.6325069194  cv_01  1.60593288918   cv_02  1.63110364214    cv_03  1.45197859801     cv_04  0.620657770322     potential  4.685714496
time  1400.796    cv_00  16.7300658112  cv_01  1.59603137397   cv_02  1.64335049442    cv_03  1.06756155087     cv_04  0.619611485337     potential  4.270745306
time  1401.798    cv_00  16.7859330336  cv_01  1.57326653008   cv_02  1.63050305313    cv_03  1.05243524759     cv_04  0.472853442966     potential  3.432748208
time  1402.8      cv_00  16.448227834   cv_01  1.58799143906   cv_02  1.5955111948     cv_03  1.18858081212     cv_04  0.574323890069     potential  3.149491253
time  1403.802    cv_00  16.7031822061  cv_01  1.55596124127   cv_02  1.66470674778    cv_03  1.07927675674     cv_04  0.525302504067     potential  3.80751119
time  1404.804    cv_00  16.5519389689  cv_01  1.5731681888    cv_02  1.62767239867    cv_03  1.18842624119     cv_04  0.586131845294     potential  6.472246095
time  1405.806    cv_00  16.4499135789  cv_01  1.56135102153   cv_02  1.63086043142    cv_03  1.73686864503     cv_04  0.596068546983     potential  4.744903553
time  1406.808    cv_00  16.8950243051  cv_01  1.56310881435   cv_02  1.61739059607    cv_03  1.14815378072     cv_04  0.579294034119     potential  2.232776531
time  1407.81     cv_00  16.7472455803  cv_01  1.55329179791   cv_02  1.6520441388     cv_03  1.23919165737     cv_04  0.566415563443     potential  5.152052878
time  1408.812    cv_00  16.9506650208  cv_01  1.56705118154   cv_02  1.64610229507    cv_03  1.26781638494     cv_04  0.662735813407     potential  3.556866767
time  1409.814    cv_00  16.539988492   cv_01  1.59780061179   cv_02  1.6195419302     cv_03  1.67979998307     cv_04  0.563057752407     potential  4.146798098
time  1410.816    cv_00  16.6807641351  cv_01  1.57136783492   cv_02  1.65131943629    cv_03  1.78737837734     cv_04  0.655871685988     potential  6.425345464
time  1411.818    cv_00  16.6682827211  cv_01  1.58587056376   cv_02  1.63311164813    cv_03  1.48652754849     cv_04  0.778990518774     potential  3.700335885
time  1412.82     cv_00  16.7181878153  cv_01  1.58223730466   cv_02  1.64973207117    cv_03  1.12782282056     cv_04  0.675441028128     potential  5.688255257
time  1413.822    cv_00  16.7904555961  cv_01  1.60690715368   cv_02  1.66461755044    cv_03  1.28301050403     cv_04  0.576610011675     potential  5.315414158
time  1414.824    cv_00  16.6317012665  cv_01  1.59107636611   cv_02  1.61740712487    cv_03  1.49861790869     cv_04  0.660423076196     potential  3.688568685
time  1415.826    cv_00  16.1458181904  cv_01  1.59999166452   cv_02  1.69846194895    cv_03  1.26845346277     cv_04  0.652705711992     potential  5.52836508
time  1416.828    cv_00  16.1708667929  cv_01  1.60781925274   cv_02  1.67994972564    cv_03  1.3404984153      cv_04  0.551597197458     potential  6.573600946
time  1417.83     cv_00  16.8313151453  cv_01  1.59542510318   cv_02  1.65109158694    cv_03  1.02408258237     cv_04  0.523527584472     potential  3.549148383
time  1418.832    cv_00  16.556050099   cv_01  1.60557755092   cv_02  1.68344013189    cv_03  1.14383841544     cv_04  0.479929998935     potential  4.712077198
time  1419.834    cv_00  16.3008913446  cv_01  1.59452275588   cv_02  1.68423929337    cv_03  1.4145654023      cv_04  0.566360459        potential  7.368098778
time  1420.836    cv_00  16.1024142991  cv_01  1.5841178206    cv_02  1.66391955008    cv_03  1.4077704202      cv_04  0.561806905709     potential  7.647104839
time  1421.838    cv_00  16.2978296881  cv_01  1.58046148458   cv_02  1.63564266056    cv_03  1.03638861474     cv_04  0.609808039585     potential  5.113576841
time  1422.84     cv_00  16.1056032502  cv_01  1.58640155033   cv_02  1.6206256391     cv_03  1.29214499515     cv_04  0.610932182726     potential  6.533582638
time  1423.842    cv_00  16.17495076    cv_01  1.54809349763   cv_02  1.627468802      cv_03  1.27333856891     cv_04  0.584989243925     potential  4.507513023
time  1424.844    cv_00  16.338000138   cv_01  1.57015484626   cv_02  1.61222828161    cv_03  1.48335537293     cv_04  0.575862749664     potential  4.389499194
time  1425.846    cv_00  16.1748991166  cv_01  1.58633547869   cv_02  1.65864369056    cv_03  1.41013274797     cv_04  0.542261320601     potential  8.306599725
time  1426.848    cv_00  16.6774454083  cv_01  1.53589330561   cv_02  1.64032048045    cv_03  1.41052163095     cv_04  0.62348914568      potential  2.751344296
time  1427.85     cv_00  16.5616641911  cv_01  1.55286222373   cv_02  1.64123448742    cv_03  1.54077384588     cv_04  0.599495097081     potential  4.762984503
time  1428.852    cv_00  16.5561927473  cv_01  1.53352265159   cv_02  1.63624556355    cv_03  1.30958800719     cv_04  0.569953747429     potential  3.254787086
time  1429.854    cv_00  16.0670740402  cv_01  1.60965978413   cv_02  1.63076636348    cv_03  1.2049288649      cv_04  0.597576721866     potential  7.269102871
time  1430.856    cv_00  16.3404226296  cv_01  1.60112480335   cv_02  1.63805756646    cv_03  1.55778755599     cv_04  0.568317591448     potential  6.648227056
time  1431.858    cv_00  16.8451028509  cv_01  1.60089344709   cv_02  1.63902671895    cv_03  1.57736484535     cv_04  0.662008021785     potential  3.855062006
time  1432.86     cv_00  16.7038536276  cv_01  1.54171950082   cv_02  1.64165582108    cv_03  1.68463802832     cv_04  0.623569513799     potential  2.727660126
time  1433.862    cv_00  16.3657949059  cv_01  1.54950376222   cv_02  1.66510198637    cv_03  1.71603838149     cv_04  0.573454184401     potential  5.414494578
time  1434.864    cv_00  16.2685268686  cv_01  1.58179421287   cv_02  1.62877624822    cv_03  1.63044329059     cv_04  0.620732710255     potential  5.7708302
time  1435.866    cv_00  16.2057591818  cv_01  1.60374663469   cv_02  1.63529306798    cv_03  1.75901609017     cv_04  0.582064085788     potential  6.339991803
time  1436.868    cv_00  16.1947401528  cv_01  1.58525196834   cv_02  1.6145651018     cv_03  1.70135566148     cv_04  0.633250676557     potential  4.82842651
time  1437.87     cv_00  16.7563881597  cv_01  1.58197409069   cv_02  1.63886730664    cv_03  1.65301833919     cv_04  0.738918917915     potential  4.750886814
time  1438.872    cv_00  16.5907924696  cv_01  1.60071701951   cv_02  1.61669359677    cv_03  1.55430574203     cv_04  0.556625177452     potential  3.994681094
time  1439.874    cv_00  17.0041444144  cv_01  1.57909306999   cv_02  1.66559346256    cv_03  1.7903294721      cv_04  0.572065659359     potential  3.078054023
time  1440.876    cv_00  16.6460681542  cv_01  1.53666194284   cv_02  1.66672889294    cv_03  1.60091751652     cv_04  0.557222021418     potential  2.95627749
time  1441.878    cv_00  16.2507234124  cv_01  1.60528924515   cv_02  1.64289291412    cv_03  1.68276762047     cv_04  0.729549363669     potential  6.18096609
time  1442.88     cv_00  16.8172108348  cv_01  1.58155798075   cv_02  1.61688975928    cv_03  1.81297387425     cv_04  0.723205606187     potential  2.462986164
time  1443.882    cv_00  16.7671720761  cv_01  1.58910037051   cv_02  1.61602049769    cv_03  1.6552254002      cv_04  0.663760694772     potential  3.130557962
time  1444.884    cv_00  16.6991659396  cv_01  1.59756778284   cv_02  1.63298739764    cv_03  1.64917131745     cv_04  0.56944023367      potential  5.740563909
time  1445.886    cv_00  16.8066914744  cv_01  1.57636938067   cv_02  1.64559167129    cv_03  1.77114341709     cv_04  0.627908042125     potential  5.695901585
time  1446.888    cv_00  16.6789532829  cv_01  1.56365004733   cv_02  1.63763407262    cv_03  1.62260278131     cv_04  0.598722347287     potential  5.801833837
time  1447.89     cv_00  16.4664917621  cv_01  1.56537139496   cv_02  1.71041306746    cv_03  1.61320992575     cv_04  0.623097985449     potential  3.22114241
time  1448.892    cv_00  16.3542679243  cv_01  1.61821437724   cv_02  1.68000944326    cv_03  1.6515120827      cv_04  0.624927376474     potential  5.502951747
time  1449.894    cv_00  16.26349383    cv_01  1.59325724195   cv_02  1.66245048125    cv_03  1.65850246183     cv_04  0.53460024194      potential  8.278594539
time  1450.896    cv_00  16.2174300946  cv_01  1.60675318709   cv_02  1.68451876722    cv_03  1.48898683514     cv_04  0.603051243469     potential  6.135629731
time  1451.898    cv_00  16.6052696633  cv_01  1.56255944107   cv_02  1.6213270746     cv_03  1.64222540745     cv_04  0.556643335927     potential  4.410744681
time  1452.9      cv_00  16.6963051942  cv_01  1.54780802805   cv_02  1.6401049905     cv_03  1.46691552795     cv_04  0.539195952833     potential  4.300780601
time  1453.902    cv_00  16.2319245933  cv_01  1.56497514125   cv_02  1.62324451932    cv_03  1.53161898869     cv_04  0.560001959322     potential  5.540920564
time  1454.904    cv_00  16.8334650083  cv_01  1.5725431384    cv_02  1.61708891875    cv_03  1.19175615418     cv_04  0.645586489474     potential  3.570800265
time  1455.906    cv_00  16.4712913005  cv_01  1.59543527413   cv_02  1.60559367725    cv_03  1.38342010303     cv_04  0.642312203192     potential  4.210907958
time  1456.908    cv_00  16.3196699561  cv_01  1.56086187432   cv_02  1.61961090932    cv_03  1.1760299793      cv_04  0.649200395861     potential  4.483298279
time  1457.91     cv_00  16.3323172417  cv_01  1.55797101411   cv_02  1.61977857892    cv_03  1.02298790546     cv_04  0.667532095865     potential  3.125320001
time  1458.912    cv_00  16.6148328423  cv_01  1.54631463326   cv_02  1.6163791396     cv_03  1.19609482775     cv_04  0.657338994738     potential  2.914088068
time  1459.914    cv_00  16.7906109641  cv_01  1.56652050021   cv_02  1.60333941058    cv_03  1.19964859231     cv_04  0.678850006678     potential  2.572850777
time  1460.916    cv_00  16.3533558507  cv_01  1.53841630662   cv_02  1.63286453492    cv_03  1.2590133765      cv_04  0.65387399028      potential  3.791867453
time  1461.918    cv_00  16.5334648168  cv_01  1.5570031124    cv_02  1.59713118893    cv_03  1.24024231586     cv_04  0.597744481491     potential  2.83786583
time  1462.92     cv_00  16.1393111556  cv_01  1.57228592509   cv_02  1.63166407884    cv_03  1.04658653494     cv_04  0.575324188062     potential  5.501921959
time  1463.922    cv_00  16.7963046929  cv_01  1.59368450466   cv_02  1.62631860359    cv_03  1.06688477043     cv_04  0.651255335697     potential  4.017652731
time  1464.924    cv_00  16.489062761   cv_01  1.57201736856   cv_02  1.59760207319    cv_03  1.30926208859     cv_04  0.691181304467     potential  3.432721714
time  1465.926    cv_00  16.4677961267  cv_01  1.59394537344   cv_02  1.62462402925    cv_03  1.02271534083     cv_04  0.555792800438     potential  5.173615904
time  1466.928    cv_00  16.3431165221  cv_01  1.5941718554    cv_02  1.61009872084    cv_03  0.631322839243    cv_04  0.66562580393      potential  5.885196949
time  1467.93     cv_00  16.5831744763  cv_01  1.58632088641   cv_02  1.61036031217    cv_03  0.504810157625    cv_04  0.706154442471     potential  5.797145316
time  1468.932    cv_00  16.3303272709  cv_01  1.58994601474   cv_02  1.63465210633    cv_03  0.748030167385    cv_04  0.591099414287     potential  9.959380366
time  1469.934    cv_00  16.0404846488  cv_01  1.61046219706   cv_02  1.65546302813    cv_03  0.590798596848    cv_04  0.60833365886      potential  9.500711887
time  1470.936    cv_00  16.6162120791  cv_01  1.61776502042   cv_02  1.67335337737    cv_03  0.481712818169    cv_04  0.638695275756     potential  6.327470867
time  1471.938    cv_00  16.6156070668  cv_01  1.61619236134   cv_02  1.67886141984    cv_03  0.270402305495    cv_04  0.685477653123     potential  5.352236168
time  1472.94     cv_00  16.1313011826  cv_01  1.59919166857   cv_02  1.62973811178    cv_03  0.215876429772    cv_04  0.57453350136      potential  8.358813314
time  1473.942    cv_00  16.4873303777  cv_01  1.6002942984    cv_02  1.63246276972    cv_03  0.347271119242    cv_04  0.584781637772     potential  9.720452821
time  1474.944    cv_00  16.6970913425  cv_01  1.55366958789   cv_02  1.62039274298    cv_03  0.225405891606    cv_04  0.583163389497     potential  4.850963672
time  1475.946    cv_00  16.3035324944  cv_01  1.53649651947   cv_02  1.65924612745    cv_03  0.170906748122    cv_04  0.622151304027     potential  7.225100648
time  1476.948    cv_00  16.2233227648  cv_01  1.57595752121   cv_02  1.71245285602    cv_03  0.332672779034    cv_04  0.480125196875     potential  8.585892003
time  1477.95     cv_00  16.3709406034  cv_01  1.60680504247   cv_02  1.70255414434    cv_03  0.442274355644    cv_04  0.600994927959     potential  6.672291805
time  1478.952    cv_00  16.3672351311  cv_01  1.59503856505   cv_02  1.6528863978     cv_03  0.31681313131     cv_04  0.619253546506     potential  11.99111986
time  1479.954    cv_00  17.0506148517  cv_01  1.56598019306   cv_02  1.64279169492    cv_03  0.222753850216    cv_04  0.675520274351     potential  3.270058959
time  1480.956    cv_00  16.8911559993  cv_01  1.54512453991   cv_02  1.66783797327    cv_03  0.206343219212    cv_04  0.549720837404     potential  6.189426812
time  1481.958    cv_00  16.5617167589  cv_01  1.52977299854   cv_02  1.64119925374    cv_03  0.172526340981    cv_04  0.606677017212     potential  4.675511192
time  1482.96     cv_00  16.76265557    cv_01  1.5509041116    cv_02  1.69367734677    cv_03  0.216572545258    cv_04  0.649744699082     potential  5.71730349
time  1483.962    cv_00  16.3827243917  cv_01  1.58318023774   cv_02  1.68364046424    cv_03  0.108444002309    cv_04  0.468494713648     potential  10.38699685
time  1484.964    cv_00  16.6780606111  cv_01  1.56000848082   cv_02  1.72778315582    cv_03  0.136585891543    cv_04  0.488051896875     potential  2.784337065
time  1485.966    cv_00  16.5241959056  cv_01  1.55938110352   cv_02  1.69724624249    cv_03  0.12896339082     cv_04  0.460554942096     potential  8.496103104
time  1486.968    cv_00  16.2086342573  cv_01  1.56141745327   cv_02  1.68672445322    cv_03  0.114799400107    cv_04  0.473260241816     potential  9.990528713
time  1487.97     cv_00  16.3057168172  cv_01  1.54946841832   cv_02  1.69482417714    cv_03  0.145118646256    cv_04  0.551901665458     potential  9.434223211
time  1488.972    cv_00  16.0120447457  cv_01  1.60265547121   cv_02  1.65575750548    cv_03  0.301247325107    cv_04  0.582855460128     potential  10.74718741
time  1489.974    cv_00  16.3256098626  cv_01  1.53972139705   cv_02  1.70579611001    cv_03  0.191440354099    cv_04  0.446588023946     potential  7.398615582
time  1490.976    cv_00  16.5421620846  cv_01  1.54452779239   cv_02  1.68672812262    cv_03  0.300938570426    cv_04  0.55619714343      potential  9.887831777
time  1491.978    cv_00  16.7548242623  cv_01  1.55893278128   cv_02  1.66705914208    cv_03  0.148427244115    cv_04  0.477094489693     potential  8.800712788
time  1492.98     cv_00  16.2740455302  cv_01  1.56744041746   cv_02  1.64054161692    cv_03  0.227316362122    cv_04  0.562143467251     potential  11.36085638
time  1493.982    cv_00  16.4453413061  cv_01  1.56030371087   cv_02  1.62313261265    cv_03  0.187336145076    cv_04  0.509223536037     potential  7.265819797
time  1494.984    cv_00  16.1908287595  cv_01  1.51816832352   cv_02  1.66856574608    cv_03  0.215134685701    cv_04  0.51996914504      potential  6.015946771
time  1495.986    cv_00  16.421591672   cv_01  1.54264108846   cv_02  1.63327647302    cv_03  0.210431472379    cv_04  0.519117869813     potential  7.516238109
time  1496.988    cv_00  16.6360045432  cv_01  1.52218541199   cv_02  1.64307112686    cv_03  0.534171095897    cv_04  0.466643326132     potential  5.098105826
time  1497.99     cv_00  16.5718239749  cv_01  1.53791550076   cv_02  1.62643206072    cv_03  0.528984337128    cv_04  0.501669476421     potential  6.868767817
time  1498.992    cv_00  16.7569652012  cv_01  1.54234852268   cv_02  1.64415766822    cv_03  0.536774042847    cv_04  0.68098289713      potential  6.382662084
time  1499.994    cv_00  16.9787665775  cv_01  1.54958575103   cv_02  1.61086725102    cv_03  0.471561199388    cv_04  0.51608129054      potential  4.031627866
time  1500.996    cv_00  16.6164520154  cv_01  1.58630032191   cv_02  1.60844239703    cv_03  0.622725610849    cv_04  0.597351786501     potential  5.590519852
time  1501.998    cv_00  16.6000783097  cv_01  1.54383272703   cv_02  1.60685450995    cv_03  0.468250036368    cv_04  0.448425430094     potential  5.085472134
time  1503        cv_00  16.5967003001  cv_01  1.54629077224   cv_02  1.62563341726    cv_03  0.572609489557    cv_04  0.567230775879     potential  7.680742488
time  1504.002    cv_00  17.0552131294  cv_01  1.54446526504   cv_02  1.62963356241    cv_03  0.368039592969    cv_04  0.705279499022     potential  2.97006628
time  1505.004    cv_00  16.9593628696  cv_01  1.55378679838   cv_02  1.63294686748    cv_03  0.488477691361    cv_04  0.338952108614     potential  5.30425477
time  1506.006    cv_00  17.3147762498  cv_01  1.56023694371   cv_02  1.66183415456    cv_03  0.380119501521    cv_04  0.593175703848     potential  2.802471957
time  1507.008    cv_00  17.3932140121  cv_01  1.5545798957    cv_02  1.66813921544    cv_03  0.426077082651    cv_04  0.53308145589      potential  2.11920683
time  1508.01     cv_00  16.8641627718  cv_01  1.56971909728   cv_02  1.65091365423    cv_03  0.555702245661    cv_04  0.600753037686     potential  9.385638991
time  1509.012    cv_00  16.8826549159  cv_01  1.5905799468    cv_02  1.61373932306    cv_03  0.541121573364    cv_04  0.562539099549     potential  5.615350428
time  1510.014    cv_00  17.0018931437  cv_01  1.60247477601   cv_02  1.61642913093    cv_03  0.469843520815    cv_04  0.584931709604     potential  4.322346286
time  1511.016    cv_00  16.7613144733  cv_01  1.54351148332   cv_02  1.63023791792    cv_03  0.371264094523    cv_04  0.424894182243     potential  7.496837805
time  1512.018    cv_00  17.0428648881  cv_01  1.5444120159    cv_02  1.64177879343    cv_03  0.224860116889    cv_04  0.550623396314     potential  3.721878966
time  1513.02     cv_00  16.766563937   cv_01  1.53908724164   cv_02  1.66021520634    cv_03  0.481587014574    cv_04  0.564002821325     potential  9.176441851
time  1514.022    cv_00  16.8827841705  cv_01  1.55722658859   cv_02  1.69382109838    cv_03  0.410912760012    cv_04  0.577914884006     potential  6.467343648
time  1515.024    cv_00  17.1966224389  cv_01  1.58945639411   cv_02  1.62972537732    cv_03  0.328580432461    cv_04  0.521644938767     potential  3.140933814
time  1516.026    cv_00  17.0712787028  cv_01  1.59895836142   cv_02  1.66219812805    cv_03  0.409353992514    cv_04  0.469872424996     potential  6.312177074
time  1517.028    cv_00  16.9337098342  cv_01  1.55996847364   cv_02  1.67627468974    cv_03  0.237420343788    cv_04  0.566739730542     potential  7.576657567
time  1518.03     cv_00  16.7198396072  cv_01  1.582255146     cv_02  1.6318642243     cv_03  0.193734793112    cv_04  0.461092460771     potential  7.858905453
time  1519.032    cv_00  16.7388539135  cv_01  1.56275902919   cv_02  1.61573719695    cv_03  0.170672917049    cv_04  0.45490036789      potential  4.390356383
time  1520.034    cv_00  16.7159899124  cv_01  1.61481963854   cv_02  1.66518594692    cv_03  0.178616495021    cv_04  0.627059975162     potential  5.605874869
time  1521.036    cv_00  16.6989958522  cv_01  1.61981955962   cv_02  1.6882485561     cv_03  0.243871824711    cv_04  0.474032753079     potential  5.091586381
time  1522.038    cv_00  16.9120957519  cv_01  1.59502226213   cv_02  1.63128672246    cv_03  0.283928451999    cv_04  0.516236305816     potential  6.536260401
time  1523.04     cv_00  16.6189067363  cv_01  1.61638104668   cv_02  1.62070487426    cv_03  0.151632225241    cv_04  0.52326340535      potential  3.684503159
time  1524.042    cv_00  16.8856319275  cv_01  1.63470315172   cv_02  1.65925177693    cv_03  0.277746518015    cv_04  0.601056629067     potential  2.983073361
time  1525.044    cv_00  16.4163331195  cv_01  1.61580344347   cv_02  1.61378181456    cv_03  0.335100624738    cv_04  0.528781641996     potential  5.406786189
time  1526.046    cv_00  16.7034644857  cv_01  1.61697499292   cv_02  1.63046099913    cv_03  0.696281314283    cv_04  0.597577602457     potential  4.211977939
time  1527.048    cv_00  16.9660257335  cv_01  1.59323833755   cv_02  1.65407535495    cv_03  0.310034637086    cv_04  0.486494334244     potential  8.418394269
time  1528.05     cv_00  16.451021242   cv_01  1.62463669492   cv_02  1.65149605642    cv_03  0.306973564611    cv_04  0.536503555829     potential  8.017471437
time  1529.052    cv_00  16.4036018894  cv_01  1.63773431125   cv_02  1.66831854118    cv_03  0.222791413211    cv_04  0.469703666847     potential  6.011100412
time  1530.054    cv_00  16.2759181212  cv_01  1.58294170875   cv_02  1.59249728818    cv_03  0.598871552798    cv_04  0.582012016799     potential  4.623622661
time  1531.056    cv_00  16.2057082043  cv_01  1.57351146939   cv_02  1.63505624434    cv_03  0.37449730317     cv_04  0.515212132968     potential  11.0354399
time  1532.058    cv_00  16.5518840827  cv_01  1.58092524095   cv_02  1.61113392669    cv_03  0.349936535879    cv_04  0.516098399152     potential  7.623741022
time  1533.06     cv_00  16.2302918641  cv_01  1.62098689878   cv_02  1.64355834845    cv_03  0.477706602811    cv_04  0.614994883859     potential  8.265031218
time  1534.062    cv_00  16.0672028353  cv_01  1.60068003557   cv_02  1.6547594042     cv_03  0.46136649728     cv_04  0.563259459166     potential  10.82878618
time  1535.064    cv_00  16.324313275   cv_01  1.6207200092    cv_02  1.60166092874    cv_03  0.59933130279     cv_04  0.471851487491     potential  4.451873276
time  1536.066    cv_00  16.3197090712  cv_01  1.59625083861   cv_02  1.62268689195    cv_03  0.50312511012     cv_04  0.559069939084     potential  10.95808333
time  1537.068    cv_00  16.9244903041  cv_01  1.58033603745   cv_02  1.60989524788    cv_03  0.555846791289    cv_04  0.458922553899     potential  4.877077475
time  1538.07     cv_00  16.6607725829  cv_01  1.59944003972   cv_02  1.61120157399    cv_03  0.439666932361    cv_04  0.511837262153     potential  7.723625518
time  1539.072    cv_00  16.8186458755  cv_01  1.57392285924   cv_02  1.59024151181    cv_03  0.61993632086     cv_04  0.57340169899      potential  2.525169554
time  1540.074    cv_00  16.230725589   cv_01  1.60119519043   cv_02  1.60807208656    cv_03  0.367547612513    cv_04  0.53255261299      potential  6.347450034
time  1541.076    cv_00  16.6000253611  cv_01  1.6179356316    cv_02  1.63900467312    cv_03  0.24582519417     cv_04  0.510594410656     potential  7.653276426
time  1542.078    cv_00  16.6747259525  cv_01  1.59234349068   cv_02  1.67851949219    cv_03  0.159916330082    cv_04  0.402810279105     potential  8.824226807
time  1543.08     cv_00  16.1615732744  cv_01  1.60679028742   cv_02  1.6811714994     cv_03  0.153999354965    cv_04  0.482702850019     potential  10.40498614
time  1544.082    cv_00  16.280442003   cv_01  1.60521853492   cv_02  1.67204455252    cv_03  0.171088843757    cv_04  0.624936411962     potential  11.02895813
time  1545.084    cv_00  16.0811695033  cv_01  1.56135126658   cv_02  1.68141522703    cv_03  0.119482247466    cv_04  0.478301894755     potential  10.29253974
time  1546.086    cv_00  17.086006633   cv_01  1.55285140849   cv_02  1.69814859463    cv_03  0.161159059328    cv_04  0.521552468525     potential  2.138750244
time  1547.088    cv_00  16.757458524   cv_01  1.5877495986    cv_02  1.71637253704    cv_03  0.320180836463    cv_04  0.515181286604     potential  4.497456367
time  1548.09     cv_00  16.3774417077  cv_01  1.56963327189   cv_02  1.69784153951    cv_03  0.154692018531    cv_04  0.487590801204     potential  11.92982053
time  1549.092    cv_00  16.628140425   cv_01  1.58456385524   cv_02  1.71972362219    cv_03  0.149218018549    cv_04  0.574683560485     potential  4.738934975
time  1550.094    cv_00  16.2218623277  cv_01  1.5836330285    cv_02  1.72818231261    cv_03  0.194460942272    cv_04  0.461737699145     potential  6.519040355
time  1551.096    cv_00  16.6564275777  cv_01  1.63076776438   cv_02  1.69723368829    cv_03  0.208723807678    cv_04  0.513149036104     potential  3.604780815
time  1552.098    cv_00  16.3073882261  cv_01  1.5958174723    cv_02  1.71134272076    cv_03  0.162461222569    cv_04  0.372741257384     potential  7.423439367
time  1553.1      cv_00  16.8324431575  cv_01  1.58109644184   cv_02  1.69341447213    cv_03  0.518582507737    cv_04  0.562226397776     potential  6.492954521
time  1554.102    cv_00  16.6836514871  cv_01  1.57983446592   cv_02  1.67057158297    cv_03  0.475441381895    cv_04  0.437400031432     potential  11.91359803
time  1555.104    cv_00  16.1244482799  cv_01  1.56693103095   cv_02  1.68987257193    cv_03  0.377018866835    cv_04  0.494940451066     potential  10.86464934
time  1556.106    cv_00  16.8122896757  cv_01  1.54158687848   cv_02  1.71828187498    cv_03  0.177321091469    cv_04  0.443994713819     potential  2.709459999
time  1557.108    cv_00  17.0730885024  cv_01  1.58274384219   cv_02  1.65418847921    cv_03  0.210814016825    cv_04  0.53914158097      potential  5.354719056
time  1558.11     cv_00  16.9543166556  cv_01  1.55337036464   cv_02  1.69738437618    cv_03  0.179064695919    cv_04  0.435129965224     potential  4.300722044
time  1559.112    cv_00  17.0481997712  cv_01  1.56158717072   cv_02  1.7165334355     cv_03  0.468897889771    cv_04  0.626285833911     potential  1.894312906
time  1560.114    cv_00  17.196484937   cv_01  1.5713795415    cv_02  1.64479856859    cv_03  0.552345976483    cv_04  0.633825593634     potential  4.047169803
time  1561.116    cv_00  17.1469550549  cv_01  1.56409009497   cv_02  1.63992019986    cv_03  0.566490807218    cv_04  0.711752942697     potential  3.511871939
time  1562.118    cv_00  17.2874689363  cv_01  1.59999760549   cv_02  1.68139921745    cv_03  0.492519299486    cv_04  0.505944362063     potential  2.195321881
time  1563.12     cv_00  17.2597196378  cv_01  1.57128966238   cv_02  1.67825860728    cv_03  0.411290927656    cv_04  0.458764876667     potential  3.822081922
time  1564.122    cv_00  17.3706907355  cv_01  1.58633864711   cv_02  1.67340355204    cv_03  0.510247227151    cv_04  0.624206520191     potential  2.352599223
time  1565.124    cv_00  17.2832730863  cv_01  1.62188964347   cv_02  1.68203332206    cv_03  0.489749308632    cv_04  0.52503801948      potential  1.435240143
time  1566.126    cv_00  17.3828578108  cv_01  1.58318956825   cv_02  1.6646300054     cv_03  0.542217833147    cv_04  0.542758582299     potential  2.725159117
time  1567.128    cv_00  17.3484463959  cv_01  1.57642259605   cv_02  1.66971265657    cv_03  0.318399797198    cv_04  0.538892492187     potential  2.660318512
time  1568.13     cv_00  17.4953568271  cv_01  1.58134783698   cv_02  1.67209186354    cv_03  0.358927567148    cv_04  0.552130813485     potential  1.675865419
time  1569.132    cv_00  16.991122554   cv_01  1.53411798429   cv_02  1.66378969507    cv_03  0.413859734932    cv_04  0.486463549921     potential  6.193686593
time  1570.134    cv_00  16.2290790135  cv_01  1.52009184805   cv_02  1.66803910432    cv_03  0.49495448417     cv_04  0.512957013292     potential  5.863771233
time  1571.136    cv_00  16.341273851   cv_01  1.5754843169    cv_02  1.69621690021    cv_03  0.137065654104    cv_04  0.58630492564      potential  11.17914422
time  1572.138    cv_00  16.8034181739  cv_01  1.5845111778    cv_02  1.67603006282    cv_03  0.193490837081    cv_04  0.630288982074     potential  8.488895336
time  1573.14     cv_00  16.7605766883  cv_01  1.60509903758   cv_02  1.67736063439    cv_03  0.198267291148    cv_04  0.525247660525     potential  8.273233834
time  1574.142    cv_00  16.9993527956  cv_01  1.5559847376    cv_02  1.65312551737    cv_03  0.135824372773    cv_04  0.460572651218     potential  4.536443704
time  1575.144    cv_00  16.7326687332  cv_01  1.55567846513   cv_02  1.69876472754    cv_03  0.302384838368    cv_04  0.59251314774      potential  7.981568766
time  1576.146    cv_00  16.105331839   cv_01  1.55096117533   cv_02  1.65802910154    cv_03  0.574538714941    cv_04  0.550665507776     potential  10.18738199
time  1577.148    cv_00  16.7881913998  cv_01  1.56254207217   cv_02  1.60589487054    cv_03  0.617873408393    cv_04  0.670577322536     potential  3.983446857
time  1578.15     cv_00  17.0186133693  cv_01  1.59567055289   cv_02  1.64158476597    cv_03  0.627675572952    cv_04  0.588263251606     potential  5.392361722
time  1579.152    cv_00  16.6883238325  cv_01  1.63502194531   cv_02  1.6408653918     cv_03  0.692208937405    cv_04  0.678731575085     potential  2.519058429
time  1580.154    cv_00  16.5640504778  cv_01  1.61799162541   cv_02  1.6319391253     cv_03  0.721041609775    cv_04  0.668623389106     potential  4.8468426
time  1581.156    cv_00  16.5472028715  cv_01  1.57976256184   cv_02  1.63114048932    cv_03  0.586674351019    cv_04  0.453515756348     potential  11.14169217
time  1582.158    cv_00  16.3884936024  cv_01  1.62748984799   cv_02  1.63173437563    cv_03  0.548520013507    cv_04  0.517084933376     potential  7.596853026
time  1583.16     cv_00  16.5304857717  cv_01  1.62466840156   cv_02  1.6275161105     cv_03  0.562044932439    cv_04  0.593811850182     potential  6.939840589
time  1584.162    cv_00  16.8417061953  cv_01  1.54984777445   cv_02  1.6557094255     cv_03  0.490620632691    cv_04  0.684127942411     potential  8.090453765
time  1585.164    cv_00  16.3302866327  cv_01  1.54441571821   cv_02  1.65104667989    cv_03  0.379952966676    cv_04  0.626199482984     potential  9.770758855
time  1586.166    cv_00  16.2590552575  cv_01  1.5628785056    cv_02  1.61349754323    cv_03  0.486941423126    cv_04  0.624273799466     potential  7.827602196
time  1587.168    cv_00  16.0420378216  cv_01  1.55919460297   cv_02  1.66592549768    cv_03  0.431203828662    cv_04  0.490075406654     potential  11.17283796
time  1588.17     cv_00  16.0916808015  cv_01  1.61410408742   cv_02  1.67625563787    cv_03  0.550608683957    cv_04  0.624622095366     potential  8.579672341
time  1589.172    cv_00  16.7842399251  cv_01  1.59994859254   cv_02  1.6187511892     cv_03  0.893855858088    cv_04  0.729319946162     potential  1.924820245
time  1590.174    cv_00  16.5601691464  cv_01  1.56605199541   cv_02  1.62860353915    cv_03  0.929573021566    cv_04  0.641415813443     potential  5.270653197
time  1591.176    cv_00  16.1571431688  cv_01  1.55923590643   cv_02  1.68980475969    cv_03  0.983481910415    cv_04  0.466855600291     potential  6.722654383
time  1592.178    cv_00  16.5719018362  cv_01  1.50272472857   cv_02  1.69584460797    cv_03  0.774236775293    cv_04  0.545711712278     potential  4.515260539
time  1593.18     cv_00  17.0471123149  cv_01  1.51925940415   cv_02  1.67197551218    cv_03  0.739467458558    cv_04  0.499746768331     potential  3.331452525
time  1594.182    cv_00  16.8272327478  cv_01  1.50442902619   cv_02  1.66729414492    cv_03  0.830888131009    cv_04  0.663629198987     potential  2.448589418
time  1595.184    cv_00  16.4979029369  cv_01  1.54084953618   cv_02  1.64855427088    cv_03  0.818310071492    cv_04  0.373770854602     potential  8.384637033
time  1596.186    cv_00  16.5562298162  cv_01  1.53293404951   cv_02  1.62996962219    cv_03  0.775530471661    cv_04  0.552885266972     potential  6.368381875
time  1597.188    cv_00  16.2323832274  cv_01  1.57808725732   cv_02  1.66074470426    cv_03  0.958179334146    cv_04  0.66648880439      potential  7.077421766
time  1598.19     cv_00  16.2831912508  cv_01  1.55068187637   cv_02  1.64250853567    cv_03  0.723586272429    cv_04  0.447530683167     potential  9.875220255
time  1599.192    cv_00  16.1511712267  cv_01  1.56775205126   cv_02  1.63992781431    cv_03  0.732372617549    cv_04  0.502962340353     potential  10.38465421
time  1600.194    cv_00  16.7106590474  cv_01  1.56186873174   cv_02  1.63765374458    cv_03  0.747609475226    cv_04  0.684118807775     potential  7.880992663
time  1601.196    cv_00  16.6394342143  cv_01  1.57109011531   cv_02  1.60908900972    cv_03  0.770727175425    cv_04  0.513474878414     potential  4.900168452
time  1602.198    cv_00  16.5529005373  cv_01  1.55314441657   cv_02  1.61676211503    cv_03  0.78578718365     cv_04  0.531986664213     potential  6.288557204
time  1603.2      cv_00  16.3031683306  cv_01  1.56166317553   cv_02  1.61012638263    cv_03  0.744100185673    cv_04  0.540730078136     potential  6.131734325
time  1604.202    cv_00  16.2393054817  cv_01  1.55922587224   cv_02  1.62026096058    cv_03  0.728370022909    cv_04  0.487896537568     potential  7.725309616
time  1605.204    cv_00  16.2499493946  cv_01  1.54546440075   cv_02  1.63040022381    cv_03  0.819762627533    cv_04  0.629022648939     potential  7.161643193
time  1606.206    cv_00  16.6150787657  cv_01  1.59640450358   cv_02  1.63140717637    cv_03  0.801701647416    cv_04  0.634653805294     potential  7.021676242
time  1607.208    cv_00  16.5191555416  cv_01  1.61488682874   cv_02  1.65166040113    cv_03  0.775838205231    cv_04  0.544715119066     potential  7.97681989
time  1608.21     cv_00  16.5796777055  cv_01  1.60215799326   cv_02  1.62199213074    cv_03  0.759130623701    cv_04  0.601206838065     potential  6.445124248
time  1609.212    cv_00  17.1691548191  cv_01  1.57278410223   cv_02  1.65334529048    cv_03  0.76398479097     cv_04  0.623392810304     potential  3.964686073
time  1610.214    cv_00  17.197708628   cv_01  1.57574133463   cv_02  1.65583963075    cv_03  0.711374603047    cv_04  0.524680577307     potential  4.252250796
time  1611.216    cv_00  16.1508453906  cv_01  1.58988377947   cv_02  1.64332977446    cv_03  0.753975901949    cv_04  0.547588153274     potential  11.07570516
time  1612.218    cv_00  17.0061661975  cv_01  1.60129466447   cv_02  1.67500924986    cv_03  0.686485674033    cv_04  0.585690023816     potential  5.129493565
time  1613.22     cv_00  16.6183746782  cv_01  1.55198613667   cv_02  1.63251940861    cv_03  0.87999666301     cv_04  0.639714004454     potential  6.314993726
time  1614.222    cv_00  16.5859161785  cv_01  1.54361640433   cv_02  1.62189505589    cv_03  0.779707296618    cv_04  0.541650606676     potential  6.900269034
time  1615.224    cv_00  17.1271922729  cv_01  1.57274772131   cv_02  1.64555327979    cv_03  0.814503792679    cv_04  0.570277076564     potential  4.171796878
time  1616.226    cv_00  16.6170373567  cv_01  1.54309950911   cv_02  1.61101454314    cv_03  0.793309520523    cv_04  0.591396575715     potential  4.583584537
time  1617.228    cv_00  16.5276786308  cv_01  1.56050408463   cv_02  1.62633424462    cv_03  0.848939334514    cv_04  0.506859615054     potential  8.676788273
time  1618.23     cv_00  16.2985675814  cv_01  1.55281648683   cv_02  1.62796945171    cv_03  0.868360923665    cv_04  0.611953983499     potential  7.222386729
time  1619.232    cv_00  16.1933372704  cv_01  1.53729997546   cv_02  1.66864902814    cv_03  0.994936413132    cv_04  0.584652251021     potential  5.19909343
time  1620.234    cv_00  16.9081287055  cv_01  1.54128725326   cv_02  1.66537281213    cv_03  0.932158401667    cv_04  0.667666469874     potential  3.044866096
time  1621.236    cv_00  17.2792342126  cv_01  1.54115096431   cv_02  1.65879222531    cv_03  0.654785266743    cv_04  0.442473388569     potential  2.183054207
time  1622.238    cv_00  16.9988486632  cv_01  1.58150389492   cv_02  1.63379920123    cv_03  0.757318984757    cv_04  0.621884482932     potential  5.279488649
time  1623.24     cv_00  17.0761168575  cv_01  1.5977989467    cv_02  1.68696156199    cv_03  0.703799797379    cv_04  0.711824050107     potential  3.216916778
time  1624.242    cv_00  17.2194219019  cv_01  1.55389291062   cv_02  1.64747423116    cv_03  0.753626212583    cv_04  0.571201099187     potential  3.883851267
time  1625.244    cv_00  16.2685665302  cv_01  1.56860377051   cv_02  1.63253454761    cv_03  0.731583442563    cv_04  0.767111880222     potential  7.095078241
time  1626.246    cv_00  16.2023609101  cv_01  1.56301116692   cv_02  1.68532811057    cv_03  0.716881911897    cv_04  0.575691186771     potential  12.45000879
time  1627.248    cv_00  16.2651187155  cv_01  1.55937977151   cv_02  1.66411545497    cv_03  0.746274526226    cv_04  0.751701180462     potential  9.251053559
time  1628.25     cv_00  16.9089472719  cv_01  1.55067893321   cv_02  1.63843284129    cv_03  0.681794955024    cv_04  0.50272322758      potential  7.702777074
time  1629.252    cv_00  16.53294135    cv_01  1.55308181901   cv_02  1.63039916193    cv_03  0.793355889083    cv_04  0.535187859771     potential  10.54365045
time  1630.254    cv_00  16.2185027997  cv_01  1.56015838139   cv_02  1.6434702605     cv_03  0.666305539596    cv_04  0.528273940899     potential  11.9466423
time  1631.256    cv_00  16.2670826951  cv_01  1.54966831884   cv_02  1.68950716815    cv_03  0.694725830954    cv_04  0.595843551472     potential  11.13427003
time  1632.258    cv_00  16.3272012374  cv_01  1.59328016589   cv_02  1.68938777758    cv_03  0.730018854637    cv_04  0.583006012889     potential  11.43772851
time  1633.26     cv_00  17.4157853516  cv_01  1.57844336828   cv_02  1.63942959159    cv_03  0.801967223945    cv_04  0.554342652626     potential  1.001727851
time  1634.262    cv_00  17.1670195818  cv_01  1.59157130469   cv_02  1.64097761652    cv_03  0.720690286962    cv_04  0.576273788868     potential  3.929961042
time  1635.264    cv_00  16.7254740957  cv_01  1.60670362311   cv_02  1.70255018077    cv_03  0.741444176407    cv_04  0.592377863895     potential  5.503283238
time  1636.266    cv_00  17.3197804898  cv_01  1.58916840021   cv_02  1.69123924674    cv_03  0.732398238419    cv_04  0.634049526527     potential  1.78132547
time  1637.268    cv_00  16.7929075805  cv_01  1.60965340766   cv_02  1.68880821815    cv_03  0.659215065766    cv_04  0.63260741859      potential  5.30718622
time  1638.27     cv_00  17.1929138293  cv_01  1.54949858092   cv_02  1.68327760538    cv_03  0.662680228668    cv_04  0.623275002592     potential  3.876749213
time  1639.272    cv_00  16.8387512304  cv_01  1.5673156046    cv_02  1.71336586971    cv_03  0.674566709337    cv_04  0.652340265495     potential  4.910230494
time  1640.274    cv_00  16.6689741827  cv_01  1.56991309665   cv_02  1.68471019925    cv_03  0.746147690072    cv_04  0.740732753764     potential  8.559731905
time  1641.276    cv_00  17.2621236078  cv_01  1.60725256881   cv_02  1.65299700251    cv_03  0.770715982701    cv_04  0.717600571487     potential  1.63168027
time  1642.278    cv_00  16.7008422438  cv_01  1.57103406706   cv_02  1.70340234828    cv_03  0.935136181298    cv_04  0.593165541304     potential  5.435666408
time  1643.28     cv_00  17.5110856942  cv_01  1.57326506354   cv_02  1.66994694083    cv_03  0.796240114796    cv_04  0.611602472864     potential  1.047784117
time  1644.282    cv_00  17.1415287944  cv_01  1.58704767417   cv_02  1.68834250133    cv_03  0.839755151456    cv_04  0.679830988331     potential  3.003585729
time  1645.284    cv_00  17.2121961142  cv_01  1.58030495667   cv_02  1.67766181453    cv_03  0.688288559499    cv_04  0.68514014201      potential  4.34999844
time  1646.286    cv_00  17.1699124867  cv_01  1.59692459587   cv_02  1.68756939026    cv_03  0.802089439547    cv_04  0.604250578606     potential  3.517428804
time  1647.288    cv_00  17.1278082857  cv_01  1.58882932076   cv_02  1.70982677584    cv_03  0.758625248391    cv_04  0.642599848725     potential  3.231215053
time  1648.29     cv_00  16.3221127295  cv_01  1.54596867186   cv_02  1.67109395119    cv_03  0.719224029883    cv_04  0.739573386745     potential  8.971710469
time  1649.292    cv_00  16.3372130674  cv_01  1.5556450161    cv_02  1.71612858889    cv_03  0.661429769288    cv_04  0.739112118261     potential  5.04091545
time  1650.294    cv_00  16.7448947647  cv_01  1.57408897518   cv_02  1.69769162218    cv_03  0.664291502393    cv_04  0.722104976839     potential  6.477387286
time  1651.296    cv_00  17.2260505633  cv_01  1.55849264025   cv_02  1.67988985413    cv_03  0.795664571802    cv_04  0.754961147919     potential  3.180940671
time  1652.298    cv_00  16.9734939133  cv_01  1.60001175321   cv_02  1.70894021229    cv_03  0.783350139916    cv_04  0.602078688895     potential  4.246246704
time  1653.3      cv_00  16.496522641   cv_01  1.61709198837   cv_02  1.69865147772    cv_03  0.684111914542    cv_04  0.72817179732      potential  3.850958157
time  1654.302    cv_00  16.9337143961  cv_01  1.58303021473   cv_02  1.6779549604     cv_03  0.650254922842    cv_04  0.732355264508     potential  6.364332608
time  1655.304    cv_00  16.7399369061  cv_01  1.56841007185   cv_02  1.68488833678    cv_03  0.685874063099    cv_04  0.70661307091      potential  9.039902568
time  1656.306    cv_00  16.5839638128  cv_01  1.56041151383   cv_02  1.7227324067     cv_03  0.627057060111    cv_04  0.70705572094      potential  3.905430232
time  1657.308    cv_00  16.383301178   cv_01  1.56616750643   cv_02  1.70784579001    cv_03  0.623771161241    cv_04  0.641865811443     potential  7.782531232
time  1658.31     cv_00  17.0180073919  cv_01  1.59233467652   cv_02  1.67686274809    cv_03  0.688157195126    cv_04  0.686338962786     potential  6.643671645
time  1659.312    cv_00  17.4076315871  cv_01  1.57994218083   cv_02  1.68229032303    cv_03  0.748953474594    cv_04  0.718357339048     potential  2.288819454
time  1660.314    cv_00  16.8050889795  cv_01  1.5663551978    cv_02  1.65624350106    cv_03  0.682519838216    cv_04  0.740313855499     potential  8.135950479
time  1661.316    cv_00  17.0886588766  cv_01  1.53369860888   cv_02  1.65928658234    cv_03  0.741327732654    cv_04  0.453020699158     potential  5.127752698
time  1662.318    cv_00  16.8986660371  cv_01  1.57599029561   cv_02  1.64735406081    cv_03  0.776239373736    cv_04  0.591927370879     potential  9.896522575
time  1663.32     cv_00  16.976540839   cv_01  1.61509947248   cv_02  1.67178192715    cv_03  0.725154400581    cv_04  0.57696229835      potential  4.935381655
time  1664.322    cv_00  16.7928514498  cv_01  1.60346538527   cv_02  1.70981095512    cv_03  0.821727937787    cv_04  0.51376870332      potential  5.413235605
time  1665.324    cv_00  16.2413375711  cv_01  1.58352067737   cv_02  1.71618916856    cv_03  0.572682377258    cv_04  0.610902657122     potential  6.079376266
time  1666.326    cv_00  16.911266316   cv_01  1.5502812296    cv_02  1.71422991318    cv_03  0.655703880278    cv_04  0.576806234778     potential  4.680061697
time  1667.328    cv_00  16.3464662991  cv_01  1.60607590541   cv_02  1.69806055149    cv_03  0.643397640556    cv_04  0.511663534648     potential  7.781230675
time  1668.33     cv_00  16.6039811478  cv_01  1.53899381053   cv_02  1.70116576697    cv_03  0.628706337309    cv_04  0.391796118722     potential  6.085699409
time  1669.332    cv_00  16.989182118   cv_01  1.52773015171   cv_02  1.69407172179    cv_03  0.601889453134    cv_04  0.490693438576     potential  3.725714625
time  1670.334    cv_00  17.282389269   cv_01  1.57893110325   cv_02  1.69272086572    cv_03  0.626578863148    cv_04  0.4751863358       potential  3.0413883
time  1671.336    cv_00  17.0613790161  cv_01  1.59844190678   cv_02  1.6552987651     cv_03  0.648279952658    cv_04  0.470287675158     potential  6.027181431
time  1672.338    cv_00  16.1619521006  cv_01  1.57805975533   cv_02  1.61528988244    cv_03  0.74509529589     cv_04  0.475764553752     potential  7.792663624
time  1673.34     cv_00  16.6400252388  cv_01  1.5214625838    cv_02  1.64487948487    cv_03  0.769630170241    cv_04  0.595914358836     potential  6.922746794
time  1674.342    cv_00  17.2116963953  cv_01  1.54328303658   cv_02  1.66515404073    cv_03  0.796145450351    cv_04  0.574668362237     potential  4.555001776
time  1675.344    cv_00  17.1659157787  cv_01  1.56458052915   cv_02  1.69732117373    cv_03  0.733447616314    cv_04  0.573320117181     potential  5.791527225
time  1676.346    cv_00  16.9409160774  cv_01  1.53129349775   cv_02  1.68220653317    cv_03  0.669715212608    cv_04  0.701398379943     potential  4.932373838
time  1677.348    cv_00  17.3197921062  cv_01  1.5746899192    cv_02  1.6371315659     cv_03  0.7227653887      cv_04  0.566156828923     potential  3.261516239
time  1678.35     cv_00  17.1673222289  cv_01  1.54449556147   cv_02  1.64394054924    cv_03  0.661890874037    cv_04  0.644688963095     potential  4.340836534
time  1679.352    cv_00  17.1917866773  cv_01  1.55295116268   cv_02  1.6896943421     cv_03  0.713610388516    cv_04  0.675577805533     potential  5.149580493
time  1680.354    cv_00  17.506725562   cv_01  1.56607337913   cv_02  1.7000134702     cv_03  0.686745614998    cv_04  0.551188785579     potential  1.280929937
time  1681.356    cv_00  16.7540722455  cv_01  1.565646198     cv_02  1.72268899735    cv_03  0.81345252497     cv_04  0.62154721206      potential  6.131425106
time  1682.358    cv_00  16.8086069808  cv_01  1.59937195503   cv_02  1.70280614863    cv_03  0.670582923943    cv_04  0.546054048416     potential  6.535392406
time  1683.36     cv_00  16.9289979488  cv_01  1.60570053735   cv_02  1.67129964703    cv_03  0.792313618349    cv_04  0.469015276689     potential  6.344871521
time  1684.362    cv_00  16.8909267929  cv_01  1.58466517358   cv_02  1.671641419      cv_03  0.6544357513      cv_04  0.406515372315     potential  8.482543002
time  1685.364    cv_00  16.9616512502  cv_01  1.61709783437   cv_02  1.66024925726    cv_03  0.683094856015    cv_04  0.558988880967     potential  5.33843578
time  1686.366    cv_00  16.7565473196  cv_01  1.60023371368   cv_02  1.70674899952    cv_03  0.642825431965    cv_04  0.576439391963     potential  5.921015595
time  1687.368    cv_00  16.3444540612  cv_01  1.5872551991    cv_02  1.69727506006    cv_03  0.671241875669    cv_04  0.633874487129     potential  9.80876367
time  1688.37     cv_00  16.609773019   cv_01  1.60156297776   cv_02  1.7126206891     cv_03  0.599462864071    cv_04  0.66802941143      potential  4.438530133
time  1689.372    cv_00  16.4199917756  cv_01  1.5775662278    cv_02  1.72666907104    cv_03  0.539382668779    cv_04  0.617406953576     potential  4.466019035
time  1690.374    cv_00  16.4202042789  cv_01  1.60399393869   cv_02  1.71288815401    cv_03  0.676958598543    cv_04  0.641531383286     potential  5.667020203
time  1691.376    cv_00  16.2796157145  cv_01  1.60547262932   cv_02  1.72086372707    cv_03  0.561583702502    cv_04  0.662516277204     potential  4.514885686
time  1692.378    cv_00  16.8717289352  cv_01  1.59830535991   cv_02  1.6623440739     cv_03  0.644036120817    cv_04  0.806426175641     potential  5.069951341
time  1693.38     cv_00  16.6453913289  cv_01  1.56497897286   cv_02  1.72768157003    cv_03  0.613034538101    cv_04  0.650620681415     potential  4.224762016
time  1694.382    cv_00  17.0091916267  cv_01  1.56682644756   cv_02  1.70492696163    cv_03  0.663803932299    cv_04  0.67680096387      potential  5.853548526
time  1695.384    cv_00  16.6010161723  cv_01  1.6399321613    cv_02  1.69530773518    cv_03  0.599482928121    cv_04  0.687393419928     potential  2.452242844
time  1696.386    cv_00  16.516862799   cv_01  1.61756529439   cv_02  1.69012100608    cv_03  0.646057422284    cv_04  0.734824753997     potential  5.429716897
time  1697.388    cv_00  16.395199761   cv_01  1.56010748725   cv_02  1.68939371865    cv_03  0.625634222229    cv_04  0.672491100442     potential  10.45528544
time  1698.39     cv_00  16.5162411428  cv_01  1.60377974696   cv_02  1.68848998513    cv_03  0.707088934532    cv_04  0.721352795381     potential  7.712656096
time  1699.392    cv_00  16.4068005037  cv_01  1.57971011914   cv_02  1.71048847144    cv_03  0.580300427295    cv_04  0.690400773133     potential  7.174259225
time  1700.394    cv_00  16.4299960878  cv_01  1.58825169057   cv_02  1.71830318586    cv_03  0.602421510426    cv_04  0.794057600528     potential  4.379719631
time  1701.396    cv_00  16.2034953221  cv_01  1.59739430936   cv_02  1.70555824641    cv_03  0.632132918081    cv_04  0.830063447336     potential  5.080729538
time  1702.398    cv_00  16.2529623522  cv_01  1.61764247602   cv_02  1.71185463844    cv_03  0.663543884275    cv_04  0.708319556773     potential  4.919338135
time  1703.4      cv_00  16.4174101098  cv_01  1.57428341918   cv_02  1.69502242203    cv_03  0.500391210981    cv_04  0.728153877562     potential  8.135693784
time  1704.402    cv_00  16.2311769591  cv_01  1.59732783877   cv_02  1.69448324418    cv_03  0.61681484735     cv_04  0.71636442206      potential  8.401328688
time  1705.404    cv_00  16.9935242919  cv_01  1.60336157181   cv_02  1.70092401152    cv_03  0.652524869081    cv_04  0.577459963022     potential  5.306945803
time  1706.406    cv_00  17.2534986963  cv_01  1.59900853364   cv_02  1.68891917633    cv_03  0.721580753876    cv_04  0.643837619588     potential  4.23159707
time  1707.408    cv_00  17.0043706888  cv_01  1.55600606432   cv_02  1.68039704043    cv_03  0.624923145406    cv_04  0.691627729081     potential  7.08793846
time  1708.41     cv_00  17.3098171914  cv_01  1.58962738222   cv_02  1.69096338426    cv_03  0.645792009808    cv_04  0.681379257156     potential  3.573181096
time  1709.412    cv_00  17.3460469653  cv_01  1.56961411019   cv_02  1.63925028412    cv_03  0.661756471086    cv_04  0.624218396323     potential  3.347651516
time  1710.414    cv_00  16.8397689527  cv_01  1.59814241699   cv_02  1.66119856197    cv_03  0.699707109678    cv_04  0.504207033201     potential  10.07961375
time  1711.416    cv_00  16.7600230879  cv_01  1.60611232283   cv_02  1.65567455682    cv_03  0.818480657174    cv_04  0.498257368815     potential  7.788312204
time  1712.418    cv_00  16.7794951864  cv_01  1.60636926434   cv_02  1.65087047748    cv_03  0.705753687702    cv_04  0.498817426341     potential  8.601282942
time  1713.42     cv_00  16.9237224373  cv_01  1.59389954803   cv_02  1.6486391337     cv_03  0.804439436271    cv_04  0.565966876587     potential  7.980705352
time  1714.422    cv_00  17.40904865    cv_01  1.58953328257   cv_02  1.66349770176    cv_03  0.65616056155     cv_04  0.556657828813     potential  3.353808686
time  1715.424    cv_00  17.4281651926  cv_01  1.5815325553    cv_02  1.66449020048    cv_03  0.745905209712    cv_04  0.480033665251     potential  3.154135193
time  1716.426    cv_00  17.0347642689  cv_01  1.55470966072   cv_02  1.71821142281    cv_03  0.710787962261    cv_04  0.503730877337     potential  4.717027781
time  1717.428    cv_00  17.1800858549  cv_01  1.56864055148   cv_02  1.68994583841    cv_03  0.855600932906    cv_04  0.640965026287     potential  4.437081737
time  1718.43     cv_00  17.1670318744  cv_01  1.52492814449   cv_02  1.66469143919    cv_03  0.778002736165    cv_04  0.559128807402     potential  3.949282138
time  1719.432    cv_00  16.7245004512  cv_01  1.56315753792   cv_02  1.69849162024    cv_03  0.672488462779    cv_04  0.552024892181     potential  11.29032018
time  1720.434    cv_00  16.9668818726  cv_01  1.56844844202   cv_02  1.72286623222    cv_03  0.749449043238    cv_04  0.487937612087     potential  5.237556277
time  1721.436    cv_00  16.8652204297  cv_01  1.56582669412   cv_02  1.73368925152    cv_03  0.62394040205     cv_04  0.656833653721     potential  2.975980112
time  1722.438    cv_00  16.5985293463  cv_01  1.59949690795   cv_02  1.72677088608    cv_03  0.684728287835    cv_04  0.595631038168     potential  4.797776945
time  1723.44     cv_00  16.3731967746  cv_01  1.58839393736   cv_02  1.71521940229    cv_03  0.614832128465    cv_04  0.727745887564     potential  6.791578726
time  1724.442    cv_00  16.4630409883  cv_01  1.60724589254   cv_02  1.70116009337    cv_03  0.652951281426    cv_04  0.703754826294     potential  7.485463817
time  1725.444    cv_00  17.0846878939  cv_01  1.56768159709   cv_02  1.69121839417    cv_03  0.62221145406     cv_04  0.619178156373     potential  7.370057415
time  1726.446    cv_00  16.6811951488  cv_01  1.61329023858   cv_02  1.66021865414    cv_03  0.675041279736    cv_04  0.522951152895     potential  8.940142985
time  1727.448    cv_00  16.9853408822  cv_01  1.62141126054   cv_02  1.67465736342    cv_03  0.687383623173    cv_04  0.710634038557     potential  4.353092745
time  1728.45     cv_00  16.464082127   cv_01  1.59750865127   cv_02  1.698109406      cv_03  0.735279113479    cv_04  0.580742225548     potential  11.28054106
time  1729.452    cv_00  16.2122028498  cv_01  1.5697187883    cv_02  1.7204351331     cv_03  0.612320992719    cv_04  0.688441965726     potential  6.714419452
time  1730.454    cv_00  16.3676881364  cv_01  1.57973816535   cv_02  1.66429993288    cv_03  0.598422109827    cv_04  0.704881823808     potential  12.14433114
time  1731.456    cv_00  17.0500101848  cv_01  1.55919015614   cv_02  1.70884032163    cv_03  0.635020068825    cv_04  0.644861351582     potential  5.579960638
time  1732.458    cv_00  16.9906700427  cv_01  1.54443574408   cv_02  1.69832333293    cv_03  0.631602490503    cv_04  0.580140797769     potential  6.860070675
time  1733.46     cv_00  16.5264956193  cv_01  1.5834752595    cv_02  1.73382501318    cv_03  0.692959079557    cv_04  0.538648672125     potential  5.271760227
time  1734.462    cv_00  16.9402705768  cv_01  1.63319793495   cv_02  1.65077052993    cv_03  0.696462579947    cv_04  0.551626707297     potential  3.412844119
time  1735.464    cv_00  16.7738303536  cv_01  1.63344270227   cv_02  1.70262891839    cv_03  0.74793599963     cv_04  0.661653465609     potential  2.930276979
time  1736.466    cv_00  17.2217369219  cv_01  1.57265610813   cv_02  1.63279915284    cv_03  0.772338895622    cv_04  0.621965243986     potential  4.399221259
time  1737.468    cv_00  17.1745554257  cv_01  1.59463106992   cv_02  1.63284545533    cv_03  0.789096978629    cv_04  0.588802461239     potential  3.905544263
time  1738.47     cv_00  16.617923314   cv_01  1.56319159267   cv_02  1.61227155998    cv_03  0.651188122846    cv_04  0.483284161223     potential  6.999697136
time  1739.472    cv_00  16.7088615356  cv_01  1.56733137625   cv_02  1.62045104736    cv_03  0.758803201884    cv_04  0.528249801893     potential  8.421105569
time  1740.474    cv_00  16.8049193635  cv_01  1.58542634306   cv_02  1.62752903511    cv_03  0.687710373942    cv_04  0.65205512671      potential  7.962789564
time  1741.476    cv_00  16.8101687952  cv_01  1.61554054627   cv_02  1.6483063303     cv_03  0.756213769736    cv_04  0.509604293529     potential  6.701859771
time  1742.478    cv_00  16.901354114   cv_01  1.59032756773   cv_02  1.63651872926    cv_03  0.73523828526     cv_04  0.582684163764     potential  8.915034469
time  1743.48     cv_00  16.7392705085  cv_01  1.59474037265   cv_02  1.6724268322     cv_03  0.656252893064    cv_04  0.83492884325      potential  5.919056634
time  1744.482    cv_00  16.4685221456  cv_01  1.5566254314    cv_02  1.67556052901    cv_03  0.682120976294    cv_04  0.92704961783      potential  3.865861393
time  1745.484    cv_00  16.6574821044  cv_01  1.58245462959   cv_02  1.66504723166    cv_03  0.658490420924    cv_04  0.90121495168      potential  4.642707039
time  1746.486    cv_00  16.5464700578  cv_01  1.56911919949   cv_02  1.63558895966    cv_03  0.757657306714    cv_04  0.845993509588     potential  5.182343413
time  1747.488    cv_00  16.5882182393  cv_01  1.58788829991   cv_02  1.65341922777    cv_03  0.727556613962    cv_04  0.863405505235     potential  5.68374781
time  1748.49     cv_00  16.4015926927  cv_01  1.5859567163    cv_02  1.64396315221    cv_03  0.727815065763    cv_04  0.872206929599     potential  5.485503805
time  1749.492    cv_00  16.530331825   cv_01  1.56610524558   cv_02  1.64527249131    cv_03  0.662122985627    cv_04  0.967722623269     potential  3.250761622
time  1750.494    cv_00  16.197539467   cv_01  1.58591161766   cv_02  1.66308608387    cv_03  0.746105467224    cv_04  0.891009268749     potential  5.807579134
time  1751.496    cv_00  16.7947139914  cv_01  1.58327101746   cv_02  1.6765164693     cv_03  0.590944543825    cv_04  0.900310103692     potential  3.978368174
time  1752.498    cv_00  16.7189148943  cv_01  1.59402854598   cv_02  1.64836006178    cv_03  0.597046134172    cv_04  0.905662080544     potential  4.147978123
time  1753.5      cv_00  16.4328995747  cv_01  1.56803638495   cv_02  1.65827335199    cv_03  0.660109072481    cv_04  0.848348527691     potential  7.469924351
time  1754.502    cv_00  16.407271059   cv_01  1.55457689043   cv_02  1.67203054564    cv_03  0.833151815394    cv_04  0.949928877319     potential  3.371261887
time  1755.504    cv_00  16.381306826   cv_01  1.56698222296   cv_02  1.67435678967    cv_03  0.832059110104    cv_04  0.861686335453     potential  6.209976776
time  1756.506    cv_00  16.5070085017  cv_01  1.57710571814   cv_02  1.64950704213    cv_03  0.710569937969    cv_04  0.88607841005      potential  6.351395896
time  1757.508    cv_00  16.2151493254  cv_01  1.56809826606   cv_02  1.63431410881    cv_03  0.754067801295    cv_04  0.819995721227     potential  6.887863785
time  1758.51     cv_00  16.7781617286  cv_01  1.54383800256   cv_02  1.65654396713    cv_03  0.797535109875    cv_04  0.878770463829     potential  3.617004902
time  1759.512    cv_00  16.4022774683  cv_01  1.56864700737   cv_02  1.67232075178    cv_03  0.685361209416    cv_04  0.907398518154     potential  6.263888946
time  1760.514    cv_00  16.6734984926  cv_01  1.53020275109   cv_02  1.64463376764    cv_03  0.735868002695    cv_04  0.70123200461      potential  7.090496633
time  1761.516    cv_00  16.2461555136  cv_01  1.57275535401   cv_02  1.63783353525    cv_03  0.725473353499    cv_04  0.864401193212     potential  6.640515445
time  1762.518    cv_00  16.4974827255  cv_01  1.59617247265   cv_02  1.62503400752    cv_03  0.81578986936     cv_04  0.899200281771     potential  3.091075599
time  1763.52     cv_00  16.3075123175  cv_01  1.5770267777    cv_02  1.63674069947    cv_03  0.6949425947      cv_04  0.841655452318     potential  7.568037931
time  1764.522    cv_00  16.738756965   cv_01  1.58094069713   cv_02  1.6238364639     cv_03  0.678963409357    cv_04  0.923786058685     potential  3.094826139
time  1765.524    cv_00  16.6541319035  cv_01  1.56948992109   cv_02  1.65858894673    cv_03  0.776737879068    cv_04  0.831344054865     potential  7.895977398
time  1766.526    cv_00  16.5850624613  cv_01  1.58805437782   cv_02  1.62778167844    cv_03  0.761363747977    cv_04  0.842737556633     potential  5.630074698
time  1767.528    cv_00  16.4118692397  cv_01  1.56627202703   cv_02  1.65609364162    cv_03  0.742330040634    cv_04  0.940454100696     potential  5.947884446
time  1768.53     cv_00  16.5148994935  cv_01  1.56703702061   cv_02  1.64692872065    cv_03  0.743148455709    cv_04  0.961818414106     potential  5.187887452
time  1769.532    cv_00  16.3197597018  cv_01  1.58451207815   cv_02  1.6663908403     cv_03  0.761159223979    cv_04  0.98442252602      potential  4.842834166
time  1770.534    cv_00  16.7508846169  cv_01  1.5589828023    cv_02  1.65038511407    cv_03  0.814371025596    cv_04  0.865370080829     potential  5.219873442
time  1771.536    cv_00  16.2525794793  cv_01  1.59919329235   cv_02  1.6798840632     cv_03  0.834458901783    cv_04  0.878898704549     potential  5.201973061
time  1772.538    cv_00  16.5510781959  cv_01  1.58984279769   cv_02  1.67335343994    cv_03  0.690307929326    cv_04  0.907608370762     potential  6.406162238
time  1773.54     cv_00  16.5727307105  cv_01  1.58700714745   cv_02  1.64041637581    cv_03  0.764312061501    cv_04  1.01484892846      potential  3.690788346
time  1774.542    cv_00  16.4598622824  cv_01  1.58041093152   cv_02  1.64135971714    cv_03  0.86125917219     cv_04  0.918996123295     potential  4.584161317
time  1775.544    cv_00  16.4125913955  cv_01  1.58695882688   cv_02  1.66582362703    cv_03  0.831232934204    cv_04  0.879259690863     potential  6.689289113
time  1776.546    cv_00  16.1987963438  cv_01  1.60530813368   cv_02  1.66727411657    cv_03  0.836893327562    cv_04  0.811335138527     potential  6.668517454
time  1777.548    cv_00  16.364563381   cv_01  1.56182040449   cv_02  1.71130338004    cv_03  0.816541255801    cv_04  0.907778604711     potential  3.861192583
time  1778.55     cv_00  16.6002481573  cv_01  1.54689939821   cv_02  1.64446682313    cv_03  0.839154873569    cv_04  0.834115406765     potential  5.740434019
time  1779.552    cv_00  16.0573089038  cv_01  1.54476755597   cv_02  1.6673151405     cv_03  0.855827704877    cv_04  0.704100990948     potential  9.207783044
time  1780.554    cv_00  16.3328433403  cv_01  1.5820796084    cv_02  1.63401566227    cv_03  0.821657355504    cv_04  0.820266641457     potential  7.492246071
time  1781.556    cv_00  16.5524894275  cv_01  1.57732532082   cv_02  1.67356296802    cv_03  0.931210495457    cv_04  0.852911207527     potential  4.349725343
time  1782.558    cv_00  16.3225023965  cv_01  1.54027783557   cv_02  1.66992448522    cv_03  0.846745689215    cv_04  0.883691720781     potential  5.335682494
time  1783.56     cv_00  16.3221777618  cv_01  1.56131688698   cv_02  1.63069638713    cv_03  0.69157539469     cv_04  0.91435310156      potential  5.723087837
time  1784.562    cv_00  16.5933664206  cv_01  1.56151481173   cv_02  1.65130236844    cv_03  0.687432136077    cv_04  1.04398326884      potential  3.764970634
time  1785.564    cv_00  16.9799823875  cv_01  1.57438314325   cv_02  1.64326867104    cv_03  0.784911736797    cv_04  0.876538875558     potential  3.724419232
time  1786.566    cv_00  16.1988670653  cv_01  1.58019832298   cv_02  1.67176742823    cv_03  0.762876848961    cv_04  0.93467610472      potential  6.849603797
time  1787.568    cv_00  16.2922659005  cv_01  1.58705079025   cv_02  1.63028316504    cv_03  0.799057593509    cv_04  0.890997217135     potential  6.182551393
time  1788.57     cv_00  16.2245580469  cv_01  1.61164878714   cv_02  1.64211441795    cv_03  0.674879044844    cv_04  0.947144616988     potential  4.477015665
time  1789.572    cv_00  16.7973672794  cv_01  1.58116820631   cv_02  1.643792137      cv_03  0.842899862584    cv_04  0.879979510616     potential  4.462493407
time  1790.574    cv_00  16.4851202423  cv_01  1.61105209833   cv_02  1.640019603      cv_03  0.81622245136     cv_04  0.870616088997     potential  4.69949773
time  1791.576    cv_00  16.1077611074  cv_01  1.57967443097   cv_02  1.68087528127    cv_03  0.775744585175    cv_04  0.778422675832     potential  9.964693152
time  1792.578    cv_00  16.7883002978  cv_01  1.58788317512   cv_02  1.67049209976    cv_03  0.878137458051    cv_04  0.771530986886     potential  6.160731696
time  1793.58     cv_00  16.7864000311  cv_01  1.55877279913   cv_02  1.6410000431     cv_03  0.81883127977     cv_04  0.833880165386     potential  6.028733581
time  1794.582    cv_00  16.2264673892  cv_01  1.53900662135   cv_02  1.64743403152    cv_03  0.810297947596    cv_04  0.769943524949     potential  7.761728497
time  1795.584    cv_00  16.6018688798  cv_01  1.53663009551   cv_02  1.66552653658    cv_03  0.803307968153    cv_04  0.787099903052     potential  7.763626633
time  1796.586    cv_00  16.5010080335  cv_01  1.53908639689   cv_02  1.64942001522    cv_03  0.772085149116    cv_04  0.786426872889     potential  8.636330464
time  1797.588    cv_00  16.9553261204  cv_01  1.57603444413   cv_02  1.64989337857    cv_03  0.800378073544    cv_04  0.708291330699     potential  8.867273838
time  1798.59     cv_00  16.5114499649  cv_01  1.60581224396   cv_02  1.66466037912    cv_03  0.765337635435    cv_04  0.819916952206     potential  7.804667393
time  1799.592    cv_00  16.3063509309  cv_01  1.60897743223   cv_02  1.66739851165    cv_03  0.805344596146    cv_04  0.86633617569      potential  6.377856761
time  1800.594    cv_00  16.340630927   cv_01  1.58354335911   cv_02  1.6451964547     cv_03  0.841058172443    cv_04  0.788334268604     potential  9.80679058
time  1801.596    cv_00  16.3216488473  cv_01  1.561465548     cv_02  1.68267727364    cv_03  0.895190415731    cv_04  0.88486370641      potential  5.710458036
time  1802.598    cv_00  16.401813242   cv_01  1.55477410127   cv_02  1.6365951438     cv_03  0.679180417213    cv_04  0.88449609186      potential  6.918108011
time  1803.6      cv_00  16.3025786279  cv_01  1.57268521947   cv_02  1.67578438051    cv_03  0.885214742658    cv_04  0.827956568916     potential  8.172837408
time  1804.602    cv_00  16.2557896623  cv_01  1.58960771059   cv_02  1.66559281349    cv_03  0.957831898573    cv_04  0.782761904828     potential  6.383694838
time  1805.604    cv_00  16.7452342554  cv_01  1.57961234532   cv_02  1.70341831986    cv_03  0.985655488325    cv_04  0.715727600196     potential  2.824067012
time  1806.606    cv_00  16.214251805   cv_01  1.56410258966   cv_02  1.68916468198    cv_03  0.914278946862    cv_04  0.768017905285     potential  7.989852198
time  1807.608    cv_00  16.5988912229  cv_01  1.56558776145   cv_02  1.68716531596    cv_03  0.88958824728     cv_04  0.834488593345     potential  5.904725686
time  1808.61     cv_00  16.1910315685  cv_01  1.53628972723   cv_02  1.69517841643    cv_03  0.830803156889    cv_04  0.796731918961     potential  7.221135414
time  1809.612    cv_00  16.4225378439  cv_01  1.52258540597   cv_02  1.68037426711    cv_03  0.874219247051    cv_04  0.782131259856     potential  5.303166237
time  1810.614    cv_00  16.6785057323  cv_01  1.5908142198    cv_02  1.68279853447    cv_03  0.84244424081     cv_04  0.806635308454     potential  7.135693731
time  1811.616    cv_00  16.4827616353  cv_01  1.55805013881   cv_02  1.69516329957    cv_03  0.836350565808    cv_04  0.895014403017     potential  5.906120732
time  1812.618    cv_00  16.704031324   cv_01  1.54603170014   cv_02  1.65854996687    cv_03  0.671170514676    cv_04  0.878806822396     potential  5.715346196
time  1813.62     cv_00  16.6003059723  cv_01  1.60008613829   cv_02  1.68914533177    cv_03  0.787445108388    cv_04  0.938905069634     potential  4.225309939
time  1814.622    cv_00  16.6183771189  cv_01  1.58351731546   cv_02  1.69466213971    cv_03  0.668781133735    cv_04  0.818830058285     potential  8.075363923
time  1815.624    cv_00  16.4158493589  cv_01  1.57496766416   cv_02  1.66652760775    cv_03  0.633148295806    cv_04  0.882160693669     potential  8.4970528
time  1816.626    cv_00  16.359980019   cv_01  1.62080089534   cv_02  1.66552841247    cv_03  0.721554800466    cv_04  0.747645666575     potential  7.46433912
time  1817.628    cv_00  16.3256779937  cv_01  1.56122954912   cv_02  1.68836848564    cv_03  0.543022429602    cv_04  0.825555335799     potential  6.810528854
time  1818.63     cv_00  16.9390260652  cv_01  1.55742997387   cv_02  1.68488198586    cv_03  0.690624034984    cv_04  0.872981568499     potential  4.851834132
time  1819.632    cv_00  16.6857086873  cv_01  1.5883112507    cv_02  1.6908369155     cv_03  0.615172502641    cv_04  0.787207199198     potential  8.092364011
time  1820.634    cv_00  16.4742631292  cv_01  1.5673080715    cv_02  1.69946094012    cv_03  0.5646381185      cv_04  0.97273414967      potential  3.328902247
time  1821.636    cv_00  16.6130936157  cv_01  1.58139588306   cv_02  1.68788735971    cv_03  0.564823784361    cv_04  1.05226098908      potential  2.38624678
time  1822.638    cv_00  16.746405844   cv_01  1.55941723598   cv_02  1.69328595003    cv_03  0.603481442161    cv_04  0.93962965402      potential  3.595754041
time  1823.64     cv_00  16.6759234307  cv_01  1.56309110067   cv_02  1.69331180122    cv_03  0.649031805002    cv_04  0.942710569838     potential  4.896286519
time  1824.642    cv_00  16.9307943312  cv_01  1.5638654458    cv_02  1.69497644524    cv_03  0.620087878094    cv_04  0.963989651367     potential  2.756719789
time  1825.644    cv_00  16.7647852098  cv_01  1.59458985741   cv_02  1.71034653072    cv_03  0.683598888893    cv_04  0.918182656952     potential  3.562325205
time  1826.646    cv_00  17.0590911034  cv_01  1.57489936348   cv_02  1.66374419456    cv_03  0.671705555712    cv_04  0.944434090749     potential  3.320252058
time  1827.648    cv_00  17.315235645   cv_01  1.58305264212   cv_02  1.70048480808    cv_03  0.644961235054    cv_04  0.783340894345     potential  2.81361706
time  1828.65     cv_00  17.1603427925  cv_01  1.56733415834   cv_02  1.64719458136    cv_03  0.610742647411    cv_04  0.862567868339     potential  3.232830233
time  1829.652    cv_00  16.9931345108  cv_01  1.60221758815   cv_02  1.68689344382    cv_03  0.694707689854    cv_04  0.950418810075     potential  2.926709618
time  1830.654    cv_00  16.7622714152  cv_01  1.55063721725   cv_02  1.66804642477    cv_03  0.599461699885    cv_04  1.06716725103      potential  2.243192222
time  1831.656    cv_00  17.3084933214  cv_01  1.55482589023   cv_02  1.67729810821    cv_03  0.68799271971     cv_04  0.939788899265     potential  1.828311926
time  1832.658    cv_00  16.6431437841  cv_01  1.55142468005   cv_02  1.71167323281    cv_03  0.658286792902    cv_04  0.905977525026     potential  4.04414227
time  1833.66     cv_00  17.3635403067  cv_01  1.57712141692   cv_02  1.67655055941    cv_03  0.670617945297    cv_04  0.971768109755     potential  1.668898063
time  1834.662    cv_00  16.9901284035  cv_01  1.56932919566   cv_02  1.67167311489    cv_03  0.636417466735    cv_04  0.961350831982     potential  4.062925081
time  1835.664    cv_00  17.4909965393  cv_01  1.57279843641   cv_02  1.66253121886    cv_03  0.615123693143    cv_04  0.831424501175     potential  1.76707541
time  1836.666    cv_00  16.8324236006  cv_01  1.57108491907   cv_02  1.70180674678    cv_03  0.695065129568    cv_04  0.911538975062     potential  5.296566143
time  1837.668    cv_00  17.2963257834  cv_01  1.55557796771   cv_02  1.67576084897    cv_03  0.650084082013    cv_04  0.840286580211     potential  3.743983126
time  1838.67     cv_00  17.0398964834  cv_01  1.58689969629   cv_02  1.68577132562    cv_03  0.669011123961    cv_04  0.878309694204     potential  5.615610668
time  1839.672    cv_00  17.0486725869  cv_01  1.56910857502   cv_02  1.65421114512    cv_03  0.656739756344    cv_04  0.979583937544     potential  3.49161181
time  1840.674    cv_00  17.0004107592  cv_01  1.56016938213   cv_02  1.70793347345    cv_03  0.689088862427    cv_04  0.921566083091     potential  3.589289452
time  1841.676    cv_00  16.8503086546  cv_01  1.59743629695   cv_02  1.65276341593    cv_03  0.690619907853    cv_04  0.915621763378     potential  5.380519622
time  1842.678    cv_00  16.7622166891  cv_01  1.55447757682   cv_02  1.7103504744     cv_03  0.610673288724    cv_04  0.918681399102     potential  3.94058465
time  1843.68     cv_00  16.6422561496  cv_01  1.58955242586   cv_02  1.71373130001    cv_03  0.633327998238    cv_04  0.899699848845     potential  4.813699915
time  1844.682    cv_00  16.6820138959  cv_01  1.54865307613   cv_02  1.66042482815    cv_03  0.630850659886    cv_04  0.892830692142     potential  6.299594138
time  1845.684    cv_00  17.0920951101  cv_01  1.53720706694   cv_02  1.68368387873    cv_03  0.652677323012    cv_04  0.899859079665     potential  3.210736369
time  1846.686    cv_00  17.1780257525  cv_01  1.54029686276   cv_02  1.64979453079    cv_03  0.690742219466    cv_04  0.84633375486      potential  3.406364567
time  1847.688    cv_00  17.236673746   cv_01  1.56323420504   cv_02  1.67240515186    cv_03  0.664552831776    cv_04  0.929748617555     potential  4.188336887
time  1848.69     cv_00  16.9727307861  cv_01  1.57256070349   cv_02  1.67516931892    cv_03  0.60464782493     cv_04  0.914837481731     potential  5.831408139
time  1849.692    cv_00  16.9540823138  cv_01  1.60259773271   cv_02  1.67090255369    cv_03  0.73950723345     cv_04  0.958203635369     potential  3.871604815
time  1850.694    cv_00  17.3546914529  cv_01  1.55270647728   cv_02  1.67294139999    cv_03  0.688894879126    cv_04  0.937913173116     potential  2.927221214
time  1851.696    cv_00  16.3891862989  cv_01  1.53905482015   cv_02  1.68476414521    cv_03  0.633231717797    cv_04  0.887581369521     potential  5.396978337
time  1852.698    cv_00  16.90725164    cv_01  1.58941321646   cv_02  1.66660783786    cv_03  0.542024042206    cv_04  0.972426336614     potential  3.384629936
time  1853.7      cv_00  16.9571654278  cv_01  1.54962272011   cv_02  1.71177299237    cv_03  0.606437467156    cv_04  0.98154564332      potential  2.545256601
time  1854.702    cv_00  16.5527916771  cv_01  1.58446352098   cv_02  1.68441116224    cv_03  0.605706817445    cv_04  0.806107290517     potential  10.09822926
time  1855.704    cv_00  17.010622052   cv_01  1.56353639417   cv_02  1.70021548415    cv_03  0.611018154494    cv_04  0.863022251354     potential  5.654532276
time  1856.706    cv_00  16.5328108385  cv_01  1.5743595409    cv_02  1.70922003364    cv_03  0.656299320505    cv_04  0.850111435385     potential  7.484836046
time  1857.708    cv_00  16.6846897899  cv_01  1.59625256795   cv_02  1.70359480242    cv_03  0.686121811132    cv_04  0.876309666929     potential  6.566754373
time  1858.71     cv_00  17.0692950752  cv_01  1.58731205697   cv_02  1.69734156931    cv_03  0.609939046875    cv_04  0.936851778866     potential  4.033340748
time  1859.712    cv_00  17.0710485443  cv_01  1.60361637092   cv_02  1.67410693018    cv_03  0.670597902694    cv_04  0.820719476024     potential  6.28150795
time  1860.714    cv_00  16.6722797471  cv_01  1.60421506433   cv_02  1.68045459877    cv_03  0.635967476726    cv_04  0.848306836938     potential  7.941378646
time  1861.716    cv_00  17.4815659135  cv_01  1.57122221017   cv_02  1.66990763745    cv_03  0.655796448668    cv_04  0.954058608698     potential  2.128092216
time  1862.718    cv_00  17.0207671775  cv_01  1.55922161412   cv_02  1.71131260105    cv_03  0.654975825327    cv_04  0.934412300656     potential  4.175742695
time  1863.72     cv_00  16.4326941975  cv_01  1.59178296777   cv_02  1.68709000601    cv_03  0.561412033017    cv_04  0.972568207425     potential  4.764261866
time  1864.722    cv_00  16.6769891691  cv_01  1.58896771321   cv_02  1.7187361185     cv_03  0.613314093488    cv_04  0.919390955775     potential  4.494736098
time  1865.724    cv_00  16.4412348909  cv_01  1.57180743528   cv_02  1.66830900826    cv_03  0.511463649169    cv_04  1.03521215912      potential  3.312413356
time  1866.726    cv_00  16.2056034847  cv_01  1.6041438714    cv_02  1.68637055312    cv_03  0.543955998883    cv_04  0.922851114063     potential  5.04201777
time  1867.728    cv_00  16.4396224873  cv_01  1.60601945505   cv_02  1.670482971      cv_03  0.51433870494     cv_04  0.94038118976      potential  4.343206802
time  1868.73     cv_00  16.1281958305  cv_01  1.59627451813   cv_02  1.70127682609    cv_03  0.576047889384    cv_04  0.981734445646     potential  5.275682249
time  1869.732    cv_00  16.1877116103  cv_01  1.60211263243   cv_02  1.65963835799    cv_03  0.502750723537    cv_04  0.953512608177     potential  4.887312371
time  1870.734    cv_00  16.3902554521  cv_01  1.55461111159   cv_02  1.68486318461    cv_03  0.534602617868    cv_04  0.91852981417      potential  5.481594618
time  1871.736    cv_00  16.2153067361  cv_01  1.60887408455   cv_02  1.67666309498    cv_03  0.577391858055    cv_04  0.932311878613     potential  5.813102695
time  1872.738    cv_00  16.1275530427  cv_01  1.58216472007   cv_02  1.70250313886    cv_03  0.524940684337    cv_04  0.885286233168     potential  6.435676611
time  1873.74     cv_00  16.2108818241  cv_01  1.61324111566   cv_02  1.68756950747    cv_03  0.567911755062    cv_04  0.899986985605     potential  6.096212931
time  1874.742    cv_00  16.339417119   cv_01  1.58959142289   cv_02  1.68113719803    cv_03  0.606785194251    cv_04  1.05075981182      potential  5.188792776
time  1875.744    cv_00  16.5108338874  cv_01  1.61569011765   cv_02  1.6752291644     cv_03  0.552215373628    cv_04  0.838134340244     potential  6.444620286
time  1876.746    cv_00  16.145883993   cv_01  1.5924397469    cv_02  1.67816079333    cv_03  0.485710630608    cv_04  0.965118895887     potential  5.99398484
time  1877.748    cv_00  16.4351334912  cv_01  1.54676701005   cv_02  1.69609672977    cv_03  0.561770868912    cv_04  0.852782618707     potential  6.244550413
time  1878.75     cv_00  16.2415504772  cv_01  1.54587639736   cv_02  1.69975327986    cv_03  0.575273535539    cv_04  0.886011932663     potential  5.525170635
time  1879.752    cv_00  16.4791850328  cv_01  1.58779380143   cv_02  1.70585115464    cv_03  0.487235476043    cv_04  0.854637492951     potential  5.440197036
time  1880.754    cv_00  16.8098159446  cv_01  1.60929646479   cv_02  1.65774259401    cv_03  0.645851251429    cv_04  0.866428210418     potential  6.269917977
time  1881.756    cv_00  16.748097144   cv_01  1.61415754885   cv_02  1.68109066364    cv_03  0.571275525897    cv_04  0.837651555567     potential  5.728685593
time  1882.758    cv_00  16.671837268   cv_01  1.6033599038    cv_02  1.68099134767    cv_03  0.556652415263    cv_04  0.97664970994      potential  4.862383917
time  1883.76     cv_00  16.9818088101  cv_01  1.60193402147   cv_02  1.68466288428    cv_03  0.675508505026    cv_04  0.929151443342     potential  5.567879356
time  1884.762    cv_00  17.237229782   cv_01  1.56450703957   cv_02  1.68284498292    cv_03  0.683279674856    cv_04  0.770822370052     potential  7.487839228
time  1885.764    cv_00  16.9197343964  cv_01  1.53684929027   cv_02  1.67903315386    cv_03  0.624617856807    cv_04  0.889701087435     potential  4.84100475
time  1886.766    cv_00  16.6592211662  cv_01  1.54818577117   cv_02  1.66033510814    cv_03  0.574365878163    cv_04  0.994141767681     potential  4.191222493
time  1887.768    cv_00  16.538531525   cv_01  1.59638348419   cv_02  1.69918185519    cv_03  0.548846682776    cv_04  0.971744567942     potential  5.369181053
time  1888.77     cv_00  16.3785811964  cv_01  1.57559464308   cv_02  1.6679061936     cv_03  0.506921334169    cv_04  0.930082855012     potential  6.810718434
time  1889.772    cv_00  16.611317575   cv_01  1.54549044939   cv_02  1.70779070258    cv_03  0.531705548114    cv_04  0.915646179603     potential  3.876504512
time  1890.774    cv_00  16.2164178704  cv_01  1.57266316885   cv_02  1.66318536114    cv_03  0.608182282719    cv_04  0.897949697314     potential  8.540122921
time  1891.776    cv_00  16.1585740289  cv_01  1.56012725606   cv_02  1.68767627339    cv_03  0.504346198163    cv_04  0.962399017218     potential  5.856115145
time  1892.778    cv_00  16.4676301492  cv_01  1.56484616176   cv_02  1.69829428195    cv_03  0.539522376829    cv_04  0.938047332479     potential  6.645593556
time  1893.78     cv_00  16.5987614692  cv_01  1.53790429754   cv_02  1.70193030364    cv_03  0.612000067045    cv_04  0.99724355837      potential  3.814062675
time  1894.782    cv_00  16.2654994033  cv_01  1.56548904288   cv_02  1.67442720933    cv_03  0.459362823188    cv_04  0.94565841675      potential  5.771234791
time  1895.784    cv_00  16.6060960937  cv_01  1.531588462     cv_02  1.69105566197    cv_03  0.609428838211    cv_04  0.898486477306     potential  4.991336936
time  1896.786    cv_00  16.6510035411  cv_01  1.55007102769   cv_02  1.70071734002    cv_03  0.627397283912    cv_04  0.9167615652       potential  6.940729953
time  1897.788    cv_00  16.1928302555  cv_01  1.53645626147   cv_02  1.68396179178    cv_03  0.629945714306    cv_04  0.846678941819     potential  6.596398476
time  1898.79     cv_00  16.7743498998  cv_01  1.55580806664   cv_02  1.68405085769    cv_03  0.555316068719    cv_04  0.886697817422     potential  6.951150215
time  1899.792    cv_00  16.5142487355  cv_01  1.53128839906   cv_02  1.68462345552    cv_03  0.607997963144    cv_04  0.873993196935     potential  6.034293508
time  1900.794    cv_00  16.5724573748  cv_01  1.52977804737   cv_02  1.70169562213    cv_03  0.639102701926    cv_04  0.892301879267     potential  5.135378992
time  1901.796    cv_00  16.3600457564  cv_01  1.56774112508   cv_02  1.70503903805    cv_03  0.523922176929    cv_04  0.873448110939     potential  7.562737485
time  1902.798    cv_00  16.4567003815  cv_01  1.53773187332   cv_02  1.66232592612    cv_03  0.510667680371    cv_04  1.00706096235      potential  3.469122136
time  1903.8      cv_00  16.1954011293  cv_01  1.56467511357   cv_02  1.65294744848    cv_03  0.64739397881     cv_04  0.952347798948     potential  7.354847953
time  1904.802    cv_00  16.5647411628  cv_01  1.55828104463   cv_02  1.70283619909    cv_03  0.761518204744    cv_04  0.996396478281     potential  4.689182358
time  1905.804    cv_00  16.3545382532  cv_01  1.56619978555   cv_02  1.69108159932    cv_03  0.670195952454    cv_04  1.07396312046      potential  5.434349882
time  1906.806    cv_00  16.4057350802  cv_01  1.55217805034   cv_02  1.73540072204    cv_03  0.633160071556    cv_04  0.767498498595     potential  4.588088415
time  1907.808    cv_00  16.6819843365  cv_01  1.55305775858   cv_02  1.70823247544    cv_03  0.6837645458      cv_04  0.881459995626     potential  7.521345197
time  1908.81     cv_00  16.7014799208  cv_01  1.53401243398   cv_02  1.67819634748    cv_03  0.570403215431    cv_04  0.856395700816     potential  6.103204192
time  1909.812    cv_00  16.4900233261  cv_01  1.56668740291   cv_02  1.69607275058    cv_03  0.559916940142    cv_04  0.746574026856     potential  11.87276345
time  1910.814    cv_00  16.1612299667  cv_01  1.53473340582   cv_02  1.70720878631    cv_03  0.647832469333    cv_04  0.877201781096     potential  5.728871152
time  1911.816    cv_00  16.8377586145  cv_01  1.53935047321   cv_02  1.68476400636    cv_03  0.564095549889    cv_04  0.816201751756     potential  6.478162325
time  1912.818    cv_00  16.3916511603  cv_01  1.55441972704   cv_02  1.67425477865    cv_03  0.635117631953    cv_04  0.948235337928     potential  8.811275128
time  1913.82     cv_00  16.4544964906  cv_01  1.55406237428   cv_02  1.65350410051    cv_03  0.542434003624    cv_04  0.931705421676     potential  6.637320612
time  1914.822    cv_00  16.461890075   cv_01  1.57376391165   cv_02  1.71397309458    cv_03  0.554322912037    cv_04  0.868019644956     potential  7.703744107
time  1915.824    cv_00  16.2660472498  cv_01  1.51928671108   cv_02  1.70816997042    cv_03  0.657754959307    cv_04  0.927160776897     potential  3.970564963
time  1916.826    cv_00  16.1673792992  cv_01  1.59006030625   cv_02  1.67243127541    cv_03  0.61530405767     cv_04  0.902521149991     potential  9.070940838
time  1917.828    cv_00  16.8217241595  cv_01  1.55862710589   cv_02  1.68492107309    cv_03  0.77294327546     cv_04  0.979619404666     potential  5.087533403
time  1918.83     cv_00  16.9643468408  cv_01  1.54696739197   cv_02  1.6965866908     cv_03  0.717854368285    cv_04  1.02459742939      potential  3.741768898
time  1919.832    cv_00  16.4083770185  cv_01  1.58299274754   cv_02  1.69440146967    cv_03  0.532093036484    cv_04  1.00441473548      potential  6.928154984
time  1920.834    cv_00  16.5511349528  cv_01  1.53336964972   cv_02  1.70129008139    cv_03  0.7299647763      cv_04  0.904285208467     potential  5.770190966
time  1921.836    cv_00  16.6573301302  cv_01  1.56687806505   cv_02  1.73321329022    cv_03  0.731749541049    cv_04  0.886808304294     potential  3.877266
time  1922.838    cv_00  16.4919211071  cv_01  1.56915668834   cv_02  1.65051454412    cv_03  0.646954415105    cv_04  1.02322459232      potential  7.022874956
time  1923.84     cv_00  16.2650208673  cv_01  1.60906896754   cv_02  1.70263010293    cv_03  0.442426908476    cv_04  0.784665282388     potential  6.000168842
time  1924.842    cv_00  16.3031818969  cv_01  1.58471028297   cv_02  1.70120990892    cv_03  0.720140284988    cv_04  0.900319457313     potential  7.916200513
time  1925.844    cv_00  16.3194338181  cv_01  1.62501250203   cv_02  1.68260129502    cv_03  0.635344350723    cv_04  0.884464723418     potential  5.78934283
time  1926.846    cv_00  16.4454038277  cv_01  1.57672992757   cv_02  1.65179808311    cv_03  0.358036819767    cv_04  0.96526648092      potential  2.928397975
time  1927.848    cv_00  16.1965226716  cv_01  1.58494318914   cv_02  1.69586753338    cv_03  0.185739005797    cv_04  0.963984694864     potential  3.456148096
time  1928.85     cv_00  16.4320282665  cv_01  1.57248856927   cv_02  1.69805129053    cv_03  0.283747745022    cv_04  1.05307667875      potential  1.50324543
time  1929.852    cv_00  16.5956481723  cv_01  1.5628727011    cv_02  1.70146443195    cv_03  0.51278823677     cv_04  1.04640797904      potential  4.740710481
time  1930.854    cv_00  16.3375659066  cv_01  1.56557074484   cv_02  1.66459870666    cv_03  0.171766707347    cv_04  1.03186248761      potential  2.097814235
time  1931.856    cv_00  16.4801398094  cv_01  1.55465802577   cv_02  1.69299767347    cv_03  0.193445079069    cv_04  1.0238290778       potential  1.567626623
time  1932.858    cv_00  16.5405012509  cv_01  1.55422793525   cv_02  1.68965339471    cv_03  0.121206923687    cv_04  0.998429583467     potential  1.460607713
time  1933.86     cv_00  16.4683524599  cv_01  1.58048411535   cv_02  1.66233007921    cv_03  0.346500531756    cv_04  1.03351506845      potential  2.513986876
time  1934.862    cv_00  16.949444378   cv_01  1.56634641643   cv_02  1.6699760627     cv_03  0.491584422449    cv_04  1.01565451946      potential  2.782342152
time  1935.864    cv_00  16.6495494125  cv_01  1.58645185969   cv_02  1.70873617926    cv_03  0.329710097997    cv_04  0.901659646096     potential  2.108632403
time  1936.866    cv_00  16.2624849123  cv_01  1.56801861851   cv_02  1.6828006288     cv_03  0.188978059035    cv_04  1.02396660913      potential  3.424443495
time  1937.868    cv_00  16.6879995741  cv_01  1.5886547398    cv_02  1.646251565      cv_03  0.241213593574    cv_04  1.00715003646      potential  1.210246276
time  1938.87     cv_00  16.7696050979  cv_01  1.58446045075   cv_02  1.65801272464    cv_03  0.450916713235    cv_04  1.01047522209      potential  2.813318745
time  1939.872    cv_00  16.5200032178  cv_01  1.5733677943    cv_02  1.66429401704    cv_03  0.405032116952    cv_04  1.04586833185      potential  3.434722876
time  1940.874    cv_00  16.7239666622  cv_01  1.56263081154   cv_02  1.6745786292     cv_03  0.312707886705    cv_04  1.0598580699       potential  1.501200808
time  1941.876    cv_00  16.8183571669  cv_01  1.54379140173   cv_02  1.68644844275    cv_03  0.304950312789    cv_04  1.04094143291      potential  1.025026508
time  1942.878    cv_00  16.7208873639  cv_01  1.55487557733   cv_02  1.67371882818    cv_03  0.243184862643    cv_04  1.01452716875      potential  1.945196662
time  1943.88     cv_00  16.240899629   cv_01  1.57688486989   cv_02  1.65753134978    cv_03  0.392517287373    cv_04  0.941032496842     potential  5.448147724
time  1944.882    cv_00  16.4287204267  cv_01  1.61384618652   cv_02  1.64497025424    cv_03  0.454540072234    cv_04  0.831949219232     potential  5.72879762
time  1945.884    cv_00  16.5843590324  cv_01  1.57250083259   cv_02  1.67493583937    cv_03  0.263269786125    cv_04  0.865238300048     potential  5.258150727
time  1946.886    cv_00  16.9121698293  cv_01  1.60322662034   cv_02  1.66179494066    cv_03  0.469027435424    cv_04  0.821281857141     potential  4.930004866
time  1947.888    cv_00  16.5199006495  cv_01  1.62062465798   cv_02  1.64554516451    cv_03  0.528273486922    cv_04  0.905718145107     potential  4.287988422
time  1948.89     cv_00  16.4874189456  cv_01  1.57453671815   cv_02  1.63421359014    cv_03  0.429095260839    cv_04  1.00655849059      potential  3.247056276
time  1949.892    cv_00  16.4915482213  cv_01  1.55791729563   cv_02  1.63693966007    cv_03  0.50085239938     cv_04  0.993391665186     potential  4.171939505
time  1950.894    cv_00  16.4977501045  cv_01  1.58850779411   cv_02  1.64795251907    cv_03  0.521794484108    cv_04  0.914832388064     potential  7.638568248
time  1951.896    cv_00  16.6635350753  cv_01  1.55770890686   cv_02  1.64382035091    cv_03  0.505356878955    cv_04  1.03800240516      potential  3.674999442
time  1952.898    cv_00  16.2409354096  cv_01  1.58957954619   cv_02  1.64657632737    cv_03  0.465641850339    cv_04  1.04709893215      potential  4.817628442
time  1953.9      cv_00  16.7604741767  cv_01  1.54881286576   cv_02  1.65155069082    cv_03  0.435759590618    cv_04  1.02846952424      potential  2.617832403
time  1954.902    cv_00  16.4625253714  cv_01  1.60360365672   cv_02  1.62631239585    cv_03  0.612976000146    cv_04  1.05645306785      potential  3.007177986
time  1955.904    cv_00  16.7409265502  cv_01  1.54942128184   cv_02  1.63829116172    cv_03  0.472715305142    cv_04  1.00213103584      potential  3.034408462
time  1956.906    cv_00  16.5307973838  cv_01  1.58016869216   cv_02  1.6691956149     cv_03  0.440553632111    cv_04  0.907691301578     potential  7.56055834
time  1957.908    cv_00  16.3828690875  cv_01  1.55755853481   cv_02  1.6332077591     cv_03  0.174797733308    cv_04  0.960346929382     potential  2.264443359
time  1958.91     cv_00  16.5850301383  cv_01  1.53366854952   cv_02  1.68583817806    cv_03  0.234147010357    cv_04  0.890845974884     potential  2.809189965
time  1959.912    cv_00  16.580606655   cv_01  1.58558901962   cv_02  1.65050457629    cv_03  0.319194136344    cv_04  0.99570027479      potential  3.460533901
time  1960.914    cv_00  16.5273012776  cv_01  1.58792600883   cv_02  1.67164518655    cv_03  0.139058959718    cv_04  0.974394343742     potential  2.53129644
time  1961.916    cv_00  16.7537580351  cv_01  1.59632971059   cv_02  1.69372767351    cv_03  0.113613342162    cv_04  1.0307227108       potential  0.7627980086
time  1962.918    cv_00  16.2991466657  cv_01  1.56269446016   cv_02  1.66128646664    cv_03  0.129056323231    cv_04  0.989756234987     potential  3.51370259
time  1963.92     cv_00  16.6504192452  cv_01  1.56614158319   cv_02  1.65013194106    cv_03  0.262401053131    cv_04  0.897090766452     potential  4.349474062
time  1964.922    cv_00  16.3438825658  cv_01  1.57264873641   cv_02  1.70111677444    cv_03  0.316126499621    cv_04  0.762211715619     potential  7.250145214
time  1965.924    cv_00  16.8466668205  cv_01  1.58992160652   cv_02  1.68680917447    cv_03  0.459306699667    cv_04  0.936791989652     potential  3.893859273
time  1966.926    cv_00  17.1489297204  cv_01  1.55748055134   cv_02  1.6780451493     cv_03  0.396215222968    cv_04  0.882648890983     potential  2.093761883
time  1967.928    cv_00  16.7747741102  cv_01  1.56847940187   cv_02  1.66670178218    cv_03  0.361721847763    cv_04  0.973185962594     potential  3.993900905
time  1968.93     cv_00  16.9545419217  cv_01  1.58017273414   cv_02  1.67847460277    cv_03  0.243786785957    cv_04  0.857887298934     potential  3.037071819
time  1969.932    cv_00  16.4189801532  cv_01  1.57508751417   cv_02  1.71227474499    cv_03  0.159222844041    cv_04  0.982270811518     potential  2.600721064
time  1970.934    cv_00  16.7137579068  cv_01  1.58306768392   cv_02  1.68257388884    cv_03  0.288233813911    cv_04  0.919497232708     potential  4.303656746
time  1971.936    cv_00  16.2571900865  cv_01  1.57794324459   cv_02  1.67787022044    cv_03  0.332813288195    cv_04  0.961545555792     potential  5.296285587
time  1972.938    cv_00  16.4804756144  cv_01  1.59347767793   cv_02  1.65189656202    cv_03  0.162106497634    cv_04  0.916964285667     potential  3.788880932
time  1973.94     cv_00  16.4436261925  cv_01  1.56836401672   cv_02  1.67240049044    cv_03  0.305364414318    cv_04  0.934304907732     potential  5.919576582
time  1974.942    cv_00  16.3062700639  cv_01  1.55465398629   cv_02  1.66437486285    cv_03  0.436206702164    cv_04  1.04042933126      potential  5.115273297
time  1975.944    cv_00  16.9847987934  cv_01  1.54988065462   cv_02  1.66534055036    cv_03  0.395278214706    cv_04  1.09240417208      potential  1.566676085
time  1976.946    cv_00  16.6957117908  cv_01  1.58193295941   cv_02  1.65941529273    cv_03  0.534496995935    cv_04  0.98520353743      potential  7.03070978
time  1977.948    cv_00  16.7498998807  cv_01  1.56218391986   cv_02  1.63890466074    cv_03  0.496505011292    cv_04  0.847449672939     potential  6.913942504
time  1978.95     cv_00  16.6998975925  cv_01  1.54482575903   cv_02  1.65782314313    cv_03  0.44023066036     cv_04  1.05491323941      potential  3.746695219
time  1979.952    cv_00  16.6234489269  cv_01  1.54796975264   cv_02  1.67771874385    cv_03  0.441484367845    cv_04  0.898793960221     potential  6.451544752
time  1980.954    cv_00  16.927003778   cv_01  1.57085580677   cv_02  1.62923197927    cv_03  0.541057623028    cv_04  0.939836158012     potential  3.501670785
time  1981.956    cv_00  16.8889838477  cv_01  1.55441106235   cv_02  1.69512604671    cv_03  0.374962445998    cv_04  1.10456085426      potential  1.807458272
time  1982.958    cv_00  16.8087120229  cv_01  1.528178        cv_02  1.64799226302    cv_03  0.575075284959    cv_04  0.970680218453     potential  3.15729425
time  1983.96     cv_00  16.8237655754  cv_01  1.54435796026   cv_02  1.66806281693    cv_03  0.394058908775    cv_04  0.944708545138     potential  4.338580946
time  1984.962    cv_00  16.2960546432  cv_01  1.58157933101   cv_02  1.67868208482    cv_03  0.177896233329    cv_04  0.974673636869     potential  4.925934546
time  1985.964    cv_00  16.6851792108  cv_01  1.54561512226   cv_02  1.64512651156    cv_03  0.196793871707    cv_04  1.03022295619      potential  1.768986544
time  1986.966    cv_00  16.4524837054  cv_01  1.58047562147   cv_02  1.64895055866    cv_03  0.322286109789    cv_04  0.907885724387     potential  6.267372614
time  1987.968    cv_00  16.6530209247  cv_01  1.57996958388   cv_02  1.63622400693    cv_03  0.434194186789    cv_04  0.919446465786     potential  5.819149925
time  1988.97     cv_00  16.9712767283  cv_01  1.56588868444   cv_02  1.68107602341    cv_03  0.457395477422    cv_04  0.941987532103     potential  4.536337067
time  1989.972    cv_00  16.6283780584  cv_01  1.54682545775   cv_02  1.69998344025    cv_03  0.291677121316    cv_04  0.754123695123     potential  5.761931321
time  1990.974    cv_00  16.7155766374  cv_01  1.53232820955   cv_02  1.65927873437    cv_03  0.268563257144    cv_04  0.829724898321     potential  4.102962509
time  1991.976    cv_00  16.6585916393  cv_01  1.52902539608   cv_02  1.68148007808    cv_03  0.421245425656    cv_04  0.756570662654     potential  5.884732561
time  1992.978    cv_00  16.292883786   cv_01  1.53706895332   cv_02  1.70752348652    cv_03  0.273685245521    cv_04  0.607605952028     potential  6.830370915
time  1993.98     cv_00  16.7736091251  cv_01  1.56341195163   cv_02  1.7170606037     cv_03  0.400550944068    cv_04  0.810828994538     potential  3.405796803
time  1994.982    cv_00  17.0992220195  cv_01  1.52976337473   cv_02  1.66052708203    cv_03  0.522144717319    cv_04  0.763538247116     potential  3.54160343
time  1995.984    cv_00  16.0935283607  cv_01  1.58062094795   cv_02  1.70117307865    cv_03  0.166718848681    cv_04  0.894824128012     potential  6.199154557
time  1996.986    cv_00  16.3294896105  cv_01  1.57809089725   cv_02  1.68613591346    cv_03  0.177924325626    cv_04  0.882331408124     potential  6.607415424
time  1997.988    cv_00  16.6539587565  cv_01  1.5592667916    cv_02  1.67431987696    cv_03  0.202660333919    cv_04  0.933432798572     potential  4.853093924
time  1998.99     cv_00  16.2516661831  cv_01  1.5537268075    cv_02  1.68233712356    cv_03  0.238935548453    cv_04  0.933356374914     potential  5.580326647
time  1999.992    cv_00  16.522608445   cv_01  1.52802689527   cv_02  1.67751356485    cv_03  0.344648859421    cv_04  0.983541208948     potential  3.131083987
time  2000.994    cv_00  16.3394853886  cv_01  1.59359423006   cv_02  1.6792331039     cv_03  0.171960137546    cv_04  1.1546350089       potential  2.997429483
time  2001.996    cv_00  16.2928782834  cv_01  1.60835356838   cv_02  1.6821877826     cv_03  0.1941051367      cv_04  1.00684799934      potential  3.829301099
time  2002.998    cv_00  16.5935145735  cv_01  1.59442532483   cv_02  1.66899677001    cv_03  0.502702058169    cv_04  0.974452706612     potential  7.423533695
time  2004        cv_00  16.5341606603  cv_01  1.59049695417   cv_02  1.71341204935    cv_03  0.313991397288    cv_04  0.99056210232      potential  2.710967204
time  2005.002    cv_00  16.2059281333  cv_01  1.57345718104   cv_02  1.65507383964    cv_03  0.176514928574    cv_04  0.968312501326     potential  5.530811934
time  2006.004    cv_00  16.5567526657  cv_01  1.61869097767   cv_02  1.67988685513    cv_03  0.331721318061    cv_04  0.84614845127      potential  4.078193719
time  2007.006    cv_00  16.6049143912  cv_01  1.62537439105   cv_02  1.68792279773    cv_03  0.323984053559    cv_04  0.967548263762     potential  2.025479154
time  2008.008    cv_00  16.500430749   cv_01  1.5874899701    cv_02  1.69937943116    cv_03  0.373433865157    cv_04  0.812524768984     potential  7.018780984
time  2009.01     cv_00  16.2895743529  cv_01  1.60213955205   cv_02  1.67442447484    cv_03  0.274649062664    cv_04  0.898838751526     potential  6.2841115
time  2010.012    cv_00  16.3471750119  cv_01  1.58895799369   cv_02  1.68203684962    cv_03  0.39092008042     cv_04  0.978901977699     potential  6.5482585
time  2011.014    cv_00  16.2729568307  cv_01  1.58825686432   cv_02  1.66723302825    cv_03  0.290327852759    cv_04  0.96449615119      potential  6.551817741
time  2012.016    cv_00  16.2132495239  cv_01  1.60953369164   cv_02  1.69884478106    cv_03  0.189661922557    cv_04  0.912389171855     potential  4.959924026
time  2013.018    cv_00  16.2886153322  cv_01  1.57796478666   cv_02  1.7141988608     cv_03  0.343117768935    cv_04  0.806334986717     potential  5.928296387
time  2014.02     cv_00  16.2370395591  cv_01  1.5787317542    cv_02  1.68334515504    cv_03  0.30681264652     cv_04  1.05213449628      potential  5.859318377
time  2015.022    cv_00  16.2916454396  cv_01  1.6171665646    cv_02  1.67473785826    cv_03  0.370314139921    cv_04  0.834981318209     potential  6.291242996
time  2016.024    cv_00  16.1015204048  cv_01  1.57583083589   cv_02  1.70991304814    cv_03  0.42594099719     cv_04  0.90955590893      potential  6.588829662
time  2017.026    cv_00  16.4583012459  cv_01  1.61251460297   cv_02  1.67219649797    cv_03  0.206159952114    cv_04  0.856230176234     potential  5.729811471
time  2018.028    cv_00  16.255467865   cv_01  1.53915217736   cv_02  1.69697611712    cv_03  0.214790877626    cv_04  0.978755641191     potential  4.127592313
time  2019.03     cv_00  16.7772139015  cv_01  1.58871476102   cv_02  1.68748261813    cv_03  0.224930304966    cv_04  1.03912217572      potential  2.702823967
time  2020.032    cv_00  16.4599590668  cv_01  1.60174005563   cv_02  1.69952889087    cv_03  0.236918936668    cv_04  0.906964193824     potential  5.298612138
time  2021.034    cv_00  16.4380724075  cv_01  1.56937263597   cv_02  1.71378791633    cv_03  0.370907170552    cv_04  0.859111294702     potential  5.53603731
time  2022.036    cv_00  16.6766162176  cv_01  1.54286939196   cv_02  1.70488708529    cv_03  0.224040924516    cv_04  0.869780484386     potential  3.589884214
time  2023.038    cv_00  16.3673299235  cv_01  1.59126815864   cv_02  1.7160784411     cv_03  0.265870852903    cv_04  0.896819084676     potential  5.045780065
time  2024.04     cv_00  16.3623750097  cv_01  1.5802126839    cv_02  1.71722697256    cv_03  0.267944799818    cv_04  0.916139376754     potential  5.282769818
time  2025.042    cv_00  16.434010472   cv_01  1.6018117203    cv_02  1.70182378047    cv_03  0.227965940675    cv_04  0.916976061495     potential  5.680512799
time  2026.044    cv_00  16.433747237   cv_01  1.59337169822   cv_02  1.72440279662    cv_03  0.202108003307    cv_04  0.915912990076     potential  3.805088055
time  2027.046    cv_00  16.1897976472  cv_01  1.59826959673   cv_02  1.70747183471    cv_03  0.168127794501    cv_04  0.873777682781     potential  6.266746483
time  2028.048    cv_00  16.4818113951  cv_01  1.59488887015   cv_02  1.69490111764    cv_03  0.202037074253    cv_04  1.03899729057      potential  5.113716595
time  2029.05     cv_00  16.4720641971  cv_01  1.55396778829   cv_02  1.69236794155    cv_03  0.23067512385     cv_04  0.882433973055     potential  7.085794933
time  2030.052    cv_00  16.2755082213  cv_01  1.5389403272    cv_02  1.71102324148    cv_03  0.256402048962    cv_04  0.940860429451     potential  4.158461746
time  2031.054    cv_00  16.9366837292  cv_01  1.55026545248   cv_02  1.694789833      cv_03  0.197621573756    cv_04  0.948055106241     potential  1.902175546
time  2032.056    cv_00  16.7217886827  cv_01  1.61669115884   cv_02  1.68567066132    cv_03  0.266488610693    cv_04  1.03196589389      potential  2.34728216
time  2033.058    cv_00  16.7322308055  cv_01  1.5750404169    cv_02  1.71105253182    cv_03  0.225398317558    cv_04  0.884410307977     potential  4.094678782
time  2034.06     cv_00  16.5267736532  cv_01  1.60600789992   cv_02  1.65837304172    cv_03  0.108204596008    cv_04  0.925923368952     potential  3.258479704
time  2035.062    cv_00  16.6368015178  cv_01  1.59111077586   cv_02  1.66442404128    cv_03  0.147539453624    cv_04  0.911676985142     potential  4.825878807
time  2036.064    cv_00  16.1599780432  cv_01  1.58682627034   cv_02  1.65071381874    cv_03  0.300386458684    cv_04  0.898155193371     potential  7.059386342
time  2037.066    cv_00  16.5389236717  cv_01  1.60694068301   cv_02  1.64261723968    cv_03  0.225120428093    cv_04  0.856767738488     potential  5.128981539
time  2038.068    cv_00  16.575529394   cv_01  1.59077930343   cv_02  1.69370537112    cv_03  0.12398865416     cv_04  0.898789234243     potential  4.927939232
time  2039.07     cv_00  16.3213505677  cv_01  1.56858795278   cv_02  1.70156941003    cv_03  0.144931603738    cv_04  0.944683481575     potential  6.279081145
time  2040.072    cv_00  16.7752186623  cv_01  1.59771602716   cv_02  1.70118494712    cv_03  0.123307295172    cv_04  0.898976704505     potential  2.593661191
time  2041.074    cv_00  16.1877875059  cv_01  1.63447912622   cv_02  1.6778605263     cv_03  0.389195649122    cv_04  0.774632247071     potential  5.461842875
time  2042.076    cv_00  16.756827001   cv_01  1.59592670165   cv_02  1.65227227636    cv_03  0.299422643658    cv_04  0.939866851073     potential  4.453112392
time  2043.078    cv_00  16.6105262984  cv_01  1.58768103693   cv_02  1.70228896966    cv_03  0.440298509556    cv_04  0.886247396794     potential  6.51065816
time  2044.08     cv_00  16.5348540165  cv_01  1.605813713     cv_02  1.62130591409    cv_03  0.223535483269    cv_04  0.922963030649     potential  2.561142018
time  2045.082    cv_00  16.2930316029  cv_01  1.6124979497    cv_02  1.68407735553    cv_03  0.308894147564    cv_04  0.959381047134     potential  6.081521938
time  2046.084    cv_00  16.4492008605  cv_01  1.62606642474   cv_02  1.64489430387    cv_03  0.206081526241    cv_04  0.935204310405     potential  3.231669675
time  2047.086    cv_00  16.7370250084  cv_01  1.61443049814   cv_02  1.70214574104    cv_03  0.197608209877    cv_04  0.868214025379     potential  3.221257197
time  2048.088    cv_00  16.5542178233  cv_01  1.57810422885   cv_02  1.69853453752    cv_03  0.137464410493    cv_04  0.98038406212      potential  5.29220456
time  2049.09     cv_00  16.4078865104  cv_01  1.62202334162   cv_02  1.69244858836    cv_03  0.192210866479    cv_04  0.968674573666     potential  4.551898533
time  2050.092    cv_00  16.4839596046  cv_01  1.59188798763   cv_02  1.66987878954    cv_03  0.162810024945    cv_04  1.21194041612      potential  3.177001884
time  2051.094    cv_00  16.3981246992  cv_01  1.5997657722    cv_02  1.6462378249     cv_03  0.213747760023    cv_04  1.08463547528      potential  4.225457102
time  2052.096    cv_00  16.4801362064  cv_01  1.58343048848   cv_02  1.6811885551     cv_03  0.299415643568    cv_04  1.16490241118      potential  4.926050261
time  2053.098    cv_00  16.4212648952  cv_01  1.59295374881   cv_02  1.66020412655    cv_03  0.322791963236    cv_04  1.19195553676      potential  4.080797599
time  2054.1      cv_00  16.379616836   cv_01  1.57633843865   cv_02  1.64600188814    cv_03  0.204992448135    cv_04  1.34605807083      potential  2.027461248
time  2055.102    cv_00  16.4974484451  cv_01  1.60854746192   cv_02  1.66935442626    cv_03  0.502882226086    cv_04  1.2737962026       potential  1.938693539
time  2056.104    cv_00  16.4014432249  cv_01  1.57897096522   cv_02  1.67194041149    cv_03  0.39860627363     cv_04  1.21554492364      potential  4.295633843
time  2057.106    cv_00  16.1735974453  cv_01  1.59073195426   cv_02  1.67353401371    cv_03  0.421068643605    cv_04  1.14062876956      potential  5.795001454
time  2058.108    cv_00  16.7326608171  cv_01  1.58124031554   cv_02  1.66832673214    cv_03  0.476360441463    cv_04  1.12917150743      potential  4.666035233
time  2059.11     cv_00  16.7811177131  cv_01  1.57000761906   cv_02  1.67641229889    cv_03  0.322522766689    cv_04  1.35156242268      potential  1.238024973
time  2060.112    cv_00  16.3844690607  cv_01  1.57280228115   cv_02  1.71027570793    cv_03  0.329097324412    cv_04  1.10945200988      potential  4.610416773
time  2061.114    cv_00  16.5854372508  cv_01  1.55410159198   cv_02  1.68653793946    cv_03  0.508508092647    cv_04  1.2488683425       potential  2.87763019
time  2062.116    cv_00  16.4796024098  cv_01  1.58905779588   cv_02  1.71614398019    cv_03  0.252132504894    cv_04  1.15591791694      potential  3.695913193
time  2063.118    cv_00  16.3295865685  cv_01  1.57518207247   cv_02  1.64090069841    cv_03  0.319664291716    cv_04  1.2345419387       potential  3.397907935
time  2064.12     cv_00  16.9158527396  cv_01  1.58491503072   cv_02  1.67614077589    cv_03  0.610020472454    cv_04  1.21160231558      potential  2.450779387
time  2065.122    cv_00  16.5808313252  cv_01  1.56534397981   cv_02  1.69703455353    cv_03  0.505932490809    cv_04  1.22150995621      potential  3.549531079
time  2066.124    cv_00  16.9143375732  cv_01  1.59936405774   cv_02  1.65247859301    cv_03  0.667103302184    cv_04  1.25145397311      potential  1.225563079
time  2067.126    cv_00  16.8195061554  cv_01  1.5946289527    cv_02  1.66132792968    cv_03  0.500564677244    cv_04  1.20080855017      potential  2.737276581
time  2068.128    cv_00  16.6362021801  cv_01  1.5738212394    cv_02  1.62933697985    cv_03  0.557341677533    cv_04  1.16244365602      potential  2.888635167
time  2069.13     cv_00  16.5447830031  cv_01  1.57884326595   cv_02  1.66631322554    cv_03  0.334130132355    cv_04  1.32162735575      potential  2.972973164
time  2070.132    cv_00  16.5852878836  cv_01  1.60084512294   cv_02  1.68501140922    cv_03  0.390866273173    cv_04  1.17344366487      potential  4.020588511
time  2071.134    cv_00  16.640012149   cv_01  1.56171480768   cv_02  1.6753182748     cv_03  0.348380228515    cv_04  1.32175650363      potential  2.72220749
time  2072.136    cv_00  16.2211068217  cv_01  1.58048361161   cv_02  1.68662205611    cv_03  0.433924092008    cv_04  1.28144366605      potential  4.203489465
time  2073.138    cv_00  16.3420499815  cv_01  1.59745273984   cv_02  1.69194624148    cv_03  0.382924413729    cv_04  1.35335524056      potential  2.92660774
time  2074.14     cv_00  16.4561940025  cv_01  1.59864742721   cv_02  1.67458834781    cv_03  0.420346295884    cv_04  1.36870302614      potential  2.861997087
time  2075.142    cv_00  16.412920852   cv_01  1.57095840449   cv_02  1.66714551563    cv_03  0.237907971538    cv_04  1.35628722844      potential  3.123600081
time  2076.144    cv_00  16.4672196538  cv_01  1.5493119335    cv_02  1.69721981633    cv_03  0.441482544383    cv_04  1.36765762581      potential  2.004736403
time  2077.146    cv_00  16.3291493447  cv_01  1.58626210814   cv_02  1.68068052368    cv_03  0.169745549412    cv_04  1.23075523223      potential  4.772532233
time  2078.148    cv_00  16.6319448027  cv_01  1.57981601261   cv_02  1.66570686215    cv_03  0.478520345565    cv_04  1.33493905749      potential  3.066860825
time  2079.15     cv_00  16.9135929467  cv_01  1.59111498716   cv_02  1.67916065653    cv_03  0.385257782066    cv_04  1.37480490458      potential  1.078416012
time  2080.152    cv_00  16.5158735426  cv_01  1.56728056796   cv_02  1.6902747823     cv_03  0.352530801497    cv_04  1.18935930364      potential  5.58116816
time  2081.154    cv_00  16.4925721897  cv_01  1.57049497792   cv_02  1.67852466735    cv_03  0.341805630536    cv_04  1.29419525362      potential  4.929900053
time  2082.156    cv_00  16.6918867479  cv_01  1.58745002611   cv_02  1.68185667309    cv_03  0.1659598375      cv_04  1.33562088859      potential  1.727884347
time  2083.158    cv_00  16.5630404595  cv_01  1.61506435915   cv_02  1.65248259567    cv_03  0.386659225669    cv_04  1.39108544719      potential  1.642822603
time  2084.16     cv_00  16.7356519336  cv_01  1.60684309887   cv_02  1.68694158397    cv_03  0.361998417959    cv_04  1.24999892172      potential  2.643150705
time  2085.162    cv_00  16.1381749032  cv_01  1.60701029864   cv_02  1.66512628334    cv_03  0.233245284996    cv_04  1.40258953889      potential  4.083197331
time  2086.164    cv_00  16.3666460921  cv_01  1.59778660941   cv_02  1.66764055711    cv_03  0.221044556272    cv_04  1.34891535936      potential  3.819349417
time  2087.166    cv_00  16.283508096   cv_01  1.62006889495   cv_02  1.67448953153    cv_03  0.253141399165    cv_04  1.18987919335      potential  4.345658778
time  2088.168    cv_00  16.3891263078  cv_01  1.5827762176    cv_02  1.6991075252     cv_03  0.450495876565    cv_04  1.33276295691      potential  3.689143307
time  2089.17     cv_00  16.2864034595  cv_01  1.57801493762   cv_02  1.69017626026    cv_03  0.461871009078    cv_04  1.27338825688      potential  5.052824068
time  2090.172    cv_00  16.430427782   cv_01  1.61366339346   cv_02  1.67105342163    cv_03  0.365227962625    cv_04  1.30697332608      potential  3.857167365
time  2091.174    cv_00  16.41185493    cv_01  1.5998823798    cv_02  1.67665114282    cv_03  0.33724516004     cv_04  1.29982525277      potential  5.464491058
time  2092.176    cv_00  16.3051698837  cv_01  1.62168771192   cv_02  1.69145267038    cv_03  0.35565034581     cv_04  1.2436209297       potential  3.906297748
time  2093.178    cv_00  16.4569312974  cv_01  1.61330015858   cv_02  1.70435148677    cv_03  0.36417478207     cv_04  1.27589459737      potential  3.429253658
time  2094.18     cv_00  16.8175657154  cv_01  1.58627710213   cv_02  1.68694992806    cv_03  0.166145537307    cv_04  1.14142140977      potential  2.746087581
time  2095.182    cv_00  16.7162266032  cv_01  1.61374800633   cv_02  1.68506515143    cv_03  0.247328950095    cv_04  1.24953759287      potential  2.642340502
time  2096.184    cv_00  16.647394191   cv_01  1.60206946372   cv_02  1.68372887334    cv_03  0.354264302776    cv_04  1.2733036381       potential  4.587950587
time  2097.186    cv_00  16.5554431798  cv_01  1.59336706991   cv_02  1.65038793574    cv_03  0.529048270339    cv_04  1.2856391634       potential  3.27712175
time  2098.188    cv_00  16.4095145371  cv_01  1.60358645533   cv_02  1.68994465531    cv_03  0.510240565996    cv_04  1.20583200142      potential  4.975332594
time  2099.19     cv_00  16.8091801106  cv_01  1.56563252813   cv_02  1.68848638836    cv_03  0.757690835688    cv_04  1.18826742998      potential  2.280401211
time  2100.192    cv_00  16.6083326482  cv_01  1.58709245771   cv_02  1.69516591219    cv_03  0.851898196999    cv_04  1.2256052982       potential  1.160079907
time  2101.194    cv_00  16.5266233514  cv_01  1.59035819284   cv_02  1.68944722132    cv_03  0.792738899257    cv_04  1.14573748632      potential  3.069099207
time  2102.196    cv_00  16.5109819725  cv_01  1.57880267361   cv_02  1.69968217116    cv_03  0.779449926219    cv_04  1.28330110973      potential  1.870445291
time  2103.198    cv_00  16.7020671682  cv_01  1.59288937548   cv_02  1.65693926275    cv_03  0.759892576312    cv_04  1.23746037486      potential  2.023278462
time  2104.2      cv_00  16.6351729631  cv_01  1.56454409769   cv_02  1.67072556002    cv_03  0.820855839179    cv_04  1.26927311387      potential  1.87560062
time  2105.202    cv_00  16.7218443132  cv_01  1.56407173935   cv_02  1.68576350685    cv_03  0.812695198477    cv_04  1.24376043554      potential  2.233374772
time  2106.204    cv_00  16.5263608275  cv_01  1.5863174004    cv_02  1.66582665121    cv_03  0.960222105639    cv_04  1.1183067664       potential  1.762103577
time  2107.206    cv_00  16.5147548196  cv_01  1.62238909544   cv_02  1.66969232876    cv_03  0.786427699272    cv_04  1.13541140411      potential  2.106420206
time  2108.208    cv_00  16.6337513702  cv_01  1.55973602481   cv_02  1.67841955803    cv_03  0.816128139782    cv_04  1.20332232435      potential  3.168680163
time  2109.21     cv_00  16.2948033872  cv_01  1.58563317547   cv_02  1.65857188895    cv_03  0.763716606894    cv_04  1.17167519437      potential  4.313817562
time  2110.212    cv_00  16.4183517219  cv_01  1.55802276128   cv_02  1.66733853345    cv_03  0.784960272878    cv_04  1.18766618189      potential  3.967275775
time  2111.214    cv_00  16.6175621718  cv_01  1.6024407197    cv_02  1.68110707357    cv_03  0.818924924211    cv_04  1.16731749299      potential  3.086289518
time  2112.216    cv_00  16.4977260086  cv_01  1.56332075372   cv_02  1.68474921344    cv_03  0.81345330736     cv_04  1.2057150953       potential  3.963314883
time  2113.218    cv_00  16.6068614965  cv_01  1.59722429332   cv_02  1.68413434922    cv_03  0.74040767496     cv_04  1.30177181272      potential  2.706276015
time  2114.22     cv_00  17.0786133589  cv_01  1.57616249467   cv_02  1.68463405773    cv_03  0.828111075108    cv_04  1.1253210131       potential  1.458552663
time  2115.222    cv_00  16.5142260143  cv_01  1.60134620344   cv_02  1.67215629906    cv_03  0.93790493852     cv_04  1.25862398406      potential  1.706788353
time  2116.224    cv_00  16.4397888138  cv_01  1.59617480769   cv_02  1.65486349989    cv_03  0.694628031412    cv_04  1.16291035752      potential  4.778302916
time  2117.226    cv_00  16.9185509516  cv_01  1.58170008761   cv_02  1.69915188295    cv_03  0.843601781661    cv_04  1.1213248747       potential  2.023296332
time  2118.228    cv_00  16.6989365336  cv_01  1.57454147472   cv_02  1.64905636427    cv_03  0.852872479014    cv_04  1.24150624006      potential  2.280430834
time  2119.23     cv_00  16.7060234501  cv_01  1.59240120937   cv_02  1.69595958462    cv_03  0.846518366675    cv_04  1.23585559827      potential  2.821539239
time  2120.232    cv_00  16.4125001093  cv_01  1.58742327954   cv_02  1.67569598816    cv_03  0.884500436132    cv_04  1.24446118399      potential  3.362074667
time  2121.234    cv_00  16.2493321174  cv_01  1.59162412014   cv_02  1.68732664275    cv_03  0.858057990066    cv_04  1.19892106957      potential  3.779670461
time  2122.236    cv_00  16.3274144657  cv_01  1.61099819461   cv_02  1.66022513785    cv_03  0.725190367799    cv_04  1.20207364565      potential  3.706221846
time  2123.238    cv_00  16.3382531418  cv_01  1.60768446087   cv_02  1.67058919498    cv_03  0.835735703905    cv_04  1.16642098663      potential  4.184130325
time  2124.24     cv_00  16.5726134154  cv_01  1.58895919673   cv_02  1.70752487676    cv_03  0.816222293383    cv_04  1.25319592099      potential  3.186955157
time  2125.242    cv_00  16.6758051969  cv_01  1.56820054565   cv_02  1.68175998878    cv_03  0.806049113265    cv_04  1.18871116979      potential  5.091198504
time  2126.244    cv_00  16.4712218402  cv_01  1.58429233379   cv_02  1.67941032941    cv_03  0.748101170875    cv_04  1.2102046092       potential  5.834573871
time  2127.246    cv_00  16.5405686443  cv_01  1.61748484511   cv_02  1.65507318343    cv_03  0.851972386683    cv_04  1.31065534301      potential  2.059503309
time  2128.248    cv_00  16.3754603727  cv_01  1.55741826176   cv_02  1.70967001664    cv_03  0.816877830949    cv_04  1.25995807348      potential  2.753161065
time  2129.25     cv_00  16.3295464447  cv_01  1.59386654434   cv_02  1.67533353072    cv_03  0.850881930497    cv_04  1.19687986206      potential  5.06362085
time  2130.252    cv_00  16.4844468761  cv_01  1.57235649835   cv_02  1.67161035524    cv_03  0.931644567718    cv_04  1.24975916651      potential  3.276936479
time  2131.254    cv_00  16.3919719149  cv_01  1.56276265756   cv_02  1.67089774238    cv_03  0.826616539408    cv_04  1.14793854553      potential  5.951860717
time  2132.256    cv_00  16.2869979392  cv_01  1.56782754005   cv_02  1.6557269686     cv_03  0.796453576289    cv_04  1.24810878031      potential  4.479612422
time  2133.258    cv_00  16.9492714747  cv_01  1.57287304892   cv_02  1.66733174673    cv_03  0.844568242376    cv_04  1.27966758887      potential  1.68409467
time  2134.26     cv_00  17.2784737674  cv_01  1.57761576686   cv_02  1.66599621179    cv_03  0.794780675374    cv_04  1.24425433576      potential  0.7190006179
time  2135.262    cv_00  16.6928869459  cv_01  1.5899986755    cv_02  1.70679830064    cv_03  0.82841286083     cv_04  1.21100698477      potential  3.598597458
time  2136.264    cv_00  16.843820103   cv_01  1.56140198391   cv_02  1.65684798217    cv_03  0.778647493017    cv_04  1.18818070221      potential  3.377977802
time  2137.266    cv_00  16.7447437071  cv_01  1.57235164158   cv_02  1.69135623551    cv_03  0.886660370065    cv_04  1.27149635863      potential  3.337081298
time  2138.268    cv_00  16.3999710374  cv_01  1.56321314996   cv_02  1.71093020121    cv_03  0.734342531241    cv_04  1.1940109302       potential  3.985017857
time  2139.27     cv_00  16.6478570049  cv_01  1.59415247827   cv_02  1.65984216322    cv_03  0.733694540879    cv_04  1.13701414268      potential  6.076764232
time  2140.272    cv_00  16.7229580843  cv_01  1.62738784973   cv_02  1.68981291635    cv_03  0.792892129521    cv_04  1.11468022668      potential  2.16866341
time  2141.274    cv_00  16.9220046948  cv_01  1.57003114478   cv_02  1.6595901448     cv_03  0.837228287699    cv_04  1.10781508237      potential  3.450439817
time  2142.276    cv_00  16.4797917414  cv_01  1.57261180699   cv_02  1.66485318522    cv_03  0.763357689419    cv_04  1.22322802778      potential  6.47960505
time  2143.278    cv_00  16.2712956036  cv_01  1.57922804492   cv_02  1.66290888453    cv_03  0.717324549237    cv_04  1.15906602029      potential  6.65902783
time  2144.28     cv_00  16.6269340712  cv_01  1.58491514729   cv_02  1.64914196159    cv_03  0.711993624064    cv_04  1.20662848511      potential  5.137475952
time  2145.282    cv_00  16.6720598746  cv_01  1.59804163252   cv_02  1.67118492603    cv_03  0.723781171295    cv_04  1.18787132295      potential  5.857725152
time  2146.284    cv_00  16.2256374682  cv_01  1.59333645903   cv_02  1.64232061115    cv_03  0.687592925736    cv_04  1.17510481724      potential  5.055308832
time  2147.286    cv_00  16.4009244782  cv_01  1.5559311758    cv_02  1.67000942221    cv_03  0.725433008546    cv_04  1.26309520316      potential  4.865232669
time  2148.288    cv_00  16.299380321   cv_01  1.60655909917   cv_02  1.692163764      cv_03  0.739576665593    cv_04  1.18678458432      potential  4.76216613
time  2149.29     cv_00  16.4442768187  cv_01  1.60374828251   cv_02  1.6476998923     cv_03  0.854419762312    cv_04  1.27814603167      potential  3.662560713
time  2150.292    cv_00  16.5686447809  cv_01  1.59865670829   cv_02  1.70214908329    cv_03  0.895433760019    cv_04  1.1416684513       potential  3.847887932
time  2151.294    cv_00  16.244307082   cv_01  1.57080248956   cv_02  1.68787542836    cv_03  0.852438759225    cv_04  1.25296302847      potential  5.017114907
time  2152.296    cv_00  16.2553169914  cv_01  1.58094737616   cv_02  1.68606565582    cv_03  0.882509312418    cv_04  1.20154917726      potential  5.481203202
time  2153.298    cv_00  16.3846422014  cv_01  1.61313435304   cv_02  1.7075989358     cv_03  0.883876598134    cv_04  1.20379602211      potential  3.037215961
time  2154.3      cv_00  16.5560001913  cv_01  1.5586813797    cv_02  1.65207208527    cv_03  0.851879197977    cv_04  1.41906959167      potential  2.331447077
time  2155.302    cv_00  16.6239986646  cv_01  1.59189428674   cv_02  1.67594980888    cv_03  0.98365143288     cv_04  1.27119562071      potential  2.486374944
time  2156.304    cv_00  16.6447482506  cv_01  1.60382606236   cv_02  1.71404921943    cv_03  0.894115493059    cv_04  1.11632759036      potential  2.803366977
time  2157.306    cv_00  16.15505133    cv_01  1.56562139405   cv_02  1.6756647093     cv_03  0.846853592205    cv_04  1.17495927124      potential  6.121412943
time  2158.308    cv_00  16.6814567142  cv_01  1.58473478323   cv_02  1.6770269622     cv_03  0.868098314739    cv_04  1.32227836428      potential  4.981259736
time  2159.31     cv_00  16.3736961122  cv_01  1.60098949769   cv_02  1.63948825782    cv_03  0.861423500127    cv_04  1.30710963462      potential  3.37499839
time  2160.312    cv_00  16.5632444398  cv_01  1.58060580346   cv_02  1.65640044504    cv_03  0.709667166048    cv_04  1.43061067831      potential  2.964610687
time  2161.314    cv_00  16.9789008385  cv_01  1.59404828113   cv_02  1.68095562138    cv_03  0.744322117678    cv_04  1.30580343981      potential  2.261042578
time  2162.316    cv_00  16.7494927094  cv_01  1.57445976124   cv_02  1.64263719807    cv_03  0.7761617904      cv_04  1.30596546101      potential  3.359552419
time  2163.318    cv_00  16.2938961325  cv_01  1.56307899464   cv_02  1.65264596779    cv_03  0.877843770897    cv_04  1.27231041187      potential  4.440838665
time  2164.32     cv_00  16.5580476375  cv_01  1.57444980667   cv_02  1.65298074436    cv_03  0.881282048078    cv_04  1.39890647674      potential  3.699853792
time  2165.322    cv_00  16.3030240336  cv_01  1.60274991359   cv_02  1.69746326984    cv_03  0.865516793768    cv_04  1.25302650637      potential  4.897027521
time  2166.324    cv_00  16.8861513985  cv_01  1.5844548781    cv_02  1.67384238591    cv_03  0.732466765411    cv_04  1.37237026056      potential  2.952843691
time  2167.326    cv_00  16.2221212865  cv_01  1.56173050986   cv_02  1.66530028731    cv_03  0.803204204716    cv_04  1.31990305211      potential  5.390126762
time  2168.328    cv_00  16.8381190516  cv_01  1.55272752905   cv_02  1.70350444254    cv_03  0.724830667161    cv_04  1.23221587262      potential  3.012112284
time  2169.33     cv_00  16.5361014083  cv_01  1.55747323829   cv_02  1.66494733353    cv_03  0.677068698062    cv_04  1.24297503604      potential  5.494984242
time  2170.332    cv_00  16.3950075658  cv_01  1.58716839744   cv_02  1.64717712064    cv_03  0.674931842383    cv_04  1.19153123002      potential  6.275266919
time  2171.334    cv_00  16.3566938204  cv_01  1.56872475406   cv_02  1.6757970088     cv_03  0.486032249671    cv_04  1.29041004953      potential  5.26472043
time  2172.336    cv_00  16.3412839861  cv_01  1.5947276547    cv_02  1.67237979638    cv_03  0.303533744425    cv_04  1.3117697693       potential  6.112872235
time  2173.338    cv_00  16.4341998985  cv_01  1.5469726707    cv_02  1.67278908666    cv_03  0.293677573134    cv_04  1.1796799003       potential  4.787709248
time  2174.34     cv_00  16.6329127123  cv_01  1.59724927127   cv_02  1.62360376888    cv_03  0.387264998801    cv_04  1.21401586303      potential  1.9587455
time  2175.342    cv_00  16.6353214549  cv_01  1.56920823991   cv_02  1.65559515156    cv_03  0.436769506854    cv_04  1.37415346683      potential  3.359813822
time  2176.344    cv_00  16.7436600922  cv_01  1.58581178001   cv_02  1.65077960755    cv_03  0.303881414727    cv_04  1.24046621432      potential  3.556559271
time  2177.346    cv_00  16.1828726604  cv_01  1.60331719397   cv_02  1.6643955011     cv_03  0.523412305873    cv_04  1.33130153207      potential  4.463823212
time  2178.348    cv_00  16.3776635121  cv_01  1.56176272472   cv_02  1.67888256103    cv_03  0.526109827291    cv_04  1.29419887957      potential  4.908253207
time  2179.35     cv_00  16.6525799561  cv_01  1.56791651143   cv_02  1.65177939128    cv_03  0.173504180461    cv_04  1.26512499559      potential  2.569243202
time  2180.352    cv_00  16.4436330822  cv_01  1.60493201073   cv_02  1.66146588472    cv_03  0.382452365671    cv_04  1.34599904555      potential  5.131291279
time  2181.354    cv_00  16.7921083764  cv_01  1.57630565477   cv_02  1.64100119956    cv_03  0.282680191623    cv_04  1.2401934527       potential  2.57664452
time  2182.356    cv_00  16.7431868208  cv_01  1.62121008379   cv_02  1.65930338988    cv_03  0.364151709586    cv_04  1.22066951123      potential  2.637643954
time  2183.358    cv_00  16.7673469614  cv_01  1.57712180863   cv_02  1.68949424298    cv_03  0.339233849299    cv_04  1.21758357205      potential  4.741551795
time  2184.36     cv_00  16.6612656814  cv_01  1.59022061311   cv_02  1.66531409059    cv_03  0.314566967993    cv_04  1.29957904126      potential  5.628931543
time  2185.362    cv_00  16.9786372547  cv_01  1.6038767479    cv_02  1.66872730478    cv_03  0.452584840477    cv_04  1.31896302172      potential  1.51514226
time  2186.364    cv_00  16.7950532132  cv_01  1.58733874605   cv_02  1.64637261742    cv_03  0.462814187247    cv_04  1.3065124645       potential  3.184849616
time  2187.366    cv_00  16.765335325   cv_01  1.60555947733   cv_02  1.70929159837    cv_03  0.490962919042    cv_04  1.30055415608      potential  1.651377862
time  2188.368    cv_00  16.687794207   cv_01  1.568095031     cv_02  1.66812411599    cv_03  0.27505133932     cv_04  1.25012375113      potential  5.473249487
time  2189.37     cv_00  16.9526065397  cv_01  1.57842272195   cv_02  1.70252743129    cv_03  0.466849184776    cv_04  1.16483648804      potential  2.482421733
time  2190.372    cv_00  16.9196830788  cv_01  1.58354564799   cv_02  1.66735759878    cv_03  0.617424172774    cv_04  1.2849242297       potential  3.246181695
time  2191.374    cv_00  16.4111701936  cv_01  1.57925094506   cv_02  1.63033712538    cv_03  0.449506312462    cv_04  1.14390377064      potential  4.488931634
time  2192.376    cv_00  16.7309434174  cv_01  1.60378082269   cv_02  1.67520262916    cv_03  0.435655936617    cv_04  1.29877775099      potential  4.672507801
time  2193.378    cv_00  16.7768425063  cv_01  1.57706140989   cv_02  1.63269053041    cv_03  0.353583984551    cv_04  1.25680118903      potential  2.979444697
time  2194.38     cv_00  16.6241076234  cv_01  1.58268521409   cv_02  1.66534371192    cv_03  0.164152784106    cv_04  1.27808350174      potential  4.00582222
time  2195.382    cv_00  16.7391517419  cv_01  1.5684447508    cv_02  1.67586833853    cv_03  0.1574629028      cv_04  1.24675114075      potential  3.291541593
time  2196.384    cv_00  16.4100559793  cv_01  1.58095810911   cv_02  1.69388996318    cv_03  0.186192583133    cv_04  1.29660852764      potential  4.742173234
time  2197.386    cv_00  16.4912404784  cv_01  1.61147369867   cv_02  1.65411415292    cv_03  0.279898486169    cv_04  1.18339395545      potential  5.517812129
time  2198.388    cv_00  16.3822267433  cv_01  1.59512248495   cv_02  1.63726906243    cv_03  0.47100293545     cv_04  1.14395153195      potential  5.209889499
time  2199.39     cv_00  16.5911100805  cv_01  1.58460027424   cv_02  1.65380711053    cv_03  0.499159124614    cv_04  1.24901767354      potential  6.228970197
time  2200.392    cv_00  16.8299622621  cv_01  1.56179029283   cv_02  1.65076711885    cv_03  0.522383511543    cv_04  1.23847451399      potential  3.815247823
time  2201.394    cv_00  17.0165879269  cv_01  1.60045339432   cv_02  1.65067511129    cv_03  0.442184797801    cv_04  1.22267749791      potential  2.033926345
time  2202.396    cv_00  17.2695015933  cv_01  1.58421244065   cv_02  1.64969930913    cv_03  0.280600915653    cv_04  1.27479806401      potential  0.2208151495
time  2203.398    cv_00  16.8365063439  cv_01  1.56608970958   cv_02  1.64874874448    cv_03  0.24503947337     cv_04  1.23745843971      potential  3.148939043
time  2204.4      cv_00  16.399918853   cv_01  1.63322097897   cv_02  1.62035598277    cv_03  0.186118599641    cv_04  1.33548318325      potential  1.258212293
time  2205.402    cv_00  16.3209715437  cv_01  1.56048731009   cv_02  1.68002021129    cv_03  0.295534673759    cv_04  1.23381045417      potential  6.288531735
time  2206.404    cv_00  16.2066465702  cv_01  1.60124316655   cv_02  1.6619535563     cv_03  0.310820704764    cv_04  1.31175692733      potential  5.92488297
time  2207.406    cv_00  16.7236887419  cv_01  1.61372941125   cv_02  1.65450723599    cv_03  0.139413305416    cv_04  1.27420871147      potential  1.782639213
time  2208.408    cv_00  16.9639786052  cv_01  1.56785262523   cv_02  1.66657693208    cv_03  0.487947668836    cv_04  1.34700409097      potential  2.489373732
time  2209.41     cv_00  16.189230373   cv_01  1.58783759604   cv_02  1.65416258029    cv_03  0.401099656314    cv_04  1.2747109748       potential  6.160025046
time  2210.412    cv_00  16.1586146302  cv_01  1.57868936911   cv_02  1.64433018682    cv_03  0.496099356081    cv_04  1.25106037242      potential  5.406656612
time  2211.414    cv_00  16.2989876452  cv_01  1.61837226475   cv_02  1.65766422485    cv_03  0.327480236785    cv_04  1.34782574639      potential  4.752485648
time  2212.416    cv_00  16.1460044252  cv_01  1.61501239365   cv_02  1.6656935521     cv_03  0.289858307289    cv_04  1.24532742023      potential  6.215658032
time  2213.418    cv_00  16.3892127454  cv_01  1.60911670164   cv_02  1.67239013439    cv_03  0.272573245308    cv_04  1.31894455144      potential  6.397003704
time  2214.42     cv_00  16.4862849479  cv_01  1.59011182738   cv_02  1.67268962095    cv_03  0.587172295309    cv_04  1.2683364773       potential  5.958849329
time  2215.422    cv_00  16.1459724557  cv_01  1.59186365046   cv_02  1.70292006944    cv_03  0.32647246758     cv_04  1.19833657027      potential  6.407237478
time  2216.424    cv_00  16.675352653   cv_01  1.55567265508   cv_02  1.67480737048    cv_03  0.604133235526    cv_04  1.31011599193      potential  4.026362793
time  2217.426    cv_00  16.0738432304  cv_01  1.5873698841    cv_02  1.70453283125    cv_03  0.235221655268    cv_04  1.19524443856      potential  6.823865813
time  2218.428    cv_00  16.4459170599  cv_01  1.5937870162    cv_02  1.66947285475    cv_03  0.59013558619     cv_04  1.32100472689      potential  5.201996172
time  2219.43     cv_00  16.2710197645  cv_01  1.61462572881   cv_02  1.65482365689    cv_03  0.430700801135    cv_04  1.25559581814      potential  5.58378126
time  2220.432    cv_00  16.1492979246  cv_01  1.59725319597   cv_02  1.67609818922    cv_03  0.55360827045     cv_04  1.2035551283       potential  6.77979609
time  2221.434    cv_00  16.4819567047  cv_01  1.58589480066   cv_02  1.68883884424    cv_03  0.496566795905    cv_04  1.27866814531      potential  6.819113284
time  2222.436    cv_00  16.4247534042  cv_01  1.56916009465   cv_02  1.66121271203    cv_03  0.299881405939    cv_04  1.3929368591       potential  5.388706754
time  2223.438    cv_00  16.3810153672  cv_01  1.56914202969   cv_02  1.65013731009    cv_03  0.185067505701    cv_04  1.37746010813      potential  3.802675908
time  2224.44     cv_00  16.5871314956  cv_01  1.59787059958   cv_02  1.7023108456     cv_03  0.593160021186    cv_04  1.19475741143      potential  4.766258471
time  2225.442    cv_00  16.4999269532  cv_01  1.57523446802   cv_02  1.69284481004    cv_03  0.260887293566    cv_04  1.42535136253      potential  4.229554827
time  2226.444    cv_00  16.6701792052  cv_01  1.53813503953   cv_02  1.69941090482    cv_03  0.428485497282    cv_04  1.40529959271      potential  1.679942823
time  2227.446    cv_00  16.522477346   cv_01  1.58631512236   cv_02  1.70042736815    cv_03  0.445095827187    cv_04  1.25429341774      potential  6.452231313
time  2228.448    cv_00  16.3021440467  cv_01  1.56320215839   cv_02  1.71000563031    cv_03  0.304995584125    cv_04  1.32413325786      potential  4.245006331
time  2229.45     cv_00  16.2489417187  cv_01  1.57481066032   cv_02  1.70636986706    cv_03  0.633806553025    cv_04  1.22005811582      potential  4.869318213
time  2230.452    cv_00  16.347561554   cv_01  1.55611235571   cv_02  1.67787792117    cv_03  0.281398929697    cv_04  1.30379348099      potential  5.933849417
time  2231.454    cv_00  16.2559759698  cv_01  1.61495205389   cv_02  1.67339820546    cv_03  0.18394432599     cv_04  1.18904149895      potential  5.778945086
time  2232.456    cv_00  16.3509830008  cv_01  1.55754866485   cv_02  1.7093863421     cv_03  0.332883915374    cv_04  1.36458032204      potential  3.971797029
time  2233.458    cv_00  16.193515622   cv_01  1.56618526134   cv_02  1.69677034784    cv_03  0.233083764596    cv_04  1.29717383653      potential  5.871465054
time  2234.46     cv_00  16.396811818   cv_01  1.61965553999   cv_02  1.68668830934    cv_03  0.588417186792    cv_04  1.3049846974       potential  3.541573859
time  2235.462    cv_00  16.3438783053  cv_01  1.61232031084   cv_02  1.70566726079    cv_03  0.558871753466    cv_04  1.42064648434      potential  2.813145847
time  2236.464    cv_00  16.4438756715  cv_01  1.57835321294   cv_02  1.70159945606    cv_03  0.139426475342    cv_04  1.17416313003      potential  5.313231507
time  2237.466    cv_00  16.4887226356  cv_01  1.60488457916   cv_02  1.68491184696    cv_03  0.263378040244    cv_04  1.38377586829      potential  5.63210752
time  2238.468    cv_00  16.2048551507  cv_01  1.59973302437   cv_02  1.67022651132    cv_03  0.435005354305    cv_04  1.16168856603      potential  8.42203154
time  2239.47     cv_00  16.3669461925  cv_01  1.59674258039   cv_02  1.64781603244    cv_03  0.11105077742     cv_04  1.32953877603      potential  3.253966853
time  2240.472    cv_00  16.3081805286  cv_01  1.59357379767   cv_02  1.66191257161    cv_03  0.318627381011    cv_04  1.25848312527      potential  9.048224553
time  2241.474    cv_00  16.3837993376  cv_01  1.6156895875    cv_02  1.63179448027    cv_03  0.406714550479    cv_04  1.25428458281      potential  3.858986226
time  2242.476    cv_00  16.3604558532  cv_01  1.60159620969   cv_02  1.69232407456    cv_03  0.685114045827    cv_04  1.20371548606      potential  6.144428845
time  2243.478    cv_00  16.3627288616  cv_01  1.54307295142   cv_02  1.69984796884    cv_03  0.889886514801    cv_04  1.2288969353       potential  3.245929984
time  2244.48     cv_00  16.3528820278  cv_01  1.5731531462    cv_02  1.67800707774    cv_03  0.885587742494    cv_04  1.34196051501      potential  5.730916677
time  2245.482    cv_00  16.4994204898  cv_01  1.56660391704   cv_02  1.66113841169    cv_03  0.986059528558    cv_04  1.30949653574      potential  2.86405494
time  2246.484    cv_00  16.827986039   cv_01  1.56697637095   cv_02  1.67748203767    cv_03  1.03377616667     cv_04  1.15763314789      potential  1.00818868
time  2247.486    cv_00  16.362525847   cv_01  1.53867578069   cv_02  1.7074836951     cv_03  1.02167669731     cv_04  1.27284426435      potential  1.575586865
time  2248.488    cv_00  16.7369316725  cv_01  1.58748095168   cv_02  1.66398733631    cv_03  1.12843214586     cv_04  1.23588062562      potential  0.6447410143
time  2249.49     cv_00  16.5229684522  cv_01  1.57611597742   cv_02  1.67391046136    cv_03  1.30711258202     cv_04  1.31417517168      potential  0.5561255909
time  2250.492    cv_00  16.6173096999  cv_01  1.56444093775   cv_02  1.67925811569    cv_03  1.1527619742      cv_04  1.26966479632      potential  0.9195914325
time  2251.494    cv_00  16.6642290391  cv_01  1.55051532429   cv_02  1.66258684112    cv_03  0.984329238791    cv_04  1.19636197589      potential  2.229078086
time  2252.496    cv_00  16.5497558909  cv_01  1.57586048779   cv_02  1.65142851429    cv_03  1.03691685547     cv_04  1.36847911794      potential  1.995209163
time  2253.498    cv_00  16.8800157621  cv_01  1.55899676983   cv_02  1.64038592762    cv_03  0.899615414857    cv_04  1.19912638739      potential  1.889589667
time  2254.5      cv_00  16.7041369443  cv_01  1.58587185448   cv_02  1.64870726459    cv_03  1.00632638333     cv_04  1.27506375065      potential  2.311152823
time  2255.502    cv_00  17.0670379413  cv_01  1.55339506711   cv_02  1.67225799828    cv_03  1.03449906983     cv_04  1.27685344556      potential  0.4711968612
time  2256.504    cv_00  16.8082220183  cv_01  1.57481594299   cv_02  1.6770725739     cv_03  0.920559322589    cv_04  1.23406859228      potential  4.312030694
time  2257.506    cv_00  16.8348225255  cv_01  1.55239490125   cv_02  1.66620141613    cv_03  0.953012238095    cv_04  1.22075921157      potential  2.745251169
time  2258.508    cv_00  17.1785874539  cv_01  1.59369944394   cv_02  1.66848316775    cv_03  0.806935967044    cv_04  1.14588142919      potential  1.958067285
time  2259.51     cv_00  16.7073965155  cv_01  1.53940734443   cv_02  1.68678853582    cv_03  0.851277948247    cv_04  1.13275758448      potential  3.747024696
time  2260.512    cv_00  16.598139921   cv_01  1.5568904004    cv_02  1.7089770353     cv_03  0.848374825696    cv_04  1.1995449341       potential  4.540203228
time  2261.514    cv_00  16.3366824201  cv_01  1.53915935506   cv_02  1.67024567999    cv_03  0.919708006671    cv_04  1.23980048824      potential  3.720306628
time  2262.516    cv_00  16.9293128497  cv_01  1.57439853051   cv_02  1.6713956323     cv_03  0.701819201877    cv_04  1.25584934885      potential  4.641376904
time  2263.518    cv_00  16.6500093989  cv_01  1.60651648877   cv_02  1.66617605416    cv_03  1.06005946046     cv_04  1.20049739423      potential  1.862684519
time  2264.52     cv_00  16.641542878   cv_01  1.59761771437   cv_02  1.65767224532    cv_03  1.03977076782     cv_04  1.15906942876      potential  2.733296866
time  2265.522    cv_00  16.9933767632  cv_01  1.58039159883   cv_02  1.68957847409    cv_03  0.902596843986    cv_04  1.24243040628      potential  2.646467889
time  2266.524    cv_00  17.0963053299  cv_01  1.59092362126   cv_02  1.63784425756    cv_03  0.72899409935     cv_04  1.1211196415       potential  2.122119082
time  2267.526    cv_00  17.0995917898  cv_01  1.54969947526   cv_02  1.68970048814    cv_03  0.871389877817    cv_04  1.19134605991      potential  1.692371419
time  2268.528    cv_00  16.3207400584  cv_01  1.55508039198   cv_02  1.68903723431    cv_03  0.765343490827    cv_04  1.20899162583      potential  6.651145885
time  2269.53     cv_00  16.2186635937  cv_01  1.57242612219   cv_02  1.65739607596    cv_03  0.762354516864    cv_04  1.27340338057      potential  6.703455068
time  2270.532    cv_00  16.4286596374  cv_01  1.542529963     cv_02  1.66519029855    cv_03  0.775863998182    cv_04  1.16370046704      potential  6.118668218
time  2271.534    cv_00  16.2492349204  cv_01  1.55447089125   cv_02  1.66999496563    cv_03  0.736195561391    cv_04  1.2690049226       potential  6.286463873
time  2272.536    cv_00  16.1410227045  cv_01  1.58076362953   cv_02  1.6448693497     cv_03  0.974796342278    cv_04  1.19866563018      potential  4.464950894
time  2273.538    cv_00  16.4747192095  cv_01  1.58049713789   cv_02  1.63704652311    cv_03  0.664266750225    cv_04  1.21821196299      potential  5.575788846
time  2274.54     cv_00  16.3009033633  cv_01  1.54503509346   cv_02  1.67220821343    cv_03  0.711183751585    cv_04  1.16919898868      potential  6.444192611
time  2275.542    cv_00  16.5373270983  cv_01  1.5600524214    cv_02  1.662428916      cv_03  0.981572371601    cv_04  1.23169777432      potential  4.449888269
time  2276.544    cv_00  16.6237819964  cv_01  1.57409911377   cv_02  1.63343259658    cv_03  0.889358756227    cv_04  1.21898558397      potential  3.951191932
time  2277.546    cv_00  16.7141257104  cv_01  1.57568927151   cv_02  1.63638237518    cv_03  1.10204320477     cv_04  1.2705284444       potential  1.487894514
time  2278.548    cv_00  16.6608068961  cv_01  1.5690426604    cv_02  1.62671123303    cv_03  0.815426601631    cv_04  1.18647340048      potential  3.804927427
time  2279.55     cv_00  16.4498687262  cv_01  1.57343171433   cv_02  1.65038132075    cv_03  1.1125409608      cv_04  1.22094266761      potential  2.241827902
time  2280.552    cv_00  16.6095702431  cv_01  1.59459519528   cv_02  1.67318102549    cv_03  1.31756119585     cv_04  1.23011394239      potential  0.8142857171
time  2281.554    cv_00  16.4508582041  cv_01  1.58307194163   cv_02  1.66098800478    cv_03  1.35240531821     cv_04  1.21371812442      potential  1.326844478
time  2282.556    cv_00  16.6522365558  cv_01  1.56458783915   cv_02  1.63435156447    cv_03  1.28908026504     cv_04  1.33615920936      potential  0.6533670122
time  2283.558    cv_00  16.5541424207  cv_01  1.58294991932   cv_02  1.65370768587    cv_03  1.47882454732     cv_04  1.16382453457      potential  0.927248302
time  2284.56     cv_00  16.5376862517  cv_01  1.56313688641   cv_02  1.6472306331     cv_03  1.37924058789     cv_04  1.12816285579      potential  1.405819428
time  2285.562    cv_00  16.3701903932  cv_01  1.58426210966   cv_02  1.66017965432    cv_03  1.25883427181     cv_04  1.13454368414      potential  2.143724795
time  2286.564    cv_00  16.2496411064  cv_01  1.57525680804   cv_02  1.65063117968    cv_03  1.45482353373     cv_04  1.2379604306       potential  2.356853034
time  2287.566    cv_00  16.8737564582  cv_01  1.57770281703   cv_02  1.64599240128    cv_03  1.38777617995     cv_04  1.25409723206      potential  0.5191425708
time  2288.568    cv_00  16.7765486179  cv_01  1.57867345047   cv_02  1.66234203345    cv_03  1.50372154798     cv_04  1.18532561119      potential  0.8729303684
time  2289.57     cv_00  16.240291396   cv_01  1.60082492549   cv_02  1.6502925265     cv_03  1.35247159829     cv_04  1.19338926263      potential  2.724592129
time  2290.572    cv_00  16.5424914348  cv_01  1.58844935757   cv_02  1.65573447004    cv_03  1.54258975965     cv_04  1.19984735023      potential  1.334830906
time  2291.574    cv_00  16.5308063416  cv_01  1.57588040986   cv_02  1.65099473333    cv_03  1.63784499537     cv_04  1.3137167812       potential  0.8543489322
time  2292.576    cv_00  16.5263642904  cv_01  1.57557871038   cv_02  1.62078205641    cv_03  1.33389977211     cv_04  1.22212143653      potential  1.387898292
time  2293.578    cv_00  16.4333366977  cv_01  1.59045407768   cv_02  1.6742441982     cv_03  1.1791806276      cv_04  1.15641158119      potential  2.251100162
time  2294.58     cv_00  16.5258844422  cv_01  1.59260645837   cv_02  1.6500363034     cv_03  1.24289828136     cv_04  1.17472537745      potential  2.3697831
time  2295.582    cv_00  16.3308059972  cv_01  1.60727942859   cv_02  1.68353569609    cv_03  0.848900933589    cv_04  1.16465316042      potential  6.677772549
time  2296.584    cv_00  16.2231245564  cv_01  1.59994225124   cv_02  1.63894252608    cv_03  0.953860656074    cv_04  1.11758029569      potential  4.005496515
time  2297.586    cv_00  16.9409556263  cv_01  1.55803228113   cv_02  1.64574481416    cv_03  0.905351636808    cv_04  1.16903340525      potential  2.767612814
time  2298.588    cv_00  17.0415561957  cv_01  1.55267540532   cv_02  1.64999492631    cv_03  0.961345893196    cv_04  1.25219482634      potential  1.668616731
time  2299.59     cv_00  16.4944100707  cv_01  1.58716014064   cv_02  1.64925073748    cv_03  1.30448527727     cv_04  1.11170209308      potential  2.943805845
time  2300.592    cv_00  16.5452624397  cv_01  1.57927262031   cv_02  1.64201254261    cv_03  1.42299863543     cv_04  1.13902055388      potential  2.585496615
time  2301.594    cv_00  16.3971159476  cv_01  1.5832665637    cv_02  1.68257625023    cv_03  1.55414122653     cv_04  1.16969721119      potential  1.688045456
time  2302.596    cv_00  16.3730596888  cv_01  1.59794309475   cv_02  1.64961580878    cv_03  1.45566804134     cv_04  1.16303322922      potential  2.770322875
time  2303.598    cv_00  16.5354013779  cv_01  1.57833130047   cv_02  1.66773719773    cv_03  1.29237793286     cv_04  1.24804140344      potential  3.022505862
time  2304.6      cv_00  16.5790039588  cv_01  1.59132720963   cv_02  1.62240124628    cv_03  1.19606099167     cv_04  1.12354793631      potential  1.672980305
time  2305.602    cv_00  16.4310312257  cv_01  1.57865299732   cv_02  1.66904322168    cv_03  1.23372416816     cv_04  1.07340440737      potential  3.351069621
time  2306.604    cv_00  16.7989151528  cv_01  1.56762966885   cv_02  1.67805389156    cv_03  1.07125902397     cv_04  1.23441487319      potential  2.580355051
time  2307.606    cv_00  16.8137270233  cv_01  1.58959126544   cv_02  1.65069222555    cv_03  0.740070211645    cv_04  1.14801072387      potential  6.080295938
time  2308.608    cv_00  16.3820151344  cv_01  1.5832311126    cv_02  1.62882079847    cv_03  0.701906815776    cv_04  1.1954759726       potential  5.273018152
time  2309.61     cv_00  16.2947749185  cv_01  1.59754484499   cv_02  1.6660491094     cv_03  0.790051191676    cv_04  1.21171375227      potential  8.303387212
time  2310.612    cv_00  16.30691937    cv_01  1.5781259964    cv_02  1.66772199549    cv_03  0.684297864281    cv_04  1.21108348422      potential  8.754988361
time  2311.614    cv_00  16.4242186154  cv_01  1.54051966547   cv_02  1.65756230442    cv_03  0.796203122101    cv_04  1.22604223515      potential  5.513558297
time  2312.616    cv_00  16.1068784248  cv_01  1.56214404166   cv_02  1.66911566002    cv_03  0.736498514525    cv_04  1.18143398525      potential  7.856882441
time  2313.618    cv_00  16.3649858778  cv_01  1.57077984121   cv_02  1.6437527809     cv_03  0.875470282167    cv_04  1.29759016298      potential  5.931423855
time  2314.62     cv_00  16.8395948366  cv_01  1.54431168535   cv_02  1.68269754789    cv_03  0.829737930597    cv_04  1.23859620648      potential  4.110458293
time  2315.622    cv_00  16.6281440845  cv_01  1.56941436372   cv_02  1.70421796319    cv_03  0.818557912197    cv_04  1.2084022437       potential  6.807186538
time  2316.624    cv_00  16.6200915813  cv_01  1.56444245052   cv_02  1.70519005958    cv_03  0.856940106284    cv_04  1.19448189459      potential  6.219058375
time  2317.626    cv_00  16.0936816036  cv_01  1.57609143695   cv_02  1.67402668733    cv_03  0.780684417611    cv_04  1.2069932078       potential  8.447371715
time  2318.628    cv_00  16.3021098887  cv_01  1.55401116519   cv_02  1.68401841962    cv_03  0.784399978575    cv_04  1.11093394538      potential  8.801092982
time  2319.63     cv_00  16.6426562685  cv_01  1.60993387333   cv_02  1.69079712292    cv_03  0.842359426842    cv_04  1.07634410587      potential  5.663754951
time  2320.632    cv_00  16.2977562712  cv_01  1.58840080536   cv_02  1.64866545474    cv_03  0.981741269672    cv_04  1.17629911234      potential  4.744461097
time  2321.634    cv_00  16.8942453866  cv_01  1.60124937746   cv_02  1.65009907869    cv_03  0.825127873999    cv_04  1.16416587903      potential  3.743215208
time  2322.636    cv_00  16.9798211863  cv_01  1.55059067902   cv_02  1.68050576446    cv_03  0.774079768571    cv_04  1.23696952437      potential  3.859749093
time  2323.638    cv_00  16.6884649723  cv_01  1.61056583979   cv_02  1.65736265033    cv_03  0.945051781766    cv_04  1.26186795248      potential  3.575400257
time  2324.64     cv_00  16.1905902676  cv_01  1.57708460468   cv_02  1.68085371935    cv_03  0.54050899202     cv_04  1.142846862        potential  8.443769382
time  2325.642    cv_00  16.873934545   cv_01  1.5463727119    cv_02  1.67479643859    cv_03  0.938048592398    cv_04  1.26455047438      potential  3.514383423
time  2326.644    cv_00  16.6376169963  cv_01  1.5414246292    cv_02  1.67035536277    cv_03  0.669908627409    cv_04  1.23425509624      potential  4.882046987
time  2327.646    cv_00  16.824051549   cv_01  1.54823148124   cv_02  1.65909261147    cv_03  0.916631813763    cv_04  1.20832184509      potential  4.550554566
time  2328.648    cv_00  16.783268495   cv_01  1.54259225974   cv_02  1.69390354241    cv_03  0.710429462842    cv_04  1.14036160332      potential  5.327157482
time  2329.65     cv_00  16.5943431031  cv_01  1.54763852142   cv_02  1.68621882847    cv_03  0.71415202858     cv_04  1.19460586184      potential  7.122629245
time  2330.652    cv_00  16.6476478172  cv_01  1.566044239     cv_02  1.63122142988    cv_03  0.788269838898    cv_04  1.26786520354      potential  4.628587659
time  2331.654    cv_00  16.7865363085  cv_01  1.54688016279   cv_02  1.67548423436    cv_03  0.663508112769    cv_04  1.17310326425      potential  6.047300462
time  2332.656    cv_00  16.2215530977  cv_01  1.53925628875   cv_02  1.6389065512     cv_03  0.86877305099     cv_04  1.30346273193      potential  3.965616378
time  2333.658    cv_00  16.6107572963  cv_01  1.55167646573   cv_02  1.68427710866    cv_03  0.703916980036    cv_04  1.24890771486      potential  7.095744832
time  2334.66     cv_00  16.5486576489  cv_01  1.56303234023   cv_02  1.64234188051    cv_03  0.761008867823    cv_04  1.1698110679       potential  7.919158018
time  2335.662    cv_00  16.3464211041  cv_01  1.58209366636   cv_02  1.64153462812    cv_03  0.744092968007    cv_04  1.28369730838      potential  7.024910101
time  2336.664    cv_00  16.087635702   cv_01  1.5822940282    cv_02  1.63757679152    cv_03  0.749927315306    cv_04  1.23253782648      potential  7.019223364
time  2337.666    cv_00  16.552895162   cv_01  1.59904595654   cv_02  1.68659858152    cv_03  0.741254406011    cv_04  1.19966352157      potential  8.429688319
time  2338.668    cv_00  16.4408767845  cv_01  1.58185903635   cv_02  1.72103163957    cv_03  0.769353332636    cv_04  1.25132784578      potential  4.587926256
time  2339.67     cv_00  16.04113579    cv_01  1.5940941878    cv_02  1.65554191566    cv_03  0.627693882298    cv_04  1.10798553406      potential  8.428781879
time  2340.672    cv_00  16.2144809781  cv_01  1.59750755118   cv_02  1.69107854548    cv_03  0.682441670408    cv_04  1.22906656821      potential  6.913254022
time  2341.674    cv_00  16.2648148835  cv_01  1.56275116556   cv_02  1.6826590552     cv_03  0.721969065613    cv_04  1.18324192104      potential  9.316543741
time  2342.676    cv_00  16.4586537032  cv_01  1.5616754376    cv_02  1.72042714984    cv_03  0.697697048033    cv_04  1.33106464949      potential  3.394865989
time  2343.678    cv_00  16.9480877356  cv_01  1.53528959735   cv_02  1.6632653669     cv_03  0.677077679876    cv_04  1.26990790831      potential  2.341296169
time  2344.68     cv_00  17.1625343218  cv_01  1.56392831061   cv_02  1.69495496129    cv_03  0.805771431502    cv_04  1.17555547855      potential  2.693440797
time  2345.682    cv_00  17.1084543513  cv_01  1.59186003136   cv_02  1.6853017917     cv_03  0.745367247892    cv_04  1.27145677658      potential  2.920676277
time  2346.684    cv_00  16.8602425946  cv_01  1.56220566079   cv_02  1.71787269866    cv_03  0.828624893676    cv_04  1.25735828108      potential  3.145200601
time  2347.686    cv_00  16.5278276066  cv_01  1.55886143221   cv_02  1.69877704052    cv_03  0.999782347821    cv_04  1.36825514713      potential  2.815051193
time  2348.688    cv_00  16.4335624145  cv_01  1.54556155611   cv_02  1.69358206127    cv_03  0.925496367353    cv_04  1.29476009163      potential  4.669312329
time  2349.69     cv_00  16.173772925   cv_01  1.57407970947   cv_02  1.68832412186    cv_03  0.975658052913    cv_04  1.31935821645      potential  4.962276339
time  2350.692    cv_00  16.4577779539  cv_01  1.5484789087    cv_02  1.65613058006    cv_03  1.02041685836     cv_04  1.2546142089       potential  3.620936558
time  2351.694    cv_00  16.8696199606  cv_01  1.53873551561   cv_02  1.7065397595     cv_03  0.835969004287    cv_04  1.24727659164      potential  3.040004581
time  2352.696    cv_00  16.205696262   cv_01  1.58132856568   cv_02  1.6874371914     cv_03  0.991575344934    cv_04  1.26933919143      potential  5.06313327
time  2353.698    cv_00  16.3010581118  cv_01  1.60207466775   cv_02  1.69188872797    cv_03  0.841074734663    cv_04  1.39823528683      potential  5.265341427
time  2354.7      cv_00  16.4480266904  cv_01  1.59346235708   cv_02  1.68853659551    cv_03  0.737525814236    cv_04  1.28849300181      potential  8.410968974
time  2355.702    cv_00  16.5455529961  cv_01  1.56434964782   cv_02  1.7151814416     cv_03  0.672039453873    cv_04  1.16642392323      potential  5.931025933
time  2356.704    cv_00  16.5510652153  cv_01  1.55168882303   cv_02  1.71046922439    cv_03  0.94420340273     cv_04  1.19139827586      potential  3.848836446
time  2357.706    cv_00  16.349877204   cv_01  1.54633860555   cv_02  1.65382222672    cv_03  0.781567179393    cv_04  1.32010037474      potential  6.302406797
time  2358.708    cv_00  17.0912592447  cv_01  1.57284738168   cv_02  1.65646419647    cv_03  0.844277202795    cv_04  1.26352715506      potential  3.391269391
time  2359.71     cv_00  16.6769491136  cv_01  1.56257244602   cv_02  1.68331923717    cv_03  1.13032982259     cv_04  1.19518296495      potential  2.541652745
time  2360.712    cv_00  16.6634590531  cv_01  1.58895674699   cv_02  1.67742887384    cv_03  1.38509000051     cv_04  1.27156763447      potential  2.027302476
time  2361.714    cv_00  16.5970501156  cv_01  1.5534530946    cv_02  1.69595716601    cv_03  1.03938977974     cv_04  1.30424148984      potential  3.179225496
time  2362.716    cv_00  16.4202380318  cv_01  1.54522672817   cv_02  1.6745358434     cv_03  0.980374505958    cv_04  1.26092966533      potential  5.022592846
time  2363.718    cv_00  16.9593225275  cv_01  1.51724873543   cv_02  1.66483338938    cv_03  0.970793818654    cv_04  1.29995392471      potential  1.083269319
time  2364.72     cv_00  16.3171808245  cv_01  1.53990791011   cv_02  1.68278322067    cv_03  0.938268321474    cv_04  1.18789895352      potential  5.395070238
time  2365.722    cv_00  16.4621154954  cv_01  1.54046896131   cv_02  1.71311641774    cv_03  0.887794949679    cv_04  1.31238961156      potential  3.835055852
time  2366.724    cv_00  16.7899146405  cv_01  1.5772686354    cv_02  1.69598199735    cv_03  0.681489123773    cv_04  1.22444602638      potential  6.615971141
time  2367.726    cv_00  17.1246437894  cv_01  1.58547604215   cv_02  1.65241208399    cv_03  1.05882128257     cv_04  1.16759884888      potential  0.7928573631
time  2368.728    cv_00  16.9502559922  cv_01  1.59108211975   cv_02  1.66821108592    cv_03  1.23997879419     cv_04  1.24927370933      potential  0.8678788108
time  2369.73     cv_00  16.5085463732  cv_01  1.60828121415   cv_02  1.69214279789    cv_03  1.33566402147     cv_04  1.15127047017      potential  1.822335709
time  2370.732    cv_00  16.2726796381  cv_01  1.60980517206   cv_02  1.64834263509    cv_03  1.25683112346     cv_04  1.23390576964      potential  2.980021912
time  2371.734    cv_00  17.0077772162  cv_01  1.57781403211   cv_02  1.67786805186    cv_03  1.42667175199     cv_04  1.25647117403      potential  0.6274107398
time  2372.736    cv_00  16.8547444065  cv_01  1.58531562413   cv_02  1.68663436041    cv_03  1.51407833597     cv_04  1.25084782613      potential  0.9829209545
time  2373.738    cv_00  16.6076313508  cv_01  1.58527219964   cv_02  1.66562837479    cv_03  1.68378480949     cv_04  1.17918632883      potential  1.150905443
time  2374.74     cv_00  16.7593948229  cv_01  1.57955907207   cv_02  1.69323607549    cv_03  1.39269344894     cv_04  1.22239456971      potential  1.66262084
time  2375.742    cv_00  16.7376702237  cv_01  1.55538288364   cv_02  1.6674711341     cv_03  1.25980338832     cv_04  1.18274395011      potential  1.950933426
time  2376.744    cv_00  16.2712227016  cv_01  1.59304954389   cv_02  1.68415093299    cv_03  1.5022321477      cv_04  1.25545867933      potential  2.650059728
time  2377.746    cv_00  16.4644797781  cv_01  1.60102569682   cv_02  1.69268584938    cv_03  1.2986861066      cv_04  1.2169270924       potential  2.595763823
time  2378.748    cv_00  16.4358732934  cv_01  1.56653661987   cv_02  1.70747355463    cv_03  1.17771655489     cv_04  1.22967519329      potential  1.903680155
time  2379.75     cv_00  16.9465757002  cv_01  1.55555314677   cv_02  1.66118952279    cv_03  1.26581628914     cv_04  1.24543009849      potential  1.103514453
time  2380.752    cv_00  16.7001687879  cv_01  1.57549515769   cv_02  1.66542971399    cv_03  1.39097702066     cv_04  1.29368972269      potential  3.024101425
time  2381.754    cv_00  16.522550355   cv_01  1.58551966846   cv_02  1.6633017042     cv_03  1.34858038416     cv_04  1.22520755343      potential  4.610103577
time  2382.756    cv_00  16.3664608356  cv_01  1.5727119236    cv_02  1.67492912989    cv_03  1.48621749784     cv_04  1.23104537332      potential  3.059484482
time  2383.758    cv_00  16.4223694613  cv_01  1.58688986859   cv_02  1.66393462259    cv_03  1.55207685668     cv_04  1.27354043449      potential  2.911057352
time  2384.76     cv_00  16.6133460295  cv_01  1.56238341684   cv_02  1.69673294375    cv_03  1.59453437531     cv_04  1.19410769982      potential  1.141759078
time  2385.762    cv_00  16.4444342027  cv_01  1.59925118199   cv_02  1.6781398461     cv_03  1.58713546778     cv_04  1.18883026847      potential  2.562393213
time  2386.764    cv_00  16.5626233626  cv_01  1.61790176603   cv_02  1.67397797838    cv_03  1.45748262137     cv_04  1.1987607757       potential  2.175063801
time  2387.766    cv_00  16.6921935253  cv_01  1.59014294011   cv_02  1.66609641271    cv_03  1.35277875391     cv_04  1.1120573347       potential  3.889810162
time  2388.768    cv_00  16.3813545691  cv_01  1.6052032891    cv_02  1.6792927734     cv_03  1.31055845863     cv_04  1.07527203607      potential  3.699286244
time  2389.77     cv_00  16.3104462323  cv_01  1.58647402815   cv_02  1.63475356308    cv_03  1.01410560136     cv_04  1.20213641831      potential  3.880452255
time  2390.772    cv_00  16.8305405671  cv_01  1.57509104287   cv_02  1.65120887035    cv_03  1.16060190412     cv_04  1.18793564036      potential  2.584083438
time  2391.774    cv_00  16.6636938776  cv_01  1.55644747023   cv_02  1.68393048236    cv_03  1.28815156556     cv_04  1.17932742568      potential  2.688597637
time  2392.776    cv_00  16.6527157317  cv_01  1.58990690223   cv_02  1.64406802177    cv_03  1.48980939605     cv_04  1.21462818893      potential  2.926822104
time  2393.778    cv_00  16.8716103505  cv_01  1.54196298936   cv_02  1.68943325283    cv_03  1.0914399728      cv_04  1.28240273077      potential  1.741148444
time  2394.78     cv_00  16.6534287327  cv_01  1.58061980007   cv_02  1.68094018728    cv_03  1.09714298631     cv_04  1.19861401309      potential  4.240744752
time  2395.782    cv_00  16.3494021088  cv_01  1.60608015526   cv_02  1.67045320832    cv_03  1.17095038644     cv_04  1.24358304847      potential  3.214223102
time  2396.784    cv_00  16.2696527117  cv_01  1.59328367436   cv_02  1.6751792621     cv_03  1.28913115894     cv_04  1.13302663051      potential  4.505971579
time  2397.786    cv_00  16.9295994791  cv_01  1.56701237414   cv_02  1.67739000969    cv_03  1.32333759098     cv_04  1.22274713444      potential  2.10121268
time  2398.788    cv_00  17.0477392366  cv_01  1.5829345308    cv_02  1.64031631404    cv_03  0.759102176538    cv_04  1.12489165824      potential  3.701586624
time  2399.79     cv_00  16.6134218639  cv_01  1.59164927385   cv_02  1.64798258537    cv_03  0.871771506042    cv_04  1.32630833299      potential  6.290577958
time  2400.792    cv_00  17.0021737518  cv_01  1.57535032997   cv_02  1.64466689436    cv_03  0.805725820965    cv_04  1.13634961674      potential  4.779349303
time  2401.794    cv_00  17.0613112176  cv_01  1.54396025595   cv_02  1.66839699136    cv_03  0.808155530512    cv_04  1.28667588014      potential  3.283435779
time  2402.796    cv_00  16.6649288135  cv_01  1.56598508973   cv_02  1.66037742937    cv_03  0.642943607786    cv_04  1.23309750274      potential  7.812157613
time  2403.798    cv_00  16.7927306522  cv_01  1.54109751634   cv_02  1.66318394153    cv_03  0.748430873737    cv_04  1.20494947328      potential  5.830875591
time  2404.8      cv_00  17.336323337   cv_01  1.57787950152   cv_02  1.67524741994    cv_03  0.85178563881     cv_04  1.26851983138      potential  1.531586634
time  2405.802    cv_00  16.7494271183  cv_01  1.57381715844   cv_02  1.67790122053    cv_03  1.08668419492     cv_04  1.27757729659      potential  4.328817653
time  2406.804    cv_00  16.1551646896  cv_01  1.57977873528   cv_02  1.66009558304    cv_03  1.32169125317     cv_04  1.0956352992       potential  4.896410668
time  2407.806    cv_00  16.5974662253  cv_01  1.566380517     cv_02  1.67017253758    cv_03  1.51000668052     cv_04  1.27440508682      potential  3.069598118
time  2408.808    cv_00  16.5196545403  cv_01  1.60908595965   cv_02  1.64388800613    cv_03  1.4621924544      cv_04  1.06036033068      potential  3.026716121
time  2409.81     cv_00  16.5622021003  cv_01  1.6068727142    cv_02  1.62131743599    cv_03  0.955319934903    cv_04  1.17734662113      potential  2.294422178
time  2410.812    cv_00  16.2869274523  cv_01  1.55448784963   cv_02  1.66764107248    cv_03  0.891778796516    cv_04  1.0351559842       potential  7.936780633
time  2411.814    cv_00  16.3335212219  cv_01  1.57719794434   cv_02  1.65627787911    cv_03  1.09729417054     cv_04  1.13227155498      potential  4.318908873
time  2412.816    cv_00  17.158037842   cv_01  1.58994972857   cv_02  1.63719436447    cv_03  1.04146599297     cv_04  1.20532930855      potential  0.8551544314
time  2413.818    cv_00  16.9737692274  cv_01  1.57308770953   cv_02  1.68681684625    cv_03  0.964742979486    cv_04  1.15378330232      potential  3.764752894
time  2414.82     cv_00  17.1746769557  cv_01  1.57433867461   cv_02  1.68106576225    cv_03  0.882359310951    cv_04  1.24396605245      potential  3.334644672
time  2415.822    cv_00  16.6990081894  cv_01  1.58519124236   cv_02  1.67223498423    cv_03  0.934995497775    cv_04  1.34410702889      potential  6.605034224
time  2416.824    cv_00  16.8796948893  cv_01  1.60256058832   cv_02  1.65476794849    cv_03  1.0692568427      cv_04  1.15155502748      potential  2.427057363
time  2417.826    cv_00  17.134673989   cv_01  1.5915782688    cv_02  1.63826729615    cv_03  0.935588408477    cv_04  1.28949349609      potential  1.642561255
time  2418.828    cv_00  16.3573164629  cv_01  1.60119234955   cv_02  1.67479292059    cv_03  1.09496691268     cv_04  1.2564201771       potential  3.856216902
time  2419.83     cv_00  16.6127201258  cv_01  1.62203778282   cv_02  1.67501535192    cv_03  1.09727463147     cv_04  1.06051772693      potential  2.045794396
time  2420.832    cv_00  16.6073574368  cv_01  1.58276529519   cv_02  1.60044320628    cv_03  1.25911371664     cv_04  1.11605869118      potential  1.253542169
time  2421.834    cv_00  16.754178114   cv_01  1.57724896976   cv_02  1.6797767077     cv_03  1.35640870961     cv_04  0.993360866391     potential  3.617137793
time  2422.836    cv_00  17.0599845475  cv_01  1.58461141487   cv_02  1.63899239309    cv_03  1.0412246229      cv_04  1.26658637466      potential  2.043887471
time  2423.838    cv_00  16.8497049207  cv_01  1.58563392892   cv_02  1.69503696309    cv_03  1.33424445309     cv_04  1.22557802584      potential  2.379976883
time  2424.84     cv_00  16.6229026567  cv_01  1.56201834276   cv_02  1.67988832848    cv_03  1.2863168407      cv_04  1.32716123618      potential  3.554813547
time  2425.842    cv_00  16.1862437696  cv_01  1.60442941964   cv_02  1.66973797904    cv_03  1.36955984403     cv_04  1.24453910791      potential  4.653346308
time  2426.844    cv_00  16.670932948   cv_01  1.60261395657   cv_02  1.63942799518    cv_03  1.54385331946     cv_04  1.23505951135      potential  2.101723087
time  2427.846    cv_00  16.6026125889  cv_01  1.5617804082    cv_02  1.64382121651    cv_03  1.65636767609     cv_04  1.30527024072      potential  1.335506545
time  2428.848    cv_00  16.4042537291  cv_01  1.56799280449   cv_02  1.65484609936    cv_03  1.61865971433     cv_04  1.34594087462      potential  2.513551597
time  2429.85     cv_00  16.352089714   cv_01  1.59556408985   cv_02  1.69108791625    cv_03  1.23048566449     cv_04  1.1706457934       potential  4.130451669
time  2430.852    cv_00  16.3338397944  cv_01  1.59796800614   cv_02  1.63473266486    cv_03  1.2547040433      cv_04  1.24755489843      potential  3.727060757
time  2431.854    cv_00  16.5244018386  cv_01  1.57392487879   cv_02  1.65125196752    cv_03  1.22243671216     cv_04  1.20130951868      potential  5.088929216
time  2432.856    cv_00  16.3696729297  cv_01  1.55819211476   cv_02  1.67499386803    cv_03  1.35436846792     cv_04  1.154083813        potential  3.902541206
time  2433.858    cv_00  16.8839423284  cv_01  1.55990481873   cv_02  1.67651196496    cv_03  1.12430106714     cv_04  1.28036692492      potential  3.257939143
time  2434.86     cv_00  16.8265067358  cv_01  1.53816983572   cv_02  1.69737437992    cv_03  0.73141294997     cv_04  1.20521722457      potential  4.965475018
time  2435.862    cv_00  17.3185557102  cv_01  1.59465122918   cv_02  1.68367359782    cv_03  0.716766960918    cv_04  1.16885510307      potential  2.025083896
time  2436.864    cv_00  17.0811186483  cv_01  1.55263590808   cv_02  1.6531240585     cv_03  0.707734407864    cv_04  1.35625566218      potential  2.324207093
time  2437.866    cv_00  16.5180248022  cv_01  1.58416520881   cv_02  1.62501431154    cv_03  0.700774269571    cv_04  1.26186770266      potential  4.714958626
time  2438.868    cv_00  16.6657663097  cv_01  1.61763850431   cv_02  1.64585068617    cv_03  0.792646305686    cv_04  1.13298883148      potential  4.439601323
time  2439.87     cv_00  17.0625022292  cv_01  1.60036053674   cv_02  1.68662971267    cv_03  0.766665464971    cv_04  1.29410533045      potential  3.438297839
time  2440.872    cv_00  16.8497609156  cv_01  1.5452891084    cv_02  1.70556965279    cv_03  0.678852057774    cv_04  1.1858984326       potential  4.88324297
time  2441.874    cv_00  16.9570423557  cv_01  1.5444952383    cv_02  1.69229824796    cv_03  0.786098300873    cv_04  1.34823066639      potential  4.019758969
time  2442.876    cv_00  17.3692722637  cv_01  1.55845939413   cv_02  1.66598486874    cv_03  0.887464515981    cv_04  1.22330190999      potential  1.532719874
time  2443.878    cv_00  16.9406494279  cv_01  1.59940974522   cv_02  1.65658380902    cv_03  0.850894671702    cv_04  1.28560665912      potential  4.512738833
time  2444.88     cv_00  17.0727176594  cv_01  1.56553261968   cv_02  1.67374727679    cv_03  0.6772470747      cv_04  1.14132244797      potential  6.039493448
time  2445.882    cv_00  16.9592020551  cv_01  1.55322858428   cv_02  1.71123839505    cv_03  0.697329687981    cv_04  1.18551441345      potential  4.34390342
time  2446.884    cv_00  16.3431867922  cv_01  1.57087669428   cv_02  1.67863913107    cv_03  0.996584959942    cv_04  1.29925093543      potential  6.467465453
time  2447.886    cv_00  16.2201837381  cv_01  1.55545169305   cv_02  1.6509166507     cv_03  0.917247251396    cv_04  1.26765880814      potential  6.562961846
time  2448.888    cv_00  16.879755651   cv_01  1.56707430447   cv_02  1.65830249414    cv_03  0.937238229685    cv_04  1.20500275595      potential  6.461419741
time  2449.89     cv_00  16.9413463917  cv_01  1.57072607823   cv_02  1.71602210235    cv_03  0.65599107778     cv_04  1.14637848148      potential  4.26691892
time  2450.892    cv_00  16.8753153278  cv_01  1.60383562598   cv_02  1.68370478619    cv_03  0.639161006874    cv_04  1.28162084264      potential  4.028979012
time  2451.894    cv_00  16.6601598046  cv_01  1.61552534061   cv_02  1.67248122739    cv_03  0.728408381449    cv_04  1.2422552928       potential  5.671187563
time  2452.896    cv_00  17.2233507152  cv_01  1.54439334731   cv_02  1.71148951394    cv_03  0.689570004421    cv_04  1.20156187172      potential  1.589348582
time  2453.898    cv_00  17.1723754894  cv_01  1.56150540504   cv_02  1.66097807828    cv_03  0.706124293091    cv_04  1.24639251971      potential  3.842234323
time  2454.9      cv_00  17.1743912833  cv_01  1.55863089725   cv_02  1.6919152799     cv_03  0.769685504616    cv_04  1.32240721536      potential  3.561435771
time  2455.902    cv_00  17.2523711536  cv_01  1.6003486554    cv_02  1.67163602719    cv_03  0.700026481559    cv_04  1.2637491789       potential  2.504469835
time  2456.904    cv_00  17.3371769613  cv_01  1.57344694041   cv_02  1.69152795811    cv_03  0.716060370408    cv_04  1.25267683276      potential  2.575257484
time  2457.906    cv_00  17.1437313243  cv_01  1.56589242374   cv_02  1.65698524141    cv_03  0.864620776352    cv_04  1.34370730487      potential  3.918018339
time  2458.908    cv_00  17.1576960478  cv_01  1.57792132614   cv_02  1.67000059656    cv_03  0.65880032706     cv_04  1.29796776086      potential  3.940534194
time  2459.91     cv_00  16.6963785647  cv_01  1.56026039126   cv_02  1.73067699074    cv_03  0.618447333607    cv_04  1.17085866446      potential  3.183866296
time  2460.912    cv_00  17.0232753093  cv_01  1.55705212318   cv_02  1.69565173158    cv_03  0.710537452831    cv_04  1.25637352517      potential  5.799445291
time  2461.914    cv_00  16.8181033603  cv_01  1.59623942587   cv_02  1.72033054159    cv_03  0.700533828262    cv_04  1.20851663272      potential  3.411903703
time  2462.916    cv_00  16.6120586064  cv_01  1.61448855995   cv_02  1.66076974592    cv_03  0.68291659945     cv_04  1.14614859539      potential  6.31493522
time  2463.918    cv_00  16.4059718691  cv_01  1.62389285672   cv_02  1.65022950089    cv_03  0.675388542593    cv_04  1.08602434346      potential  5.088901201
time  2464.92     cv_00  16.6581382664  cv_01  1.61373452362   cv_02  1.63045787617    cv_03  0.903716719879    cv_04  1.21256120653      potential  3.153266852
time  2465.922    cv_00  16.5585295262  cv_01  1.60146415964   cv_02  1.68728094221    cv_03  0.987023848368    cv_04  1.24337244432      potential  5.475588906
time  2466.924    cv_00  16.5830989765  cv_01  1.55623013276   cv_02  1.69611854994    cv_03  1.06475724977     cv_04  1.24321459288      potential  4.342846427
time  2467.926    cv_00  16.8263769439  cv_01  1.58769668999   cv_02  1.63431606508    cv_03  0.885766279626    cv_04  1.26155065064      potential  4.724429855
time  2468.928    cv_00  16.406846191   cv_01  1.59935039587   cv_02  1.6259754642     cv_03  0.880030891262    cv_04  1.20040131988      potential  4.84490977
time  2469.93     cv_00  16.6370183996  cv_01  1.54666165385   cv_02  1.68871833831    cv_03  0.922505189414    cv_04  1.21830926967      potential  6.786486503
time  2470.932    cv_00  16.6820053173  cv_01  1.54925717845   cv_02  1.65093503974    cv_03  0.89282107348     cv_04  1.46201683328      potential  3.636681491
time  2471.934    cv_00  16.7562400555  cv_01  1.57303715118   cv_02  1.65584489056    cv_03  0.818275563833    cv_04  1.4827246358       potential  4.608197782
time  2472.936    cv_00  16.3446901832  cv_01  1.59798695076   cv_02  1.62870420694    cv_03  0.710092896685    cv_04  1.21799078426      potential  5.795901615
time  2473.938    cv_00  16.309023848   cv_01  1.59541474717   cv_02  1.68123964558    cv_03  0.638198441854    cv_04  1.29937424941      potential  7.33567561
time  2474.94     cv_00  16.4110593274  cv_01  1.55419196855   cv_02  1.70398624022    cv_03  0.864202285346    cv_04  1.37270721116      potential  5.866380565
time  2475.942    cv_00  16.3397321515  cv_01  1.54704218248   cv_02  1.71311871223    cv_03  0.84129826012     cv_04  1.33385099914      potential  4.955942755
time  2476.944    cv_00  16.373206772   cv_01  1.52383104035   cv_02  1.67096746058    cv_03  0.879173053754    cv_04  1.25882546091      potential  4.569150407
time  2477.946    cv_00  16.5954802938  cv_01  1.53907303995   cv_02  1.71524302363    cv_03  0.904022102198    cv_04  1.26596026864      potential  4.056466722
time  2478.948    cv_00  16.3071975406  cv_01  1.56406185337   cv_02  1.7183756094     cv_03  0.843702539091    cv_04  1.30979158125      potential  5.527911735
time  2479.95     cv_00  16.208390755   cv_01  1.54853903875   cv_02  1.69504057223    cv_03  0.898575392716    cv_04  1.36150766657      potential  6.20604909
time  2480.952    cv_00  16.1731459582  cv_01  1.56148843721   cv_02  1.73610986186    cv_03  0.8810888695      cv_04  1.21339501035      potential  4.142372501
time  2481.954    cv_00  16.3189697894  cv_01  1.57271697419   cv_02  1.68911656635    cv_03  0.911739732371    cv_04  1.28837441642      potential  9.082595629
time  2482.956    cv_00  16.1082948399  cv_01  1.56766226676   cv_02  1.67990839442    cv_03  0.917763409768    cv_04  1.27689099303      potential  8.190075397
time  2483.958    cv_00  16.9254253855  cv_01  1.54913971521   cv_02  1.67333783097    cv_03  0.689516851586    cv_04  1.31202597476      potential  5.69463831
time  2484.96     cv_00  16.7019784717  cv_01  1.53422790347   cv_02  1.67664181034    cv_03  0.78598393655     cv_04  1.26896451771      potential  6.153941031
time  2485.962    cv_00  16.6518107793  cv_01  1.51117011715   cv_02  1.68609950385    cv_03  0.721526222876    cv_04  1.1835197469       potential  2.742152629
time  2486.964    cv_00  16.5521519699  cv_01  1.53227213153   cv_02  1.6839365885     cv_03  0.729877912161    cv_04  1.38574023872      potential  4.247879606
time  2487.966    cv_00  16.7431348612  cv_01  1.57016959189   cv_02  1.71701076611    cv_03  0.706505927286    cv_04  1.33975823089      potential  4.441005382
time  2488.968    cv_00  16.1163882958  cv_01  1.54404259637   cv_02  1.68731408883    cv_03  0.719983319626    cv_04  1.3445971364       potential  6.187170165
[truncated: 48,460,495 more chars]
