# Supplementary material for: Unbinding Kinetics of Muscarinic M3 Receptor Antagonists Explained by Metadynamics Simulations
Source: J Chem Inf Model. 2023 Apr 13;63(9):2842–56. doi: 10.1021/acs.jcim.3c00042 (PMC10170513; doi:10.1021/acs.jcim.3c00042)
Supplement: Supplementary file 4 — ci3c00042_si_005.zip [file ci3c00042_si_005.zip › logRTcalc/1/meta_tio_rep_1.cvseq]

[[time [0]] [cv_00 [16.2625280967]] [cv_01 [1.59347141266]] [cv_02 [1.66177797476]] [cv_03 [1.1126361739e-08]] [cv_04 [1.34668160634e-08]] [potential [1.809957199]]]
[[time [1.002]] [cv_00 [16.3354685853]] [cv_01 [1.57322844997]] [cv_02 [1.67068281579]] [cv_03 [0.178412518629]] [cv_04 [0.554632026267]] [potential [1.258676224]]]
[[time [2.004]] [cv_00 [16.2774962]] [cv_01 [1.57631084553]] [cv_02 [1.67909778451]] [cv_03 [0.215207635837]] [cv_04 [0.405426819023]] [potential [1.938831248]]]
[[time [3.006]] [cv_00 [16.3371206288]] [cv_01 [1.58112631819]] [cv_02 [1.64644905411]] [cv_03 [0.482482060707]] [cv_04 [0.466209707333]] [potential [1.253943185]]]
[[time [4.008]] [cv_00 [16.7181109557]] [cv_01 [1.58251865901]] [cv_02 [1.65650287767]] [cv_03 [0.269161544562]] [cv_04 [0.46856812403]] [potential [0.2424537396]]]
[[time [5.01]] [cv_00 [16.3199078959]] [cv_01 [1.5670620956]] [cv_02 [1.6392133375]] [cv_03 [0.18364716464]] [cv_04 [0.504954541627]] [potential [1.666046445]]]
[[time [6.012]] [cv_00 [16.3564862066]] [cv_01 [1.55903652666]] [cv_02 [1.67556801594]] [cv_03 [0.146562003824]] [cv_04 [0.472199032331]] [potential [1.791545422]]]
[[time [7.014]] [cv_00 [16.3344979025]] [cv_01 [1.57890492859]] [cv_02 [1.68291550123]] [cv_03 [0.193608996103]] [cv_04 [0.447538264778]] [potential [2.270286695]]]
[[time [8.016]] [cv_00 [16.5506288635]] [cv_01 [1.5653408703]] [cv_02 [1.6428899191]] [cv_03 [0.318766831262]] [cv_04 [0.531942263351]] [potential [0.8364919719]]]
[[time [9.018]] [cv_00 [16.496669309]] [cv_01 [1.56095816109]] [cv_02 [1.68037597312]] [cv_03 [0.468509769614]] [cv_04 [0.500880480825]] [potential [0.7263636067]]]
[[time [10.02]] [cv_00 [16.4852997527]] [cv_01 [1.58602954078]] [cv_02 [1.64014970978]] [cv_03 [0.261620239725]] [cv_04 [0.487556971656]] [potential [1.407353299]]]
[[time [11.022]] [cv_00 [16.5608721409]] [cv_01 [1.56843530513]] [cv_02 [1.66200226202]] [cv_03 [0.470675567419]] [cv_04 [0.462779260904]] [potential [0.9943250072]]]
[[time [12.024]] [cv_00 [16.4940707439]] [cv_01 [1.56490669582]] [cv_02 [1.6442647534]] [cv_03 [0.541347060368]] [cv_04 [0.481775140796]] [potential [1.144877077]]]
[[time [13.026]] [cv_00 [16.3419378281]] [cv_01 [1.56944512907]] [cv_02 [1.67235632989]] [cv_03 [0.495750217398]] [cv_04 [0.591762762713]] [potential [1.943514806]]]
[[time [14.028]] [cv_00 [16.6215126816]] [cv_01 [1.57529368499]] [cv_02 [1.64276176853]] [cv_03 [0.389913077105]] [cv_04 [0.532131104005]] [potential [1.315308934]]]
[[time [15.03]] [cv_00 [16.3667146208]] [cv_01 [1.59639459913]] [cv_02 [1.65256605668]] [cv_03 [0.387924793658]] [cv_04 [0.506154273283]] [potential [1.995192034]]]
[[time [16.032]] [cv_00 [16.5231471119]] [cv_01 [1.56655627542]] [cv_02 [1.64824650941]] [cv_03 [0.502628421291]] [cv_04 [0.482738369116]] [potential [1.983618997]]]
[[time [17.034]] [cv_00 [16.2883937766]] [cv_01 [1.5946113933]] [cv_02 [1.64308080023]] [cv_03 [0.173449885965]] [cv_04 [0.476682803889]] [potential [2.448019486]]]
[[time [18.036]] [cv_00 [16.4633000087]] [cv_01 [1.57787480304]] [cv_02 [1.66734348216]] [cv_03 [0.3857261041]] [cv_04 [0.549847732891]] [potential [2.374129019]]]
[[time [19.038]] [cv_00 [16.4987335591]] [cv_01 [1.5924656006]] [cv_02 [1.6417272874]] [cv_03 [0.376495010429]] [cv_04 [0.543986512403]] [potential [2.241817046]]]
[[time [20.04]] [cv_00 [16.5442489459]] [cv_01 [1.59451917266]] [cv_02 [1.65700268182]] [cv_03 [0.466671525157]] [cv_04 [0.505487644402]] [potential [2.187138032]]]
[[time [21.042]] [cv_00 [16.390072724]] [cv_01 [1.58813981312]] [cv_02 [1.68466490023]] [cv_03 [0.247578898253]] [cv_04 [0.535850023581]] [potential [2.309752249]]]
[[time [22.044]] [cv_00 [16.2829125532]] [cv_01 [1.59583030533]] [cv_02 [1.67547815207]] [cv_03 [0.17080722325]] [cv_04 [0.524367757327]] [potential [3.071336955]]]
[[time [23.046]] [cv_00 [16.3142434233]] [cv_01 [1.59886044213]] [cv_02 [1.6573621605]] [cv_03 [0.54438352402]] [cv_04 [0.505559137299]] [potential [2.406548214]]]
[[time [24.048]] [cv_00 [16.5871908132]] [cv_01 [1.58576949242]] [cv_02 [1.67176057763]] [cv_03 [0.2580960327]] [cv_04 [0.499650242652]] [potential [2.046720456]]]
[[time [25.05]] [cv_00 [16.4467598715]] [cv_01 [1.60667963623]] [cv_02 [1.67947332227]] [cv_03 [0.280713209088]] [cv_04 [0.518513994591]] [potential [2.214877484]]]
[[time [26.052]] [cv_00 [16.6061583985]] [cv_01 [1.55504920666]] [cv_02 [1.66870774477]] [cv_03 [0.255565031267]] [cv_04 [0.460828931657]] [potential [1.662706725]]]
[[time [27.054]] [cv_00 [16.7447361856]] [cv_01 [1.58390097571]] [cv_02 [1.65155040795]] [cv_03 [0.389153763208]] [cv_04 [0.451403206034]] [potential [1.717297545]]]
[[time [28.056]] [cv_00 [16.8298708137]] [cv_01 [1.58815699555]] [cv_02 [1.64901594315]] [cv_03 [0.462427208078]] [cv_04 [0.556866533014]] [potential [1.037192809]]]
[[time [29.058]] [cv_00 [16.2828192575]] [cv_01 [1.58183830966]] [cv_02 [1.70108535306]] [cv_03 [0.173546008879]] [cv_04 [0.444654522351]] [potential [2.986374859]]]
[[time [30.06]] [cv_00 [16.433090677]] [cv_01 [1.59937421197]] [cv_02 [1.66815569048]] [cv_03 [0.14151420559]] [cv_04 [0.489609284116]] [potential [2.524623221]]]
[[time [31.062]] [cv_00 [16.7837014656]] [cv_01 [1.58242874217]] [cv_02 [1.64791101152]] [cv_03 [0.416449666352]] [cv_04 [0.432108669574]] [potential [1.868565289]]]
[[time [32.064]] [cv_00 [16.7602437739]] [cv_01 [1.59977250158]] [cv_02 [1.64815109682]] [cv_03 [0.395151857232]] [cv_04 [0.576704760506]] [potential [1.87570488]]]
[[time [33.066]] [cv_00 [16.3546557435]] [cv_01 [1.57263547775]] [cv_02 [1.65319039285]] [cv_03 [0.460244847567]] [cv_04 [0.572413204919]] [potential [3.573697577]]]
[[time [34.068]] [cv_00 [16.4284501904]] [cv_01 [1.56806148394]] [cv_02 [1.69289301591]] [cv_03 [0.188437900654]] [cv_04 [0.578123750927]] [potential [2.665472285]]]
[[time [35.07]] [cv_00 [16.314119618]] [cv_01 [1.58861611736]] [cv_02 [1.6664970142]] [cv_03 [0.422690464529]] [cv_04 [0.458509593003]] [potential [3.727592132]]]
[[time [36.072]] [cv_00 [16.6518691978]] [cv_01 [1.584356708]] [cv_02 [1.62414343696]] [cv_03 [0.536599807918]] [cv_04 [0.709812366211]] [potential [0.9532811168]]]
[[time [37.074]] [cv_00 [16.4011555328]] [cv_01 [1.57030039732]] [cv_02 [1.69239494612]] [cv_03 [0.306185541661]] [cv_04 [0.501650147574]] [potential [3.021417412]]]
[[time [38.076]] [cv_00 [16.6954206484]] [cv_01 [1.5701951745]] [cv_02 [1.66015723933]] [cv_03 [0.4556845996]] [cv_04 [0.503476780485]] [potential [2.920291851]]]
[[time [39.078]] [cv_00 [16.5555437997]] [cv_01 [1.58892152703]] [cv_02 [1.6410448533]] [cv_03 [0.424586669087]] [cv_04 [0.441941712942]] [potential [3.691024953]]]
[[time [40.08]] [cv_00 [16.9055238455]] [cv_01 [1.56950396435]] [cv_02 [1.67086070377]] [cv_03 [0.39339473622]] [cv_04 [0.647866423895]] [potential [0.9868263453]]]
[[time [41.082]] [cv_00 [16.6661602775]] [cv_01 [1.56558078291]] [cv_02 [1.62350073572]] [cv_03 [0.375698801533]] [cv_04 [0.452171439847]] [potential [2.068977414]]]
[[time [42.084]] [cv_00 [16.8277658737]] [cv_01 [1.56855954065]] [cv_02 [1.63768618248]] [cv_03 [0.526731164066]] [cv_04 [0.596622954851]] [potential [1.425705179]]]
[[time [43.086]] [cv_00 [16.3031504628]] [cv_01 [1.58460878045]] [cv_02 [1.63735030443]] [cv_03 [0.502325732991]] [cv_04 [0.677849541054]] [potential [3.004170328]]]
[[time [44.088]] [cv_00 [16.4409074622]] [cv_01 [1.58458412561]] [cv_02 [1.64102119449]] [cv_03 [0.618450303702]] [cv_04 [0.598015657269]] [potential [1.97142526]]]
[[time [45.09]] [cv_00 [16.3540994889]] [cv_01 [1.56824742135]] [cv_02 [1.64524228646]] [cv_03 [0.611394421784]] [cv_04 [0.593350386018]] [potential [2.614234045]]]
[[time [46.092]] [cv_00 [16.936499485]] [cv_01 [1.56165804369]] [cv_02 [1.67253932448]] [cv_03 [0.473218990703]] [cv_04 [0.597920294978]] [potential [1.066390867]]]
[[time [47.094]] [cv_00 [16.5873558181]] [cv_01 [1.56259331199]] [cv_02 [1.64446559632]] [cv_03 [0.518802460924]] [cv_04 [0.517656770619]] [potential [3.497996593]]]
[[time [48.096]] [cv_00 [16.3621548907]] [cv_01 [1.59641903157]] [cv_02 [1.65522665213]] [cv_03 [0.258574164507]] [cv_04 [0.591389858476]] [potential [3.731923607]]]
[[time [49.098]] [cv_00 [16.2753866438]] [cv_01 [1.59950085587]] [cv_02 [1.63664369286]] [cv_03 [0.27184172672]] [cv_04 [0.59470682318]] [potential [3.332935086]]]
[[time [50.1]] [cv_00 [16.2912400164]] [cv_01 [1.5840007355]] [cv_02 [1.66456161658]] [cv_03 [0.150632859806]] [cv_04 [0.684608975514]] [potential [3.487127903]]]
[[time [51.102]] [cv_00 [16.3112211284]] [cv_01 [1.53903554455]] [cv_02 [1.66655838265]] [cv_03 [0.305428223468]] [cv_04 [0.420491712108]] [potential [2.479870126]]]
[[time [52.104]] [cv_00 [16.2137957116]] [cv_01 [1.60895374986]] [cv_02 [1.68700410182]] [cv_03 [0.192357630798]] [cv_04 [0.467179055095]] [potential [3.956452496]]]
[[time [53.106]] [cv_00 [16.5549752723]] [cv_01 [1.58669874454]] [cv_02 [1.64457132151]] [cv_03 [0.216201948331]] [cv_04 [0.484247757062]] [potential [3.104591213]]]
[[time [54.108]] [cv_00 [16.2970668906]] [cv_01 [1.58599023485]] [cv_02 [1.63238742031]] [cv_03 [0.585670726187]] [cv_04 [0.5115649846]] [potential [3.22488592]]]
[[time [55.11]] [cv_00 [16.5597026329]] [cv_01 [1.57538816264]] [cv_02 [1.69871702392]] [cv_03 [0.555153506052]] [cv_04 [0.606656598161]] [potential [1.222230277]]]
[[time [56.112]] [cv_00 [16.9062078814]] [cv_01 [1.57879604893]] [cv_02 [1.65875410001]] [cv_03 [0.45521720878]] [cv_04 [0.436818610561]] [potential [2.080048549]]]
[[time [57.114]] [cv_00 [16.6812851471]] [cv_01 [1.60349825753]] [cv_02 [1.64263507649]] [cv_03 [0.442989037305]] [cv_04 [0.611051683356]] [potential [2.916360214]]]
[[time [58.116]] [cv_00 [16.7750346332]] [cv_01 [1.56304950569]] [cv_02 [1.64339959931]] [cv_03 [0.392039382913]] [cv_04 [0.480578114015]] [potential [3.242760707]]]
[[time [59.118]] [cv_00 [16.2926405017]] [cv_01 [1.61070390698]] [cv_02 [1.67902634465]] [cv_03 [0.322597279217]] [cv_04 [0.529091269952]] [potential [3.580765088]]]
[[time [60.12]] [cv_00 [16.7901854101]] [cv_01 [1.56599152967]] [cv_02 [1.67554072887]] [cv_03 [0.278006475304]] [cv_04 [0.56225142841]] [potential [1.817288503]]]
[[time [61.122]] [cv_00 [16.3097673268]] [cv_01 [1.63130821351]] [cv_02 [1.67037286563]] [cv_03 [0.22669042734]] [cv_04 [0.495428679811]] [potential [2.722750378]]]
[[time [62.124]] [cv_00 [16.9037113661]] [cv_01 [1.55690768321]] [cv_02 [1.64567098694]] [cv_03 [0.482884226294]] [cv_04 [0.47920572059]] [potential [2.037828048]]]
[[time [63.126]] [cv_00 [16.1905920282]] [cv_01 [1.57249095649]] [cv_02 [1.65598690848]] [cv_03 [0.611690410463]] [cv_04 [0.595484773127]] [potential [3.885217835]]]
[[time [64.128]] [cv_00 [16.7851893792]] [cv_01 [1.54619771498]] [cv_02 [1.646993946]] [cv_03 [0.408300327778]] [cv_04 [0.596492202055]] [potential [2.361729952]]]
[[time [65.13]] [cv_00 [16.368207882]] [cv_01 [1.58318776649]] [cv_02 [1.63292741516]] [cv_03 [0.180578174346]] [cv_04 [0.627336540901]] [potential [3.079067658]]]
[[time [66.132]] [cv_00 [16.1950920844]] [cv_01 [1.56317870292]] [cv_02 [1.67526633393]] [cv_03 [0.29780566104]] [cv_04 [0.50381626113]] [potential [4.696595208]]]
[[time [67.134]] [cv_00 [16.7239069647]] [cv_01 [1.57664751164]] [cv_02 [1.66286179038]] [cv_03 [0.525159033984]] [cv_04 [0.657136219426]] [potential [2.969722848]]]
[[time [68.136]] [cv_00 [16.7037694981]] [cv_01 [1.56258068734]] [cv_02 [1.664050498]] [cv_03 [0.423627954143]] [cv_04 [0.554273825838]] [potential [4.492402815]]]
[[time [69.138]] [cv_00 [16.4011189046]] [cv_01 [1.58170193821]] [cv_02 [1.67207757956]] [cv_03 [0.248349246529]] [cv_04 [0.674624223361]] [potential [4.429270453]]]
[[time [70.14]] [cv_00 [16.3767821727]] [cv_01 [1.55526513865]] [cv_02 [1.65584408974]] [cv_03 [0.51997963352]] [cv_04 [0.731632567737]] [potential [2.996724578]]]
[[time [71.142]] [cv_00 [16.4407657481]] [cv_01 [1.5845122346]] [cv_02 [1.64613009473]] [cv_03 [0.628981669433]] [cv_04 [0.73209428407]] [potential [2.432296218]]]
[[time [72.144]] [cv_00 [16.7490330956]] [cv_01 [1.58149230499]] [cv_02 [1.63609329593]] [cv_03 [0.668229100419]] [cv_04 [0.690202691602]] [potential [0.9335182252]]]
[[time [73.146]] [cv_00 [16.3947796112]] [cv_01 [1.56794960733]] [cv_02 [1.65719937248]] [cv_03 [0.653661175551]] [cv_04 [0.686393449229]] [potential [2.73911182]]]
[[time [74.148]] [cv_00 [16.7879740722]] [cv_01 [1.54514679907]] [cv_02 [1.65108902882]] [cv_03 [0.618853661436]] [cv_04 [0.658920369839]] [potential [1.134177267]]]
[[time [75.15]] [cv_00 [16.2436220525]] [cv_01 [1.58006744671]] [cv_02 [1.65740393438]] [cv_03 [0.761106110565]] [cv_04 [0.557514589352]] [potential [2.520195919]]]
[[time [76.152]] [cv_00 [16.4600587935]] [cv_01 [1.56477396918]] [cv_02 [1.68850854277]] [cv_03 [0.495573508619]] [cv_04 [0.587976521649]] [potential [3.229665984]]]
[[time [77.154]] [cv_00 [16.5527078445]] [cv_01 [1.59557507486]] [cv_02 [1.64862809802]] [cv_03 [0.619965987684]] [cv_04 [0.539988240886]] [potential [2.79909234]]]
[[time [78.156]] [cv_00 [16.263243123]] [cv_01 [1.62268992272]] [cv_02 [1.62854707718]] [cv_03 [0.461673624423]] [cv_04 [0.582215397532]] [potential [2.663346352]]]
[[time [79.158]] [cv_00 [16.3348866833]] [cv_01 [1.57051727956]] [cv_02 [1.67208029496]] [cv_03 [0.708620036201]] [cv_04 [0.682594798967]] [potential [2.481484618]]]
[[time [80.16]] [cv_00 [16.1545865687]] [cv_01 [1.58837466729]] [cv_02 [1.64261523926]] [cv_03 [0.451911718726]] [cv_04 [0.552727405031]] [potential [5.189881371]]]
[[time [81.162]] [cv_00 [16.4672545381]] [cv_01 [1.55467409297]] [cv_02 [1.6640791716]] [cv_03 [0.418673584485]] [cv_04 [0.533354940988]] [potential [4.76181804]]]
[[time [82.164]] [cv_00 [16.3512667473]] [cv_01 [1.53962395519]] [cv_02 [1.691994747]] [cv_03 [0.327498379698]] [cv_04 [0.583967934069]] [potential [2.513531437]]]
[[time [83.166]] [cv_00 [16.687625876]] [cv_01 [1.55089468628]] [cv_02 [1.67048377223]] [cv_03 [0.270514927502]] [cv_04 [0.512837200852]] [potential [2.609086856]]]
[[time [84.168]] [cv_00 [16.2011150183]] [cv_01 [1.58450994134]] [cv_02 [1.66815915493]] [cv_03 [0.151875643319]] [cv_04 [0.399384235861]] [potential [5.088490605]]]
[[time [85.17]] [cv_00 [16.2973420189]] [cv_01 [1.54549200543]] [cv_02 [1.67966087328]] [cv_03 [0.418322659977]] [cv_04 [0.544230312787]] [potential [3.714070779]]]
[[time [86.172]] [cv_00 [16.5332440668]] [cv_01 [1.5745451856]] [cv_02 [1.70022022171]] [cv_03 [0.395915516843]] [cv_04 [0.464042284957]] [potential [2.744184356]]]
[[time [87.174]] [cv_00 [16.3479513885]] [cv_01 [1.61033682406]] [cv_02 [1.60808844898]] [cv_03 [0.451471438211]] [cv_04 [0.515445589804]] [potential [2.250037882]]]
[[time [88.176]] [cv_00 [16.4972615853]] [cv_01 [1.58634422639]] [cv_02 [1.64343722072]] [cv_03 [0.54104381212]] [cv_04 [0.498622902034]] [potential [5.228897906]]]
[[time [89.178]] [cv_00 [16.494775314]] [cv_01 [1.5350835907]] [cv_02 [1.63399448429]] [cv_03 [0.365135038991]] [cv_04 [0.4956855205]] [potential [2.201271399]]]
[[time [90.18]] [cv_00 [16.2679522926]] [cv_01 [1.58670195616]] [cv_02 [1.65089653432]] [cv_03 [0.547910414992]] [cv_04 [0.581736456457]] [potential [5.613356526]]]
[[time [91.182]] [cv_00 [16.5590650763]] [cv_01 [1.56524464563]] [cv_02 [1.63700717201]] [cv_03 [0.175078502549]] [cv_04 [0.559134977647]] [potential [2.478446089]]]
[[time [92.184]] [cv_00 [16.7464116892]] [cv_01 [1.59182503568]] [cv_02 [1.65625034828]] [cv_03 [0.179645692779]] [cv_04 [0.499407592388]] [potential [1.85412176]]]
[[time [93.186]] [cv_00 [16.0975422331]] [cv_01 [1.57787896618]] [cv_02 [1.62833841256]] [cv_03 [0.546867880663]] [cv_04 [0.580715058313]] [potential [5.702824793]]]
[[time [94.188]] [cv_00 [16.3745547218]] [cv_01 [1.56993290087]] [cv_02 [1.64938777703]] [cv_03 [0.494528887728]] [cv_04 [0.731558139185]] [potential [4.88781853]]]
[[time [95.19]] [cv_00 [16.4978009612]] [cv_01 [1.59931337778]] [cv_02 [1.66756836018]] [cv_03 [0.438426277908]] [cv_04 [0.793467355643]] [potential [2.668511721]]]
[[time [96.192]] [cv_00 [16.5050001703]] [cv_01 [1.5903436524]] [cv_02 [1.6099177884]] [cv_03 [0.520677607867]] [cv_04 [0.609458449354]] [potential [2.699778197]]]
[[time [97.194]] [cv_00 [16.3586855215]] [cv_01 [1.55971255078]] [cv_02 [1.6415608705]] [cv_03 [0.275134758775]] [cv_04 [0.575266018972]] [potential [4.386036804]]]
[[time [98.196]] [cv_00 [16.4702738708]] [cv_01 [1.57761257307]] [cv_02 [1.63396040974]] [cv_03 [0.286558872357]] [cv_04 [0.437922162921]] [potential [4.552131506]]]
[[time [99.198]] [cv_00 [16.314488449]] [cv_01 [1.57756739215]] [cv_02 [1.66278935638]] [cv_03 [0.400122201654]] [cv_04 [0.519222467488]] [potential [6.583332495]]]
[[time [100.2]] [cv_00 [16.8463675998]] [cv_01 [1.56268841648]] [cv_02 [1.63432675644]] [cv_03 [0.177088141788]] [cv_04 [0.427191729427]] [potential [0.945826407]]]
[[time [101.202]] [cv_00 [16.3742452968]] [cv_01 [1.56555878872]] [cv_02 [1.64376277453]] [cv_03 [0.395520017216]] [cv_04 [0.412096204751]] [potential [5.472392449]]]
[[time [102.204]] [cv_00 [16.224907688]] [cv_01 [1.56846199347]] [cv_02 [1.64659764339]] [cv_03 [0.527828117335]] [cv_04 [0.602654977595]] [potential [6.203976435]]]
[[time [103.206]] [cv_00 [16.2958320992]] [cv_01 [1.59013067337]] [cv_02 [1.66193596148]] [cv_03 [0.582238451821]] [cv_04 [0.431110683334]] [potential [4.69848871]]]
[[time [104.208]] [cv_00 [16.6367164449]] [cv_01 [1.61211397393]] [cv_02 [1.62646390059]] [cv_03 [0.463620393094]] [cv_04 [0.577954345723]] [potential [2.750402521]]]
[[time [105.21]] [cv_00 [16.641813812]] [cv_01 [1.60375933415]] [cv_02 [1.64893869137]] [cv_03 [0.651457098793]] [cv_04 [0.594577020114]] [potential [2.064091734]]]
[[time [106.212]] [cv_00 [16.5676697326]] [cv_01 [1.58841324779]] [cv_02 [1.65276463144]] [cv_03 [0.395923072836]] [cv_04 [0.454584651508]] [potential [6.634911482]]]
[[time [107.214]] [cv_00 [16.1889595109]] [cv_01 [1.6194707552]] [cv_02 [1.63989879626]] [cv_03 [0.416209182745]] [cv_04 [0.481633693516]] [potential [4.37673338]]]
[[time [108.216]] [cv_00 [16.3243203855]] [cv_01 [1.57627811901]] [cv_02 [1.63288010756]] [cv_03 [0.646658080359]] [cv_04 [0.518991295648]] [potential [4.309636753]]]
[[time [109.218]] [cv_00 [16.4639504662]] [cv_01 [1.56556277729]] [cv_02 [1.65831788566]] [cv_03 [0.802082809828]] [cv_04 [0.488157280476]] [potential [1.285869374]]]
[[time [110.22]] [cv_00 [16.3229031179]] [cv_01 [1.58228490312]] [cv_02 [1.68025686133]] [cv_03 [0.761298652127]] [cv_04 [0.648522920601]] [potential [2.412307836]]]
[[time [111.222]] [cv_00 [16.5279360291]] [cv_01 [1.55977064415]] [cv_02 [1.65180019837]] [cv_03 [0.791577179925]] [cv_04 [0.511823135455]] [potential [1.4689582]]]
[[time [112.224]] [cv_00 [16.6438541485]] [cv_01 [1.55610134963]] [cv_02 [1.67491762141]] [cv_03 [0.765773135065]] [cv_04 [0.522888253137]] [potential [1.086618959]]]
[[time [113.226]] [cv_00 [16.6688372281]] [cv_01 [1.56406674413]] [cv_02 [1.64455393614]] [cv_03 [0.801711471904]] [cv_04 [0.47882481634]] [potential [1.197587642]]]
[[time [114.228]] [cv_00 [16.5146601247]] [cv_01 [1.57351262573]] [cv_02 [1.66950921788]] [cv_03 [0.846116734252]] [cv_04 [0.48863995815]] [potential [1.696620055]]]
[[time [115.23]] [cv_00 [16.3568636869]] [cv_01 [1.56446842368]] [cv_02 [1.68492208419]] [cv_03 [0.817237351208]] [cv_04 [0.563702840927]] [potential [2.354506457]]]
[[time [116.232]] [cv_00 [16.2872102873]] [cv_01 [1.5629165073]] [cv_02 [1.67990956304]] [cv_03 [0.846299212456]] [cv_04 [0.561584247496]] [potential [2.862784513]]]
[[time [117.234]] [cv_00 [16.6132922388]] [cv_01 [1.58434071084]] [cv_02 [1.68134423228]] [cv_03 [0.740453453834]] [cv_04 [0.617191775568]] [potential [1.809553013]]]
[[time [118.236]] [cv_00 [16.5188192799]] [cv_01 [1.56870614032]] [cv_02 [1.65013512867]] [cv_03 [0.804460819429]] [cv_04 [0.504451622255]] [potential [2.771854541]]]
[[time [119.238]] [cv_00 [16.3929982802]] [cv_01 [1.55469266306]] [cv_02 [1.66917622272]] [cv_03 [0.732442048603]] [cv_04 [0.503888317943]] [potential [3.452165003]]]
[[time [120.24]] [cv_00 [16.5919725099]] [cv_01 [1.58552460192]] [cv_02 [1.67738646456]] [cv_03 [0.791604454849]] [cv_04 [0.486581487999]] [potential [2.284289608]]]
[[time [121.242]] [cv_00 [16.6544486086]] [cv_01 [1.57035250547]] [cv_02 [1.66868454884]] [cv_03 [0.754329302]] [cv_04 [0.531261622813]] [potential [2.933076417]]]
[[time [122.244]] [cv_00 [16.5251792652]] [cv_01 [1.55296670465]] [cv_02 [1.67576957986]] [cv_03 [0.744845680889]] [cv_04 [0.435823436295]] [potential [2.940033416]]]
[[time [123.246]] [cv_00 [16.332402315]] [cv_01 [1.5735112585]] [cv_02 [1.66750692634]] [cv_03 [0.883166203916]] [cv_04 [0.523780334168]] [potential [3.104849386]]]
[[time [124.248]] [cv_00 [16.3642937723]] [cv_01 [1.57420263192]] [cv_02 [1.65281302326]] [cv_03 [0.815589285537]] [cv_04 [0.426059443674]] [potential [3.649925335]]]
[[time [125.25]] [cv_00 [16.2768176517]] [cv_01 [1.59686657906]] [cv_02 [1.66679158252]] [cv_03 [0.796908881357]] [cv_04 [0.469232628418]] [potential [3.552932862]]]
[[time [126.252]] [cv_00 [16.5824695943]] [cv_01 [1.56454584623]] [cv_02 [1.67540727674]] [cv_03 [0.72572708147]] [cv_04 [0.417203708999]] [potential [3.337255209]]]
[[time [127.254]] [cv_00 [16.5648530043]] [cv_01 [1.58385647266]] [cv_02 [1.64044902841]] [cv_03 [0.834268000214]] [cv_04 [0.534234502638]] [potential [2.561027752]]]
[[time [128.256]] [cv_00 [16.586821891]] [cv_01 [1.57656264183]] [cv_02 [1.69111430181]] [cv_03 [0.823950988838]] [cv_04 [0.41981287342]] [potential [2.460101058]]]
[[time [129.258]] [cv_00 [16.3077626459]] [cv_01 [1.60405410921]] [cv_02 [1.66630706784]] [cv_03 [0.775488701985]] [cv_04 [0.440711978444]] [potential [3.401557374]]]
[[time [130.26]] [cv_00 [16.8773959814]] [cv_01 [1.55570238144]] [cv_02 [1.63657794888]] [cv_03 [0.780111084334]] [cv_04 [0.478972417845]] [potential [0.8749161206]]]
[[time [131.262]] [cv_00 [16.5951585548]] [cv_01 [1.56431717538]] [cv_02 [1.67169211184]] [cv_03 [0.83566120113]] [cv_04 [0.51512399265]] [potential [3.884745062]]]
[[time [132.264]] [cv_00 [16.510481317]] [cv_01 [1.5863606985]] [cv_02 [1.67960272169]] [cv_03 [0.806452233655]] [cv_04 [0.439257157711]] [potential [4.032457724]]]
[[time [133.266]] [cv_00 [16.6586290375]] [cv_01 [1.55291742516]] [cv_02 [1.67387074533]] [cv_03 [0.82247463941]] [cv_04 [0.393552078767]] [potential [2.884428474]]]
[[time [134.268]] [cv_00 [16.8245134933]] [cv_01 [1.56429043342]] [cv_02 [1.68888560729]] [cv_03 [0.807790694499]] [cv_04 [0.42523942731]] [potential [1.580966233]]]
[[time [135.27]] [cv_00 [16.306878821]] [cv_01 [1.55635733488]] [cv_02 [1.67623688319]] [cv_03 [0.745127049352]] [cv_04 [0.418112093329]] [potential [4.335568531]]]
[[time [136.272]] [cv_00 [16.8286366773]] [cv_01 [1.57218551055]] [cv_02 [1.67661492002]] [cv_03 [0.798023724016]] [cv_04 [0.484967699176]] [potential [2.346873287]]]
[[time [137.274]] [cv_00 [16.4133963015]] [cv_01 [1.56518537945]] [cv_02 [1.67760921654]] [cv_03 [0.654162756134]] [cv_04 [0.432964527487]] [potential [4.407427328]]]
[[time [138.276]] [cv_00 [16.4054602527]] [cv_01 [1.55514776874]] [cv_02 [1.67640046732]] [cv_03 [0.770991033858]] [cv_04 [0.47453361568]] [potential [5.295335522]]]
[[time [139.278]] [cv_00 [16.3990131211]] [cv_01 [1.59800125091]] [cv_02 [1.65132684868]] [cv_03 [0.854312148613]] [cv_04 [0.518868941621]] [potential [3.39932339]]]
[[time [140.28]] [cv_00 [17.075472514]] [cv_01 [1.57375018597]] [cv_02 [1.67520385185]] [cv_03 [0.816713358255]] [cv_04 [0.498416237871]] [potential [0.5633361178]]]
[[time [141.282]] [cv_00 [16.5353322208]] [cv_01 [1.5511776486]] [cv_02 [1.66508656009]] [cv_03 [0.825285384763]] [cv_04 [0.53417608487]] [potential [4.740142196]]]
[[time [142.284]] [cv_00 [16.9683886942]] [cv_01 [1.56209433075]] [cv_02 [1.64860992108]] [cv_03 [0.751261111901]] [cv_04 [0.527319747065]] [potential [1.359312143]]]
[[time [143.286]] [cv_00 [16.2826528051]] [cv_01 [1.58666270833]] [cv_02 [1.69558592098]] [cv_03 [0.853410565692]] [cv_04 [0.52797948408]] [potential [3.652118307]]]
[[time [144.288]] [cv_00 [16.3542512641]] [cv_01 [1.58886918445]] [cv_02 [1.66748560443]] [cv_03 [0.832560009375]] [cv_04 [0.540541585669]] [potential [5.391764259]]]
[[time [145.29]] [cv_00 [16.3959887765]] [cv_01 [1.565411408]] [cv_02 [1.63307036447]] [cv_03 [0.806125554131]] [cv_04 [0.55757092576]] [potential [3.844298812]]]
[[time [146.292]] [cv_00 [16.4143479761]] [cv_01 [1.55540035361]] [cv_02 [1.65885015447]] [cv_03 [0.82915820285]] [cv_04 [0.481132236676]] [potential [5.608816423]]]
[[time [147.294]] [cv_00 [16.9131870979]] [cv_01 [1.55103211407]] [cv_02 [1.65822914925]] [cv_03 [0.787917310705]] [cv_04 [0.472850922138]] [potential [2.022151456]]]
[[time [148.296]] [cv_00 [16.6529183452]] [cv_01 [1.57974629849]] [cv_02 [1.65526731627]] [cv_03 [0.762410373009]] [cv_04 [0.537303079702]] [potential [5.098028283]]]
[[time [149.298]] [cv_00 [16.7753804373]] [cv_01 [1.58835817214]] [cv_02 [1.64901124717]] [cv_03 [0.768160442922]] [cv_04 [0.447866155185]] [potential [2.895156137]]]
[[time [150.3]] [cv_00 [16.7948407033]] [cv_01 [1.56417226381]] [cv_02 [1.65947575659]] [cv_03 [0.734229205813]] [cv_04 [0.497789135281]] [potential [4.034618873]]]
[[time [151.302]] [cv_00 [16.5858541245]] [cv_01 [1.5494090747]] [cv_02 [1.68598555313]] [cv_03 [0.789010214131]] [cv_04 [0.43763164536]] [potential [4.410328931]]]
[[time [152.304]] [cv_00 [16.5554346725]] [cv_01 [1.61013208395]] [cv_02 [1.68108904997]] [cv_03 [0.734265655435]] [cv_04 [0.396610073534]] [potential [2.404718791]]]
[[time [153.306]] [cv_00 [16.6892193129]] [cv_01 [1.58053020636]] [cv_02 [1.62291569775]] [cv_03 [0.724193020426]] [cv_04 [0.475092356305]] [potential [2.476023724]]]
[[time [154.308]] [cv_00 [16.8816234863]] [cv_01 [1.55482618343]] [cv_02 [1.64235333784]] [cv_03 [0.797668037875]] [cv_04 [0.530070878884]] [potential [2.633932532]]]
[[time [155.31]] [cv_00 [16.8954917107]] [cv_01 [1.55433809024]] [cv_02 [1.65988441601]] [cv_03 [0.675185719358]] [cv_04 [0.534446481504]] [potential [2.579069977]]]
[[time [156.312]] [cv_00 [16.4956831572]] [cv_01 [1.57541368063]] [cv_02 [1.6970027364]] [cv_03 [0.708261952358]] [cv_04 [0.389759310083]] [potential [3.656765929]]]
[[time [157.314]] [cv_00 [16.9454466314]] [cv_01 [1.56192684983]] [cv_02 [1.66397885767]] [cv_03 [0.751725494763]] [cv_04 [0.502787266995]] [potential [3.133405621]]]
[[time [158.316]] [cv_00 [16.9796953665]] [cv_01 [1.54848102227]] [cv_02 [1.65009985452]] [cv_03 [0.793739242325]] [cv_04 [0.479358171648]] [potential [2.482534433]]]
[[time [159.318]] [cv_00 [16.3755692133]] [cv_01 [1.60665798904]] [cv_02 [1.64882234009]] [cv_03 [0.750434081504]] [cv_04 [0.497344055165]] [potential [4.150861576]]]
[[time [160.32]] [cv_00 [16.9830779608]] [cv_01 [1.57185293098]] [cv_02 [1.65556652687]] [cv_03 [0.835572603228]] [cv_04 [0.486262859781]] [potential [2.580666653]]]
[[time [161.322]] [cv_00 [16.8198708091]] [cv_01 [1.56254852898]] [cv_02 [1.67856500231]] [cv_03 [0.731408957473]] [cv_04 [0.481209532374]] [potential [4.260696406]]]
[[time [162.324]] [cv_00 [16.8602192751]] [cv_01 [1.56946682518]] [cv_02 [1.65276787489]] [cv_03 [0.683964532181]] [cv_04 [0.514633781562]] [potential [4.074241295]]]
[[time [163.326]] [cv_00 [16.5910372758]] [cv_01 [1.57421341012]] [cv_02 [1.69576150528]] [cv_03 [0.671531838506]] [cv_04 [0.468833924643]] [potential [3.740620359]]]
[[time [164.328]] [cv_00 [16.1725229737]] [cv_01 [1.53984979784]] [cv_02 [1.64251889763]] [cv_03 [0.774213568677]] [cv_04 [0.533091179564]] [potential [4.111294364]]]
[[time [165.33]] [cv_00 [16.2711827922]] [cv_01 [1.59300216546]] [cv_02 [1.67721066167]] [cv_03 [0.817629388109]] [cv_04 [0.438950140131]] [potential [5.388243287]]]
[[time [166.332]] [cv_00 [16.4019839574]] [cv_01 [1.58865710509]] [cv_02 [1.69794061564]] [cv_03 [0.821230790862]] [cv_04 [0.521297306699]] [potential [4.443052673]]]
[[time [167.334]] [cv_00 [16.5152242093]] [cv_01 [1.57829087528]] [cv_02 [1.63098706231]] [cv_03 [0.827018642974]] [cv_04 [0.463205382021]] [potential [4.105019389]]]
[[time [168.336]] [cv_00 [17.0022544034]] [cv_01 [1.55192329387]] [cv_02 [1.66594014331]] [cv_03 [0.70620475419]] [cv_04 [0.48788645051]] [potential [2.820354064]]]
[[time [169.338]] [cv_00 [16.4930934978]] [cv_01 [1.58538328385]] [cv_02 [1.67343458787]] [cv_03 [0.828310366435]] [cv_04 [0.467486722995]] [potential [6.869911133]]]
[[time [170.34]] [cv_00 [16.181553]] [cv_01 [1.6058250714]] [cv_02 [1.64665165702]] [cv_03 [0.838274740075]] [cv_04 [0.490399632932]] [potential [4.53283968]]]
[[time [171.342]] [cv_00 [16.3738872851]] [cv_01 [1.58248632432]] [cv_02 [1.67499685084]] [cv_03 [0.828234929693]] [cv_04 [0.42374776657]] [potential [6.945927999]]]
[[time [172.344]] [cv_00 [16.4229466764]] [cv_01 [1.53006570289]] [cv_02 [1.66533948483]] [cv_03 [0.843519453417]] [cv_04 [0.5173025354]] [potential [3.309133422]]]
[[time [173.346]] [cv_00 [16.5645897985]] [cv_01 [1.61121584307]] [cv_02 [1.67859539496]] [cv_03 [0.862906458951]] [cv_04 [0.428522378741]] [potential [2.806353589]]]
[[time [174.348]] [cv_00 [16.9105517132]] [cv_01 [1.59814939712]] [cv_02 [1.67278052096]] [cv_03 [0.796337964154]] [cv_04 [0.393755464769]] [potential [2.105636494]]]
[[time [175.35]] [cv_00 [16.5338202662]] [cv_01 [1.61348401459]] [cv_02 [1.65448978158]] [cv_03 [0.713738198796]] [cv_04 [0.466957534615]] [potential [3.596134799]]]
[[time [176.352]] [cv_00 [16.7627155632]] [cv_01 [1.56374503904]] [cv_02 [1.64275030833]] [cv_03 [0.726070356563]] [cv_04 [0.476208217509]] [potential [5.27015505]]]
[[time [177.354]] [cv_00 [16.6199219895]] [cv_01 [1.55254187291]] [cv_02 [1.69842130277]] [cv_03 [0.589090783078]] [cv_04 [0.529081309109]] [potential [2.385029082]]]
[[time [178.356]] [cv_00 [16.4599350326]] [cv_01 [1.54932666472]] [cv_02 [1.65272423593]] [cv_03 [0.659059845553]] [cv_04 [0.549955439311]] [potential [5.286098869]]]
[[time [179.358]] [cv_00 [16.2587681531]] [cv_01 [1.58518421386]] [cv_02 [1.6166927024]] [cv_03 [0.779051482932]] [cv_04 [0.530992910581]] [potential [3.549740144]]]
[[time [180.36]] [cv_00 [16.2562722217]] [cv_01 [1.56757793712]] [cv_02 [1.65685042201]] [cv_03 [0.673218176896]] [cv_04 [0.534849921162]] [potential [6.881071664]]]
[[time [181.362]] [cv_00 [16.5458991381]] [cv_01 [1.54682817929]] [cv_02 [1.64366415768]] [cv_03 [0.685870648044]] [cv_04 [0.453046845291]] [potential [4.58897527]]]
[[time [182.364]] [cv_00 [16.5123671997]] [cv_01 [1.56669564716]] [cv_02 [1.61778762212]] [cv_03 [0.746056760098]] [cv_04 [0.504749679151]] [potential [3.645340655]]]
[[time [183.366]] [cv_00 [16.2528565416]] [cv_01 [1.58375562058]] [cv_02 [1.65089513049]] [cv_03 [0.870409924947]] [cv_04 [0.498587777474]] [potential [5.787112854]]]
[[time [184.368]] [cv_00 [16.9008816504]] [cv_01 [1.56787376307]] [cv_02 [1.63819325963]] [cv_03 [0.865123624364]] [cv_04 [0.472216694389]] [potential [2.746283917]]]
[[time [185.37]] [cv_00 [16.1326850863]] [cv_01 [1.59832803508]] [cv_02 [1.65970505731]] [cv_03 [0.814433762431]] [cv_04 [0.461223065042]] [potential [6.344038819]]]
[[time [186.372]] [cv_00 [16.5418636598]] [cv_01 [1.59333575555]] [cv_02 [1.6347848995]] [cv_03 [0.852215964832]] [cv_04 [0.526681553652]] [potential [4.173764441]]]
[[time [187.374]] [cv_00 [16.3622139744]] [cv_01 [1.6159302007]] [cv_02 [1.69227214526]] [cv_03 [0.867510233251]] [cv_04 [0.582407761541]] [potential [2.94993926]]]
[[time [188.376]] [cv_00 [16.3862192721]] [cv_01 [1.60405076512]] [cv_02 [1.6375466631]] [cv_03 [0.835667820995]] [cv_04 [0.516346660257]] [potential [4.694118604]]]
[[time [189.378]] [cv_00 [16.7602339036]] [cv_01 [1.57912192218]] [cv_02 [1.65801341738]] [cv_03 [0.868290210759]] [cv_04 [0.640869083973]] [potential [3.641166369]]]
[[time [190.38]] [cv_00 [16.5021857563]] [cv_01 [1.5973969477]] [cv_02 [1.6539588726]] [cv_03 [0.881420748192]] [cv_04 [0.693910109083]] [potential [3.618954099]]]
[[time [191.382]] [cv_00 [16.7450489507]] [cv_01 [1.57244583999]] [cv_02 [1.6534455052]] [cv_03 [0.827441449863]] [cv_04 [0.746423636491]] [potential [3.348747346]]]
[[time [192.384]] [cv_00 [17.0269933875]] [cv_01 [1.59691114557]] [cv_02 [1.655298754]] [cv_03 [0.766103674062]] [cv_04 [0.621730440904]] [potential [1.757148781]]]
[[time [193.386]] [cv_00 [16.5911984474]] [cv_01 [1.56623336964]] [cv_02 [1.67924679138]] [cv_03 [0.763952475732]] [cv_04 [0.788680753118]] [potential [3.504836622]]]
[[time [194.388]] [cv_00 [16.352945147]] [cv_01 [1.57301457332]] [cv_02 [1.61466008249]] [cv_03 [0.779199162566]] [cv_04 [0.654260358743]] [potential [3.484367622]]]
[[time [195.39]] [cv_00 [16.765652296]] [cv_01 [1.59755118135]] [cv_02 [1.67735108461]] [cv_03 [0.682072148287]] [cv_04 [0.634604763732]] [potential [3.082709752]]]
[[time [196.392]] [cv_00 [16.727399689]] [cv_01 [1.57758801486]] [cv_02 [1.66524688669]] [cv_03 [0.690938608934]] [cv_04 [0.468495596736]] [potential [6.495312485]]]
[[time [197.394]] [cv_00 [16.2379746805]] [cv_01 [1.6087594517]] [cv_02 [1.63368892999]] [cv_03 [0.644354487802]] [cv_04 [0.522996448373]] [potential [4.634274295]]]
[[time [198.396]] [cv_00 [16.175687405]] [cv_01 [1.55099437768]] [cv_02 [1.66223119646]] [cv_03 [0.834302767601]] [cv_04 [0.562768428819]] [potential [5.819333221]]]
[[time [199.398]] [cv_00 [16.1664585516]] [cv_01 [1.58971346067]] [cv_02 [1.67296198353]] [cv_03 [0.767179867139]] [cv_04 [0.440738510092]] [potential [7.003079196]]]
[[time [200.4]] [cv_00 [16.7471163472]] [cv_01 [1.54882422368]] [cv_02 [1.65694985375]] [cv_03 [0.672986289702]] [cv_04 [0.539403836996]] [potential [5.174191469]]]
[[time [201.402]] [cv_00 [17.017241391]] [cv_01 [1.59110113848]] [cv_02 [1.65115917024]] [cv_03 [0.632708465487]] [cv_04 [0.601161988149]] [potential [1.841344178]]]
[[time [202.404]] [cv_00 [16.5930504885]] [cv_01 [1.59413151265]] [cv_02 [1.63124140496]] [cv_03 [0.691881981017]] [cv_04 [0.44972313331]] [potential [4.604894585]]]
[[time [203.406]] [cv_00 [16.6859554652]] [cv_01 [1.52961105677]] [cv_02 [1.66636779243]] [cv_03 [0.763833656446]] [cv_04 [0.476185117611]] [potential [3.765034911]]]
[[time [204.408]] [cv_00 [16.780195786]] [cv_01 [1.57088818366]] [cv_02 [1.68387655962]] [cv_03 [0.858101302063]] [cv_04 [0.544145079073]] [potential [4.451384635]]]
[[time [205.41]] [cv_00 [16.8147945002]] [cv_01 [1.59174797412]] [cv_02 [1.68396735554]] [cv_03 [0.825601589763]] [cv_04 [0.602862011794]] [potential [3.63358468]]]
[[time [206.412]] [cv_00 [16.9396634477]] [cv_01 [1.57856688679]] [cv_02 [1.65155981576]] [cv_03 [0.614709814642]] [cv_04 [0.474518812507]] [potential [3.305112566]]]
[[time [207.414]] [cv_00 [16.7160189362]] [cv_01 [1.58065334268]] [cv_02 [1.63507617081]] [cv_03 [0.815354927363]] [cv_04 [0.429778893507]] [potential [5.184044629]]]
[[time [208.416]] [cv_00 [16.2813869604]] [cv_01 [1.54780772512]] [cv_02 [1.65723492367]] [cv_03 [0.759357778074]] [cv_04 [0.484455899132]] [potential [6.607385701]]]
[[time [209.418]] [cv_00 [16.7794364804]] [cv_01 [1.5527399545]] [cv_02 [1.65376918889]] [cv_03 [0.717694954996]] [cv_04 [0.533655811157]] [potential [6.6909129]]]
[[time [210.42]] [cv_00 [16.347132059]] [cv_01 [1.56906310532]] [cv_02 [1.63500740312]] [cv_03 [0.66204186782]] [cv_04 [0.443936247033]] [potential [6.270580644]]]
[[time [211.422]] [cv_00 [16.1038245132]] [cv_01 [1.54284832473]] [cv_02 [1.68798506341]] [cv_03 [0.86850612466]] [cv_04 [0.493309449942]] [potential [5.258979003]]]
[[time [212.424]] [cv_00 [16.5910150157]] [cv_01 [1.59014004978]] [cv_02 [1.68238587322]] [cv_03 [0.871629349189]] [cv_04 [0.479668110773]] [potential [5.644860314]]]
[[time [213.426]] [cv_00 [16.6982952453]] [cv_01 [1.59530895023]] [cv_02 [1.67129312615]] [cv_03 [0.845896649607]] [cv_04 [0.489988777973]] [potential [5.779389347]]]
[[time [214.428]] [cv_00 [16.2224664272]] [cv_01 [1.53556668224]] [cv_02 [1.6845576884]] [cv_03 [0.843982126749]] [cv_04 [0.517007567924]] [potential [4.591129839]]]
[[time [215.43]] [cv_00 [16.2310666272]] [cv_01 [1.56014912096]] [cv_02 [1.68954485988]] [cv_03 [0.887768411028]] [cv_04 [0.418141798514]] [potential [5.143888987]]]
[[time [216.432]] [cv_00 [16.5682124975]] [cv_01 [1.54869189841]] [cv_02 [1.68270640423]] [cv_03 [0.829562704198]] [cv_04 [0.477471407501]] [potential [6.411773958]]]
[[time [217.434]] [cv_00 [16.3187122049]] [cv_01 [1.56734377184]] [cv_02 [1.70138360472]] [cv_03 [0.830092403658]] [cv_04 [0.519077670603]] [potential [5.650421287]]]
[[time [218.436]] [cv_00 [16.1981486218]] [cv_01 [1.54910983308]] [cv_02 [1.68243705621]] [cv_03 [0.837992241149]] [cv_04 [0.544261637957]] [potential [6.52472623]]]
[[time [219.438]] [cv_00 [17.1051564178]] [cv_01 [1.56042574667]] [cv_02 [1.69234769713]] [cv_03 [0.806516745587]] [cv_04 [0.558350404828]] [potential [1.543994256]]]
[[time [220.44]] [cv_00 [16.7695136471]] [cv_01 [1.58007939522]] [cv_02 [1.68430458059]] [cv_03 [0.710543735199]] [cv_04 [0.549088992315]] [potential [5.800915801]]]
[[time [221.442]] [cv_00 [17.1668194764]] [cv_01 [1.61363063649]] [cv_02 [1.65053457888]] [cv_03 [0.632473302592]] [cv_04 [0.582946689769]] [potential [0.5916045883]]]
[[time [222.444]] [cv_00 [16.8528267412]] [cv_01 [1.60502583998]] [cv_02 [1.68472978389]] [cv_03 [0.656571524853]] [cv_04 [0.653608560192]] [potential [2.054929446]]]
[[time [223.446]] [cv_00 [16.2688847707]] [cv_01 [1.57724916398]] [cv_02 [1.69274983666]] [cv_03 [0.549491366438]] [cv_04 [0.653248572857]] [potential [4.092816377]]]
[[time [224.448]] [cv_00 [16.7768606584]] [cv_01 [1.59141717225]] [cv_02 [1.70036971827]] [cv_03 [0.671409397526]] [cv_04 [0.538999863938]] [potential [2.945857185]]]
[[time [225.45]] [cv_00 [16.4570949418]] [cv_01 [1.61474189095]] [cv_02 [1.67427337003]] [cv_03 [0.612641724725]] [cv_04 [0.686790014029]] [potential [2.956119324]]]
[[time [226.452]] [cv_00 [16.4464613269]] [cv_01 [1.61594616806]] [cv_02 [1.67401885219]] [cv_03 [0.577740201681]] [cv_04 [0.747074357515]] [potential [2.707439093]]]
[[time [227.454]] [cv_00 [16.6406951523]] [cv_01 [1.61027337444]] [cv_02 [1.66927294105]] [cv_03 [0.605307780968]] [cv_04 [0.704734535272]] [potential [3.270087215]]]
[[time [228.456]] [cv_00 [16.2183853892]] [cv_01 [1.6027236779]] [cv_02 [1.65303237365]] [cv_03 [0.737249951077]] [cv_04 [0.630100144272]] [potential [6.245855592]]]
[[time [229.458]] [cv_00 [16.3855332006]] [cv_01 [1.59392428159]] [cv_02 [1.63086562132]] [cv_03 [0.86868197071]] [cv_04 [0.556929849208]] [potential [4.959159359]]]
[[time [230.46]] [cv_00 [16.6031355558]] [cv_01 [1.5518213321]] [cv_02 [1.66341322327]] [cv_03 [0.838538706082]] [cv_04 [0.479929823913]] [potential [7.73113398]]]
[[time [231.462]] [cv_00 [16.2357392227]] [cv_01 [1.57199577264]] [cv_02 [1.62830090332]] [cv_03 [0.845293939619]] [cv_04 [0.526019223675]] [potential [5.643310929]]]
[[time [232.464]] [cv_00 [16.7298305622]] [cv_01 [1.52403751022]] [cv_02 [1.6705856373]] [cv_03 [0.861613984314]] [cv_04 [0.520704603247]] [potential [2.435595858]]]
[[time [233.466]] [cv_00 [16.6103195513]] [cv_01 [1.56015802322]] [cv_02 [1.6549783524]] [cv_03 [0.842301838841]] [cv_04 [0.391802565692]] [potential [7.413211354]]]
[[time [234.468]] [cv_00 [16.6421089911]] [cv_01 [1.59395969296]] [cv_02 [1.67991231437]] [cv_03 [0.926142021374]] [cv_04 [0.637153534372]] [potential [3.191534566]]]
[[time [235.47]] [cv_00 [16.6642805788]] [cv_01 [1.58360577631]] [cv_02 [1.63369157601]] [cv_03 [0.924541864203]] [cv_04 [0.491380532398]] [potential [3.240219545]]]
[[time [236.472]] [cv_00 [16.4370378846]] [cv_01 [1.55171554864]] [cv_02 [1.62609081081]] [cv_03 [0.89671066041]] [cv_04 [0.480776886457]] [potential [3.465717333]]]
[[time [237.474]] [cv_00 [16.4521768552]] [cv_01 [1.59929032902]] [cv_02 [1.63213713826]] [cv_03 [0.885615316941]] [cv_04 [0.476863600226]] [potential [4.736033985]]]
[[time [238.476]] [cv_00 [16.2663875294]] [cv_01 [1.59587901738]] [cv_02 [1.66283249208]] [cv_03 [0.833956222565]] [cv_04 [0.508555307579]] [potential [8.350915775]]]
[[time [239.478]] [cv_00 [16.2665945652]] [cv_01 [1.55300563197]] [cv_02 [1.68219622474]] [cv_03 [0.825351643398]] [cv_04 [0.578212324138]] [potential [7.391390729]]]
[[time [240.48]] [cv_00 [16.4215460291]] [cv_01 [1.54244930895]] [cv_02 [1.70411979532]] [cv_03 [0.892605292114]] [cv_04 [0.455149112904]] [potential [3.234867791]]]
[[time [241.482]] [cv_00 [16.2061499301]] [cv_01 [1.58924526775]] [cv_02 [1.69487550558]] [cv_03 [0.846237665391]] [cv_04 [0.494465611566]] [potential [6.427483654]]]
[[time [242.484]] [cv_00 [16.7772549852]] [cv_01 [1.57224795754]] [cv_02 [1.70833765419]] [cv_03 [0.823685356533]] [cv_04 [0.446484936485]] [potential [3.185188124]]]
[[time [243.486]] [cv_00 [16.9556892213]] [cv_01 [1.56619412889]] [cv_02 [1.69278833526]] [cv_03 [0.78291633384]] [cv_04 [0.491618813397]] [potential [3.918920282]]]
[[time [244.488]] [cv_00 [16.4653226293]] [cv_01 [1.53657585469]] [cv_02 [1.64819704329]] [cv_03 [0.806769458]] [cv_04 [0.559363045414]] [potential [5.709582429]]]
[[time [245.49]] [cv_00 [16.6714338278]] [cv_01 [1.55160871926]] [cv_02 [1.63278702117]] [cv_03 [0.638817301208]] [cv_04 [0.509262392806]] [potential [4.550869801]]]
[[time [246.492]] [cv_00 [16.482936778]] [cv_01 [1.58740256436]] [cv_02 [1.66661328676]] [cv_03 [0.604794115724]] [cv_04 [0.516845236367]] [potential [7.527968861]]]
[[time [247.494]] [cv_00 [16.9055819271]] [cv_01 [1.60057403174]] [cv_02 [1.67919834646]] [cv_03 [0.748972422051]] [cv_04 [0.576048138406]] [potential [3.946121898]]]
[[time [248.496]] [cv_00 [16.643943601]] [cv_01 [1.52504305803]] [cv_02 [1.68098867179]] [cv_03 [0.717473121605]] [cv_04 [0.506050030685]] [potential [3.392803291]]]
[[time [249.498]] [cv_00 [16.7716798812]] [cv_01 [1.58667156944]] [cv_02 [1.63100754946]] [cv_03 [0.747587546449]] [cv_04 [0.543548621452]] [potential [5.343734541]]]
[[time [250.5]] [cv_00 [17.2562250953]] [cv_01 [1.55136079969]] [cv_02 [1.64754891805]] [cv_03 [0.724639340401]] [cv_04 [0.663280241424]] [potential [0.7955856327]]]
[[time [251.502]] [cv_00 [16.3695927827]] [cv_01 [1.53897938683]] [cv_02 [1.6779479259]] [cv_03 [0.727480537799]] [cv_04 [0.532696282872]] [potential [6.306391818]]]
[[time [252.504]] [cv_00 [16.6368259375]] [cv_01 [1.5339379893]] [cv_02 [1.7044321417]] [cv_03 [0.795076876602]] [cv_04 [0.432150522091]] [potential [3.023574477]]]
[[time [253.506]] [cv_00 [16.475334982]] [cv_01 [1.59016532914]] [cv_02 [1.69050832311]] [cv_03 [0.871757640266]] [cv_04 [0.43434069685]] [potential [6.404955364]]]
[[time [254.508]] [cv_00 [16.2381531074]] [cv_01 [1.59605206965]] [cv_02 [1.70173037867]] [cv_03 [0.838056145895]] [cv_04 [0.515168785309]] [potential [5.670851576]]]
[[time [255.51]] [cv_00 [16.64156576]] [cv_01 [1.62305377943]] [cv_02 [1.65729976411]] [cv_03 [0.851428872186]] [cv_04 [0.566821815472]] [potential [2.988056184]]]
[[time [256.512]] [cv_00 [16.3613873402]] [cv_01 [1.60104136481]] [cv_02 [1.6754070087]] [cv_03 [0.916039842662]] [cv_04 [0.460563894301]] [potential [5.720134427]]]
[[time [257.514]] [cv_00 [16.1513727223]] [cv_01 [1.59187866257]] [cv_02 [1.67355071701]] [cv_03 [0.831528545007]] [cv_04 [0.456662013912]] [potential [8.338779919]]]
[[time [258.516]] [cv_00 [16.6340124174]] [cv_01 [1.60774924063]] [cv_02 [1.69499097245]] [cv_03 [0.831837571068]] [cv_04 [0.471060526296]] [potential [4.355710384]]]
[[time [259.518]] [cv_00 [16.3203867336]] [cv_01 [1.56912456601]] [cv_02 [1.72495866053]] [cv_03 [0.886603438315]] [cv_04 [0.569615444202]] [potential [3.032608763]]]
[[time [260.52]] [cv_00 [16.3783764057]] [cv_01 [1.56987422937]] [cv_02 [1.70717214231]] [cv_03 [0.838804179801]] [cv_04 [0.469266515249]] [potential [6.178179299]]]
[[time [261.522]] [cv_00 [16.5261295084]] [cv_01 [1.58808451407]] [cv_02 [1.70399153722]] [cv_03 [0.852486079694]] [cv_04 [0.516217961497]] [potential [5.834322368]]]
[[time [262.524]] [cv_00 [16.5408963222]] [cv_01 [1.58228651191]] [cv_02 [1.64325097217]] [cv_03 [0.940748497704]] [cv_04 [0.56920952811]] [potential [4.679809445]]]
[[time [263.526]] [cv_00 [16.439031735]] [cv_01 [1.57787387406]] [cv_02 [1.69300564775]] [cv_03 [0.83871972851]] [cv_04 [0.692626841495]] [potential [6.387065428]]]
[[time [264.528]] [cv_00 [16.324505589]] [cv_01 [1.58476411704]] [cv_02 [1.67989156852]] [cv_03 [0.966423497001]] [cv_04 [0.480703836788]] [potential [4.981779996]]]
[[time [265.53]] [cv_00 [16.2129576093]] [cv_01 [1.5703854692]] [cv_02 [1.70270693944]] [cv_03 [0.835550324885]] [cv_04 [0.403698510821]] [potential [6.66649041]]]
[[time [266.532]] [cv_00 [16.7017271414]] [cv_01 [1.56704078466]] [cv_02 [1.69677902235]] [cv_03 [0.693914257491]] [cv_04 [0.543886695861]] [potential [5.723508855]]]
[[time [267.534]] [cv_00 [16.2102349175]] [cv_01 [1.56439490543]] [cv_02 [1.67516161333]] [cv_03 [0.670618420303]] [cv_04 [0.459085894586]] [potential [7.134184176]]]
[[time [268.536]] [cv_00 [16.2601971115]] [cv_01 [1.59843919147]] [cv_02 [1.68365915086]] [cv_03 [0.488526803132]] [cv_04 [0.518302503219]] [potential [4.856721921]]]
[[time [269.538]] [cv_00 [16.7264470078]] [cv_01 [1.56595222393]] [cv_02 [1.66714580879]] [cv_03 [0.238172994476]] [cv_04 [0.54084413343]] [potential [3.455882228]]]
[[time [270.54]] [cv_00 [16.9456894141]] [cv_01 [1.56377797872]] [cv_02 [1.66843808977]] [cv_03 [0.232310033221]] [cv_04 [0.541258535865]] [potential [1.46652819]]]
[[time [271.542]] [cv_00 [16.9531477532]] [cv_01 [1.54524025017]] [cv_02 [1.64737478704]] [cv_03 [0.463630920203]] [cv_04 [0.464650684437]] [potential [2.096163106]]]
[[time [272.544]] [cv_00 [16.468343305]] [cv_01 [1.57896159866]] [cv_02 [1.67466065227]] [cv_03 [0.143302081496]] [cv_04 [0.574200740177]] [potential [4.317777329]]]
[[time [273.546]] [cv_00 [16.7757168523]] [cv_01 [1.60045559695]] [cv_02 [1.69616813537]] [cv_03 [0.26461702055]] [cv_04 [0.564324954175]] [potential [1.330497481]]]
[[time [274.548]] [cv_00 [16.6303420886]] [cv_01 [1.55847095726]] [cv_02 [1.6789242413]] [cv_03 [0.237218909986]] [cv_04 [0.465737010589]] [potential [3.871169783]]]
[[time [275.55]] [cv_00 [16.2981621085]] [cv_01 [1.57172797471]] [cv_02 [1.65432607577]] [cv_03 [0.139696578358]] [cv_04 [0.593813518191]] [potential [4.908213103]]]
[[time [276.552]] [cv_00 [16.5625447241]] [cv_01 [1.56579659013]] [cv_02 [1.70665392349]] [cv_03 [0.226140649074]] [cv_04 [0.460121790848]] [potential [2.54732938]]]
[[time [277.554]] [cv_00 [16.4993553119]] [cv_01 [1.59736880462]] [cv_02 [1.65760704289]] [cv_03 [0.149162784558]] [cv_04 [0.518184548659]] [potential [4.251071104]]]
[[time [278.556]] [cv_00 [16.4378453296]] [cv_01 [1.58640249854]] [cv_02 [1.69966738984]] [cv_03 [0.145103165844]] [cv_04 [0.467671798226]] [potential [3.629261061]]]
[[time [279.558]] [cv_00 [16.5704729589]] [cv_01 [1.60922452081]] [cv_02 [1.65486749477]] [cv_03 [0.176721339108]] [cv_04 [0.465636570387]] [potential [3.273489498]]]
[[time [280.56]] [cv_00 [16.1929405882]] [cv_01 [1.58066856965]] [cv_02 [1.69082698096]] [cv_03 [0.212541583509]] [cv_04 [0.44194642953]] [potential [5.946435565]]]
[[time [281.562]] [cv_00 [16.6445621193]] [cv_01 [1.57587368479]] [cv_02 [1.65979167489]] [cv_03 [0.146018098269]] [cv_04 [0.418243248496]] [potential [3.502201102]]]
[[time [282.564]] [cv_00 [16.251460506]] [cv_01 [1.5902907329]] [cv_02 [1.69889035316]] [cv_03 [0.300882628631]] [cv_04 [0.562466637776]] [potential [4.83399186]]]
[[time [283.566]] [cv_00 [16.3197185183]] [cv_01 [1.57293441514]] [cv_02 [1.71429349196]] [cv_03 [0.219164086022]] [cv_04 [0.487683249675]] [potential [3.895950716]]]
[[time [284.568]] [cv_00 [16.7488359207]] [cv_01 [1.56896732337]] [cv_02 [1.6614881117]] [cv_03 [0.170378043666]] [cv_04 [0.488734128403]] [potential [3.434887522]]]
[[time [285.57]] [cv_00 [16.5840345234]] [cv_01 [1.58470780023]] [cv_02 [1.6687103457]] [cv_03 [0.138235169491]] [cv_04 [0.423247618099]] [potential [4.380698253]]]
[[time [286.572]] [cv_00 [16.6961710417]] [cv_01 [1.58702352003]] [cv_02 [1.686895873]] [cv_03 [0.156859561068]] [cv_04 [0.473335331642]] [potential [3.183454776]]]
[[time [287.574]] [cv_00 [16.4031572006]] [cv_01 [1.56189468326]] [cv_02 [1.66937678029]] [cv_03 [0.30317659257]] [cv_04 [0.476146722412]] [potential [6.825458841]]]
[[time [288.576]] [cv_00 [16.7712288769]] [cv_01 [1.56061543486]] [cv_02 [1.68117432266]] [cv_03 [0.128323732095]] [cv_04 [0.449414132849]] [potential [2.242219993]]]
[[time [289.578]] [cv_00 [16.809215194]] [cv_01 [1.56741923042]] [cv_02 [1.68919372193]] [cv_03 [0.134321275647]] [cv_04 [0.43368193268]] [potential [2.165852119]]]
[[time [290.58]] [cv_00 [16.1583174689]] [cv_01 [1.6043701363]] [cv_02 [1.68503126621]] [cv_03 [0.294401877949]] [cv_04 [0.53148131556]] [potential [5.83045635]]]
[[time [291.582]] [cv_00 [16.5954651115]] [cv_01 [1.57203375807]] [cv_02 [1.68047973398]] [cv_03 [0.130951059384]] [cv_04 [0.431214797685]] [potential [4.563765321]]]
[[time [292.584]] [cv_00 [16.3347682864]] [cv_01 [1.59344405788]] [cv_02 [1.70381151571]] [cv_03 [0.182714855703]] [cv_04 [0.523235659505]] [potential [5.075623195]]]
[[time [293.586]] [cv_00 [16.1760409271]] [cv_01 [1.56625683663]] [cv_02 [1.67588253836]] [cv_03 [0.117458878403]] [cv_04 [0.46877892904]] [potential [5.622437827]]]
[[time [294.588]] [cv_00 [16.6249393655]] [cv_01 [1.53227433542]] [cv_02 [1.67962535504]] [cv_03 [0.226345448604]] [cv_04 [0.494039754337]] [potential [2.517976427]]]
[[time [295.59]] [cv_00 [16.4164522797]] [cv_01 [1.59464053627]] [cv_02 [1.6934073564]] [cv_03 [0.117850487563]] [cv_04 [0.592303482761]] [potential [4.391398888]]]
[[time [296.592]] [cv_00 [16.3340221405]] [cv_01 [1.6284453217]] [cv_02 [1.69190774517]] [cv_03 [0.210809201155]] [cv_04 [0.496880019508]] [potential [3.401252301]]]
[[time [297.594]] [cv_00 [16.7153779042]] [cv_01 [1.56413972179]] [cv_02 [1.68039784405]] [cv_03 [0.229598774193]] [cv_04 [0.449358782924]] [potential [5.012226418]]]
[[time [298.596]] [cv_00 [16.3577452616]] [cv_01 [1.55816428764]] [cv_02 [1.70263117939]] [cv_03 [0.354673682345]] [cv_04 [0.459939520131]] [potential [4.095967523]]]
[[time [299.598]] [cv_00 [16.3867114711]] [cv_01 [1.555698949]] [cv_02 [1.67431300804]] [cv_03 [0.13116768713]] [cv_04 [0.509625321556]] [potential [5.260673691]]]
[[time [300.6]] [cv_00 [16.2766115065]] [cv_01 [1.56193288492]] [cv_02 [1.66669048115]] [cv_03 [0.171803716828]] [cv_04 [0.570386191003]] [potential [6.68235376]]]
[[time [301.602]] [cv_00 [16.3953123664]] [cv_01 [1.57065658239]] [cv_02 [1.6839062081]] [cv_03 [0.107317731706]] [cv_04 [0.487028446757]] [potential [5.892915069]]]
[[time [302.604]] [cv_00 [16.3187439386]] [cv_01 [1.54865340837]] [cv_02 [1.67755290437]] [cv_03 [0.165134841372]] [cv_04 [0.5119300318]] [potential [5.663172781]]]
[[time [303.606]] [cv_00 [16.4787133713]] [cv_01 [1.6011305345]] [cv_02 [1.68008638883]] [cv_03 [0.177460966295]] [cv_04 [0.544790390438]] [potential [6.392753561]]]
[[time [304.608]] [cv_00 [16.6074347934]] [cv_01 [1.57451886017]] [cv_02 [1.70529192747]] [cv_03 [0.26739345755]] [cv_04 [0.379710094394]] [potential [3.536538944]]]
[[time [305.61]] [cv_00 [16.2011378741]] [cv_01 [1.53908489697]] [cv_02 [1.64097777544]] [cv_03 [0.272205525323]] [cv_04 [0.537747551404]] [potential [4.145976736]]]
[[time [306.612]] [cv_00 [16.6311724529]] [cv_01 [1.5706818741]] [cv_02 [1.6671636972]] [cv_03 [0.255136546963]] [cv_04 [0.612592767283]] [potential [6.542876876]]]
[[time [307.614]] [cv_00 [16.8423950793]] [cv_01 [1.57714239963]] [cv_02 [1.680750807]] [cv_03 [0.306754029158]] [cv_04 [0.418643148099]] [potential [3.505901843]]]
[[time [308.616]] [cv_00 [16.3493963764]] [cv_01 [1.56275837144]] [cv_02 [1.67001529038]] [cv_03 [0.198607040499]] [cv_04 [0.521322931622]] [potential [8.349233973]]]
[[time [309.618]] [cv_00 [16.4002955813]] [cv_01 [1.58897369165]] [cv_02 [1.61906277061]] [cv_03 [0.280061560147]] [cv_04 [0.456158164873]] [potential [3.835993951]]]
[[time [310.62]] [cv_00 [16.0899756268]] [cv_01 [1.56658487077]] [cv_02 [1.69244161562]] [cv_03 [0.488040502561]] [cv_04 [0.486071527433]] [potential [5.745134568]]]
[[time [311.622]] [cv_00 [16.2184578375]] [cv_01 [1.58054417912]] [cv_02 [1.69548152093]] [cv_03 [0.392546172276]] [cv_04 [0.525064452012]] [potential [5.585223392]]]
[[time [312.624]] [cv_00 [16.4068233509]] [cv_01 [1.56680922169]] [cv_02 [1.62638797118]] [cv_03 [0.382778292935]] [cv_04 [0.432235942772]] [potential [4.976442914]]]
[[time [313.626]] [cv_00 [16.3486040278]] [cv_01 [1.59890794246]] [cv_02 [1.63764040115]] [cv_03 [0.468735864931]] [cv_04 [0.440089989579]] [potential [6.206549915]]]
[[time [314.628]] [cv_00 [16.5175516206]] [cv_01 [1.61236781806]] [cv_02 [1.62195711319]] [cv_03 [0.416097052743]] [cv_04 [0.482139282286]] [potential [3.548665252]]]
[[time [315.63]] [cv_00 [17.1064537588]] [cv_01 [1.55581212745]] [cv_02 [1.65441150418]] [cv_03 [0.440242818259]] [cv_04 [0.52379577826]] [potential [1.513944588]]]
[[time [316.632]] [cv_00 [16.5502997068]] [cv_01 [1.58530610755]] [cv_02 [1.67365466488]] [cv_03 [0.48598244122]] [cv_04 [0.437126062333]] [potential [6.295622192]]]
[[time [317.634]] [cv_00 [16.9336033635]] [cv_01 [1.5886211657]] [cv_02 [1.66325191865]] [cv_03 [0.459975455266]] [cv_04 [0.575729933891]] [potential [3.367575815]]]
[[time [318.636]] [cv_00 [16.8226594905]] [cv_01 [1.57120013331]] [cv_02 [1.63493654575]] [cv_03 [0.372027150573]] [cv_04 [0.472286307164]] [potential [4.393644067]]]
[[time [319.638]] [cv_00 [16.3995592471]] [cv_01 [1.55270852195]] [cv_02 [1.69337614379]] [cv_03 [0.408315836439]] [cv_04 [0.53289493203]] [potential [4.93458341]]]
[[time [320.64]] [cv_00 [16.5244422561]] [cv_01 [1.53693183446]] [cv_02 [1.6188898357]] [cv_03 [0.356805475353]] [cv_04 [0.554105845085]] [potential [2.351348487]]]
[[time [321.642]] [cv_00 [16.4519562363]] [cv_01 [1.60777590019]] [cv_02 [1.65537134666]] [cv_03 [0.144852147954]] [cv_04 [0.533199058971]] [potential [5.106628962]]]
[[time [322.644]] [cv_00 [16.535407351]] [cv_01 [1.57722020092]] [cv_02 [1.62165960341]] [cv_03 [0.145052085355]] [cv_04 [0.512319651351]] [potential [3.008951299]]]
[[time [323.646]] [cv_00 [16.6953092027]] [cv_01 [1.55102636509]] [cv_02 [1.63870229142]] [cv_03 [0.144800863449]] [cv_04 [0.435395409567]] [potential [2.653005037]]]
[[time [324.648]] [cv_00 [16.6445071391]] [cv_01 [1.53454635609]] [cv_02 [1.63215175806]] [cv_03 [0.188299721961]] [cv_04 [0.489559477737]] [potential [2.118796272]]]
[[time [325.65]] [cv_00 [17.0779279265]] [cv_01 [1.55132182514]] [cv_02 [1.65128044354]] [cv_03 [0.48332044503]] [cv_04 [0.573038449464]] [potential [2.087217416]]]
[[time [326.652]] [cv_00 [16.3250888798]] [cv_01 [1.5328338896]] [cv_02 [1.63713969598]] [cv_03 [0.399760974943]] [cv_04 [0.510893086468]] [potential [3.627619833]]]
[[time [327.654]] [cv_00 [16.6141962823]] [cv_01 [1.52030520536]] [cv_02 [1.67556108975]] [cv_03 [0.438649208327]] [cv_04 [0.5202568828]] [potential [1.8414892]]]
[[time [328.656]] [cv_00 [16.7850056901]] [cv_01 [1.53683578474]] [cv_02 [1.67747537095]] [cv_03 [0.376344385539]] [cv_04 [0.584804989381]] [potential [2.764423686]]]
[[time [329.658]] [cv_00 [16.7942946285]] [cv_01 [1.533603431]] [cv_02 [1.65453558643]] [cv_03 [0.317316340009]] [cv_04 [0.522526980696]] [potential [3.047490254]]]
[[time [330.66]] [cv_00 [16.575645347]] [cv_01 [1.53272278476]] [cv_02 [1.67109423877]] [cv_03 [0.215403859786]] [cv_04 [0.501411944659]] [potential [4.012512425]]]
[[time [331.662]] [cv_00 [16.6014241688]] [cv_01 [1.54055094639]] [cv_02 [1.65305318909]] [cv_03 [0.199177790033]] [cv_04 [0.415991922872]] [potential [4.407216415]]]
[[time [332.664]] [cv_00 [16.4544612719]] [cv_01 [1.54542690671]] [cv_02 [1.65346384649]] [cv_03 [0.169007132586]] [cv_04 [0.487485176778]] [potential [5.5451417]]]
[[time [333.666]] [cv_00 [16.4561893651]] [cv_01 [1.54038378614]] [cv_02 [1.66298716459]] [cv_03 [0.34952496152]] [cv_04 [0.535701897749]] [potential [5.913071073]]]
[[time [334.668]] [cv_00 [16.4042727497]] [cv_01 [1.60804386947]] [cv_02 [1.64467298167]] [cv_03 [0.209798170076]] [cv_04 [0.496831907056]] [potential [5.679551472]]]
[[time [335.67]] [cv_00 [16.3279297685]] [cv_01 [1.58248143376]] [cv_02 [1.63442029936]] [cv_03 [0.452664693349]] [cv_04 [0.462765429759]] [potential [7.317597637]]]
[[time [336.672]] [cv_00 [16.596776742]] [cv_01 [1.59764885957]] [cv_02 [1.70110084914]] [cv_03 [0.183874739734]] [cv_04 [0.511975074389]] [potential [4.320844912]]]
[[time [337.674]] [cv_00 [16.8187515423]] [cv_01 [1.60079345904]] [cv_02 [1.64919441505]] [cv_03 [0.221809211879]] [cv_04 [0.440024759475]] [potential [2.9995248]]]
[[time [338.676]] [cv_00 [17.0530058559]] [cv_01 [1.55434993662]] [cv_02 [1.66298864281]] [cv_03 [0.376882760208]] [cv_04 [0.604666282123]] [potential [2.375255591]]]
[[time [339.678]] [cv_00 [16.6356715541]] [cv_01 [1.59619664938]] [cv_02 [1.60977015914]] [cv_03 [0.446706219856]] [cv_04 [0.461896256266]] [potential [3.080068076]]]
[[time [340.68]] [cv_00 [16.6349641972]] [cv_01 [1.61369985734]] [cv_02 [1.63801388197]] [cv_03 [0.329614128677]] [cv_04 [0.616000762643]] [potential [3.479718539]]]
[[time [341.682]] [cv_00 [16.6387748892]] [cv_01 [1.58879370283]] [cv_02 [1.64579892696]] [cv_03 [0.57478756205]] [cv_04 [0.440611722128]] [potential [6.269784927]]]
[[time [342.684]] [cv_00 [16.434677706]] [cv_01 [1.53972920495]] [cv_02 [1.64058198872]] [cv_03 [0.507799979238]] [cv_04 [0.547469772849]] [potential [4.660747176]]]
[[time [343.686]] [cv_00 [16.7925845798]] [cv_01 [1.55039589485]] [cv_02 [1.60122340622]] [cv_03 [0.495314074269]] [cv_04 [0.530942739766]] [potential [1.287856469]]]
[[time [344.688]] [cv_00 [16.7124760645]] [cv_01 [1.53276576542]] [cv_02 [1.63379192553]] [cv_03 [0.443988285849]] [cv_04 [0.437909192094]] [potential [2.982781389]]]
[[time [345.69]] [cv_00 [16.8716225498]] [cv_01 [1.55601378948]] [cv_02 [1.62299717925]] [cv_03 [0.432401652089]] [cv_04 [0.479833982305]] [potential [3.396959233]]]
[[time [346.692]] [cv_00 [16.6245010616]] [cv_01 [1.55626719186]] [cv_02 [1.67117571157]] [cv_03 [0.496239757726]] [cv_04 [0.496864430393]] [potential [6.515891534]]]
[[time [347.694]] [cv_00 [16.3022324914]] [cv_01 [1.56056936895]] [cv_02 [1.68113299435]] [cv_03 [0.143843483304]] [cv_04 [0.449171157149]] [potential [7.234595239]]]
[[time [348.696]] [cv_00 [16.1513278651]] [cv_01 [1.55690745546]] [cv_02 [1.66804052985]] [cv_03 [0.319308187837]] [cv_04 [0.50707442875]] [potential [7.015161551]]]
[[time [349.698]] [cv_00 [16.4408830683]] [cv_01 [1.55936278537]] [cv_02 [1.70157163871]] [cv_03 [0.337685153594]] [cv_04 [0.483274869428]] [potential [5.445239732]]]
[[time [350.7]] [cv_00 [16.5725699365]] [cv_01 [1.54729014172]] [cv_02 [1.6503023592]] [cv_03 [0.382207881513]] [cv_04 [0.638250981021]] [potential [6.0283848]]]
[[time [351.702]] [cv_00 [16.2188026336]] [cv_01 [1.55234350244]] [cv_02 [1.63322862482]] [cv_03 [0.507172888088]] [cv_04 [0.486932068829]] [potential [5.627770253]]]
[[time [352.704]] [cv_00 [16.7079466382]] [cv_01 [1.55099035363]] [cv_02 [1.71547107364]] [cv_03 [0.447760519067]] [cv_04 [0.592361704853]] [potential [1.522725496]]]
[[time [353.706]] [cv_00 [16.9028814614]] [cv_01 [1.56527601324]] [cv_02 [1.62399387808]] [cv_03 [0.484490046756]] [cv_04 [0.483894536616]] [potential [3.633824477]]]
[[time [354.708]] [cv_00 [16.9855475335]] [cv_01 [1.56041965498]] [cv_02 [1.63391819529]] [cv_03 [0.340400537412]] [cv_04 [0.531214024662]] [potential [2.889619773]]]
[[time [355.71]] [cv_00 [16.6978324056]] [cv_01 [1.53714015053]] [cv_02 [1.69231849643]] [cv_03 [0.156736985121]] [cv_04 [0.498429000312]] [potential [2.810888242]]]
[[time [356.712]] [cv_00 [16.2554326183]] [cv_01 [1.53350511936]] [cv_02 [1.68827105331]] [cv_03 [0.158834656184]] [cv_04 [0.498450964366]] [potential [4.381227942]]]
[[time [357.714]] [cv_00 [16.0888558067]] [cv_01 [1.58223244126]] [cv_02 [1.65907617252]] [cv_03 [0.227499572216]] [cv_04 [0.492690175347]] [potential [7.969770323]]]
[[time [358.716]] [cv_00 [16.4676597723]] [cv_01 [1.57768107303]] [cv_02 [1.62863296434]] [cv_03 [0.400116083543]] [cv_04 [0.497331959842]] [potential [7.563459949]]]
[[time [359.718]] [cv_00 [16.1030817404]] [cv_01 [1.56761351138]] [cv_02 [1.65304567794]] [cv_03 [0.295313921894]] [cv_04 [0.461318703219]] [potential [7.519508189]]]
[[time [360.72]] [cv_00 [16.4231316171]] [cv_01 [1.5573578765]] [cv_02 [1.61932398565]] [cv_03 [0.47980323576]] [cv_04 [0.419253048095]] [potential [4.794516805]]]
[[time [361.722]] [cv_00 [16.2248125884]] [cv_01 [1.57268548902]] [cv_02 [1.62001025273]] [cv_03 [0.49640480485]] [cv_04 [0.433703177215]] [potential [5.765919263]]]
[[time [362.724]] [cv_00 [16.0735335801]] [cv_01 [1.55839933399]] [cv_02 [1.65291210357]] [cv_03 [0.14990345693]] [cv_04 [0.51371941224]] [potential [7.177118156]]]
[[time [363.726]] [cv_00 [16.6667771787]] [cv_01 [1.54232173553]] [cv_02 [1.68672441878]] [cv_03 [0.374297069046]] [cv_04 [0.492615817527]] [potential [4.587355474]]]
[[time [364.728]] [cv_00 [16.1920763821]] [cv_01 [1.58108951503]] [cv_02 [1.66337275587]] [cv_03 [0.316617221548]] [cv_04 [0.443169210111]] [potential [8.292095759]]]
[[time [365.73]] [cv_00 [16.2886530257]] [cv_01 [1.57603514494]] [cv_02 [1.63632530533]] [cv_03 [0.159207104305]] [cv_04 [0.430520107367]] [potential [6.041098401]]]
[[time [366.732]] [cv_00 [16.1874196488]] [cv_01 [1.59116119835]] [cv_02 [1.63690458208]] [cv_03 [0.310788437323]] [cv_04 [0.427650840023]] [potential [6.583102168]]]
[[time [367.734]] [cv_00 [16.3695525039]] [cv_01 [1.60224354804]] [cv_02 [1.64122920606]] [cv_03 [0.315309305748]] [cv_04 [0.445109225546]] [potential [6.868218907]]]
[[time [368.736]] [cv_00 [16.3359066128]] [cv_01 [1.56188744272]] [cv_02 [1.65735145733]] [cv_03 [0.182277580767]] [cv_04 [0.389874036573]] [potential [7.951545174]]]
[[time [369.738]] [cv_00 [16.3762303303]] [cv_01 [1.5694053202]] [cv_02 [1.61641796346]] [cv_03 [0.178715012923]] [cv_04 [0.431544643375]] [potential [4.037025787]]]
[[time [370.74]] [cv_00 [16.3877879469]] [cv_01 [1.60637069949]] [cv_02 [1.64194121237]] [cv_03 [0.248793445292]] [cv_04 [0.538708613512]] [potential [6.76530312]]]
[[time [371.742]] [cv_00 [16.419261696]] [cv_01 [1.59680100203]] [cv_02 [1.67877001057]] [cv_03 [0.297691691054]] [cv_04 [0.511776511533]] [potential [8.410659731]]]
[[time [372.744]] [cv_00 [16.2087474717]] [cv_01 [1.58958419375]] [cv_02 [1.66049992453]] [cv_03 [0.352312289699]] [cv_04 [0.450663707994]] [potential [8.454820424]]]
[[time [373.746]] [cv_00 [16.5094606763]] [cv_01 [1.53874180306]] [cv_02 [1.65716634404]] [cv_03 [0.173289751012]] [cv_04 [0.472905244877]] [potential [5.572051154]]]
[[time [374.748]] [cv_00 [16.5072976496]] [cv_01 [1.56301975698]] [cv_02 [1.64069378768]] [cv_03 [0.142768532263]] [cv_04 [0.473012189326]] [potential [6.333104374]]]
[[time [375.75]] [cv_00 [16.8682694348]] [cv_01 [1.55658225221]] [cv_02 [1.65308660771]] [cv_03 [0.19172506114]] [cv_04 [0.43641481357]] [potential [3.807886312]]]
[[time [376.752]] [cv_00 [16.4604180304]] [cv_01 [1.51415582134]] [cv_02 [1.66753677113]] [cv_03 [0.167918173188]] [cv_04 [0.463136579669]] [potential [2.733616271]]]
[[time [377.754]] [cv_00 [16.46342768]] [cv_01 [1.59888574094]] [cv_02 [1.64922661767]] [cv_03 [0.210274636939]] [cv_04 [0.441532075439]] [potential [7.989685124]]]
[[time [378.756]] [cv_00 [16.9875362725]] [cv_01 [1.57077785988]] [cv_02 [1.6426937874]] [cv_03 [0.46487129162]] [cv_04 [0.485519946505]] [potential [4.372806257]]]
[[time [379.758]] [cv_00 [16.5829275305]] [cv_01 [1.57811666458]] [cv_02 [1.67960674]] [cv_03 [0.357376364157]] [cv_04 [0.435457325523]] [potential [7.718639745]]]
[[time [380.76]] [cv_00 [16.861084087]] [cv_01 [1.59391218316]] [cv_02 [1.68246151136]] [cv_03 [0.262266440865]] [cv_04 [0.454138797643]] [potential [3.4885654]]]
[[time [381.762]] [cv_00 [16.8156574821]] [cv_01 [1.57138084685]] [cv_02 [1.625306274]] [cv_03 [0.414440460689]] [cv_04 [0.486379535312]] [potential [5.43144896]]]
[[time [382.764]] [cv_00 [16.7034161793]] [cv_01 [1.55858140545]] [cv_02 [1.63399568623]] [cv_03 [0.27331629979]] [cv_04 [0.496414441987]] [potential [6.017770528]]]
[[time [383.766]] [cv_00 [16.9163758925]] [cv_01 [1.55575564787]] [cv_02 [1.64536081755]] [cv_03 [0.331053035398]] [cv_04 [0.528190233439]] [potential [4.910264673]]]
[[time [384.768]] [cv_00 [17.0025384029]] [cv_01 [1.54770577777]] [cv_02 [1.6855879263]] [cv_03 [0.335048065635]] [cv_04 [0.505300726825]] [potential [2.315771448]]]
[[time [385.77]] [cv_00 [16.8144490232]] [cv_01 [1.5538365124]] [cv_02 [1.65398410542]] [cv_03 [0.419393508333]] [cv_04 [0.472973948356]] [potential [6.991655532]]]
[[time [386.772]] [cv_00 [16.706973936]] [cv_01 [1.59140508269]] [cv_02 [1.65624226483]] [cv_03 [0.138135338158]] [cv_04 [0.484063725387]] [potential [5.258581663]]]
[[time [387.774]] [cv_00 [16.5983595787]] [cv_01 [1.6097806095]] [cv_02 [1.66043788292]] [cv_03 [0.232326733312]] [cv_04 [0.568521876876]] [potential [5.983158032]]]
[[time [388.776]] [cv_00 [16.4819064854]] [cv_01 [1.6134095597]] [cv_02 [1.67606874038]] [cv_03 [0.148421855149]] [cv_04 [0.487393387539]] [potential [5.71325305]]]
[[time [389.778]] [cv_00 [16.6581457245]] [cv_01 [1.57035524656]] [cv_02 [1.70412548232]] [cv_03 [0.120892478123]] [cv_04 [0.530981540087]] [potential [3.708368037]]]
[[time [390.78]] [cv_00 [16.8104792045]] [cv_01 [1.59871622751]] [cv_02 [1.65044600683]] [cv_03 [0.175500990662]] [cv_04 [0.537795012106]] [potential [3.907988238]]]
[[time [391.782]] [cv_00 [16.5971389952]] [cv_01 [1.59144761352]] [cv_02 [1.71362417179]] [cv_03 [0.171027693973]] [cv_04 [0.4921958769]] [potential [3.814490431]]]
[[time [392.784]] [cv_00 [16.5586714066]] [cv_01 [1.61462603419]] [cv_02 [1.6545347553]] [cv_03 [0.113784587787]] [cv_04 [0.522737417838]] [potential [4.234448204]]]
[[time [393.786]] [cv_00 [16.1105345937]] [cv_01 [1.56458630241]] [cv_02 [1.64038211415]] [cv_03 [0.148939327004]] [cv_04 [0.454955641281]] [potential [7.000643333]]]
[[time [394.788]] [cv_00 [16.1368370117]] [cv_01 [1.55678868858]] [cv_02 [1.65875188973]] [cv_03 [0.252358008547]] [cv_04 [0.499522307305]] [potential [8.597266752]]]
[[time [395.79]] [cv_00 [16.596163965]] [cv_01 [1.58368518693]] [cv_02 [1.6284145576]] [cv_03 [0.449338027397]] [cv_04 [0.48439400165]] [potential [7.814195013]]]
[[time [396.792]] [cv_00 [16.6302048246]] [cv_01 [1.58486626795]] [cv_02 [1.62354034615]] [cv_03 [0.444772279588]] [cv_04 [0.533647128796]] [potential [7.034913059]]]
[[time [397.794]] [cv_00 [16.3852895425]] [cv_01 [1.55392760649]] [cv_02 [1.6784434126]] [cv_03 [0.536846232042]] [cv_04 [0.48369375247]] [potential [6.395091271]]]
[[time [398.796]] [cv_00 [16.6636927769]] [cv_01 [1.57994938739]] [cv_02 [1.67249271938]] [cv_03 [0.128886845271]] [cv_04 [0.543615580806]] [potential [6.919174929]]]
[[time [399.798]] [cv_00 [16.2780637951]] [cv_01 [1.56497053654]] [cv_02 [1.63745320075]] [cv_03 [0.102017651396]] [cv_04 [0.515189032398]] [potential [5.807876083]]]
[[time [400.8]] [cv_00 [16.9927775074]] [cv_01 [1.57171548689]] [cv_02 [1.65917539233]] [cv_03 [0.23740650467]] [cv_04 [0.489970009554]] [potential [3.573811588]]]
[[time [401.802]] [cv_00 [16.3074392922]] [cv_01 [1.54128036404]] [cv_02 [1.66583295901]] [cv_03 [0.124274395151]] [cv_04 [0.57072995974]] [potential [5.903611814]]]
[[time [402.804]] [cv_00 [16.18302402]] [cv_01 [1.55189201479]] [cv_02 [1.71051577894]] [cv_03 [0.112910321781]] [cv_04 [0.528326178929]] [potential [4.599639737]]]
[[time [403.806]] [cv_00 [16.1926338126]] [cv_01 [1.57903996053]] [cv_02 [1.68410438707]] [cv_03 [0.166106665946]] [cv_04 [0.491989588821]] [potential [9.391968687]]]
[[time [404.808]] [cv_00 [16.0643965719]] [cv_01 [1.58477753]] [cv_02 [1.65571689681]] [cv_03 [0.343249914718]] [cv_04 [0.47379742485]] [potential [8.763984484]]]
[[time [405.81]] [cv_00 [16.3741010035]] [cv_01 [1.56466547545]] [cv_02 [1.65049816227]] [cv_03 [0.406871393212]] [cv_04 [0.592586502896]] [potential [9.540160029]]]
[[time [406.812]] [cv_00 [16.2860702264]] [cv_01 [1.59269398993]] [cv_02 [1.63193143008]] [cv_03 [0.629222193824]] [cv_04 [0.463395709026]] [potential [6.661491147]]]
[[time [407.814]] [cv_00 [16.2064351994]] [cv_01 [1.55887635397]] [cv_02 [1.66900165417]] [cv_03 [0.550031005405]] [cv_04 [0.545039212971]] [potential [7.296321873]]]
[[time [408.816]] [cv_00 [16.6145781093]] [cv_01 [1.54268341832]] [cv_02 [1.64795760944]] [cv_03 [0.406150893077]] [cv_04 [0.576065096574]] [potential [6.966573539]]]
[[time [409.818]] [cv_00 [16.4342489589]] [cv_01 [1.5850920869]] [cv_02 [1.7022458474]] [cv_03 [0.464878799965]] [cv_04 [0.531134666634]] [potential [4.679929238]]]
[[time [410.82]] [cv_00 [16.2990819516]] [cv_01 [1.61336863782]] [cv_02 [1.63887751036]] [cv_03 [0.534921213109]] [cv_04 [0.493216550882]] [potential [5.901440608]]]
[[time [411.822]] [cv_00 [16.242424729]] [cv_01 [1.56111266768]] [cv_02 [1.66035234266]] [cv_03 [0.334112698708]] [cv_04 [0.483720540381]] [potential [9.507230661]]]
[[time [412.824]] [cv_00 [16.2837523748]] [cv_01 [1.59465067617]] [cv_02 [1.63999694415]] [cv_03 [0.400112502271]] [cv_04 [0.522968606079]] [potential [8.813626155]]]
[[time [413.826]] [cv_00 [16.7183339065]] [cv_01 [1.60474218649]] [cv_02 [1.67344120578]] [cv_03 [0.43007690183]] [cv_04 [0.579995346332]] [potential [4.545186836]]]
[[time [414.828]] [cv_00 [16.7460412178]] [cv_01 [1.57321686652]] [cv_02 [1.65280283207]] [cv_03 [0.410441526987]] [cv_04 [0.418650756306]] [potential [8.507355977]]]
[[time [415.83]] [cv_00 [16.7237587293]] [cv_01 [1.59071924728]] [cv_02 [1.67952399409]] [cv_03 [0.347430068899]] [cv_04 [0.594549138075]] [potential [6.056546688]]]
[[time [416.832]] [cv_00 [16.8663224549]] [cv_01 [1.59568870309]] [cv_02 [1.67102581108]] [cv_03 [0.290289663521]] [cv_04 [0.51566805325]] [potential [4.947855414]]]
[[time [417.834]] [cv_00 [16.8954606977]] [cv_01 [1.59658082853]] [cv_02 [1.63896066004]] [cv_03 [0.208898609881]] [cv_04 [0.524833333501]] [potential [3.200959683]]]
[[time [418.836]] [cv_00 [16.5635276423]] [cv_01 [1.55252719737]] [cv_02 [1.61849647575]] [cv_03 [0.415095378995]] [cv_04 [0.443680651144]] [potential [5.497087031]]]
[[time [419.838]] [cv_00 [16.7038758203]] [cv_01 [1.54970849758]] [cv_02 [1.62246607402]] [cv_03 [0.475630202356]] [cv_04 [0.570346631175]] [potential [5.279918154]]]
[[time [420.84]] [cv_00 [16.8412831934]] [cv_01 [1.56820146416]] [cv_02 [1.59629121904]] [cv_03 [0.480606759415]] [cv_04 [0.531841925639]] [potential [2.194875026]]]
[[time [421.842]] [cv_00 [17.1812760196]] [cv_01 [1.57880723022]] [cv_02 [1.6528557791]] [cv_03 [0.430544043419]] [cv_04 [0.526522259347]] [potential [2.065442171]]]
[[time [422.844]] [cv_00 [17.0542502066]] [cv_01 [1.57207637691]] [cv_02 [1.61763909015]] [cv_03 [0.403759350286]] [cv_04 [0.457675796264]] [potential [2.488264034]]]
[[time [423.846]] [cv_00 [16.7410882885]] [cv_01 [1.61810785795]] [cv_02 [1.61532835508]] [cv_03 [0.512548290948]] [cv_04 [0.48087040884]] [potential [2.171289828]]]
[[time [424.848]] [cv_00 [16.8255257616]] [cv_01 [1.59683728435]] [cv_02 [1.70162337458]] [cv_03 [0.455464110038]] [cv_04 [0.392556535519]] [potential [1.652774653]]]
[[time [425.85]] [cv_00 [16.3763222185]] [cv_01 [1.60185033052]] [cv_02 [1.68119790225]] [cv_03 [0.567104165822]] [cv_04 [0.432213649995]] [potential [5.250460867]]]
[[time [426.852]] [cv_00 [17.079219889]] [cv_01 [1.58662112433]] [cv_02 [1.66321378588]] [cv_03 [0.472822881196]] [cv_04 [0.568701878093]] [potential [3.134661778]]]
[[time [427.854]] [cv_00 [16.8532731065]] [cv_01 [1.58601528339]] [cv_02 [1.65592122816]] [cv_03 [0.465548731245]] [cv_04 [0.425548850926]] [potential [6.479901299]]]
[[time [428.856]] [cv_00 [16.9094908011]] [cv_01 [1.5915876212]] [cv_02 [1.64887276896]] [cv_03 [0.526829198894]] [cv_04 [0.475832537682]] [potential [5.08894038]]]
[[time [429.858]] [cv_00 [16.5036468549]] [cv_01 [1.601458587]] [cv_02 [1.61145318385]] [cv_03 [0.579586820594]] [cv_04 [0.527082634352]] [potential [4.184086737]]]
[[time [430.86]] [cv_00 [16.1998909874]] [cv_01 [1.59776505328]] [cv_02 [1.64654038535]] [cv_03 [0.682806753646]] [cv_04 [0.571388252472]] [potential [7.578964661]]]
[[time [431.862]] [cv_00 [16.8925237959]] [cv_01 [1.54081580443]] [cv_02 [1.68375814532]] [cv_03 [0.484498694887]] [cv_04 [0.513700404909]] [potential [3.070187111]]]
[[time [432.864]] [cv_00 [16.6520054383]] [cv_01 [1.541680578]] [cv_02 [1.66448393772]] [cv_03 [0.483976413598]] [cv_04 [0.556146882771]] [potential [6.463946258]]]
[[time [433.866]] [cv_00 [16.7009739476]] [cv_01 [1.54059584026]] [cv_02 [1.68222329058]] [cv_03 [0.496323008241]] [cv_04 [0.464288822921]] [potential [4.548776876]]]
[[time [434.868]] [cv_00 [16.7201610714]] [cv_01 [1.5609136212]] [cv_02 [1.69589528578]] [cv_03 [0.372296892706]] [cv_04 [0.433491402484]] [potential [5.126204382]]]
[[time [435.87]] [cv_00 [16.8349583363]] [cv_01 [1.58261892673]] [cv_02 [1.64456592937]] [cv_03 [0.222032486695]] [cv_04 [0.418986742672]] [potential [5.604986725]]]
[[time [436.872]] [cv_00 [16.18127142]] [cv_01 [1.59026327123]] [cv_02 [1.67612805738]] [cv_03 [0.561164217293]] [cv_04 [0.476119234627]] [potential [7.142831827]]]
[[time [437.874]] [cv_00 [16.5505602383]] [cv_01 [1.58615301281]] [cv_02 [1.695008234]] [cv_03 [0.467304789508]] [cv_04 [0.440113725814]] [potential [5.431136291]]]
[[time [438.876]] [cv_00 [17.0432152168]] [cv_01 [1.59585522183]] [cv_02 [1.69678802324]] [cv_03 [0.521159445518]] [cv_04 [0.509975338869]] [potential [1.379343339]]]
[[time [439.878]] [cv_00 [16.596072715]] [cv_01 [1.58155562076]] [cv_02 [1.68179886437]] [cv_03 [0.546505512671]] [cv_04 [0.526465788767]] [potential [7.396498088]]]
[[time [440.88]] [cv_00 [16.9038011897]] [cv_01 [1.574277711]] [cv_02 [1.66685775537]] [cv_03 [0.389718299762]] [cv_04 [0.48005440451]] [potential [7.268313281]]]
[[time [441.882]] [cv_00 [16.4415920444]] [cv_01 [1.55928561775]] [cv_02 [1.68690834626]] [cv_03 [0.391460941932]] [cv_04 [0.430171592221]] [potential [7.912508299]]]
[[time [442.884]] [cv_00 [17.0348487856]] [cv_01 [1.54936268306]] [cv_02 [1.67091593394]] [cv_03 [0.240938189162]] [cv_04 [0.478394930462]] [potential [2.805299782]]]
[[time [443.886]] [cv_00 [16.9020199026]] [cv_01 [1.58427856488]] [cv_02 [1.68419680265]] [cv_03 [0.315226583656]] [cv_04 [0.558169821313]] [potential [5.012404671]]]
[[time [444.888]] [cv_00 [16.7991621369]] [cv_01 [1.57717687556]] [cv_02 [1.63565109952]] [cv_03 [0.287267170293]] [cv_04 [0.515899965007]] [potential [6.957229017]]]
[[time [445.89]] [cv_00 [16.753710158]] [cv_01 [1.5668421442]] [cv_02 [1.69627646186]] [cv_03 [0.434252349564]] [cv_04 [0.491106552172]] [potential [5.436428454]]]
[[time [446.892]] [cv_00 [17.0838140218]] [cv_01 [1.53436378831]] [cv_02 [1.67081339381]] [cv_03 [0.294385379073]] [cv_04 [0.456866395772]] [potential [2.013493149]]]
[[time [447.894]] [cv_00 [17.0726652723]] [cv_01 [1.54023884985]] [cv_02 [1.69501901249]] [cv_03 [0.461888210827]] [cv_04 [0.527378821322]] [potential [1.675825622]]]
[[time [448.896]] [cv_00 [16.3416360814]] [cv_01 [1.5558535256]] [cv_02 [1.67533252409]] [cv_03 [0.464766553391]] [cv_04 [0.450041897396]] [potential [8.230052712]]]
[[time [449.898]] [cv_00 [16.3141683891]] [cv_01 [1.55639447852]] [cv_02 [1.68583228638]] [cv_03 [0.519382800992]] [cv_04 [0.447843794632]] [potential [6.664261387]]]
[[time [450.9]] [cv_00 [17.5124496533]] [cv_01 [1.56037570588]] [cv_02 [1.6578731756]] [cv_03 [0.434293159743]] [cv_04 [0.608699716118]] [potential [0.2267830901]]]
[[time [451.902]] [cv_00 [17.0428706566]] [cv_01 [1.56353754014]] [cv_02 [1.68118092258]] [cv_03 [0.112856339016]] [cv_04 [0.441263764017]] [potential [1.546352632]]]
[[time [452.904]] [cv_00 [16.607849084]] [cv_01 [1.56635907697]] [cv_02 [1.68611814314]] [cv_03 [0.129452897355]] [cv_04 [0.436978442518]] [potential [6.990193087]]]
[[time [453.906]] [cv_00 [16.2666695191]] [cv_01 [1.57340276561]] [cv_02 [1.6864769312]] [cv_03 [0.111274753903]] [cv_04 [0.57567820447]] [potential [7.82742062]]]
[[time [454.908]] [cv_00 [16.7853602148]] [cv_01 [1.57728103603]] [cv_02 [1.63915412526]] [cv_03 [0.198114665368]] [cv_04 [0.526135615584]] [potential [6.312800349]]]
[[time [455.91]] [cv_00 [16.3839215478]] [cv_01 [1.57740568418]] [cv_02 [1.63846864986]] [cv_03 [0.462429091059]] [cv_04 [0.610806264336]] [potential [10.02599662]]]
[[time [456.912]] [cv_00 [16.7878336445]] [cv_01 [1.57480812243]] [cv_02 [1.60084834531]] [cv_03 [0.543706909059]] [cv_04 [0.547171372972]] [potential [2.926501396]]]
[[time [457.914]] [cv_00 [17.1365060557]] [cv_01 [1.59604721855]] [cv_02 [1.6491453437]] [cv_03 [0.48602760464]] [cv_04 [0.546121505204]] [potential [2.614261323]]]
[[time [458.916]] [cv_00 [16.8486613456]] [cv_01 [1.59008573606]] [cv_02 [1.6130836877]] [cv_03 [0.475866996455]] [cv_04 [0.508654210267]] [potential [4.34132038]]]
[[time [459.918]] [cv_00 [16.380579589]] [cv_01 [1.6152383608]] [cv_02 [1.68765212146]] [cv_03 [0.336708576601]] [cv_04 [0.39508166784]] [potential [4.758849045]]]
[[time [460.92]] [cv_00 [16.3992084333]] [cv_01 [1.58639934592]] [cv_02 [1.72394647213]] [cv_03 [0.221663461978]] [cv_04 [0.43575240068]] [potential [4.119551745]]]
[[time [461.922]] [cv_00 [16.1906146352]] [cv_01 [1.61224854439]] [cv_02 [1.68304596787]] [cv_03 [0.280836665856]] [cv_04 [0.589649873863]] [potential [6.831605007]]]
[[time [462.924]] [cv_00 [16.2116511732]] [cv_01 [1.55904683403]] [cv_02 [1.69692014952]] [cv_03 [0.462966735417]] [cv_04 [0.440142017736]] [potential [6.086302852]]]
[[time [463.926]] [cv_00 [16.1513573159]] [cv_01 [1.55152303376]] [cv_02 [1.69338359055]] [cv_03 [0.31360446643]] [cv_04 [0.501916742361]] [potential [7.212828351]]]
[[time [464.928]] [cv_00 [16.2769644191]] [cv_01 [1.52928273665]] [cv_02 [1.67351947795]] [cv_03 [0.50545005648]] [cv_04 [0.554735659995]] [potential [4.745434725]]]
[[time [465.93]] [cv_00 [16.5983003234]] [cv_01 [1.51092802046]] [cv_02 [1.68371850012]] [cv_03 [0.514223980537]] [cv_04 [0.566309716262]] [potential [1.985620447]]]
[[time [466.932]] [cv_00 [16.7377242629]] [cv_01 [1.52689463834]] [cv_02 [1.6719493442]] [cv_03 [0.353297997491]] [cv_04 [0.525408328054]] [potential [4.757168446]]]
[[time [467.934]] [cv_00 [16.2436278729]] [cv_01 [1.5528964412]] [cv_02 [1.66520690672]] [cv_03 [0.522262629309]] [cv_04 [0.414236035329]] [potential [7.474316584]]]
[[time [468.936]] [cv_00 [16.1847685069]] [cv_01 [1.54453914197]] [cv_02 [1.66745709295]] [cv_03 [0.38088804343]] [cv_04 [0.437570495158]] [potential [7.511495421]]]
[[time [469.938]] [cv_00 [16.2594637611]] [cv_01 [1.57090241012]] [cv_02 [1.68768108451]] [cv_03 [0.203772140013]] [cv_04 [0.542487407843]] [potential [10.51369748]]]
[[time [470.94]] [cv_00 [16.1017297752]] [cv_01 [1.5760455249]] [cv_02 [1.69230754437]] [cv_03 [0.345880467453]] [cv_04 [0.404810815679]] [potential [8.011670901]]]
[[time [471.942]] [cv_00 [16.3499123071]] [cv_01 [1.53470286812]] [cv_02 [1.67553459847]] [cv_03 [0.386139063889]] [cv_04 [0.523872201574]] [potential [6.907817159]]]
[[time [472.944]] [cv_00 [16.6789246024]] [cv_01 [1.54716726824]] [cv_02 [1.69835700114]] [cv_03 [0.390896262482]] [cv_04 [0.59166505331]] [potential [5.118569505]]]
[[time [473.946]] [cv_00 [16.6576749312]] [cv_01 [1.56949216566]] [cv_02 [1.70883351362]] [cv_03 [0.1213594273]] [cv_04 [0.564196993753]] [potential [3.871410194]]]
[[time [474.948]] [cv_00 [16.3074228585]] [cv_01 [1.537856767]] [cv_02 [1.68391244116]] [cv_03 [0.241211640905]] [cv_04 [0.523110154767]] [potential [7.24073469]]]
[[time [475.95]] [cv_00 [16.6209536636]] [cv_01 [1.52305419318]] [cv_02 [1.68327681645]] [cv_03 [0.275759723663]] [cv_04 [0.636725765566]] [potential [3.575447179]]]
[[time [476.952]] [cv_00 [16.14264518]] [cv_01 [1.53400160976]] [cv_02 [1.68699075105]] [cv_03 [0.161929075529]] [cv_04 [0.426772367449]] [potential [6.140485903]]]
[[time [477.954]] [cv_00 [16.3538756602]] [cv_01 [1.52829111647]] [cv_02 [1.68510275848]] [cv_03 [0.147983784567]] [cv_04 [0.4935905162]] [potential [5.159653096]]]
[[time [478.956]] [cv_00 [16.3202969826]] [cv_01 [1.54739812079]] [cv_02 [1.68332333605]] [cv_03 [0.4289971564]] [cv_04 [0.678173712749]] [potential [6.55609164]]]
[[time [479.958]] [cv_00 [16.4591132393]] [cv_01 [1.53133035991]] [cv_02 [1.70030974204]] [cv_03 [0.523658238865]] [cv_04 [0.73805170684]] [potential [2.544757052]]]
[[time [480.96]] [cv_00 [16.5123523952]] [cv_01 [1.58525629325]] [cv_02 [1.71921100538]] [cv_03 [0.352295481219]] [cv_04 [0.509235426623]] [potential [3.967986569]]]
[[time [481.962]] [cv_00 [16.250739493]] [cv_01 [1.57134014352]] [cv_02 [1.65445126349]] [cv_03 [0.145241150708]] [cv_04 [0.54281916018]] [potential [9.815256264]]]
[[time [482.964]] [cv_00 [16.3096933004]] [cv_01 [1.59546190467]] [cv_02 [1.64559442256]] [cv_03 [0.14792815987]] [cv_04 [0.445840690428]] [potential [7.984705932]]]
[[time [483.966]] [cv_00 [16.3905617265]] [cv_01 [1.62049126049]] [cv_02 [1.68459990894]] [cv_03 [0.1497825954]] [cv_04 [0.529897416426]] [potential [5.510808471]]]
[[time [484.968]] [cv_00 [16.3978520762]] [cv_01 [1.5654685394]] [cv_02 [1.62867824132]] [cv_03 [0.101245735908]] [cv_04 [0.511353505349]] [potential [5.202989405]]]
[[time [485.97]] [cv_00 [16.6655368241]] [cv_01 [1.54472939854]] [cv_02 [1.66156463813]] [cv_03 [0.434784170565]] [cv_04 [0.488392915803]] [potential [8.883471101]]]
[[time [486.972]] [cv_00 [16.8021714176]] [cv_01 [1.52927245699]] [cv_02 [1.68440952386]] [cv_03 [0.473503913294]] [cv_04 [0.524154922492]] [potential [4.068351004]]]
[[time [487.974]] [cv_00 [16.6808877459]] [cv_01 [1.54594405005]] [cv_02 [1.67207058553]] [cv_03 [0.380532107564]] [cv_04 [0.566570266831]] [potential [8.885909638]]]
[[time [488.976]] [cv_00 [16.4176199126]] [cv_01 [1.54625809467]] [cv_02 [1.61692915884]] [cv_03 [0.445975424326]] [cv_04 [0.566279622284]] [potential [5.189946331]]]
[[time [489.978]] [cv_00 [16.5086554499]] [cv_01 [1.55501090453]] [cv_02 [1.62116818888]] [cv_03 [0.517369478276]] [cv_04 [0.575505916095]] [potential [6.499148134]]]
[[time [490.98]] [cv_00 [16.2806078392]] [cv_01 [1.55894352994]] [cv_02 [1.64619592045]] [cv_03 [0.362678981484]] [cv_04 [0.441229672631]] [potential [9.565132884]]]
[[time [491.982]] [cv_00 [16.2887976828]] [cv_01 [1.54754770411]] [cv_02 [1.62070839747]] [cv_03 [0.552514279291]] [cv_04 [0.491286299345]] [potential [5.311069342]]]
[[time [492.984]] [cv_00 [16.3820882076]] [cv_01 [1.53381318451]] [cv_02 [1.64700163131]] [cv_03 [0.506870326653]] [cv_04 [0.521822817777]] [potential [6.466708833]]]
[[time [493.986]] [cv_00 [16.5496987227]] [cv_01 [1.54878604981]] [cv_02 [1.65805706215]] [cv_03 [0.575030993318]] [cv_04 [0.468447024215]] [potential [7.981556455]]]
[[time [494.988]] [cv_00 [16.7356005804]] [cv_01 [1.54493490809]] [cv_02 [1.65171298984]] [cv_03 [0.194148986485]] [cv_04 [0.608293186721]] [potential [5.487625734]]]
[[time [495.99]] [cv_00 [16.554839762]] [cv_01 [1.53351986464]] [cv_02 [1.6596376046]] [cv_03 [0.153273157035]] [cv_04 [0.488133738378]] [potential [5.845018533]]]
[[time [496.992]] [cv_00 [16.6556948539]] [cv_01 [1.56341606136]] [cv_02 [1.68090717985]] [cv_03 [0.200857802912]] [cv_04 [0.511893154134]] [potential [9.763973728]]]
[[time [497.994]] [cv_00 [16.596663672]] [cv_01 [1.52340996551]] [cv_02 [1.69076224897]] [cv_03 [0.551395171782]] [cv_04 [0.491753310785]] [potential [3.398286808]]]
[[time [498.996]] [cv_00 [16.2956311425]] [cv_01 [1.56089145544]] [cv_02 [1.63719804662]] [cv_03 [0.448735405687]] [cv_04 [0.563677355405]] [potential [9.735514123]]]
[[time [499.998]] [cv_00 [16.6963196369]] [cv_01 [1.52444681216]] [cv_02 [1.64832361346]] [cv_03 [0.506898864474]] [cv_04 [0.3996653113]] [potential [3.845989066]]]
[[time [501]] [cv_00 [16.1607726231]] [cv_01 [1.55451388655]] [cv_02 [1.69199563246]] [cv_03 [0.63218914939]] [cv_04 [0.480822135226]] [potential [6.072984797]]]
[[time [502.002]] [cv_00 [16.1023629792]] [cv_01 [1.5604972846]] [cv_02 [1.65331874198]] [cv_03 [0.447433184858]] [cv_04 [0.629568029941]] [potential [8.562311619]]]
[[time [503.004]] [cv_00 [16.3299464617]] [cv_01 [1.56184916981]] [cv_02 [1.70063051644]] [cv_03 [0.575753919687]] [cv_04 [0.544924204109]] [potential [5.938825463]]]
[[time [504.006]] [cv_00 [16.229588661]] [cv_01 [1.57869595802]] [cv_02 [1.62177917028]] [cv_03 [0.44961948647]] [cv_04 [0.494271486169]] [potential [7.922325191]]]
[[time [505.008]] [cv_00 [16.7539873627]] [cv_01 [1.53352095041]] [cv_02 [1.64131616273]] [cv_03 [0.44283527046]] [cv_04 [0.594439654008]] [potential [5.887844475]]]
[[time [506.01]] [cv_00 [16.8318314724]] [cv_01 [1.56939874063]] [cv_02 [1.65062943448]] [cv_03 [0.179418656263]] [cv_04 [0.472681277763]] [potential [6.830106468]]]
[[time [507.012]] [cv_00 [17.0103861866]] [cv_01 [1.54548580674]] [cv_02 [1.69285804578]] [cv_03 [0.356298817073]] [cv_04 [0.514764844641]] [potential [3.37690929]]]
[[time [508.014]] [cv_00 [17.3425853696]] [cv_01 [1.57173494936]] [cv_02 [1.67251350063]] [cv_03 [0.47447871986]] [cv_04 [0.48045051447]] [potential [1.180803005]]]
[[time [509.016]] [cv_00 [16.9917364213]] [cv_01 [1.51891335902]] [cv_02 [1.68052003158]] [cv_03 [0.553071165749]] [cv_04 [0.438385458913]] [potential [1.485658775]]]
[[time [510.018]] [cv_00 [16.5362232838]] [cv_01 [1.5316442278]] [cv_02 [1.65791058097]] [cv_03 [0.299381438091]] [cv_04 [0.410925881822]] [potential [6.632794597]]]
[[time [511.02]] [cv_00 [16.8202800231]] [cv_01 [1.55159210959]] [cv_02 [1.66036131809]] [cv_03 [0.536679464226]] [cv_04 [0.414279193839]] [potential [6.516811097]]]
[[time [512.022]] [cv_00 [17.0616434422]] [cv_01 [1.57427396312]] [cv_02 [1.62231375318]] [cv_03 [0.313569368562]] [cv_04 [0.489676498975]] [potential [2.69305952]]]
[[time [513.024]] [cv_00 [17.1189014748]] [cv_01 [1.58963327636]] [cv_02 [1.66550996019]] [cv_03 [0.351909926573]] [cv_04 [0.588521795679]] [potential [3.081578053]]]
[[time [514.026]] [cv_00 [16.3461179357]] [cv_01 [1.60578360475]] [cv_02 [1.69038925475]] [cv_03 [0.585154631812]] [cv_04 [0.40574862099]] [potential [4.516441158]]]
[[time [515.028]] [cv_00 [16.8465010686]] [cv_01 [1.6130480588]] [cv_02 [1.65530132363]] [cv_03 [0.280486120712]] [cv_04 [0.61307532557]] [potential [3.705985874]]]
[[time [516.03]] [cv_00 [16.6537840431]] [cv_01 [1.59859556905]] [cv_02 [1.65148448769]] [cv_03 [0.477334789756]] [cv_04 [0.502173758291]] [potential [8.876359415]]]
[[time [517.032]] [cv_00 [17.058696243]] [cv_01 [1.53752588791]] [cv_02 [1.63614996768]] [cv_03 [0.486088383765]] [cv_04 [0.412732817428]] [potential [2.82497157]]]
[[time [518.034]] [cv_00 [16.5909255592]] [cv_01 [1.55387441787]] [cv_02 [1.6227836127]] [cv_03 [0.48253091951]] [cv_04 [0.48858348998]] [potential [7.828147375]]]
[[time [519.036]] [cv_00 [16.6443489134]] [cv_01 [1.59598026757]] [cv_02 [1.61330379254]] [cv_03 [0.437923944302]] [cv_04 [0.64138229927]] [potential [5.119276942]]]
[[time [520.038]] [cv_00 [17.0751551766]] [cv_01 [1.59966234142]] [cv_02 [1.64811220801]] [cv_03 [0.405244173973]] [cv_04 [0.571973664]] [potential [3.625061191]]]
[[time [521.04]] [cv_00 [16.9215802307]] [cv_01 [1.5992372328]] [cv_02 [1.66360529482]] [cv_03 [0.529056564687]] [cv_04 [0.560327949479]] [potential [4.988658728]]]
[[time [522.042]] [cv_00 [16.8430928353]] [cv_01 [1.6167317476]] [cv_02 [1.63790784408]] [cv_03 [0.361423261198]] [cv_04 [0.489053722386]] [potential [3.750446037]]]
[[time [523.044]] [cv_00 [17.1867544242]] [cv_01 [1.581776829]] [cv_02 [1.62558004754]] [cv_03 [0.559381118247]] [cv_04 [0.480893273032]] [potential [1.75114]]]
[[time [524.046]] [cv_00 [16.9723028958]] [cv_01 [1.6399664218]] [cv_02 [1.63392970053]] [cv_03 [0.60275787392]] [cv_04 [0.580035944417]] [potential [0.6962265587]]]
[[time [525.048]] [cv_00 [17.1331587294]] [cv_01 [1.58315075431]] [cv_02 [1.6777290968]] [cv_03 [0.171233376719]] [cv_04 [0.534030091397]] [potential [1.684831926]]]
[[time [526.05]] [cv_00 [16.6174221297]] [cv_01 [1.57657156082]] [cv_02 [1.62552451403]] [cv_03 [0.309151424335]] [cv_04 [0.447611098389]] [potential [7.927887133]]]
[[time [527.052]] [cv_00 [16.764670562]] [cv_01 [1.61822210328]] [cv_02 [1.62601344083]] [cv_03 [0.190170979802]] [cv_04 [0.61518866659]] [potential [2.12180431]]]
[[time [528.054]] [cv_00 [16.5701294184]] [cv_01 [1.63604911467]] [cv_02 [1.66283503438]] [cv_03 [0.182039842746]] [cv_04 [0.644276035917]] [potential [2.658621983]]]
[[time [529.056]] [cv_00 [16.3192248411]] [cv_01 [1.60940522243]] [cv_02 [1.64345682092]] [cv_03 [0.199487525923]] [cv_04 [0.490248828363]] [potential [7.595259275]]]
[[time [530.058]] [cv_00 [16.3119326219]] [cv_01 [1.60383517551]] [cv_02 [1.69189134715]] [cv_03 [0.33088878533]] [cv_04 [0.365897461017]] [potential [6.342597284]]]
[[time [531.06]] [cv_00 [16.1515547595]] [cv_01 [1.59746687524]] [cv_02 [1.68206990256]] [cv_03 [0.223258170158]] [cv_04 [0.382091120943]] [potential [8.787532181]]]
[[time [532.062]] [cv_00 [16.5059619557]] [cv_01 [1.62039062519]] [cv_02 [1.67809959422]] [cv_03 [0.170699992071]] [cv_04 [0.54264631128]] [potential [6.076220022]]]
[[time [533.064]] [cv_00 [16.1358815913]] [cv_01 [1.61275436481]] [cv_02 [1.66365507767]] [cv_03 [0.325785498226]] [cv_04 [0.504405689049]] [potential [7.859583791]]]
[[time [534.066]] [cv_00 [16.2680587477]] [cv_01 [1.60598912301]] [cv_02 [1.70294801845]] [cv_03 [0.410673246383]] [cv_04 [0.481607835731]] [potential [5.2620805]]]
[[time [535.068]] [cv_00 [16.2391604292]] [cv_01 [1.61893360317]] [cv_02 [1.64922618976]] [cv_03 [0.14917039409]] [cv_04 [0.390633455372]] [potential [5.436421844]]]
[[time [536.07]] [cv_00 [16.3749293421]] [cv_01 [1.62955846675]] [cv_02 [1.69527905689]] [cv_03 [0.24600412196]] [cv_04 [0.441701295701]] [potential [4.583422342]]]
[[time [537.072]] [cv_00 [16.1308885069]] [cv_01 [1.62364239524]] [cv_02 [1.69520653032]] [cv_03 [0.171937650879]] [cv_04 [0.37921321216]] [potential [5.749760246]]]
[[time [538.074]] [cv_00 [16.2126577996]] [cv_01 [1.61714227556]] [cv_02 [1.63140255045]] [cv_03 [0.181363320171]] [cv_04 [0.449818083067]] [potential [5.393949522]]]
[[time [539.076]] [cv_00 [16.2892882764]] [cv_01 [1.58380277778]] [cv_02 [1.65354040795]] [cv_03 [0.134638032427]] [cv_04 [0.523817296311]] [potential [10.34516189]]]
[[time [540.078]] [cv_00 [16.6048662391]] [cv_01 [1.57597400963]] [cv_02 [1.62450889782]] [cv_03 [0.207409723064]] [cv_04 [0.456695603662]] [potential [6.738413342]]]
[[time [541.08]] [cv_00 [17.269338407]] [cv_01 [1.57496715217]] [cv_02 [1.64770236693]] [cv_03 [0.482009160572]] [cv_04 [0.611413472449]] [potential [2.482295379]]]
[[time [542.082]] [cv_00 [16.8534368]] [cv_01 [1.5308279088]] [cv_02 [1.66003911655]] [cv_03 [0.511396051854]] [cv_04 [0.491226122273]] [potential [5.290083611]]]
[[time [543.084]] [cv_00 [16.8191553121]] [cv_01 [1.53514532801]] [cv_02 [1.63426557218]] [cv_03 [0.351288649302]] [cv_04 [0.464489403227]] [potential [5.376876376]]]
[[time [544.086]] [cv_00 [16.9764606884]] [cv_01 [1.58886417737]] [cv_02 [1.66319359287]] [cv_03 [0.241461538689]] [cv_04 [0.545797456904]] [potential [5.348271291]]]
[[time [545.088]] [cv_00 [16.346927874]] [cv_01 [1.60432124102]] [cv_02 [1.64770728124]] [cv_03 [0.324786579695]] [cv_04 [0.454460486696]] [potential [9.424545924]]]
[[time [546.09]] [cv_00 [16.1100867277]] [cv_01 [1.5695755582]] [cv_02 [1.69463089731]] [cv_03 [0.193637713791]] [cv_04 [0.430007647134]] [potential [9.196422521]]]
[[time [547.092]] [cv_00 [16.4600942201]] [cv_01 [1.5985141854]] [cv_02 [1.70009984524]] [cv_03 [0.348990469216]] [cv_04 [0.460874721958]] [potential [6.786131175]]]
[[time [548.094]] [cv_00 [16.4862702584]] [cv_01 [1.59827968394]] [cv_02 [1.71461809661]] [cv_03 [0.298653797442]] [cv_04 [0.457203872798]] [potential [5.182869536]]]
[[time [549.096]] [cv_00 [16.2919677459]] [cv_01 [1.61072473169]] [cv_02 [1.65031809788]] [cv_03 [0.428906459565]] [cv_04 [0.479095687519]] [potential [8.131750084]]]
[[time [550.098]] [cv_00 [16.1025536749]] [cv_01 [1.61527020314]] [cv_02 [1.66714262934]] [cv_03 [0.141214624123]] [cv_04 [0.580218084014]] [potential [7.233108204]]]
[[time [551.1]] [cv_00 [16.3113072895]] [cv_01 [1.60575913922]] [cv_02 [1.62386352661]] [cv_03 [0.218202385295]] [cv_04 [0.512187372851]] [potential [6.394851507]]]
[[time [552.102]] [cv_00 [16.941333922]] [cv_01 [1.56168427839]] [cv_02 [1.64740433813]] [cv_03 [0.114394496489]] [cv_04 [0.508751854743]] [potential [3.267787185]]]
[[time [553.104]] [cv_00 [16.8834811643]] [cv_01 [1.57847492489]] [cv_02 [1.6739320355]] [cv_03 [0.111515243368]] [cv_04 [0.547338073216]] [potential [4.471464642]]]
[[time [554.106]] [cv_00 [16.0795765148]] [cv_01 [1.57849366546]] [cv_02 [1.68057701165]] [cv_03 [0.255634874012]] [cv_04 [0.540396972453]] [potential [10.85766656]]]
[[time [555.108]] [cv_00 [16.2910155983]] [cv_01 [1.59464290519]] [cv_02 [1.69895480039]] [cv_03 [0.291555451737]] [cv_04 [0.620572999994]] [potential [8.118122325]]]
[[time [556.11]] [cv_00 [16.5810436797]] [cv_01 [1.54825790178]] [cv_02 [1.67890503434]] [cv_03 [0.183532508531]] [cv_04 [0.536761315476]] [potential [8.976554056]]]
[[time [557.112]] [cv_00 [16.5636834583]] [cv_01 [1.54681792296]] [cv_02 [1.69138576619]] [cv_03 [0.175815527986]] [cv_04 [0.495738941896]] [potential [7.648816181]]]
[[time [558.114]] [cv_00 [16.7517165469]] [cv_01 [1.55945389118]] [cv_02 [1.70139382753]] [cv_03 [0.203407831466]] [cv_04 [0.56082392115]] [potential [5.615119207]]]
[[time [559.116]] [cv_00 [16.4169295056]] [cv_01 [1.5507947172]] [cv_02 [1.68716786273]] [cv_03 [0.174486802385]] [cv_04 [0.40985061882]] [potential [9.065240201]]]
[[time [560.118]] [cv_00 [16.2926353912]] [cv_01 [1.55068614744]] [cv_02 [1.71100859479]] [cv_03 [0.244248391951]] [cv_04 [0.5070290091]] [potential [6.585391052]]]
[[time [561.12]] [cv_00 [16.4906571611]] [cv_01 [1.61689696676]] [cv_02 [1.66863932469]] [cv_03 [0.271235523365]] [cv_04 [0.450566591376]] [potential [7.851109359]]]
[[time [562.122]] [cv_00 [17.1575426465]] [cv_01 [1.59112220191]] [cv_02 [1.6678802318]] [cv_03 [0.246396851639]] [cv_04 [0.492113099252]] [potential [2.514279118]]]
[[time [563.124]] [cv_00 [16.7087613145]] [cv_01 [1.58908958302]] [cv_02 [1.69180342156]] [cv_03 [0.533011127187]] [cv_04 [0.465757970969]] [potential [5.320686435]]]
[[time [564.126]] [cv_00 [16.7947294886]] [cv_01 [1.61444475029]] [cv_02 [1.69923499231]] [cv_03 [0.448627769388]] [cv_04 [0.478554455138]] [potential [2.421778538]]]
[[time [565.128]] [cv_00 [16.807558442]] [cv_01 [1.56492577277]] [cv_02 [1.71771137992]] [cv_03 [0.358558407979]] [cv_04 [0.469671514421]] [potential [3.142470591]]]
[[time [566.13]] [cv_00 [17.0167625053]] [cv_01 [1.61442293413]] [cv_02 [1.6598306032]] [cv_03 [0.379288070479]] [cv_04 [0.39369453858]] [potential [2.722611625]]]
[[time [567.132]] [cv_00 [16.1977326341]] [cv_01 [1.57948986377]] [cv_02 [1.71379587229]] [cv_03 [0.313328480527]] [cv_04 [0.376836556872]] [potential [6.522790873]]]
[[time [568.134]] [cv_00 [16.4909462352]] [cv_01 [1.55360173913]] [cv_02 [1.71765663386]] [cv_03 [0.272016371079]] [cv_04 [0.463147311361]] [potential [5.300079852]]]
[[time [569.136]] [cv_00 [16.4635630723]] [cv_01 [1.58495842062]] [cv_02 [1.69153846336]] [cv_03 [0.374256146958]] [cv_04 [0.53379053887]] [potential [9.954242217]]]
[[time [570.138]] [cv_00 [16.137158128]] [cv_01 [1.57760069453]] [cv_02 [1.71098798484]] [cv_03 [0.152111916582]] [cv_04 [0.540840261823]] [potential [7.37278403]]]
[[time [571.14]] [cv_00 [16.3421718325]] [cv_01 [1.56981117252]] [cv_02 [1.72801860301]] [cv_03 [0.158931778178]] [cv_04 [0.610467659255]] [potential [4.163570046]]]
[[time [572.142]] [cv_00 [16.129823227]] [cv_01 [1.61763585701]] [cv_02 [1.68922078064]] [cv_03 [0.313183902187]] [cv_04 [0.494549137959]] [potential [7.700954751]]]
[[time [573.144]] [cv_00 [16.0852757867]] [cv_01 [1.59522339152]] [cv_02 [1.72582352092]] [cv_03 [0.193941610528]] [cv_04 [0.48425206213]] [potential [6.519697186]]]
[[time [574.146]] [cv_00 [16.1995155094]] [cv_01 [1.54508270784]] [cv_02 [1.66633972958]] [cv_03 [0.202298454478]] [cv_04 [0.516997522897]] [potential [9.663472767]]]
[[time [575.148]] [cv_00 [16.1417176387]] [cv_01 [1.58929371363]] [cv_02 [1.65391189583]] [cv_03 [0.109346690482]] [cv_04 [0.443835329329]] [potential [8.538895249]]]
[[time [576.15]] [cv_00 [16.2095744961]] [cv_01 [1.54844611554]] [cv_02 [1.70375062929]] [cv_03 [0.197672500997]] [cv_04 [0.621969509099]] [potential [7.099181497]]]
[[time [577.152]] [cv_00 [16.3704833521]] [cv_01 [1.55041543546]] [cv_02 [1.70392333518]] [cv_03 [0.19259554481]] [cv_04 [0.435900597966]] [potential [8.06961832]]]
[[time [578.154]] [cv_00 [16.8179465299]] [cv_01 [1.53216604505]] [cv_02 [1.64983631769]] [cv_03 [0.239498325548]] [cv_04 [0.543167448096]] [potential [5.029131702]]]
[[time [579.156]] [cv_00 [16.4697014323]] [cv_01 [1.55407101502]] [cv_02 [1.68658032039]] [cv_03 [0.533668758006]] [cv_04 [0.472743558604]] [potential [8.341223114]]]
[[time [580.158]] [cv_00 [16.35013918]] [cv_01 [1.56473501973]] [cv_02 [1.7123056838]] [cv_03 [0.336102349118]] [cv_04 [0.442311587855]] [potential [7.396442472]]]
[[time [581.16]] [cv_00 [16.2574655846]] [cv_01 [1.55590340132]] [cv_02 [1.73147154966]] [cv_03 [0.159759400421]] [cv_04 [0.60147093353]] [potential [4.345225466]]]
[[time [582.162]] [cv_00 [16.3652040802]] [cv_01 [1.58790539886]] [cv_02 [1.70710009509]] [cv_03 [0.42251656822]] [cv_04 [0.408458031895]] [potential [6.464056935]]]
[[time [583.164]] [cv_00 [16.6843837004]] [cv_01 [1.58009643113]] [cv_02 [1.70942481769]] [cv_03 [0.281515074651]] [cv_04 [0.625903453901]] [potential [5.207635108]]]
[[time [584.166]] [cv_00 [16.5541314884]] [cv_01 [1.61673647702]] [cv_02 [1.66697911037]] [cv_03 [0.495010763574]] [cv_04 [0.411644880375]] [potential [5.049513435]]]
[[time [585.168]] [cv_00 [16.3987865688]] [cv_01 [1.59806701924]] [cv_02 [1.7124264869]] [cv_03 [0.385035646977]] [cv_04 [0.542594660591]] [potential [5.939194934]]]
[[time [586.17]] [cv_00 [16.5610793124]] [cv_01 [1.54162201766]] [cv_02 [1.69716051434]] [cv_03 [0.409999046034]] [cv_04 [0.411970655392]] [potential [6.364698615]]]
[[time [587.172]] [cv_00 [16.2377026927]] [cv_01 [1.57402828501]] [cv_02 [1.68484430953]] [cv_03 [0.429727307705]] [cv_04 [0.439588825506]] [potential [10.24769288]]]
[[time [588.174]] [cv_00 [16.4913479176]] [cv_01 [1.53723243646]] [cv_02 [1.70650933335]] [cv_03 [0.151599920998]] [cv_04 [0.506083157643]] [potential [5.1870029]]]
[[time [589.176]] [cv_00 [16.2479683862]] [cv_01 [1.54324683987]] [cv_02 [1.68885539687]] [cv_03 [0.470888506406]] [cv_04 [0.502141650877]] [potential [7.72791534]]]
[[time [590.178]] [cv_00 [16.0404085778]] [cv_01 [1.59974621613]] [cv_02 [1.66682899425]] [cv_03 [0.178878553908]] [cv_04 [0.483700839247]] [potential [10.39608636]]]
[[time [591.18]] [cv_00 [16.4194043568]] [cv_01 [1.6180504982]] [cv_02 [1.68752093229]] [cv_03 [0.427997280885]] [cv_04 [0.51804120836]] [potential [5.679241382]]]
[[time [592.182]] [cv_00 [16.3790162135]] [cv_01 [1.60789913067]] [cv_02 [1.67850788519]] [cv_03 [0.590865223366]] [cv_04 [0.542664758378]] [potential [6.615266449]]]
[[time [593.184]] [cv_00 [16.6650805562]] [cv_01 [1.60943817588]] [cv_02 [1.65808629431]] [cv_03 [0.357244133456]] [cv_04 [0.38844118645]] [potential [6.704038616]]]
[[time [594.186]] [cv_00 [16.306089293]] [cv_01 [1.61655021387]] [cv_02 [1.63427500355]] [cv_03 [0.48797476123]] [cv_04 [0.574766376881]] [potential [6.572680454]]]
[[time [595.188]] [cv_00 [16.234429743]] [cv_01 [1.60516707015]] [cv_02 [1.68428134255]] [cv_03 [0.480125273467]] [cv_04 [0.520328283442]] [potential [7.687080639]]]
[[time [596.19]] [cv_00 [16.0868101109]] [cv_01 [1.59511791718]] [cv_02 [1.67502583325]] [cv_03 [0.510961021564]] [cv_04 [0.47698674941]] [potential [8.659225322]]]
[[time [597.192]] [cv_00 [16.2282948243]] [cv_01 [1.63016331856]] [cv_02 [1.65870971476]] [cv_03 [0.343720179409]] [cv_04 [0.589048347319]] [potential [5.902759346]]]
[[time [598.194]] [cv_00 [16.1856662565]] [cv_01 [1.61433110922]] [cv_02 [1.65273467802]] [cv_03 [0.21606624751]] [cv_04 [0.5331108494]] [potential [9.014606034]]]
[[time [599.196]] [cv_00 [16.4260268293]] [cv_01 [1.58418402796]] [cv_02 [1.65621929273]] [cv_03 [0.319239454986]] [cv_04 [0.560457421513]] [potential [13.47980388]]]
[[time [600.198]] [cv_00 [17.0051724837]] [cv_01 [1.58333914411]] [cv_02 [1.62040511066]] [cv_03 [0.459377116913]] [cv_04 [0.54048096423]] [potential [4.743200377]]]
[[time [601.2]] [cv_00 [16.5091401653]] [cv_01 [1.61872154946]] [cv_02 [1.63478528127]] [cv_03 [0.624494896219]] [cv_04 [0.475355518399]] [potential [4.492841578]]]
[[time [602.202]] [cv_00 [16.7047641527]] [cv_01 [1.61296265779]] [cv_02 [1.65496625188]] [cv_03 [0.586512869331]] [cv_04 [0.567070860443]] [potential [5.357961057]]]
[[time [603.204]] [cv_00 [16.3026904594]] [cv_01 [1.57463121124]] [cv_02 [1.60833219738]] [cv_03 [0.438877261983]] [cv_04 [0.654804359961]] [potential [5.367192082]]]
[[time [604.206]] [cv_00 [16.4457481513]] [cv_01 [1.5837564041]] [cv_02 [1.59908806374]] [cv_03 [0.433234976171]] [cv_04 [0.394044564513]] [potential [4.246876222]]]
[[time [605.208]] [cv_00 [16.5326662174]] [cv_01 [1.60304375514]] [cv_02 [1.61160035625]] [cv_03 [0.464137676282]] [cv_04 [0.457576822871]] [potential [5.972393019]]]
[[time [606.21]] [cv_00 [16.7903809075]] [cv_01 [1.62016163802]] [cv_02 [1.63885184999]] [cv_03 [0.286671017602]] [cv_04 [0.501069418015]] [potential [4.212072241]]]
[[time [607.212]] [cv_00 [17.131312078]] [cv_01 [1.58189077725]] [cv_02 [1.68349782211]] [cv_03 [0.50503862164]] [cv_04 [0.48099884478]] [potential [3.101397459]]]
[[time [608.214]] [cv_00 [16.6848524993]] [cv_01 [1.61163089298]] [cv_02 [1.6431302278]] [cv_03 [0.533593924829]] [cv_04 [0.464930818023]] [potential [6.238977822]]]
[[time [609.216]] [cv_00 [16.4267662771]] [cv_01 [1.61066664682]] [cv_02 [1.61124486412]] [cv_03 [0.51553951223]] [cv_04 [0.500703034746]] [potential [5.466097334]]]
[[time [610.218]] [cv_00 [16.2648521472]] [cv_01 [1.61382615212]] [cv_02 [1.64458724441]] [cv_03 [0.51131866469]] [cv_04 [0.516721430793]] [potential [8.074457454]]]
[[time [611.22]] [cv_00 [16.155133339]] [cv_01 [1.61507540806]] [cv_02 [1.6832845496]] [cv_03 [0.338054012489]] [cv_04 [0.476334992745]] [potential [8.762716639]]]
[[time [612.222]] [cv_00 [16.5409578821]] [cv_01 [1.64116835642]] [cv_02 [1.625132981]] [cv_03 [0.440711484564]] [cv_04 [0.5006942428]] [potential [2.69158104]]]
[[time [613.224]] [cv_00 [16.267109332]] [cv_01 [1.62015706183]] [cv_02 [1.67478184505]] [cv_03 [0.568572697507]] [cv_04 [0.505143310007]] [potential [5.89304307]]]
[[time [614.226]] [cv_00 [16.9776416801]] [cv_01 [1.6086045168]] [cv_02 [1.61508670587]] [cv_03 [0.469243374202]] [cv_04 [0.468898033186]] [potential [2.833435171]]]
[[time [615.228]] [cv_00 [16.2118299809]] [cv_01 [1.61539360745]] [cv_02 [1.66275557007]] [cv_03 [0.63194065925]] [cv_04 [0.48376753124]] [potential [6.658037006]]]
[[time [616.23]] [cv_00 [16.2346876751]] [cv_01 [1.57742094187]] [cv_02 [1.61489771477]] [cv_03 [0.629244098046]] [cv_04 [0.612781357616]] [potential [5.978601375]]]
[[time [617.232]] [cv_00 [16.0932795732]] [cv_01 [1.59080703229]] [cv_02 [1.67426404869]] [cv_03 [0.614431785575]] [cv_04 [0.483838638522]] [potential [8.531728857]]]
[[time [618.234]] [cv_00 [16.2824506864]] [cv_01 [1.58218086844]] [cv_02 [1.70724245765]] [cv_03 [0.517110339611]] [cv_04 [0.446419072776]] [potential [6.430709852]]]
[[time [619.236]] [cv_00 [16.3395873911]] [cv_01 [1.61949771726]] [cv_02 [1.63420033859]] [cv_03 [0.588824268565]] [cv_04 [0.506479590748]] [potential [6.307228586]]]
[[time [620.238]] [cv_00 [16.2320664909]] [cv_01 [1.61232323592]] [cv_02 [1.64478318723]] [cv_03 [0.640381551713]] [cv_04 [0.506920137101]] [potential [7.480485898]]]
[[time [621.24]] [cv_00 [16.1780567228]] [cv_01 [1.56293461573]] [cv_02 [1.64729809375]] [cv_03 [0.45640154379]] [cv_04 [0.470015746116]] [potential [10.47124815]]]
[[time [622.242]] [cv_00 [16.35893083]] [cv_01 [1.60224429782]] [cv_02 [1.60729784024]] [cv_03 [0.640774583868]] [cv_04 [0.467655639029]] [potential [4.503141265]]]
[[time [623.244]] [cv_00 [16.4087471786]] [cv_01 [1.62155344146]] [cv_02 [1.63872846516]] [cv_03 [0.592498455544]] [cv_04 [0.572538865907]] [potential [6.384188711]]]
[[time [624.246]] [cv_00 [16.5850180927]] [cv_01 [1.6113575806]] [cv_02 [1.60967155046]] [cv_03 [0.59332958154]] [cv_04 [0.553096056505]] [potential [4.258576915]]]
[[time [625.248]] [cv_00 [16.0133287728]] [cv_01 [1.57889507616]] [cv_02 [1.65072524054]] [cv_03 [0.625508565275]] [cv_04 [0.531469603312]] [potential [9.768136985]]]
[[time [626.25]] [cv_00 [16.1657017333]] [cv_01 [1.59547422079]] [cv_02 [1.64501875105]] [cv_03 [0.730491384907]] [cv_04 [0.638891619448]] [potential [7.973740205]]]
[[time [627.252]] [cv_00 [16.3021988012]] [cv_01 [1.56863118809]] [cv_02 [1.62008698004]] [cv_03 [0.643389923027]] [cv_04 [0.571294733963]] [potential [7.112131037]]]
[[time [628.254]] [cv_00 [16.3909362096]] [cv_01 [1.62209784866]] [cv_02 [1.62386435504]] [cv_03 [0.713796276836]] [cv_04 [0.530065771416]] [potential [4.312291649]]]
[[time [629.256]] [cv_00 [16.3098070135]] [cv_01 [1.63458638219]] [cv_02 [1.64052919096]] [cv_03 [0.618945647037]] [cv_04 [0.561785799808]] [potential [4.884770109]]]
[[time [630.258]] [cv_00 [16.6556639716]] [cv_01 [1.64406169048]] [cv_02 [1.64672202399]] [cv_03 [0.440940825291]] [cv_04 [0.526919932514]] [potential [2.529499292]]]
[[time [631.26]] [cv_00 [16.9136826241]] [cv_01 [1.62843822345]] [cv_02 [1.6521757237]] [cv_03 [0.446234451298]] [cv_04 [0.640826808246]] [potential [2.691760081]]]
[[time [632.262]] [cv_00 [16.9047937837]] [cv_01 [1.6136731781]] [cv_02 [1.6539513927]] [cv_03 [0.379894379478]] [cv_04 [0.551968755462]] [potential [5.471162132]]]
[[time [633.264]] [cv_00 [16.5335496837]] [cv_01 [1.63512391054]] [cv_02 [1.67680747739]] [cv_03 [0.434526588721]] [cv_04 [0.565484325784]] [potential [3.660867858]]]
[[time [634.266]] [cv_00 [16.2699828111]] [cv_01 [1.61530191105]] [cv_02 [1.64183958947]] [cv_03 [0.668106288063]] [cv_04 [0.435754347822]] [potential [7.155303674]]]
[[time [635.268]] [cv_00 [16.9595999718]] [cv_01 [1.61406882028]] [cv_02 [1.64559208492]] [cv_03 [0.544742746835]] [cv_04 [0.421852670275]] [potential [3.559327986]]]
[[time [636.27]] [cv_00 [17.1962453765]] [cv_01 [1.56776578213]] [cv_02 [1.63175287373]] [cv_03 [0.417044567989]] [cv_04 [0.527143824689]] [potential [3.549810278]]]
[[time [637.272]] [cv_00 [17.0692675628]] [cv_01 [1.60539837639]] [cv_02 [1.65840824898]] [cv_03 [0.423882087842]] [cv_04 [0.682669378513]] [potential [3.689447078]]]
[[time [638.274]] [cv_00 [16.6882331331]] [cv_01 [1.61024256228]] [cv_02 [1.65238027197]] [cv_03 [0.55989753597]] [cv_04 [0.51055523822]] [potential [7.345103742]]]
[[time [639.276]] [cv_00 [16.8031480617]] [cv_01 [1.61445839913]] [cv_02 [1.65643234737]] [cv_03 [0.551599883905]] [cv_04 [0.445407837033]] [potential [5.355345064]]]
[[time [640.278]] [cv_00 [16.5052769491]] [cv_01 [1.62632787729]] [cv_02 [1.67848008937]] [cv_03 [0.597620777577]] [cv_04 [0.565946305459]] [potential [4.672423894]]]
[[time [641.28]] [cv_00 [16.9927276208]] [cv_01 [1.57616625125]] [cv_02 [1.61158063086]] [cv_03 [0.566245507177]] [cv_04 [0.629177236461]] [potential [2.929431048]]]
[[time [642.282]] [cv_00 [16.6206245333]] [cv_01 [1.60098131968]] [cv_02 [1.64343476739]] [cv_03 [0.55440180847]] [cv_04 [0.707115933272]] [potential [7.231443492]]]
[[time [643.284]] [cv_00 [16.4856780051]] [cv_01 [1.55194834366]] [cv_02 [1.70205298955]] [cv_03 [0.628866216762]] [cv_04 [0.630884765487]] [potential [4.818947181]]]
[[time [644.286]] [cv_00 [16.7266233064]] [cv_01 [1.58820467289]] [cv_02 [1.63077814679]] [cv_03 [0.629165499517]] [cv_04 [0.624150784545]] [potential [6.684649909]]]
[[time [645.288]] [cv_00 [16.9581236166]] [cv_01 [1.606222658]] [cv_02 [1.67565017829]] [cv_03 [0.42617293448]] [cv_04 [0.463294566097]] [potential [5.206813133]]]
[[time [646.29]] [cv_00 [16.3160666858]] [cv_01 [1.60515483732]] [cv_02 [1.68094298871]] [cv_03 [0.643191112777]] [cv_04 [0.540277009461]] [potential [7.926370493]]]
[[time [647.292]] [cv_00 [16.2995710451]] [cv_01 [1.61614176538]] [cv_02 [1.63931186923]] [cv_03 [0.552921014797]] [cv_04 [0.488973698955]] [potential [8.811740329]]]
[[time [648.294]] [cv_00 [16.3502066867]] [cv_01 [1.60232792241]] [cv_02 [1.67527619568]] [cv_03 [0.52083158189]] [cv_04 [0.424810751053]] [potential [9.551715815]]]
[[time [649.296]] [cv_00 [16.1006788469]] [cv_01 [1.61268850439]] [cv_02 [1.68036112318]] [cv_03 [0.699547773961]] [cv_04 [0.491749064956]] [potential [7.270452593]]]
[[time [650.298]] [cv_00 [16.6228216781]] [cv_01 [1.60610811258]] [cv_02 [1.68266291113]] [cv_03 [0.58804043215]] [cv_04 [0.559039772724]] [potential [6.7010764]]]
[[time [651.3]] [cv_00 [16.8988620826]] [cv_01 [1.62401129861]] [cv_02 [1.65176464607]] [cv_03 [0.294729413811]] [cv_04 [0.472893362605]] [potential [3.801357963]]]
[[time [652.302]] [cv_00 [17.1280698397]] [cv_01 [1.58461803353]] [cv_02 [1.65277989901]] [cv_03 [0.430094992054]] [cv_04 [0.539112459775]] [potential [6.025555346]]]
[[time [653.304]] [cv_00 [17.063341977]] [cv_01 [1.57301694555]] [cv_02 [1.64188742105]] [cv_03 [0.308069064175]] [cv_04 [0.492022473002]] [potential [5.578202732]]]
[[time [654.306]] [cv_00 [16.2797430375]] [cv_01 [1.52550538387]] [cv_02 [1.67151330042]] [cv_03 [0.70585593935]] [cv_04 [0.535756427641]] [potential [4.977561389]]]
[[time [655.308]] [cv_00 [16.2976228947]] [cv_01 [1.55943486311]] [cv_02 [1.6586593383]] [cv_03 [0.435576625113]] [cv_04 [0.685914349835]] [potential [9.760060404]]]
[[time [656.31]] [cv_00 [16.626999083]] [cv_01 [1.56728749279]] [cv_02 [1.62413583277]] [cv_03 [0.55967020092]] [cv_04 [0.512858224145]] [potential [8.484502036]]]
[[time [657.312]] [cv_00 [16.5639126936]] [cv_01 [1.53584278586]] [cv_02 [1.63438037613]] [cv_03 [0.601197397186]] [cv_04 [0.506346105037]] [potential [5.342657605]]]
[[time [658.314]] [cv_00 [16.2223703921]] [cv_01 [1.58421660987]] [cv_02 [1.66538163642]] [cv_03 [0.633924249161]] [cv_04 [0.468259330798]] [potential [10.83314466]]]
[[time [659.316]] [cv_00 [16.3843120128]] [cv_01 [1.57839657357]] [cv_02 [1.64899279073]] [cv_03 [0.611098829905]] [cv_04 [0.505558775242]] [potential [12.57980519]]]
[[time [660.318]] [cv_00 [16.0724861593]] [cv_01 [1.58083916909]] [cv_02 [1.6397682287]] [cv_03 [0.498024844657]] [cv_04 [0.487446697611]] [potential [10.28031818]]]
[[time [661.32]] [cv_00 [16.2360195573]] [cv_01 [1.56347281034]] [cv_02 [1.67568245447]] [cv_03 [0.592002187543]] [cv_04 [0.560274100453]] [potential [10.17772041]]]
[[time [662.322]] [cv_00 [16.3416541204]] [cv_01 [1.59498386197]] [cv_02 [1.68768971804]] [cv_03 [0.612486041687]] [cv_04 [0.39011028221]] [potential [7.613340774]]]
[[time [663.324]] [cv_00 [16.2842156696]] [cv_01 [1.60894399788]] [cv_02 [1.67253936002]] [cv_03 [0.66143441919]] [cv_04 [0.409320387524]] [potential [8.129507914]]]
[[time [664.326]] [cv_00 [16.2018349037]] [cv_01 [1.58263385555]] [cv_02 [1.70860492276]] [cv_03 [0.707335008345]] [cv_04 [0.553740018103]] [potential [5.976313442]]]
[[time [665.328]] [cv_00 [16.7637900248]] [cv_01 [1.56834932792]] [cv_02 [1.68647820604]] [cv_03 [0.626450222347]] [cv_04 [0.539070152215]] [potential [6.811645001]]]
[[time [666.33]] [cv_00 [16.9967092304]] [cv_01 [1.58046887654]] [cv_02 [1.68068584707]] [cv_03 [0.641565500096]] [cv_04 [0.551819221874]] [potential [4.415168689]]]
[[time [667.332]] [cv_00 [16.960782625]] [cv_01 [1.57855974576]] [cv_02 [1.70211813067]] [cv_03 [0.265305758051]] [cv_04 [0.624964716054]] [potential [3.367024335]]]
[[time [668.334]] [cv_00 [17.1356437513]] [cv_01 [1.58694942678]] [cv_02 [1.66655649989]] [cv_03 [0.31882082778]] [cv_04 [0.709351001105]] [potential [3.186167369]]]
[[time [669.336]] [cv_00 [16.1792886596]] [cv_01 [1.55588940129]] [cv_02 [1.63466497357]] [cv_03 [0.259533225083]] [cv_04 [0.611826840223]] [potential [7.615091139]]]
[[time [670.338]] [cv_00 [16.1137534914]] [cv_01 [1.60382189318]] [cv_02 [1.64675045901]] [cv_03 [0.146539946725]] [cv_04 [0.582009196029]] [potential [8.410415572]]]
[[time [671.34]] [cv_00 [16.2701103195]] [cv_01 [1.62781837239]] [cv_02 [1.6637154259]] [cv_03 [0.239567997949]] [cv_04 [0.516026661291]] [potential [7.885158208]]]
[[time [672.342]] [cv_00 [16.1294131784]] [cv_01 [1.60339624575]] [cv_02 [1.63781317196]] [cv_03 [0.136071487078]] [cv_04 [0.594366445696]] [potential [7.59552646]]]
[[time [673.344]] [cv_00 [16.2653551023]] [cv_01 [1.62899478739]] [cv_02 [1.67823451994]] [cv_03 [0.1861237941]] [cv_04 [0.537501862243]] [potential [7.299805721]]]
[[time [674.346]] [cv_00 [16.4446999716]] [cv_01 [1.59757463464]] [cv_02 [1.66040334002]] [cv_03 [0.118395925465]] [cv_04 [0.640308835374]] [potential [8.166642403]]]
[[time [675.348]] [cv_00 [16.6342022926]] [cv_01 [1.60935525319]] [cv_02 [1.61766195794]] [cv_03 [0.143272877396]] [cv_04 [0.534997638032]] [potential [3.107387872]]]
[[time [676.35]] [cv_00 [16.236452523]] [cv_01 [1.62484409886]] [cv_02 [1.65196204376]] [cv_03 [0.479955292116]] [cv_04 [0.549615493139]] [potential [7.736017771]]]
[[time [677.352]] [cv_00 [16.6842456447]] [cv_01 [1.62061448667]] [cv_02 [1.64789079106]] [cv_03 [0.358801480736]] [cv_04 [0.502143170565]] [potential [6.784377166]]]
[[time [678.354]] [cv_00 [16.6271545371]] [cv_01 [1.61221385464]] [cv_02 [1.63613038314]] [cv_03 [0.41292178816]] [cv_04 [0.435303678733]] [potential [8.171457387]]]
[[time [679.356]] [cv_00 [16.8702722004]] [cv_01 [1.59191483725]] [cv_02 [1.64648680044]] [cv_03 [0.557075065199]] [cv_04 [0.440547119318]] [potential [7.574987979]]]
[[time [680.358]] [cv_00 [17.2083077528]] [cv_01 [1.55069397531]] [cv_02 [1.66423573234]] [cv_03 [0.440485065666]] [cv_04 [0.573656249226]] [potential [3.710405901]]]
[[time [681.36]] [cv_00 [16.3485799547]] [cv_01 [1.54275934286]] [cv_02 [1.68747965987]] [cv_03 [0.560587946854]] [cv_04 [0.452838216638]] [potential [7.253671445]]]
[[time [682.362]] [cv_00 [16.3320965419]] [cv_01 [1.5486320283]] [cv_02 [1.62035326964]] [cv_03 [0.405076982216]] [cv_04 [0.594902042983]] [potential [6.822656092]]]
[[time [683.364]] [cv_00 [16.23275873]] [cv_01 [1.55069541784]] [cv_02 [1.65709603421]] [cv_03 [0.539205940136]] [cv_04 [0.508157045712]] [potential [10.25642915]]]
[[time [684.366]] [cv_00 [16.0129361179]] [cv_01 [1.57643060359]] [cv_02 [1.65375027373]] [cv_03 [0.575936870044]] [cv_04 [0.52966391098]] [potential [10.96765993]]]
[[time [685.368]] [cv_00 [16.1270245696]] [cv_01 [1.556735369]] [cv_02 [1.66208311535]] [cv_03 [0.516186701719]] [cv_04 [0.529494634425]] [potential [10.62656823]]]
[[time [686.37]] [cv_00 [16.2974500714]] [cv_01 [1.58005635638]] [cv_02 [1.62232546059]] [cv_03 [0.644334513326]] [cv_04 [0.523012444835]] [potential [8.808509357]]]
[[time [687.372]] [cv_00 [16.5534485524]] [cv_01 [1.5524566718]] [cv_02 [1.65377417942]] [cv_03 [0.54624417176]] [cv_04 [0.596087716858]] [potential [10.56882822]]]
[[time [688.374]] [cv_00 [16.0314611404]] [cv_01 [1.57389862522]] [cv_02 [1.66045820093]] [cv_03 [0.165897974537]] [cv_04 [0.559053226432]] [potential [11.17029493]]]
[[time [689.376]] [cv_00 [16.1600415414]] [cv_01 [1.61165374613]] [cv_02 [1.70355204148]] [cv_03 [0.46132646109]] [cv_04 [0.615000459023]] [potential [6.028107833]]]
[[time [690.378]] [cv_00 [16.2165814515]] [cv_01 [1.55619038578]] [cv_02 [1.70180409622]] [cv_03 [0.84859950592]] [cv_04 [0.425205858098]] [potential [6.756152599]]]
[[time [691.38]] [cv_00 [16.3242755979]] [cv_01 [1.55374928577]] [cv_02 [1.72424314887]] [cv_03 [0.803278873185]] [cv_04 [0.424869656705]] [potential [3.887999336]]]
[[time [692.382]] [cv_00 [16.7642391555]] [cv_01 [1.54627466426]] [cv_02 [1.70225220807]] [cv_03 [0.718456431676]] [cv_04 [0.502429051132]] [potential [4.294954697]]]
[[time [693.384]] [cv_00 [16.2098066993]] [cv_01 [1.54691473493]] [cv_02 [1.70399400872]] [cv_03 [0.763419151179]] [cv_04 [0.601292330913]] [potential [6.050605121]]]
[[time [694.386]] [cv_00 [16.6111086837]] [cv_01 [1.5604235262]] [cv_02 [1.72601634597]] [cv_03 [0.737941930656]] [cv_04 [0.480614939534]] [potential [2.887371145]]]
[[time [695.388]] [cv_00 [16.393321297]] [cv_01 [1.55750889336]] [cv_02 [1.7211073267]] [cv_03 [0.74388031013]] [cv_04 [0.568482169737]] [potential [4.461039591]]]
[[time [696.39]] [cv_00 [16.5280728054]] [cv_01 [1.52926312747]] [cv_02 [1.70234646905]] [cv_03 [0.773551538184]] [cv_04 [0.579258370124]] [potential [4.058035088]]]
[[time [697.392]] [cv_00 [16.1825965274]] [cv_01 [1.58514335935]] [cv_02 [1.63421090577]] [cv_03 [0.824151275083]] [cv_04 [0.561927660369]] [potential [7.727838139]]]
[[time [698.394]] [cv_00 [16.4203935927]] [cv_01 [1.53281325287]] [cv_02 [1.64093558966]] [cv_03 [0.669659899247]] [cv_04 [0.567548175346]] [potential [5.462614579]]]
[[time [699.396]] [cv_00 [16.8848543561]] [cv_01 [1.5341439055]] [cv_02 [1.66076140038]] [cv_03 [0.673358612136]] [cv_04 [0.522501721736]] [potential [4.560243841]]]
[[time [700.398]] [cv_00 [16.7534793861]] [cv_01 [1.5675856703]] [cv_02 [1.70880528469]] [cv_03 [0.78106208805]] [cv_04 [0.481453595674]] [potential [5.161946736]]]
[[time [701.4]] [cv_00 [16.962073386]] [cv_01 [1.54980759574]] [cv_02 [1.66927732016]] [cv_03 [0.807257834328]] [cv_04 [0.636568833684]] [potential [4.363853265]]]
[[time [702.402]] [cv_00 [16.8580939109]] [cv_01 [1.59499883864]] [cv_02 [1.70628737926]] [cv_03 [0.793670724618]] [cv_04 [0.61091927178]] [potential [3.119667403]]]
[[time [703.404]] [cv_00 [16.571284903]] [cv_01 [1.53276161422]] [cv_02 [1.66205539706]] [cv_03 [0.818348932481]] [cv_04 [0.500166122743]] [potential [6.622058361]]]
[[time [704.406]] [cv_00 [16.0672340374]] [cv_01 [1.55999666091]] [cv_02 [1.70611403164]] [cv_03 [0.825200072747]] [cv_04 [0.477442192436]] [potential [7.885931364]]]
[[time [705.408]] [cv_00 [16.185096512]] [cv_01 [1.55053013203]] [cv_02 [1.70157280202]] [cv_03 [0.836953168305]] [cv_04 [0.481460304865]] [potential [7.693737643]]]
[[time [706.41]] [cv_00 [16.836530851]] [cv_01 [1.5719769457]] [cv_02 [1.70344817614]] [cv_03 [0.912125307426]] [cv_04 [0.56804670873]] [potential [2.690561078]]]
[[time [707.412]] [cv_00 [16.0899820694]] [cv_01 [1.57486802354]] [cv_02 [1.66044351929]] [cv_03 [0.852722642561]] [cv_04 [0.597549902321]] [potential [8.812230176]]]
[[time [708.414]] [cv_00 [16.3318402438]] [cv_01 [1.53176621848]] [cv_02 [1.6476455533]] [cv_03 [0.810634541938]] [cv_04 [0.513015433934]] [potential [5.890385516]]]
[[time [709.416]] [cv_00 [16.1004661973]] [cv_01 [1.55982553249]] [cv_02 [1.68501592599]] [cv_03 [0.847812559937]] [cv_04 [0.607284054933]] [potential [8.831576931]]]
[[time [710.418]] [cv_00 [16.5238832441]] [cv_01 [1.5460789342]] [cv_02 [1.67048436791]] [cv_03 [0.85462260392]] [cv_04 [0.507767056387]] [potential [8.876188088]]]
[[time [711.42]] [cv_00 [16.4850974659]] [cv_01 [1.53829649659]] [cv_02 [1.66475039432]] [cv_03 [0.897059756994]] [cv_04 [0.567377788088]] [potential [5.759579553]]]
[[time [712.422]] [cv_00 [16.6449729614]] [cv_01 [1.53149066327]] [cv_02 [1.6799445485]] [cv_03 [0.881690467497]] [cv_04 [0.475505108367]] [potential [4.6637924]]]
[[time [713.424]] [cv_00 [16.1472250174]] [cv_01 [1.59365647452]] [cv_02 [1.68786625149]] [cv_03 [0.883063295367]] [cv_04 [0.59392166778]] [potential [7.663570945]]]
[[time [714.426]] [cv_00 [16.2219049003]] [cv_01 [1.59267684115]] [cv_02 [1.70533240592]] [cv_03 [0.838036427638]] [cv_04 [0.593694159556]] [potential [7.104403422]]]
[[time [715.428]] [cv_00 [16.4279939215]] [cv_01 [1.53752972692]] [cv_02 [1.69194209241]] [cv_03 [0.825984427319]] [cv_04 [0.703086390484]] [potential [5.173675715]]]
[[time [716.43]] [cv_00 [16.2692904381]] [cv_01 [1.55955501977]] [cv_02 [1.69876446091]] [cv_03 [0.824936655855]] [cv_04 [0.575801177467]] [potential [9.446752983]]]
[[time [717.432]] [cv_00 [16.1839276163]] [cv_01 [1.54372813318]] [cv_02 [1.67729966877]] [cv_03 [0.869926143702]] [cv_04 [0.596862032324]] [potential [7.95603202]]]
[[time [718.434]] [cv_00 [16.2739260206]] [cv_01 [1.55332118968]] [cv_02 [1.6344888611]] [cv_03 [0.779874350918]] [cv_04 [0.562824555463]] [potential [7.724858274]]]
[[time [719.436]] [cv_00 [16.1057723064]] [cv_01 [1.58518504273]] [cv_02 [1.70066322301]] [cv_03 [0.815374344752]] [cv_04 [0.527870673139]] [potential [9.022673198]]]
[[time [720.438]] [cv_00 [16.3478570084]] [cv_01 [1.54266148154]] [cv_02 [1.73671853478]] [cv_03 [0.832791739479]] [cv_04 [0.636378690641]] [potential [2.799199324]]]
[[time [721.44]] [cv_00 [16.7220767506]] [cv_01 [1.52637185897]] [cv_02 [1.6863502535]] [cv_03 [0.826292381792]] [cv_04 [0.482837330951]] [potential [4.510934279]]]
[[time [722.442]] [cv_00 [16.4238979422]] [cv_01 [1.5323807874]] [cv_02 [1.69013289886]] [cv_03 [0.693894456708]] [cv_04 [0.611654149737]] [potential [5.908893326]]]
[[time [723.444]] [cv_00 [16.782264713]] [cv_01 [1.53093501464]] [cv_02 [1.69487919184]] [cv_03 [0.782026978559]] [cv_04 [0.650390528305]] [potential [3.535286592]]]
[[time [724.446]] [cv_00 [16.7396670294]] [cv_01 [1.55823653287]] [cv_02 [1.71543984359]] [cv_03 [0.790125003313]] [cv_04 [0.608883248504]] [potential [4.175363298]]]
[[time [725.448]] [cv_00 [16.7144845051]] [cv_01 [1.56032973545]] [cv_02 [1.71323146908]] [cv_03 [0.757962669867]] [cv_04 [0.679354289143]] [potential [4.172461008]]]
[[time [726.45]] [cv_00 [16.2997852908]] [cv_01 [1.54339330804]] [cv_02 [1.71079850487]] [cv_03 [0.695743552077]] [cv_04 [0.642701865887]] [potential [5.193598076]]]
[[time [727.452]] [cv_00 [17.0650836141]] [cv_01 [1.55191323376]] [cv_02 [1.69712712969]] [cv_03 [0.631967851299]] [cv_04 [0.589970271414]] [potential [2.159576004]]]
[[time [728.454]] [cv_00 [16.6494358447]] [cv_01 [1.56045139189]] [cv_02 [1.71096356062]] [cv_03 [0.838979079582]] [cv_04 [0.488130050991]] [potential [6.060392768]]]
[[time [729.456]] [cv_00 [16.4858231149]] [cv_01 [1.5689164242]] [cv_02 [1.71112621085]] [cv_03 [0.664041372855]] [cv_04 [0.534186383262]] [potential [6.335689954]]]
[[time [730.458]] [cv_00 [16.918762643]] [cv_01 [1.52683817846]] [cv_02 [1.64073330613]] [cv_03 [0.75905149121]] [cv_04 [0.433141302174]] [potential [2.808338445]]]
[[time [731.46]] [cv_00 [17.1142472789]] [cv_01 [1.56901341994]] [cv_02 [1.66735956166]] [cv_03 [0.708702684984]] [cv_04 [0.695685417191]] [potential [3.019305666]]]
[[time [732.462]] [cv_00 [16.8528164516]] [cv_01 [1.56731445311]] [cv_02 [1.6894839189]] [cv_03 [0.700209000376]] [cv_04 [0.605096905907]] [potential [6.974635654]]]
[[time [733.464]] [cv_00 [17.0574718452]] [cv_01 [1.53507264805]] [cv_02 [1.6913659372]] [cv_03 [0.751847490708]] [cv_04 [0.531429803883]] [potential [2.601347906]]]
[[time [734.466]] [cv_00 [16.8006202057]] [cv_01 [1.54425970651]] [cv_02 [1.70162969364]] [cv_03 [0.686559038754]] [cv_04 [0.651548971062]] [potential [4.405770141]]]
[[time [735.468]] [cv_00 [16.4573921733]] [cv_01 [1.53325624712]] [cv_02 [1.6482908054]] [cv_03 [0.78326326168]] [cv_04 [0.543929360419]] [potential [7.249009984]]]
[[time [736.47]] [cv_00 [16.8616543867]] [cv_01 [1.52382089616]] [cv_02 [1.66840222226]] [cv_03 [0.758474818158]] [cv_04 [0.506590779911]] [potential [4.572211729]]]
[[time [737.472]] [cv_00 [16.9062096735]] [cv_01 [1.53591940025]] [cv_02 [1.70157666693]] [cv_03 [0.804514646362]] [cv_04 [0.57300916733]] [potential [3.766022731]]]
[[time [738.474]] [cv_00 [16.9934045096]] [cv_01 [1.5346318682]] [cv_02 [1.65286679846]] [cv_03 [0.838122955042]] [cv_04 [0.513030700788]] [potential [3.508512897]]]
[[time [739.476]] [cv_00 [16.2821022587]] [cv_01 [1.52688910052]] [cv_02 [1.70447027523]] [cv_03 [0.845387207163]] [cv_04 [0.600851406842]] [potential [5.282751625]]]
[[time [740.478]] [cv_00 [16.2879793641]] [cv_01 [1.51046772198]] [cv_02 [1.68586737672]] [cv_03 [0.883303265108]] [cv_04 [0.506060333671]] [potential [3.833389501]]]
[[time [741.48]] [cv_00 [16.2117029461]] [cv_01 [1.54020895129]] [cv_02 [1.71839293515]] [cv_03 [0.829508019524]] [cv_04 [0.511925333051]] [potential [6.317000723]]]
[[time [742.482]] [cv_00 [16.5532233474]] [cv_01 [1.5225165292]] [cv_02 [1.71746550551]] [cv_03 [0.832735210308]] [cv_04 [0.564151555142]] [potential [3.261103973]]]
[[time [743.484]] [cv_00 [16.4019956946]] [cv_01 [1.52412056659]] [cv_02 [1.65550923424]] [cv_03 [0.849346841905]] [cv_04 [0.482042672196]] [potential [5.738592006]]]
[[time [744.486]] [cv_00 [16.2975842483]] [cv_01 [1.53105825398]] [cv_02 [1.69344912504]] [cv_03 [0.877724169101]] [cv_04 [0.5199650078]] [potential [7.001713123]]]
[[time [745.488]] [cv_00 [16.3351785814]] [cv_01 [1.50146689764]] [cv_02 [1.65694105161]] [cv_03 [0.793856560223]] [cv_04 [0.472561082111]] [potential [3.251126318]]]
[[time [746.49]] [cv_00 [16.5368951295]] [cv_01 [1.53743575767]] [cv_02 [1.70808291624]] [cv_03 [0.777854964591]] [cv_04 [0.495771448908]] [potential [6.839427905]]]
[[time [747.492]] [cv_00 [16.3285091888]] [cv_01 [1.53124556741]] [cv_02 [1.71823380562]] [cv_03 [0.827733139831]] [cv_04 [0.498249785127]] [potential [5.651070458]]]
[[time [748.494]] [cv_00 [16.6746594023]] [cv_01 [1.53562805937]] [cv_02 [1.71218364179]] [cv_03 [0.836185747284]] [cv_04 [0.516646749441]] [potential [4.963421586]]]
[[time [749.496]] [cv_00 [16.4314130914]] [cv_01 [1.6048930303]] [cv_02 [1.71331768256]] [cv_03 [0.857361725358]] [cv_04 [0.526139174789]] [potential [4.628112275]]]
[[time [750.498]] [cv_00 [16.5288854414]] [cv_01 [1.55494037853]] [cv_02 [1.71570768845]] [cv_03 [0.830205638078]] [cv_04 [0.558218524076]] [potential [7.053256633]]]
[[time [751.5]] [cv_00 [16.8574275365]] [cv_01 [1.54067519626]] [cv_02 [1.70385095958]] [cv_03 [0.77761862175]] [cv_04 [0.427449644417]] [potential [4.884921383]]]
[[time [752.502]] [cv_00 [16.5416204254]] [cv_01 [1.56057746055]] [cv_02 [1.69930381686]] [cv_03 [0.631035847465]] [cv_04 [0.444101539771]] [potential [7.596365732]]]
[[time [753.504]] [cv_00 [16.344129974]] [cv_01 [1.55217877741]] [cv_02 [1.71630130023]] [cv_03 [0.891129831446]] [cv_04 [0.480178926573]] [potential [6.605583458]]]
[[time [754.506]] [cv_00 [16.2823221331]] [cv_01 [1.60948164217]] [cv_02 [1.70896655585]] [cv_03 [0.849720265472]] [cv_04 [0.482153719338]] [potential [5.575461297]]]
[[time [755.508]] [cv_00 [16.1505956254]] [cv_01 [1.58744966155]] [cv_02 [1.71815872656]] [cv_03 [0.83626615724]] [cv_04 [0.491363538903]] [potential [7.254752076]]]
[[time [756.51]] [cv_00 [16.3072971896]] [cv_01 [1.59799923468]] [cv_02 [1.70399553641]] [cv_03 [0.820331313574]] [cv_04 [0.475937847236]] [potential [8.320022038]]]
[[time [757.512]] [cv_00 [16.7681754755]] [cv_01 [1.60705668178]] [cv_02 [1.67757602587]] [cv_03 [0.934873439513]] [cv_04 [0.505348986664]] [potential [2.872830261]]]
[[time [758.514]] [cv_00 [16.3125077287]] [cv_01 [1.61608395228]] [cv_02 [1.69862325653]] [cv_03 [0.867462870958]] [cv_04 [0.535640292492]] [potential [5.824632075]]]
[[time [759.516]] [cv_00 [16.4878046854]] [cv_01 [1.59756304576]] [cv_02 [1.70014736508]] [cv_03 [0.883892051199]] [cv_04 [0.393117471267]] [potential [6.267352438]]]
[[time [760.518]] [cv_00 [16.7716830274]] [cv_01 [1.58430173389]] [cv_02 [1.69243537214]] [cv_03 [0.841739169678]] [cv_04 [0.532693605552]] [potential [7.584924403]]]
[[time [761.52]] [cv_00 [16.7765932427]] [cv_01 [1.57299859754]] [cv_02 [1.69936864764]] [cv_03 [0.846074388771]] [cv_04 [0.412888719834]] [potential [6.695791042]]]
[[time [762.522]] [cv_00 [16.3733682041]] [cv_01 [1.57497815763]] [cv_02 [1.71812684834]] [cv_03 [0.831159467509]] [cv_04 [0.476015907958]] [potential [8.008696528]]]
[[time [763.524]] [cv_00 [16.3422347061]] [cv_01 [1.57225117981]] [cv_02 [1.72133529306]] [cv_03 [0.881970993449]] [cv_04 [0.458875216485]] [potential [6.795362146]]]
[[time [764.526]] [cv_00 [16.6648917615]] [cv_01 [1.56081786951]] [cv_02 [1.74323002572]] [cv_03 [0.832590668552]] [cv_04 [0.435058064359]] [potential [2.2773378]]]
[[time [765.528]] [cv_00 [16.2510564269]] [cv_01 [1.56174020589]] [cv_02 [1.70986055635]] [cv_03 [0.8608710842]] [cv_04 [0.492379703508]] [potential [9.744188993]]]
[[time [766.53]] [cv_00 [16.7999919426]] [cv_01 [1.546602534]] [cv_02 [1.67789179862]] [cv_03 [0.859886827531]] [cv_04 [0.560468429398]] [potential [7.3227028]]]
[[time [767.532]] [cv_00 [16.6853102669]] [cv_01 [1.55602352921]] [cv_02 [1.71150497491]] [cv_03 [0.863857338671]] [cv_04 [0.44123322312]] [potential [6.297563207]]]
[[time [768.534]] [cv_00 [16.5996844229]] [cv_01 [1.58865071718]] [cv_02 [1.6955158775]] [cv_03 [0.835849476935]] [cv_04 [0.577517848202]] [potential [9.235082107]]]
[[time [769.536]] [cv_00 [16.2057631486]] [cv_01 [1.59945239719]] [cv_02 [1.70745515498]] [cv_03 [0.84925160484]] [cv_04 [0.498434855199]] [potential [8.290917277]]]
[[time [770.538]] [cv_00 [16.7268318436]] [cv_01 [1.60875747843]] [cv_02 [1.70977841457]] [cv_03 [0.832129378079]] [cv_04 [0.527954007747]] [potential [3.813248826]]]
[[time [771.54]] [cv_00 [16.239173201]] [cv_01 [1.60843445954]] [cv_02 [1.67603495076]] [cv_03 [0.855670828394]] [cv_04 [0.423933986676]] [potential [8.381672018]]]
[[time [772.542]] [cv_00 [16.3981035627]] [cv_01 [1.6074972966]] [cv_02 [1.66681694731]] [cv_03 [0.818842860127]] [cv_04 [0.54654911953]] [potential [9.696042451]]]
[[time [773.544]] [cv_00 [16.1485972365]] [cv_01 [1.62203190048]] [cv_02 [1.69040318073]] [cv_03 [0.832959532209]] [cv_04 [0.529043013715]] [potential [6.834738987]]]
[[time [774.546]] [cv_00 [16.6531608954]] [cv_01 [1.61172790271]] [cv_02 [1.68873984539]] [cv_03 [0.848512280747]] [cv_04 [0.510869338869]] [potential [6.050112517]]]
[[time [775.548]] [cv_00 [16.6760298266]] [cv_01 [1.57058939403]] [cv_02 [1.7080035463]] [cv_03 [0.848493513898]] [cv_04 [0.448651576233]] [potential [7.985097442]]]
[[time [776.55]] [cv_00 [16.6804314084]] [cv_01 [1.53623465559]] [cv_02 [1.71442023609]] [cv_03 [0.838990422936]] [cv_04 [0.461067950009]] [potential [5.553151509]]]
[[time [777.552]] [cv_00 [16.539855587]] [cv_01 [1.56009572015]] [cv_02 [1.69791997939]] [cv_03 [0.840476051181]] [cv_04 [0.353301533249]] [potential [9.129126524]]]
[[time [778.554]] [cv_00 [16.6342500041]] [cv_01 [1.52888028236]] [cv_02 [1.69557370974]] [cv_03 [0.836946606359]] [cv_04 [0.508496304429]] [potential [7.256620362]]]
[[time [779.556]] [cv_00 [16.6409882718]] [cv_01 [1.55615640921]] [cv_02 [1.63186831615]] [cv_03 [0.934828505103]] [cv_04 [0.592293209548]] [potential [3.330735847]]]
[[time [780.558]] [cv_00 [16.9531602133]] [cv_01 [1.5868688709]] [cv_02 [1.65712802027]] [cv_03 [0.858530792807]] [cv_04 [0.527889927423]] [potential [4.844089379]]]
[[time [781.56]] [cv_00 [16.2837611462]] [cv_01 [1.62947608095]] [cv_02 [1.66271588059]] [cv_03 [0.83480595533]] [cv_04 [0.501250320011]] [potential [5.519319841]]]
[[time [782.562]] [cv_00 [16.7595182826]] [cv_01 [1.57206387257]] [cv_02 [1.66943367825]] [cv_03 [0.922446124479]] [cv_04 [0.586073462019]] [potential [6.114817502]]]
[[time [783.564]] [cv_00 [16.9944081445]] [cv_01 [1.54999919585]] [cv_02 [1.65202685531]] [cv_03 [0.700796702101]] [cv_04 [0.523443153777]] [potential [6.053030679]]]
[[time [784.566]] [cv_00 [16.9328605875]] [cv_01 [1.56865669992]] [cv_02 [1.62507408049]] [cv_03 [0.7370240196]] [cv_04 [0.563778149108]] [potential [4.467467285]]]
[[time [785.568]] [cv_00 [17.2268694286]] [cv_01 [1.5524463801]] [cv_02 [1.67080623509]] [cv_03 [0.705264132966]] [cv_04 [0.463824429369]] [potential [2.363474225]]]
[[time [786.57]] [cv_00 [17.1295572758]] [cv_01 [1.56400006168]] [cv_02 [1.71759632559]] [cv_03 [0.789337545139]] [cv_04 [0.574724641277]] [potential [1.67527293]]]
[[time [787.572]] [cv_00 [17.1906387234]] [cv_01 [1.58201578883]] [cv_02 [1.66775169125]] [cv_03 [0.709374509428]] [cv_04 [0.530751381295]] [potential [3.156991086]]]
[[time [788.574]] [cv_00 [17.0978784764]] [cv_01 [1.58979154944]] [cv_02 [1.70872036817]] [cv_03 [0.745225373229]] [cv_04 [0.486939143908]] [potential [2.201917462]]]
[[time [789.576]] [cv_00 [17.302059878]] [cv_01 [1.55444120099]] [cv_02 [1.67632968399]] [cv_03 [0.807482646716]] [cv_04 [0.66528405021]] [potential [1.439831763]]]
[[time [790.578]] [cv_00 [17.0141993191]] [cv_01 [1.55674404719]] [cv_02 [1.70711276452]] [cv_03 [0.758054866772]] [cv_04 [0.49502105878]] [potential [4.567444527]]]
[[time [791.58]] [cv_00 [16.4722369351]] [cv_01 [1.567582109]] [cv_02 [1.72037124211]] [cv_03 [0.781420577903]] [cv_04 [0.497399736103]] [potential [8.243835019]]]
[[time [792.582]] [cv_00 [17.0629275463]] [cv_01 [1.56018363764]] [cv_02 [1.68301198472]] [cv_03 [0.651652885227]] [cv_04 [0.503174801929]] [potential [5.047471784]]]
[[time [793.584]] [cv_00 [16.8031797887]] [cv_01 [1.58047433387]] [cv_02 [1.66529197586]] [cv_03 [0.738908837897]] [cv_04 [0.66140544505]] [potential [8.926417474]]]
[[time [794.586]] [cv_00 [16.788632348]] [cv_01 [1.60149025712]] [cv_02 [1.70666752351]] [cv_03 [0.703316319524]] [cv_04 [0.589433213963]] [potential [4.439667168]]]
[[time [795.588]] [cv_00 [16.2581967918]] [cv_01 [1.58349350501]] [cv_02 [1.68695375693]] [cv_03 [0.705425820096]] [cv_04 [0.582469555292]] [potential [10.96936771]]]
[[time [796.59]] [cv_00 [16.6849577795]] [cv_01 [1.52152326703]] [cv_02 [1.7067855407]] [cv_03 [0.72499685265]] [cv_04 [0.549067281468]] [potential [4.620054803]]]
[[time [797.592]] [cv_00 [16.6030837259]] [cv_01 [1.52708351462]] [cv_02 [1.72480193204]] [cv_03 [0.823488990793]] [cv_04 [0.473863633939]] [potential [4.52564587]]]
[[time [798.594]] [cv_00 [16.6132943437]] [cv_01 [1.50273781534]] [cv_02 [1.69681367054]] [cv_03 [0.714948694612]] [cv_04 [0.385261135477]] [potential [2.410297777]]]
[[time [799.596]] [cv_00 [16.52201316]] [cv_01 [1.53603494086]] [cv_02 [1.63385811544]] [cv_03 [0.7826234504]] [cv_04 [0.522204964803]] [potential [6.22746569]]]
[[time [800.598]] [cv_00 [17.064570582]] [cv_01 [1.54151890835]] [cv_02 [1.69901767153]] [cv_03 [0.657689175497]] [cv_04 [0.451372206823]] [potential [3.121016479]]]
[[time [801.6]] [cv_00 [16.3171287298]] [cv_01 [1.58688732456]] [cv_02 [1.69651385069]] [cv_03 [0.60466823258]] [cv_04 [0.543736867643]] [potential [8.929601486]]]
[[time [802.602]] [cv_00 [16.2570668691]] [cv_01 [1.57753087513]] [cv_02 [1.70083420139]] [cv_03 [0.78083284976]] [cv_04 [0.399768021203]] [potential [10.62938262]]]
[[time [803.604]] [cv_00 [16.1816856155]] [cv_01 [1.5451192465]] [cv_02 [1.73675594488]] [cv_03 [0.909249706449]] [cv_04 [0.387683797165]] [potential [4.621719245]]]
[[time [804.606]] [cv_00 [16.4654257529]] [cv_01 [1.52938249408]] [cv_02 [1.67003866685]] [cv_03 [0.71661985215]] [cv_04 [0.499768830992]] [potential [8.437164016]]]
[[time [805.608]] [cv_00 [16.7169995238]] [cv_01 [1.50809076591]] [cv_02 [1.67377015312]] [cv_03 [0.835947439149]] [cv_04 [0.457883115427]] [potential [3.690134712]]]
[[time [806.61]] [cv_00 [16.534028503]] [cv_01 [1.51554595145]] [cv_02 [1.71152287936]] [cv_03 [0.806438034369]] [cv_04 [0.487456527739]] [potential [5.15276779]]]
[[time [807.612]] [cv_00 [16.3160568517]] [cv_01 [1.54857654755]] [cv_02 [1.70950722608]] [cv_03 [0.631175619412]] [cv_04 [0.565886724112]] [potential [6.438149878]]]
[[time [808.614]] [cv_00 [16.3435676648]] [cv_01 [1.53201771429]] [cv_02 [1.65451004621]] [cv_03 [0.707816986985]] [cv_04 [0.484574677859]] [potential [7.819569905]]]
[[time [809.616]] [cv_00 [16.6430468271]] [cv_01 [1.52358496977]] [cv_02 [1.67694546268]] [cv_03 [0.689331574587]] [cv_04 [0.63575588126]] [potential [5.759743923]]]
[[time [810.618]] [cv_00 [16.1057143118]] [cv_01 [1.54424911437]] [cv_02 [1.69807988126]] [cv_03 [0.713292657032]] [cv_04 [0.540543657366]] [potential [8.457135085]]]
[[time [811.62]] [cv_00 [16.1476159989]] [cv_01 [1.55354274319]] [cv_02 [1.66840356815]] [cv_03 [0.647635751379]] [cv_04 [0.470495866261]] [potential [9.811681604]]]
[[time [812.622]] [cv_00 [16.5977560321]] [cv_01 [1.5252705798]] [cv_02 [1.65717647413]] [cv_03 [0.71639459536]] [cv_04 [0.535165970123]] [potential [7.165680422]]]
[[time [813.624]] [cv_00 [16.4393904144]] [cv_01 [1.51812943768]] [cv_02 [1.67674797996]] [cv_03 [0.730433225181]] [cv_04 [0.646253859655]] [potential [6.018571483]]]
[[time [814.626]] [cv_00 [16.2501560959]] [cv_01 [1.52883728708]] [cv_02 [1.68949869274]] [cv_03 [0.718377330219]] [cv_04 [0.514491177553]] [potential [7.979230148]]]
[[time [815.628]] [cv_00 [16.6781303192]] [cv_01 [1.5460190292]] [cv_02 [1.68895823308]] [cv_03 [0.632604737777]] [cv_04 [0.448338274146]] [potential [7.88714539]]]
[[time [816.63]] [cv_00 [16.786150097]] [cv_01 [1.54470960198]] [cv_02 [1.67552867767]] [cv_03 [0.785618532297]] [cv_04 [0.637885156234]] [potential [9.246467907]]]
[[time [817.632]] [cv_00 [16.7831953061]] [cv_01 [1.52329404814]] [cv_02 [1.64390648428]] [cv_03 [0.698646228056]] [cv_04 [0.594203590655]] [potential [4.431799275]]]
[[time [818.634]] [cv_00 [16.5925082506]] [cv_01 [1.53487386069]] [cv_02 [1.64097106033]] [cv_03 [0.720492590739]] [cv_04 [0.678541457628]] [potential [5.804393825]]]
[[time [819.636]] [cv_00 [16.6192597829]] [cv_01 [1.5262247875]] [cv_02 [1.62610620165]] [cv_03 [0.728321619238]] [cv_04 [0.615611469208]] [potential [3.845577128]]]
[[time [820.638]] [cv_00 [16.31655289]] [cv_01 [1.51794815359]] [cv_02 [1.64829474916]] [cv_03 [0.798796450298]] [cv_04 [0.505047755077]] [potential [5.944902716]]]
[[time [821.64]] [cv_00 [16.0876413455]] [cv_01 [1.56560610961]] [cv_02 [1.66882700144]] [cv_03 [0.786056704593]] [cv_04 [0.593161169361]] [potential [11.13829787]]]
[[time [822.642]] [cv_00 [15.9775398608]] [cv_01 [1.54835639137]] [cv_02 [1.67619686783]] [cv_03 [0.718914814682]] [cv_04 [0.599215432771]] [potential [10.57659373]]]
[[time [823.644]] [cv_00 [16.2719192447]] [cv_01 [1.52382363636]] [cv_02 [1.6912230104]] [cv_03 [0.809581137682]] [cv_04 [0.674209837062]] [potential [6.952731063]]]
[[time [824.646]] [cv_00 [16.4051600364]] [cv_01 [1.51181461418]] [cv_02 [1.67906868465]] [cv_03 [0.724411642332]] [cv_04 [0.548554778255]] [potential [6.224774594]]]
[[time [825.648]] [cv_00 [16.2899705679]] [cv_01 [1.53293804986]] [cv_02 [1.64607680591]] [cv_03 [0.792801901567]] [cv_04 [0.681704130138]] [potential [6.62575149]]]
[[time [826.65]] [cv_00 [16.142124204]] [cv_01 [1.55861699793]] [cv_02 [1.67483238864]] [cv_03 [0.758976391275]] [cv_04 [0.499853258138]] [potential [12.28703907]]]
[[time [827.652]] [cv_00 [16.1666511317]] [cv_01 [1.57435293858]] [cv_02 [1.66286692715]] [cv_03 [0.927357233336]] [cv_04 [0.523772442345]] [potential [8.337217063]]]
[[time [828.654]] [cv_00 [16.3587558429]] [cv_01 [1.56350302765]] [cv_02 [1.68960778737]] [cv_03 [1.04682480406]] [cv_04 [0.554631634137]] [potential [2.72995684]]]
[[time [829.656]] [cv_00 [16.3417752602]] [cv_01 [1.60328688597]] [cv_02 [1.68797026817]] [cv_03 [1.38490767023]] [cv_04 [0.595084230585]] [potential [1.218935118]]]
[[time [830.658]] [cv_00 [16.4685397009]] [cv_01 [1.58864605167]] [cv_02 [1.64404978224]] [cv_03 [1.35525267881]] [cv_04 [0.553479195204]] [potential [0.7115723359]]]
[[time [831.66]] [cv_00 [16.3691583767]] [cv_01 [1.56312425205]] [cv_02 [1.67014287555]] [cv_03 [1.43290081115]] [cv_04 [0.569314749454]] [potential [1.246620683]]]
[[time [832.662]] [cv_00 [16.3560462858]] [cv_01 [1.58184833978]] [cv_02 [1.63150219524]] [cv_03 [1.4441739224]] [cv_04 [0.53289594997]] [potential [1.452724002]]]
[[time [833.664]] [cv_00 [16.3527429875]] [cv_01 [1.57909620605]] [cv_02 [1.63193055121]] [cv_03 [1.23952203592]] [cv_04 [0.567890130388]] [potential [1.382667404]]]
[[time [834.666]] [cv_00 [16.6045853461]] [cv_01 [1.57048516626]] [cv_02 [1.65226106837]] [cv_03 [1.30638429202]] [cv_04 [0.586096339695]] [potential [0.7698957168]]]
[[time [835.668]] [cv_00 [16.3877032719]] [cv_01 [1.57893595648]] [cv_02 [1.6618101855]] [cv_03 [1.44471095964]] [cv_04 [0.590920098962]] [potential [1.865195986]]]
[[time [836.67]] [cv_00 [16.3144775539]] [cv_01 [1.56998872492]] [cv_02 [1.68119955179]] [cv_03 [1.36483330339]] [cv_04 [0.592975435943]] [potential [2.217543839]]]
[[time [837.672]] [cv_00 [16.6191492979]] [cv_01 [1.57660256782]] [cv_02 [1.647494887]] [cv_03 [1.28083556599]] [cv_04 [0.544113280125]] [potential [1.138881775]]]
[[time [838.674]] [cv_00 [16.5951858529]] [cv_01 [1.59019320938]] [cv_02 [1.66736140123]] [cv_03 [1.83860942104]] [cv_04 [0.555702807974]] [potential [0.343666016]]]
[[time [839.676]] [cv_00 [16.5539800551]] [cv_01 [1.60747621667]] [cv_02 [1.64984408445]] [cv_03 [1.98995438239]] [cv_04 [0.607949590001]] [potential [0.4994983395]]]
[[time [840.678]] [cv_00 [16.4470611259]] [cv_01 [1.57977186284]] [cv_02 [1.65838574901]] [cv_03 [1.73428954667]] [cv_04 [0.621141640426]] [potential [0.8844121752]]]
[[time [841.68]] [cv_00 [16.3039301981]] [cv_01 [1.581592912]] [cv_02 [1.67244473394]] [cv_03 [1.80672130961]] [cv_04 [0.663074582024]] [potential [1.790582336]]]
[[time [842.682]] [cv_00 [16.496901565]] [cv_01 [1.57105989704]] [cv_02 [1.65823637142]] [cv_03 [1.41709106939]] [cv_04 [0.584170538833]] [potential [2.027706043]]]
[[time [843.684]] [cv_00 [16.353492914]] [cv_01 [1.58010197572]] [cv_02 [1.67503546212]] [cv_03 [1.35586077849]] [cv_04 [0.581758762847]] [potential [2.753842879]]]
[[time [844.686]] [cv_00 [16.5707628112]] [cv_01 [1.58534803022]] [cv_02 [1.65395807802]] [cv_03 [1.60258480135]] [cv_04 [0.614757340971]] [potential [0.7755716521]]]
[[time [845.688]] [cv_00 [16.5255058691]] [cv_01 [1.58212377574]] [cv_02 [1.67443905522]] [cv_03 [1.71937032083]] [cv_04 [0.584523070919]] [potential [1.235818035]]]
[[time [846.69]] [cv_00 [16.5999878057]] [cv_01 [1.58258372682]] [cv_02 [1.65522387659]] [cv_03 [1.89486575352]] [cv_04 [0.635940605878]] [potential [0.9681653161]]]
[[time [847.692]] [cv_00 [16.3115518995]] [cv_01 [1.58821288368]] [cv_02 [1.66230583413]] [cv_03 [1.77601615425]] [cv_04 [0.579708640316]] [potential [2.367414324]]]
[[time [848.694]] [cv_00 [16.5437128757]] [cv_01 [1.59550122893]] [cv_02 [1.68787112134]] [cv_03 [1.84722329469]] [cv_04 [0.506509505417]] [potential [1.226191658]]]
[[time [849.696]] [cv_00 [16.645526812]] [cv_01 [1.59501969864]] [cv_02 [1.64371773795]] [cv_03 [1.73123610009]] [cv_04 [0.652822949417]] [potential [1.04096392]]]
[[time [850.698]] [cv_00 [16.4114989236]] [cv_01 [1.59178943608]] [cv_02 [1.65686681419]] [cv_03 [1.74877672751]] [cv_04 [0.601456030286]] [potential [2.519262317]]]
[[time [851.7]] [cv_00 [16.4410187376]] [cv_01 [1.58434328812]] [cv_02 [1.64175567674]] [cv_03 [1.40459241851]] [cv_04 [0.600599949762]] [potential [2.592487847]]]
[[time [852.702]] [cv_00 [16.4467026947]] [cv_01 [1.57563614837]] [cv_02 [1.67511658165]] [cv_03 [1.31880773723]] [cv_04 [0.596543558714]] [potential [2.548393116]]]
[[time [853.704]] [cv_00 [16.4632788858]] [cv_01 [1.57117296446]] [cv_02 [1.67479889888]] [cv_03 [1.21754799446]] [cv_04 [0.512326163962]] [potential [1.650511136]]]
[[time [854.706]] [cv_00 [16.5770368875]] [cv_01 [1.57502353961]] [cv_02 [1.64770549046]] [cv_03 [1.60814890323]] [cv_04 [0.567459345602]] [potential [1.426527841]]]
[[time [855.708]] [cv_00 [16.625435258]] [cv_01 [1.56302660317]] [cv_02 [1.66683669138]] [cv_03 [1.64511407439]] [cv_04 [0.529614833055]] [potential [1.306649554]]]
[[time [856.71]] [cv_00 [16.4061154938]] [cv_01 [1.59929188342]] [cv_02 [1.65239973695]] [cv_03 [1.91331812691]] [cv_04 [0.577915814874]] [potential [1.927297642]]]
[[time [857.712]] [cv_00 [16.322634169]] [cv_01 [1.57498536776]] [cv_02 [1.6740580506]] [cv_03 [1.76875542107]] [cv_04 [0.543192965681]] [potential [2.952929741]]]
[[time [858.714]] [cv_00 [16.3778228772]] [cv_01 [1.56077117227]] [cv_02 [1.64801726199]] [cv_03 [1.67833569422]] [cv_04 [0.511350167763]] [potential [2.211466038]]]
[[time [859.716]] [cv_00 [16.4559473587]] [cv_01 [1.58958735871]] [cv_02 [1.64664986269]] [cv_03 [1.86134167089]] [cv_04 [0.551971289756]] [potential [2.516765651]]]
[[time [860.718]] [cv_00 [16.3483475483]] [cv_01 [1.59920062537]] [cv_02 [1.69294861454]] [cv_03 [1.54673138643]] [cv_04 [0.502661746792]] [potential [1.722945495]]]
[[time [861.72]] [cv_00 [16.7134841964]] [cv_01 [1.5659923563]] [cv_02 [1.64312953635]] [cv_03 [1.42518934069]] [cv_04 [0.580978517519]] [potential [1.193997386]]]
[[time [862.722]] [cv_00 [16.2504641321]] [cv_01 [1.5992084424]] [cv_02 [1.65815583452]] [cv_03 [1.20988380348]] [cv_04 [0.477179586496]] [potential [2.530851035]]]
[[time [863.724]] [cv_00 [16.4542214775]] [cv_01 [1.60049335538]] [cv_02 [1.66593151427]] [cv_03 [1.2104220707]] [cv_04 [0.479318161536]] [potential [1.79277009]]]
[[time [864.726]] [cv_00 [16.4403240352]] [cv_01 [1.57940546858]] [cv_02 [1.65646751427]] [cv_03 [1.23465835335]] [cv_04 [0.532527979902]] [potential [2.848835008]]]
[[time [865.728]] [cv_00 [16.7244541218]] [cv_01 [1.57259644461]] [cv_02 [1.65535336639]] [cv_03 [1.54393495412]] [cv_04 [0.520506668553]] [potential [1.327577408]]]
[[time [866.73]] [cv_00 [16.4575322954]] [cv_01 [1.58817529267]] [cv_02 [1.64318493299]] [cv_03 [1.17552140032]] [cv_04 [0.507783975873]] [potential [2.166574137]]]
[[time [867.732]] [cv_00 [16.4090599339]] [cv_01 [1.57747053617]] [cv_02 [1.67196994421]] [cv_03 [1.67112677995]] [cv_04 [0.545632052361]] [potential [3.081325333]]]
[[time [868.734]] [cv_00 [16.3726311491]] [cv_01 [1.58567815149]] [cv_02 [1.66258838274]] [cv_03 [1.89202399458]] [cv_04 [0.531211866825]] [potential [2.949915084]]]
[[time [869.736]] [cv_00 [16.4468998822]] [cv_01 [1.58896127977]] [cv_02 [1.65744106263]] [cv_03 [1.96933203254]] [cv_04 [0.480138265978]] [potential [2.058415959]]]
[[time [870.738]] [cv_00 [16.6490972447]] [cv_01 [1.59996778945]] [cv_02 [1.65395877534]] [cv_03 [1.80135835217]] [cv_04 [0.582856899863]] [potential [2.241452996]]]
[[time [871.74]] [cv_00 [16.3972178282]] [cv_01 [1.57799069086]] [cv_02 [1.68275016323]] [cv_03 [1.78486246333]] [cv_04 [0.541050468461]] [potential [3.422415464]]]
[[time [872.742]] [cv_00 [16.3591300866]] [cv_01 [1.58876844111]] [cv_02 [1.62706435625]] [cv_03 [1.26401231277]] [cv_04 [0.578033406403]] [potential [2.727746583]]]
[[time [873.744]] [cv_00 [16.6518221005]] [cv_01 [1.55333731015]] [cv_02 [1.67101821811]] [cv_03 [1.38783818588]] [cv_04 [0.594998612954]] [potential [1.624673869]]]
[[time [874.746]] [cv_00 [16.7303042202]] [cv_01 [1.54701448017]] [cv_02 [1.65883727063]] [cv_03 [1.21885084202]] [cv_04 [0.546240552162]] [potential [0.8488479448]]]
[[time [875.748]] [cv_00 [16.2731380658]] [cv_01 [1.59202254298]] [cv_02 [1.65590785761]] [cv_03 [1.48007345071]] [cv_04 [0.628257128052]] [potential [3.327615303]]]
[[time [876.75]] [cv_00 [16.2179204046]] [cv_01 [1.60375190458]] [cv_02 [1.64791159273]] [cv_03 [1.21828088557]] [cv_04 [0.551992240988]] [potential [3.600098752]]]
[[time [877.752]] [cv_00 [16.7156112433]] [cv_01 [1.57795152937]] [cv_02 [1.63455146165]] [cv_03 [1.12740512545]] [cv_04 [0.554297859703]] [potential [0.9438339902]]]
[[time [878.754]] [cv_00 [16.4072510282]] [cv_01 [1.58142152113]] [cv_02 [1.64484821506]] [cv_03 [1.43122120376]] [cv_04 [0.55126178497]] [potential [3.81489442]]]
[[time [879.756]] [cv_00 [16.7352661781]] [cv_01 [1.58476777731]] [cv_02 [1.66529611572]] [cv_03 [1.42629383485]] [cv_04 [0.528911570074]] [potential [1.696704827]]]
[[time [880.758]] [cv_00 [16.63401079]] [cv_01 [1.54210237374]] [cv_02 [1.68016958248]] [cv_03 [1.28645228058]] [cv_04 [0.559150771327]] [potential [1.390046422]]]
[[time [881.76]] [cv_00 [16.3234849449]] [cv_01 [1.59284609325]] [cv_02 [1.65573282174]] [cv_03 [1.3030254893]] [cv_04 [0.499494259576]] [potential [4.285571393]]]
[[time [882.762]] [cv_00 [16.4538473382]] [cv_01 [1.60622836637]] [cv_02 [1.64820788247]] [cv_03 [1.60644078427]] [cv_04 [0.504486970511]] [potential [2.119025411]]]
[[time [883.764]] [cv_00 [16.3084818584]] [cv_01 [1.57904122412]] [cv_02 [1.66018837784]] [cv_03 [1.49314224863]] [cv_04 [0.448338738348]] [potential [3.628032327]]]
[[time [884.766]] [cv_00 [16.7874199657]] [cv_01 [1.56992345718]] [cv_02 [1.65752696075]] [cv_03 [1.26366710514]] [cv_04 [0.496914997999]] [potential [1.657207919]]]
[[time [885.768]] [cv_00 [16.2327380571]] [cv_01 [1.60633420417]] [cv_02 [1.65961442948]] [cv_03 [1.67328428761]] [cv_04 [0.508071747079]] [potential [3.391022403]]]
[[time [886.77]] [cv_00 [16.4875638805]] [cv_01 [1.56860267273]] [cv_02 [1.65877453371]] [cv_03 [1.97733053721]] [cv_04 [0.517932285319]] [potential [1.814813333]]]
[[time [887.772]] [cv_00 [16.6301733765]] [cv_01 [1.60235881266]] [cv_02 [1.67918815131]] [cv_03 [1.64922188983]] [cv_04 [0.449144742778]] [potential [1.619149351]]]
[[time [888.774]] [cv_00 [16.6619552204]] [cv_01 [1.57319532991]] [cv_02 [1.65130432318]] [cv_03 [1.8274245035]] [cv_04 [0.511576918003]] [potential [2.233570099]]]
[[time [889.776]] [cv_00 [16.3697924768]] [cv_01 [1.60109961749]] [cv_02 [1.64992177887]] [cv_03 [1.70013161923]] [cv_04 [0.592939075207]] [potential [3.704145639]]]
[[time [890.778]] [cv_00 [16.5307406105]] [cv_01 [1.62226723042]] [cv_02 [1.66905147222]] [cv_03 [1.45836010188]] [cv_04 [0.524924403832]] [potential [1.519869841]]]
[[time [891.78]] [cv_00 [16.430086792]] [cv_01 [1.60391150338]] [cv_02 [1.66196974118]] [cv_03 [1.28559416705]] [cv_04 [0.551064109757]] [potential [3.689040519]]]
[[time [892.782]] [cv_00 [16.2988181736]] [cv_01 [1.60854661461]] [cv_02 [1.69948161197]] [cv_03 [1.44292948277]] [cv_04 [0.496519683835]] [potential [2.619262379]]]
[[time [893.784]] [cv_00 [16.2763004174]] [cv_01 [1.57475671111]] [cv_02 [1.66451629045]] [cv_03 [1.62001955661]] [cv_04 [0.449003633925]] [potential [3.713413422]]]
[[time [894.786]] [cv_00 [16.7098975523]] [cv_01 [1.58541206452]] [cv_02 [1.64843298936]] [cv_03 [1.37767193237]] [cv_04 [0.466914243741]] [potential [2.457838972]]]
[[time [895.788]] [cv_00 [16.5053482973]] [cv_01 [1.61090034225]] [cv_02 [1.59983144595]] [cv_03 [1.26810755139]] [cv_04 [0.56096846339]] [potential [1.004100387]]]
[[time [896.79]] [cv_00 [16.2932518758]] [cv_01 [1.60041850933]] [cv_02 [1.64627810088]] [cv_03 [1.36919123796]] [cv_04 [0.601004263986]] [potential [4.444806661]]]
[[time [897.792]] [cv_00 [16.8294112346]] [cv_01 [1.57358155929]] [cv_02 [1.6500488898]] [cv_03 [1.15447478656]] [cv_04 [0.549470105565]] [potential [1.197239437]]]
[[time [898.794]] [cv_00 [16.2954389593]] [cv_01 [1.64975957395]] [cv_02 [1.62968358269]] [cv_03 [1.11485247281]] [cv_04 [0.462017066508]] [potential [1.659160108]]]
[[time [899.796]] [cv_00 [16.8317704605]] [cv_01 [1.58554118404]] [cv_02 [1.62401666707]] [cv_03 [1.36424521124]] [cv_04 [0.652112225351]] [potential [0.977441142]]]
[[time [900.798]] [cv_00 [16.6493434313]] [cv_01 [1.61028010121]] [cv_02 [1.64389075766]] [cv_03 [1.38401307702]] [cv_04 [0.633221586321]] [potential [2.109684664]]]
[[time [901.8]] [cv_00 [16.8161283137]] [cv_01 [1.60398143721]] [cv_02 [1.64186933842]] [cv_03 [1.18894024095]] [cv_04 [0.565163928556]] [potential [1.09582649]]]
[[time [902.802]] [cv_00 [16.486883231]] [cv_01 [1.62151997248]] [cv_02 [1.62104773104]] [cv_03 [1.09396843289]] [cv_04 [0.66340843201]] [potential [1.112956217]]]
[[time [903.804]] [cv_00 [16.6528328096]] [cv_01 [1.58252730063]] [cv_02 [1.68407762717]] [cv_03 [1.31803094695]] [cv_04 [0.563499211993]] [potential [2.600111535]]]
[[time [904.806]] [cv_00 [16.5344496662]] [cv_01 [1.61423149086]] [cv_02 [1.65284091578]] [cv_03 [1.28412349142]] [cv_04 [0.629798654692]] [potential [2.909500955]]]
[[time [905.808]] [cv_00 [16.5649649062]] [cv_01 [1.56292700977]] [cv_02 [1.67557857815]] [cv_03 [1.3541918449]] [cv_04 [0.555325461841]] [potential [3.881796574]]]
[[time [906.81]] [cv_00 [16.7812215556]] [cv_01 [1.5761823501]] [cv_02 [1.65353363743]] [cv_03 [1.3221838421]] [cv_04 [0.566742714652]] [potential [3.126264233]]]
[[time [907.812]] [cv_00 [16.2843219368]] [cv_01 [1.60658422245]] [cv_02 [1.63911019988]] [cv_03 [1.39472173512]] [cv_04 [0.58974434095]] [potential [4.189127193]]]
[[time [908.814]] [cv_00 [16.9072265274]] [cv_01 [1.58107677023]] [cv_02 [1.67103030705]] [cv_03 [1.41169013506]] [cv_04 [0.504488905202]] [potential [1.407311372]]]
[[time [909.816]] [cv_00 [16.4992316334]] [cv_01 [1.61475615835]] [cv_02 [1.6824337979]] [cv_03 [1.69345372061]] [cv_04 [0.534072100422]] [potential [2.371296893]]]
[[time [910.818]] [cv_00 [16.2850059516]] [cv_01 [1.60577241379]] [cv_02 [1.65526549467]] [cv_03 [1.87132145957]] [cv_04 [0.613115810929]] [potential [3.602265315]]]
[[time [911.82]] [cv_00 [16.5275185185]] [cv_01 [1.60942251739]] [cv_02 [1.65584269001]] [cv_03 [1.82288754005]] [cv_04 [0.498553248552]] [potential [3.287215943]]]
[[time [912.822]] [cv_00 [16.7181786046]] [cv_01 [1.61992989607]] [cv_02 [1.64170862637]] [cv_03 [1.58456293354]] [cv_04 [0.594072713454]] [potential [1.072193099]]]
[[time [913.824]] [cv_00 [16.5000480828]] [cv_01 [1.59572338367]] [cv_02 [1.67748783805]] [cv_03 [1.69214603851]] [cv_04 [0.614665831914]] [potential [3.987969605]]]
[[time [914.826]] [cv_00 [16.5118754084]] [cv_01 [1.56882619545]] [cv_02 [1.68966400165]] [cv_03 [1.83695134429]] [cv_04 [0.511876588549]] [potential [2.590590344]]]
[[time [915.828]] [cv_00 [16.6943438512]] [cv_01 [1.57673356102]] [cv_02 [1.67839261883]] [cv_03 [1.88974023569]] [cv_04 [0.547410633437]] [potential [2.099253926]]]
[[time [916.83]] [cv_00 [16.6815618384]] [cv_01 [1.56831293342]] [cv_02 [1.64847330548]] [cv_03 [1.62238284797]] [cv_04 [0.586731600229]] [potential [2.4877234]]]
[[time [917.832]] [cv_00 [16.546298405]] [cv_01 [1.56417531294]] [cv_02 [1.68513208461]] [cv_03 [1.89732745788]] [cv_04 [0.504073837374]] [potential [2.446023954]]]
[[time [918.834]] [cv_00 [16.6418647405]] [cv_01 [1.60359570143]] [cv_02 [1.67405156705]] [cv_03 [1.84045963639]] [cv_04 [0.583898478984]] [potential [3.243123604]]]
[[time [919.836]] [cv_00 [16.8983609042]] [cv_01 [1.57879817037]] [cv_02 [1.66794676715]] [cv_03 [1.79936079234]] [cv_04 [0.598953355654]] [potential [1.137289248]]]
[[time [920.838]] [cv_00 [16.6651173957]] [cv_01 [1.55625001773]] [cv_02 [1.66943866975]] [cv_03 [1.64671457288]] [cv_04 [0.556456607848]] [potential [2.352692106]]]
[[time [921.84]] [cv_00 [16.3806825778]] [cv_01 [1.59871682358]] [cv_02 [1.70551364341]] [cv_03 [1.38695412635]] [cv_04 [0.518373162956]] [potential [2.636302802]]]
[[time [922.842]] [cv_00 [16.6535649465]] [cv_01 [1.56572905053]] [cv_02 [1.65457393819]] [cv_03 [1.43407353073]] [cv_04 [0.503309954744]] [potential [3.836220258]]]
[[time [923.844]] [cv_00 [16.560347565]] [cv_01 [1.60080883302]] [cv_02 [1.67270650384]] [cv_03 [1.50072076847]] [cv_04 [0.57396406793]] [potential [3.491807529]]]
[[time [924.846]] [cv_00 [16.624323241]] [cv_01 [1.58768979503]] [cv_02 [1.67896803097]] [cv_03 [1.91963997966]] [cv_04 [0.515081343477]] [potential [3.145825552]]]
[[time [925.848]] [cv_00 [16.3823846807]] [cv_01 [1.55967095595]] [cv_02 [1.6752952031]] [cv_03 [1.83794466719]] [cv_04 [0.596449038817]] [potential [3.757005508]]]
[[time [926.85]] [cv_00 [16.9746553277]] [cv_01 [1.60170897568]] [cv_02 [1.67141579658]] [cv_03 [1.75515737113]] [cv_04 [0.616553838276]] [potential [0.7725555409]]]
[[time [927.852]] [cv_00 [16.6977214238]] [cv_01 [1.58377820975]] [cv_02 [1.68579503649]] [cv_03 [1.79345385838]] [cv_04 [0.555543487754]] [potential [3.357041696]]]
[[time [928.854]] [cv_00 [16.6863924445]] [cv_01 [1.56824633138]] [cv_02 [1.67432773361]] [cv_03 [1.43738416564]] [cv_04 [0.534018723133]] [potential [3.599166914]]]
[[time [929.856]] [cv_00 [16.3457538732]] [cv_01 [1.57049469907]] [cv_02 [1.66463132227]] [cv_03 [1.59201139906]] [cv_04 [0.616772292879]] [potential [4.220110108]]]
[[time [930.858]] [cv_00 [16.7320857216]] [cv_01 [1.59269833423]] [cv_02 [1.65519378769]] [cv_03 [1.69408071902]] [cv_04 [0.545870804786]] [potential [3.335434719]]]
[[time [931.86]] [cv_00 [16.5319944509]] [cv_01 [1.58493167148]] [cv_02 [1.70236234723]] [cv_03 [1.70527846897]] [cv_04 [0.532424084168]] [potential [2.82207883]]]
[[time [932.862]] [cv_00 [16.450721235]] [cv_01 [1.61197162824]] [cv_02 [1.67444251733]] [cv_03 [2.05112187575]] [cv_04 [0.671657856908]] [potential [1.382395824]]]
[[time [933.864]] [cv_00 [16.3705502774]] [cv_01 [1.57379367019]] [cv_02 [1.63424539324]] [cv_03 [1.71834529173]] [cv_04 [0.538132386629]] [potential [3.663104176]]]
[[time [934.866]] [cv_00 [16.6659752484]] [cv_01 [1.59826259898]] [cv_02 [1.67642185307]] [cv_03 [2.01112398915]] [cv_04 [0.58209336127]] [potential [1.7589099]]]
[[time [935.868]] [cv_00 [16.5880014524]] [cv_01 [1.56677687386]] [cv_02 [1.64749935694]] [cv_03 [2.06604521236]] [cv_04 [0.47008778565]] [potential [1.093511834]]]
[[time [936.87]] [cv_00 [16.8558562743]] [cv_01 [1.5887074478]] [cv_02 [1.67496987767]] [cv_03 [2.01930015251]] [cv_04 [0.475699294414]] [potential [0.8992065444]]]
[[time [937.872]] [cv_00 [16.4671772106]] [cv_01 [1.59301639046]] [cv_02 [1.68502636893]] [cv_03 [2.0706187807]] [cv_04 [0.544539177098]] [potential [1.793411898]]]
[[time [938.874]] [cv_00 [17.0103620686]] [cv_01 [1.58288477524]] [cv_02 [1.67602019429]] [cv_03 [1.95885084876]] [cv_04 [0.551965228893]] [potential [0.7317743521]]]
[[time [939.876]] [cv_00 [16.6432910047]] [cv_01 [1.61730195448]] [cv_02 [1.68280046897]] [cv_03 [1.98326183992]] [cv_04 [0.628439193323]] [potential [1.878089606]]]
[[time [940.878]] [cv_00 [16.8545415073]] [cv_01 [1.57334752216]] [cv_02 [1.65867215246]] [cv_03 [1.68455702147]] [cv_04 [0.648990796837]] [potential [2.046066475]]]
[[time [941.88]] [cv_00 [16.2945509271]] [cv_01 [1.62147454213]] [cv_02 [1.65307761849]] [cv_03 [1.6002595298]] [cv_04 [0.52035113245]] [potential [3.213738684]]]
[[time [942.882]] [cv_00 [16.5980170715]] [cv_01 [1.59334637822]] [cv_02 [1.67866623753]] [cv_03 [1.47604636238]] [cv_04 [0.509034553954]] [potential [3.843933052]]]
[[time [943.884]] [cv_00 [16.1874778219]] [cv_01 [1.58332162815]] [cv_02 [1.64276996779]] [cv_03 [1.20488300354]] [cv_04 [0.598954623037]] [potential [4.479652308]]]
[[time [944.886]] [cv_00 [16.3494127847]] [cv_01 [1.60220076653]] [cv_02 [1.66322575304]] [cv_03 [1.22062765128]] [cv_04 [0.577657916862]] [potential [4.405655073]]]
[[time [945.888]] [cv_00 [16.8304043356]] [cv_01 [1.57689004523]] [cv_02 [1.69058466088]] [cv_03 [1.33734349548]] [cv_04 [0.531102015595]] [potential [1.878423206]]]
[[time [946.89]] [cv_00 [16.3401608008]] [cv_01 [1.57486187244]] [cv_02 [1.65128845348]] [cv_03 [1.411082893]] [cv_04 [0.533037649498]] [potential [5.862467099]]]
[[time [947.892]] [cv_00 [16.3719690466]] [cv_01 [1.59840832652]] [cv_02 [1.63644658209]] [cv_03 [1.34854355011]] [cv_04 [0.594235765686]] [potential [5.268905232]]]
[[time [948.894]] [cv_00 [16.2351989787]] [cv_01 [1.61645129683]] [cv_02 [1.6912940728]] [cv_03 [1.79233996746]] [cv_04 [0.562840364921]] [potential [3.371427979]]]
[[time [949.896]] [cv_00 [16.2496911857]] [cv_01 [1.5814532965]] [cv_02 [1.65050380806]] [cv_03 [1.88853724042]] [cv_04 [0.541838577397]] [potential [4.444654851]]]
[[time [950.898]] [cv_00 [16.3203733512]] [cv_01 [1.61773483515]] [cv_02 [1.64494989838]] [cv_03 [1.68004916325]] [cv_04 [0.556151056527]] [potential [3.706958558]]]
[[time [951.9]] [cv_00 [16.6514828966]] [cv_01 [1.59814639985]] [cv_02 [1.64791401519]] [cv_03 [1.73283252498]] [cv_04 [0.541457409534]] [potential [4.314367611]]]
[[time [952.902]] [cv_00 [16.3411801352]] [cv_01 [1.58911671576]] [cv_02 [1.68866315669]] [cv_03 [1.43038544859]] [cv_04 [0.547341126486]] [potential [4.849298066]]]
[[time [953.904]] [cv_00 [16.8202011865]] [cv_01 [1.57138249974]] [cv_02 [1.64646781916]] [cv_03 [1.28851498217]] [cv_04 [0.550689819652]] [potential [3.075048549]]]
[[time [954.906]] [cv_00 [16.4809723399]] [cv_01 [1.6298171168]] [cv_02 [1.65629700382]] [cv_03 [1.12870021238]] [cv_04 [0.518348283102]] [potential [1.707267516]]]
[[time [955.908]] [cv_00 [16.3094476385]] [cv_01 [1.58814015674]] [cv_02 [1.65760791297]] [cv_03 [1.23765790715]] [cv_04 [0.50677899596]] [potential [5.607048715]]]
[[time [956.91]] [cv_00 [16.572873003]] [cv_01 [1.57360202196]] [cv_02 [1.65624826598]] [cv_03 [1.18715015654]] [cv_04 [0.469919347296]] [potential [3.67499831]]]
[[time [957.912]] [cv_00 [16.2272850084]] [cv_01 [1.59219885841]] [cv_02 [1.67780020641]] [cv_03 [1.26272399035]] [cv_04 [0.494047663817]] [potential [5.076729729]]]
[[time [958.914]] [cv_00 [16.4743494628]] [cv_01 [1.61106388361]] [cv_02 [1.64967945275]] [cv_03 [1.16678560108]] [cv_04 [0.470542133307]] [potential [3.437887681]]]
[[time [959.916]] [cv_00 [16.2951568312]] [cv_01 [1.58311503033]] [cv_02 [1.6879884261]] [cv_03 [1.29285659216]] [cv_04 [0.591782411687]] [potential [4.862870288]]]
[[time [960.918]] [cv_00 [16.5032140385]] [cv_01 [1.56519869771]] [cv_02 [1.66855224249]] [cv_03 [1.33345121761]] [cv_04 [0.45730859533]] [potential [5.424043288]]]
[[time [961.92]] [cv_00 [16.3474246434]] [cv_01 [1.56621020072]] [cv_02 [1.62902310019]] [cv_03 [1.29866392686]] [cv_04 [0.524262810443]] [potential [4.268389591]]]
[[time [962.922]] [cv_00 [16.5982907655]] [cv_01 [1.6126472167]] [cv_02 [1.65597935603]] [cv_03 [1.24943521172]] [cv_04 [0.592437229951]] [potential [3.701844364]]]
[[time [963.924]] [cv_00 [16.7817809215]] [cv_01 [1.60049765202]] [cv_02 [1.61232777195]] [cv_03 [1.24154217743]] [cv_04 [0.584424552288]] [potential [1.388049441]]]
[[time [964.926]] [cv_00 [16.6877214341]] [cv_01 [1.59623891305]] [cv_02 [1.62967831661]] [cv_03 [1.11715557427]] [cv_04 [0.482281446106]] [potential [2.093493187]]]
[[time [965.928]] [cv_00 [16.4127893909]] [cv_01 [1.60449570434]] [cv_02 [1.63692576621]] [cv_03 [1.05108655934]] [cv_04 [0.478142018134]] [potential [2.884820131]]]
[[time [966.93]] [cv_00 [16.797730817]] [cv_01 [1.5918483079]] [cv_02 [1.61359781223]] [cv_03 [1.14779649663]] [cv_04 [0.560732335125]] [potential [1.583100089]]]
[[time [967.932]] [cv_00 [16.6889060869]] [cv_01 [1.62884322319]] [cv_02 [1.63392789044]] [cv_03 [1.50265720567]] [cv_04 [0.492118252222]] [potential [1.236370379]]]
[[time [968.934]] [cv_00 [16.5021749217]] [cv_01 [1.59675925199]] [cv_02 [1.61240617893]] [cv_03 [1.27062552393]] [cv_04 [0.633856053191]] [potential [3.128073415]]]
[[time [969.936]] [cv_00 [16.6611308248]] [cv_01 [1.59802756782]] [cv_02 [1.63349939677]] [cv_03 [1.44124352815]] [cv_04 [0.543660616334]] [potential [3.600851706]]]
[[time [970.938]] [cv_00 [16.6026367659]] [cv_01 [1.61244946335]] [cv_02 [1.62356404277]] [cv_03 [1.27787027547]] [cv_04 [0.537071535136]] [potential [3.362485221]]]
[[time [971.94]] [cv_00 [16.3238129564]] [cv_01 [1.6242581024]] [cv_02 [1.62447902926]] [cv_03 [1.61366708126]] [cv_04 [0.560415607999]] [potential [2.551141006]]]
[[time [972.942]] [cv_00 [16.5785750672]] [cv_01 [1.63431866456]] [cv_02 [1.65107555865]] [cv_03 [1.66360947432]] [cv_04 [0.616001377482]] [potential [2.097261364]]]
[[time [973.944]] [cv_00 [16.5524282436]] [cv_01 [1.61554988373]] [cv_02 [1.6245819298]] [cv_03 [1.30093432146]] [cv_04 [0.546365160202]] [potential [3.727775468]]]
[[time [974.946]] [cv_00 [16.9471049707]] [cv_01 [1.59200913586]] [cv_02 [1.65207714655]] [cv_03 [1.59207939218]] [cv_04 [0.590837309172]] [potential [1.406492156]]]
[[time [975.948]] [cv_00 [16.9038883302]] [cv_01 [1.57762897656]] [cv_02 [1.63453506179]] [cv_03 [1.44600947695]] [cv_04 [0.628702575093]] [potential [1.898947295]]]
[[time [976.95]] [cv_00 [16.3258839746]] [cv_01 [1.57348353302]] [cv_02 [1.64682107642]] [cv_03 [1.55111099695]] [cv_04 [0.55737632536]] [potential [4.891779068]]]
[[time [977.952]] [cv_00 [16.5596685071]] [cv_01 [1.58773721026]] [cv_02 [1.62945644591]] [cv_03 [1.05909444997]] [cv_04 [0.521838190427]] [potential [2.874809878]]]
[[time [978.954]] [cv_00 [16.6711735312]] [cv_01 [1.59189148781]] [cv_02 [1.63300118632]] [cv_03 [1.23107951063]] [cv_04 [0.481942620768]] [potential [4.516948587]]]
[[time [979.956]] [cv_00 [16.6417908002]] [cv_01 [1.58004610852]] [cv_02 [1.68690876538]] [cv_03 [1.3801372779]] [cv_04 [0.47015671607]] [potential [4.17833501]]]
[[time [980.958]] [cv_00 [16.9406501458]] [cv_01 [1.58946881698]] [cv_02 [1.64603953206]] [cv_03 [1.38842715422]] [cv_04 [0.638040646464]] [potential [2.281958159]]]
[[time [981.96]] [cv_00 [16.802534514]] [cv_01 [1.5720893342]] [cv_02 [1.65558708615]] [cv_03 [1.29635023452]] [cv_04 [0.664489625699]] [potential [3.897806635]]]
[[time [982.962]] [cv_00 [16.9380681688]] [cv_01 [1.5677684125]] [cv_02 [1.63691125775]] [cv_03 [1.47146195146]] [cv_04 [0.613926329271]] [potential [1.940502864]]]
[[time [983.964]] [cv_00 [16.8999301459]] [cv_01 [1.58291328604]] [cv_02 [1.69747766585]] [cv_03 [1.73294700451]] [cv_04 [0.561547256676]] [potential [1.348880262]]]
[[time [984.966]] [cv_00 [16.4459171034]] [cv_01 [1.60104072201]] [cv_02 [1.69171111062]] [cv_03 [1.83259094834]] [cv_04 [0.588642283675]] [potential [4.320659149]]]
[[time [985.968]] [cv_00 [16.8630028815]] [cv_01 [1.59119183515]] [cv_02 [1.68695861659]] [cv_03 [1.40956715314]] [cv_04 [0.570644591753]] [potential [2.339336561]]]
[[time [986.97]] [cv_00 [16.5497934144]] [cv_01 [1.54751802774]] [cv_02 [1.66349125535]] [cv_03 [1.16330456355]] [cv_04 [0.477995436528]] [potential [2.405153252]]]
[[time [987.972]] [cv_00 [16.39682076]] [cv_01 [1.55916318134]] [cv_02 [1.69084684871]] [cv_03 [1.20885972736]] [cv_04 [0.530534395168]] [potential [3.065030627]]]
[[time [988.974]] [cv_00 [16.3178179594]] [cv_01 [1.55378799399]] [cv_02 [1.65040516]] [cv_03 [1.15211835831]] [cv_04 [0.487878193755]] [potential [3.297511487]]]
[[time [989.976]] [cv_00 [16.1930998966]] [cv_01 [1.59327326951]] [cv_02 [1.68049081299]] [cv_03 [1.1516571658]] [cv_04 [0.581042922132]] [potential [4.466353396]]]
[[time [990.978]] [cv_00 [16.520880707]] [cv_01 [1.59961423276]] [cv_02 [1.68656606946]] [cv_03 [1.2110837311]] [cv_04 [0.565712207277]] [potential [3.617260075]]]
[[time [991.98]] [cv_00 [16.3391963839]] [cv_01 [1.60212289212]] [cv_02 [1.68060436569]] [cv_03 [1.13460435248]] [cv_04 [0.620596136822]] [potential [3.734841349]]]
[[time [992.982]] [cv_00 [16.4275792947]] [cv_01 [1.56571903533]] [cv_02 [1.66777515391]] [cv_03 [1.15512714504]] [cv_04 [0.715581701247]] [potential [3.311141642]]]
[[time [993.984]] [cv_00 [16.4391423403]] [cv_01 [1.57360460543]] [cv_02 [1.68526617627]] [cv_03 [1.24813966637]] [cv_04 [0.686132044126]] [potential [4.57630588]]]
[[time [994.986]] [cv_00 [16.6623838123]] [cv_01 [1.58021251499]] [cv_02 [1.67812978464]] [cv_03 [1.10898267642]] [cv_04 [0.538339259044]] [potential [2.703746608]]]
[[time [995.988]] [cv_00 [16.3574700415]] [cv_01 [1.60838129482]] [cv_02 [1.65878540634]] [cv_03 [1.13264807217]] [cv_04 [0.664903963096]] [potential [4.279547292]]]
[[time [996.99]] [cv_00 [16.5539382458]] [cv_01 [1.57086955324]] [cv_02 [1.71804267962]] [cv_03 [1.15796251735]] [cv_04 [0.670151323571]] [potential [1.219751442]]]
[[time [997.992]] [cv_00 [16.799950696]] [cv_01 [1.6055384116]] [cv_02 [1.6722171214]] [cv_03 [1.29807882936]] [cv_04 [0.658459422184]] [potential [2.773367734]]]
[[time [998.994]] [cv_00 [16.8364604357]] [cv_01 [1.59916228832]] [cv_02 [1.687104139]] [cv_03 [1.17184324599]] [cv_04 [0.68364893769]] [potential [1.287442394]]]
[[time [999.996]] [cv_00 [17.0449826959]] [cv_01 [1.61069639426]] [cv_02 [1.68251769404]] [cv_03 [1.47875445213]] [cv_04 [0.693593039839]] [potential [0.6132025717]]]
[[time [1000.998]] [cv_00 [16.77691074]] [cv_01 [1.59536427361]] [cv_02 [1.69285594529]] [cv_03 [1.19697020983]] [cv_04 [0.634217231853]] [potential [2.15137048]]]
[[time [1002]] [cv_00 [17.1436269899]] [cv_01 [1.57024709458]] [cv_02 [1.68891347659]] [cv_03 [1.39722751099]] [cv_04 [0.718143375783]] [potential [0.5138045693]]]
[[time [1003.002]] [cv_00 [16.9682603976]] [cv_01 [1.5910628966]] [cv_02 [1.67028600101]] [cv_03 [1.23993127116]] [cv_04 [0.739928240387]] [potential [1.665954053]]]
[[time [1004.004]] [cv_00 [16.8682117939]] [cv_01 [1.58989255018]] [cv_02 [1.67011171833]] [cv_03 [1.23786388166]] [cv_04 [0.790364672903]] [potential [2.326940175]]]
[[time [1005.006]] [cv_00 [16.8447056591]] [cv_01 [1.60238895641]] [cv_02 [1.69849194678]] [cv_03 [1.43539778277]] [cv_04 [0.800270977861]] [potential [1.085783721]]]
[[time [1006.008]] [cv_00 [16.7924023767]] [cv_01 [1.59482273781]] [cv_02 [1.68830705439]] [cv_03 [1.43285162216]] [cv_04 [0.709764199832]] [potential [2.806863528]]]
[[time [1007.01]] [cv_00 [16.8655909433]] [cv_01 [1.56860015437]] [cv_02 [1.68526691285]] [cv_03 [1.40934550475]] [cv_04 [0.741023865201]] [potential [2.498711054]]]
[[time [1008.012]] [cv_00 [17.0062493868]] [cv_01 [1.60215971087]] [cv_02 [1.69999877928]] [cv_03 [1.1966970352]] [cv_04 [0.770281398322]] [potential [0.9032496672]]]
[[time [1009.014]] [cv_00 [17.1033982327]] [cv_01 [1.55711293905]] [cv_02 [1.67165083039]] [cv_03 [1.38238764046]] [cv_04 [0.76801400229]] [potential [1.069094767]]]
[[time [1010.016]] [cv_00 [16.7721940815]] [cv_01 [1.57486805678]] [cv_02 [1.67125418751]] [cv_03 [1.23924594645]] [cv_04 [0.709641969159]] [potential [4.23361199]]]
[[time [1011.018]] [cv_00 [16.660157014]] [cv_01 [1.5766964364]] [cv_02 [1.69196201362]] [cv_03 [1.36035859813]] [cv_04 [0.717586336166]] [potential [4.025035054]]]
[[time [1012.02]] [cv_00 [16.56592312]] [cv_01 [1.59107211409]] [cv_02 [1.7157274668]] [cv_03 [1.55830658056]] [cv_04 [0.717464700494]] [potential [1.304379661]]]
[[time [1013.022]] [cv_00 [16.3726348696]] [cv_01 [1.58038482614]] [cv_02 [1.67967697597]] [cv_03 [1.59335597901]] [cv_04 [0.661621911033]] [potential [4.577573837]]]
[[time [1014.024]] [cv_00 [16.8733023927]] [cv_01 [1.59372761802]] [cv_02 [1.68131962372]] [cv_03 [1.49089965262]] [cv_04 [0.782666519842]] [potential [2.3005376]]]
[[time [1015.026]] [cv_00 [16.9907507124]] [cv_01 [1.58440990043]] [cv_02 [1.66515096515]] [cv_03 [1.65463737893]] [cv_04 [0.664837171489]] [potential [1.71783055]]]
[[time [1016.028]] [cv_00 [16.7252537813]] [cv_01 [1.61093024506]] [cv_02 [1.6677064679]] [cv_03 [1.62111862289]] [cv_04 [0.672412948262]] [potential [3.094911116]]]
[[time [1017.03]] [cv_00 [16.986508501]] [cv_01 [1.58352474991]] [cv_02 [1.68578091682]] [cv_03 [1.71680982893]] [cv_04 [0.848857134768]] [potential [0.8782081681]]]
[[time [1018.032]] [cv_00 [16.9322249223]] [cv_01 [1.59237558999]] [cv_02 [1.67289781744]] [cv_03 [1.7426249145]] [cv_04 [0.719729469827]] [potential [2.366067876]]]
[[time [1019.034]] [cv_00 [16.7762620714]] [cv_01 [1.60901368511]] [cv_02 [1.66697858162]] [cv_03 [1.52491589394]] [cv_04 [0.754417328947]] [potential [2.738250847]]]
[[time [1020.036]] [cv_00 [16.6199304578]] [cv_01 [1.60202011075]] [cv_02 [1.67708279116]] [cv_03 [1.62730580035]] [cv_04 [0.699765095886]] [potential [4.171325569]]]
[[time [1021.038]] [cv_00 [17.1459020765]] [cv_01 [1.6218945122]] [cv_02 [1.69257345594]] [cv_03 [1.67388890518]] [cv_04 [0.778765982731]] [potential [0.437198393]]]
[[time [1022.04]] [cv_00 [16.8504593503]] [cv_01 [1.5752293754]] [cv_02 [1.65557068177]] [cv_03 [1.69372973672]] [cv_04 [0.798535458448]] [potential [2.352621416]]]
[[time [1023.042]] [cv_00 [16.8358033429]] [cv_01 [1.5825023806]] [cv_02 [1.69884892284]] [cv_03 [1.63594874612]] [cv_04 [0.75087615025]] [potential [1.986830836]]]
[[time [1024.044]] [cv_00 [17.0970207035]] [cv_01 [1.54727366129]] [cv_02 [1.66966465478]] [cv_03 [1.66368816379]] [cv_04 [0.65980154239]] [potential [0.7002333347]]]
[[time [1025.046]] [cv_00 [17.1519403871]] [cv_01 [1.58905018396]] [cv_02 [1.69139342845]] [cv_03 [1.53451592906]] [cv_04 [0.826757465974]] [potential [0.978504524]]]
[[time [1026.048]] [cv_00 [17.1152545251]] [cv_01 [1.58408062982]] [cv_02 [1.67877486619]] [cv_03 [1.58684490318]] [cv_04 [0.823159874382]] [potential [1.574769945]]]
[[time [1027.05]] [cv_00 [17.1086600189]] [cv_01 [1.57970010787]] [cv_02 [1.67305408713]] [cv_03 [1.65385185346]] [cv_04 [0.75924037237]] [potential [2.07996795]]]
[[time [1028.052]] [cv_00 [17.0536000296]] [cv_01 [1.58259170692]] [cv_02 [1.68161661327]] [cv_03 [1.4281709102]] [cv_04 [0.744366584418]] [potential [2.621503406]]]
[[time [1029.054]] [cv_00 [16.86678258]] [cv_01 [1.57091710011]] [cv_02 [1.66576984777]] [cv_03 [1.59756691856]] [cv_04 [0.641936738344]] [potential [3.804445548]]]
[[time [1030.056]] [cv_00 [17.1191716248]] [cv_01 [1.57495675675]] [cv_02 [1.67604479374]] [cv_03 [1.25048546984]] [cv_04 [0.632779544015]] [potential [1.465048708]]]
[[time [1031.058]] [cv_00 [17.0207275264]] [cv_01 [1.60040153118]] [cv_02 [1.6708443884]] [cv_03 [1.42007879896]] [cv_04 [0.706174298111]] [potential [2.988450204]]]
[[time [1032.06]] [cv_00 [16.405404871]] [cv_01 [1.58971360777]] [cv_02 [1.69745165502]] [cv_03 [1.54880007385]] [cv_04 [0.621965129866]] [potential [3.963609173]]]
[[time [1033.062]] [cv_00 [16.7783611039]] [cv_01 [1.5912315176]] [cv_02 [1.70184635513]] [cv_03 [1.80908983799]] [cv_04 [0.71628368372]] [potential [2.146114974]]]
[[time [1034.064]] [cv_00 [16.7570757542]] [cv_01 [1.59710356349]] [cv_02 [1.70598336086]] [cv_03 [1.57624137658]] [cv_04 [0.720569882178]] [potential [2.40552321]]]
[[time [1035.066]] [cv_00 [17.0420545652]] [cv_01 [1.59622432922]] [cv_02 [1.6609038125]] [cv_03 [1.37562341748]] [cv_04 [0.718508020196]] [potential [2.936007655]]]
[[time [1036.068]] [cv_00 [17.0276078986]] [cv_01 [1.58796576376]] [cv_02 [1.70008639001]] [cv_03 [1.30444460506]] [cv_04 [0.659481360177]] [potential [2.233104355]]]
[[time [1037.07]] [cv_00 [16.3975836404]] [cv_01 [1.58986948175]] [cv_02 [1.69394641783]] [cv_03 [1.08643469996]] [cv_04 [0.685080835866]] [potential [3.101854615]]]
[[time [1038.072]] [cv_00 [16.4631889293]] [cv_01 [1.56640253312]] [cv_02 [1.70151687269]] [cv_03 [1.30971116991]] [cv_04 [0.592056390374]] [potential [4.144089886]]]
[[time [1039.074]] [cv_00 [16.4401651074]] [cv_01 [1.61945518028]] [cv_02 [1.64315094266]] [cv_03 [1.20921519271]] [cv_04 [0.642940803219]] [potential [4.622082296]]]
[[time [1040.076]] [cv_00 [16.1638014593]] [cv_01 [1.60344342644]] [cv_02 [1.68434049091]] [cv_03 [1.25347396175]] [cv_04 [0.634797321211]] [potential [5.51945491]]]
[[time [1041.078]] [cv_00 [16.5778557765]] [cv_01 [1.61549043044]] [cv_02 [1.67320385992]] [cv_03 [1.3713578885]] [cv_04 [0.684308699569]] [potential [4.235169188]]]
[[time [1042.08]] [cv_00 [16.365109586]] [cv_01 [1.60337210503]] [cv_02 [1.63625029448]] [cv_03 [1.65148182508]] [cv_04 [0.708827404857]] [potential [3.907242593]]]
[[time [1043.082]] [cv_00 [16.6432902684]] [cv_01 [1.6264388016]] [cv_02 [1.68566739706]] [cv_03 [1.63017807316]] [cv_04 [0.755127352588]] [potential [2.196823952]]]
[[time [1044.084]] [cv_00 [16.4637380506]] [cv_01 [1.61084880312]] [cv_02 [1.64888931834]] [cv_03 [1.74280994193]] [cv_04 [0.766889987678]] [potential [3.773991146]]]
[[time [1045.086]] [cv_00 [16.7124241766]] [cv_01 [1.62222392434]] [cv_02 [1.65697718334]] [cv_03 [1.65504958937]] [cv_04 [0.736212975051]] [potential [3.098055983]]]
[[time [1046.088]] [cv_00 [16.9211632271]] [cv_01 [1.58447830393]] [cv_02 [1.66761603749]] [cv_03 [1.61432462388]] [cv_04 [0.815436168701]] [potential [3.437451126]]]
[[time [1047.09]] [cv_00 [16.4617876364]] [cv_01 [1.6185911879]] [cv_02 [1.68425790798]] [cv_03 [1.59268673938]] [cv_04 [0.790689349903]] [potential [2.923183488]]]
[[time [1048.092]] [cv_00 [16.5431069698]] [cv_01 [1.61972126822]] [cv_02 [1.65221367497]] [cv_03 [1.816005112]] [cv_04 [0.642760172995]] [potential [3.917945479]]]
[[time [1049.094]] [cv_00 [16.4030608588]] [cv_01 [1.60432192382]] [cv_02 [1.65322619303]] [cv_03 [1.66384598738]] [cv_04 [0.7121088745]] [potential [5.605676598]]]
[[time [1050.096]] [cv_00 [16.4039634358]] [cv_01 [1.63059710363]] [cv_02 [1.67853467719]] [cv_03 [1.37813221497]] [cv_04 [0.577935038634]] [potential [3.33603438]]]
[[time [1051.098]] [cv_00 [16.3815536435]] [cv_01 [1.62578102032]] [cv_02 [1.66349772658]] [cv_03 [1.6897715318]] [cv_04 [0.55043934849]] [potential [4.64515845]]]
[[time [1052.1]] [cv_00 [16.3057775467]] [cv_01 [1.58575049103]] [cv_02 [1.66877971157]] [cv_03 [1.64198313817]] [cv_04 [0.549327535988]] [potential [6.545992165]]]
[[time [1053.102]] [cv_00 [16.3298195068]] [cv_01 [1.55484749168]] [cv_02 [1.65606715502]] [cv_03 [1.47226186183]] [cv_04 [0.516888582478]] [potential [4.682538907]]]
[[time [1054.104]] [cv_00 [16.7693120802]] [cv_01 [1.60706757662]] [cv_02 [1.6594837172]] [cv_03 [1.4550235668]] [cv_04 [0.493255685024]] [potential [4.342566767]]]
[[time [1055.106]] [cv_00 [16.2924088424]] [cv_01 [1.58800349794]] [cv_02 [1.66499903652]] [cv_03 [1.19238839459]] [cv_04 [0.4234458687]] [potential [6.13660957]]]
[[time [1056.108]] [cv_00 [16.6079003826]] [cv_01 [1.54453342727]] [cv_02 [1.68178339682]] [cv_03 [1.13044537492]] [cv_04 [0.602012416615]] [potential [2.327914986]]]
[[time [1057.11]] [cv_00 [16.4116909306]] [cv_01 [1.61745522605]] [cv_02 [1.69040032966]] [cv_03 [1.14386799233]] [cv_04 [0.54298229832]] [potential [3.309698585]]]
[[time [1058.112]] [cv_00 [16.5154863631]] [cv_01 [1.59392485996]] [cv_02 [1.61888305433]] [cv_03 [1.1802191231]] [cv_04 [0.614151853088]] [potential [4.244713108]]]
[[time [1059.114]] [cv_00 [16.5563179983]] [cv_01 [1.60964406165]] [cv_02 [1.65601737238]] [cv_03 [1.28719094288]] [cv_04 [0.641214067827]] [potential [6.498750928]]]
[[time [1060.116]] [cv_00 [16.2174588594]] [cv_01 [1.60862689842]] [cv_02 [1.68762709504]] [cv_03 [1.09781770024]] [cv_04 [0.661315974003]] [potential [4.311786158]]]
[[time [1061.118]] [cv_00 [16.4144550482]] [cv_01 [1.57750448973]] [cv_02 [1.62165458876]] [cv_03 [1.12365102197]] [cv_04 [0.584089597274]] [potential [3.659571172]]]
[[time [1062.12]] [cv_00 [16.4236376363]] [cv_01 [1.59897446861]] [cv_02 [1.66350054056]] [cv_03 [1.17112349932]] [cv_04 [0.767743154683]] [potential [4.763268944]]]
[[time [1063.122]] [cv_00 [16.3136580482]] [cv_01 [1.59615883079]] [cv_02 [1.65167563505]] [cv_03 [1.10017945666]] [cv_04 [0.69318697528]] [potential [4.928928362]]]
[[time [1064.124]] [cv_00 [16.8970997365]] [cv_01 [1.58373203145]] [cv_02 [1.61773779807]] [cv_03 [0.990052657287]] [cv_04 [0.741191180455]] [potential [0.75392184]]]
[[time [1065.126]] [cv_00 [16.5226715529]] [cv_01 [1.57483667018]] [cv_02 [1.65493099283]] [cv_03 [1.02121392504]] [cv_04 [0.653697457538]] [potential [4.212553265]]]
[[time [1066.128]] [cv_00 [16.5483127447]] [cv_01 [1.5615950573]] [cv_02 [1.63163532079]] [cv_03 [1.33607080853]] [cv_04 [0.556470983386]] [potential [4.969922858]]]
[[time [1067.13]] [cv_00 [16.6243908821]] [cv_01 [1.53418725809]] [cv_02 [1.64144281185]] [cv_03 [1.28710724791]] [cv_04 [0.66974243785]] [potential [2.131296649]]]
[[time [1068.132]] [cv_00 [16.4677337965]] [cv_01 [1.56862769078]] [cv_02 [1.66192346423]] [cv_03 [1.2625406239]] [cv_04 [0.504885635419]] [potential [7.922997649]]]
[[time [1069.134]] [cv_00 [16.3879660507]] [cv_01 [1.56493616394]] [cv_02 [1.62093712137]] [cv_03 [1.56896271719]] [cv_04 [0.621982742348]] [potential [2.861174094]]]
[[time [1070.136]] [cv_00 [16.3372158198]] [cv_01 [1.59671548598]] [cv_02 [1.64528967794]] [cv_03 [1.46454344135]] [cv_04 [0.601064539897]] [potential [6.436795731]]]
[[time [1071.138]] [cv_00 [16.2823155552]] [cv_01 [1.5307923536]] [cv_02 [1.64571623342]] [cv_03 [1.44642415937]] [cv_04 [0.634667903534]] [potential [2.702730986]]]
[[time [1072.14]] [cv_00 [16.2662382064]] [cv_01 [1.60869078788]] [cv_02 [1.63468233755]] [cv_03 [1.37466865542]] [cv_04 [0.700638214423]] [potential [4.934580522]]]
[[time [1073.142]] [cv_00 [16.0812377341]] [cv_01 [1.56953625251]] [cv_02 [1.68571424028]] [cv_03 [1.53493642483]] [cv_04 [0.592096461499]] [potential [5.740509063]]]
[[time [1074.144]] [cv_00 [16.431782983]] [cv_01 [1.57078479258]] [cv_02 [1.68585106638]] [cv_03 [1.53551377132]] [cv_04 [0.569785245677]] [potential [5.290991746]]]
[[time [1075.146]] [cv_00 [16.2432782522]] [cv_01 [1.57428263262]] [cv_02 [1.71052745817]] [cv_03 [1.37972434494]] [cv_04 [0.640188847075]] [potential [3.968848914]]]
[[time [1076.148]] [cv_00 [16.3532027065]] [cv_01 [1.55001142589]] [cv_02 [1.68567738723]] [cv_03 [1.7192531935]] [cv_04 [0.639186010563]] [potential [3.324778797]]]
[[time [1077.15]] [cv_00 [16.887615076]] [cv_01 [1.59821190133]] [cv_02 [1.65187719239]] [cv_03 [1.93675393652]] [cv_04 [0.635679308569]] [potential [1.569132656]]]
[[time [1078.152]] [cv_00 [16.3799498961]] [cv_01 [1.55870575639]] [cv_02 [1.66321107402]] [cv_03 [1.94052821039]] [cv_04 [0.581299704237]] [potential [3.377328063]]]
[[time [1079.154]] [cv_00 [16.1259081741]] [cv_01 [1.57921581433]] [cv_02 [1.68778596277]] [cv_03 [1.78327590181]] [cv_04 [0.606550293212]] [potential [5.43745501]]]
[[time [1080.156]] [cv_00 [16.2493817027]] [cv_01 [1.56140738509]] [cv_02 [1.69289728323]] [cv_03 [1.54735704426]] [cv_04 [0.598560612813]] [potential [4.433566028]]]
[[time [1081.158]] [cv_00 [16.5330518424]] [cv_01 [1.54528274874]] [cv_02 [1.68265393395]] [cv_03 [1.33619512325]] [cv_04 [0.660679635294]] [potential [4.088802274]]]
[[time [1082.16]] [cv_00 [16.4499012248]] [cv_01 [1.56416503864]] [cv_02 [1.66286545149]] [cv_03 [1.46678347274]] [cv_04 [0.657998313573]] [potential [6.508249282]]]
[[time [1083.162]] [cv_00 [16.4484041692]] [cv_01 [1.55454874666]] [cv_02 [1.68198055187]] [cv_03 [1.60011186157]] [cv_04 [0.654359901097]] [potential [4.175441726]]]
[[time [1084.164]] [cv_00 [16.6288306621]] [cv_01 [1.56552766387]] [cv_02 [1.67365337709]] [cv_03 [1.7224400463]] [cv_04 [0.709275343992]] [potential [4.703241889]]]
[[time [1085.166]] [cv_00 [16.2539365633]] [cv_01 [1.58583502037]] [cv_02 [1.65758729814]] [cv_03 [1.75125683321]] [cv_04 [0.682827700517]] [potential [6.304412871]]]
[[time [1086.168]] [cv_00 [16.4079369818]] [cv_01 [1.60236332187]] [cv_02 [1.69175794965]] [cv_03 [1.92845383282]] [cv_04 [0.627395002114]] [potential [3.606476938]]]
[[time [1087.17]] [cv_00 [16.6128552656]] [cv_01 [1.55569247261]] [cv_02 [1.6926802826]] [cv_03 [1.7104807164]] [cv_04 [0.661860757046]] [potential [3.309644121]]]
[[time [1088.172]] [cv_00 [16.6885944209]] [cv_01 [1.56331765013]] [cv_02 [1.64982299417]] [cv_03 [1.91403579672]] [cv_04 [0.735200065802]] [potential [2.071044443]]]
[[time [1089.174]] [cv_00 [16.8115695274]] [cv_01 [1.54977591953]] [cv_02 [1.67176193941]] [cv_03 [1.7677975895]] [cv_04 [0.669838224917]] [potential [2.489037078]]]
[[time [1090.176]] [cv_00 [16.3473519183]] [cv_01 [1.57761315039]] [cv_02 [1.66776781029]] [cv_03 [1.89812936513]] [cv_04 [0.697515818609]] [potential [5.070931418]]]
[[time [1091.178]] [cv_00 [16.7146491833]] [cv_01 [1.61183261849]] [cv_02 [1.68999491408]] [cv_03 [1.78492579879]] [cv_04 [0.768148616617]] [potential [2.805965566]]]
[[time [1092.18]] [cv_00 [16.5689949889]] [cv_01 [1.58109986996]] [cv_02 [1.67656818893]] [cv_03 [2.01797629925]] [cv_04 [0.699956300802]] [potential [2.84449313]]]
[[time [1093.182]] [cv_00 [16.2358371067]] [cv_01 [1.60055451529]] [cv_02 [1.67624179004]] [cv_03 [1.89855731877]] [cv_04 [0.657564950708]] [potential [5.032002722]]]
[[time [1094.184]] [cv_00 [16.3025393001]] [cv_01 [1.5763560201]] [cv_02 [1.6701314275]] [cv_03 [2.06941018323]] [cv_04 [0.623689167182]] [potential [2.82166677]]]
[[time [1095.186]] [cv_00 [16.4360467192]] [cv_01 [1.59359415535]] [cv_02 [1.6624372772]] [cv_03 [2.21012686038]] [cv_04 [0.61767267257]] [potential [1.17116973]]]
[[time [1096.188]] [cv_00 [16.3310575075]] [cv_01 [1.59461654915]] [cv_02 [1.64949286384]] [cv_03 [2.24160139049]] [cv_04 [0.547797207778]] [potential [1.693145855]]]
[[time [1097.19]] [cv_00 [16.3312641413]] [cv_01 [1.57646466581]] [cv_02 [1.67831157083]] [cv_03 [2.25708372895]] [cv_04 [0.58854952861]] [potential [1.785158633]]]
[[time [1098.192]] [cv_00 [16.5452301782]] [cv_01 [1.60110219814]] [cv_02 [1.63855547623]] [cv_03 [2.25509014325]] [cv_04 [0.56053740359]] [potential [0.9429156816]]]
[[time [1099.194]] [cv_00 [16.4329273337]] [cv_01 [1.5855536071]] [cv_02 [1.68416421914]] [cv_03 [2.17610368336]] [cv_04 [0.648407083747]] [potential [2.016664717]]]
[[time [1100.196]] [cv_00 [16.4791073142]] [cv_01 [1.58881671781]] [cv_02 [1.63727518169]] [cv_03 [2.16440799633]] [cv_04 [0.594378908992]] [potential [1.820159159]]]
[[time [1101.198]] [cv_00 [16.4028155522]] [cv_01 [1.5623467096]] [cv_02 [1.70498882565]] [cv_03 [2.17358158796]] [cv_04 [0.566854151037]] [potential [1.489416035]]]
[[time [1102.2]] [cv_00 [16.2484561951]] [cv_01 [1.57828953193]] [cv_02 [1.67894426557]] [cv_03 [2.17094241771]] [cv_04 [0.588211197057]] [potential [3.340669172]]]
[[time [1103.202]] [cv_00 [16.4623522028]] [cv_01 [1.55553527245]] [cv_02 [1.66066947033]] [cv_03 [2.25585061957]] [cv_04 [0.539627315195]] [potential [1.47630511]]]
[[time [1104.204]] [cv_00 [16.4102939741]] [cv_01 [1.58519029613]] [cv_02 [1.65765879072]] [cv_03 [2.24168433977]] [cv_04 [0.513898055126]] [potential [2.739350832]]]
[[time [1105.206]] [cv_00 [16.5233784619]] [cv_01 [1.57993566451]] [cv_02 [1.63414242019]] [cv_03 [2.21115643574]] [cv_04 [0.5327168892]] [potential [1.971077282]]]
[[time [1106.208]] [cv_00 [16.6881084725]] [cv_01 [1.56758911034]] [cv_02 [1.66546917869]] [cv_03 [2.23684374471]] [cv_04 [0.581965849243]] [potential [1.203532936]]]
[[time [1107.21]] [cv_00 [16.6618529961]] [cv_01 [1.59542219525]] [cv_02 [1.65766723872]] [cv_03 [2.23668373561]] [cv_04 [0.572599376477]] [potential [1.784194755]]]
[[time [1108.212]] [cv_00 [16.4399737689]] [cv_01 [1.5679684456]] [cv_02 [1.66328731357]] [cv_03 [2.25201227513]] [cv_04 [0.486672315234]] [potential [2.88209019]]]
[[time [1109.214]] [cv_00 [16.7495863116]] [cv_01 [1.58856173749]] [cv_02 [1.68100962673]] [cv_03 [2.20294013083]] [cv_04 [0.534270738121]] [potential [1.33980631]]]
[[time [1110.216]] [cv_00 [16.2696813562]] [cv_01 [1.60098851739]] [cv_02 [1.65054612767]] [cv_03 [2.22629719687]] [cv_04 [0.540227313848]] [potential [3.522015687]]]
[[time [1111.218]] [cv_00 [16.8782847526]] [cv_01 [1.57849179869]] [cv_02 [1.66560175594]] [cv_03 [2.18209471904]] [cv_04 [0.563175249409]] [potential [1.08357533]]]
[[time [1112.22]] [cv_00 [16.2314221262]] [cv_01 [1.62070085503]] [cv_02 [1.63932043241]] [cv_03 [2.219144444]] [cv_04 [0.632570223076]] [potential [2.96597569]]]
[[time [1113.222]] [cv_00 [16.5298945077]] [cv_01 [1.59996616936]] [cv_02 [1.69412613967]] [cv_03 [2.17908567371]] [cv_04 [0.619621938344]] [potential [2.274771201]]]
[[time [1114.224]] [cv_00 [16.4791181983]] [cv_01 [1.56385539761]] [cv_02 [1.68421931788]] [cv_03 [2.27803392477]] [cv_04 [0.590289658039]] [potential [2.47711274]]]
[[time [1115.226]] [cv_00 [16.1543680699]] [cv_01 [1.61390507718]] [cv_02 [1.67636097043]] [cv_03 [2.26316384587]] [cv_04 [0.623096376764]] [potential [3.96650168]]]
[[time [1116.228]] [cv_00 [16.2606025646]] [cv_01 [1.59194046228]] [cv_02 [1.6595823261]] [cv_03 [2.22434678627]] [cv_04 [0.637014086111]] [potential [4.551128485]]]
[[time [1117.23]] [cv_00 [16.2926901573]] [cv_01 [1.56988752953]] [cv_02 [1.69005155371]] [cv_03 [2.25477037911]] [cv_04 [0.630890516473]] [potential [3.58216492]]]
[[time [1118.232]] [cv_00 [16.26938489]] [cv_01 [1.573322358]] [cv_02 [1.67303554242]] [cv_03 [2.24637106953]] [cv_04 [0.576862708432]] [potential [4.72685444]]]
[[time [1119.234]] [cv_00 [16.1372178124]] [cv_01 [1.5837832838]] [cv_02 [1.64655761535]] [cv_03 [2.22316790175]] [cv_04 [0.554788274361]] [potential [5.217396568]]]
[[time [1120.236]] [cv_00 [16.2366879801]] [cv_01 [1.5709195481]] [cv_02 [1.65464143931]] [cv_03 [2.23748877048]] [cv_04 [0.495920068452]] [potential [4.777573032]]]
[[time [1121.238]] [cv_00 [16.3667099123]] [cv_01 [1.61258395482]] [cv_02 [1.67543688106]] [cv_03 [2.2008665551]] [cv_04 [0.613641794253]] [potential [3.766673637]]]
[[time [1122.24]] [cv_00 [16.4591880469]] [cv_01 [1.5518731688]] [cv_02 [1.67989218283]] [cv_03 [2.29592368259]] [cv_04 [0.532229420645]] [potential [2.659207728]]]
[[time [1123.242]] [cv_00 [16.4923481787]] [cv_01 [1.56739861717]] [cv_02 [1.6426736641]] [cv_03 [2.11688977945]] [cv_04 [0.616708666296]] [potential [3.008395938]]]
[[time [1124.244]] [cv_00 [16.1895066541]] [cv_01 [1.56973034148]] [cv_02 [1.67845398783]] [cv_03 [1.9663040178]] [cv_04 [0.669917627976]] [potential [4.451018717]]]
[[time [1125.246]] [cv_00 [16.5808769561]] [cv_01 [1.56600468376]] [cv_02 [1.66473917276]] [cv_03 [2.07625699295]] [cv_04 [0.682725172943]] [potential [3.03309347]]]
[[time [1126.248]] [cv_00 [16.5000898117]] [cv_01 [1.56731556806]] [cv_02 [1.64393327809]] [cv_03 [2.19824365705]] [cv_04 [0.698389396394]] [potential [3.288587591]]]
[[time [1127.25]] [cv_00 [16.2057792155]] [cv_01 [1.55982040391]] [cv_02 [1.64977729019]] [cv_03 [2.2580566268]] [cv_04 [0.727407541762]] [potential [4.053017467]]]
[[time [1128.252]] [cv_00 [16.4971813923]] [cv_01 [1.56012969566]] [cv_02 [1.6523369134]] [cv_03 [2.25837907626]] [cv_04 [0.578821038623]] [potential [3.890645665]]]
[[time [1129.254]] [cv_00 [16.6711935356]] [cv_01 [1.56758186467]] [cv_02 [1.6799094576]] [cv_03 [2.16070103431]] [cv_04 [0.581135421855]] [potential [2.978239674]]]
[[time [1130.256]] [cv_00 [16.3053684523]] [cv_01 [1.58965548614]] [cv_02 [1.66931973211]] [cv_03 [2.21336887615]] [cv_04 [0.598348390291]] [potential [6.234266392]]]
[[time [1131.258]] [cv_00 [16.2304978368]] [cv_01 [1.56687372245]] [cv_02 [1.66512631073]] [cv_03 [2.257281882]] [cv_04 [0.647878200722]] [potential [5.684946312]]]
[[time [1132.26]] [cv_00 [16.3668191203]] [cv_01 [1.59808769121]] [cv_02 [1.67902052221]] [cv_03 [2.00610249319]] [cv_04 [0.57592479198]] [potential [4.777835429]]]
[[time [1133.262]] [cv_00 [16.1995265683]] [cv_01 [1.56975971037]] [cv_02 [1.648302239]] [cv_03 [1.97367897293]] [cv_04 [0.591181027596]] [potential [4.575029125]]]
[[time [1134.264]] [cv_00 [16.6778720133]] [cv_01 [1.57512380941]] [cv_02 [1.64916173366]] [cv_03 [2.0658997452]] [cv_04 [0.575715967486]] [potential [3.203751297]]]
[[time [1135.266]] [cv_00 [16.5728319465]] [cv_01 [1.55177501874]] [cv_02 [1.66207344854]] [cv_03 [2.10082084144]] [cv_04 [0.520942403785]] [potential [3.106669625]]]
[[time [1136.268]] [cv_00 [16.2537664025]] [cv_01 [1.56890617113]] [cv_02 [1.65570227716]] [cv_03 [1.95501174045]] [cv_04 [0.49490275391]] [potential [4.96858332]]]
[[time [1137.27]] [cv_00 [16.6086580765]] [cv_01 [1.55268183146]] [cv_02 [1.67720890988]] [cv_03 [2.04491563129]] [cv_04 [0.546232815397]] [potential [2.949689115]]]
[[time [1138.272]] [cv_00 [16.9515091249]] [cv_01 [1.56038243765]] [cv_02 [1.6695529336]] [cv_03 [1.98293516621]] [cv_04 [0.565194462472]] [potential [1.345142209]]]
[[time [1139.274]] [cv_00 [16.1214795058]] [cv_01 [1.56994403999]] [cv_02 [1.65695562508]] [cv_03 [2.13061832533]] [cv_04 [0.532548524125]] [potential [5.893668602]]]
[[time [1140.276]] [cv_00 [16.9712842767]] [cv_01 [1.58507004723]] [cv_02 [1.6632432099]] [cv_03 [2.07207549887]] [cv_04 [0.635094822812]] [potential [1.439234467]]]
[[time [1141.278]] [cv_00 [16.2261875012]] [cv_01 [1.5862002006]] [cv_02 [1.65358287844]] [cv_03 [2.03989554618]] [cv_04 [0.526072528943]] [potential [5.264253865]]]
[[time [1142.28]] [cv_00 [16.8153385172]] [cv_01 [1.56877756164]] [cv_02 [1.65396218204]] [cv_03 [2.02033404229]] [cv_04 [0.636276397668]] [potential [2.763776007]]]
[[time [1143.282]] [cv_00 [16.2817779766]] [cv_01 [1.5484302502]] [cv_02 [1.69652063499]] [cv_03 [1.97316718723]] [cv_04 [0.578329236549]] [potential [3.056755825]]]
[[time [1144.284]] [cv_00 [16.8799753571]] [cv_01 [1.55532353239]] [cv_02 [1.65922121998]] [cv_03 [1.93529175412]] [cv_04 [0.573210642345]] [potential [2.164485654]]]
[[time [1145.286]] [cv_00 [16.643933328]] [cv_01 [1.5697790528]] [cv_02 [1.70129857245]] [cv_03 [1.90809413844]] [cv_04 [0.633213819287]] [potential [3.136546976]]]
[[time [1146.288]] [cv_00 [16.7022404341]] [cv_01 [1.5576550114]] [cv_02 [1.65118893388]] [cv_03 [2.29954328938]] [cv_04 [0.633699631393]] [potential [1.856804374]]]
[[time [1147.29]] [cv_00 [16.3063041182]] [cv_01 [1.56995075554]] [cv_02 [1.68768838256]] [cv_03 [2.25226844223]] [cv_04 [0.479882399243]] [potential [4.880989035]]]
[[time [1148.292]] [cv_00 [16.4300277429]] [cv_01 [1.54803945853]] [cv_02 [1.65982480666]] [cv_03 [2.34207625592]] [cv_04 [0.520550573463]] [potential [2.837258687]]]
[[time [1149.294]] [cv_00 [16.5840004062]] [cv_01 [1.54787196252]] [cv_02 [1.68280004466]] [cv_03 [2.29595331487]] [cv_04 [0.538543649216]] [potential [2.653348986]]]
[[time [1150.296]] [cv_00 [16.1756876398]] [cv_01 [1.57388608851]] [cv_02 [1.68662970478]] [cv_03 [2.26285184823]] [cv_04 [0.520890745838]] [potential [5.807205811]]]
[[time [1151.298]] [cv_00 [16.3918812247]] [cv_01 [1.5895418443]] [cv_02 [1.67712535151]] [cv_03 [2.28408804266]] [cv_04 [0.493577826753]] [potential [5.173324981]]]
[[time [1152.3]] [cv_00 [16.5838303627]] [cv_01 [1.5690536058]] [cv_02 [1.65325492275]] [cv_03 [2.25181655819]] [cv_04 [0.495738182292]] [potential [4.661505728]]]
[[time [1153.302]] [cv_00 [16.346120464]] [cv_01 [1.57197123891]] [cv_02 [1.70030490644]] [cv_03 [2.20846646558]] [cv_04 [0.456197654948]] [potential [4.288464809]]]
[[time [1154.304]] [cv_00 [16.6429132989]] [cv_01 [1.57878337516]] [cv_02 [1.69731388496]] [cv_03 [2.22757384983]] [cv_04 [0.594080259269]] [potential [3.081611021]]]
[[time [1155.306]] [cv_00 [16.3256636506]] [cv_01 [1.60588781264]] [cv_02 [1.67018552427]] [cv_03 [2.26249288128]] [cv_04 [0.56294881529]] [potential [5.497640405]]]
[[time [1156.308]] [cv_00 [16.1909649294]] [cv_01 [1.59576203799]] [cv_02 [1.66913004246]] [cv_03 [2.3056110638]] [cv_04 [0.476302859187]] [potential [5.672523014]]]
[[time [1157.31]] [cv_00 [16.6902892374]] [cv_01 [1.58939069394]] [cv_02 [1.65192152753]] [cv_03 [2.2984457503]] [cv_04 [0.552595688665]] [potential [2.889079954]]]
[[time [1158.312]] [cv_00 [16.6822589045]] [cv_01 [1.54394423384]] [cv_02 [1.67147839891]] [cv_03 [2.28428415856]] [cv_04 [0.530583686289]] [potential [2.596341364]]]
[[time [1159.314]] [cv_00 [16.6470872117]] [cv_01 [1.56514816938]] [cv_02 [1.67135007686]] [cv_03 [2.26617731076]] [cv_04 [0.423259133504]] [potential [3.884954452]]]
[[time [1160.316]] [cv_00 [16.5973807451]] [cv_01 [1.5928412028]] [cv_02 [1.67535220089]] [cv_03 [2.27401011338]] [cv_04 [0.514267900195]] [potential [4.563301513]]]
[[time [1161.318]] [cv_00 [16.6053993779]] [cv_01 [1.6066320435]] [cv_02 [1.63724746219]] [cv_03 [2.33518512908]] [cv_04 [0.595398513618]] [potential [1.952747521]]]
[[time [1162.32]] [cv_00 [16.2920398226]] [cv_01 [1.56928314474]] [cv_02 [1.63965172276]] [cv_03 [2.39178726324]] [cv_04 [0.509845569137]] [potential [2.954806448]]]
[[time [1163.322]] [cv_00 [16.1880111475]] [cv_01 [1.59096951267]] [cv_02 [1.6561256798]] [cv_03 [2.30363745538]] [cv_04 [0.505684880709]] [potential [6.378179253]]]
[[time [1164.324]] [cv_00 [16.9397978897]] [cv_01 [1.58416139931]] [cv_02 [1.65155405777]] [cv_03 [2.25220956233]] [cv_04 [0.532535232192]] [potential [1.433211708]]]
[[time [1165.326]] [cv_00 [16.7357382444]] [cv_01 [1.59096762217]] [cv_02 [1.68029087522]] [cv_03 [2.21372460105]] [cv_04 [0.588999641544]] [potential [3.810952327]]]
[[time [1166.328]] [cv_00 [16.6583719725]] [cv_01 [1.58544404063]] [cv_02 [1.66452540127]] [cv_03 [2.25238268284]] [cv_04 [0.524477044302]] [potential [5.552322574]]]
[[time [1167.33]] [cv_00 [16.7348638647]] [cv_01 [1.59993844039]] [cv_02 [1.65674565205]] [cv_03 [2.25327361735]] [cv_04 [0.536939459732]] [potential [3.747317235]]]
[[time [1168.332]] [cv_00 [16.7879024116]] [cv_01 [1.57885034312]] [cv_02 [1.64029584255]] [cv_03 [2.23187571726]] [cv_04 [0.592600543947]] [potential [3.272141761]]]
[[time [1169.334]] [cv_00 [16.6208630726]] [cv_01 [1.6007425322]] [cv_02 [1.65374649018]] [cv_03 [2.30907688018]] [cv_04 [0.547477288494]] [potential [4.258402828]]]
[[time [1170.336]] [cv_00 [16.258600761]] [cv_01 [1.5771446854]] [cv_02 [1.64823603605]] [cv_03 [2.25164605359]] [cv_04 [0.516309460333]] [potential [7.187196427]]]
[[time [1171.338]] [cv_00 [16.5224231992]] [cv_01 [1.57168786144]] [cv_02 [1.62703613524]] [cv_03 [2.29844317654]] [cv_04 [0.553546251001]] [potential [3.625822741]]]
[[time [1172.34]] [cv_00 [16.2019136631]] [cv_01 [1.59372134422]] [cv_02 [1.64885734432]] [cv_03 [2.32513735495]] [cv_04 [0.511388267868]] [potential [5.948021429]]]
[[time [1173.342]] [cv_00 [16.224112161]] [cv_01 [1.57440194278]] [cv_02 [1.65928750022]] [cv_03 [2.2195329451]] [cv_04 [0.451923389367]] [potential [7.491524284]]]
[[time [1174.344]] [cv_00 [16.510962844]] [cv_01 [1.54344928768]] [cv_02 [1.65693411693]] [cv_03 [2.08660896879]] [cv_04 [0.562776378915]] [potential [3.519665185]]]
[[time [1175.346]] [cv_00 [16.2253646966]] [cv_01 [1.56802417224]] [cv_02 [1.63150703796]] [cv_03 [2.25024389894]] [cv_04 [0.515622353635]] [potential [5.520295275]]]
[[time [1176.348]] [cv_00 [16.3927366576]] [cv_01 [1.52285195251]] [cv_02 [1.6515220007]] [cv_03 [2.26289587062]] [cv_04 [0.491432570846]] [potential [2.367195012]]]
[[time [1177.35]] [cv_00 [16.4293975247]] [cv_01 [1.59791220355]] [cv_02 [1.69061423347]] [cv_03 [2.28243639109]] [cv_04 [0.468903397404]] [potential [4.729952513]]]
[[time [1178.352]] [cv_00 [16.3231678175]] [cv_01 [1.54366968275]] [cv_02 [1.65623557032]] [cv_03 [2.23744166709]] [cv_04 [0.564830338635]] [potential [5.459691301]]]
[[time [1179.354]] [cv_00 [16.2646363521]] [cv_01 [1.59257639608]] [cv_02 [1.6631287102]] [cv_03 [2.22443631624]] [cv_04 [0.445959951888]] [potential [7.799648058]]]
[[time [1180.356]] [cv_00 [16.1545116327]] [cv_01 [1.58397888425]] [cv_02 [1.65095738093]] [cv_03 [2.27620258438]] [cv_04 [0.542811575945]] [potential [8.189887273]]]
[[time [1181.358]] [cv_00 [16.0522032513]] [cv_01 [1.58509991966]] [cv_02 [1.64420292936]] [cv_03 [2.24573569866]] [cv_04 [0.593731958317]] [potential [8.426983488]]]
[[time [1182.36]] [cv_00 [16.2741233132]] [cv_01 [1.60662215541]] [cv_02 [1.6699419653]] [cv_03 [2.21674439709]] [cv_04 [0.502328812672]] [potential [7.140582947]]]
[[time [1183.362]] [cv_00 [16.6442129073]] [cv_01 [1.59342169603]] [cv_02 [1.62795061195]] [cv_03 [2.19735275656]] [cv_04 [0.610135942938]] [potential [3.57267935]]]
[[time [1184.364]] [cv_00 [16.3290233407]] [cv_01 [1.62035638414]] [cv_02 [1.68205088851]] [cv_03 [2.20929418736]] [cv_04 [0.518342070534]] [potential [4.647868639]]]
[[time [1185.366]] [cv_00 [16.3824612428]] [cv_01 [1.58677005232]] [cv_02 [1.62664745148]] [cv_03 [2.1275373547]] [cv_04 [0.586876361232]] [potential [4.40701455]]]
[[time [1186.368]] [cv_00 [16.227068326]] [cv_01 [1.6197259941]] [cv_02 [1.65089759148]] [cv_03 [2.01987980822]] [cv_04 [0.515462809532]] [potential [3.837379346]]]
[[time [1187.37]] [cv_00 [16.1576392445]] [cv_01 [1.59760021231]] [cv_02 [1.65297451664]] [cv_03 [2.02683164021]] [cv_04 [0.64364749578]] [potential [5.73289917]]]
[[time [1188.372]] [cv_00 [16.3505301897]] [cv_01 [1.58216156348]] [cv_02 [1.64788464172]] [cv_03 [1.95233173045]] [cv_04 [0.600386190673]] [potential [6.207679438]]]
[[time [1189.374]] [cv_00 [16.540359347]] [cv_01 [1.60399077166]] [cv_02 [1.6196245882]] [cv_03 [2.12523404601]] [cv_04 [0.657459935374]] [potential [2.488172407]]]
[[time [1190.376]] [cv_00 [16.3085816052]] [cv_01 [1.58828003647]] [cv_02 [1.66985115296]] [cv_03 [2.02297013018]] [cv_04 [0.60205081853]] [potential [6.744173833]]]
[[time [1191.378]] [cv_00 [16.8612605746]] [cv_01 [1.57517624737]] [cv_02 [1.67340729628]] [cv_03 [1.90762202325]] [cv_04 [0.624535681689]] [potential [3.717232395]]]
[[time [1192.38]] [cv_00 [16.530040273]] [cv_01 [1.58200247659]] [cv_02 [1.65503665928]] [cv_03 [2.004154603]] [cv_04 [0.673729668185]] [potential [5.961245442]]]
[[time [1193.382]] [cv_00 [16.2339242791]] [cv_01 [1.57110456407]] [cv_02 [1.68915726891]] [cv_03 [1.99980923338]] [cv_04 [0.626167937093]] [potential [5.328325613]]]
[[time [1194.384]] [cv_00 [16.281226144]] [cv_01 [1.59072302525]] [cv_02 [1.67682860057]] [cv_03 [1.8627361089]] [cv_04 [0.587197548032]] [potential [7.3348563]]]
[[time [1195.386]] [cv_00 [16.367045409]] [cv_01 [1.58350690479]] [cv_02 [1.68361275785]] [cv_03 [2.00908835036]] [cv_04 [0.56781243852]] [potential [6.545397088]]]
[[time [1196.388]] [cv_00 [16.1542832715]] [cv_01 [1.58258927283]] [cv_02 [1.633819486]] [cv_03 [2.00116788691]] [cv_04 [0.613499417166]] [potential [5.561563262]]]
[[time [1197.39]] [cv_00 [16.4985901608]] [cv_01 [1.54730527147]] [cv_02 [1.69134616299]] [cv_03 [1.8574508856]] [cv_04 [0.653619829677]] [potential [3.341527647]]]
[[time [1198.392]] [cv_00 [16.254619748]] [cv_01 [1.58175275612]] [cv_02 [1.68590888613]] [cv_03 [1.79875624756]] [cv_04 [0.597982737593]] [potential [6.799396122]]]
[[time [1199.394]] [cv_00 [16.2703069375]] [cv_01 [1.58626666839]] [cv_02 [1.66162471415]] [cv_03 [2.03889652769]] [cv_04 [0.616939168646]] [potential [7.538855475]]]
[[time [1200.396]] [cv_00 [16.4355094439]] [cv_01 [1.57778198836]] [cv_02 [1.67458329422]] [cv_03 [2.10525492931]] [cv_04 [0.502683580804]] [potential [7.396680451]]]
[[time [1201.398]] [cv_00 [16.4809170159]] [cv_01 [1.54358263299]] [cv_02 [1.64946726447]] [cv_03 [2.11184517265]] [cv_04 [0.561869765512]] [potential [4.262441494]]]
[[time [1202.4]] [cv_00 [16.7004445765]] [cv_01 [1.57060145566]] [cv_02 [1.63692176321]] [cv_03 [1.92851483705]] [cv_04 [0.545006364317]] [potential [3.432250547]]]
[[time [1203.402]] [cv_00 [16.7567030222]] [cv_01 [1.56799411829]] [cv_02 [1.61948831913]] [cv_03 [2.10961333615]] [cv_04 [0.647150051048]] [potential [1.867882799]]]
[[time [1204.404]] [cv_00 [16.6497405843]] [cv_01 [1.55439202865]] [cv_02 [1.63110129356]] [cv_03 [2.04069131813]] [cv_04 [0.581340315264]] [potential [3.07554694]]]
[[time [1205.406]] [cv_00 [16.7184716083]] [cv_01 [1.57563887402]] [cv_02 [1.64359260284]] [cv_03 [1.972450406]] [cv_04 [0.660834383373]] [potential [4.439187755]]]
[[time [1206.408]] [cv_00 [16.3938732235]] [cv_01 [1.59399526774]] [cv_02 [1.63235435475]] [cv_03 [2.16191305458]] [cv_04 [0.581723686018]] [potential [6.27012653]]]
[[time [1207.41]] [cv_00 [16.1987239014]] [cv_01 [1.59543473506]] [cv_02 [1.6351715241]] [cv_03 [2.14609895802]] [cv_04 [0.612314975203]] [potential [6.691553711]]]
[[time [1208.412]] [cv_00 [16.1363917374]] [cv_01 [1.60770823882]] [cv_02 [1.66792101113]] [cv_03 [2.05441901509]] [cv_04 [0.623585281188]] [potential [6.544075387]]]
[[time [1209.414]] [cv_00 [16.6641120808]] [cv_01 [1.5894555828]] [cv_02 [1.68275952158]] [cv_03 [2.1034851821]] [cv_04 [0.534816551341]] [potential [5.092009141]]]
[[time [1210.416]] [cv_00 [16.2018495633]] [cv_01 [1.60246282872]] [cv_02 [1.62088578081]] [cv_03 [2.13442985585]] [cv_04 [0.545080370617]] [potential [5.042930216]]]
[[time [1211.418]] [cv_00 [16.6693045838]] [cv_01 [1.59053820404]] [cv_02 [1.61976840586]] [cv_03 [2.14534802377]] [cv_04 [0.586303926139]] [potential [3.332755765]]]
[[time [1212.42]] [cv_00 [16.3111951985]] [cv_01 [1.59591423305]] [cv_02 [1.68178674601]] [cv_03 [2.13995506059]] [cv_04 [0.489774456083]] [potential [7.343143311]]]
[[time [1213.422]] [cv_00 [16.2748906943]] [cv_01 [1.56860252126]] [cv_02 [1.62510804672]] [cv_03 [2.14729203646]] [cv_04 [0.603776630266]] [potential [5.564381096]]]
[[time [1214.424]] [cv_00 [16.476444107]] [cv_01 [1.57626112268]] [cv_02 [1.60700159564]] [cv_03 [2.16102966088]] [cv_04 [0.650131176388]] [potential [3.158129313]]]
[[time [1215.426]] [cv_00 [16.3086324604]] [cv_01 [1.59061474537]] [cv_02 [1.63781525127]] [cv_03 [2.13027919159]] [cv_04 [0.684770313921]] [potential [7.090317001]]]
[[time [1216.428]] [cv_00 [16.5461124429]] [cv_01 [1.52508577205]] [cv_02 [1.63150711652]] [cv_03 [2.00999254767]] [cv_04 [0.579786817196]] [potential [1.55346118]]]
[[time [1217.43]] [cv_00 [16.8336722638]] [cv_01 [1.54629665645]] [cv_02 [1.6417559948]] [cv_03 [2.04409953546]] [cv_04 [0.635138319944]] [potential [2.354533723]]]
[[time [1218.432]] [cv_00 [16.4078749279]] [cv_01 [1.60046158998]] [cv_02 [1.6388233855]] [cv_03 [1.96527026951]] [cv_04 [0.677898863904]] [potential [5.289209871]]]
[[time [1219.434]] [cv_00 [16.7894417805]] [cv_01 [1.59206881543]] [cv_02 [1.61786202217]] [cv_03 [1.77442160871]] [cv_04 [0.660715354331]] [potential [1.581897765]]]
[[time [1220.436]] [cv_00 [16.3575810875]] [cv_01 [1.61500424227]] [cv_02 [1.64665654253]] [cv_03 [2.08154251457]] [cv_04 [0.662278125179]] [potential [5.383209108]]]
[[time [1221.438]] [cv_00 [16.3720095289]] [cv_01 [1.61148733341]] [cv_02 [1.65960659572]] [cv_03 [2.09430140621]] [cv_04 [0.652665465911]] [potential [6.592643098]]]
[[time [1222.44]] [cv_00 [16.2897331405]] [cv_01 [1.61395742783]] [cv_02 [1.61551396399]] [cv_03 [2.0946190053]] [cv_04 [0.560483682428]] [potential [3.927405432]]]
[[time [1223.442]] [cv_00 [16.3234589637]] [cv_01 [1.56617904656]] [cv_02 [1.62897449329]] [cv_03 [2.13771769097]] [cv_04 [0.539674083464]] [potential [6.378447636]]]
[[time [1224.444]] [cv_00 [16.2245543219]] [cv_01 [1.61623470567]] [cv_02 [1.65307956663]] [cv_03 [2.09456402843]] [cv_04 [0.552006898482]] [potential [6.700253162]]]
[[time [1225.446]] [cv_00 [16.5878710435]] [cv_01 [1.5924049269]] [cv_02 [1.62481834007]] [cv_03 [2.09410952836]] [cv_04 [0.612126011497]] [potential [4.876424915]]]
[[time [1226.448]] [cv_00 [16.5214579832]] [cv_01 [1.60297838141]] [cv_02 [1.62071822494]] [cv_03 [1.99083109505]] [cv_04 [0.580796383601]] [potential [3.517203308]]]
[[time [1227.45]] [cv_00 [16.302877998]] [cv_01 [1.61071746063]] [cv_02 [1.63655195752]] [cv_03 [1.93068912869]] [cv_04 [0.686734741965]] [potential [4.92034444]]]
[[time [1228.452]] [cv_00 [16.6477204676]] [cv_01 [1.57472220703]] [cv_02 [1.61479891562]] [cv_03 [1.78934509352]] [cv_04 [0.613039396499]] [potential [2.0965107]]]
[[time [1229.454]] [cv_00 [16.5183321095]] [cv_01 [1.58740488576]] [cv_02 [1.66151888815]] [cv_03 [1.99739170401]] [cv_04 [0.707540821742]] [potential [7.356488977]]]
[[time [1230.456]] [cv_00 [16.56910572]] [cv_01 [1.60004388295]] [cv_02 [1.62338566802]] [cv_03 [1.99246905745]] [cv_04 [0.583349915594]] [potential [4.127256895]]]
[[time [1231.458]] [cv_00 [16.2478165276]] [cv_01 [1.5927264789]] [cv_02 [1.60445258195]] [cv_03 [1.8535818962]] [cv_04 [0.638653114713]] [potential [2.896881142]]]
[[time [1232.46]] [cv_00 [16.5248114659]] [cv_01 [1.5685254129]] [cv_02 [1.61902848999]] [cv_03 [1.89197814999]] [cv_04 [0.543595064615]] [potential [3.203179603]]]
[[time [1233.462]] [cv_00 [16.8035415518]] [cv_01 [1.59559870478]] [cv_02 [1.63601512869]] [cv_03 [2.02131589115]] [cv_04 [0.588328551741]] [potential [3.480093238]]]
[[time [1234.464]] [cv_00 [16.4483978591]] [cv_01 [1.59094459421]] [cv_02 [1.60964392158]] [cv_03 [1.94420476346]] [cv_04 [0.629655997462]] [potential [3.432523982]]]
[[time [1235.466]] [cv_00 [16.9066364926]] [cv_01 [1.58306449197]] [cv_02 [1.63320890871]] [cv_03 [1.99445178506]] [cv_04 [0.632468821718]] [potential [2.752585848]]]
[[time [1236.468]] [cv_00 [16.3665824323]] [cv_01 [1.5936957708]] [cv_02 [1.63128160258]] [cv_03 [2.10156131851]] [cv_04 [0.734349452402]] [potential [6.398056187]]]
[[time [1237.47]] [cv_00 [16.6303860829]] [cv_01 [1.60925114318]] [cv_02 [1.61923589323]] [cv_03 [2.08286764227]] [cv_04 [0.609271811645]] [potential [3.634099775]]]
[[time [1238.472]] [cv_00 [16.3116497765]] [cv_01 [1.57275940757]] [cv_02 [1.61460712498]] [cv_03 [2.21521455049]] [cv_04 [0.542720703628]] [potential [5.280822364]]]
[[time [1239.474]] [cv_00 [16.3434520119]] [cv_01 [1.62643395092]] [cv_02 [1.64310280799]] [cv_03 [2.13693035419]] [cv_04 [0.594528446948]] [potential [5.281411922]]]
[[time [1240.476]] [cv_00 [16.3655460188]] [cv_01 [1.56880701915]] [cv_02 [1.64534297958]] [cv_03 [1.74733055173]] [cv_04 [0.656596328305]] [potential [6.017466072]]]
[[time [1241.478]] [cv_00 [16.5028448149]] [cv_01 [1.60511915024]] [cv_02 [1.61705388835]] [cv_03 [1.8209549857]] [cv_04 [0.667733662652]] [potential [3.25686379]]]
[[time [1242.48]] [cv_00 [16.508737183]] [cv_01 [1.60314110293]] [cv_02 [1.63214150173]] [cv_03 [1.98514285281]] [cv_04 [0.553151056052]] [potential [6.155488916]]]
[[time [1243.482]] [cv_00 [16.4046663633]] [cv_01 [1.57140194625]] [cv_02 [1.59966523599]] [cv_03 [2.01878443075]] [cv_04 [0.670926627128]] [potential [2.865462823]]]
[[time [1244.484]] [cv_00 [16.3097294294]] [cv_01 [1.59314192836]] [cv_02 [1.60419544691]] [cv_03 [1.90748918391]] [cv_04 [0.601261513713]] [potential [3.692970857]]]
[[time [1245.486]] [cv_00 [16.145389408]] [cv_01 [1.60145434467]] [cv_02 [1.64015627363]] [cv_03 [1.91680666117]] [cv_04 [0.516085364244]] [potential [6.599094302]]]
[[time [1246.488]] [cv_00 [16.3817636433]] [cv_01 [1.61542194666]] [cv_02 [1.6446652634]] [cv_03 [1.89945504356]] [cv_04 [0.621041551136]] [potential [6.203173024]]]
[[time [1247.49]] [cv_00 [16.2963007073]] [cv_01 [1.5846613236]] [cv_02 [1.62443932726]] [cv_03 [1.91630493865]] [cv_04 [0.620418700642]] [potential [6.237291844]]]
[[time [1248.492]] [cv_00 [16.5132159829]] [cv_01 [1.55957057344]] [cv_02 [1.63461392531]] [cv_03 [1.82382760818]] [cv_04 [0.769028125414]] [potential [3.361451689]]]
[[time [1249.494]] [cv_00 [16.5459662022]] [cv_01 [1.60247396676]] [cv_02 [1.61014082128]] [cv_03 [2.1040976785]] [cv_04 [0.772656904745]] [potential [3.294648182]]]
[[time [1250.496]] [cv_00 [16.3049643822]] [cv_01 [1.57596402405]] [cv_02 [1.61444128933]] [cv_03 [2.12513309902]] [cv_04 [0.588414750868]] [potential [6.082765062]]]
[[time [1251.498]] [cv_00 [16.2028561716]] [cv_01 [1.58386703038]] [cv_02 [1.60199863871]] [cv_03 [2.13469161927]] [cv_04 [0.573263471883]] [potential [5.079396982]]]
[[time [1252.5]] [cv_00 [16.1497511325]] [cv_01 [1.61443572308]] [cv_02 [1.62059864489]] [cv_03 [2.1576580514]] [cv_04 [0.550626343237]] [potential [6.271237072]]]
[[time [1253.502]] [cv_00 [16.261325039]] [cv_01 [1.59688647476]] [cv_02 [1.61512848333]] [cv_03 [2.22119062026]] [cv_04 [0.577575149843]] [potential [6.233203047]]]
[[time [1254.504]] [cv_00 [16.1752879466]] [cv_01 [1.6038673358]] [cv_02 [1.60975418671]] [cv_03 [2.11699431678]] [cv_04 [0.638838286751]] [potential [6.179511788]]]
[[time [1255.506]] [cv_00 [16.3732965404]] [cv_01 [1.61359912486]] [cv_02 [1.64007306375]] [cv_03 [2.15126477001]] [cv_04 [0.553684203237]] [potential [7.729087402]]]
[[time [1256.508]] [cv_00 [16.3030761224]] [cv_01 [1.58600729859]] [cv_02 [1.68013843845]] [cv_03 [2.3035239298]] [cv_04 [0.621422493616]] [potential [7.537124265]]]
[[time [1257.51]] [cv_00 [16.3594135673]] [cv_01 [1.60488857166]] [cv_02 [1.6429241296]] [cv_03 [2.35801888869]] [cv_04 [0.569994127962]] [potential [4.613749042]]]
[[time [1258.512]] [cv_00 [16.5580980906]] [cv_01 [1.5944002334]] [cv_02 [1.63018316703]] [cv_03 [2.27494690106]] [cv_04 [0.614009056743]] [potential [5.756937458]]]
[[time [1259.514]] [cv_00 [16.2021743561]] [cv_01 [1.5604428707]] [cv_02 [1.63407038876]] [cv_03 [2.27426702882]] [cv_04 [0.664495943979]] [potential [6.450293342]]]
[[time [1260.516]] [cv_00 [16.2970941703]] [cv_01 [1.5754452744]] [cv_02 [1.6218636373]] [cv_03 [2.27029689137]] [cv_04 [0.694152106293]] [potential [5.941691746]]]
[[time [1261.518]] [cv_00 [16.5539372578]] [cv_01 [1.57982223284]] [cv_02 [1.6250872844]] [cv_03 [2.2991072532]] [cv_04 [0.58832738722]] [potential [5.136337856]]]
[[time [1262.52]] [cv_00 [16.1578165905]] [cv_01 [1.61892512436]] [cv_02 [1.62266928011]] [cv_03 [2.25275036197]] [cv_04 [0.688583505746]] [potential [5.561999007]]]
[[time [1263.522]] [cv_00 [16.2632630439]] [cv_01 [1.61794559944]] [cv_02 [1.65097051624]] [cv_03 [2.24696817418]] [cv_04 [0.604443877567]] [potential [7.510196283]]]
[[time [1264.524]] [cv_00 [16.5364538306]] [cv_01 [1.55202338799]] [cv_02 [1.63834789767]] [cv_03 [2.28889229544]] [cv_04 [0.490273837119]] [potential [4.888510589]]]
[[time [1265.526]] [cv_00 [16.8958369213]] [cv_01 [1.57197169396]] [cv_02 [1.67772716208]] [cv_03 [2.17350495201]] [cv_04 [0.643761910008]] [potential [2.876507457]]]
[[time [1266.528]] [cv_00 [16.838444569]] [cv_01 [1.53378980989]] [cv_02 [1.63566964704]] [cv_03 [2.21545796855]] [cv_04 [0.567995160756]] [potential [1.340118579]]]
[[time [1267.53]] [cv_00 [17.0504683618]] [cv_01 [1.5845018563]] [cv_02 [1.66204566797]] [cv_03 [2.2948238277]] [cv_04 [0.541830002905]] [potential [1.193001768]]]
[[time [1268.532]] [cv_00 [17.0492082507]] [cv_01 [1.58828531297]] [cv_02 [1.67034552299]] [cv_03 [2.19704148106]] [cv_04 [0.587130296988]] [potential [1.839214185]]]
[[time [1269.534]] [cv_00 [16.9282103274]] [cv_01 [1.54968940623]] [cv_02 [1.67647045951]] [cv_03 [2.20325166374]] [cv_04 [0.589072411546]] [potential [2.098833012]]]
[[time [1270.536]] [cv_00 [16.8944776779]] [cv_01 [1.54980356544]] [cv_02 [1.65732327107]] [cv_03 [2.21341693035]] [cv_04 [0.578407304924]] [potential [2.999748008]]]
[[time [1271.538]] [cv_00 [16.7783211994]] [cv_01 [1.57676231945]] [cv_02 [1.67649984465]] [cv_03 [2.23958226188]] [cv_04 [0.544374320577]] [potential [5.516395569]]]
[[time [1272.54]] [cv_00 [16.822341108]] [cv_01 [1.58728225312]] [cv_02 [1.64065586666]] [cv_03 [2.27294318839]] [cv_04 [0.604317590314]] [potential [4.171940722]]]
[[time [1273.542]] [cv_00 [16.628730227]] [cv_01 [1.56260689283]] [cv_02 [1.61611208769]] [cv_03 [1.90516874286]] [cv_04 [0.574382475884]] [potential [3.256001104]]]
[[time [1274.544]] [cv_00 [16.3636987376]] [cv_01 [1.54536572514]] [cv_02 [1.68074540694]] [cv_03 [1.87145162651]] [cv_04 [0.56833361072]] [potential [4.542285702]]]
[[time [1275.546]] [cv_00 [16.752031136]] [cv_01 [1.54027766465]] [cv_02 [1.63982845575]] [cv_03 [2.20604207566]] [cv_04 [0.563072595574]] [potential [3.354402082]]]
[[time [1276.548]] [cv_00 [16.4668716056]] [cv_01 [1.55367349005]] [cv_02 [1.62310100695]] [cv_03 [2.18689965832]] [cv_04 [0.571443506029]] [potential [5.624505842]]]
[[time [1277.55]] [cv_00 [16.5745102154]] [cv_01 [1.58535218494]] [cv_02 [1.64695672478]] [cv_03 [2.27973138625]] [cv_04 [0.6184652629]] [potential [8.242081706]]]
[[time [1278.552]] [cv_00 [16.8899580934]] [cv_01 [1.58344059002]] [cv_02 [1.63622978871]] [cv_03 [2.26297416613]] [cv_04 [0.585857385732]] [potential [3.547159181]]]
[[time [1279.554]] [cv_00 [16.8728917017]] [cv_01 [1.59867528237]] [cv_02 [1.65145353069]] [cv_03 [2.29716939256]] [cv_04 [0.581346543951]] [potential [3.565423116]]]
[[time [1280.556]] [cv_00 [16.7805941468]] [cv_01 [1.58361485927]] [cv_02 [1.62586385342]] [cv_03 [2.23392324461]] [cv_04 [0.615560692382]] [potential [4.696996969]]]
[[time [1281.558]] [cv_00 [16.4248151973]] [cv_01 [1.58733287527]] [cv_02 [1.61965080279]] [cv_03 [2.28032056798]] [cv_04 [0.549701507317]] [potential [6.529577646]]]
[[time [1282.56]] [cv_00 [16.2509187868]] [cv_01 [1.57418393222]] [cv_02 [1.6219194472]] [cv_03 [2.27927358297]] [cv_04 [0.543497726664]] [potential [7.236371823]]]
[[time [1283.562]] [cv_00 [16.2221432956]] [cv_01 [1.5825515642]] [cv_02 [1.62597912275]] [cv_03 [2.31971733386]] [cv_04 [0.564020390979]] [potential [7.063593982]]]
[[time [1284.564]] [cv_00 [16.2475439264]] [cv_01 [1.61333097458]] [cv_02 [1.63390249236]] [cv_03 [2.39038426378]] [cv_04 [0.542703270463]] [potential [4.062649535]]]
[[time [1285.566]] [cv_00 [16.5806383982]] [cv_01 [1.55752954194]] [cv_02 [1.61153242752]] [cv_03 [2.24912902462]] [cv_04 [0.484383293841]] [potential [3.589023507]]]
[[time [1286.568]] [cv_00 [16.5480509628]] [cv_01 [1.56325776988]] [cv_02 [1.66532685983]] [cv_03 [2.28853362024]] [cv_04 [0.615533797958]] [potential [7.947693877]]]
[[time [1287.57]] [cv_00 [16.6289101145]] [cv_01 [1.54195353136]] [cv_02 [1.69147427259]] [cv_03 [2.22145741806]] [cv_04 [0.631073582955]] [potential [3.377622296]]]
[[time [1288.572]] [cv_00 [16.8081161661]] [cv_01 [1.57206867255]] [cv_02 [1.62919334198]] [cv_03 [2.28991950412]] [cv_04 [0.535670783621]] [potential [4.194474458]]]
[[time [1289.574]] [cv_00 [16.2087624941]] [cv_01 [1.55977842265]] [cv_02 [1.6497490569]] [cv_03 [2.31494028801]] [cv_04 [0.529369877294]] [potential [7.760116362]]]
[[time [1290.576]] [cv_00 [16.5471923337]] [cv_01 [1.59455381447]] [cv_02 [1.60567349268]] [cv_03 [2.31629709051]] [cv_04 [0.492504870749]] [potential [3.098800597]]]
[[time [1291.578]] [cv_00 [16.5528260064]] [cv_01 [1.58380160881]] [cv_02 [1.61691898078]] [cv_03 [2.39534260881]] [cv_04 [0.617174810519]] [potential [2.782252303]]]
[[time [1292.58]] [cv_00 [16.2449515073]] [cv_01 [1.61409605363]] [cv_02 [1.61343113558]] [cv_03 [2.26195893309]] [cv_04 [0.554027309981]] [potential [5.651840404]]]
[[time [1293.582]] [cv_00 [16.0243972258]] [cv_01 [1.5963397078]] [cv_02 [1.62044868302]] [cv_03 [2.27504133878]] [cv_04 [0.56132911122]] [potential [8.829180097]]]
[[time [1294.584]] [cv_00 [16.6573339374]] [cv_01 [1.54889544773]] [cv_02 [1.61575948867]] [cv_03 [2.26874859047]] [cv_04 [0.501688775336]] [potential [3.316881149]]]
[[time [1295.586]] [cv_00 [16.5709108924]] [cv_01 [1.56278272839]] [cv_02 [1.61764561259]] [cv_03 [2.30203194868]] [cv_04 [0.557476661266]] [potential [5.219729986]]]
[[time [1296.588]] [cv_00 [16.2821536498]] [cv_01 [1.60136979773]] [cv_02 [1.61682215347]] [cv_03 [2.25980179286]] [cv_04 [0.561814528052]] [potential [7.606041763]]]
[[time [1297.59]] [cv_00 [16.3823251126]] [cv_01 [1.57964101047]] [cv_02 [1.62168628506]] [cv_03 [2.28727424928]] [cv_04 [0.493429202117]] [potential [7.929554523]]]
[[time [1298.592]] [cv_00 [16.2853162397]] [cv_01 [1.56540009443]] [cv_02 [1.61704136942]] [cv_03 [2.30968017648]] [cv_04 [0.594798515362]] [potential [6.449880469]]]
[[time [1299.594]] [cv_00 [16.5220993479]] [cv_01 [1.57432730887]] [cv_02 [1.62160020725]] [cv_03 [2.28628960965]] [cv_04 [0.611381561249]] [potential [7.5976837]]]
[[time [1300.596]] [cv_00 [16.1037324078]] [cv_01 [1.56479480011]] [cv_02 [1.62627643148]] [cv_03 [2.31209717943]] [cv_04 [0.516498611483]] [potential [7.721824626]]]
[[time [1301.598]] [cv_00 [16.8759984294]] [cv_01 [1.5508218821]] [cv_02 [1.64191664453]] [cv_03 [2.26100785906]] [cv_04 [0.536072012491]] [potential [3.766634288]]]
[[time [1302.6]] [cv_00 [16.856942623]] [cv_01 [1.56459307212]] [cv_02 [1.63988438136]] [cv_03 [2.20922448966]] [cv_04 [0.550037382704]] [potential [5.447009421]]]
[[time [1303.602]] [cv_00 [17.0184072441]] [cv_01 [1.56681451814]] [cv_02 [1.62571328954]] [cv_03 [2.23471065795]] [cv_04 [0.46952418122]] [potential [2.082051716]]]
[[time [1304.604]] [cv_00 [16.2193468135]] [cv_01 [1.59773501454]] [cv_02 [1.61917270825]] [cv_03 [2.33021794425]] [cv_04 [0.630039511174]] [potential [6.842444177]]]
[[time [1305.606]] [cv_00 [16.7850349375]] [cv_01 [1.57017025728]] [cv_02 [1.61414587812]] [cv_03 [2.42109734217]] [cv_04 [0.586390123849]] [potential [1.407130339]]]
[[time [1306.608]] [cv_00 [16.2462209524]] [cv_01 [1.57967011147]] [cv_02 [1.66832794798]] [cv_03 [2.37746598192]] [cv_04 [0.547826034973]] [potential [6.499449584]]]
[[time [1307.61]] [cv_00 [16.404802841]] [cv_01 [1.60809276445]] [cv_02 [1.60850486751]] [cv_03 [2.27155097939]] [cv_04 [0.669985667527]] [potential [5.107432647]]]
[[time [1308.612]] [cv_00 [16.42829233]] [cv_01 [1.56859848993]] [cv_02 [1.64902849587]] [cv_03 [2.43941510493]] [cv_04 [0.505472886506]] [potential [3.421950193]]]
[[time [1309.614]] [cv_00 [16.5727200835]] [cv_01 [1.55542365505]] [cv_02 [1.65813499056]] [cv_03 [2.42362172143]] [cv_04 [0.591565904688]] [potential [2.928731664]]]
[[time [1310.616]] [cv_00 [16.8127290545]] [cv_01 [1.56418508441]] [cv_02 [1.63138735307]] [cv_03 [2.35793098349]] [cv_04 [0.437457649204]] [potential [3.066435874]]]
[[time [1311.618]] [cv_00 [16.6268139885]] [cv_01 [1.56295164845]] [cv_02 [1.6195960733]] [cv_03 [2.36430494928]] [cv_04 [0.542869876259]] [potential [4.46063623]]]
[[time [1312.62]] [cv_00 [16.6295714303]] [cv_01 [1.58458492044]] [cv_02 [1.61920435051]] [cv_03 [2.48698454921]] [cv_04 [0.650965552854]] [potential [1.478080433]]]
[[time [1313.622]] [cv_00 [16.6619413028]] [cv_01 [1.54797258894]] [cv_02 [1.65415839437]] [cv_03 [2.42089022996]] [cv_04 [0.525068182348]] [potential [2.698759321]]]
[[time [1314.624]] [cv_00 [16.680224899]] [cv_01 [1.60272693135]] [cv_02 [1.63178564565]] [cv_03 [2.46692342892]] [cv_04 [0.61293597371]] [potential [1.72120537]]]
[[time [1315.626]] [cv_00 [16.6665603528]] [cv_01 [1.56240172479]] [cv_02 [1.61927707034]] [cv_03 [2.41502069805]] [cv_04 [0.607308728499]] [potential [3.296232656]]]
[[time [1316.628]] [cv_00 [16.4937460979]] [cv_01 [1.60785156421]] [cv_02 [1.64319498698]] [cv_03 [2.37576144947]] [cv_04 [0.578375982706]] [potential [5.103675348]]]
[[time [1317.63]] [cv_00 [16.3785143384]] [cv_01 [1.60223708529]] [cv_02 [1.62743897457]] [cv_03 [2.41956695013]] [cv_04 [0.616992241472]] [potential [4.334317717]]]
[[time [1318.632]] [cv_00 [16.8114973975]] [cv_01 [1.57549376167]] [cv_02 [1.6451168236]] [cv_03 [2.37376258788]] [cv_04 [0.569045239812]] [potential [4.512895006]]]
[[time [1319.634]] [cv_00 [16.5778699075]] [cv_01 [1.56806449388]] [cv_02 [1.63688311401]] [cv_03 [2.47490858682]] [cv_04 [0.547364578952]] [potential [3.111185575]]]
[[time [1320.636]] [cv_00 [16.0665728784]] [cv_01 [1.61180101449]] [cv_02 [1.64601957397]] [cv_03 [2.37416795649]] [cv_04 [0.575020745848]] [potential [7.320714543]]]
[[time [1321.638]] [cv_00 [16.7095198242]] [cv_01 [1.60052381802]] [cv_02 [1.67630008536]] [cv_03 [2.06609523036]] [cv_04 [0.589140777461]] [potential [5.259046505]]]
[[time [1322.64]] [cv_00 [16.8894869763]] [cv_01 [1.60801195939]] [cv_02 [1.64455556242]] [cv_03 [2.10288007501]] [cv_04 [0.641447036787]] [potential [2.937954083]]]
[[time [1323.642]] [cv_00 [16.4716939767]] [cv_01 [1.60217552061]] [cv_02 [1.65686987958]] [cv_03 [2.35592454859]] [cv_04 [0.521887554218]] [potential [6.765962692]]]
[[time [1324.644]] [cv_00 [16.4301333659]] [cv_01 [1.5833166813]] [cv_02 [1.6098691496]] [cv_03 [2.38826028347]] [cv_04 [0.498793958889]] [potential [4.759231657]]]
[[time [1325.646]] [cv_00 [16.4086120058]] [cv_01 [1.56426673989]] [cv_02 [1.64230938071]] [cv_03 [2.45496606295]] [cv_04 [0.627151577503]] [potential [4.019407524]]]
[[time [1326.648]] [cv_00 [16.1288534973]] [cv_01 [1.6180520253]] [cv_02 [1.64427156367]] [cv_03 [2.27144619023]] [cv_04 [0.562812911408]] [potential [8.537438535]]]
[[time [1327.65]] [cv_00 [16.8006971163]] [cv_01 [1.61088163221]] [cv_02 [1.66499711168]] [cv_03 [2.26162626987]] [cv_04 [0.555569071339]] [potential [4.239323809]]]
[[time [1328.652]] [cv_00 [16.6572195928]] [cv_01 [1.63001444139]] [cv_02 [1.64411037796]] [cv_03 [2.19418179835]] [cv_04 [0.501766231279]] [potential [3.05184014]]]
[[time [1329.654]] [cv_00 [17.0114382522]] [cv_01 [1.56143697575]] [cv_02 [1.66394888614]] [cv_03 [2.22144037939]] [cv_04 [0.581068041947]] [potential [3.555205216]]]
[[time [1330.656]] [cv_00 [16.7419563815]] [cv_01 [1.57655210587]] [cv_02 [1.61929766871]] [cv_03 [2.22578199171]] [cv_04 [0.592870210385]] [potential [6.387355973]]]
[[time [1331.658]] [cv_00 [16.3073200599]] [cv_01 [1.60736615049]] [cv_02 [1.60610395373]] [cv_03 [2.29101533368]] [cv_04 [0.675806274442]] [potential [5.678245562]]]
[[time [1332.66]] [cv_00 [16.1013871739]] [cv_01 [1.59106148376]] [cv_02 [1.66609917952]] [cv_03 [2.27647433653]] [cv_04 [0.495850714702]] [potential [10.17892103]]]
[[time [1333.662]] [cv_00 [16.8230497179]] [cv_01 [1.61446890747]] [cv_02 [1.63605989949]] [cv_03 [2.45500361369]] [cv_04 [0.531486014243]] [potential [1.334225156]]]
[[time [1334.664]] [cv_00 [16.6667290854]] [cv_01 [1.60207828816]] [cv_02 [1.70411313437]] [cv_03 [2.21370885443]] [cv_04 [0.523785604077]] [potential [3.143222697]]]
[[time [1335.666]] [cv_00 [16.075000218]] [cv_01 [1.58614493419]] [cv_02 [1.676857746]] [cv_03 [2.24119498571]] [cv_04 [0.54576043966]] [potential [9.896112442]]]
[[time [1336.668]] [cv_00 [16.2624749743]] [cv_01 [1.55909820189]] [cv_02 [1.67610997018]] [cv_03 [2.21407146378]] [cv_04 [0.443726099878]] [potential [7.970438241]]]
[[time [1337.67]] [cv_00 [16.5271057658]] [cv_01 [1.62483344032]] [cv_02 [1.67267049823]] [cv_03 [2.2247829193]] [cv_04 [0.561410503729]] [potential [4.917599176]]]
[[time [1338.672]] [cv_00 [16.2755338625]] [cv_01 [1.62788713646]] [cv_02 [1.65571881274]] [cv_03 [2.22801007624]] [cv_04 [0.62246435314]] [potential [6.979633048]]]
[[time [1339.674]] [cv_00 [16.3288513517]] [cv_01 [1.59977117998]] [cv_02 [1.60761508747]] [cv_03 [2.31206873493]] [cv_04 [0.475552747085]] [potential [6.168872198]]]
[[time [1340.676]] [cv_00 [16.350328791]] [cv_01 [1.56097600473]] [cv_02 [1.60489184431]] [cv_03 [2.47892297936]] [cv_04 [0.522756860441]] [potential [2.486299469]]]
[[time [1341.678]] [cv_00 [16.1277756023]] [cv_01 [1.61099823388]] [cv_02 [1.61823087145]] [cv_03 [2.30953287023]] [cv_04 [0.590921740116]] [potential [8.002577224]]]
[[time [1342.68]] [cv_00 [16.1416037239]] [cv_01 [1.58645366924]] [cv_02 [1.62266462463]] [cv_03 [2.32139561916]] [cv_04 [0.64602302134]] [potential [9.017220983]]]
[[time [1343.682]] [cv_00 [16.3157806828]] [cv_01 [1.62737399334]] [cv_02 [1.64485467213]] [cv_03 [2.30576020185]] [cv_04 [0.50832688714]] [potential [6.21985889]]]
[[time [1344.684]] [cv_00 [16.6256456383]] [cv_01 [1.62576882704]] [cv_02 [1.61373007838]] [cv_03 [2.27011629395]] [cv_04 [0.587148029846]] [potential [3.049720206]]]
[[time [1345.686]] [cv_00 [16.2345958443]] [cv_01 [1.57489201012]] [cv_02 [1.68456743524]] [cv_03 [2.20238520265]] [cv_04 [0.537237404475]] [potential [9.548196122]]]
[[time [1346.688]] [cv_00 [16.6079071833]] [cv_01 [1.6254637575]] [cv_02 [1.66972081493]] [cv_03 [2.09943993716]] [cv_04 [0.505169686743]] [potential [3.841168845]]]
[[time [1347.69]] [cv_00 [16.5065485187]] [cv_01 [1.60415625736]] [cv_02 [1.6485681553]] [cv_03 [2.13933433351]] [cv_04 [0.462500874115]] [potential [8.448914074]]]
[[time [1348.692]] [cv_00 [16.2326841569]] [cv_01 [1.62826644371]] [cv_02 [1.63978076068]] [cv_03 [2.14626099465]] [cv_04 [0.493764206822]] [potential [6.770429496]]]
[[time [1349.694]] [cv_00 [16.6528192297]] [cv_01 [1.62744017916]] [cv_02 [1.65581271232]] [cv_03 [2.09566667917]] [cv_04 [0.585307787074]] [potential [4.063403755]]]
[[time [1350.696]] [cv_00 [16.3483221146]] [cv_01 [1.64234239665]] [cv_02 [1.65890326855]] [cv_03 [2.09471344408]] [cv_04 [0.512555561181]] [potential [3.973259426]]]
[[time [1351.698]] [cv_00 [16.0641512245]] [cv_01 [1.60895645334]] [cv_02 [1.65122769942]] [cv_03 [2.09140453783]] [cv_04 [0.591355850221]] [potential [9.233282145]]]
[[time [1352.7]] [cv_00 [16.4435406277]] [cv_01 [1.64088944675]] [cv_02 [1.6625167526]] [cv_03 [2.10626656043]] [cv_04 [0.540202839972]] [potential [4.079651108]]]
[[time [1353.702]] [cv_00 [16.291932215]] [cv_01 [1.6172421404]] [cv_02 [1.63182157364]] [cv_03 [2.10656282749]] [cv_04 [0.574671435504]] [potential [8.509374437]]]
[[time [1354.704]] [cv_00 [16.3713476439]] [cv_01 [1.6174996379]] [cv_02 [1.58508707706]] [cv_03 [2.18328585476]] [cv_04 [0.717691743269]] [potential [2.79504503]]]
[[time [1355.706]] [cv_00 [16.3036157015]] [cv_01 [1.64666078193]] [cv_02 [1.65835684189]] [cv_03 [2.10023215909]] [cv_04 [0.566052823249]] [potential [4.435972375]]]
[[time [1356.708]] [cv_00 [16.629669393]] [cv_01 [1.61355947787]] [cv_02 [1.65923382681]] [cv_03 [2.12857814132]] [cv_04 [0.572306471005]] [potential [7.133154202]]]
[[time [1357.71]] [cv_00 [16.1310189253]] [cv_01 [1.63211227141]] [cv_02 [1.6598749327]] [cv_03 [2.07982208386]] [cv_04 [0.437029715062]] [potential [6.241217849]]]
[[time [1358.712]] [cv_00 [16.1302418776]] [cv_01 [1.57757603452]] [cv_02 [1.65142298104]] [cv_03 [2.09477302141]] [cv_04 [0.495662220807]] [potential [9.374654252]]]
[[time [1359.714]] [cv_00 [16.3975916836]] [cv_01 [1.60200707328]] [cv_02 [1.65531155421]] [cv_03 [2.08746871873]] [cv_04 [0.505469430272]] [potential [10.39394379]]]
[[time [1360.716]] [cv_00 [16.6824813835]] [cv_01 [1.55720778521]] [cv_02 [1.64095756412]] [cv_03 [2.06574452244]] [cv_04 [0.539272938771]] [potential [6.143032204]]]
[[time [1361.718]] [cv_00 [16.5456778017]] [cv_01 [1.57248440125]] [cv_02 [1.58791052194]] [cv_03 [2.13465853692]] [cv_04 [0.617277270478]] [potential [2.952722367]]]
[[time [1362.72]] [cv_00 [16.0992523839]] [cv_01 [1.62689735738]] [cv_02 [1.65115802611]] [cv_03 [2.12562759283]] [cv_04 [0.556727876664]] [potential [8.596369029]]]
[[time [1363.722]] [cv_00 [16.3163992023]] [cv_01 [1.62200036141]] [cv_02 [1.65024670047]] [cv_03 [2.09139153763]] [cv_04 [0.60117962837]] [potential [8.976944399]]]
[[time [1364.724]] [cv_00 [16.4841101969]] [cv_01 [1.61746603392]] [cv_02 [1.62454973431]] [cv_03 [2.08672929549]] [cv_04 [0.487867869775]] [potential [6.099656007]]]
[[time [1365.726]] [cv_00 [16.1427422961]] [cv_01 [1.63379361435]] [cv_02 [1.63626474055]] [cv_03 [2.18213342014]] [cv_04 [0.529921637465]] [potential [7.824497077]]]
[[time [1366.728]] [cv_00 [16.3325140837]] [cv_01 [1.63904711285]] [cv_02 [1.6875688979]] [cv_03 [2.058206846]] [cv_04 [0.542624064781]] [potential [3.734071728]]]
[[time [1367.73]] [cv_00 [16.2590071256]] [cv_01 [1.5755681765]] [cv_02 [1.70621248438]] [cv_03 [2.08398795276]] [cv_04 [0.564981981802]] [potential [4.981568134]]]
[[time [1368.732]] [cv_00 [16.2176592848]] [cv_01 [1.57222295333]] [cv_02 [1.66551360551]] [cv_03 [2.11413210712]] [cv_04 [0.560330846634]] [potential [10.2942326]]]
[[time [1369.734]] [cv_00 [16.6866807294]] [cv_01 [1.59777231908]] [cv_02 [1.63190263513]] [cv_03 [2.12717567101]] [cv_04 [0.487393742697]] [potential [6.826886465]]]
[[time [1370.736]] [cv_00 [16.7001500882]] [cv_01 [1.61899881949]] [cv_02 [1.64267574456]] [cv_03 [1.87306812205]] [cv_04 [0.547227834299]] [potential [3.602650212]]]
[[time [1371.738]] [cv_00 [16.2063209349]] [cv_01 [1.56873009103]] [cv_02 [1.63580717876]] [cv_03 [1.88529158958]] [cv_04 [0.580196771972]] [potential [6.401099734]]]
[[time [1372.74]] [cv_00 [16.6451488664]] [cv_01 [1.58076033216]] [cv_02 [1.60174314175]] [cv_03 [1.88838383842]] [cv_04 [0.589940415012]] [potential [2.68608292]]]
[[time [1373.742]] [cv_00 [16.4002989822]] [cv_01 [1.57836735152]] [cv_02 [1.62519374385]] [cv_03 [1.88517195129]] [cv_04 [0.559477720173]] [potential [6.556505013]]]
[[time [1374.744]] [cv_00 [16.3490920869]] [cv_01 [1.57962975601]] [cv_02 [1.60563697488]] [cv_03 [2.0113936545]] [cv_04 [0.65738443253]] [potential [5.413756911]]]
[[time [1375.746]] [cv_00 [16.3349766225]] [cv_01 [1.60045439099]] [cv_02 [1.62698867222]] [cv_03 [1.77754880745]] [cv_04 [0.610830312158]] [potential [5.700139898]]]
[[time [1376.748]] [cv_00 [16.5408791338]] [cv_01 [1.59378769162]] [cv_02 [1.63049194526]] [cv_03 [1.60860886299]] [cv_04 [0.513933509829]] [potential [4.65013957]]]
[[time [1377.75]] [cv_00 [16.784593316]] [cv_01 [1.55376483577]] [cv_02 [1.63407882554]] [cv_03 [1.62426961893]] [cv_04 [0.590011236173]] [potential [2.394304468]]]
[[time [1378.752]] [cv_00 [16.1397143829]] [cv_01 [1.60156536036]] [cv_02 [1.63912974804]] [cv_03 [1.3504069495]] [cv_04 [0.524977983474]] [potential [6.376650428]]]
[[time [1379.754]] [cv_00 [16.6097868685]] [cv_01 [1.57182284324]] [cv_02 [1.65490416252]] [cv_03 [1.06164901517]] [cv_04 [0.52988308345]] [potential [4.277855305]]]
[[time [1380.756]] [cv_00 [16.2945521425]] [cv_01 [1.61338827663]] [cv_02 [1.64399281877]] [cv_03 [1.11360433531]] [cv_04 [0.458414028208]] [potential [4.836645942]]]
[[time [1381.758]] [cv_00 [16.7662780273]] [cv_01 [1.59046963254]] [cv_02 [1.6250366234]] [cv_03 [1.12575037073]] [cv_04 [0.583247278792]] [potential [3.379552603]]]
[[time [1382.76]] [cv_00 [16.5041035494]] [cv_01 [1.5529615008]] [cv_02 [1.66023644058]] [cv_03 [1.08637866971]] [cv_04 [0.568961727396]] [potential [3.948474368]]]
[[time [1383.762]] [cv_00 [16.2909607826]] [cv_01 [1.58889260957]] [cv_02 [1.66314917989]] [cv_03 [1.09673471675]] [cv_04 [0.529223964145]] [potential [6.312978643]]]
[[time [1384.764]] [cv_00 [16.6081171469]] [cv_01 [1.58967909485]] [cv_02 [1.64831980595]] [cv_03 [1.12262496464]] [cv_04 [0.553524884627]] [potential [6.100067589]]]
[[time [1385.766]] [cv_00 [16.3981918327]] [cv_01 [1.59826471129]] [cv_02 [1.64981841901]] [cv_03 [1.03646814984]] [cv_04 [0.506531360412]] [potential [5.55016665]]]
[[time [1386.768]] [cv_00 [16.1619628321]] [cv_01 [1.60485943576]] [cv_02 [1.62068291777]] [cv_03 [1.22987212224]] [cv_04 [0.489136072732]] [potential [5.284748168]]]
[[time [1387.77]] [cv_00 [16.5675036817]] [cv_01 [1.61518172997]] [cv_02 [1.66522983274]] [cv_03 [1.05125217393]] [cv_04 [0.582948951582]] [potential [3.801371276]]]
[[time [1388.772]] [cv_00 [16.1739687024]] [cv_01 [1.59189798164]] [cv_02 [1.6326757471]] [cv_03 [1.1881781047]] [cv_04 [0.575010295572]] [potential [6.591912441]]]
[[time [1389.774]] [cv_00 [16.2969038631]] [cv_01 [1.59441121089]] [cv_02 [1.61095906994]] [cv_03 [1.18170050377]] [cv_04 [0.626994286112]] [potential [4.509545889]]]
[[time [1390.776]] [cv_00 [16.2590395527]] [cv_01 [1.57599109353]] [cv_02 [1.62099890943]] [cv_03 [1.48295694553]] [cv_04 [0.579124349722]] [potential [4.544851822]]]
[[time [1391.778]] [cv_00 [16.3763393308]] [cv_01 [1.56742627784]] [cv_02 [1.61918601634]] [cv_03 [1.42663893617]] [cv_04 [0.532199610028]] [potential [4.428390088]]]
[[time [1392.78]] [cv_00 [16.5042033097]] [cv_01 [1.58224577857]] [cv_02 [1.62050108663]] [cv_03 [1.25649049928]] [cv_04 [0.566803869733]] [potential [6.160306055]]]
[[time [1393.782]] [cv_00 [16.5420819576]] [cv_01 [1.56474844599]] [cv_02 [1.62313196901]] [cv_03 [1.40072810818]] [cv_04 [0.66666009381]] [potential [4.280101024]]]
[[time [1394.784]] [cv_00 [16.4430632708]] [cv_01 [1.56962688445]] [cv_02 [1.62552424399]] [cv_03 [1.47051272864]] [cv_04 [0.639390530773]] [potential [5.130463311]]]
[[time [1395.786]] [cv_00 [16.6785906838]] [cv_01 [1.55892456778]] [cv_02 [1.61978589435]] [cv_03 [1.08024817152]] [cv_04 [0.512966274372]] [potential [2.382585689]]]
[[time [1396.788]] [cv_00 [16.8033089845]] [cv_01 [1.59522952111]] [cv_02 [1.63820304944]] [cv_03 [1.1184597036]] [cv_04 [0.482665279015]] [potential [3.668854039]]]
[[time [1397.79]] [cv_00 [16.7922592765]] [cv_01 [1.55967370223]] [cv_02 [1.63572907531]] [cv_03 [1.09205413656]] [cv_04 [0.542218115136]] [potential [2.981221619]]]
[[time [1398.792]] [cv_00 [16.2461824664]] [cv_01 [1.60593785566]] [cv_02 [1.63686637963]] [cv_03 [1.49144239002]] [cv_04 [0.580233063546]] [potential [5.71467247]]]
[[time [1399.794]] [cv_00 [16.6325069194]] [cv_01 [1.60593288918]] [cv_02 [1.63110364214]] [cv_03 [1.45197859801]] [cv_04 [0.620657770322]] [potential [4.685714496]]]
[[time [1400.796]] [cv_00 [16.7300658112]] [cv_01 [1.59603137397]] [cv_02 [1.64335049442]] [cv_03 [1.06756155087]] [cv_04 [0.619611485337]] [potential [4.270745306]]]
[[time [1401.798]] [cv_00 [16.7859330336]] [cv_01 [1.57326653008]] [cv_02 [1.63050305313]] [cv_03 [1.05243524759]] [cv_04 [0.472853442966]] [potential [3.432748208]]]
[[time [1402.8]] [cv_00 [16.448227834]] [cv_01 [1.58799143906]] [cv_02 [1.5955111948]] [cv_03 [1.18858081212]] [cv_04 [0.574323890069]] [potential [3.149491253]]]
[[time [1403.802]] [cv_00 [16.7031822061]] [cv_01 [1.55596124127]] [cv_02 [1.66470674778]] [cv_03 [1.07927675674]] [cv_04 [0.525302504067]] [potential [3.80751119]]]
[[time [1404.804]] [cv_00 [16.5519389689]] [cv_01 [1.5731681888]] [cv_02 [1.62767239867]] [cv_03 [1.18842624119]] [cv_04 [0.586131845294]] [potential [6.472246095]]]
[[time [1405.806]] [cv_00 [16.4499135789]] [cv_01 [1.56135102153]] [cv_02 [1.63086043142]] [cv_03 [1.73686864503]] [cv_04 [0.596068546983]] [potential [4.744903553]]]
[[time [1406.808]] [cv_00 [16.8950243051]] [cv_01 [1.56310881435]] [cv_02 [1.61739059607]] [cv_03 [1.14815378072]] [cv_04 [0.579294034119]] [potential [2.232776531]]]
[[time [1407.81]] [cv_00 [16.7472455803]] [cv_01 [1.55329179791]] [cv_02 [1.6520441388]] [cv_03 [1.23919165737]] [cv_04 [0.566415563443]] [potential [5.152052878]]]
[[time [1408.812]] [cv_00 [16.9506650208]] [cv_01 [1.56705118154]] [cv_02 [1.64610229507]] [cv_03 [1.26781638494]] [cv_04 [0.662735813407]] [potential [3.556866767]]]
[[time [1409.814]] [cv_00 [16.539988492]] [cv_01 [1.59780061179]] [cv_02 [1.6195419302]] [cv_03 [1.67979998307]] [cv_04 [0.563057752407]] [potential [4.146798098]]]
[[time [1410.816]] [cv_00 [16.6807641351]] [cv_01 [1.57136783492]] [cv_02 [1.65131943629]] [cv_03 [1.78737837734]] [cv_04 [0.655871685988]] [potential [6.425345464]]]
[[time [1411.818]] [cv_00 [16.6682827211]] [cv_01 [1.58587056376]] [cv_02 [1.63311164813]] [cv_03 [1.48652754849]] [cv_04 [0.778990518774]] [potential [3.700335885]]]
[[time [1412.82]] [cv_00 [16.7181878153]] [cv_01 [1.58223730466]] [cv_02 [1.64973207117]] [cv_03 [1.12782282056]] [cv_04 [0.675441028128]] [potential [5.688255257]]]
[[time [1413.822]] [cv_00 [16.7904555961]] [cv_01 [1.60690715368]] [cv_02 [1.66461755044]] [cv_03 [1.28301050403]] [cv_04 [0.576610011675]] [potential [5.315414158]]]
[[time [1414.824]] [cv_00 [16.6317012665]] [cv_01 [1.59107636611]] [cv_02 [1.61740712487]] [cv_03 [1.49861790869]] [cv_04 [0.660423076196]] [potential [3.688568685]]]
[[time [1415.826]] [cv_00 [16.1458181904]] [cv_01 [1.59999166452]] [cv_02 [1.69846194895]] [cv_03 [1.26845346277]] [cv_04 [0.652705711992]] [potential [5.52836508]]]
[[time [1416.828]] [cv_00 [16.1708667929]] [cv_01 [1.60781925274]] [cv_02 [1.67994972564]] [cv_03 [1.3404984153]] [cv_04 [0.551597197458]] [potential [6.573600946]]]
[[time [1417.83]] [cv_00 [16.8313151453]] [cv_01 [1.59542510318]] [cv_02 [1.65109158694]] [cv_03 [1.02408258237]] [cv_04 [0.523527584472]] [potential [3.549148383]]]
[[time [1418.832]] [cv_00 [16.556050099]] [cv_01 [1.60557755092]] [cv_02 [1.68344013189]] [cv_03 [1.14383841544]] [cv_04 [0.479929998935]] [potential [4.712077198]]]
[[time [1419.834]] [cv_00 [16.3008913446]] [cv_01 [1.59452275588]] [cv_02 [1.68423929337]] [cv_03 [1.4145654023]] [cv_04 [0.566360459]] [potential [7.368098778]]]
[[time [1420.836]] [cv_00 [16.1024142991]] [cv_01 [1.5841178206]] [cv_02 [1.66391955008]] [cv_03 [1.4077704202]] [cv_04 [0.561806905709]] [potential [7.647104839]]]
[[time [1421.838]] [cv_00 [16.2978296881]] [cv_01 [1.58046148458]] [cv_02 [1.63564266056]] [cv_03 [1.03638861474]] [cv_04 [0.609808039585]] [potential [5.113576841]]]
[[time [1422.84]] [cv_00 [16.1056032502]] [cv_01 [1.58640155033]] [cv_02 [1.6206256391]] [cv_03 [1.29214499515]] [cv_04 [0.610932182726]] [potential [6.533582638]]]
[[time [1423.842]] [cv_00 [16.17495076]] [cv_01 [1.54809349763]] [cv_02 [1.627468802]] [cv_03 [1.27333856891]] [cv_04 [0.584989243925]] [potential [4.507513023]]]
[[time [1424.844]] [cv_00 [16.338000138]] [cv_01 [1.57015484626]] [cv_02 [1.61222828161]] [cv_03 [1.48335537293]] [cv_04 [0.575862749664]] [potential [4.389499194]]]
[[time [1425.846]] [cv_00 [16.1748991166]] [cv_01 [1.58633547869]] [cv_02 [1.65864369056]] [cv_03 [1.41013274797]] [cv_04 [0.542261320601]] [potential [8.306599725]]]
[[time [1426.848]] [cv_00 [16.6774454083]] [cv_01 [1.53589330561]] [cv_02 [1.64032048045]] [cv_03 [1.41052163095]] [cv_04 [0.62348914568]] [potential [2.751344296]]]
[[time [1427.85]] [cv_00 [16.5616641911]] [cv_01 [1.55286222373]] [cv_02 [1.64123448742]] [cv_03 [1.54077384588]] [cv_04 [0.599495097081]] [potential [4.762984503]]]
[[time [1428.852]] [cv_00 [16.5561927473]] [cv_01 [1.53352265159]] [cv_02 [1.63624556355]] [cv_03 [1.30958800719]] [cv_04 [0.569953747429]] [potential [3.254787086]]]
[[time [1429.854]] [cv_00 [16.0670740402]] [cv_01 [1.60965978413]] [cv_02 [1.63076636348]] [cv_03 [1.2049288649]] [cv_04 [0.597576721866]] [potential [7.269102871]]]
[[time [1430.856]] [cv_00 [16.3404226296]] [cv_01 [1.60112480335]] [cv_02 [1.63805756646]] [cv_03 [1.55778755599]] [cv_04 [0.568317591448]] [potential [6.648227056]]]
[[time [1431.858]] [cv_00 [16.8451028509]] [cv_01 [1.60089344709]] [cv_02 [1.63902671895]] [cv_03 [1.57736484535]] [cv_04 [0.662008021785]] [potential [3.855062006]]]
[[time [1432.86]] [cv_00 [16.7038536276]] [cv_01 [1.54171950082]] [cv_02 [1.64165582108]] [cv_03 [1.68463802832]] [cv_04 [0.623569513799]] [potential [2.727660126]]]
[[time [1433.862]] [cv_00 [16.3657949059]] [cv_01 [1.54950376222]] [cv_02 [1.66510198637]] [cv_03 [1.71603838149]] [cv_04 [0.573454184401]] [potential [5.414494578]]]
[[time [1434.864]] [cv_00 [16.2685268686]] [cv_01 [1.58179421287]] [cv_02 [1.62877624822]] [cv_03 [1.63044329059]] [cv_04 [0.620732710255]] [potential [5.7708302]]]
[[time [1435.866]] [cv_00 [16.2057591818]] [cv_01 [1.60374663469]] [cv_02 [1.63529306798]] [cv_03 [1.75901609017]] [cv_04 [0.582064085788]] [potential [6.339991803]]]
[[time [1436.868]] [cv_00 [16.1947401528]] [cv_01 [1.58525196834]] [cv_02 [1.6145651018]] [cv_03 [1.70135566148]] [cv_04 [0.633250676557]] [potential [4.82842651]]]
[[time [1437.87]] [cv_00 [16.7563881597]] [cv_01 [1.58197409069]] [cv_02 [1.63886730664]] [cv_03 [1.65301833919]] [cv_04 [0.738918917915]] [potential [4.750886814]]]
[[time [1438.872]] [cv_00 [16.5907924696]] [cv_01 [1.60071701951]] [cv_02 [1.61669359677]] [cv_03 [1.55430574203]] [cv_04 [0.556625177452]] [potential [3.994681094]]]
[[time [1439.874]] [cv_00 [17.0041444144]] [cv_01 [1.57909306999]] [cv_02 [1.66559346256]] [cv_03 [1.7903294721]] [cv_04 [0.572065659359]] [potential [3.078054023]]]
[[time [1440.876]] [cv_00 [16.6460681542]] [cv_01 [1.53666194284]] [cv_02 [1.66672889294]] [cv_03 [1.60091751652]] [cv_04 [0.557222021418]] [potential [2.95627749]]]
[[time [1441.878]] [cv_00 [16.2507234124]] [cv_01 [1.60528924515]] [cv_02 [1.64289291412]] [cv_03 [1.68276762047]] [cv_04 [0.729549363669]] [potential [6.18096609]]]
[[time [1442.88]] [cv_00 [16.8172108348]] [cv_01 [1.58155798075]] [cv_02 [1.61688975928]] [cv_03 [1.81297387425]] [cv_04 [0.723205606187]] [potential [2.462986164]]]
[[time [1443.882]] [cv_00 [16.7671720761]] [cv_01 [1.58910037051]] [cv_02 [1.61602049769]] [cv_03 [1.6552254002]] [cv_04 [0.663760694772]] [potential [3.130557962]]]
[[time [1444.884]] [cv_00 [16.6991659396]] [cv_01 [1.59756778284]] [cv_02 [1.63298739764]] [cv_03 [1.64917131745]] [cv_04 [0.56944023367]] [potential [5.740563909]]]
[[time [1445.886]] [cv_00 [16.8066914744]] [cv_01 [1.57636938067]] [cv_02 [1.64559167129]] [cv_03 [1.77114341709]] [cv_04 [0.627908042125]] [potential [5.695901585]]]
[[time [1446.888]] [cv_00 [16.6789532829]] [cv_01 [1.56365004733]] [cv_02 [1.63763407262]] [cv_03 [1.62260278131]] [cv_04 [0.598722347287]] [potential [5.801833837]]]
[[time [1447.89]] [cv_00 [16.4664917621]] [cv_01 [1.56537139496]] [cv_02 [1.71041306746]] [cv_03 [1.61320992575]] [cv_04 [0.623097985449]] [potential [3.22114241]]]
[[time [1448.892]] [cv_00 [16.3542679243]] [cv_01 [1.61821437724]] [cv_02 [1.68000944326]] [cv_03 [1.6515120827]] [cv_04 [0.624927376474]] [potential [5.502951747]]]
[[time [1449.894]] [cv_00 [16.26349383]] [cv_01 [1.59325724195]] [cv_02 [1.66245048125]] [cv_03 [1.65850246183]] [cv_04 [0.53460024194]] [potential [8.278594539]]]
[[time [1450.896]] [cv_00 [16.2174300946]] [cv_01 [1.60675318709]] [cv_02 [1.68451876722]] [cv_03 [1.48898683514]] [cv_04 [0.603051243469]] [potential [6.135629731]]]
[[time [1451.898]] [cv_00 [16.6052696633]] [cv_01 [1.56255944107]] [cv_02 [1.6213270746]] [cv_03 [1.64222540745]] [cv_04 [0.556643335927]] [potential [4.410744681]]]
[[time [1452.9]] [cv_00 [16.6963051942]] [cv_01 [1.54780802805]] [cv_02 [1.6401049905]] [cv_03 [1.46691552795]] [cv_04 [0.539195952833]] [potential [4.300780601]]]
[[time [1453.902]] [cv_00 [16.2319245933]] [cv_01 [1.56497514125]] [cv_02 [1.62324451932]] [cv_03 [1.53161898869]] [cv_04 [0.560001959322]] [potential [5.540920564]]]
[[time [1454.904]] [cv_00 [16.8334650083]] [cv_01 [1.5725431384]] [cv_02 [1.61708891875]] [cv_03 [1.19175615418]] [cv_04 [0.645586489474]] [potential [3.570800265]]]
[[time [1455.906]] [cv_00 [16.4712913005]] [cv_01 [1.59543527413]] [cv_02 [1.60559367725]] [cv_03 [1.38342010303]] [cv_04 [0.642312203192]] [potential [4.210907958]]]
[[time [1456.908]] [cv_00 [16.3196699561]] [cv_01 [1.56086187432]] [cv_02 [1.61961090932]] [cv_03 [1.1760299793]] [cv_04 [0.649200395861]] [potential [4.483298279]]]
[[time [1457.91]] [cv_00 [16.3323172417]] [cv_01 [1.55797101411]] [cv_02 [1.61977857892]] [cv_03 [1.02298790546]] [cv_04 [0.667532095865]] [potential [3.125320001]]]
[[time [1458.912]] [cv_00 [16.6148328423]] [cv_01 [1.54631463326]] [cv_02 [1.6163791396]] [cv_03 [1.19609482775]] [cv_04 [0.657338994738]] [potential [2.914088068]]]
[[time [1459.914]] [cv_00 [16.7906109641]] [cv_01 [1.56652050021]] [cv_02 [1.60333941058]] [cv_03 [1.19964859231]] [cv_04 [0.678850006678]] [potential [2.572850777]]]
[[time [1460.916]] [cv_00 [16.3533558507]] [cv_01 [1.53841630662]] [cv_02 [1.63286453492]] [cv_03 [1.2590133765]] [cv_04 [0.65387399028]] [potential [3.791867453]]]
[[time [1461.918]] [cv_00 [16.5334648168]] [cv_01 [1.5570031124]] [cv_02 [1.59713118893]] [cv_03 [1.24024231586]] [cv_04 [0.597744481491]] [potential [2.83786583]]]
[[time [1462.92]] [cv_00 [16.1393111556]] [cv_01 [1.57228592509]] [cv_02 [1.63166407884]] [cv_03 [1.04658653494]] [cv_04 [0.575324188062]] [potential [5.501921959]]]
[[time [1463.922]] [cv_00 [16.7963046929]] [cv_01 [1.59368450466]] [cv_02 [1.62631860359]] [cv_03 [1.06688477043]] [cv_04 [0.651255335697]] [potential [4.017652731]]]
[[time [1464.924]] [cv_00 [16.489062761]] [cv_01 [1.57201736856]] [cv_02 [1.59760207319]] [cv_03 [1.30926208859]] [cv_04 [0.691181304467]] [potential [3.432721714]]]
[[time [1465.926]] [cv_00 [16.4677961267]] [cv_01 [1.59394537344]] [cv_02 [1.62462402925]] [cv_03 [1.02271534083]] [cv_04 [0.555792800438]] [potential [5.173615904]]]
[[time [1466.928]] [cv_00 [16.3431165221]] [cv_01 [1.5941718554]] [cv_02 [1.61009872084]] [cv_03 [0.631322839243]] [cv_04 [0.66562580393]] [potential [5.885196949]]]
[[time [1467.93]] [cv_00 [16.5831744763]] [cv_01 [1.58632088641]] [cv_02 [1.61036031217]] [cv_03 [0.504810157625]] [cv_04 [0.706154442471]] [potential [5.797145316]]]
[[time [1468.932]] [cv_00 [16.3303272709]] [cv_01 [1.58994601474]] [cv_02 [1.63465210633]] [cv_03 [0.748030167385]] [cv_04 [0.591099414287]] [potential [9.959380366]]]
[[time [1469.934]] [cv_00 [16.0404846488]] [cv_01 [1.61046219706]] [cv_02 [1.65546302813]] [cv_03 [0.590798596848]] [cv_04 [0.60833365886]] [potential [9.500711887]]]
[[time [1470.936]] [cv_00 [16.6162120791]] [cv_01 [1.61776502042]] [cv_02 [1.67335337737]] [cv_03 [0.481712818169]] [cv_04 [0.638695275756]] [potential [6.327470867]]]
[[time [1471.938]] [cv_00 [16.6156070668]] [cv_01 [1.61619236134]] [cv_02 [1.67886141984]] [cv_03 [0.270402305495]] [cv_04 [0.685477653123]] [potential [5.352236168]]]
[[time [1472.94]] [cv_00 [16.1313011826]] [cv_01 [1.59919166857]] [cv_02 [1.62973811178]] [cv_03 [0.215876429772]] [cv_04 [0.57453350136]] [potential [8.358813314]]]
[[time [1473.942]] [cv_00 [16.4873303777]] [cv_01 [1.6002942984]] [cv_02 [1.63246276972]] [cv_03 [0.347271119242]] [cv_04 [0.584781637772]] [potential [9.720452821]]]
[[time [1474.944]] [cv_00 [16.6970913425]] [cv_01 [1.55366958789]] [cv_02 [1.62039274298]] [cv_03 [0.225405891606]] [cv_04 [0.583163389497]] [potential [4.850963672]]]
[[time [1475.946]] [cv_00 [16.3035324944]] [cv_01 [1.53649651947]] [cv_02 [1.65924612745]] [cv_03 [0.170906748122]] [cv_04 [0.622151304027]] [potential [7.225100648]]]
[[time [1476.948]] [cv_00 [16.2233227648]] [cv_01 [1.57595752121]] [cv_02 [1.71245285602]] [cv_03 [0.332672779034]] [cv_04 [0.480125196875]] [potential [8.585892003]]]
[[time [1477.95]] [cv_00 [16.3709406034]] [cv_01 [1.60680504247]] [cv_02 [1.70255414434]] [cv_03 [0.442274355644]] [cv_04 [0.600994927959]] [potential [6.672291805]]]
[[time [1478.952]] [cv_00 [16.3672351311]] [cv_01 [1.59503856505]] [cv_02 [1.6528863978]] [cv_03 [0.31681313131]] [cv_04 [0.619253546506]] [potential [11.99111986]]]
[[time [1479.954]] [cv_00 [17.0506148517]] [cv_01 [1.56598019306]] [cv_02 [1.64279169492]] [cv_03 [0.222753850216]] [cv_04 [0.675520274351]] [potential [3.270058959]]]
[[time [1480.956]] [cv_00 [16.8911559993]] [cv_01 [1.54512453991]] [cv_02 [1.66783797327]] [cv_03 [0.206343219212]] [cv_04 [0.549720837404]] [potential [6.189426812]]]
[[time [1481.958]] [cv_00 [16.5617167589]] [cv_01 [1.52977299854]] [cv_02 [1.64119925374]] [cv_03 [0.172526340981]] [cv_04 [0.606677017212]] [potential [4.675511192]]]
[[time [1482.96]] [cv_00 [16.76265557]] [cv_01 [1.5509041116]] [cv_02 [1.69367734677]] [cv_03 [0.216572545258]] [cv_04 [0.649744699082]] [potential [5.71730349]]]
[[time [1483.962]] [cv_00 [16.3827243917]] [cv_01 [1.58318023774]] [cv_02 [1.68364046424]] [cv_03 [0.108444002309]] [cv_04 [0.468494713648]] [potential [10.38699685]]]
[[time [1484.964]] [cv_00 [16.6780606111]] [cv_01 [1.56000848082]] [cv_02 [1.72778315582]] [cv_03 [0.136585891543]] [cv_04 [0.488051896875]] [potential [2.784337065]]]
[[time [1485.966]] [cv_00 [16.5241959056]] [cv_01 [1.55938110352]] [cv_02 [1.69724624249]] [cv_03 [0.12896339082]] [cv_04 [0.460554942096]] [potential [8.496103104]]]
[[time [1486.968]] [cv_00 [16.2086342573]] [cv_01 [1.56141745327]] [cv_02 [1.68672445322]] [cv_03 [0.114799400107]] [cv_04 [0.473260241816]] [potential [9.990528713]]]
[[time [1487.97]] [cv_00 [16.3057168172]] [cv_01 [1.54946841832]] [cv_02 [1.69482417714]] [cv_03 [0.145118646256]] [cv_04 [0.551901665458]] [potential [9.434223211]]]
[[time [1488.972]] [cv_00 [16.0120447457]] [cv_01 [1.60265547121]] [cv_02 [1.65575750548]] [cv_03 [0.301247325107]] [cv_04 [0.582855460128]] [potential [10.74718741]]]
[[time [1489.974]] [cv_00 [16.3256098626]] [cv_01 [1.53972139705]] [cv_02 [1.70579611001]] [cv_03 [0.191440354099]] [cv_04 [0.446588023946]] [potential [7.398615582]]]
[[time [1490.976]] [cv_00 [16.5421620846]] [cv_01 [1.54452779239]] [cv_02 [1.68672812262]] [cv_03 [0.300938570426]] [cv_04 [0.55619714343]] [potential [9.887831777]]]
[[time [1491.978]] [cv_00 [16.7548242623]] [cv_01 [1.55893278128]] [cv_02 [1.66705914208]] [cv_03 [0.148427244115]] [cv_04 [0.477094489693]] [potential [8.800712788]]]
[[time [1492.98]] [cv_00 [16.2740455302]] [cv_01 [1.56744041746]] [cv_02 [1.64054161692]] [cv_03 [0.227316362122]] [cv_04 [0.562143467251]] [potential [11.36085638]]]
[[time [1493.982]] [cv_00 [16.4453413061]] [cv_01 [1.56030371087]] [cv_02 [1.62313261265]] [cv_03 [0.187336145076]] [cv_04 [0.509223536037]] [potential [7.265819797]]]
[[time [1494.984]] [cv_00 [16.1908287595]] [cv_01 [1.51816832352]] [cv_02 [1.66856574608]] [cv_03 [0.215134685701]] [cv_04 [0.51996914504]] [potential [6.015946771]]]
[[time [1495.986]] [cv_00 [16.421591672]] [cv_01 [1.54264108846]] [cv_02 [1.63327647302]] [cv_03 [0.210431472379]] [cv_04 [0.519117869813]] [potential [7.516238109]]]
[[time [1496.988]] [cv_00 [16.6360045432]] [cv_01 [1.52218541199]] [cv_02 [1.64307112686]] [cv_03 [0.534171095897]] [cv_04 [0.466643326132]] [potential [5.098105826]]]
[[time [1497.99]] [cv_00 [16.5718239749]] [cv_01 [1.53791550076]] [cv_02 [1.62643206072]] [cv_03 [0.528984337128]] [cv_04 [0.501669476421]] [potential [6.868767817]]]
[[time [1498.992]] [cv_00 [16.7569652012]] [cv_01 [1.54234852268]] [cv_02 [1.64415766822]] [cv_03 [0.536774042847]] [cv_04 [0.68098289713]] [potential [6.382662084]]]
[[time [1499.994]] [cv_00 [16.9787665775]] [cv_01 [1.54958575103]] [cv_02 [1.61086725102]] [cv_03 [0.471561199388]] [cv_04 [0.51608129054]] [potential [4.031627866]]]
[[time [1500.996]] [cv_00 [16.6164520154]] [cv_01 [1.58630032191]] [cv_02 [1.60844239703]] [cv_03 [0.622725610849]] [cv_04 [0.597351786501]] [potential [5.590519852]]]
[[time [1501.998]] [cv_00 [16.6000783097]] [cv_01 [1.54383272703]] [cv_02 [1.60685450995]] [cv_03 [0.468250036368]] [cv_04 [0.448425430094]] [potential [5.085472134]]]
[[time [1503]] [cv_00 [16.5967003001]] [cv_01 [1.54629077224]] [cv_02 [1.62563341726]] [cv_03 [0.572609489557]] [cv_04 [0.567230775879]] [potential [7.680742488]]]
[[time [1504.002]] [cv_00 [17.0552131294]] [cv_01 [1.54446526504]] [cv_02 [1.62963356241]] [cv_03 [0.368039592969]] [cv_04 [0.705279499022]] [potential [2.97006628]]]
[[time [1505.004]] [cv_00 [16.9593628696]] [cv_01 [1.55378679838]] [cv_02 [1.63294686748]] [cv_03 [0.488477691361]] [cv_04 [0.338952108614]] [potential [5.30425477]]]
[[time [1506.006]] [cv_00 [17.3147762498]] [cv_01 [1.56023694371]] [cv_02 [1.66183415456]] [cv_03 [0.380119501521]] [cv_04 [0.593175703848]] [potential [2.802471957]]]
[[time [1507.008]] [cv_00 [17.3932140121]] [cv_01 [1.5545798957]] [cv_02 [1.66813921544]] [cv_03 [0.426077082651]] [cv_04 [0.53308145589]] [potential [2.11920683]]]
[[time [1508.01]] [cv_00 [16.8641627718]] [cv_01 [1.56971909728]] [cv_02 [1.65091365423]] [cv_03 [0.555702245661]] [cv_04 [0.600753037686]] [potential [9.385638991]]]
[[time [1509.012]] [cv_00 [16.8826549159]] [cv_01 [1.5905799468]] [cv_02 [1.61373932306]] [cv_03 [0.541121573364]] [cv_04 [0.562539099549]] [potential [5.615350428]]]
[[time [1510.014]] [cv_00 [17.0018931437]] [cv_01 [1.60247477601]] [cv_02 [1.61642913093]] [cv_03 [0.469843520815]] [cv_04 [0.584931709604]] [potential [4.322346286]]]
[[time [1511.016]] [cv_00 [16.7613144733]] [cv_01 [1.54351148332]] [cv_02 [1.63023791792]] [cv_03 [0.371264094523]] [cv_04 [0.424894182243]] [potential [7.496837805]]]
[[time [1512.018]] [cv_00 [17.0428648881]] [cv_01 [1.5444120159]] [cv_02 [1.64177879343]] [cv_03 [0.224860116889]] [cv_04 [0.550623396314]] [potential [3.721878966]]]
[[time [1513.02]] [cv_00 [16.766563937]] [cv_01 [1.53908724164]] [cv_02 [1.66021520634]] [cv_03 [0.481587014574]] [cv_04 [0.564002821325]] [potential [9.176441851]]]
[[time [1514.022]] [cv_00 [16.8827841705]] [cv_01 [1.55722658859]] [cv_02 [1.69382109838]] [cv_03 [0.410912760012]] [cv_04 [0.577914884006]] [potential [6.467343648]]]
[[time [1515.024]] [cv_00 [17.1966224389]] [cv_01 [1.58945639411]] [cv_02 [1.62972537732]] [cv_03 [0.328580432461]] [cv_04 [0.521644938767]] [potential [3.140933814]]]
[[time [1516.026]] [cv_00 [17.0712787028]] [cv_01 [1.59895836142]] [cv_02 [1.66219812805]] [cv_03 [0.409353992514]] [cv_04 [0.469872424996]] [potential [6.312177074]]]
[[time [1517.028]] [cv_00 [16.9337098342]] [cv_01 [1.55996847364]] [cv_02 [1.67627468974]] [cv_03 [0.237420343788]] [cv_04 [0.566739730542]] [potential [7.576657567]]]
[[time [1518.03]] [cv_00 [16.7198396072]] [cv_01 [1.582255146]] [cv_02 [1.6318642243]] [cv_03 [0.193734793112]] [cv_04 [0.461092460771]] [potential [7.858905453]]]
[[time [1519.032]] [cv_00 [16.7388539135]] [cv_01 [1.56275902919]] [cv_02 [1.61573719695]] [cv_03 [0.170672917049]] [cv_04 [0.45490036789]] [potential [4.390356383]]]
[[time [1520.034]] [cv_00 [16.7159899124]] [cv_01 [1.61481963854]] [cv_02 [1.66518594692]] [cv_03 [0.178616495021]] [cv_04 [0.627059975162]] [potential [5.605874869]]]
[[time [1521.036]] [cv_00 [16.6989958522]] [cv_01 [1.61981955962]] [cv_02 [1.6882485561]] [cv_03 [0.243871824711]] [cv_04 [0.474032753079]] [potential [5.091586381]]]
[[time [1522.038]] [cv_00 [16.9120957519]] [cv_01 [1.59502226213]] [cv_02 [1.63128672246]] [cv_03 [0.283928451999]] [cv_04 [0.516236305816]] [potential [6.536260401]]]
[[time [1523.04]] [cv_00 [16.6189067363]] [cv_01 [1.61638104668]] [cv_02 [1.62070487426]] [cv_03 [0.151632225241]] [cv_04 [0.52326340535]] [potential [3.684503159]]]
[[time [1524.042]] [cv_00 [16.8856319275]] [cv_01 [1.63470315172]] [cv_02 [1.65925177693]] [cv_03 [0.277746518015]] [cv_04 [0.601056629067]] [potential [2.983073361]]]
[[time [1525.044]] [cv_00 [16.4163331195]] [cv_01 [1.61580344347]] [cv_02 [1.61378181456]] [cv_03 [0.335100624738]] [cv_04 [0.528781641996]] [potential [5.406786189]]]
[[time [1526.046]] [cv_00 [16.7034644857]] [cv_01 [1.61697499292]] [cv_02 [1.63046099913]] [cv_03 [0.696281314283]] [cv_04 [0.597577602457]] [potential [4.211977939]]]
[[time [1527.048]] [cv_00 [16.9660257335]] [cv_01 [1.59323833755]] [cv_02 [1.65407535495]] [cv_03 [0.310034637086]] [cv_04 [0.486494334244]] [potential [8.418394269]]]
[[time [1528.05]] [cv_00 [16.451021242]] [cv_01 [1.62463669492]] [cv_02 [1.65149605642]] [cv_03 [0.306973564611]] [cv_04 [0.536503555829]] [potential [8.017471437]]]
[[time [1529.052]] [cv_00 [16.4036018894]] [cv_01 [1.63773431125]] [cv_02 [1.66831854118]] [cv_03 [0.222791413211]] [cv_04 [0.469703666847]] [potential [6.011100412]]]
[[time [1530.054]] [cv_00 [16.2759181212]] [cv_01 [1.58294170875]] [cv_02 [1.59249728818]] [cv_03 [0.598871552798]] [cv_04 [0.582012016799]] [potential [4.623622661]]]
[[time [1531.056]] [cv_00 [16.2057082043]] [cv_01 [1.57351146939]] [cv_02 [1.63505624434]] [cv_03 [0.37449730317]] [cv_04 [0.515212132968]] [potential [11.0354399]]]
[[time [1532.058]] [cv_00 [16.5518840827]] [cv_01 [1.58092524095]] [cv_02 [1.61113392669]] [cv_03 [0.349936535879]] [cv_04 [0.516098399152]] [potential [7.623741022]]]
[[time [1533.06]] [cv_00 [16.2302918641]] [cv_01 [1.62098689878]] [cv_02 [1.64355834845]] [cv_03 [0.477706602811]] [cv_04 [0.614994883859]] [potential [8.265031218]]]
[[time [1534.062]] [cv_00 [16.0672028353]] [cv_01 [1.60068003557]] [cv_02 [1.6547594042]] [cv_03 [0.46136649728]] [cv_04 [0.563259459166]] [potential [10.82878618]]]
[[time [1535.064]] [cv_00 [16.324313275]] [cv_01 [1.6207200092]] [cv_02 [1.60166092874]] [cv_03 [0.59933130279]] [cv_04 [0.471851487491]] [potential [4.451873276]]]
[[time [1536.066]] [cv_00 [16.3197090712]] [cv_01 [1.59625083861]] [cv_02 [1.62268689195]] [cv_03 [0.50312511012]] [cv_04 [0.559069939084]] [potential [10.95808333]]]
[[time [1537.068]] [cv_00 [16.9244903041]] [cv_01 [1.58033603745]] [cv_02 [1.60989524788]] [cv_03 [0.555846791289]] [cv_04 [0.458922553899]] [potential [4.877077475]]]
[[time [1538.07]] [cv_00 [16.6607725829]] [cv_01 [1.59944003972]] [cv_02 [1.61120157399]] [cv_03 [0.439666932361]] [cv_04 [0.511837262153]] [potential [7.723625518]]]
[[time [1539.072]] [cv_00 [16.8186458755]] [cv_01 [1.57392285924]] [cv_02 [1.59024151181]] [cv_03 [0.61993632086]] [cv_04 [0.57340169899]] [potential [2.525169554]]]
[[time [1540.074]] [cv_00 [16.230725589]] [cv_01 [1.60119519043]] [cv_02 [1.60807208656]] [cv_03 [0.367547612513]] [cv_04 [0.53255261299]] [potential [6.347450034]]]
[[time [1541.076]] [cv_00 [16.6000253611]] [cv_01 [1.6179356316]] [cv_02 [1.63900467312]] [cv_03 [0.24582519417]] [cv_04 [0.510594410656]] [potential [7.653276426]]]
[[time [1542.078]] [cv_00 [16.6747259525]] [cv_01 [1.59234349068]] [cv_02 [1.67851949219]] [cv_03 [0.159916330082]] [cv_04 [0.402810279105]] [potential [8.824226807]]]
[[time [1543.08]] [cv_00 [16.1615732744]] [cv_01 [1.60679028742]] [cv_02 [1.6811714994]] [cv_03 [0.153999354965]] [cv_04 [0.482702850019]] [potential [10.40498614]]]
[[time [1544.082]] [cv_00 [16.280442003]] [cv_01 [1.60521853492]] [cv_02 [1.67204455252]] [cv_03 [0.171088843757]] [cv_04 [0.624936411962]] [potential [11.02895813]]]
[[time [1545.084]] [cv_00 [16.0811695033]] [cv_01 [1.56135126658]] [cv_02 [1.68141522703]] [cv_03 [0.119482247466]] [cv_04 [0.478301894755]] [potential [10.29253974]]]
[[time [1546.086]] [cv_00 [17.086006633]] [cv_01 [1.55285140849]] [cv_02 [1.69814859463]] [cv_03 [0.161159059328]] [cv_04 [0.521552468525]] [potential [2.138750244]]]
[[time [1547.088]] [cv_00 [16.757458524]] [cv_01 [1.5877495986]] [cv_02 [1.71637253704]] [cv_03 [0.320180836463]] [cv_04 [0.515181286604]] [potential [4.497456367]]]
[[time [1548.09]] [cv_00 [16.3774417077]] [cv_01 [1.56963327189]] [cv_02 [1.69784153951]] [cv_03 [0.154692018531]] [cv_04 [0.487590801204]] [potential [11.92982053]]]
[[time [1549.092]] [cv_00 [16.628140425]] [cv_01 [1.58456385524]] [cv_02 [1.71972362219]] [cv_03 [0.149218018549]] [cv_04 [0.574683560485]] [potential [4.738934975]]]
[[time [1550.094]] [cv_00 [16.2218623277]] [cv_01 [1.5836330285]] [cv_02 [1.72818231261]] [cv_03 [0.194460942272]] [cv_04 [0.461737699145]] [potential [6.519040355]]]
[[time [1551.096]] [cv_00 [16.6564275777]] [cv_01 [1.63076776438]] [cv_02 [1.69723368829]] [cv_03 [0.208723807678]] [cv_04 [0.513149036104]] [potential [3.604780815]]]
[[time [1552.098]] [cv_00 [16.3073882261]] [cv_01 [1.5958174723]] [cv_02 [1.71134272076]] [cv_03 [0.162461222569]] [cv_04 [0.372741257384]] [potential [7.423439367]]]
[[time [1553.1]] [cv_00 [16.8324431575]] [cv_01 [1.58109644184]] [cv_02 [1.69341447213]] [cv_03 [0.518582507737]] [cv_04 [0.562226397776]] [potential [6.492954521]]]
[[time [1554.102]] [cv_00 [16.6836514871]] [cv_01 [1.57983446592]] [cv_02 [1.67057158297]] [cv_03 [0.475441381895]] [cv_04 [0.437400031432]] [potential [11.91359803]]]
[[time [1555.104]] [cv_00 [16.1244482799]] [cv_01 [1.56693103095]] [cv_02 [1.68987257193]] [cv_03 [0.377018866835]] [cv_04 [0.494940451066]] [potential [10.86464934]]]
[[time [1556.106]] [cv_00 [16.8122896757]] [cv_01 [1.54158687848]] [cv_02 [1.71828187498]] [cv_03 [0.177321091469]] [cv_04 [0.443994713819]] [potential [2.709459999]]]
[[time [1557.108]] [cv_00 [17.0730885024]] [cv_01 [1.58274384219]] [cv_02 [1.65418847921]] [cv_03 [0.210814016825]] [cv_04 [0.53914158097]] [potential [5.354719056]]]
[[time [1558.11]] [cv_00 [16.9543166556]] [cv_01 [1.55337036464]] [cv_02 [1.69738437618]] [cv_03 [0.179064695919]] [cv_04 [0.435129965224]] [potential [4.300722044]]]
[[time [1559.112]] [cv_00 [17.0481997712]] [cv_01 [1.56158717072]] [cv_02 [1.7165334355]] [cv_03 [0.468897889771]] [cv_04 [0.626285833911]] [potential [1.894312906]]]
[[time [1560.114]] [cv_00 [17.196484937]] [cv_01 [1.5713795415]] [cv_02 [1.64479856859]] [cv_03 [0.552345976483]] [cv_04 [0.633825593634]] [potential [4.047169803]]]
[[time [1561.116]] [cv_00 [17.1469550549]] [cv_01 [1.56409009497]] [cv_02 [1.63992019986]] [cv_03 [0.566490807218]] [cv_04 [0.711752942697]] [potential [3.511871939]]]
[[time [1562.118]] [cv_00 [17.2874689363]] [cv_01 [1.59999760549]] [cv_02 [1.68139921745]] [cv_03 [0.492519299486]] [cv_04 [0.505944362063]] [potential [2.195321881]]]
[[time [1563.12]] [cv_00 [17.2597196378]] [cv_01 [1.57128966238]] [cv_02 [1.67825860728]] [cv_03 [0.411290927656]] [cv_04 [0.458764876667]] [potential [3.822081922]]]
[[time [1564.122]] [cv_00 [17.3706907355]] [cv_01 [1.58633864711]] [cv_02 [1.67340355204]] [cv_03 [0.510247227151]] [cv_04 [0.624206520191]] [potential [2.352599223]]]
[[time [1565.124]] [cv_00 [17.2832730863]] [cv_01 [1.62188964347]] [cv_02 [1.68203332206]] [cv_03 [0.489749308632]] [cv_04 [0.52503801948]] [potential [1.435240143]]]
[[time [1566.126]] [cv_00 [17.3828578108]] [cv_01 [1.58318956825]] [cv_02 [1.6646300054]] [cv_03 [0.542217833147]] [cv_04 [0.542758582299]] [potential [2.725159117]]]
[[time [1567.128]] [cv_00 [17.3484463959]] [cv_01 [1.57642259605]] [cv_02 [1.66971265657]] [cv_03 [0.318399797198]] [cv_04 [0.538892492187]] [potential [2.660318512]]]
[[time [1568.13]] [cv_00 [17.4953568271]] [cv_01 [1.58134783698]] [cv_02 [1.67209186354]] [cv_03 [0.358927567148]] [cv_04 [0.552130813485]] [potential [1.675865419]]]
[[time [1569.132]] [cv_00 [16.991122554]] [cv_01 [1.53411798429]] [cv_02 [1.66378969507]] [cv_03 [0.413859734932]] [cv_04 [0.486463549921]] [potential [6.193686593]]]
[[time [1570.134]] [cv_00 [16.2290790135]] [cv_01 [1.52009184805]] [cv_02 [1.66803910432]] [cv_03 [0.49495448417]] [cv_04 [0.512957013292]] [potential [5.863771233]]]
[[time [1571.136]] [cv_00 [16.341273851]] [cv_01 [1.5754843169]] [cv_02 [1.69621690021]] [cv_03 [0.137065654104]] [cv_04 [0.58630492564]] [potential [11.17914422]]]
[[time [1572.138]] [cv_00 [16.8034181739]] [cv_01 [1.5845111778]] [cv_02 [1.67603006282]] [cv_03 [0.193490837081]] [cv_04 [0.630288982074]] [potential [8.488895336]]]
[[time [1573.14]] [cv_00 [16.7605766883]] [cv_01 [1.60509903758]] [cv_02 [1.67736063439]] [cv_03 [0.198267291148]] [cv_04 [0.525247660525]] [potential [8.273233834]]]
[[time [1574.142]] [cv_00 [16.9993527956]] [cv_01 [1.5559847376]] [cv_02 [1.65312551737]] [cv_03 [0.135824372773]] [cv_04 [0.460572651218]] [potential [4.536443704]]]
[[time [1575.144]] [cv_00 [16.7326687332]] [cv_01 [1.55567846513]] [cv_02 [1.69876472754]] [cv_03 [0.302384838368]] [cv_04 [0.59251314774]] [potential [7.981568766]]]
[[time [1576.146]] [cv_00 [16.105331839]] [cv_01 [1.55096117533]] [cv_02 [1.65802910154]] [cv_03 [0.574538714941]] [cv_04 [0.550665507776]] [potential [10.18738199]]]
[[time [1577.148]] [cv_00 [16.7881913998]] [cv_01 [1.56254207217]] [cv_02 [1.60589487054]] [cv_03 [0.617873408393]] [cv_04 [0.670577322536]] [potential [3.983446857]]]
[[time [1578.15]] [cv_00 [17.0186133693]] [cv_01 [1.59567055289]] [cv_02 [1.64158476597]] [cv_03 [0.627675572952]] [cv_04 [0.588263251606]] [potential [5.392361722]]]
[[time [1579.152]] [cv_00 [16.6883238325]] [cv_01 [1.63502194531]] [cv_02 [1.6408653918]] [cv_03 [0.692208937405]] [cv_04 [0.678731575085]] [potential [2.519058429]]]
[[time [1580.154]] [cv_00 [16.5640504778]] [cv_01 [1.61799162541]] [cv_02 [1.6319391253]] [cv_03 [0.721041609775]] [cv_04 [0.668623389106]] [potential [4.8468426]]]
[[time [1581.156]] [cv_00 [16.5472028715]] [cv_01 [1.57976256184]] [cv_02 [1.63114048932]] [cv_03 [0.586674351019]] [cv_04 [0.453515756348]] [potential [11.14169217]]]
[[time [1582.158]] [cv_00 [16.3884936024]] [cv_01 [1.62748984799]] [cv_02 [1.63173437563]] [cv_03 [0.548520013507]] [cv_04 [0.517084933376]] [potential [7.596853026]]]
[[time [1583.16]] [cv_00 [16.5304857717]] [cv_01 [1.62466840156]] [cv_02 [1.6275161105]] [cv_03 [0.562044932439]] [cv_04 [0.593811850182]] [potential [6.939840589]]]
[[time [1584.162]] [cv_00 [16.8417061953]] [cv_01 [1.54984777445]] [cv_02 [1.6557094255]] [cv_03 [0.490620632691]] [cv_04 [0.684127942411]] [potential [8.090453765]]]
[[time [1585.164]] [cv_00 [16.3302866327]] [cv_01 [1.54441571821]] [cv_02 [1.65104667989]] [cv_03 [0.379952966676]] [cv_04 [0.626199482984]] [potential [9.770758855]]]
[[time [1586.166]] [cv_00 [16.2590552575]] [cv_01 [1.5628785056]] [cv_02 [1.61349754323]] [cv_03 [0.486941423126]] [cv_04 [0.624273799466]] [potential [7.827602196]]]
[[time [1587.168]] [cv_00 [16.0420378216]] [cv_01 [1.55919460297]] [cv_02 [1.66592549768]] [cv_03 [0.431203828662]] [cv_04 [0.490075406654]] [potential [11.17283796]]]
[[time [1588.17]] [cv_00 [16.0916808015]] [cv_01 [1.61410408742]] [cv_02 [1.67625563787]] [cv_03 [0.550608683957]] [cv_04 [0.624622095366]] [potential [8.579672341]]]
[[time [1589.172]] [cv_00 [16.7842399251]] [cv_01 [1.59994859254]] [cv_02 [1.6187511892]] [cv_03 [0.893855858088]] [cv_04 [0.729319946162]] [potential [1.924820245]]]
[[time [1590.174]] [cv_00 [16.5601691464]] [cv_01 [1.56605199541]] [cv_02 [1.62860353915]] [cv_03 [0.929573021566]] [cv_04 [0.641415813443]] [potential [5.270653197]]]
[[time [1591.176]] [cv_00 [16.1571431688]] [cv_01 [1.55923590643]] [cv_02 [1.68980475969]] [cv_03 [0.983481910415]] [cv_04 [0.466855600291]] [potential [6.722654383]]]
[[time [1592.178]] [cv_00 [16.5719018362]] [cv_01 [1.50272472857]] [cv_02 [1.69584460797]] [cv_03 [0.774236775293]] [cv_04 [0.545711712278]] [potential [4.515260539]]]
[[time [1593.18]] [cv_00 [17.0471123149]] [cv_01 [1.51925940415]] [cv_02 [1.67197551218]] [cv_03 [0.739467458558]] [cv_04 [0.499746768331]] [potential [3.331452525]]]
[[time [1594.182]] [cv_00 [16.8272327478]] [cv_01 [1.50442902619]] [cv_02 [1.66729414492]] [cv_03 [0.830888131009]] [cv_04 [0.663629198987]] [potential [2.448589418]]]
[[time [1595.184]] [cv_00 [16.4979029369]] [cv_01 [1.54084953618]] [cv_02 [1.64855427088]] [cv_03 [0.818310071492]] [cv_04 [0.373770854602]] [potential [8.384637033]]]
[[time [1596.186]] [cv_00 [16.5562298162]] [cv_01 [1.53293404951]] [cv_02 [1.62996962219]] [cv_03 [0.775530471661]] [cv_04 [0.552885266972]] [potential [6.368381875]]]
[[time [1597.188]] [cv_00 [16.2323832274]] [cv_01 [1.57808725732]] [cv_02 [1.66074470426]] [cv_03 [0.958179334146]] [cv_04 [0.66648880439]] [potential [7.077421766]]]
[[time [1598.19]] [cv_00 [16.2831912508]] [cv_01 [1.55068187637]] [cv_02 [1.64250853567]] [cv_03 [0.723586272429]] [cv_04 [0.447530683167]] [potential [9.875220255]]]
[[time [1599.192]] [cv_00 [16.1511712267]] [cv_01 [1.56775205126]] [cv_02 [1.63992781431]] [cv_03 [0.732372617549]] [cv_04 [0.502962340353]] [potential [10.38465421]]]
[[time [1600.194]] [cv_00 [16.7106590474]] [cv_01 [1.56186873174]] [cv_02 [1.63765374458]] [cv_03 [0.747609475226]] [cv_04 [0.684118807775]] [potential [7.880992663]]]
[[time [1601.196]] [cv_00 [16.6394342143]] [cv_01 [1.57109011531]] [cv_02 [1.60908900972]] [cv_03 [0.770727175425]] [cv_04 [0.513474878414]] [potential [4.900168452]]]
[[time [1602.198]] [cv_00 [16.5529005373]] [cv_01 [1.55314441657]] [cv_02 [1.61676211503]] [cv_03 [0.78578718365]] [cv_04 [0.531986664213]] [potential [6.288557204]]]
[[time [1603.2]] [cv_00 [16.3031683306]] [cv_01 [1.56166317553]] [cv_02 [1.61012638263]] [cv_03 [0.744100185673]] [cv_04 [0.540730078136]] [potential [6.131734325]]]
[[time [1604.202]] [cv_00 [16.2393054817]] [cv_01 [1.55922587224]] [cv_02 [1.62026096058]] [cv_03 [0.728370022909]] [cv_04 [0.487896537568]] [potential [7.725309616]]]
[[time [1605.204]] [cv_00 [16.2499493946]] [cv_01 [1.54546440075]] [cv_02 [1.63040022381]] [cv_03 [0.819762627533]] [cv_04 [0.629022648939]] [potential [7.161643193]]]
[[time [1606.206]] [cv_00 [16.6150787657]] [cv_01 [1.59640450358]] [cv_02 [1.63140717637]] [cv_03 [0.801701647416]] [cv_04 [0.634653805294]] [potential [7.021676242]]]
[[time [1607.208]] [cv_00 [16.5191555416]] [cv_01 [1.61488682874]] [cv_02 [1.65166040113]] [cv_03 [0.775838205231]] [cv_04 [0.544715119066]] [potential [7.97681989]]]
[[time [1608.21]] [cv_00 [16.5796777055]] [cv_01 [1.60215799326]] [cv_02 [1.62199213074]] [cv_03 [0.759130623701]] [cv_04 [0.601206838065]] [potential [6.445124248]]]
[[time [1609.212]] [cv_00 [17.1691548191]] [cv_01 [1.57278410223]] [cv_02 [1.65334529048]] [cv_03 [0.76398479097]] [cv_04 [0.623392810304]] [potential [3.964686073]]]
[[time [1610.214]] [cv_00 [17.197708628]] [cv_01 [1.57574133463]] [cv_02 [1.65583963075]] [cv_03 [0.711374603047]] [cv_04 [0.524680577307]] [potential [4.252250796]]]
[[time [1611.216]] [cv_00 [16.1508453906]] [cv_01 [1.58988377947]] [cv_02 [1.64332977446]] [cv_03 [0.753975901949]] [cv_04 [0.547588153274]] [potential [11.07570516]]]
[[time [1612.218]] [cv_00 [17.0061661975]] [cv_01 [1.60129466447]] [cv_02 [1.67500924986]] [cv_03 [0.686485674033]] [cv_04 [0.585690023816]] [potential [5.129493565]]]
[[time [1613.22]] [cv_00 [16.6183746782]] [cv_01 [1.55198613667]] [cv_02 [1.63251940861]] [cv_03 [0.87999666301]] [cv_04 [0.639714004454]] [potential [6.314993726]]]
[[time [1614.222]] [cv_00 [16.5859161785]] [cv_01 [1.54361640433]] [cv_02 [1.62189505589]] [cv_03 [0.779707296618]] [cv_04 [0.541650606676]] [potential [6.900269034]]]
[[time [1615.224]] [cv_00 [17.1271922729]] [cv_01 [1.57274772131]] [cv_02 [1.64555327979]] [cv_03 [0.814503792679]] [cv_04 [0.570277076564]] [potential [4.171796878]]]
[[time [1616.226]] [cv_00 [16.6170373567]] [cv_01 [1.54309950911]] [cv_02 [1.61101454314]] [cv_03 [0.793309520523]] [cv_04 [0.591396575715]] [potential [4.583584537]]]
[[time [1617.228]] [cv_00 [16.5276786308]] [cv_01 [1.56050408463]] [cv_02 [1.62633424462]] [cv_03 [0.848939334514]] [cv_04 [0.506859615054]] [potential [8.676788273]]]
[[time [1618.23]] [cv_00 [16.2985675814]] [cv_01 [1.55281648683]] [cv_02 [1.62796945171]] [cv_03 [0.868360923665]] [cv_04 [0.611953983499]] [potential [7.222386729]]]
[[time [1619.232]] [cv_00 [16.1933372704]] [cv_01 [1.53729997546]] [cv_02 [1.66864902814]] [cv_03 [0.994936413132]] [cv_04 [0.584652251021]] [potential [5.19909343]]]
[[time [1620.234]] [cv_00 [16.9081287055]] [cv_01 [1.54128725326]] [cv_02 [1.66537281213]] [cv_03 [0.932158401667]] [cv_04 [0.667666469874]] [potential [3.044866096]]]
[[time [1621.236]] [cv_00 [17.2792342126]] [cv_01 [1.54115096431]] [cv_02 [1.65879222531]] [cv_03 [0.654785266743]] [cv_04 [0.442473388569]] [potential [2.183054207]]]
[[time [1622.238]] [cv_00 [16.9988486632]] [cv_01 [1.58150389492]] [cv_02 [1.63379920123]] [cv_03 [0.757318984757]] [cv_04 [0.621884482932]] [potential [5.279488649]]]
[[time [1623.24]] [cv_00 [17.0761168575]] [cv_01 [1.5977989467]] [cv_02 [1.68696156199]] [cv_03 [0.703799797379]] [cv_04 [0.711824050107]] [potential [3.216916778]]]
[[time [1624.242]] [cv_00 [17.2194219019]] [cv_01 [1.55389291062]] [cv_02 [1.64747423116]] [cv_03 [0.753626212583]] [cv_04 [0.571201099187]] [potential [3.883851267]]]
[[time [1625.244]] [cv_00 [16.2685665302]] [cv_01 [1.56860377051]] [cv_02 [1.63253454761]] [cv_03 [0.731583442563]] [cv_04 [0.767111880222]] [potential [7.095078241]]]
[[time [1626.246]] [cv_00 [16.2023609101]] [cv_01 [1.56301116692]] [cv_02 [1.68532811057]] [cv_03 [0.716881911897]] [cv_04 [0.575691186771]] [potential [12.45000879]]]
[[time [1627.248]] [cv_00 [16.2651187155]] [cv_01 [1.55937977151]] [cv_02 [1.66411545497]] [cv_03 [0.746274526226]] [cv_04 [0.751701180462]] [potential [9.251053559]]]
[[time [1628.25]] [cv_00 [16.9089472719]] [cv_01 [1.55067893321]] [cv_02 [1.63843284129]] [cv_03 [0.681794955024]] [cv_04 [0.50272322758]] [potential [7.702777074]]]
[[time [1629.252]] [cv_00 [16.53294135]] [cv_01 [1.55308181901]] [cv_02 [1.63039916193]] [cv_03 [0.793355889083]] [cv_04 [0.535187859771]] [potential [10.54365045]]]
[[time [1630.254]] [cv_00 [16.2185027997]] [cv_01 [1.56015838139]] [cv_02 [1.6434702605]] [cv_03 [0.666305539596]] [cv_04 [0.528273940899]] [potential [11.9466423]]]
[[time [1631.256]] [cv_00 [16.2670826951]] [cv_01 [1.54966831884]] [cv_02 [1.68950716815]] [cv_03 [0.694725830954]] [cv_04 [0.595843551472]] [potential [11.13427003]]]
[[time [1632.258]] [cv_00 [16.3272012374]] [cv_01 [1.59328016589]] [cv_02 [1.68938777758]] [cv_03 [0.730018854637]] [cv_04 [0.583006012889]] [potential [11.43772851]]]
[[time [1633.26]] [cv_00 [17.4157853516]] [cv_01 [1.57844336828]] [cv_02 [1.63942959159]] [cv_03 [0.801967223945]] [cv_04 [0.554342652626]] [potential [1.001727851]]]
[[time [1634.262]] [cv_00 [17.1670195818]] [cv_01 [1.59157130469]] [cv_02 [1.64097761652]] [cv_03 [0.720690286962]] [cv_04 [0.576273788868]] [potential [3.929961042]]]
[[time [1635.264]] [cv_00 [16.7254740957]] [cv_01 [1.60670362311]] [cv_02 [1.70255018077]] [cv_03 [0.741444176407]] [cv_04 [0.592377863895]] [potential [5.503283238]]]
[[time [1636.266]] [cv_00 [17.3197804898]] [cv_01 [1.58916840021]] [cv_02 [1.69123924674]] [cv_03 [0.732398238419]] [cv_04 [0.634049526527]] [potential [1.78132547]]]
[[time [1637.268]] [cv_00 [16.7929075805]] [cv_01 [1.60965340766]] [cv_02 [1.68880821815]] [cv_03 [0.659215065766]] [cv_04 [0.63260741859]] [potential [5.30718622]]]
[[time [1638.27]] [cv_00 [17.1929138293]] [cv_01 [1.54949858092]] [cv_02 [1.68327760538]] [cv_03 [0.662680228668]] [cv_04 [0.623275002592]] [potential [3.876749213]]]
[[time [1639.272]] [cv_00 [16.8387512304]] [cv_01 [1.5673156046]] [cv_02 [1.71336586971]] [cv_03 [0.674566709337]] [cv_04 [0.652340265495]] [potential [4.910230494]]]
[[time [1640.274]] [cv_00 [16.6689741827]] [cv_01 [1.56991309665]] [cv_02 [1.68471019925]] [cv_03 [0.746147690072]] [cv_04 [0.740732753764]] [potential [8.559731905]]]
[[time [1641.276]] [cv_00 [17.2621236078]] [cv_01 [1.60725256881]] [cv_02 [1.65299700251]] [cv_03 [0.770715982701]] [cv_04 [0.717600571487]] [potential [1.63168027]]]
[[time [1642.278]] [cv_00 [16.7008422438]] [cv_01 [1.57103406706]] [cv_02 [1.70340234828]] [cv_03 [0.935136181298]] [cv_04 [0.593165541304]] [potential [5.435666408]]]
[[time [1643.28]] [cv_00 [17.5110856942]] [cv_01 [1.57326506354]] [cv_02 [1.66994694083]] [cv_03 [0.796240114796]] [cv_04 [0.611602472864]] [potential [1.047784117]]]
[[time [1644.282]] [cv_00 [17.1415287944]] [cv_01 [1.58704767417]] [cv_02 [1.68834250133]] [cv_03 [0.839755151456]] [cv_04 [0.679830988331]] [potential [3.003585729]]]
[[time [1645.284]] [cv_00 [17.2121961142]] [cv_01 [1.58030495667]] [cv_02 [1.67766181453]] [cv_03 [0.688288559499]] [cv_04 [0.68514014201]] [potential [4.34999844]]]
[[time [1646.286]] [cv_00 [17.1699124867]] [cv_01 [1.59692459587]] [cv_02 [1.68756939026]] [cv_03 [0.802089439547]] [cv_04 [0.604250578606]] [potential [3.517428804]]]
[[time [1647.288]] [cv_00 [17.1278082857]] [cv_01 [1.58882932076]] [cv_02 [1.70982677584]] [cv_03 [0.758625248391]] [cv_04 [0.642599848725]] [potential [3.231215053]]]
[[time [1648.29]] [cv_00 [16.3221127295]] [cv_01 [1.54596867186]] [cv_02 [1.67109395119]] [cv_03 [0.719224029883]] [cv_04 [0.739573386745]] [potential [8.971710469]]]
[[time [1649.292]] [cv_00 [16.3372130674]] [cv_01 [1.5556450161]] [cv_02 [1.71612858889]] [cv_03 [0.661429769288]] [cv_04 [0.739112118261]] [potential [5.04091545]]]
[[time [1650.294]] [cv_00 [16.7448947647]] [cv_01 [1.57408897518]] [cv_02 [1.69769162218]] [cv_03 [0.664291502393]] [cv_04 [0.722104976839]] [potential [6.477387286]]]
[[time [1651.296]] [cv_00 [17.2260505633]] [cv_01 [1.55849264025]] [cv_02 [1.67988985413]] [cv_03 [0.795664571802]] [cv_04 [0.754961147919]] [potential [3.180940671]]]
[[time [1652.298]] [cv_00 [16.9734939133]] [cv_01 [1.60001175321]] [cv_02 [1.70894021229]] [cv_03 [0.783350139916]] [cv_04 [0.602078688895]] [potential [4.246246704]]]
[[time [1653.3]] [cv_00 [16.496522641]] [cv_01 [1.61709198837]] [cv_02 [1.69865147772]] [cv_03 [0.684111914542]] [cv_04 [0.72817179732]] [potential [3.850958157]]]
[[time [1654.302]] [cv_00 [16.9337143961]] [cv_01 [1.58303021473]] [cv_02 [1.6779549604]] [cv_03 [0.650254922842]] [cv_04 [0.732355264508]] [potential [6.364332608]]]
[[time [1655.304]] [cv_00 [16.7399369061]] [cv_01 [1.56841007185]] [cv_02 [1.68488833678]] [cv_03 [0.685874063099]] [cv_04 [0.70661307091]] [potential [9.039902568]]]
[[time [1656.306]] [cv_00 [16.5839638128]] [cv_01 [1.56041151383]] [cv_02 [1.7227324067]] [cv_03 [0.627057060111]] [cv_04 [0.70705572094]] [potential [3.905430232]]]
[[time [1657.308]] [cv_00 [16.383301178]] [cv_01 [1.56616750643]] [cv_02 [1.70784579001]] [cv_03 [0.623771161241]] [cv_04 [0.641865811443]] [potential [7.782531232]]]
[[time [1658.31]] [cv_00 [17.0180073919]] [cv_01 [1.59233467652]] [cv_02 [1.67686274809]] [cv_03 [0.688157195126]] [cv_04 [0.686338962786]] [potential [6.643671645]]]
[[time [1659.312]] [cv_00 [17.4076315871]] [cv_01 [1.57994218083]] [cv_02 [1.68229032303]] [cv_03 [0.748953474594]] [cv_04 [0.718357339048]] [potential [2.288819454]]]
[[time [1660.314]] [cv_00 [16.8050889795]] [cv_01 [1.5663551978]] [cv_02 [1.65624350106]] [cv_03 [0.682519838216]] [cv_04 [0.740313855499]] [potential [8.135950479]]]
[[time [1661.316]] [cv_00 [17.0886588766]] [cv_01 [1.53369860888]] [cv_02 [1.65928658234]] [cv_03 [0.741327732654]] [cv_04 [0.453020699158]] [potential [5.127752698]]]
[[time [1662.318]] [cv_00 [16.8986660371]] [cv_01 [1.57599029561]] [cv_02 [1.64735406081]] [cv_03 [0.776239373736]] [cv_04 [0.591927370879]] [potential [9.896522575]]]
[[time [1663.32]] [cv_00 [16.976540839]] [cv_01 [1.61509947248]] [cv_02 [1.67178192715]] [cv_03 [0.725154400581]] [cv_04 [0.57696229835]] [potential [4.935381655]]]
[[time [1664.322]] [cv_00 [16.7928514498]] [cv_01 [1.60346538527]] [cv_02 [1.70981095512]] [cv_03 [0.821727937787]] [cv_04 [0.51376870332]] [potential [5.413235605]]]
[[time [1665.324]] [cv_00 [16.2413375711]] [cv_01 [1.58352067737]] [cv_02 [1.71618916856]] [cv_03 [0.572682377258]] [cv_04 [0.610902657122]] [potential [6.079376266]]]
[[time [1666.326]] [cv_00 [16.911266316]] [cv_01 [1.5502812296]] [cv_02 [1.71422991318]] [cv_03 [0.655703880278]] [cv_04 [0.576806234778]] [potential [4.680061697]]]
[[time [1667.328]] [cv_00 [16.3464662991]] [cv_01 [1.60607590541]] [cv_02 [1.69806055149]] [cv_03 [0.643397640556]] [cv_04 [0.511663534648]] [potential [7.781230675]]]
[[time [1668.33]] [cv_00 [16.6039811478]] [cv_01 [1.53899381053]] [cv_02 [1.70116576697]] [cv_03 [0.628706337309]] [cv_04 [0.391796118722]] [potential [6.085699409]]]
[[time [1669.332]] [cv_00 [16.989182118]] [cv_01 [1.52773015171]] [cv_02 [1.69407172179]] [cv_03 [0.601889453134]] [cv_04 [0.490693438576]] [potential [3.725714625]]]
[[time [1670.334]] [cv_00 [17.282389269]] [cv_01 [1.57893110325]] [cv_02 [1.69272086572]] [cv_03 [0.626578863148]] [cv_04 [0.4751863358]] [potential [3.0413883]]]
[[time [1671.336]] [cv_00 [17.0613790161]] [cv_01 [1.59844190678]] [cv_02 [1.6552987651]] [cv_03 [0.648279952658]] [cv_04 [0.470287675158]] [potential [6.027181431]]]
[[time [1672.338]] [cv_00 [16.1619521006]] [cv_01 [1.57805975533]] [cv_02 [1.61528988244]] [cv_03 [0.74509529589]] [cv_04 [0.475764553752]] [potential [7.792663624]]]
[[time [1673.34]] [cv_00 [16.6400252388]] [cv_01 [1.5214625838]] [cv_02 [1.64487948487]] [cv_03 [0.769630170241]] [cv_04 [0.595914358836]] [potential [6.922746794]]]
[[time [1674.342]] [cv_00 [17.2116963953]] [cv_01 [1.54328303658]] [cv_02 [1.66515404073]] [cv_03 [0.796145450351]] [cv_04 [0.574668362237]] [potential [4.555001776]]]
[[time [1675.344]] [cv_00 [17.1659157787]] [cv_01 [1.56458052915]] [cv_02 [1.69732117373]] [cv_03 [0.733447616314]] [cv_04 [0.573320117181]] [potential [5.791527225]]]
[[time [1676.346]] [cv_00 [16.9409160774]] [cv_01 [1.53129349775]] [cv_02 [1.68220653317]] [cv_03 [0.669715212608]] [cv_04 [0.701398379943]] [potential [4.932373838]]]
[[time [1677.348]] [cv_00 [17.3197921062]] [cv_01 [1.5746899192]] [cv_02 [1.6371315659]] [cv_03 [0.7227653887]] [cv_04 [0.566156828923]] [potential [3.261516239]]]
[[time [1678.35]] [cv_00 [17.1673222289]] [cv_01 [1.54449556147]] [cv_02 [1.64394054924]] [cv_03 [0.661890874037]] [cv_04 [0.644688963095]] [potential [4.340836534]]]
[[time [1679.352]] [cv_00 [17.1917866773]] [cv_01 [1.55295116268]] [cv_02 [1.6896943421]] [cv_03 [0.713610388516]] [cv_04 [0.675577805533]] [potential [5.149580493]]]
[[time [1680.354]] [cv_00 [17.506725562]] [cv_01 [1.56607337913]] [cv_02 [1.7000134702]] [cv_03 [0.686745614998]] [cv_04 [0.551188785579]] [potential [1.280929937]]]
[[time [1681.356]] [cv_00 [16.7540722455]] [cv_01 [1.565646198]] [cv_02 [1.72268899735]] [cv_03 [0.81345252497]] [cv_04 [0.62154721206]] [potential [6.131425106]]]
[[time [1682.358]] [cv_00 [16.8086069808]] [cv_01 [1.59937195503]] [cv_02 [1.70280614863]] [cv_03 [0.670582923943]] [cv_04 [0.546054048416]] [potential [6.535392406]]]
[[time [1683.36]] [cv_00 [16.9289979488]] [cv_01 [1.60570053735]] [cv_02 [1.67129964703]] [cv_03 [0.792313618349]] [cv_04 [0.469015276689]] [potential [6.344871521]]]
[[time [1684.362]] [cv_00 [16.8909267929]] [cv_01 [1.58466517358]] [cv_02 [1.671641419]] [cv_03 [0.6544357513]] [cv_04 [0.406515372315]] [potential [8.482543002]]]
[[time [1685.364]] [cv_00 [16.9616512502]] [cv_01 [1.61709783437]] [cv_02 [1.66024925726]] [cv_03 [0.683094856015]] [cv_04 [0.558988880967]] [potential [5.33843578]]]
[[time [1686.366]] [cv_00 [16.7565473196]] [cv_01 [1.60023371368]] [cv_02 [1.70674899952]] [cv_03 [0.642825431965]] [cv_04 [0.576439391963]] [potential [5.921015595]]]
[[time [1687.368]] [cv_00 [16.3444540612]] [cv_01 [1.5872551991]] [cv_02 [1.69727506006]] [cv_03 [0.671241875669]] [cv_04 [0.633874487129]] [potential [9.80876367]]]
[[time [1688.37]] [cv_00 [16.609773019]] [cv_01 [1.60156297776]] [cv_02 [1.7126206891]] [cv_03 [0.599462864071]] [cv_04 [0.66802941143]] [potential [4.438530133]]]
[[time [1689.372]] [cv_00 [16.4199917756]] [cv_01 [1.5775662278]] [cv_02 [1.72666907104]] [cv_03 [0.539382668779]] [cv_04 [0.617406953576]] [potential [4.466019035]]]
[[time [1690.374]] [cv_00 [16.4202042789]] [cv_01 [1.60399393869]] [cv_02 [1.71288815401]] [cv_03 [0.676958598543]] [cv_04 [0.641531383286]] [potential [5.667020203]]]
[[time [1691.376]] [cv_00 [16.2796157145]] [cv_01 [1.60547262932]] [cv_02 [1.72086372707]] [cv_03 [0.561583702502]] [cv_04 [0.662516277204]] [potential [4.514885686]]]
[[time [1692.378]] [cv_00 [16.8717289352]] [cv_01 [1.59830535991]] [cv_02 [1.6623440739]] [cv_03 [0.644036120817]] [cv_04 [0.806426175641]] [potential [5.069951341]]]
[[time [1693.38]] [cv_00 [16.6453913289]] [cv_01 [1.56497897286]] [cv_02 [1.72768157003]] [cv_03 [0.613034538101]] [cv_04 [0.650620681415]] [potential [4.224762016]]]
[[time [1694.382]] [cv_00 [17.0091916267]] [cv_01 [1.56682644756]] [cv_02 [1.70492696163]] [cv_03 [0.663803932299]] [cv_04 [0.67680096387]] [potential [5.853548526]]]
[[time [1695.384]] [cv_00 [16.6010161723]] [cv_01 [1.6399321613]] [cv_02 [1.69530773518]] [cv_03 [0.599482928121]] [cv_04 [0.687393419928]] [potential [2.452242844]]]
[[time [1696.386]] [cv_00 [16.516862799]] [cv_01 [1.61756529439]] [cv_02 [1.69012100608]] [cv_03 [0.646057422284]] [cv_04 [0.734824753997]] [potential [5.429716897]]]
[[time [1697.388]] [cv_00 [16.395199761]] [cv_01 [1.56010748725]] [cv_02 [1.68939371865]] [cv_03 [0.625634222229]] [cv_04 [0.672491100442]] [potential [10.45528544]]]
[[time [1698.39]] [cv_00 [16.5162411428]] [cv_01 [1.60377974696]] [cv_02 [1.68848998513]] [cv_03 [0.707088934532]] [cv_04 [0.721352795381]] [potential [7.712656096]]]
[[time [1699.392]] [cv_00 [16.4068005037]] [cv_01 [1.57971011914]] [cv_02 [1.71048847144]] [cv_03 [0.580300427295]] [cv_04 [0.690400773133]] [potential [7.174259225]]]
[[time [1700.394]] [cv_00 [16.4299960878]] [cv_01 [1.58825169057]] [cv_02 [1.71830318586]] [cv_03 [0.602421510426]] [cv_04 [0.794057600528]] [potential [4.379719631]]]
[[time [1701.396]] [cv_00 [16.2034953221]] [cv_01 [1.59739430936]] [cv_02 [1.70555824641]] [cv_03 [0.632132918081]] [cv_04 [0.830063447336]] [potential [5.080729538]]]
[[time [1702.398]] [cv_00 [16.2529623522]] [cv_01 [1.61764247602]] [cv_02 [1.71185463844]] [cv_03 [0.663543884275]] [cv_04 [0.708319556773]] [potential [4.919338135]]]
[[time [1703.4]] [cv_00 [16.4174101098]] [cv_01 [1.57428341918]] [cv_02 [1.69502242203]] [cv_03 [0.500391210981]] [cv_04 [0.728153877562]] [potential [8.135693784]]]
[[time [1704.402]] [cv_00 [16.2311769591]] [cv_01 [1.59732783877]] [cv_02 [1.69448324418]] [cv_03 [0.61681484735]] [cv_04 [0.71636442206]] [potential [8.401328688]]]
[[time [1705.404]] [cv_00 [16.9935242919]] [cv_01 [1.60336157181]] [cv_02 [1.70092401152]] [cv_03 [0.652524869081]] [cv_04 [0.577459963022]] [potential [5.306945803]]]
[[time [1706.406]] [cv_00 [17.2534986963]] [cv_01 [1.59900853364]] [cv_02 [1.68891917633]] [cv_03 [0.721580753876]] [cv_04 [0.643837619588]] [potential [4.23159707]]]
[[time [1707.408]] [cv_00 [17.0043706888]] [cv_01 [1.55600606432]] [cv_02 [1.68039704043]] [cv_03 [0.624923145406]] [cv_04 [0.691627729081]] [potential [7.08793846]]]
[[time [1708.41]] [cv_00 [17.3098171914]] [cv_01 [1.58962738222]] [cv_02 [1.69096338426]] [cv_03 [0.645792009808]] [cv_04 [0.681379257156]] [potential [3.573181096]]]
[[time [1709.412]] [cv_00 [17.3460469653]] [cv_01 [1.56961411019]] [cv_02 [1.63925028412]] [cv_03 [0.661756471086]] [cv_04 [0.624218396323]] [potential [3.347651516]]]
[[time [1710.414]] [cv_00 [16.8397689527]] [cv_01 [1.59814241699]] [cv_02 [1.66119856197]] [cv_03 [0.699707109678]] [cv_04 [0.504207033201]] [potential [10.07961375]]]
[[time [1711.416]] [cv_00 [16.7600230879]] [cv_01 [1.60611232283]] [cv_02 [1.65567455682]] [cv_03 [0.818480657174]] [cv_04 [0.498257368815]] [potential [7.788312204]]]
[[time [1712.418]] [cv_00 [16.7794951864]] [cv_01 [1.60636926434]] [cv_02 [1.65087047748]] [cv_03 [0.705753687702]] [cv_04 [0.498817426341]] [potential [8.601282942]]]
[[time [1713.42]] [cv_00 [16.9237224373]] [cv_01 [1.59389954803]] [cv_02 [1.6486391337]] [cv_03 [0.804439436271]] [cv_04 [0.565966876587]] [potential [7.980705352]]]
[[time [1714.422]] [cv_00 [17.40904865]] [cv_01 [1.58953328257]] [cv_02 [1.66349770176]] [cv_03 [0.65616056155]] [cv_04 [0.556657828813]] [potential [3.353808686]]]
[[time [1715.424]] [cv_00 [17.4281651926]] [cv_01 [1.5815325553]] [cv_02 [1.66449020048]] [cv_03 [0.745905209712]] [cv_04 [0.480033665251]] [potential [3.154135193]]]
[[time [1716.426]] [cv_00 [17.0347642689]] [cv_01 [1.55470966072]] [cv_02 [1.71821142281]] [cv_03 [0.710787962261]] [cv_04 [0.503730877337]] [potential [4.717027781]]]
[[time [1717.428]] [cv_00 [17.1800858549]] [cv_01 [1.56864055148]] [cv_02 [1.68994583841]] [cv_03 [0.855600932906]] [cv_04 [0.640965026287]] [potential [4.437081737]]]
[[time [1718.43]] [cv_00 [17.1670318744]] [cv_01 [1.52492814449]] [cv_02 [1.66469143919]] [cv_03 [0.778002736165]] [cv_04 [0.559128807402]] [potential [3.949282138]]]
[[time [1719.432]] [cv_00 [16.7245004512]] [cv_01 [1.56315753792]] [cv_02 [1.69849162024]] [cv_03 [0.672488462779]] [cv_04 [0.552024892181]] [potential [11.29032018]]]
[[time [1720.434]] [cv_00 [16.9668818726]] [cv_01 [1.56844844202]] [cv_02 [1.72286623222]] [cv_03 [0.749449043238]] [cv_04 [0.487937612087]] [potential [5.237556277]]]
[[time [1721.436]] [cv_00 [16.8652204297]] [cv_01 [1.56582669412]] [cv_02 [1.73368925152]] [cv_03 [0.62394040205]] [cv_04 [0.656833653721]] [potential [2.975980112]]]
[[time [1722.438]] [cv_00 [16.5985293463]] [cv_01 [1.59949690795]] [cv_02 [1.72677088608]] [cv_03 [0.684728287835]] [cv_04 [0.595631038168]] [potential [4.797776945]]]
[[time [1723.44]] [cv_00 [16.3731967746]] [cv_01 [1.58839393736]] [cv_02 [1.71521940229]] [cv_03 [0.614832128465]] [cv_04 [0.727745887564]] [potential [6.791578726]]]
[[time [1724.442]] [cv_00 [16.4630409883]] [cv_01 [1.60724589254]] [cv_02 [1.70116009337]] [cv_03 [0.652951281426]] [cv_04 [0.703754826294]] [potential [7.485463817]]]
[[time [1725.444]] [cv_00 [17.0846878939]] [cv_01 [1.56768159709]] [cv_02 [1.69121839417]] [cv_03 [0.62221145406]] [cv_04 [0.619178156373]] [potential [7.370057415]]]
[[time [1726.446]] [cv_00 [16.6811951488]] [cv_01 [1.61329023858]] [cv_02 [1.66021865414]] [cv_03 [0.675041279736]] [cv_04 [0.522951152895]] [potential [8.940142985]]]
[[time [1727.448]] [cv_00 [16.9853408822]] [cv_01 [1.62141126054]] [cv_02 [1.67465736342]] [cv_03 [0.687383623173]] [cv_04 [0.710634038557]] [potential [4.353092745]]]
[[time [1728.45]] [cv_00 [16.464082127]] [cv_01 [1.59750865127]] [cv_02 [1.698109406]] [cv_03 [0.735279113479]] [cv_04 [0.580742225548]] [potential [11.28054106]]]
[[time [1729.452]] [cv_00 [16.2122028498]] [cv_01 [1.5697187883]] [cv_02 [1.7204351331]] [cv_03 [0.612320992719]] [cv_04 [0.688441965726]] [potential [6.714419452]]]
[[time [1730.454]] [cv_00 [16.3676881364]] [cv_01 [1.57973816535]] [cv_02 [1.66429993288]] [cv_03 [0.598422109827]] [cv_04 [0.704881823808]] [potential [12.14433114]]]
[[time [1731.456]] [cv_00 [17.0500101848]] [cv_01 [1.55919015614]] [cv_02 [1.70884032163]] [cv_03 [0.635020068825]] [cv_04 [0.644861351582]] [potential [5.579960638]]]
[[time [1732.458]] [cv_00 [16.9906700427]] [cv_01 [1.54443574408]] [cv_02 [1.69832333293]] [cv_03 [0.631602490503]] [cv_04 [0.580140797769]] [potential [6.860070675]]]
[[time [1733.46]] [cv_00 [16.5264956193]] [cv_01 [1.5834752595]] [cv_02 [1.73382501318]] [cv_03 [0.692959079557]] [cv_04 [0.538648672125]] [potential [5.271760227]]]
[[time [1734.462]] [cv_00 [16.9402705768]] [cv_01 [1.63319793495]] [cv_02 [1.65077052993]] [cv_03 [0.696462579947]] [cv_04 [0.551626707297]] [potential [3.412844119]]]
[[time [1735.464]] [cv_00 [16.7738303536]] [cv_01 [1.63344270227]] [cv_02 [1.70262891839]] [cv_03 [0.74793599963]] [cv_04 [0.661653465609]] [potential [2.930276979]]]
[[time [1736.466]] [cv_00 [17.2217369219]] [cv_01 [1.57265610813]] [cv_02 [1.63279915284]] [cv_03 [0.772338895622]] [cv_04 [0.621965243986]] [potential [4.399221259]]]
[[time [1737.468]] [cv_00 [17.1745554257]] [cv_01 [1.59463106992]] [cv_02 [1.63284545533]] [cv_03 [0.789096978629]] [cv_04 [0.588802461239]] [potential [3.905544263]]]
[[time [1738.47]] [cv_00 [16.617923314]] [cv_01 [1.56319159267]] [cv_02 [1.61227155998]] [cv_03 [0.651188122846]] [cv_04 [0.483284161223]] [potential [6.999697136]]]
[[time [1739.472]] [cv_00 [16.7088615356]] [cv_01 [1.56733137625]] [cv_02 [1.62045104736]] [cv_03 [0.758803201884]] [cv_04 [0.528249801893]] [potential [8.421105569]]]
[[time [1740.474]] [cv_00 [16.8049193635]] [cv_01 [1.58542634306]] [cv_02 [1.62752903511]] [cv_03 [0.687710373942]] [cv_04 [0.65205512671]] [potential [7.962789564]]]
[[time [1741.476]] [cv_00 [16.8101687952]] [cv_01 [1.61554054627]] [cv_02 [1.6483063303]] [cv_03 [0.756213769736]] [cv_04 [0.509604293529]] [potential [6.701859771]]]
[[time [1742.478]] [cv_00 [16.901354114]] [cv_01 [1.59032756773]] [cv_02 [1.63651872926]] [cv_03 [0.73523828526]] [cv_04 [0.582684163764]] [potential [8.915034469]]]
[[time [1743.48]] [cv_00 [16.7392705085]] [cv_01 [1.59474037265]] [cv_02 [1.6724268322]] [cv_03 [0.656252893064]] [cv_04 [0.83492884325]] [potential [5.919056634]]]
[[time [1744.482]] [cv_00 [16.4685221456]] [cv_01 [1.5566254314]] [cv_02 [1.67556052901]] [cv_03 [0.682120976294]] [cv_04 [0.92704961783]] [potential [3.865861393]]]
[[time [1745.484]] [cv_00 [16.6574821044]] [cv_01 [1.58245462959]] [cv_02 [1.66504723166]] [cv_03 [0.658490420924]] [cv_04 [0.90121495168]] [potential [4.642707039]]]
[[time [1746.486]] [cv_00 [16.5464700578]] [cv_01 [1.56911919949]] [cv_02 [1.63558895966]] [cv_03 [0.757657306714]] [cv_04 [0.845993509588]] [potential [5.182343413]]]
[[time [1747.488]] [cv_00 [16.5882182393]] [cv_01 [1.58788829991]] [cv_02 [1.65341922777]] [cv_03 [0.727556613962]] [cv_04 [0.863405505235]] [potential [5.68374781]]]
[[time [1748.49]] [cv_00 [16.4015926927]] [cv_01 [1.5859567163]] [cv_02 [1.64396315221]] [cv_03 [0.727815065763]] [cv_04 [0.872206929599]] [potential [5.485503805]]]
[[time [1749.492]] [cv_00 [16.530331825]] [cv_01 [1.56610524558]] [cv_02 [1.64527249131]] [cv_03 [0.662122985627]] [cv_04 [0.967722623269]] [potential [3.250761622]]]
[[time [1750.494]] [cv_00 [16.197539467]] [cv_01 [1.58591161766]] [cv_02 [1.66308608387]] [cv_03 [0.746105467224]] [cv_04 [0.891009268749]] [potential [5.807579134]]]
[[time [1751.496]] [cv_00 [16.7947139914]] [cv_01 [1.58327101746]] [cv_02 [1.6765164693]] [cv_03 [0.590944543825]] [cv_04 [0.900310103692]] [potential [3.978368174]]]
[[time [1752.498]] [cv_00 [16.7189148943]] [cv_01 [1.59402854598]] [cv_02 [1.64836006178]] [cv_03 [0.597046134172]] [cv_04 [0.905662080544]] [potential [4.147978123]]]
[[time [1753.5]] [cv_00 [16.4328995747]] [cv_01 [1.56803638495]] [cv_02 [1.65827335199]] [cv_03 [0.660109072481]] [cv_04 [0.848348527691]] [potential [7.469924351]]]
[[time [1754.502]] [cv_00 [16.407271059]] [cv_01 [1.55457689043]] [cv_02 [1.67203054564]] [cv_03 [0.833151815394]] [cv_04 [0.949928877319]] [potential [3.371261887]]]
[[time [1755.504]] [cv_00 [16.381306826]] [cv_01 [1.56698222296]] [cv_02 [1.67435678967]] [cv_03 [0.832059110104]] [cv_04 [0.861686335453]] [potential [6.209976776]]]
[[time [1756.506]] [cv_00 [16.5070085017]] [cv_01 [1.57710571814]] [cv_02 [1.64950704213]] [cv_03 [0.710569937969]] [cv_04 [0.88607841005]] [potential [6.351395896]]]
[[time [1757.508]] [cv_00 [16.2151493254]] [cv_01 [1.56809826606]] [cv_02 [1.63431410881]] [cv_03 [0.754067801295]] [cv_04 [0.819995721227]] [potential [6.887863785]]]
[[time [1758.51]] [cv_00 [16.7781617286]] [cv_01 [1.54383800256]] [cv_02 [1.65654396713]] [cv_03 [0.797535109875]] [cv_04 [0.878770463829]] [potential [3.617004902]]]
[[time [1759.512]] [cv_00 [16.4022774683]] [cv_01 [1.56864700737]] [cv_02 [1.67232075178]] [cv_03 [0.685361209416]] [cv_04 [0.907398518154]] [potential [6.263888946]]]
[[time [1760.514]] [cv_00 [16.6734984926]] [cv_01 [1.53020275109]] [cv_02 [1.64463376764]] [cv_03 [0.735868002695]] [cv_04 [0.70123200461]] [potential [7.090496633]]]
[[time [1761.516]] [cv_00 [16.2461555136]] [cv_01 [1.57275535401]] [cv_02 [1.63783353525]] [cv_03 [0.725473353499]] [cv_04 [0.864401193212]] [potential [6.640515445]]]
[[time [1762.518]] [cv_00 [16.4974827255]] [cv_01 [1.59617247265]] [cv_02 [1.62503400752]] [cv_03 [0.81578986936]] [cv_04 [0.899200281771]] [potential [3.091075599]]]
[[time [1763.52]] [cv_00 [16.3075123175]] [cv_01 [1.5770267777]] [cv_02 [1.63674069947]] [cv_03 [0.6949425947]] [cv_04 [0.841655452318]] [potential [7.568037931]]]
[[time [1764.522]] [cv_00 [16.738756965]] [cv_01 [1.58094069713]] [cv_02 [1.6238364639]] [cv_03 [0.678963409357]] [cv_04 [0.923786058685]] [potential [3.094826139]]]
[[time [1765.524]] [cv_00 [16.6541319035]] [cv_01 [1.56948992109]] [cv_02 [1.65858894673]] [cv_03 [0.776737879068]] [cv_04 [0.831344054865]] [potential [7.895977398]]]
[[time [1766.526]] [cv_00 [16.5850624613]] [cv_01 [1.58805437782]] [cv_02 [1.62778167844]] [cv_03 [0.761363747977]] [cv_04 [0.842737556633]] [potential [5.630074698]]]
[[time [1767.528]] [cv_00 [16.4118692397]] [cv_01 [1.56627202703]] [cv_02 [1.65609364162]] [cv_03 [0.742330040634]] [cv_04 [0.940454100696]] [potential [5.947884446]]]
[[time [1768.53]] [cv_00 [16.5148994935]] [cv_01 [1.56703702061]] [cv_02 [1.64692872065]] [cv_03 [0.743148455709]] [cv_04 [0.961818414106]] [potential [5.187887452]]]
[[time [1769.532]] [cv_00 [16.3197597018]] [cv_01 [1.58451207815]] [cv_02 [1.6663908403]] [cv_03 [0.761159223979]] [cv_04 [0.98442252602]] [potential [4.842834166]]]
[[time [1770.534]] [cv_00 [16.7508846169]] [cv_01 [1.5589828023]] [cv_02 [1.65038511407]] [cv_03 [0.814371025596]] [cv_04 [0.865370080829]] [potential [5.219873442]]]
[[time [1771.536]] [cv_00 [16.2525794793]] [cv_01 [1.59919329235]] [cv_02 [1.6798840632]] [cv_03 [0.834458901783]] [cv_04 [0.878898704549]] [potential [5.201973061]]]
[[time [1772.538]] [cv_00 [16.5510781959]] [cv_01 [1.58984279769]] [cv_02 [1.67335343994]] [cv_03 [0.690307929326]] [cv_04 [0.907608370762]] [potential [6.406162238]]]
[[time [1773.54]] [cv_00 [16.5727307105]] [cv_01 [1.58700714745]] [cv_02 [1.64041637581]] [cv_03 [0.764312061501]] [cv_04 [1.01484892846]] [potential [3.690788346]]]
[[time [1774.542]] [cv_00 [16.4598622824]] [cv_01 [1.58041093152]] [cv_02 [1.64135971714]] [cv_03 [0.86125917219]] [cv_04 [0.918996123295]] [potential [4.584161317]]]
[[time [1775.544]] [cv_00 [16.4125913955]] [cv_01 [1.58695882688]] [cv_02 [1.66582362703]] [cv_03 [0.831232934204]] [cv_04 [0.879259690863]] [potential [6.689289113]]]
[[time [1776.546]] [cv_00 [16.1987963438]] [cv_01 [1.60530813368]] [cv_02 [1.66727411657]] [cv_03 [0.836893327562]] [cv_04 [0.811335138527]] [potential [6.668517454]]]
[[time [1777.548]] [cv_00 [16.364563381]] [cv_01 [1.56182040449]] [cv_02 [1.71130338004]] [cv_03 [0.816541255801]] [cv_04 [0.907778604711]] [potential [3.861192583]]]
[[time [1778.55]] [cv_00 [16.6002481573]] [cv_01 [1.54689939821]] [cv_02 [1.64446682313]] [cv_03 [0.839154873569]] [cv_04 [0.834115406765]] [potential [5.740434019]]]
[[time [1779.552]] [cv_00 [16.0573089038]] [cv_01 [1.54476755597]] [cv_02 [1.6673151405]] [cv_03 [0.855827704877]] [cv_04 [0.704100990948]] [potential [9.207783044]]]
[[time [1780.554]] [cv_00 [16.3328433403]] [cv_01 [1.5820796084]] [cv_02 [1.63401566227]] [cv_03 [0.821657355504]] [cv_04 [0.820266641457]] [potential [7.492246071]]]
[[time [1781.556]] [cv_00 [16.5524894275]] [cv_01 [1.57732532082]] [cv_02 [1.67356296802]] [cv_03 [0.931210495457]] [cv_04 [0.852911207527]] [potential [4.349725343]]]
[[time [1782.558]] [cv_00 [16.3225023965]] [cv_01 [1.54027783557]] [cv_02 [1.66992448522]] [cv_03 [0.846745689215]] [cv_04 [0.883691720781]] [potential [5.335682494]]]
[[time [1783.56]] [cv_00 [16.3221777618]] [cv_01 [1.56131688698]] [cv_02 [1.63069638713]] [cv_03 [0.69157539469]] [cv_04 [0.91435310156]] [potential [5.723087837]]]
[[time [1784.562]] [cv_00 [16.5933664206]] [cv_01 [1.56151481173]] [cv_02 [1.65130236844]] [cv_03 [0.687432136077]] [cv_04 [1.04398326884]] [potential [3.764970634]]]
[[time [1785.564]] [cv_00 [16.9799823875]] [cv_01 [1.57438314325]] [cv_02 [1.64326867104]] [cv_03 [0.784911736797]] [cv_04 [0.876538875558]] [potential [3.724419232]]]
[[time [1786.566]] [cv_00 [16.1988670653]] [cv_01 [1.58019832298]] [cv_02 [1.67176742823]] [cv_03 [0.762876848961]] [cv_04 [0.93467610472]] [potential [6.849603797]]]
[[time [1787.568]] [cv_00 [16.2922659005]] [cv_01 [1.58705079025]] [cv_02 [1.63028316504]] [cv_03 [0.799057593509]] [cv_04 [0.890997217135]] [potential [6.182551393]]]
[[time [1788.57]] [cv_00 [16.2245580469]] [cv_01 [1.61164878714]] [cv_02 [1.64211441795]] [cv_03 [0.674879044844]] [cv_04 [0.947144616988]] [potential [4.477015665]]]
[[time [1789.572]] [cv_00 [16.7973672794]] [cv_01 [1.58116820631]] [cv_02 [1.643792137]] [cv_03 [0.842899862584]] [cv_04 [0.879979510616]] [potential [4.462493407]]]
[[time [1790.574]] [cv_00 [16.4851202423]] [cv_01 [1.61105209833]] [cv_02 [1.640019603]] [cv_03 [0.81622245136]] [cv_04 [0.870616088997]] [potential [4.69949773]]]
[[time [1791.576]] [cv_00 [16.1077611074]] [cv_01 [1.57967443097]] [cv_02 [1.68087528127]] [cv_03 [0.775744585175]] [cv_04 [0.778422675832]] [potential [9.964693152]]]
[[time [1792.578]] [cv_00 [16.7883002978]] [cv_01 [1.58788317512]] [cv_02 [1.67049209976]] [cv_03 [0.878137458051]] [cv_04 [0.771530986886]] [potential [6.160731696]]]
[[time [1793.58]] [cv_00 [16.7864000311]] [cv_01 [1.55877279913]] [cv_02 [1.6410000431]] [cv_03 [0.81883127977]] [cv_04 [0.833880165386]] [potential [6.028733581]]]
[[time [1794.582]] [cv_00 [16.2264673892]] [cv_01 [1.53900662135]] [cv_02 [1.64743403152]] [cv_03 [0.810297947596]] [cv_04 [0.769943524949]] [potential [7.761728497]]]
[[time [1795.584]] [cv_00 [16.6018688798]] [cv_01 [1.53663009551]] [cv_02 [1.66552653658]] [cv_03 [0.803307968153]] [cv_04 [0.787099903052]] [potential [7.763626633]]]
[[time [1796.586]] [cv_00 [16.5010080335]] [cv_01 [1.53908639689]] [cv_02 [1.64942001522]] [cv_03 [0.772085149116]] [cv_04 [0.786426872889]] [potential [8.636330464]]]
[[time [1797.588]] [cv_00 [16.9553261204]] [cv_01 [1.57603444413]] [cv_02 [1.64989337857]] [cv_03 [0.800378073544]] [cv_04 [0.708291330699]] [potential [8.867273838]]]
[[time [1798.59]] [cv_00 [16.5114499649]] [cv_01 [1.60581224396]] [cv_02 [1.66466037912]] [cv_03 [0.765337635435]] [cv_04 [0.819916952206]] [potential [7.804667393]]]
[[time [1799.592]] [cv_00 [16.3063509309]] [cv_01 [1.60897743223]] [cv_02 [1.66739851165]] [cv_03 [0.805344596146]] [cv_04 [0.86633617569]] [potential [6.377856761]]]
[[time [1800.594]] [cv_00 [16.340630927]] [cv_01 [1.58354335911]] [cv_02 [1.6451964547]] [cv_03 [0.841058172443]] [cv_04 [0.788334268604]] [potential [9.80679058]]]
[[time [1801.596]] [cv_00 [16.3216488473]] [cv_01 [1.561465548]] [cv_02 [1.68267727364]] [cv_03 [0.895190415731]] [cv_04 [0.88486370641]] [potential [5.710458036]]]
[[time [1802.598]] [cv_00 [16.401813242]] [cv_01 [1.55477410127]] [cv_02 [1.6365951438]] [cv_03 [0.679180417213]] [cv_04 [0.88449609186]] [potential [6.918108011]]]
[[time [1803.6]] [cv_00 [16.3025786279]] [cv_01 [1.57268521947]] [cv_02 [1.67578438051]] [cv_03 [0.885214742658]] [cv_04 [0.827956568916]] [potential [8.172837408]]]
[[time [1804.602]] [cv_00 [16.2557896623]] [cv_01 [1.58960771059]] [cv_02 [1.66559281349]] [cv_03 [0.957831898573]] [cv_04 [0.782761904828]] [potential [6.383694838]]]
[[time [1805.604]] [cv_00 [16.7452342554]] [cv_01 [1.57961234532]] [cv_02 [1.70341831986]] [cv_03 [0.985655488325]] [cv_04 [0.715727600196]] [potential [2.824067012]]]
[[time [1806.606]] [cv_00 [16.214251805]] [cv_01 [1.56410258966]] [cv_02 [1.68916468198]] [cv_03 [0.914278946862]] [cv_04 [0.768017905285]] [potential [7.989852198]]]
[[time [1807.608]] [cv_00 [16.5988912229]] [cv_01 [1.56558776145]] [cv_02 [1.68716531596]] [cv_03 [0.88958824728]] [cv_04 [0.834488593345]] [potential [5.904725686]]]
[[time [1808.61]] [cv_00 [16.1910315685]] [cv_01 [1.53628972723]] [cv_02 [1.69517841643]] [cv_03 [0.830803156889]] [cv_04 [0.796731918961]] [potential [7.221135414]]]
[[time [1809.612]] [cv_00 [16.4225378439]] [cv_01 [1.52258540597]] [cv_02 [1.68037426711]] [cv_03 [0.874219247051]] [cv_04 [0.782131259856]] [potential [5.303166237]]]
[[time [1810.614]] [cv_00 [16.6785057323]] [cv_01 [1.5908142198]] [cv_02 [1.68279853447]] [cv_03 [0.84244424081]] [cv_04 [0.806635308454]] [potential [7.135693731]]]
[[time [1811.616]] [cv_00 [16.4827616353]] [cv_01 [1.55805013881]] [cv_02 [1.69516329957]] [cv_03 [0.836350565808]] [cv_04 [0.895014403017]] [potential [5.906120732]]]
[[time [1812.618]] [cv_00 [16.704031324]] [cv_01 [1.54603170014]] [cv_02 [1.65854996687]] [cv_03 [0.671170514676]] [cv_04 [0.878806822396]] [potential [5.715346196]]]
[[time [1813.62]] [cv_00 [16.6003059723]] [cv_01 [1.60008613829]] [cv_02 [1.68914533177]] [cv_03 [0.787445108388]] [cv_04 [0.938905069634]] [potential [4.225309939]]]
[[time [1814.622]] [cv_00 [16.6183771189]] [cv_01 [1.58351731546]] [cv_02 [1.69466213971]] [cv_03 [0.668781133735]] [cv_04 [0.818830058285]] [potential [8.075363923]]]
[[time [1815.624]] [cv_00 [16.4158493589]] [cv_01 [1.57496766416]] [cv_02 [1.66652760775]] [cv_03 [0.633148295806]] [cv_04 [0.882160693669]] [potential [8.4970528]]]
[[time [1816.626]] [cv_00 [16.359980019]] [cv_01 [1.62080089534]] [cv_02 [1.66552841247]] [cv_03 [0.721554800466]] [cv_04 [0.747645666575]] [potential [7.46433912]]]
[[time [1817.628]] [cv_00 [16.3256779937]] [cv_01 [1.56122954912]] [cv_02 [1.68836848564]] [cv_03 [0.543022429602]] [cv_04 [0.825555335799]] [potential [6.810528854]]]
[[time [1818.63]] [cv_00 [16.9390260652]] [cv_01 [1.55742997387]] [cv_02 [1.68488198586]] [cv_03 [0.690624034984]] [cv_04 [0.872981568499]] [potential [4.851834132]]]
[[time [1819.632]] [cv_00 [16.6857086873]] [cv_01 [1.5883112507]] [cv_02 [1.6908369155]] [cv_03 [0.615172502641]] [cv_04 [0.787207199198]] [potential [8.092364011]]]
[[time [1820.634]] [cv_00 [16.4742631292]] [cv_01 [1.5673080715]] [cv_02 [1.69946094012]] [cv_03 [0.5646381185]] [cv_04 [0.97273414967]] [potential [3.328902247]]]
[[time [1821.636]] [cv_00 [16.6130936157]] [cv_01 [1.58139588306]] [cv_02 [1.68788735971]] [cv_03 [0.564823784361]] [cv_04 [1.05226098908]] [potential [2.38624678]]]
[[time [1822.638]] [cv_00 [16.746405844]] [cv_01 [1.55941723598]] [cv_02 [1.69328595003]] [cv_03 [0.603481442161]] [cv_04 [0.93962965402]] [potential [3.595754041]]]
[[time [1823.64]] [cv_00 [16.6759234307]] [cv_01 [1.56309110067]] [cv_02 [1.69331180122]] [cv_03 [0.649031805002]] [cv_04 [0.942710569838]] [potential [4.896286519]]]
[[time [1824.642]] [cv_00 [16.9307943312]] [cv_01 [1.5638654458]] [cv_02 [1.69497644524]] [cv_03 [0.620087878094]] [cv_04 [0.963989651367]] [potential [2.756719789]]]
[[time [1825.644]] [cv_00 [16.7647852098]] [cv_01 [1.59458985741]] [cv_02 [1.71034653072]] [cv_03 [0.683598888893]] [cv_04 [0.918182656952]] [potential [3.562325205]]]
[[time [1826.646]] [cv_00 [17.0590911034]] [cv_01 [1.57489936348]] [cv_02 [1.66374419456]] [cv_03 [0.671705555712]] [cv_04 [0.944434090749]] [potential [3.320252058]]]
[[time [1827.648]] [cv_00 [17.315235645]] [cv_01 [1.58305264212]] [cv_02 [1.70048480808]] [cv_03 [0.644961235054]] [cv_04 [0.783340894345]] [potential [2.81361706]]]
[[time [1828.65]] [cv_00 [17.1603427925]] [cv_01 [1.56733415834]] [cv_02 [1.64719458136]] [cv_03 [0.610742647411]] [cv_04 [0.862567868339]] [potential [3.232830233]]]
[[time [1829.652]] [cv_00 [16.9931345108]] [cv_01 [1.60221758815]] [cv_02 [1.68689344382]] [cv_03 [0.694707689854]] [cv_04 [0.950418810075]] [potential [2.926709618]]]
[[time [1830.654]] [cv_00 [16.7622714152]] [cv_01 [1.55063721725]] [cv_02 [1.66804642477]] [cv_03 [0.599461699885]] [cv_04 [1.06716725103]] [potential [2.243192222]]]
[[time [1831.656]] [cv_00 [17.3084933214]] [cv_01 [1.55482589023]] [cv_02 [1.67729810821]] [cv_03 [0.68799271971]] [cv_04 [0.939788899265]] [potential [1.828311926]]]
[[time [1832.658]] [cv_00 [16.6431437841]] [cv_01 [1.55142468005]] [cv_02 [1.71167323281]] [cv_03 [0.658286792902]] [cv_04 [0.905977525026]] [potential [4.04414227]]]
[[time [1833.66]] [cv_00 [17.3635403067]] [cv_01 [1.57712141692]] [cv_02 [1.67655055941]] [cv_03 [0.670617945297]] [cv_04 [0.971768109755]] [potential [1.668898063]]]
[[time [1834.662]] [cv_00 [16.9901284035]] [cv_01 [1.56932919566]] [cv_02 [1.67167311489]] [cv_03 [0.636417466735]] [cv_04 [0.961350831982]] [potential [4.062925081]]]
[[time [1835.664]] [cv_00 [17.4909965393]] [cv_01 [1.57279843641]] [cv_02 [1.66253121886]] [cv_03 [0.615123693143]] [cv_04 [0.831424501175]] [potential [1.76707541]]]
[[time [1836.666]] [cv_00 [16.8324236006]] [cv_01 [1.57108491907]] [cv_02 [1.70180674678]] [cv_03 [0.695065129568]] [cv_04 [0.911538975062]] [potential [5.296566143]]]
[[time [1837.668]] [cv_00 [17.2963257834]] [cv_01 [1.55557796771]] [cv_02 [1.67576084897]] [cv_03 [0.650084082013]] [cv_04 [0.840286580211]] [potential [3.743983126]]]
[[time [1838.67]] [cv_00 [17.0398964834]] [cv_01 [1.58689969629]] [cv_02 [1.68577132562]] [cv_03 [0.669011123961]] [cv_04 [0.878309694204]] [potential [5.615610668]]]
[[time [1839.672]] [cv_00 [17.0486725869]] [cv_01 [1.56910857502]] [cv_02 [1.65421114512]] [cv_03 [0.656739756344]] [cv_04 [0.979583937544]] [potential [3.49161181]]]
[[time [1840.674]] [cv_00 [17.0004107592]] [cv_01 [1.56016938213]] [cv_02 [1.70793347345]] [cv_03 [0.689088862427]] [cv_04 [0.921566083091]] [potential [3.589289452]]]
[[time [1841.676]] [cv_00 [16.8503086546]] [cv_01 [1.59743629695]] [cv_02 [1.65276341593]] [cv_03 [0.690619907853]] [cv_04 [0.915621763378]] [potential [5.380519622]]]
[[time [1842.678]] [cv_00 [16.7622166891]] [cv_01 [1.55447757682]] [cv_02 [1.7103504744]] [cv_03 [0.610673288724]] [cv_04 [0.918681399102]] [potential [3.94058465]]]
[[time [1843.68]] [cv_00 [16.6422561496]] [cv_01 [1.58955242586]] [cv_02 [1.71373130001]] [cv_03 [0.633327998238]] [cv_04 [0.899699848845]] [potential [4.813699915]]]
[[time [1844.682]] [cv_00 [16.6820138959]] [cv_01 [1.54865307613]] [cv_02 [1.66042482815]] [cv_03 [0.630850659886]] [cv_04 [0.892830692142]] [potential [6.299594138]]]
[[time [1845.684]] [cv_00 [17.0920951101]] [cv_01 [1.53720706694]] [cv_02 [1.68368387873]] [cv_03 [0.652677323012]] [cv_04 [0.899859079665]] [potential [3.210736369]]]
[[time [1846.686]] [cv_00 [17.1780257525]] [cv_01 [1.54029686276]] [cv_02 [1.64979453079]] [cv_03 [0.690742219466]] [cv_04 [0.84633375486]] [potential [3.406364567]]]
[[time [1847.688]] [cv_00 [17.236673746]] [cv_01 [1.56323420504]] [cv_02 [1.67240515186]] [cv_03 [0.664552831776]] [cv_04 [0.929748617555]] [potential [4.188336887]]]
[[time [1848.69]] [cv_00 [16.9727307861]] [cv_01 [1.57256070349]] [cv_02 [1.67516931892]] [cv_03 [0.60464782493]] [cv_04 [0.914837481731]] [potential [5.831408139]]]
[[time [1849.692]] [cv_00 [16.9540823138]] [cv_01 [1.60259773271]] [cv_02 [1.67090255369]] [cv_03 [0.73950723345]] [cv_04 [0.958203635369]] [potential [3.871604815]]]
[[time [1850.694]] [cv_00 [17.3546914529]] [cv_01 [1.55270647728]] [cv_02 [1.67294139999]] [cv_03 [0.688894879126]] [cv_04 [0.937913173116]] [potential [2.927221214]]]
[[time [1851.696]] [cv_00 [16.3891862989]] [cv_01 [1.53905482015]] [cv_02 [1.68476414521]] [cv_03 [0.633231717797]] [cv_04 [0.887581369521]] [potential [5.396978337]]]
[[time [1852.698]] [cv_00 [16.90725164]] [cv_01 [1.58941321646]] [cv_02 [1.66660783786]] [cv_03 [0.542024042206]] [cv_04 [0.972426336614]] [potential [3.384629936]]]
[[time [1853.7]] [cv_00 [16.9571654278]] [cv_01 [1.54962272011]] [cv_02 [1.71177299237]] [cv_03 [0.606437467156]] [cv_04 [0.98154564332]] [potential [2.545256601]]]
[[time [1854.702]] [cv_00 [16.5527916771]] [cv_01 [1.58446352098]] [cv_02 [1.68441116224]] [cv_03 [0.605706817445]] [cv_04 [0.806107290517]] [potential [10.09822926]]]
[[time [1855.704]] [cv_00 [17.010622052]] [cv_01 [1.56353639417]] [cv_02 [1.70021548415]] [cv_03 [0.611018154494]] [cv_04 [0.863022251354]] [potential [5.654532276]]]
[[time [1856.706]] [cv_00 [16.5328108385]] [cv_01 [1.5743595409]] [cv_02 [1.70922003364]] [cv_03 [0.656299320505]] [cv_04 [0.850111435385]] [potential [7.484836046]]]
[[time [1857.708]] [cv_00 [16.6846897899]] [cv_01 [1.59625256795]] [cv_02 [1.70359480242]] [cv_03 [0.686121811132]] [cv_04 [0.876309666929]] [potential [6.566754373]]]
[[time [1858.71]] [cv_00 [17.0692950752]] [cv_01 [1.58731205697]] [cv_02 [1.69734156931]] [cv_03 [0.609939046875]] [cv_04 [0.936851778866]] [potential [4.033340748]]]
[[time [1859.712]] [cv_00 [17.0710485443]] [cv_01 [1.60361637092]] [cv_02 [1.67410693018]] [cv_03 [0.670597902694]] [cv_04 [0.820719476024]] [potential [6.28150795]]]
[[time [1860.714]] [cv_00 [16.6722797471]] [cv_01 [1.60421506433]] [cv_02 [1.68045459877]] [cv_03 [0.635967476726]] [cv_04 [0.848306836938]] [potential [7.941378646]]]
[[time [1861.716]] [cv_00 [17.4815659135]] [cv_01 [1.57122221017]] [cv_02 [1.66990763745]] [cv_03 [0.655796448668]] [cv_04 [0.954058608698]] [potential [2.128092216]]]
[[time [1862.718]] [cv_00 [17.0207671775]] [cv_01 [1.55922161412]] [cv_02 [1.71131260105]] [cv_03 [0.654975825327]] [cv_04 [0.934412300656]] [potential [4.175742695]]]
[[time [1863.72]] [cv_00 [16.4326941975]] [cv_01 [1.59178296777]] [cv_02 [1.68709000601]] [cv_03 [0.561412033017]] [cv_04 [0.972568207425]] [potential [4.764261866]]]
[[time [1864.722]] [cv_00 [16.6769891691]] [cv_01 [1.58896771321]] [cv_02 [1.7187361185]] [cv_03 [0.613314093488]] [cv_04 [0.919390955775]] [potential [4.494736098]]]
[[time [1865.724]] [cv_00 [16.4412348909]] [cv_01 [1.57180743528]] [cv_02 [1.66830900826]] [cv_03 [0.511463649169]] [cv_04 [1.03521215912]] [potential [3.312413356]]]
[[time [1866.726]] [cv_00 [16.2056034847]] [cv_01 [1.6041438714]] [cv_02 [1.68637055312]] [cv_03 [0.543955998883]] [cv_04 [0.922851114063]] [potential [5.04201777]]]
[[time [1867.728]] [cv_00 [16.4396224873]] [cv_01 [1.60601945505]] [cv_02 [1.670482971]] [cv_03 [0.51433870494]] [cv_04 [0.94038118976]] [potential [4.343206802]]]
[[time [1868.73]] [cv_00 [16.1281958305]] [cv_01 [1.59627451813]] [cv_02 [1.70127682609]] [cv_03 [0.576047889384]] [cv_04 [0.981734445646]] [potential [5.275682249]]]
[[time [1869.732]] [cv_00 [16.1877116103]] [cv_01 [1.60211263243]] [cv_02 [1.65963835799]] [cv_03 [0.502750723537]] [cv_04 [0.953512608177]] [potential [4.887312371]]]
[[time [1870.734]] [cv_00 [16.3902554521]] [cv_01 [1.55461111159]] [cv_02 [1.68486318461]] [cv_03 [0.534602617868]] [cv_04 [0.91852981417]] [potential [5.481594618]]]
[[time [1871.736]] [cv_00 [16.2153067361]] [cv_01 [1.60887408455]] [cv_02 [1.67666309498]] [cv_03 [0.577391858055]] [cv_04 [0.932311878613]] [potential [5.813102695]]]
[[time [1872.738]] [cv_00 [16.1275530427]] [cv_01 [1.58216472007]] [cv_02 [1.70250313886]] [cv_03 [0.524940684337]] [cv_04 [0.885286233168]] [potential [6.435676611]]]
[[time [1873.74]] [cv_00 [16.2108818241]] [cv_01 [1.61324111566]] [cv_02 [1.68756950747]] [cv_03 [0.567911755062]] [cv_04 [0.899986985605]] [potential [6.096212931]]]
[[time [1874.742]] [cv_00 [16.339417119]] [cv_01 [1.58959142289]] [cv_02 [1.68113719803]] [cv_03 [0.606785194251]] [cv_04 [1.05075981182]] [potential [5.188792776]]]
[[time [1875.744]] [cv_00 [16.5108338874]] [cv_01 [1.61569011765]] [cv_02 [1.6752291644]] [cv_03 [0.552215373628]] [cv_04 [0.838134340244]] [potential [6.444620286]]]
[[time [1876.746]] [cv_00 [16.145883993]] [cv_01 [1.5924397469]] [cv_02 [1.67816079333]] [cv_03 [0.485710630608]] [cv_04 [0.965118895887]] [potential [5.99398484]]]
[[time [1877.748]] [cv_00 [16.4351334912]] [cv_01 [1.54676701005]] [cv_02 [1.69609672977]] [cv_03 [0.561770868912]] [cv_04 [0.852782618707]] [potential [6.244550413]]]
[[time [1878.75]] [cv_00 [16.2415504772]] [cv_01 [1.54587639736]] [cv_02 [1.69975327986]] [cv_03 [0.575273535539]] [cv_04 [0.886011932663]] [potential [5.525170635]]]
[[time [1879.752]] [cv_00 [16.4791850328]] [cv_01 [1.58779380143]] [cv_02 [1.70585115464]] [cv_03 [0.487235476043]] [cv_04 [0.854637492951]] [potential [5.440197036]]]
[[time [1880.754]] [cv_00 [16.8098159446]] [cv_01 [1.60929646479]] [cv_02 [1.65774259401]] [cv_03 [0.645851251429]] [cv_04 [0.866428210418]] [potential [6.269917977]]]
[[time [1881.756]] [cv_00 [16.748097144]] [cv_01 [1.61415754885]] [cv_02 [1.68109066364]] [cv_03 [0.571275525897]] [cv_04 [0.837651555567]] [potential [5.728685593]]]
[[time [1882.758]] [cv_00 [16.671837268]] [cv_01 [1.6033599038]] [cv_02 [1.68099134767]] [cv_03 [0.556652415263]] [cv_04 [0.97664970994]] [potential [4.862383917]]]
[[time [1883.76]] [cv_00 [16.9818088101]] [cv_01 [1.60193402147]] [cv_02 [1.68466288428]] [cv_03 [0.675508505026]] [cv_04 [0.929151443342]] [potential [5.567879356]]]
[[time [1884.762]] [cv_00 [17.237229782]] [cv_01 [1.56450703957]] [cv_02 [1.68284498292]] [cv_03 [0.683279674856]] [cv_04 [0.770822370052]] [potential [7.487839228]]]
[[time [1885.764]] [cv_00 [16.9197343964]] [cv_01 [1.53684929027]] [cv_02 [1.67903315386]] [cv_03 [0.624617856807]] [cv_04 [0.889701087435]] [potential [4.84100475]]]
[[time [1886.766]] [cv_00 [16.6592211662]] [cv_01 [1.54818577117]] [cv_02 [1.66033510814]] [cv_03 [0.574365878163]] [cv_04 [0.994141767681]] [potential [4.191222493]]]
[[time [1887.768]] [cv_00 [16.538531525]] [cv_01 [1.59638348419]] [cv_02 [1.69918185519]] [cv_03 [0.548846682776]] [cv_04 [0.971744567942]] [potential [5.369181053]]]
[[time [1888.77]] [cv_00 [16.3785811964]] [cv_01 [1.57559464308]] [cv_02 [1.6679061936]] [cv_03 [0.506921334169]] [cv_04 [0.930082855012]] [potential [6.810718434]]]
[[time [1889.772]] [cv_00 [16.611317575]] [cv_01 [1.54549044939]] [cv_02 [1.70779070258]] [cv_03 [0.531705548114]] [cv_04 [0.915646179603]] [potential [3.876504512]]]
[[time [1890.774]] [cv_00 [16.2164178704]] [cv_01 [1.57266316885]] [cv_02 [1.66318536114]] [cv_03 [0.608182282719]] [cv_04 [0.897949697314]] [potential [8.540122921]]]
[[time [1891.776]] [cv_00 [16.1585740289]] [cv_01 [1.56012725606]] [cv_02 [1.68767627339]] [cv_03 [0.504346198163]] [cv_04 [0.962399017218]] [potential [5.856115145]]]
[[time [1892.778]] [cv_00 [16.4676301492]] [cv_01 [1.56484616176]] [cv_02 [1.69829428195]] [cv_03 [0.539522376829]] [cv_04 [0.938047332479]] [potential [6.645593556]]]
[[time [1893.78]] [cv_00 [16.5987614692]] [cv_01 [1.53790429754]] [cv_02 [1.70193030364]] [cv_03 [0.612000067045]] [cv_04 [0.99724355837]] [potential [3.814062675]]]
[[time [1894.782]] [cv_00 [16.2654994033]] [cv_01 [1.56548904288]] [cv_02 [1.67442720933]] [cv_03 [0.459362823188]] [cv_04 [0.94565841675]] [potential [5.771234791]]]
[[time [1895.784]] [cv_00 [16.6060960937]] [cv_01 [1.531588462]] [cv_02 [1.69105566197]] [cv_03 [0.609428838211]] [cv_04 [0.898486477306]] [potential [4.991336936]]]
[[time [1896.786]] [cv_00 [16.6510035411]] [cv_01 [1.55007102769]] [cv_02 [1.70071734002]] [cv_03 [0.627397283912]] [cv_04 [0.9167615652]] [potential [6.940729953]]]
[[time [1897.788]] [cv_00 [16.1928302555]] [cv_01 [1.53645626147]] [cv_02 [1.68396179178]] [cv_03 [0.629945714306]] [cv_04 [0.846678941819]] [potential [6.596398476]]]
[[time [1898.79]] [cv_00 [16.7743498998]] [cv_01 [1.55580806664]] [cv_02 [1.68405085769]] [cv_03 [0.555316068719]] [cv_04 [0.886697817422]] [potential [6.951150215]]]
[[time [1899.792]] [cv_00 [16.5142487355]] [cv_01 [1.53128839906]] [cv_02 [1.68462345552]] [cv_03 [0.607997963144]] [cv_04 [0.873993196935]] [potential [6.034293508]]]
[[time [1900.794]] [cv_00 [16.5724573748]] [cv_01 [1.52977804737]] [cv_02 [1.70169562213]] [cv_03 [0.639102701926]] [cv_04 [0.892301879267]] [potential [5.135378992]]]
[[time [1901.796]] [cv_00 [16.3600457564]] [cv_01 [1.56774112508]] [cv_02 [1.70503903805]] [cv_03 [0.523922176929]] [cv_04 [0.873448110939]] [potential [7.562737485]]]
[[time [1902.798]] [cv_00 [16.4567003815]] [cv_01 [1.53773187332]] [cv_02 [1.66232592612]] [cv_03 [0.510667680371]] [cv_04 [1.00706096235]] [potential [3.469122136]]]
[[time [1903.8]] [cv_00 [16.1954011293]] [cv_01 [1.56467511357]] [cv_02 [1.65294744848]] [cv_03 [0.64739397881]] [cv_04 [0.952347798948]] [potential [7.354847953]]]
[[time [1904.802]] [cv_00 [16.5647411628]] [cv_01 [1.55828104463]] [cv_02 [1.70283619909]] [cv_03 [0.761518204744]] [cv_04 [0.996396478281]] [potential [4.689182358]]]
[[time [1905.804]] [cv_00 [16.3545382532]] [cv_01 [1.56619978555]] [cv_02 [1.69108159932]] [cv_03 [0.670195952454]] [cv_04 [1.07396312046]] [potential [5.434349882]]]
[[time [1906.806]] [cv_00 [16.4057350802]] [cv_01 [1.55217805034]] [cv_02 [1.73540072204]] [cv_03 [0.633160071556]] [cv_04 [0.767498498595]] [potential [4.588088415]]]
[[time [1907.808]] [cv_00 [16.6819843365]] [cv_01 [1.55305775858]] [cv_02 [1.70823247544]] [cv_03 [0.6837645458]] [cv_04 [0.881459995626]] [potential [7.521345197]]]
[[time [1908.81]] [cv_00 [16.7014799208]] [cv_01 [1.53401243398]] [cv_02 [1.67819634748]] [cv_03 [0.570403215431]] [cv_04 [0.856395700816]] [potential [6.103204192]]]
[[time [1909.812]] [cv_00 [16.4900233261]] [cv_01 [1.56668740291]] [cv_02 [1.69607275058]] [cv_03 [0.559916940142]] [cv_04 [0.746574026856]] [potential [11.87276345]]]
[[time [1910.814]] [cv_00 [16.1612299667]] [cv_01 [1.53473340582]] [cv_02 [1.70720878631]] [cv_03 [0.647832469333]] [cv_04 [0.877201781096]] [potential [5.728871152]]]
[[time [1911.816]] [cv_00 [16.8377586145]] [cv_01 [1.53935047321]] [cv_02 [1.68476400636]] [cv_03 [0.564095549889]] [cv_04 [0.816201751756]] [potential [6.478162325]]]
[[time [1912.818]] [cv_00 [16.3916511603]] [cv_01 [1.55441972704]] [cv_02 [1.67425477865]] [cv_03 [0.635117631953]] [cv_04 [0.948235337928]] [potential [8.811275128]]]
[[time [1913.82]] [cv_00 [16.4544964906]] [cv_01 [1.55406237428]] [cv_02 [1.65350410051]] [cv_03 [0.542434003624]] [cv_04 [0.931705421676]] [potential [6.637320612]]]
[[time [1914.822]] [cv_00 [16.461890075]] [cv_01 [1.57376391165]] [cv_02 [1.71397309458]] [cv_03 [0.554322912037]] [cv_04 [0.868019644956]] [potential [7.703744107]]]
[[time [1915.824]] [cv_00 [16.2660472498]] [cv_01 [1.51928671108]] [cv_02 [1.70816997042]] [cv_03 [0.657754959307]] [cv_04 [0.927160776897]] [potential [3.970564963]]]
[[time [1916.826]] [cv_00 [16.1673792992]] [cv_01 [1.59006030625]] [cv_02 [1.67243127541]] [cv_03 [0.61530405767]] [cv_04 [0.902521149991]] [potential [9.070940838]]]
[[time [1917.828]] [cv_00 [16.8217241595]] [cv_01 [1.55862710589]] [cv_02 [1.68492107309]] [cv_03 [0.77294327546]] [cv_04 [0.979619404666]] [potential [5.087533403]]]
[[time [1918.83]] [cv_00 [16.9643468408]] [cv_01 [1.54696739197]] [cv_02 [1.6965866908]] [cv_03 [0.717854368285]] [cv_04 [1.02459742939]] [potential [3.741768898]]]
[[time [1919.832]] [cv_00 [16.4083770185]] [cv_01 [1.58299274754]] [cv_02 [1.69440146967]] [cv_03 [0.532093036484]] [cv_04 [1.00441473548]] [potential [6.928154984]]]
[[time [1920.834]] [cv_00 [16.5511349528]] [cv_01 [1.53336964972]] [cv_02 [1.70129008139]] [cv_03 [0.7299647763]] [cv_04 [0.904285208467]] [potential [5.770190966]]]
[[time [1921.836]] [cv_00 [16.6573301302]] [cv_01 [1.56687806505]] [cv_02 [1.73321329022]] [cv_03 [0.731749541049]] [cv_04 [0.886808304294]] [potential [3.877266]]]
[[time [1922.838]] [cv_00 [16.4919211071]] [cv_01 [1.56915668834]] [cv_02 [1.65051454412]] [cv_03 [0.646954415105]] [cv_04 [1.02322459232]] [potential [7.022874956]]]
[[time [1923.84]] [cv_00 [16.2650208673]] [cv_01 [1.60906896754]] [cv_02 [1.70263010293]] [cv_03 [0.442426908476]] [cv_04 [0.784665282388]] [potential [6.000168842]]]
[[time [1924.842]] [cv_00 [16.3031818969]] [cv_01 [1.58471028297]] [cv_02 [1.70120990892]] [cv_03 [0.720140284988]] [cv_04 [0.900319457313]] [potential [7.916200513]]]
[[time [1925.844]] [cv_00 [16.3194338181]] [cv_01 [1.62501250203]] [cv_02 [1.68260129502]] [cv_03 [0.635344350723]] [cv_04 [0.884464723418]] [potential [5.78934283]]]
[[time [1926.846]] [cv_00 [16.4454038277]] [cv_01 [1.57672992757]] [cv_02 [1.65179808311]] [cv_03 [0.358036819767]] [cv_04 [0.96526648092]] [potential [2.928397975]]]
[[time [1927.848]] [cv_00 [16.1965226716]] [cv_01 [1.58494318914]] [cv_02 [1.69586753338]] [cv_03 [0.185739005797]] [cv_04 [0.963984694864]] [potential [3.456148096]]]
[[time [1928.85]] [cv_00 [16.4320282665]] [cv_01 [1.57248856927]] [cv_02 [1.69805129053]] [cv_03 [0.283747745022]] [cv_04 [1.05307667875]] [potential [1.50324543]]]
[[time [1929.852]] [cv_00 [16.5956481723]] [cv_01 [1.5628727011]] [cv_02 [1.70146443195]] [cv_03 [0.51278823677]] [cv_04 [1.04640797904]] [potential [4.740710481]]]
[[time [1930.854]] [cv_00 [16.3375659066]] [cv_01 [1.56557074484]] [cv_02 [1.66459870666]] [cv_03 [0.171766707347]] [cv_04 [1.03186248761]] [potential [2.097814235]]]
[[time [1931.856]] [cv_00 [16.4801398094]] [cv_01 [1.55465802577]] [cv_02 [1.69299767347]] [cv_03 [0.193445079069]] [cv_04 [1.0238290778]] [potential [1.567626623]]]
[[time [1932.858]] [cv_00 [16.5405012509]] [cv_01 [1.55422793525]] [cv_02 [1.68965339471]] [cv_03 [0.121206923687]] [cv_04 [0.998429583467]] [potential [1.460607713]]]
[[time [1933.86]] [cv_00 [16.4683524599]] [cv_01 [1.58048411535]] [cv_02 [1.66233007921]] [cv_03 [0.346500531756]] [cv_04 [1.03351506845]] [potential [2.513986876]]]
[[time [1934.862]] [cv_00 [16.949444378]] [cv_01 [1.56634641643]] [cv_02 [1.6699760627]] [cv_03 [0.491584422449]] [cv_04 [1.01565451946]] [potential [2.782342152]]]
[[time [1935.864]] [cv_00 [16.6495494125]] [cv_01 [1.58645185969]] [cv_02 [1.70873617926]] [cv_03 [0.329710097997]] [cv_04 [0.901659646096]] [potential [2.108632403]]]
[[time [1936.866]] [cv_00 [16.2624849123]] [cv_01 [1.56801861851]] [cv_02 [1.6828006288]] [cv_03 [0.188978059035]] [cv_04 [1.02396660913]] [potential [3.424443495]]]
[[time [1937.868]] [cv_00 [16.6879995741]] [cv_01 [1.5886547398]] [cv_02 [1.646251565]] [cv_03 [0.241213593574]] [cv_04 [1.00715003646]] [potential [1.210246276]]]
[[time [1938.87]] [cv_00 [16.7696050979]] [cv_01 [1.58446045075]] [cv_02 [1.65801272464]] [cv_03 [0.450916713235]] [cv_04 [1.01047522209]] [potential [2.813318745]]]
[[time [1939.872]] [cv_00 [16.5200032178]] [cv_01 [1.5733677943]] [cv_02 [1.66429401704]] [cv_03 [0.405032116952]] [cv_04 [1.04586833185]] [potential [3.434722876]]]
[[time [1940.874]] [cv_00 [16.7239666622]] [cv_01 [1.56263081154]] [cv_02 [1.6745786292]] [cv_03 [0.312707886705]] [cv_04 [1.0598580699]] [potential [1.501200808]]]
[[time [1941.876]] [cv_00 [16.8183571669]] [cv_01 [1.54379140173]] [cv_02 [1.68644844275]] [cv_03 [0.304950312789]] [cv_04 [1.04094143291]] [potential [1.025026508]]]
[[time [1942.878]] [cv_00 [16.7208873639]] [cv_01 [1.55487557733]] [cv_02 [1.67371882818]] [cv_03 [0.243184862643]] [cv_04 [1.01452716875]] [potential [1.945196662]]]
[[time [1943.88]] [cv_00 [16.240899629]] [cv_01 [1.57688486989]] [cv_02 [1.65753134978]] [cv_03 [0.392517287373]] [cv_04 [0.941032496842]] [potential [5.448147724]]]
[[time [1944.882]] [cv_00 [16.4287204267]] [cv_01 [1.61384618652]] [cv_02 [1.64497025424]] [cv_03 [0.454540072234]] [cv_04 [0.831949219232]] [potential [5.72879762]]]
[[time [1945.884]] [cv_00 [16.5843590324]] [cv_01 [1.57250083259]] [cv_02 [1.67493583937]] [cv_03 [0.263269786125]] [cv_04 [0.865238300048]] [potential [5.258150727]]]
[[time [1946.886]] [cv_00 [16.9121698293]] [cv_01 [1.60322662034]] [cv_02 [1.66179494066]] [cv_03 [0.469027435424]] [cv_04 [0.821281857141]] [potential [4.930004866]]]
[[time [1947.888]] [cv_00 [16.5199006495]] [cv_01 [1.62062465798]] [cv_02 [1.64554516451]] [cv_03 [0.528273486922]] [cv_04 [0.905718145107]] [potential [4.287988422]]]
[[time [1948.89]] [cv_00 [16.4874189456]] [cv_01 [1.57453671815]] [cv_02 [1.63421359014]] [cv_03 [0.429095260839]] [cv_04 [1.00655849059]] [potential [3.247056276]]]
[[time [1949.892]] [cv_00 [16.4915482213]] [cv_01 [1.55791729563]] [cv_02 [1.63693966007]] [cv_03 [0.50085239938]] [cv_04 [0.993391665186]] [potential [4.171939505]]]
[[time [1950.894]] [cv_00 [16.4977501045]] [cv_01 [1.58850779411]] [cv_02 [1.64795251907]] [cv_03 [0.521794484108]] [cv_04 [0.914832388064]] [potential [7.638568248]]]
[[time [1951.896]] [cv_00 [16.6635350753]] [cv_01 [1.55770890686]] [cv_02 [1.64382035091]] [cv_03 [0.505356878955]] [cv_04 [1.03800240516]] [potential [3.674999442]]]
[[time [1952.898]] [cv_00 [16.2409354096]] [cv_01 [1.58957954619]] [cv_02 [1.64657632737]] [cv_03 [0.465641850339]] [cv_04 [1.04709893215]] [potential [4.817628442]]]
[[time [1953.9]] [cv_00 [16.7604741767]] [cv_01 [1.54881286576]] [cv_02 [1.65155069082]] [cv_03 [0.435759590618]] [cv_04 [1.02846952424]] [potential [2.617832403]]]
[[time [1954.902]] [cv_00 [16.4625253714]] [cv_01 [1.60360365672]] [cv_02 [1.62631239585]] [cv_03 [0.612976000146]] [cv_04 [1.05645306785]] [potential [3.007177986]]]
[[time [1955.904]] [cv_00 [16.7409265502]] [cv_01 [1.54942128184]] [cv_02 [1.63829116172]] [cv_03 [0.472715305142]] [cv_04 [1.00213103584]] [potential [3.034408462]]]
[[time [1956.906]] [cv_00 [16.5307973838]] [cv_01 [1.58016869216]] [cv_02 [1.6691956149]] [cv_03 [0.440553632111]] [cv_04 [0.907691301578]] [potential [7.56055834]]]
[[time [1957.908]] [cv_00 [16.3828690875]] [cv_01 [1.55755853481]] [cv_02 [1.6332077591]] [cv_03 [0.174797733308]] [cv_04 [0.960346929382]] [potential [2.264443359]]]
[[time [1958.91]] [cv_00 [16.5850301383]] [cv_01 [1.53366854952]] [cv_02 [1.68583817806]] [cv_03 [0.234147010357]] [cv_04 [0.890845974884]] [potential [2.809189965]]]
[[time [1959.912]] [cv_00 [16.580606655]] [cv_01 [1.58558901962]] [cv_02 [1.65050457629]] [cv_03 [0.319194136344]] [cv_04 [0.99570027479]] [potential [3.460533901]]]
[[time [1960.914]] [cv_00 [16.5273012776]] [cv_01 [1.58792600883]] [cv_02 [1.67164518655]] [cv_03 [0.139058959718]] [cv_04 [0.974394343742]] [potential [2.53129644]]]
[[time [1961.916]] [cv_00 [16.7537580351]] [cv_01 [1.59632971059]] [cv_02 [1.69372767351]] [cv_03 [0.113613342162]] [cv_04 [1.0307227108]] [potential [0.7627980086]]]
[[time [1962.918]] [cv_00 [16.2991466657]] [cv_01 [1.56269446016]] [cv_02 [1.66128646664]] [cv_03 [0.129056323231]] [cv_04 [0.989756234987]] [potential [3.51370259]]]
[[time [1963.92]] [cv_00 [16.6504192452]] [cv_01 [1.56614158319]] [cv_02 [1.65013194106]] [cv_03 [0.262401053131]] [cv_04 [0.897090766452]] [potential [4.349474062]]]
[[time [1964.922]] [cv_00 [16.3438825658]] [cv_01 [1.57264873641]] [cv_02 [1.70111677444]] [cv_03 [0.316126499621]] [cv_04 [0.762211715619]] [potential [7.250145214]]]
[[time [1965.924]] [cv_00 [16.8466668205]] [cv_01 [1.58992160652]] [cv_02 [1.68680917447]] [cv_03 [0.459306699667]] [cv_04 [0.936791989652]] [potential [3.893859273]]]
[[time [1966.926]] [cv_00 [17.1489297204]] [cv_01 [1.55748055134]] [cv_02 [1.6780451493]] [cv_03 [0.396215222968]] [cv_04 [0.882648890983]] [potential [2.093761883]]]
[[time [1967.928]] [cv_00 [16.7747741102]] [cv_01 [1.56847940187]] [cv_02 [1.66670178218]] [cv_03 [0.361721847763]] [cv_04 [0.973185962594]] [potential [3.993900905]]]
[[time [1968.93]] [cv_00 [16.9545419217]] [cv_01 [1.58017273414]] [cv_02 [1.67847460277]] [cv_03 [0.243786785957]] [cv_04 [0.857887298934]] [potential [3.037071819]]]
[[time [1969.932]] [cv_00 [16.4189801532]] [cv_01 [1.57508751417]] [cv_02 [1.71227474499]] [cv_03 [0.159222844041]] [cv_04 [0.982270811518]] [potential [2.600721064]]]
[[time [1970.934]] [cv_00 [16.7137579068]] [cv_01 [1.58306768392]] [cv_02 [1.68257388884]] [cv_03 [0.288233813911]] [cv_04 [0.919497232708]] [potential [4.303656746]]]
[[time [1971.936]] [cv_00 [16.2571900865]] [cv_01 [1.57794324459]] [cv_02 [1.67787022044]] [cv_03 [0.332813288195]] [cv_04 [0.961545555792]] [potential [5.296285587]]]
[[time [1972.938]] [cv_00 [16.4804756144]] [cv_01 [1.59347767793]] [cv_02 [1.65189656202]] [cv_03 [0.162106497634]] [cv_04 [0.916964285667]] [potential [3.788880932]]]
[[time [1973.94]] [cv_00 [16.4436261925]] [cv_01 [1.56836401672]] [cv_02 [1.67240049044]] [cv_03 [0.305364414318]] [cv_04 [0.934304907732]] [potential [5.919576582]]]
[[time [1974.942]] [cv_00 [16.3062700639]] [cv_01 [1.55465398629]] [cv_02 [1.66437486285]] [cv_03 [0.436206702164]] [cv_04 [1.04042933126]] [potential [5.115273297]]]
[[time [1975.944]] [cv_00 [16.9847987934]] [cv_01 [1.54988065462]] [cv_02 [1.66534055036]] [cv_03 [0.395278214706]] [cv_04 [1.09240417208]] [potential [1.566676085]]]
[[time [1976.946]] [cv_00 [16.6957117908]] [cv_01 [1.58193295941]] [cv_02 [1.65941529273]] [cv_03 [0.534496995935]] [cv_04 [0.98520353743]] [potential [7.03070978]]]
[[time [1977.948]] [cv_00 [16.7498998807]] [cv_01 [1.56218391986]] [cv_02 [1.63890466074]] [cv_03 [0.496505011292]] [cv_04 [0.847449672939]] [potential [6.913942504]]]
[[time [1978.95]] [cv_00 [16.6998975925]] [cv_01 [1.54482575903]] [cv_02 [1.65782314313]] [cv_03 [0.44023066036]] [cv_04 [1.05491323941]] [potential [3.746695219]]]
[[time [1979.952]] [cv_00 [16.6234489269]] [cv_01 [1.54796975264]] [cv_02 [1.67771874385]] [cv_03 [0.441484367845]] [cv_04 [0.898793960221]] [potential [6.451544752]]]
[[time [1980.954]] [cv_00 [16.927003778]] [cv_01 [1.57085580677]] [cv_02 [1.62923197927]] [cv_03 [0.541057623028]] [cv_04 [0.939836158012]] [potential [3.501670785]]]
[[time [1981.956]] [cv_00 [16.8889838477]] [cv_01 [1.55441106235]] [cv_02 [1.69512604671]] [cv_03 [0.374962445998]] [cv_04 [1.10456085426]] [potential [1.807458272]]]
[[time [1982.958]] [cv_00 [16.8087120229]] [cv_01 [1.528178]] [cv_02 [1.64799226302]] [cv_03 [0.575075284959]] [cv_04 [0.970680218453]] [potential [3.15729425]]]
[[time [1983.96]] [cv_00 [16.8237655754]] [cv_01 [1.54435796026]] [cv_02 [1.66806281693]] [cv_03 [0.394058908775]] [cv_04 [0.944708545138]] [potential [4.338580946]]]
[[time [1984.962]] [cv_00 [16.2960546432]] [cv_01 [1.58157933101]] [cv_02 [1.67868208482]] [cv_03 [0.177896233329]] [cv_04 [0.974673636869]] [potential [4.925934546]]]
[[time [1985.964]] [cv_00 [16.6851792108]] [cv_01 [1.54561512226]] [cv_02 [1.64512651156]] [cv_03 [0.196793871707]] [cv_04 [1.03022295619]] [potential [1.768986544]]]
[[time [1986.966]] [cv_00 [16.4524837054]] [cv_01 [1.58047562147]] [cv_02 [1.64895055866]] [cv_03 [0.322286109789]] [cv_04 [0.907885724387]] [potential [6.267372614]]]
[[time [1987.968]] [cv_00 [16.6530209247]] [cv_01 [1.57996958388]] [cv_02 [1.63622400693]] [cv_03 [0.434194186789]] [cv_04 [0.919446465786]] [potential [5.819149925]]]
[[time [1988.97]] [cv_00 [16.9712767283]] [cv_01 [1.56588868444]] [cv_02 [1.68107602341]] [cv_03 [0.457395477422]] [cv_04 [0.941987532103]] [potential [4.536337067]]]
[[time [1989.972]] [cv_00 [16.6283780584]] [cv_01 [1.54682545775]] [cv_02 [1.69998344025]] [cv_03 [0.291677121316]] [cv_04 [0.754123695123]] [potential [5.761931321]]]
[[time [1990.974]] [cv_00 [16.7155766374]] [cv_01 [1.53232820955]] [cv_02 [1.65927873437]] [cv_03 [0.268563257144]] [cv_04 [0.829724898321]] [potential [4.102962509]]]
[[time [1991.976]] [cv_00 [16.6585916393]] [cv_01 [1.52902539608]] [cv_02 [1.68148007808]] [cv_03 [0.421245425656]] [cv_04 [0.756570662654]] [potential [5.884732561]]]
[[time [1992.978]] [cv_00 [16.292883786]] [cv_01 [1.53706895332]] [cv_02 [1.70752348652]] [cv_03 [0.273685245521]] [cv_04 [0.607605952028]] [potential [6.830370915]]]
[[time [1993.98]] [cv_00 [16.7736091251]] [cv_01 [1.56341195163]] [cv_02 [1.7170606037]] [cv_03 [0.400550944068]] [cv_04 [0.810828994538]] [potential [3.405796803]]]
[[time [1994.982]] [cv_00 [17.0992220195]] [cv_01 [1.52976337473]] [cv_02 [1.66052708203]] [cv_03 [0.522144717319]] [cv_04 [0.763538247116]] [potential [3.54160343]]]
[[time [1995.984]] [cv_00 [16.0935283607]] [cv_01 [1.58062094795]] [cv_02 [1.70117307865]] [cv_03 [0.166718848681]] [cv_04 [0.894824128012]] [potential [6.199154557]]]
[[time [1996.986]] [cv_00 [16.3294896105]] [cv_01 [1.57809089725]] [cv_02 [1.68613591346]] [cv_03 [0.177924325626]] [cv_04 [0.882331408124]] [potential [6.607415424]]]
[[time [1997.988]] [cv_00 [16.6539587565]] [cv_01 [1.5592667916]] [cv_02 [1.67431987696]] [cv_03 [0.202660333919]] [cv_04 [0.933432798572]] [potential [4.853093924]]]
[[time [1998.99]] [cv_00 [16.2516661831]] [cv_01 [1.5537268075]] [cv_02 [1.68233712356]] [cv_03 [0.238935548453]] [cv_04 [0.933356374914]] [potential [5.580326647]]]
[[time [1999.992]] [cv_00 [16.522608445]] [cv_01 [1.52802689527]] [cv_02 [1.67751356485]] [cv_03 [0.344648859421]] [cv_04 [0.983541208948]] [potential [3.131083987]]]
[[time [2000.994]] [cv_00 [16.3394853886]] [cv_01 [1.59359423006]] [cv_02 [1.6792331039]] [cv_03 [0.171960137546]] [cv_04 [1.1546350089]] [potential [2.997429483]]]
[[time [2001.996]] [cv_00 [16.2928782834]] [cv_01 [1.60835356838]] [cv_02 [1.6821877826]] [cv_03 [0.1941051367]] [cv_04 [1.00684799934]] [potential [3.829301099]]]
[[time [2002.998]] [cv_00 [16.5935145735]] [cv_01 [1.59442532483]] [cv_02 [1.66899677001]] [cv_03 [0.502702058169]] [cv_04 [0.974452706612]] [potential [7.423533695]]]
[[time [2004]] [cv_00 [16.5341606603]] [cv_01 [1.59049695417]] [cv_02 [1.71341204935]] [cv_03 [0.313991397288]] [cv_04 [0.99056210232]] [potential [2.710967204]]]
[[time [2005.002]] [cv_00 [16.2059281333]] [cv_01 [1.57345718104]] [cv_02 [1.65507383964]] [cv_03 [0.176514928574]] [cv_04 [0.968312501326]] [potential [5.530811934]]]
[[time [2006.004]] [cv_00 [16.5567526657]] [cv_01 [1.61869097767]] [cv_02 [1.67988685513]] [cv_03 [0.331721318061]] [cv_04 [0.84614845127]] [potential [4.078193719]]]
[[time [2007.006]] [cv_00 [16.6049143912]] [cv_01 [1.62537439105]] [cv_02 [1.68792279773]] [cv_03 [0.323984053559]] [cv_04 [0.967548263762]] [potential [2.025479154]]]
[[time [2008.008]] [cv_00 [16.500430749]] [cv_01 [1.5874899701]] [cv_02 [1.69937943116]] [cv_03 [0.373433865157]] [cv_04 [0.812524768984]] [potential [7.018780984]]]
[[time [2009.01]] [cv_00 [16.2895743529]] [cv_01 [1.60213955205]] [cv_02 [1.67442447484]] [cv_03 [0.274649062664]] [cv_04 [0.898838751526]] [potential [6.2841115]]]
[[time [2010.012]] [cv_00 [16.3471750119]] [cv_01 [1.58895799369]] [cv_02 [1.68203684962]] [cv_03 [0.39092008042]] [cv_04 [0.978901977699]] [potential [6.5482585]]]
[[time [2011.014]] [cv_00 [16.2729568307]] [cv_01 [1.58825686432]] [cv_02 [1.66723302825]] [cv_03 [0.290327852759]] [cv_04 [0.96449615119]] [potential [6.551817741]]]
[[time [2012.016]] [cv_00 [16.2132495239]] [cv_01 [1.60953369164]] [cv_02 [1.69884478106]] [cv_03 [0.189661922557]] [cv_04 [0.912389171855]] [potential [4.959924026]]]
[[time [2013.018]] [cv_00 [16.2886153322]] [cv_01 [1.57796478666]] [cv_02 [1.7141988608]] [cv_03 [0.343117768935]] [cv_04 [0.806334986717]] [potential [5.928296387]]]
[[time [2014.02]] [cv_00 [16.2370395591]] [cv_01 [1.5787317542]] [cv_02 [1.68334515504]] [cv_03 [0.30681264652]] [cv_04 [1.05213449628]] [potential [5.859318377]]]
[[time [2015.022]] [cv_00 [16.2916454396]] [cv_01 [1.6171665646]] [cv_02 [1.67473785826]] [cv_03 [0.370314139921]] [cv_04 [0.834981318209]] [potential [6.291242996]]]
[[time [2016.024]] [cv_00 [16.1015204048]] [cv_01 [1.57583083589]] [cv_02 [1.70991304814]] [cv_03 [0.42594099719]] [cv_04 [0.90955590893]] [potential [6.588829662]]]
[[time [2017.026]] [cv_00 [16.4583012459]] [cv_01 [1.61251460297]] [cv_02 [1.67219649797]] [cv_03 [0.206159952114]] [cv_04 [0.856230176234]] [potential [5.729811471]]]
[[time [2018.028]] [cv_00 [16.255467865]] [cv_01 [1.53915217736]] [cv_02 [1.69697611712]] [cv_03 [0.214790877626]] [cv_04 [0.978755641191]] [potential [4.127592313]]]
[[time [2019.03]] [cv_00 [16.7772139015]] [cv_01 [1.58871476102]] [cv_02 [1.68748261813]] [cv_03 [0.224930304966]] [cv_04 [1.03912217572]] [potential [2.702823967]]]
[[time [2020.032]] [cv_00 [16.4599590668]] [cv_01 [1.60174005563]] [cv_02 [1.69952889087]] [cv_03 [0.236918936668]] [cv_04 [0.906964193824]] [potential [5.298612138]]]
[[time [2021.034]] [cv_00 [16.4380724075]] [cv_01 [1.56937263597]] [cv_02 [1.71378791633]] [cv_03 [0.370907170552]] [cv_04 [0.859111294702]] [potential [5.53603731]]]
[[time [2022.036]] [cv_00 [16.6766162176]] [cv_01 [1.54286939196]] [cv_02 [1.70488708529]] [cv_03 [0.224040924516]] [cv_04 [0.869780484386]] [potential [3.589884214]]]
[[time [2023.038]] [cv_00 [16.3673299235]] [cv_01 [1.59126815864]] [cv_02 [1.7160784411]] [cv_03 [0.265870852903]] [cv_04 [0.896819084676]] [potential [5.045780065]]]
[[time [2024.04]] [cv_00 [16.3623750097]] [cv_01 [1.5802126839]] [cv_02 [1.71722697256]] [cv_03 [0.267944799818]] [cv_04 [0.916139376754]] [potential [5.282769818]]]
[[time [2025.042]] [cv_00 [16.434010472]] [cv_01 [1.6018117203]] [cv_02 [1.70182378047]] [cv_03 [0.227965940675]] [cv_04 [0.916976061495]] [potential [5.680512799]]]
[[time [2026.044]] [cv_00 [16.433747237]] [cv_01 [1.59337169822]] [cv_02 [1.72440279662]] [cv_03 [0.202108003307]] [cv_04 [0.915912990076]] [potential [3.805088055]]]
[[time [2027.046]] [cv_00 [16.1897976472]] [cv_01 [1.59826959673]] [cv_02 [1.70747183471]] [cv_03 [0.168127794501]] [cv_04 [0.873777682781]] [potential [6.266746483]]]
[[time [2028.048]] [cv_00 [16.4818113951]] [cv_01 [1.59488887015]] [cv_02 [1.69490111764]] [cv_03 [0.202037074253]] [cv_04 [1.03899729057]] [potential [5.113716595]]]
[[time [2029.05]] [cv_00 [16.4720641971]] [cv_01 [1.55396778829]] [cv_02 [1.69236794155]] [cv_03 [0.23067512385]] [cv_04 [0.882433973055]] [potential [7.085794933]]]
[[time [2030.052]] [cv_00 [16.2755082213]] [cv_01 [1.5389403272]] [cv_02 [1.71102324148]] [cv_03 [0.256402048962]] [cv_04 [0.940860429451]] [potential [4.158461746]]]
[[time [2031.054]] [cv_00 [16.9366837292]] [cv_01 [1.55026545248]] [cv_02 [1.694789833]] [cv_03 [0.197621573756]] [cv_04 [0.948055106241]] [potential [1.902175546]]]
[[time [2032.056]] [cv_00 [16.7217886827]] [cv_01 [1.61669115884]] [cv_02 [1.68567066132]] [cv_03 [0.266488610693]] [cv_04 [1.03196589389]] [potential [2.34728216]]]
[[time [2033.058]] [cv_00 [16.7322308055]] [cv_01 [1.5750404169]] [cv_02 [1.71105253182]] [cv_03 [0.225398317558]] [cv_04 [0.884410307977]] [potential [4.094678782]]]
[[time [2034.06]] [cv_00 [16.5267736532]] [cv_01 [1.60600789992]] [cv_02 [1.65837304172]] [cv_03 [0.108204596008]] [cv_04 [0.925923368952]] [potential [3.258479704]]]
[[time [2035.062]] [cv_00 [16.6368015178]] [cv_01 [1.59111077586]] [cv_02 [1.66442404128]] [cv_03 [0.147539453624]] [cv_04 [0.911676985142]] [potential [4.825878807]]]
[[time [2036.064]] [cv_00 [16.1599780432]] [cv_01 [1.58682627034]] [cv_02 [1.65071381874]] [cv_03 [0.300386458684]] [cv_04 [0.898155193371]] [potential [7.059386342]]]
[[time [2037.066]] [cv_00 [16.5389236717]] [cv_01 [1.60694068301]] [cv_02 [1.64261723968]] [cv_03 [0.225120428093]] [cv_04 [0.856767738488]] [potential [5.128981539]]]
[[time [2038.068]] [cv_00 [16.575529394]] [cv_01 [1.59077930343]] [cv_02 [1.69370537112]] [cv_03 [0.12398865416]] [cv_04 [0.898789234243]] [potential [4.927939232]]]
[[time [2039.07]] [cv_00 [16.3213505677]] [cv_01 [1.56858795278]] [cv_02 [1.70156941003]] [cv_03 [0.144931603738]] [cv_04 [0.944683481575]] [potential [6.279081145]]]
[[time [2040.072]] [cv_00 [16.7752186623]] [cv_01 [1.59771602716]] [cv_02 [1.70118494712]] [cv_03 [0.123307295172]] [cv_04 [0.898976704505]] [potential [2.593661191]]]
[[time [2041.074]] [cv_00 [16.1877875059]] [cv_01 [1.63447912622]] [cv_02 [1.6778605263]] [cv_03 [0.389195649122]] [cv_04 [0.774632247071]] [potential [5.461842875]]]
[[time [2042.076]] [cv_00 [16.756827001]] [cv_01 [1.59592670165]] [cv_02 [1.65227227636]] [cv_03 [0.299422643658]] [cv_04 [0.939866851073]] [potential [4.453112392]]]
[[time [2043.078]] [cv_00 [16.6105262984]] [cv_01 [1.58768103693]] [cv_02 [1.70228896966]] [cv_03 [0.440298509556]] [cv_04 [0.886247396794]] [potential [6.51065816]]]
[[time [2044.08]] [cv_00 [16.5348540165]] [cv_01 [1.605813713]] [cv_02 [1.62130591409]] [cv_03 [0.223535483269]] [cv_04 [0.922963030649]] [potential [2.561142018]]]
[[time [2045.082]] [cv_00 [16.2930316029]] [cv_01 [1.6124979497]] [cv_02 [1.68407735553]] [cv_03 [0.308894147564]] [cv_04 [0.959381047134]] [potential [6.081521938]]]
[[time [2046.084]] [cv_00 [16.4492008605]] [cv_01 [1.62606642474]] [cv_02 [1.64489430387]] [cv_03 [0.206081526241]] [cv_04 [0.935204310405]] [potential [3.231669675]]]
[[time [2047.086]] [cv_00 [16.7370250084]] [cv_01 [1.61443049814]] [cv_02 [1.70214574104]] [cv_03 [0.197608209877]] [cv_04 [0.868214025379]] [potential [3.221257197]]]
[[time [2048.088]] [cv_00 [16.5542178233]] [cv_01 [1.57810422885]] [cv_02 [1.69853453752]] [cv_03 [0.137464410493]] [cv_04 [0.98038406212]] [potential [5.29220456]]]
[[time [2049.09]] [cv_00 [16.4078865104]] [cv_01 [1.62202334162]] [cv_02 [1.69244858836]] [cv_03 [0.192210866479]] [cv_04 [0.968674573666]] [potential [4.551898533]]]
[[time [2050.092]] [cv_00 [16.4839596046]] [cv_01 [1.59188798763]] [cv_02 [1.66987878954]] [cv_03 [0.162810024945]] [cv_04 [1.21194041612]] [potential [3.177001884]]]
[[time [2051.094]] [cv_00 [16.3981246992]] [cv_01 [1.5997657722]] [cv_02 [1.6462378249]] [cv_03 [0.213747760023]] [cv_04 [1.08463547528]] [potential [4.225457102]]]
[[time [2052.096]] [cv_00 [16.4801362064]] [cv_01 [1.58343048848]] [cv_02 [1.6811885551]] [cv_03 [0.299415643568]] [cv_04 [1.16490241118]] [potential [4.926050261]]]
[[time [2053.098]] [cv_00 [16.4212648952]] [cv_01 [1.59295374881]] [cv_02 [1.66020412655]] [cv_03 [0.322791963236]] [cv_04 [1.19195553676]] [potential [4.080797599]]]
[[time [2054.1]] [cv_00 [16.379616836]] [cv_01 [1.57633843865]] [cv_02 [1.64600188814]] [cv_03 [0.204992448135]] [cv_04 [1.34605807083]] [potential [2.027461248]]]
[[time [2055.102]] [cv_00 [16.4974484451]] [cv_01 [1.60854746192]] [cv_02 [1.66935442626]] [cv_03 [0.502882226086]] [cv_04 [1.2737962026]] [potential [1.938693539]]]
[[time [2056.104]] [cv_00 [16.4014432249]] [cv_01 [1.57897096522]] [cv_02 [1.67194041149]] [cv_03 [0.39860627363]] [cv_04 [1.21554492364]] [potential [4.295633843]]]
[[time [2057.106]] [cv_00 [16.1735974453]] [cv_01 [1.59073195426]] [cv_02 [1.67353401371]] [cv_03 [0.421068643605]] [cv_04 [1.14062876956]] [potential [5.795001454]]]
[[time [2058.108]] [cv_00 [16.7326608171]] [cv_01 [1.58124031554]] [cv_02 [1.66832673214]] [cv_03 [0.476360441463]] [cv_04 [1.12917150743]] [potential [4.666035233]]]
[[time [2059.11]] [cv_00 [16.7811177131]] [cv_01 [1.57000761906]] [cv_02 [1.67641229889]] [cv_03 [0.322522766689]] [cv_04 [1.35156242268]] [potential [1.238024973]]]
[[time [2060.112]] [cv_00 [16.3844690607]] [cv_01 [1.57280228115]] [cv_02 [1.71027570793]] [cv_03 [0.329097324412]] [cv_04 [1.10945200988]] [potential [4.610416773]]]
[[time [2061.114]] [cv_00 [16.5854372508]] [cv_01 [1.55410159198]] [cv_02 [1.68653793946]] [cv_03 [0.508508092647]] [cv_04 [1.2488683425]] [potential [2.87763019]]]
[[time [2062.116]] [cv_00 [16.4796024098]] [cv_01 [1.58905779588]] [cv_02 [1.71614398019]] [cv_03 [0.252132504894]] [cv_04 [1.15591791694]] [potential [3.695913193]]]
[[time [2063.118]] [cv_00 [16.3295865685]] [cv_01 [1.57518207247]] [cv_02 [1.64090069841]] [cv_03 [0.319664291716]] [cv_04 [1.2345419387]] [potential [3.397907935]]]
[[time [2064.12]] [cv_00 [16.9158527396]] [cv_01 [1.58491503072]] [cv_02 [1.67614077589]] [cv_03 [0.610020472454]] [cv_04 [1.21160231558]] [potential [2.450779387]]]
[[time [2065.122]] [cv_00 [16.5808313252]] [cv_01 [1.56534397981]] [cv_02 [1.69703455353]] [cv_03 [0.505932490809]] [cv_04 [1.22150995621]] [potential [3.549531079]]]
[[time [2066.124]] [cv_00 [16.9143375732]] [cv_01 [1.59936405774]] [cv_02 [1.65247859301]] [cv_03 [0.667103302184]] [cv_04 [1.25145397311]] [potential [1.225563079]]]
[[time [2067.126]] [cv_00 [16.8195061554]] [cv_01 [1.5946289527]] [cv_02 [1.66132792968]] [cv_03 [0.500564677244]] [cv_04 [1.20080855017]] [potential [2.737276581]]]
[[time [2068.128]] [cv_00 [16.6362021801]] [cv_01 [1.5738212394]] [cv_02 [1.62933697985]] [cv_03 [0.557341677533]] [cv_04 [1.16244365602]] [potential [2.888635167]]]
[[time [2069.13]] [cv_00 [16.5447830031]] [cv_01 [1.57884326595]] [cv_02 [1.66631322554]] [cv_03 [0.334130132355]] [cv_04 [1.32162735575]] [potential [2.972973164]]]
[[time [2070.132]] [cv_00 [16.5852878836]] [cv_01 [1.60084512294]] [cv_02 [1.68501140922]] [cv_03 [0.390866273173]] [cv_04 [1.17344366487]] [potential [4.020588511]]]
[[time [2071.134]] [cv_00 [16.640012149]] [cv_01 [1.56171480768]] [cv_02 [1.6753182748]] [cv_03 [0.348380228515]] [cv_04 [1.32175650363]] [potential [2.72220749]]]
[[time [2072.136]] [cv_00 [16.2211068217]] [cv_01 [1.58048361161]] [cv_02 [1.68662205611]] [cv_03 [0.433924092008]] [cv_04 [1.28144366605]] [potential [4.203489465]]]
[[time [2073.138]] [cv_00 [16.3420499815]] [cv_01 [1.59745273984]] [cv_02 [1.69194624148]] [cv_03 [0.382924413729]] [cv_04 [1.35335524056]] [potential [2.92660774]]]
[[time [2074.14]] [cv_00 [16.4561940025]] [cv_01 [1.59864742721]] [cv_02 [1.67458834781]] [cv_03 [0.420346295884]] [cv_04 [1.36870302614]] [potential [2.861997087]]]
[[time [2075.142]] [cv_00 [16.412920852]] [cv_01 [1.57095840449]] [cv_02 [1.66714551563]] [cv_03 [0.237907971538]] [cv_04 [1.35628722844]] [potential [3.123600081]]]
[[time [2076.144]] [cv_00 [16.4672196538]] [cv_01 [1.5493119335]] [cv_02 [1.69721981633]] [cv_03 [0.441482544383]] [cv_04 [1.36765762581]] [potential [2.004736403]]]
[[time [2077.146]] [cv_00 [16.3291493447]] [cv_01 [1.58626210814]] [cv_02 [1.68068052368]] [cv_03 [0.169745549412]] [cv_04 [1.23075523223]] [potential [4.772532233]]]
[[time [2078.148]] [cv_00 [16.6319448027]] [cv_01 [1.57981601261]] [cv_02 [1.66570686215]] [cv_03 [0.478520345565]] [cv_04 [1.33493905749]] [potential [3.066860825]]]
[[time [2079.15]] [cv_00 [16.9135929467]] [cv_01 [1.59111498716]] [cv_02 [1.67916065653]] [cv_03 [0.385257782066]] [cv_04 [1.37480490458]] [potential [1.078416012]]]
[[time [2080.152]] [cv_00 [16.5158735426]] [cv_01 [1.56728056796]] [cv_02 [1.6902747823]] [cv_03 [0.352530801497]] [cv_04 [1.18935930364]] [potential [5.58116816]]]
[[time [2081.154]] [cv_00 [16.4925721897]] [cv_01 [1.57049497792]] [cv_02 [1.67852466735]] [cv_03 [0.341805630536]] [cv_04 [1.29419525362]] [potential [4.929900053]]]
[[time [2082.156]] [cv_00 [16.6918867479]] [cv_01 [1.58745002611]] [cv_02 [1.68185667309]] [cv_03 [0.1659598375]] [cv_04 [1.33562088859]] [potential [1.727884347]]]
[[time [2083.158]] [cv_00 [16.5630404595]] [cv_01 [1.61506435915]] [cv_02 [1.65248259567]] [cv_03 [0.386659225669]] [cv_04 [1.39108544719]] [potential [1.642822603]]]
[[time [2084.16]] [cv_00 [16.7356519336]] [cv_01 [1.60684309887]] [cv_02 [1.68694158397]] [cv_03 [0.361998417959]] [cv_04 [1.24999892172]] [potential [2.643150705]]]
[[time [2085.162]] [cv_00 [16.1381749032]] [cv_01 [1.60701029864]] [cv_02 [1.66512628334]] [cv_03 [0.233245284996]] [cv_04 [1.40258953889]] [potential [4.083197331]]]
[[time [2086.164]] [cv_00 [16.3666460921]] [cv_01 [1.59778660941]] [cv_02 [1.66764055711]] [cv_03 [0.221044556272]] [cv_04 [1.34891535936]] [potential [3.819349417]]]
[[time [2087.166]] [cv_00 [16.283508096]] [cv_01 [1.62006889495]] [cv_02 [1.67448953153]] [cv_03 [0.253141399165]] [cv_04 [1.18987919335]] [potential [4.345658778]]]
[[time [2088.168]] [cv_00 [16.3891263078]] [cv_01 [1.5827762176]] [cv_02 [1.6991075252]] [cv_03 [0.450495876565]] [cv_04 [1.33276295691]] [potential [3.689143307]]]
[[time [2089.17]] [cv_00 [16.2864034595]] [cv_01 [1.57801493762]] [cv_02 [1.69017626026]] [cv_03 [0.461871009078]] [cv_04 [1.27338825688]] [potential [5.052824068]]]
[[time [2090.172]] [cv_00 [16.430427782]] [cv_01 [1.61366339346]] [cv_02 [1.67105342163]] [cv_03 [0.365227962625]] [cv_04 [1.30697332608]] [potential [3.857167365]]]
[[time [2091.174]] [cv_00 [16.41185493]] [cv_01 [1.5998823798]] [cv_02 [1.67665114282]] [cv_03 [0.33724516004]] [cv_04 [1.29982525277]] [potential [5.464491058]]]
[[time [2092.176]] [cv_00 [16.3051698837]] [cv_01 [1.62168771192]] [cv_02 [1.69145267038]] [cv_03 [0.35565034581]] [cv_04 [1.2436209297]] [potential [3.906297748]]]
[[time [2093.178]] [cv_00 [16.4569312974]] [cv_01 [1.61330015858]] [cv_02 [1.70435148677]] [cv_03 [0.36417478207]] [cv_04 [1.27589459737]] [potential [3.429253658]]]
[[time [2094.18]] [cv_00 [16.8175657154]] [cv_01 [1.58627710213]] [cv_02 [1.68694992806]] [cv_03 [0.166145537307]] [cv_04 [1.14142140977]] [potential [2.746087581]]]
[[time [2095.182]] [cv_00 [16.7162266032]] [cv_01 [1.61374800633]] [cv_02 [1.68506515143]] [cv_03 [0.247328950095]] [cv_04 [1.24953759287]] [potential [2.642340502]]]
[[time [2096.184]] [cv_00 [16.647394191]] [cv_01 [1.60206946372]] [cv_02 [1.68372887334]] [cv_03 [0.354264302776]] [cv_04 [1.2733036381]] [potential [4.587950587]]]
[[time [2097.186]] [cv_00 [16.5554431798]] [cv_01 [1.59336706991]] [cv_02 [1.65038793574]] [cv_03 [0.529048270339]] [cv_04 [1.2856391634]] [potential [3.27712175]]]
[[time [2098.188]] [cv_00 [16.4095145371]] [cv_01 [1.60358645533]] [cv_02 [1.68994465531]] [cv_03 [0.510240565996]] [cv_04 [1.20583200142]] [potential [4.975332594]]]
[[time [2099.19]] [cv_00 [16.8091801106]] [cv_01 [1.56563252813]] [cv_02 [1.68848638836]] [cv_03 [0.757690835688]] [cv_04 [1.18826742998]] [potential [2.280401211]]]
[[time [2100.192]] [cv_00 [16.6083326482]] [cv_01 [1.58709245771]] [cv_02 [1.69516591219]] [cv_03 [0.851898196999]] [cv_04 [1.2256052982]] [potential [1.160079907]]]
[[time [2101.194]] [cv_00 [16.5266233514]] [cv_01 [1.59035819284]] [cv_02 [1.68944722132]] [cv_03 [0.792738899257]] [cv_04 [1.14573748632]] [potential [3.069099207]]]
[[time [2102.196]] [cv_00 [16.5109819725]] [cv_01 [1.57880267361]] [cv_02 [1.69968217116]] [cv_03 [0.779449926219]] [cv_04 [1.28330110973]] [potential [1.870445291]]]
[[time [2103.198]] [cv_00 [16.7020671682]] [cv_01 [1.59288937548]] [cv_02 [1.65693926275]] [cv_03 [0.759892576312]] [cv_04 [1.23746037486]] [potential [2.023278462]]]
[[time [2104.2]] [cv_00 [16.6351729631]] [cv_01 [1.56454409769]] [cv_02 [1.67072556002]] [cv_03 [0.820855839179]] [cv_04 [1.26927311387]] [potential [1.87560062]]]
[[time [2105.202]] [cv_00 [16.7218443132]] [cv_01 [1.56407173935]] [cv_02 [1.68576350685]] [cv_03 [0.812695198477]] [cv_04 [1.24376043554]] [potential [2.233374772]]]
[[time [2106.204]] [cv_00 [16.5263608275]] [cv_01 [1.5863174004]] [cv_02 [1.66582665121]] [cv_03 [0.960222105639]] [cv_04 [1.1183067664]] [potential [1.762103577]]]
[[time [2107.206]] [cv_00 [16.5147548196]] [cv_01 [1.62238909544]] [cv_02 [1.66969232876]] [cv_03 [0.786427699272]] [cv_04 [1.13541140411]] [potential [2.106420206]]]
[[time [2108.208]] [cv_00 [16.6337513702]] [cv_01 [1.55973602481]] [cv_02 [1.67841955803]] [cv_03 [0.816128139782]] [cv_04 [1.20332232435]] [potential [3.168680163]]]
[[time [2109.21]] [cv_00 [16.2948033872]] [cv_01 [1.58563317547]] [cv_02 [1.65857188895]] [cv_03 [0.763716606894]] [cv_04 [1.17167519437]] [potential [4.313817562]]]
[[time [2110.212]] [cv_00 [16.4183517219]] [cv_01 [1.55802276128]] [cv_02 [1.66733853345]] [cv_03 [0.784960272878]] [cv_04 [1.18766618189]] [potential [3.967275775]]]
[[time [2111.214]] [cv_00 [16.6175621718]] [cv_01 [1.6024407197]] [cv_02 [1.68110707357]] [cv_03 [0.818924924211]] [cv_04 [1.16731749299]] [potential [3.086289518]]]
[[time [2112.216]] [cv_00 [16.4977260086]] [cv_01 [1.56332075372]] [cv_02 [1.68474921344]] [cv_03 [0.81345330736]] [cv_04 [1.2057150953]] [potential [3.963314883]]]
[[time [2113.218]] [cv_00 [16.6068614965]] [cv_01 [1.59722429332]] [cv_02 [1.68413434922]] [cv_03 [0.74040767496]] [cv_04 [1.30177181272]] [potential [2.706276015]]]
[[time [2114.22]] [cv_00 [17.0786133589]] [cv_01 [1.57616249467]] [cv_02 [1.68463405773]] [cv_03 [0.828111075108]] [cv_04 [1.1253210131]] [potential [1.458552663]]]
[[time [2115.222]] [cv_00 [16.5142260143]] [cv_01 [1.60134620344]] [cv_02 [1.67215629906]] [cv_03 [0.93790493852]] [cv_04 [1.25862398406]] [potential [1.706788353]]]
[[time [2116.224]] [cv_00 [16.4397888138]] [cv_01 [1.59617480769]] [cv_02 [1.65486349989]] [cv_03 [0.694628031412]] [cv_04 [1.16291035752]] [potential [4.778302916]]]
[[time [2117.226]] [cv_00 [16.9185509516]] [cv_01 [1.58170008761]] [cv_02 [1.69915188295]] [cv_03 [0.843601781661]] [cv_04 [1.1213248747]] [potential [2.023296332]]]
[[time [2118.228]] [cv_00 [16.6989365336]] [cv_01 [1.57454147472]] [cv_02 [1.64905636427]] [cv_03 [0.852872479014]] [cv_04 [1.24150624006]] [potential [2.280430834]]]
[[time [2119.23]] [cv_00 [16.7060234501]] [cv_01 [1.59240120937]] [cv_02 [1.69595958462]] [cv_03 [0.846518366675]] [cv_04 [1.23585559827]] [potential [2.821539239]]]
[[time [2120.232]] [cv_00 [16.4125001093]] [cv_01 [1.58742327954]] [cv_02 [1.67569598816]] [cv_03 [0.884500436132]] [cv_04 [1.24446118399]] [potential [3.362074667]]]
[[time [2121.234]] [cv_00 [16.2493321174]] [cv_01 [1.59162412014]] [cv_02 [1.68732664275]] [cv_03 [0.858057990066]] [cv_04 [1.19892106957]] [potential [3.779670461]]]
[[time [2122.236]] [cv_00 [16.3274144657]] [cv_01 [1.61099819461]] [cv_02 [1.66022513785]] [cv_03 [0.725190367799]] [cv_04 [1.20207364565]] [potential [3.706221846]]]
[[time [2123.238]] [cv_00 [16.3382531418]] [cv_01 [1.60768446087]] [cv_02 [1.67058919498]] [cv_03 [0.835735703905]] [cv_04 [1.16642098663]] [potential [4.184130325]]]
[[time [2124.24]] [cv_00 [16.5726134154]] [cv_01 [1.58895919673]] [cv_02 [1.70752487676]] [cv_03 [0.816222293383]] [cv_04 [1.25319592099]] [potential [3.186955157]]]
[[time [2125.242]] [cv_00 [16.6758051969]] [cv_01 [1.56820054565]] [cv_02 [1.68175998878]] [cv_03 [0.806049113265]] [cv_04 [1.18871116979]] [potential [5.091198504]]]
[[time [2126.244]] [cv_00 [16.4712218402]] [cv_01 [1.58429233379]] [cv_02 [1.67941032941]] [cv_03 [0.748101170875]] [cv_04 [1.2102046092]] [potential [5.834573871]]]
[[time [2127.246]] [cv_00 [16.5405686443]] [cv_01 [1.61748484511]] [cv_02 [1.65507318343]] [cv_03 [0.851972386683]] [cv_04 [1.31065534301]] [potential [2.059503309]]]
[[time [2128.248]] [cv_00 [16.3754603727]] [cv_01 [1.55741826176]] [cv_02 [1.70967001664]] [cv_03 [0.816877830949]] [cv_04 [1.25995807348]] [potential [2.753161065]]]
[[time [2129.25]] [cv_00 [16.3295464447]] [cv_01 [1.59386654434]] [cv_02 [1.67533353072]] [cv_03 [0.850881930497]] [cv_04 [1.19687986206]] [potential [5.06362085]]]
[[time [2130.252]] [cv_00 [16.4844468761]] [cv_01 [1.57235649835]] [cv_02 [1.67161035524]] [cv_03 [0.931644567718]] [cv_04 [1.24975916651]] [potential [3.276936479]]]
[[time [2131.254]] [cv_00 [16.3919719149]] [cv_01 [1.56276265756]] [cv_02 [1.67089774238]] [cv_03 [0.826616539408]] [cv_04 [1.14793854553]] [potential [5.951860717]]]
[[time [2132.256]] [cv_00 [16.2869979392]] [cv_01 [1.56782754005]] [cv_02 [1.6557269686]] [cv_03 [0.796453576289]] [cv_04 [1.24810878031]] [potential [4.479612422]]]
[[time [2133.258]] [cv_00 [16.9492714747]] [cv_01 [1.57287304892]] [cv_02 [1.66733174673]] [cv_03 [0.844568242376]] [cv_04 [1.27966758887]] [potential [1.68409467]]]
[[time [2134.26]] [cv_00 [17.2784737674]] [cv_01 [1.57761576686]] [cv_02 [1.66599621179]] [cv_03 [0.794780675374]] [cv_04 [1.24425433576]] [potential [0.7190006179]]]
[[time [2135.262]] [cv_00 [16.6928869459]] [cv_01 [1.5899986755]] [cv_02 [1.70679830064]] [cv_03 [0.82841286083]] [cv_04 [1.21100698477]] [potential [3.598597458]]]
[[time [2136.264]] [cv_00 [16.843820103]] [cv_01 [1.56140198391]] [cv_02 [1.65684798217]] [cv_03 [0.778647493017]] [cv_04 [1.18818070221]] [potential [3.377977802]]]
[[time [2137.266]] [cv_00 [16.7447437071]] [cv_01 [1.57235164158]] [cv_02 [1.69135623551]] [cv_03 [0.886660370065]] [cv_04 [1.27149635863]] [potential [3.337081298]]]
[[time [2138.268]] [cv_00 [16.3999710374]] [cv_01 [1.56321314996]] [cv_02 [1.71093020121]] [cv_03 [0.734342531241]] [cv_04 [1.1940109302]] [potential [3.985017857]]]
[[time [2139.27]] [cv_00 [16.6478570049]] [cv_01 [1.59415247827]] [cv_02 [1.65984216322]] [cv_03 [0.733694540879]] [cv_04 [1.13701414268]] [potential [6.076764232]]]
[[time [2140.272]] [cv_00 [16.7229580843]] [cv_01 [1.62738784973]] [cv_02 [1.68981291635]] [cv_03 [0.792892129521]] [cv_04 [1.11468022668]] [potential [2.16866341]]]
[[time [2141.274]] [cv_00 [16.9220046948]] [cv_01 [1.57003114478]] [cv_02 [1.6595901448]] [cv_03 [0.837228287699]] [cv_04 [1.10781508237]] [potential [3.450439817]]]
[[time [2142.276]] [cv_00 [16.4797917414]] [cv_01 [1.57261180699]] [cv_02 [1.66485318522]] [cv_03 [0.763357689419]] [cv_04 [1.22322802778]] [potential [6.47960505]]]
[[time [2143.278]] [cv_00 [16.2712956036]] [cv_01 [1.57922804492]] [cv_02 [1.66290888453]] [cv_03 [0.717324549237]] [cv_04 [1.15906602029]] [potential [6.65902783]]]
[[time [2144.28]] [cv_00 [16.6269340712]] [cv_01 [1.58491514729]] [cv_02 [1.64914196159]] [cv_03 [0.711993624064]] [cv_04 [1.20662848511]] [potential [5.137475952]]]
[[time [2145.282]] [cv_00 [16.6720598746]] [cv_01 [1.59804163252]] [cv_02 [1.67118492603]] [cv_03 [0.723781171295]] [cv_04 [1.18787132295]] [potential [5.857725152]]]
[[time [2146.284]] [cv_00 [16.2256374682]] [cv_01 [1.59333645903]] [cv_02 [1.64232061115]] [cv_03 [0.687592925736]] [cv_04 [1.17510481724]] [potential [5.055308832]]]
[[time [2147.286]] [cv_00 [16.4009244782]] [cv_01 [1.5559311758]] [cv_02 [1.67000942221]] [cv_03 [0.725433008546]] [cv_04 [1.26309520316]] [potential [4.865232669]]]
[[time [2148.288]] [cv_00 [16.299380321]] [cv_01 [1.60655909917]] [cv_02 [1.692163764]] [cv_03 [0.739576665593]] [cv_04 [1.18678458432]] [potential [4.76216613]]]
[[time [2149.29]] [cv_00 [16.4442768187]] [cv_01 [1.60374828251]] [cv_02 [1.6476998923]] [cv_03 [0.854419762312]] [cv_04 [1.27814603167]] [potential [3.662560713]]]
[[time [2150.292]] [cv_00 [16.5686447809]] [cv_01 [1.59865670829]] [cv_02 [1.70214908329]] [cv_03 [0.895433760019]] [cv_04 [1.1416684513]] [potential [3.847887932]]]
[[time [2151.294]] [cv_00 [16.244307082]] [cv_01 [1.57080248956]] [cv_02 [1.68787542836]] [cv_03 [0.852438759225]] [cv_04 [1.25296302847]] [potential [5.017114907]]]
[[time [2152.296]] [cv_00 [16.2553169914]] [cv_01 [1.58094737616]] [cv_02 [1.68606565582]] [cv_03 [0.882509312418]] [cv_04 [1.20154917726]] [potential [5.481203202]]]
[[time [2153.298]] [cv_00 [16.3846422014]] [cv_01 [1.61313435304]] [cv_02 [1.7075989358]] [cv_03 [0.883876598134]] [cv_04 [1.20379602211]] [potential [3.037215961]]]
[[time [2154.3]] [cv_00 [16.5560001913]] [cv_01 [1.5586813797]] [cv_02 [1.65207208527]] [cv_03 [0.851879197977]] [cv_04 [1.41906959167]] [potential [2.331447077]]]
[[time [2155.302]] [cv_00 [16.6239986646]] [cv_01 [1.59189428674]] [cv_02 [1.67594980888]] [cv_03 [0.98365143288]] [cv_04 [1.27119562071]] [potential [2.486374944]]]
[[time [2156.304]] [cv_00 [16.6447482506]] [cv_01 [1.60382606236]] [cv_02 [1.71404921943]] [cv_03 [0.894115493059]] [cv_04 [1.11632759036]] [potential [2.803366977]]]
[[time [2157.306]] [cv_00 [16.15505133]] [cv_01 [1.56562139405]] [cv_02 [1.6756647093]] [cv_03 [0.846853592205]] [cv_04 [1.17495927124]] [potential [6.121412943]]]
[[time [2158.308]] [cv_00 [16.6814567142]] [cv_01 [1.58473478323]] [cv_02 [1.6770269622]] [cv_03 [0.868098314739]] [cv_04 [1.32227836428]] [potential [4.981259736]]]
[[time [2159.31]] [cv_00 [16.3736961122]] [cv_01 [1.60098949769]] [cv_02 [1.63948825782]] [cv_03 [0.861423500127]] [cv_04 [1.30710963462]] [potential [3.37499839]]]
[[time [2160.312]] [cv_00 [16.5632444398]] [cv_01 [1.58060580346]] [cv_02 [1.65640044504]] [cv_03 [0.709667166048]] [cv_04 [1.43061067831]] [potential [2.964610687]]]
[[time [2161.314]] [cv_00 [16.9789008385]] [cv_01 [1.59404828113]] [cv_02 [1.68095562138]] [cv_03 [0.744322117678]] [cv_04 [1.30580343981]] [potential [2.261042578]]]
[[time [2162.316]] [cv_00 [16.7494927094]] [cv_01 [1.57445976124]] [cv_02 [1.64263719807]] [cv_03 [0.7761617904]] [cv_04 [1.30596546101]] [potential [3.359552419]]]
[[time [2163.318]] [cv_00 [16.2938961325]] [cv_01 [1.56307899464]] [cv_02 [1.65264596779]] [cv_03 [0.877843770897]] [cv_04 [1.27231041187]] [potential [4.440838665]]]
[[time [2164.32]] [cv_00 [16.5580476375]] [cv_01 [1.57444980667]] [cv_02 [1.65298074436]] [cv_03 [0.881282048078]] [cv_04 [1.39890647674]] [potential [3.699853792]]]
[[time [2165.322]] [cv_00 [16.3030240336]] [cv_01 [1.60274991359]] [cv_02 [1.69746326984]] [cv_03 [0.865516793768]] [cv_04 [1.25302650637]] [potential [4.897027521]]]
[[time [2166.324]] [cv_00 [16.8861513985]] [cv_01 [1.5844548781]] [cv_02 [1.67384238591]] [cv_03 [0.732466765411]] [cv_04 [1.37237026056]] [potential [2.952843691]]]
[[time [2167.326]] [cv_00 [16.2221212865]] [cv_01 [1.56173050986]] [cv_02 [1.66530028731]] [cv_03 [0.803204204716]] [cv_04 [1.31990305211]] [potential [5.390126762]]]
[[time [2168.328]] [cv_00 [16.8381190516]] [cv_01 [1.55272752905]] [cv_02 [1.70350444254]] [cv_03 [0.724830667161]] [cv_04 [1.23221587262]] [potential [3.012112284]]]
[[time [2169.33]] [cv_00 [16.5361014083]] [cv_01 [1.55747323829]] [cv_02 [1.66494733353]] [cv_03 [0.677068698062]] [cv_04 [1.24297503604]] [potential [5.494984242]]]
[[time [2170.332]] [cv_00 [16.3950075658]] [cv_01 [1.58716839744]] [cv_02 [1.64717712064]] [cv_03 [0.674931842383]] [cv_04 [1.19153123002]] [potential [6.275266919]]]
[[time [2171.334]] [cv_00 [16.3566938204]] [cv_01 [1.56872475406]] [cv_02 [1.6757970088]] [cv_03 [0.486032249671]] [cv_04 [1.29041004953]] [potential [5.26472043]]]
[[time [2172.336]] [cv_00 [16.3412839861]] [cv_01 [1.5947276547]] [cv_02 [1.67237979638]] [cv_03 [0.303533744425]] [cv_04 [1.3117697693]] [potential [6.112872235]]]
[[time [2173.338]] [cv_00 [16.4341998985]] [cv_01 [1.5469726707]] [cv_02 [1.67278908666]] [cv_03 [0.293677573134]] [cv_04 [1.1796799003]] [potential [4.787709248]]]
[[time [2174.34]] [cv_00 [16.6329127123]] [cv_01 [1.59724927127]] [cv_02 [1.62360376888]] [cv_03 [0.387264998801]] [cv_04 [1.21401586303]] [potential [1.9587455]]]
[[time [2175.342]] [cv_00 [16.6353214549]] [cv_01 [1.56920823991]] [cv_02 [1.65559515156]] [cv_03 [0.436769506854]] [cv_04 [1.37415346683]] [potential [3.359813822]]]
[[time [2176.344]] [cv_00 [16.7436600922]] [cv_01 [1.58581178001]] [cv_02 [1.65077960755]] [cv_03 [0.303881414727]] [cv_04 [1.24046621432]] [potential [3.556559271]]]
[[time [2177.346]] [cv_00 [16.1828726604]] [cv_01 [1.60331719397]] [cv_02 [1.6643955011]] [cv_03 [0.523412305873]] [cv_04 [1.33130153207]] [potential [4.463823212]]]
[[time [2178.348]] [cv_00 [16.3776635121]] [cv_01 [1.56176272472]] [cv_02 [1.67888256103]] [cv_03 [0.526109827291]] [cv_04 [1.29419887957]] [potential [4.908253207]]]
[[time [2179.35]] [cv_00 [16.6525799561]] [cv_01 [1.56791651143]] [cv_02 [1.65177939128]] [cv_03 [0.173504180461]] [cv_04 [1.26512499559]] [potential [2.569243202]]]
[[time [2180.352]] [cv_00 [16.4436330822]] [cv_01 [1.60493201073]] [cv_02 [1.66146588472]] [cv_03 [0.382452365671]] [cv_04 [1.34599904555]] [potential [5.131291279]]]
[[time [2181.354]] [cv_00 [16.7921083764]] [cv_01 [1.57630565477]] [cv_02 [1.64100119956]] [cv_03 [0.282680191623]] [cv_04 [1.2401934527]] [potential [2.57664452]]]
[[time [2182.356]] [cv_00 [16.7431868208]] [cv_01 [1.62121008379]] [cv_02 [1.65930338988]] [cv_03 [0.364151709586]] [cv_04 [1.22066951123]] [potential [2.637643954]]]
[[time [2183.358]] [cv_00 [16.7673469614]] [cv_01 [1.57712180863]] [cv_02 [1.68949424298]] [cv_03 [0.339233849299]] [cv_04 [1.21758357205]] [potential [4.741551795]]]
[[time [2184.36]] [cv_00 [16.6612656814]] [cv_01 [1.59022061311]] [cv_02 [1.66531409059]] [cv_03 [0.314566967993]] [cv_04 [1.29957904126]] [potential [5.628931543]]]
[[time [2185.362]] [cv_00 [16.9786372547]] [cv_01 [1.6038767479]] [cv_02 [1.66872730478]] [cv_03 [0.452584840477]] [cv_04 [1.31896302172]] [potential [1.51514226]]]
[[time [2186.364]] [cv_00 [16.7950532132]] [cv_01 [1.58733874605]] [cv_02 [1.64637261742]] [cv_03 [0.462814187247]] [cv_04 [1.3065124645]] [potential [3.184849616]]]
[[time [2187.366]] [cv_00 [16.765335325]] [cv_01 [1.60555947733]] [cv_02 [1.70929159837]] [cv_03 [0.490962919042]] [cv_04 [1.30055415608]] [potential [1.651377862]]]
[[time [2188.368]] [cv_00 [16.687794207]] [cv_01 [1.568095031]] [cv_02 [1.66812411599]] [cv_03 [0.27505133932]] [cv_04 [1.25012375113]] [potential [5.473249487]]]
[[time [2189.37]] [cv_00 [16.9526065397]] [cv_01 [1.57842272195]] [cv_02 [1.70252743129]] [cv_03 [0.466849184776]] [cv_04 [1.16483648804]] [potential [2.482421733]]]
[[time [2190.372]] [cv_00 [16.9196830788]] [cv_01 [1.58354564799]] [cv_02 [1.66735759878]] [cv_03 [0.617424172774]] [cv_04 [1.2849242297]] [potential [3.246181695]]]
[[time [2191.374]] [cv_00 [16.4111701936]] [cv_01 [1.57925094506]] [cv_02 [1.63033712538]] [cv_03 [0.449506312462]] [cv_04 [1.14390377064]] [potential [4.488931634]]]
[[time [2192.376]] [cv_00 [16.7309434174]] [cv_01 [1.60378082269]] [cv_02 [1.67520262916]] [cv_03 [0.435655936617]] [cv_04 [1.29877775099]] [potential [4.672507801]]]
[[time [2193.378]] [cv_00 [16.7768425063]] [cv_01 [1.57706140989]] [cv_02 [1.63269053041]] [cv_03 [0.353583984551]] [cv_04 [1.25680118903]] [potential [2.979444697]]]
[[time [2194.38]] [cv_00 [16.6241076234]] [cv_01 [1.58268521409]] [cv_02 [1.66534371192]] [cv_03 [0.164152784106]] [cv_04 [1.27808350174]] [potential [4.00582222]]]
[[time [2195.382]] [cv_00 [16.7391517419]] [cv_01 [1.5684447508]] [cv_02 [1.67586833853]] [cv_03 [0.1574629028]] [cv_04 [1.24675114075]] [potential [3.291541593]]]
[[time [2196.384]] [cv_00 [16.4100559793]] [cv_01 [1.58095810911]] [cv_02 [1.69388996318]] [cv_03 [0.186192583133]] [cv_04 [1.29660852764]] [potential [4.742173234]]]
[[time [2197.386]] [cv_00 [16.4912404784]] [cv_01 [1.61147369867]] [cv_02 [1.65411415292]] [cv_03 [0.279898486169]] [cv_04 [1.18339395545]] [potential [5.517812129]]]
[[time [2198.388]] [cv_00 [16.3822267433]] [cv_01 [1.59512248495]] [cv_02 [1.63726906243]] [cv_03 [0.47100293545]] [cv_04 [1.14395153195]] [potential [5.209889499]]]
[[time [2199.39]] [cv_00 [16.5911100805]] [cv_01 [1.58460027424]] [cv_02 [1.65380711053]] [cv_03 [0.499159124614]] [cv_04 [1.24901767354]] [potential [6.228970197]]]
[[time [2200.392]] [cv_00 [16.8299622621]] [cv_01 [1.56179029283]] [cv_02 [1.65076711885]] [cv_03 [0.522383511543]] [cv_04 [1.23847451399]] [potential [3.815247823]]]
[[time [2201.394]] [cv_00 [17.0165879269]] [cv_01 [1.60045339432]] [cv_02 [1.65067511129]] [cv_03 [0.442184797801]] [cv_04 [1.22267749791]] [potential [2.033926345]]]
[[time [2202.396]] [cv_00 [17.2695015933]] [cv_01 [1.58421244065]] [cv_02 [1.64969930913]] [cv_03 [0.280600915653]] [cv_04 [1.27479806401]] [potential [0.2208151495]]]
[[time [2203.398]] [cv_00 [16.8365063439]] [cv_01 [1.56608970958]] [cv_02 [1.64874874448]] [cv_03 [0.24503947337]] [cv_04 [1.23745843971]] [potential [3.148939043]]]
[[time [2204.4]] [cv_00 [16.399918853]] [cv_01 [1.63322097897]] [cv_02 [1.62035598277]] [cv_03 [0.186118599641]] [cv_04 [1.33548318325]] [potential [1.258212293]]]
[[time [2205.402]] [cv_00 [16.3209715437]] [cv_01 [1.56048731009]] [cv_02 [1.68002021129]] [cv_03 [0.295534673759]] [cv_04 [1.23381045417]] [potential [6.288531735]]]
[[time [2206.404]] [cv_00 [16.2066465702]] [cv_01 [1.60124316655]] [cv_02 [1.6619535563]] [cv_03 [0.310820704764]] [cv_04 [1.31175692733]] [potential [5.92488297]]]
[[time [2207.406]] [cv_00 [16.7236887419]] [cv_01 [1.61372941125]] [cv_02 [1.65450723599]] [cv_03 [0.139413305416]] [cv_04 [1.27420871147]] [potential [1.782639213]]]
[[time [2208.408]] [cv_00 [16.9639786052]] [cv_01 [1.56785262523]] [cv_02 [1.66657693208]] [cv_03 [0.487947668836]] [cv_04 [1.34700409097]] [potential [2.489373732]]]
[[time [2209.41]] [cv_00 [16.189230373]] [cv_01 [1.58783759604]] [cv_02 [1.65416258029]] [cv_03 [0.401099656314]] [cv_04 [1.2747109748]] [potential [6.160025046]]]
[[time [2210.412]] [cv_00 [16.1586146302]] [cv_01 [1.57868936911]] [cv_02 [1.64433018682]] [cv_03 [0.496099356081]] [cv_04 [1.25106037242]] [potential [5.406656612]]]
[[time [2211.414]] [cv_00 [16.2989876452]] [cv_01 [1.61837226475]] [cv_02 [1.65766422485]] [cv_03 [0.327480236785]] [cv_04 [1.34782574639]] [potential [4.752485648]]]
[[time [2212.416]] [cv_00 [16.1460044252]] [cv_01 [1.61501239365]] [cv_02 [1.6656935521]] [cv_03 [0.289858307289]] [cv_04 [1.24532742023]] [potential [6.215658032]]]
[[time [2213.418]] [cv_00 [16.3892127454]] [cv_01 [1.60911670164]] [cv_02 [1.67239013439]] [cv_03 [0.272573245308]] [cv_04 [1.31894455144]] [potential [6.397003704]]]
[[time [2214.42]] [cv_00 [16.4862849479]] [cv_01 [1.59011182738]] [cv_02 [1.67268962095]] [cv_03 [0.587172295309]] [cv_04 [1.2683364773]] [potential [5.958849329]]]
[[time [2215.422]] [cv_00 [16.1459724557]] [cv_01 [1.59186365046]] [cv_02 [1.70292006944]] [cv_03 [0.32647246758]] [cv_04 [1.19833657027]] [potential [6.407237478]]]
[[time [2216.424]] [cv_00 [16.675352653]] [cv_01 [1.55567265508]] [cv_02 [1.67480737048]] [cv_03 [0.604133235526]] [cv_04 [1.31011599193]] [potential [4.026362793]]]
[[time [2217.426]] [cv_00 [16.0738432304]] [cv_01 [1.5873698841]] [cv_02 [1.70453283125]] [cv_03 [0.235221655268]] [cv_04 [1.19524443856]] [potential [6.823865813]]]
[[time [2218.428]] [cv_00 [16.4459170599]] [cv_01 [1.5937870162]] [cv_02 [1.66947285475]] [cv_03 [0.59013558619]] [cv_04 [1.32100472689]] [potential [5.201996172]]]
[[time [2219.43]] [cv_00 [16.2710197645]] [cv_01 [1.61462572881]] [cv_02 [1.65482365689]] [cv_03 [0.430700801135]] [cv_04 [1.25559581814]] [potential [5.58378126]]]
[[time [2220.432]] [cv_00 [16.1492979246]] [cv_01 [1.59725319597]] [cv_02 [1.67609818922]] [cv_03 [0.55360827045]] [cv_04 [1.2035551283]] [potential [6.77979609]]]
[[time [2221.434]] [cv_00 [16.4819567047]] [cv_01 [1.58589480066]] [cv_02 [1.68883884424]] [cv_03 [0.496566795905]] [cv_04 [1.27866814531]] [potential [6.819113284]]]
[[time [2222.436]] [cv_00 [16.4247534042]] [cv_01 [1.56916009465]] [cv_02 [1.66121271203]] [cv_03 [0.299881405939]] [cv_04 [1.3929368591]] [potential [5.388706754]]]
[[time [2223.438]] [cv_00 [16.3810153672]] [cv_01 [1.56914202969]] [cv_02 [1.65013731009]] [cv_03 [0.185067505701]] [cv_04 [1.37746010813]] [potential [3.802675908]]]
[[time [2224.44]] [cv_00 [16.5871314956]] [cv_01 [1.59787059958]] [cv_02 [1.7023108456]] [cv_03 [0.593160021186]] [cv_04 [1.19475741143]] [potential [4.766258471]]]
[[time [2225.442]] [cv_00 [16.4999269532]] [cv_01 [1.57523446802]] [cv_02 [1.69284481004]] [cv_03 [0.260887293566]] [cv_04 [1.42535136253]] [potential [4.229554827]]]
[[time [2226.444]] [cv_00 [16.6701792052]] [cv_01 [1.53813503953]] [cv_02 [1.69941090482]] [cv_03 [0.428485497282]] [cv_04 [1.40529959271]] [potential [1.679942823]]]
[[time [2227.446]] [cv_00 [16.522477346]] [cv_01 [1.58631512236]] [cv_02 [1.70042736815]] [cv_03 [0.445095827187]] [cv_04 [1.25429341774]] [potential [6.452231313]]]
[[time [2228.448]] [cv_00 [16.3021440467]] [cv_01 [1.56320215839]] [cv_02 [1.71000563031]] [cv_03 [0.304995584125]] [cv_04 [1.32413325786]] [potential [4.245006331]]]
[[time [2229.45]] [cv_00 [16.2489417187]] [cv_01 [1.57481066032]] [cv_02 [1.70636986706]] [cv_03 [0.633806553025]] [cv_04 [1.22005811582]] [potential [4.869318213]]]
[[time [2230.452]] [cv_00 [16.347561554]] [cv_01 [1.55611235571]] [cv_02 [1.67787792117]] [cv_03 [0.281398929697]] [cv_04 [1.30379348099]] [potential [5.933849417]]]
[[time [2231.454]] [cv_00 [16.2559759698]] [cv_01 [1.61495205389]] [cv_02 [1.67339820546]] [cv_03 [0.18394432599]] [cv_04 [1.18904149895]] [potential [5.778945086]]]
[[time [2232.456]] [cv_00 [16.3509830008]] [cv_01 [1.55754866485]] [cv_02 [1.7093863421]] [cv_03 [0.332883915374]] [cv_04 [1.36458032204]] [potential [3.971797029]]]
[[time [2233.458]] [cv_00 [16.193515622]] [cv_01 [1.56618526134]] [cv_02 [1.69677034784]] [cv_03 [0.233083764596]] [cv_04 [1.29717383653]] [potential [5.871465054]]]
[[time [2234.46]] [cv_00 [16.396811818]] [cv_01 [1.61965553999]] [cv_02 [1.68668830934]] [cv_03 [0.588417186792]] [cv_04 [1.3049846974]] [potential [3.541573859]]]
[[time [2235.462]] [cv_00 [16.3438783053]] [cv_01 [1.61232031084]] [cv_02 [1.70566726079]] [cv_03 [0.558871753466]] [cv_04 [1.42064648434]] [potential [2.813145847]]]
[[time [2236.464]] [cv_00 [16.4438756715]] [cv_01 [1.57835321294]] [cv_02 [1.70159945606]] [cv_03 [0.139426475342]] [cv_04 [1.17416313003]] [potential [5.313231507]]]
[[time [2237.466]] [cv_00 [16.4887226356]] [cv_01 [1.60488457916]] [cv_02 [1.68491184696]] [cv_03 [0.263378040244]] [cv_04 [1.38377586829]] [potential [5.63210752]]]
[[time [2238.468]] [cv_00 [16.2048551507]] [cv_01 [1.59973302437]] [cv_02 [1.67022651132]] [cv_03 [0.435005354305]] [cv_04 [1.16168856603]] [potential [8.42203154]]]
[[time [2239.47]] [cv_00 [16.3669461925]] [cv_01 [1.59674258039]] [cv_02 [1.64781603244]] [cv_03 [0.11105077742]] [cv_04 [1.32953877603]] [potential [3.253966853]]]
[[time [2240.472]] [cv_00 [16.3081805286]] [cv_01 [1.59357379767]] [cv_02 [1.66191257161]] [cv_03 [0.318627381011]] [cv_04 [1.25848312527]] [potential [9.048224553]]]
[[time [2241.474]] [cv_00 [16.3837993376]] [cv_01 [1.6156895875]] [cv_02 [1.63179448027]] [cv_03 [0.406714550479]] [cv_04 [1.25428458281]] [potential [3.858986226]]]
[[time [2242.476]] [cv_00 [16.3604558532]] [cv_01 [1.60159620969]] [cv_02 [1.69232407456]] [cv_03 [0.685114045827]] [cv_04 [1.20371548606]] [potential [6.144428845]]]
[[time [2243.478]] [cv_00 [16.3627288616]] [cv_01 [1.54307295142]] [cv_02 [1.69984796884]] [cv_03 [0.889886514801]] [cv_04 [1.2288969353]] [potential [3.245929984]]]
[[time [2244.48]] [cv_00 [16.3528820278]] [cv_01 [1.5731531462]] [cv_02 [1.67800707774]] [cv_03 [0.885587742494]] [cv_04 [1.34196051501]] [potential [5.730916677]]]
[[time [2245.482]] [cv_00 [16.4994204898]] [cv_01 [1.56660391704]] [cv_02 [1.66113841169]] [cv_03 [0.986059528558]] [cv_04 [1.30949653574]] [potential [2.86405494]]]
[[time [2246.484]] [cv_00 [16.827986039]] [cv_01 [1.56697637095]] [cv_02 [1.67748203767]] [cv_03 [1.03377616667]] [cv_04 [1.15763314789]] [potential [1.00818868]]]
[[time [2247.486]] [cv_00 [16.362525847]] [cv_01 [1.53867578069]] [cv_02 [1.7074836951]] [cv_03 [1.02167669731]] [cv_04 [1.27284426435]] [potential [1.575586865]]]
[[time [2248.488]] [cv_00 [16.7369316725]] [cv_01 [1.58748095168]] [cv_02 [1.66398733631]] [cv_03 [1.12843214586]] [cv_04 [1.23588062562]] [potential [0.6447410143]]]
[[time [2249.49]] [cv_00 [16.5229684522]] [cv_01 [1.57611597742]] [cv_02 [1.67391046136]] [cv_03 [1.30711258202]] [cv_04 [1.31417517168]] [potential [0.5561255909]]]
[[time [2250.492]] [cv_00 [16.6173096999]] [cv_01 [1.56444093775]] [cv_02 [1.67925811569]] [cv_03 [1.1527619742]] [cv_04 [1.26966479632]] [potential [0.9195914325]]]
[[time [2251.494]] [cv_00 [16.6642290391]] [cv_01 [1.55051532429]] [cv_02 [1.66258684112]] [cv_03 [0.984329238791]] [cv_04 [1.19636197589]] [potential [2.229078086]]]
[[time [2252.496]] [cv_00 [16.5497558909]] [cv_01 [1.57586048779]] [cv_02 [1.65142851429]] [cv_03 [1.03691685547]] [cv_04 [1.36847911794]] [potential [1.995209163]]]
[[time [2253.498]] [cv_00 [16.8800157621]] [cv_01 [1.55899676983]] [cv_02 [1.64038592762]] [cv_03 [0.899615414857]] [cv_04 [1.19912638739]] [potential [1.889589667]]]
[[time [2254.5]] [cv_00 [16.7041369443]] [cv_01 [1.58587185448]] [cv_02 [1.64870726459]] [cv_03 [1.00632638333]] [cv_04 [1.27506375065]] [potential [2.311152823]]]
[[time [2255.502]] [cv_00 [17.0670379413]] [cv_01 [1.55339506711]] [cv_02 [1.67225799828]] [cv_03 [1.03449906983]] [cv_04 [1.27685344556]] [potential [0.4711968612]]]
[[time [2256.504]] [cv_00 [16.8082220183]] [cv_01 [1.57481594299]] [cv_02 [1.6770725739]] [cv_03 [0.920559322589]] [cv_04 [1.23406859228]] [potential [4.312030694]]]
[[time [2257.506]] [cv_00 [16.8348225255]] [cv_01 [1.55239490125]] [cv_02 [1.66620141613]] [cv_03 [0.953012238095]] [cv_04 [1.22075921157]] [potential [2.745251169]]]
[[time [2258.508]] [cv_00 [17.1785874539]] [cv_01 [1.59369944394]] [cv_02 [1.66848316775]] [cv_03 [0.806935967044]] [cv_04 [1.14588142919]] [potential [1.958067285]]]
[[time [2259.51]] [cv_00 [16.7073965155]] [cv_01 [1.53940734443]] [cv_02 [1.68678853582]] [cv_03 [0.851277948247]] [cv_04 [1.13275758448]] [potential [3.747024696]]]
[[time [2260.512]] [cv_00 [16.598139921]] [cv_01 [1.5568904004]] [cv_02 [1.7089770353]] [cv_03 [0.848374825696]] [cv_04 [1.1995449341]] [potential [4.540203228]]]
[[time [2261.514]] [cv_00 [16.3366824201]] [cv_01 [1.53915935506]] [cv_02 [1.67024567999]] [cv_03 [0.919708006671]] [cv_04 [1.23980048824]] [potential [3.720306628]]]
[[time [2262.516]] [cv_00 [16.9293128497]] [cv_01 [1.57439853051]] [cv_02 [1.6713956323]] [cv_03 [0.701819201877]] [cv_04 [1.25584934885]] [potential [4.641376904]]]
[[time [2263.518]] [cv_00 [16.6500093989]] [cv_01 [1.60651648877]] [cv_02 [1.66617605416]] [cv_03 [1.06005946046]] [cv_04 [1.20049739423]] [potential [1.862684519]]]
[[time [2264.52]] [cv_00 [16.641542878]] [cv_01 [1.59761771437]] [cv_02 [1.65767224532]] [cv_03 [1.03977076782]] [cv_04 [1.15906942876]] [potential [2.733296866]]]
[[time [2265.522]] [cv_00 [16.9933767632]] [cv_01 [1.58039159883]] [cv_02 [1.68957847409]] [cv_03 [0.902596843986]] [cv_04 [1.24243040628]] [potential [2.646467889]]]
[[time [2266.524]] [cv_00 [17.0963053299]] [cv_01 [1.59092362126]] [cv_02 [1.63784425756]] [cv_03 [0.72899409935]] [cv_04 [1.1211196415]] [potential [2.122119082]]]
[[time [2267.526]] [cv_00 [17.0995917898]] [cv_01 [1.54969947526]] [cv_02 [1.68970048814]] [cv_03 [0.871389877817]] [cv_04 [1.19134605991]] [potential [1.692371419]]]
[[time [2268.528]] [cv_00 [16.3207400584]] [cv_01 [1.55508039198]] [cv_02 [1.68903723431]] [cv_03 [0.765343490827]] [cv_04 [1.20899162583]] [potential [6.651145885]]]
[[time [2269.53]] [cv_00 [16.2186635937]] [cv_01 [1.57242612219]] [cv_02 [1.65739607596]] [cv_03 [0.762354516864]] [cv_04 [1.27340338057]] [potential [6.703455068]]]
[[time [2270.532]] [cv_00 [16.4286596374]] [cv_01 [1.542529963]] [cv_02 [1.66519029855]] [cv_03 [0.775863998182]] [cv_04 [1.16370046704]] [potential [6.118668218]]]
[[time [2271.534]] [cv_00 [16.2492349204]] [cv_01 [1.55447089125]] [cv_02 [1.66999496563]] [cv_03 [0.736195561391]] [cv_04 [1.2690049226]] [potential [6.286463873]]]
[[time [2272.536]] [cv_00 [16.1410227045]] [cv_01 [1.58076362953]] [cv_02 [1.6448693497]] [cv_03 [0.974796342278]] [cv_04 [1.19866563018]] [potential [4.464950894]]]
[[time [2273.538]] [cv_00 [16.4747192095]] [cv_01 [1.58049713789]] [cv_02 [1.63704652311]] [cv_03 [0.664266750225]] [cv_04 [1.21821196299]] [potential [5.575788846]]]
[[time [2274.54]] [cv_00 [16.3009033633]] [cv_01 [1.54503509346]] [cv_02 [1.67220821343]] [cv_03 [0.711183751585]] [cv_04 [1.16919898868]] [potential [6.444192611]]]
[[time [2275.542]] [cv_00 [16.5373270983]] [cv_01 [1.5600524214]] [cv_02 [1.662428916]] [cv_03 [0.981572371601]] [cv_04 [1.23169777432]] [potential [4.449888269]]]
[[time [2276.544]] [cv_00 [16.6237819964]] [cv_01 [1.57409911377]] [cv_02 [1.63343259658]] [cv_03 [0.889358756227]] [cv_04 [1.21898558397]] [potential [3.951191932]]]
[[time [2277.546]] [cv_00 [16.7141257104]] [cv_01 [1.57568927151]] [cv_02 [1.63638237518]] [cv_03 [1.10204320477]] [cv_04 [1.2705284444]] [potential [1.487894514]]]
[[time [2278.548]] [cv_00 [16.6608068961]] [cv_01 [1.5690426604]] [cv_02 [1.62671123303]] [cv_03 [0.815426601631]] [cv_04 [1.18647340048]] [potential [3.804927427]]]
[[time [2279.55]] [cv_00 [16.4498687262]] [cv_01 [1.57343171433]] [cv_02 [1.65038132075]] [cv_03 [1.1125409608]] [cv_04 [1.22094266761]] [potential [2.241827902]]]
[[time [2280.552]] [cv_00 [16.6095702431]] [cv_01 [1.59459519528]] [cv_02 [1.67318102549]] [cv_03 [1.31756119585]] [cv_04 [1.23011394239]] [potential [0.8142857171]]]
[[time [2281.554]] [cv_00 [16.4508582041]] [cv_01 [1.58307194163]] [cv_02 [1.66098800478]] [cv_03 [1.35240531821]] [cv_04 [1.21371812442]] [potential [1.326844478]]]
[[time [2282.556]] [cv_00 [16.6522365558]] [cv_01 [1.56458783915]] [cv_02 [1.63435156447]] [cv_03 [1.28908026504]] [cv_04 [1.33615920936]] [potential [0.6533670122]]]
[[time [2283.558]] [cv_00 [16.5541424207]] [cv_01 [1.58294991932]] [cv_02 [1.65370768587]] [cv_03 [1.47882454732]] [cv_04 [1.16382453457]] [potential [0.927248302]]]
[[time [2284.56]] [cv_00 [16.5376862517]] [cv_01 [1.56313688641]] [cv_02 [1.6472306331]] [cv_03 [1.37924058789]] [cv_04 [1.12816285579]] [potential [1.405819428]]]
[[time [2285.562]] [cv_00 [16.3701903932]] [cv_01 [1.58426210966]] [cv_02 [1.66017965432]] [cv_03 [1.25883427181]] [cv_04 [1.13454368414]] [potential [2.143724795]]]
[[time [2286.564]] [cv_00 [16.2496411064]] [cv_01 [1.57525680804]] [cv_02 [1.65063117968]] [cv_03 [1.45482353373]] [cv_04 [1.2379604306]] [potential [2.356853034]]]
[[time [2287.566]] [cv_00 [16.8737564582]] [cv_01 [1.57770281703]] [cv_02 [1.64599240128]] [cv_03 [1.38777617995]] [cv_04 [1.25409723206]] [potential [0.5191425708]]]
[[time [2288.568]] [cv_00 [16.7765486179]] [cv_01 [1.57867345047]] [cv_02 [1.66234203345]] [cv_03 [1.50372154798]] [cv_04 [1.18532561119]] [potential [0.8729303684]]]
[[time [2289.57]] [cv_00 [16.240291396]] [cv_01 [1.60082492549]] [cv_02 [1.6502925265]] [cv_03 [1.35247159829]] [cv_04 [1.19338926263]] [potential [2.724592129]]]
[[time [2290.572]] [cv_00 [16.5424914348]] [cv_01 [1.58844935757]] [cv_02 [1.65573447004]] [cv_03 [1.54258975965]] [cv_04 [1.19984735023]] [potential [1.334830906]]]
[[time [2291.574]] [cv_00 [16.5308063416]] [cv_01 [1.57588040986]] [cv_02 [1.65099473333]] [cv_03 [1.63784499537]] [cv_04 [1.3137167812]] [potential [0.8543489322]]]
[[time [2292.576]] [cv_00 [16.5263642904]] [cv_01 [1.57557871038]] [cv_02 [1.62078205641]] [cv_03 [1.33389977211]] [cv_04 [1.22212143653]] [potential [1.387898292]]]
[[time [2293.578]] [cv_00 [16.4333366977]] [cv_01 [1.59045407768]] [cv_02 [1.6742441982]] [cv_03 [1.1791806276]] [cv_04 [1.15641158119]] [potential [2.251100162]]]
[[time [2294.58]] [cv_00 [16.5258844422]] [cv_01 [1.59260645837]] [cv_02 [1.6500363034]] [cv_03 [1.24289828136]] [cv_04 [1.17472537745]] [potential [2.3697831]]]
[[time [2295.582]] [cv_00 [16.3308059972]] [cv_01 [1.60727942859]] [cv_02 [1.68353569609]] [cv_03 [0.848900933589]] [cv_04 [1.16465316042]] [potential [6.677772549]]]
[[time [2296.584]] [cv_00 [16.2231245564]] [cv_01 [1.59994225124]] [cv_02 [1.63894252608]] [cv_03 [0.953860656074]] [cv_04 [1.11758029569]] [potential [4.005496515]]]
[[time [2297.586]] [cv_00 [16.9409556263]] [cv_01 [1.55803228113]] [cv_02 [1.64574481416]] [cv_03 [0.905351636808]] [cv_04 [1.16903340525]] [potential [2.767612814]]]
[[time [2298.588]] [cv_00 [17.0415561957]] [cv_01 [1.55267540532]] [cv_02 [1.64999492631]] [cv_03 [0.961345893196]] [cv_04 [1.25219482634]] [potential [1.668616731]]]
[[time [2299.59]] [cv_00 [16.4944100707]] [cv_01 [1.58716014064]] [cv_02 [1.64925073748]] [cv_03 [1.30448527727]] [cv_04 [1.11170209308]] [potential [2.943805845]]]
[[time [2300.592]] [cv_00 [16.5452624397]] [cv_01 [1.57927262031]] [cv_02 [1.64201254261]] [cv_03 [1.42299863543]] [cv_04 [1.13902055388]] [potential [2.585496615]]]
[[time [2301.594]] [cv_00 [16.3971159476]] [cv_01 [1.5832665637]] [cv_02 [1.68257625023]] [cv_03 [1.55414122653]] [cv_04 [1.16969721119]] [potential [1.688045456]]]
[[time [2302.596]] [cv_00 [16.3730596888]] [cv_01 [1.59794309475]] [cv_02 [1.64961580878]] [cv_03 [1.45566804134]] [cv_04 [1.16303322922]] [potential [2.770322875]]]
[[time [2303.598]] [cv_00 [16.5354013779]] [cv_01 [1.57833130047]] [cv_02 [1.66773719773]] [cv_03 [1.29237793286]] [cv_04 [1.24804140344]] [potential [3.022505862]]]
[[time [2304.6]] [cv_00 [16.5790039588]] [cv_01 [1.59132720963]] [cv_02 [1.62240124628]] [cv_03 [1.19606099167]] [cv_04 [1.12354793631]] [potential [1.672980305]]]
[[time [2305.602]] [cv_00 [16.4310312257]] [cv_01 [1.57865299732]] [cv_02 [1.66904322168]] [cv_03 [1.23372416816]] [cv_04 [1.07340440737]] [potential [3.351069621]]]
[[time [2306.604]] [cv_00 [16.7989151528]] [cv_01 [1.56762966885]] [cv_02 [1.67805389156]] [cv_03 [1.07125902397]] [cv_04 [1.23441487319]] [potential [2.580355051]]]
[[time [2307.606]] [cv_00 [16.8137270233]] [cv_01 [1.58959126544]] [cv_02 [1.65069222555]] [cv_03 [0.740070211645]] [cv_04 [1.14801072387]] [potential [6.080295938]]]
[[time [2308.608]] [cv_00 [16.3820151344]] [cv_01 [1.5832311126]] [cv_02 [1.62882079847]] [cv_03 [0.701906815776]] [cv_04 [1.1954759726]] [potential [5.273018152]]]
[[time [2309.61]] [cv_00 [16.2947749185]] [cv_01 [1.59754484499]] [cv_02 [1.6660491094]] [cv_03 [0.790051191676]] [cv_04 [1.21171375227]] [potential [8.303387212]]]
[[time [2310.612]] [cv_00 [16.30691937]] [cv_01 [1.5781259964]] [cv_02 [1.66772199549]] [cv_03 [0.684297864281]] [cv_04 [1.21108348422]] [potential [8.754988361]]]
[[time [2311.614]] [cv_00 [16.4242186154]] [cv_01 [1.54051966547]] [cv_02 [1.65756230442]] [cv_03 [0.796203122101]] [cv_04 [1.22604223515]] [potential [5.513558297]]]
[[time [2312.616]] [cv_00 [16.1068784248]] [cv_01 [1.56214404166]] [cv_02 [1.66911566002]] [cv_03 [0.736498514525]] [cv_04 [1.18143398525]] [potential [7.856882441]]]
[[time [2313.618]] [cv_00 [16.3649858778]] [cv_01 [1.57077984121]] [cv_02 [1.6437527809]] [cv_03 [0.875470282167]] [cv_04 [1.29759016298]] [potential [5.931423855]]]
[[time [2314.62]] [cv_00 [16.8395948366]] [cv_01 [1.54431168535]] [cv_02 [1.68269754789]] [cv_03 [0.829737930597]] [cv_04 [1.23859620648]] [potential [4.110458293]]]
[[time [2315.622]] [cv_00 [16.6281440845]] [cv_01 [1.56941436372]] [cv_02 [1.70421796319]] [cv_03 [0.818557912197]] [cv_04 [1.2084022437]] [potential [6.807186538]]]
[[time [2316.624]] [cv_00 [16.6200915813]] [cv_01 [1.56444245052]] [cv_02 [1.70519005958]] [cv_03 [0.856940106284]] [cv_04 [1.19448189459]] [potential [6.219058375]]]
[[time [2317.626]] [cv_00 [16.0936816036]] [cv_01 [1.57609143695]] [cv_02 [1.67402668733]] [cv_03 [0.780684417611]] [cv_04 [1.2069932078]] [potential [8.447371715]]]
[[time [2318.628]] [cv_00 [16.3021098887]] [cv_01 [1.55401116519]] [cv_02 [1.68401841962]] [cv_03 [0.784399978575]] [cv_04 [1.11093394538]] [potential [8.801092982]]]
[[time [2319.63]] [cv_00 [16.6426562685]] [cv_01 [1.60993387333]] [cv_02 [1.69079712292]] [cv_03 [0.842359426842]] [cv_04 [1.07634410587]] [potential [5.663754951]]]
[[time [2320.632]] [cv_00 [16.2977562712]] [cv_01 [1.58840080536]] [cv_02 [1.64866545474]] [cv_03 [0.981741269672]] [cv_04 [1.17629911234]] [potential [4.744461097]]]
[[time [2321.634]] [cv_00 [16.8942453866]] [cv_01 [1.60124937746]] [cv_02 [1.65009907869]] [cv_03 [0.825127873999]] [cv_04 [1.16416587903]] [potential [3.743215208]]]
[[time [2322.636]] [cv_00 [16.9798211863]] [cv_01 [1.55059067902]] [cv_02 [1.68050576446]] [cv_03 [0.774079768571]] [cv_04 [1.23696952437]] [potential [3.859749093]]]
[[time [2323.638]] [cv_00 [16.6884649723]] [cv_01 [1.61056583979]] [cv_02 [1.65736265033]] [cv_03 [0.945051781766]] [cv_04 [1.26186795248]] [potential [3.575400257]]]
[[time [2324.64]] [cv_00 [16.1905902676]] [cv_01 [1.57708460468]] [cv_02 [1.68085371935]] [cv_03 [0.54050899202]] [cv_04 [1.142846862]] [potential [8.443769382]]]
[[time [2325.642]] [cv_00 [16.873934545]] [cv_01 [1.5463727119]] [cv_02 [1.67479643859]] [cv_03 [0.938048592398]] [cv_04 [1.26455047438]] [potential [3.514383423]]]
[[time [2326.644]] [cv_00 [16.6376169963]] [cv_01 [1.5414246292]] [cv_02 [1.67035536277]] [cv_03 [0.669908627409]] [cv_04 [1.23425509624]] [potential [4.882046987]]]
[[time [2327.646]] [cv_00 [16.824051549]] [cv_01 [1.54823148124]] [cv_02 [1.65909261147]] [cv_03 [0.916631813763]] [cv_04 [1.20832184509]] [potential [4.550554566]]]
[[time [2328.648]] [cv_00 [16.783268495]] [cv_01 [1.54259225974]] [cv_02 [1.69390354241]] [cv_03 [0.710429462842]] [cv_04 [1.14036160332]] [potential [5.327157482]]]
[[time [2329.65]] [cv_00 [16.5943431031]] [cv_01 [1.54763852142]] [cv_02 [1.68621882847]] [cv_03 [0.71415202858]] [cv_04 [1.19460586184]] [potential [7.122629245]]]
[[time [2330.652]] [cv_00 [16.6476478172]] [cv_01 [1.566044239]] [cv_02 [1.63122142988]] [cv_03 [0.788269838898]] [cv_04 [1.26786520354]] [potential [4.628587659]]]
[[time [2331.654]] [cv_00 [16.7865363085]] [cv_01 [1.54688016279]] [cv_02 [1.67548423436]] [cv_03 [0.663508112769]] [cv_04 [1.17310326425]] [potential [6.047300462]]]
[[time [2332.656]] [cv_00 [16.2215530977]] [cv_01 [1.53925628875]] [cv_02 [1.6389065512]] [cv_03 [0.86877305099]] [cv_04 [1.30346273193]] [potential [3.965616378]]]
[[time [2333.658]] [cv_00 [16.6107572963]] [cv_01 [1.55167646573]] [cv_02 [1.68427710866]] [cv_03 [0.703916980036]] [cv_04 [1.24890771486]] [potential [7.095744832]]]
[[time [2334.66]] [cv_00 [16.5486576489]] [cv_01 [1.56303234023]] [cv_02 [1.64234188051]] [cv_03 [0.761008867823]] [cv_04 [1.1698110679]] [potential [7.919158018]]]
[[time [2335.662]] [cv_00 [16.3464211041]] [cv_01 [1.58209366636]] [cv_02 [1.64153462812]] [cv_03 [0.744092968007]] [cv_04 [1.28369730838]] [potential [7.024910101]]]
[[time [2336.664]] [cv_00 [16.087635702]] [cv_01 [1.5822940282]] [cv_02 [1.63757679152]] [cv_03 [0.749927315306]] [cv_04 [1.23253782648]] [potential [7.019223364]]]
[[time [2337.666]] [cv_00 [16.552895162]] [cv_01 [1.59904595654]] [cv_02 [1.68659858152]] [cv_03 [0.741254406011]] [cv_04 [1.19966352157]] [potential [8.429688319]]]
[[time [2338.668]] [cv_00 [16.4408767845]] [cv_01 [1.58185903635]] [cv_02 [1.72103163957]] [cv_03 [0.769353332636]] [cv_04 [1.25132784578]] [potential [4.587926256]]]
[[time [2339.67]] [cv_00 [16.04113579]] [cv_01 [1.5940941878]] [cv_02 [1.65554191566]] [cv_03 [0.627693882298]] [cv_04 [1.10798553406]] [potential [8.428781879]]]
[[time [2340.672]] [cv_00 [16.2144809781]] [cv_01 [1.59750755118]] [cv_02 [1.69107854548]] [cv_03 [0.682441670408]] [cv_04 [1.22906656821]] [potential [6.913254022]]]
[[time [2341.674]] [cv_00 [16.2648148835]] [cv_01 [1.56275116556]] [cv_02 [1.6826590552]] [cv_03 [0.721969065613]] [cv_04 [1.18324192104]] [potential [9.316543741]]]
[[time [2342.676]] [cv_00 [16.4586537032]] [cv_01 [1.5616754376]] [cv_02 [1.72042714984]] [cv_03 [0.697697048033]] [cv_04 [1.33106464949]] [potential [3.394865989]]]
[[time [2343.678]] [cv_00 [16.9480877356]] [cv_01 [1.53528959735]] [cv_02 [1.6632653669]] [cv_03 [0.677077679876]] [cv_04 [1.26990790831]] [potential [2.341296169]]]
[[time [2344.68]] [cv_00 [17.1625343218]] [cv_01 [1.56392831061]] [cv_02 [1.69495496129]] [cv_03 [0.805771431502]] [cv_04 [1.17555547855]] [potential [2.693440797]]]
[[time [2345.682]] [cv_00 [17.1084543513]] [cv_01 [1.59186003136]] [cv_02 [1.6853017917]] [cv_03 [0.745367247892]] [cv_04 [1.27145677658]] [potential [2.920676277]]]
[[time [2346.684]] [cv_00 [16.8602425946]] [cv_01 [1.56220566079]] [cv_02 [1.71787269866]] [cv_03 [0.828624893676]] [cv_04 [1.25735828108]] [potential [3.145200601]]]
[[time [2347.686]] [cv_00 [16.5278276066]] [cv_01 [1.55886143221]] [cv_02 [1.69877704052]] [cv_03 [0.999782347821]] [cv_04 [1.36825514713]] [potential [2.815051193]]]
[[time [2348.688]] [cv_00 [16.4335624145]] [cv_01 [1.54556155611]] [cv_02 [1.69358206127]] [cv_03 [0.925496367353]] [cv_04 [1.29476009163]] [potential [4.669312329]]]
[[time [2349.69]] [cv_00 [16.173772925]] [cv_01 [1.57407970947]] [cv_02 [1.68832412186]] [cv_03 [0.975658052913]] [cv_04 [1.31935821645]] [potential [4.962276339]]]
[[time [2350.692]] [cv_00 [16.4577779539]] [cv_01 [1.5484789087]] [cv_02 [1.65613058006]] [cv_03 [1.02041685836]] [cv_04 [1.2546142089]] [potential [3.620936558]]]
[[time [2351.694]] [cv_00 [16.8696199606]] [cv_01 [1.53873551561]] [cv_02 [1.7065397595]] [cv_03 [0.835969004287]] [cv_04 [1.24727659164]] [potential [3.040004581]]]
[[time [2352.696]] [cv_00 [16.205696262]] [cv_01 [1.58132856568]] [cv_02 [1.6874371914]] [cv_03 [0.991575344934]] [cv_04 [1.26933919143]] [potential [5.06313327]]]
[[time [2353.698]] [cv_00 [16.3010581118]] [cv_01 [1.60207466775]] [cv_02 [1.69188872797]] [cv_03 [0.841074734663]] [cv_04 [1.39823528683]] [potential [5.265341427]]]
[[time [2354.7]] [cv_00 [16.4480266904]] [cv_01 [1.59346235708]] [cv_02 [1.68853659551]] [cv_03 [0.737525814236]] [cv_04 [1.28849300181]] [potential [8.410968974]]]
[[time [2355.702]] [cv_00 [16.5455529961]] [cv_01 [1.56434964782]] [cv_02 [1.7151814416]] [cv_03 [0.672039453873]] [cv_04 [1.16642392323]] [potential [5.931025933]]]
[[time [2356.704]] [cv_00 [16.5510652153]] [cv_01 [1.55168882303]] [cv_02 [1.71046922439]] [cv_03 [0.94420340273]] [cv_04 [1.19139827586]] [potential [3.848836446]]]
[[time [2357.706]] [cv_00 [16.349877204]] [cv_01 [1.54633860555]] [cv_02 [1.65382222672]] [cv_03 [0.781567179393]] [cv_04 [1.32010037474]] [potential [6.302406797]]]
[[time [2358.708]] [cv_00 [17.0912592447]] [cv_01 [1.57284738168]] [cv_02 [1.65646419647]] [cv_03 [0.844277202795]] [cv_04 [1.26352715506]] [potential [3.391269391]]]
[[time [2359.71]] [cv_00 [16.6769491136]] [cv_01 [1.56257244602]] [cv_02 [1.68331923717]] [cv_03 [1.13032982259]] [cv_04 [1.19518296495]] [potential [2.541652745]]]
[[time [2360.712]] [cv_00 [16.6634590531]] [cv_01 [1.58895674699]] [cv_02 [1.67742887384]] [cv_03 [1.38509000051]] [cv_04 [1.27156763447]] [potential [2.027302476]]]
[[time [2361.714]] [cv_00 [16.5970501156]] [cv_01 [1.5534530946]] [cv_02 [1.69595716601]] [cv_03 [1.03938977974]] [cv_04 [1.30424148984]] [potential [3.179225496]]]
[[time [2362.716]] [cv_00 [16.4202380318]] [cv_01 [1.54522672817]] [cv_02 [1.6745358434]] [cv_03 [0.980374505958]] [cv_04 [1.26092966533]] [potential [5.022592846]]]
[[time [2363.718]] [cv_00 [16.9593225275]] [cv_01 [1.51724873543]] [cv_02 [1.66483338938]] [cv_03 [0.970793818654]] [cv_04 [1.29995392471]] [potential [1.083269319]]]
[[time [2364.72]] [cv_00 [16.3171808245]] [cv_01 [1.53990791011]] [cv_02 [1.68278322067]] [cv_03 [0.938268321474]] [cv_04 [1.18789895352]] [potential [5.395070238]]]
[[time [2365.722]] [cv_00 [16.4621154954]] [cv_01 [1.54046896131]] [cv_02 [1.71311641774]] [cv_03 [0.887794949679]] [cv_04 [1.31238961156]] [potential [3.835055852]]]
[[time [2366.724]] [cv_00 [16.7899146405]] [cv_01 [1.5772686354]] [cv_02 [1.69598199735]] [cv_03 [0.681489123773]] [cv_04 [1.22444602638]] [potential [6.615971141]]]
[[time [2367.726]] [cv_00 [17.1246437894]] [cv_01 [1.58547604215]] [cv_02 [1.65241208399]] [cv_03 [1.05882128257]] [cv_04 [1.16759884888]] [potential [0.7928573631]]]
[[time [2368.728]] [cv_00 [16.9502559922]] [cv_01 [1.59108211975]] [cv_02 [1.66821108592]] [cv_03 [1.23997879419]] [cv_04 [1.24927370933]] [potential [0.8678788108]]]
[[time [2369.73]] [cv_00 [16.5085463732]] [cv_01 [1.60828121415]] [cv_02 [1.69214279789]] [cv_03 [1.33566402147]] [cv_04 [1.15127047017]] [potential [1.822335709]]]
[[time [2370.732]] [cv_00 [16.2726796381]] [cv_01 [1.60980517206]] [cv_02 [1.64834263509]] [cv_03 [1.25683112346]] [cv_04 [1.23390576964]] [potential [2.980021912]]]
[[time [2371.734]] [cv_00 [17.0077772162]] [cv_01 [1.57781403211]] [cv_02 [1.67786805186]] [cv_03 [1.42667175199]] [cv_04 [1.25647117403]] [potential [0.6274107398]]]
[[time [2372.736]] [cv_00 [16.8547444065]] [cv_01 [1.58531562413]] [cv_02 [1.68663436041]] [cv_03 [1.51407833597]] [cv_04 [1.25084782613]] [potential [0.9829209545]]]
[[time [2373.738]] [cv_00 [16.6076313508]] [cv_01 [1.58527219964]] [cv_02 [1.66562837479]] [cv_03 [1.68378480949]] [cv_04 [1.17918632883]] [potential [1.150905443]]]
[[time [2374.74]] [cv_00 [16.7593948229]] [cv_01 [1.57955907207]] [cv_02 [1.69323607549]] [cv_03 [1.39269344894]] [cv_04 [1.22239456971]] [potential [1.66262084]]]
[[time [2375.742]] [cv_00 [16.7376702237]] [cv_01 [1.55538288364]] [cv_02 [1.6674711341]] [cv_03 [1.25980338832]] [cv_04 [1.18274395011]] [potential [1.950933426]]]
[[time [2376.744]] [cv_00 [16.2712227016]] [cv_01 [1.59304954389]] [cv_02 [1.68415093299]] [cv_03 [1.5022321477]] [cv_04 [1.25545867933]] [potential [2.650059728]]]
[[time [2377.746]] [cv_00 [16.4644797781]] [cv_01 [1.60102569682]] [cv_02 [1.69268584938]] [cv_03 [1.2986861066]] [cv_04 [1.2169270924]] [potential [2.595763823]]]
[[time [2378.748]] [cv_00 [16.4358732934]] [cv_01 [1.56653661987]] [cv_02 [1.70747355463]] [cv_03 [1.17771655489]] [cv_04 [1.22967519329]] [potential [1.903680155]]]
[[time [2379.75]] [cv_00 [16.9465757002]] [cv_01 [1.55555314677]] [cv_02 [1.66118952279]] [cv_03 [1.26581628914]] [cv_04 [1.24543009849]] [potential [1.103514453]]]
[[time [2380.752]] [cv_00 [16.7001687879]] [cv_01 [1.57549515769]] [cv_02 [1.66542971399]] [cv_03 [1.39097702066]] [cv_04 [1.29368972269]] [potential [3.024101425]]]
[[time [2381.754]] [cv_00 [16.522550355]] [cv_01 [1.58551966846]] [cv_02 [1.6633017042]] [cv_03 [1.34858038416]] [cv_04 [1.22520755343]] [potential [4.610103577]]]
[[time [2382.756]] [cv_00 [16.3664608356]] [cv_01 [1.5727119236]] [cv_02 [1.67492912989]] [cv_03 [1.48621749784]] [cv_04 [1.23104537332]] [potential [3.059484482]]]
[[time [2383.758]] [cv_00 [16.4223694613]] [cv_01 [1.58688986859]] [cv_02 [1.66393462259]] [cv_03 [1.55207685668]] [cv_04 [1.27354043449]] [potential [2.911057352]]]
[[time [2384.76]] [cv_00 [16.6133460295]] [cv_01 [1.56238341684]] [cv_02 [1.69673294375]] [cv_03 [1.59453437531]] [cv_04 [1.19410769982]] [potential [1.141759078]]]
[[time [2385.762]] [cv_00 [16.4444342027]] [cv_01 [1.59925118199]] [cv_02 [1.6781398461]] [cv_03 [1.58713546778]] [cv_04 [1.18883026847]] [potential [2.562393213]]]
[[time [2386.764]] [cv_00 [16.5626233626]] [cv_01 [1.61790176603]] [cv_02 [1.67397797838]] [cv_03 [1.45748262137]] [cv_04 [1.1987607757]] [potential [2.175063801]]]
[[time [2387.766]] [cv_00 [16.6921935253]] [cv_01 [1.59014294011]] [cv_02 [1.66609641271]] [cv_03 [1.35277875391]] [cv_04 [1.1120573347]] [potential [3.889810162]]]
[[time [2388.768]] [cv_00 [16.3813545691]] [cv_01 [1.6052032891]] [cv_02 [1.6792927734]] [cv_03 [1.31055845863]] [cv_04 [1.07527203607]] [potential [3.699286244]]]
[[time [2389.77]] [cv_00 [16.3104462323]] [cv_01 [1.58647402815]] [cv_02 [1.63475356308]] [cv_03 [1.01410560136]] [cv_04 [1.20213641831]] [potential [3.880452255]]]
[[time [2390.772]] [cv_00 [16.8305405671]] [cv_01 [1.57509104287]] [cv_02 [1.65120887035]] [cv_03 [1.16060190412]] [cv_04 [1.18793564036]] [potential [2.584083438]]]
[[time [2391.774]] [cv_00 [16.6636938776]] [cv_01 [1.55644747023]] [cv_02 [1.68393048236]] [cv_03 [1.28815156556]] [cv_04 [1.17932742568]] [potential [2.688597637]]]
[[time [2392.776]] [cv_00 [16.6527157317]] [cv_01 [1.58990690223]] [cv_02 [1.64406802177]] [cv_03 [1.48980939605]] [cv_04 [1.21462818893]] [potential [2.926822104]]]
[[time [2393.778]] [cv_00 [16.8716103505]] [cv_01 [1.54196298936]] [cv_02 [1.68943325283]] [cv_03 [1.0914399728]] [cv_04 [1.28240273077]] [potential [1.741148444]]]
[[time [2394.78]] [cv_00 [16.6534287327]] [cv_01 [1.58061980007]] [cv_02 [1.68094018728]] [cv_03 [1.09714298631]] [cv_04 [1.19861401309]] [potential [4.240744752]]]
[[time [2395.782]] [cv_00 [16.3494021088]] [cv_01 [1.60608015526]] [cv_02 [1.67045320832]] [cv_03 [1.17095038644]] [cv_04 [1.24358304847]] [potential [3.214223102]]]
[[time [2396.784]] [cv_00 [16.2696527117]] [cv_01 [1.59328367436]] [cv_02 [1.6751792621]] [cv_03 [1.28913115894]] [cv_04 [1.13302663051]] [potential [4.505971579]]]
[[time [2397.786]] [cv_00 [16.9295994791]] [cv_01 [1.56701237414]] [cv_02 [1.67739000969]] [cv_03 [1.32333759098]] [cv_04 [1.22274713444]] [potential [2.10121268]]]
[[time [2398.788]] [cv_00 [17.0477392366]] [cv_01 [1.5829345308]] [cv_02 [1.64031631404]] [cv_03 [0.759102176538]] [cv_04 [1.12489165824]] [potential [3.701586624]]]
[[time [2399.79]] [cv_00 [16.6134218639]] [cv_01 [1.59164927385]] [cv_02 [1.64798258537]] [cv_03 [0.871771506042]] [cv_04 [1.32630833299]] [potential [6.290577958]]]
[[time [2400.792]] [cv_00 [17.0021737518]] [cv_01 [1.57535032997]] [cv_02 [1.64466689436]] [cv_03 [0.805725820965]] [cv_04 [1.13634961674]] [potential [4.779349303]]]
[[time [2401.794]] [cv_00 [17.0613112176]] [cv_01 [1.54396025595]] [cv_02 [1.66839699136]] [cv_03 [0.808155530512]] [cv_04 [1.28667588014]] [potential [3.283435779]]]
[[time [2402.796]] [cv_00 [16.6649288135]] [cv_01 [1.56598508973]] [cv_02 [1.66037742937]] [cv_03 [0.642943607786]] [cv_04 [1.23309750274]] [potential [7.812157613]]]
[[time [2403.798]] [cv_00 [16.7927306522]] [cv_01 [1.54109751634]] [cv_02 [1.66318394153]] [cv_03 [0.748430873737]] [cv_04 [1.20494947328]] [potential [5.830875591]]]
[[time [2404.8]] [cv_00 [17.336323337]] [cv_01 [1.57787950152]] [cv_02 [1.67524741994]] [cv_03 [0.85178563881]] [cv_04 [1.26851983138]] [potential [1.531586634]]]
[[time [2405.802]] [cv_00 [16.7494271183]] [cv_01 [1.57381715844]] [cv_02 [1.67790122053]] [cv_03 [1.08668419492]] [cv_04 [1.27757729659]] [potential [4.328817653]]]
[[time [2406.804]] [cv_00 [16.1551646896]] [cv_01 [1.57977873528]] [cv_02 [1.66009558304]] [cv_03 [1.32169125317]] [cv_04 [1.0956352992]] [potential [4.896410668]]]
[[time [2407.806]] [cv_00 [16.5974662253]] [cv_01 [1.566380517]] [cv_02 [1.67017253758]] [cv_03 [1.51000668052]] [cv_04 [1.27440508682]] [potential [3.069598118]]]
[[time [2408.808]] [cv_00 [16.5196545403]] [cv_01 [1.60908595965]] [cv_02 [1.64388800613]] [cv_03 [1.4621924544]] [cv_04 [1.06036033068]] [potential [3.026716121]]]
[[time [2409.81]] [cv_00 [16.5622021003]] [cv_01 [1.6068727142]] [cv_02 [1.62131743599]] [cv_03 [0.955319934903]] [cv_04 [1.17734662113]] [potential [2.294422178]]]
[truncated: 50,385,523 more chars]
