# Supplementary material for: Unbinding Kinetics of Muscarinic M3 Receptor Antagonists Explained by Metadynamics Simulations
Source: J Chem Inf Model. 2023 Apr 13;63(9):2842–56. doi: 10.1021/acs.jcim.3c00042 (PMC10170513; doi:10.1021/acs.jcim.3c00042)
Supplement: Supplementary file 4 — ci3c00042_si_005.zip [file ci3c00042_si_005.zip › logRTcalc/1/runn_ave.txt]

0 16.2625280967 1.809957199 20.7336 2.07336e+01

1.002 16.3354685853 1.258676224 8.23452 1.44841e+01

2.004 16.2774962 1.938831248 25.7291 1.82324e+01

3.006 16.3371206288 1.253943185 8.1695 1.57167e+01

4.008 16.7181109557 0.2424537396 1.50098 1.28735e+01

5.01 16.3199078959 1.666046445 16.2924 1.34434e+01

6.012 16.3564862066 1.791545422 20.1039 1.43949e+01

7.014 16.3344979025 2.270286695 44.8277 1.81990e+01

8.016 16.5506288635 0.8364919719 4.0599 1.66280e+01

9.018 16.496669309 0.7263636067 3.37599 1.53028e+01

10.02 16.4852997527 1.407353299 10.5632 1.48719e+01

11.022 16.5608721409 0.9943250072 5.28851 1.40733e+01

12.024 16.4940707439 1.144877077 6.8054 1.35142e+01

13.026 16.3419378281 1.943514806 25.9318 1.44012e+01

14.028 16.6215126816 1.315308934 9.05392 1.40447e+01

15.03 16.3667146208 1.995192034 28.2765 1.49342e+01

16.032 16.5231471119 1.983618997 27.7336 1.56871e+01

17.034 16.2883937766 2.448019486 60.3726 1.81696e+01

18.036 16.4633000087 2.374129019 53.3442 2.00209e+01

19.038 16.4987335591 2.241817046 42.7401 2.11569e+01

20.04 16.5442489459 2.187138032 38.9995 2.20065e+01

21.042 16.390072724 2.309752249 47.8912 2.31831e+01

22.044 16.2829125532 3.071336955 171.506 2.96319e+01

23.046 16.3142434233 2.406548214 56.3211 3.07440e+01

24.048 16.5871908132 2.046720456 30.8255 3.07472e+01

25.05 16.4467598715 2.214877484 40.8543 3.11360e+01

26.052 16.6061583985 1.662706725 16.2015 3.05828e+01

27.054 16.7447361856 1.717297545 17.7528 3.01246e+01

28.056 16.8298708137 1.037192809 5.68222 2.92818e+01

29.058 16.2828192575 2.986374859 148.755 3.32642e+01

30.06 16.433090677 2.524623221 68.6382 3.44053e+01

31.062 16.7837014656 1.868565289 22.8723 3.40449e+01

32.064 16.7602437739 1.87570488 23.1474 3.37147e+01

33.066 16.3546557435 3.573697577 397.857 4.44247e+01

34.068 16.4284501904 2.665472285 86.9017 4.56384e+01

35.07 16.314119618 3.727592132 514.849 5.86720e+01

36.072 16.6518691978 0.9532811168 4.93714 5.72197e+01

37.074 16.4011555328 3.021417412 157.748 5.98652e+01

38.076 16.6954206484 2.920291851 133.168 6.17448e+01

39.078 16.5555437997 3.691024953 484.26 7.23076e+01

40.08 16.9055238455 0.9868263453 5.2225 7.06714e+01

41.082 16.6661602775 2.068977414 31.9964 6.97506e+01

42.084 16.8277658737 1.425705179 10.893 6.83818e+01

43.086 16.3031504628 3.004170328 153.256 7.03108e+01

44.088 16.4409074622 1.97142526 27.1729 6.93521e+01

45.09 16.3540994889 2.614234045 79.7544 6.95783e+01

46.092 16.936499485 1.066390867 5.96703 6.82248e+01

47.094 16.5873558181 3.497996593 350.475 7.41051e+01

48.096 16.3621548907 3.731923607 518.598 8.31763e+01

49.098 16.2753866438 3.332935086 265.816 8.68291e+01

50.1 16.2912400164 3.487127903 344.153 9.18747e+01

51.102 16.3112211284 2.479870126 63.681 9.13325e+01

52.104 16.2137957116 3.956452496 755.382 1.03862e+02

53.106 16.5549752723 3.104591213 181.33 1.05296e+02

54.108 16.2970668906 3.22488592 221.81 1.07415e+02

55.11 16.5597026329 1.222230277 7.74685 1.05635e+02

56.112 16.9062078814 2.080048549 32.5953 1.04354e+02

57.114 16.6812851471 2.916360214 132.294 1.04835e+02

58.116 16.7750346332 3.242760707 228.551 1.06932e+02

59.118 16.2926405017 3.580765088 402.595 1.11860e+02

60.12 16.7901854101 1.817288503 20.9898 1.10370e+02

61.122 16.3097673268 2.722750378 95.6524 1.10133e+02

62.124 16.9037113661 2.037828048 30.3698 1.08867e+02

63.126 16.1905920282 3.885217835 670.419 1.17641e+02

64.128 16.7851893792 2.361729952 52.2477 1.16635e+02

65.13 16.368207882 3.079067658 173.741 1.17500e+02

66.132 16.1950920844 4.696595208 2609.71 1.54697e+02

67.134 16.7239069647 2.969722848 144.663 1.54550e+02

68.136 16.7037694981 4.492402815 1853.74 1.79176e+02

69.138 16.4011189046 4.429270453 1667.72 2.00441e+02

70.14 16.3767821727 2.996724578 151.357 1.99749e+02

71.142 16.4407657481 2.432296218 58.8033 1.97792e+02

72.144 16.7490330956 0.9335182252 4.77638 1.95148e+02

73.146 16.3947796112 2.73911182 98.3101 1.93839e+02

74.148 16.7879740722 1.134177267 6.68452 1.91344e+02

75.15 16.2436220525 2.520195919 68.1311 1.89722e+02

76.152 16.4600587935 3.229665984 223.593 1.90162e+02

77.154 16.5527078445 2.79909234 108.701 1.89118e+02

78.156 16.263243123 2.663346352 86.5928 1.87820e+02

79.158 16.3348866833 2.481484618 63.8535 1.86271e+02

80.16 16.1545865687 5.189881371 5962.64 2.57584e+02

81.162 16.4672545381 4.76181804 2910.98 2.89942e+02

82.164 16.3512667473 2.513531437 67.3748 2.87261e+02

83.166 16.687625876 2.609086856 79.0697 2.84782e+02

84.168 16.2011150183 5.088490605 5031.31 3.40624e+02

85.17 16.2973420189 3.714070779 503.319 3.42516e+02

86.172 16.5332440668 2.744184356 99.149 3.39718e+02

87.174 16.3479513885 2.250037882 43.3327 3.36350e+02

88.176 16.4972615853 5.228897906 6365.34 4.04092e+02

89.178 16.494775314 2.201271399 39.9337 4.00046e+02

90.18 16.2679522926 5.613356526 12119.9 5.28835e+02

91.182 16.5590650763 2.478446089 63.5293 5.23777e+02

92.184 16.7464116892 1.85412176 22.3255 5.18386e+02

93.186 16.0975422331 5.702824793 14079.4 6.62652e+02

94.188 16.3745547218 4.88781853 3595.01 6.93519e+02

95.19 16.4978009612 2.668511721 87.3453 6.87204e+02

96.192 16.5050001703 2.699778197 92.0417 6.81069e+02

97.194 16.3586855215 4.386036804 1551.22 6.89948e+02

98.196 16.4702738708 4.552131506 2048.8 7.03673e+02

99.198 16.314488449 6.583332495 61534.8 1.31198e+03

100.2 16.8463675998 0.945826407 4.87587 1.29904e+03

101.202 16.3742452968 5.472392449 9570.94 1.38014e+03

102.204 16.224907688 6.203976435 32595.2 1.68320e+03

103.206 16.2958320992 4.69848871 2618 1.69219e+03

104.208 16.6367164449 2.750402521 100.187 1.67703e+03

105.21 16.641813812 2.064091734 31.7356 1.66150e+03

106.212 16.5676697326 6.634911482 67087.6 2.27296e+03

107.214 16.1889595109 4.37673338 1527.23 2.26606e+03

108.216 16.3243203855 4.309636753 1364.88 2.25779e+03

109.218 16.4639504662 1.285869374 8.61828 2.23734e+03

110.22 16.3229031179 2.412307836 56.8671 2.21770e+03

111.222 16.5279360291 1.4689582 11.7114 2.19800e+03

112.224 16.6438541485 1.086618959 6.17267 2.17861e+03

113.226 16.6688372281 1.197587642 7.43359 2.15956e+03

114.228 16.5146601247 1.696620055 17.1485 2.14093e+03

115.23 16.3568636869 2.354506457 51.6194 2.12292e+03

116.232 16.2872102873 2.862784513 120.939 2.10581e+03

117.234 16.6132922388 1.809553013 20.7195 2.08814e+03

118.236 16.5188192799 2.771854541 103.853 2.07146e+03

119.238 16.3929982802 3.452165003 324.576 2.05691e+03

120.24 16.5919725099 2.284289608 45.8915 2.04029e+03

121.242 16.6544486086 2.933076417 136.05 2.02468e+03

122.244 16.5251792652 2.940033416 137.645 2.00934e+03

123.246 16.332402315 3.104849386 181.409 1.99459e+03

124.248 16.3642937723 3.649925335 452.043 1.98225e+03

125.25 16.2768176517 3.552932862 384.257 1.96957e+03

126.252 16.5824695943 3.337255209 267.747 1.95617e+03

127.254 16.5648530043 2.561027752 72.954 1.94146e+03

128.256 16.586821891 2.460101058 61.6068 1.92689e+03

129.258 16.3077626459 3.401557374 298.196 1.91436e+03

130.26 16.8773959814 0.8749161206 4.3298 1.89978e+03

131.262 16.5951585548 3.884745062 669.888 1.89046e+03

132.264 16.510481317 4.032457724 857.941 1.88270e+03

133.266 16.6586290375 2.884428474 125.404 1.86958e+03

134.268 16.8245134933 1.580966233 14.1284 1.85584e+03

135.27 16.306878821 4.335568531 1425.47 1.85267e+03

136.272 16.8286366773 2.346873287 50.9636 1.83952e+03

137.274 16.4133963015 4.407427328 1607.81 1.83784e+03

138.276 16.4054602527 5.295335522 7114.63 1.87581e+03

139.278 16.3990131211 3.39932339 297.082 1.86453e+03

140.28 17.075472514 0.5633361178 2.56924 1.85132e+03

141.282 16.5353322208 4.740142196 2807.18 1.85806e+03

142.284 16.9683886942 1.359312143 9.74647 1.84513e+03

143.286 16.2826528051 3.652118307 453.707 1.83547e+03

144.288 16.3542512641 5.391764259 8361.82 1.88048e+03

145.29 16.3959887765 3.844298812 626.007 1.87189e+03

146.292 16.4143479761 5.608816423 12028.1 1.94098e+03

147.294 16.9131870979 2.022151456 29.5827 1.92806e+03

148.296 16.6529183452 5.098028283 5112.33 1.94943e+03

149.298 16.7753804373 2.895156137 127.678 1.93729e+03

150.3 16.7948407033 4.034618873 861.053 1.93016e+03

151.302 16.5858541245 4.410328931 1615.64 1.92809e+03

152.304 16.5554346725 2.404718791 56.1488 1.91585e+03

153.306 16.6892193129 2.476023724 63.272 1.90383e+03

154.308 16.8816234863 2.633932532 82.4298 1.89207e+03

155.31 16.8954917107 2.579069977 75.1924 1.88043e+03

156.312 16.4956831572 3.656765929 457.253 1.87136e+03

157.314 16.9454466314 3.133405621 190.297 1.86072e+03

158.316 16.9796953665 2.482534433 63.9658 1.84942e+03

159.318 16.3755692133 4.150861576 1046.14 1.84440e+03

160.32 16.9830779608 2.580666653 75.3938 1.83341e+03

161.322 16.8198708091 4.260696406 1257.45 1.82986e+03

162.324 16.8602192751 4.074241295 920.139 1.82428e+03

163.326 16.5910372758 3.740620359 526.208 1.81636e+03

164.328 16.1725229737 4.111294364 979.057 1.81129e+03

165.33 16.2711827922 5.388243287 8312.65 1.85045e+03

166.332 16.4019839574 4.443052673 1706.67 1.84959e+03

167.334 16.5152242093 4.105019389 968.821 1.84435e+03

168.336 17.0022544034 2.820354064 112.642 1.83410e+03

169.338 16.4930934978 6.869911133 99447.9 2.40830e+03

170.34 16.181553 4.53283968 1983.65 2.40582e+03

171.342 16.3738872851 6.945927999 112952 3.04853e+03

172.344 16.4229466764 3.309133422 255.427 3.03238e+03

173.346 16.5645897985 2.806353589 110.031 3.01559e+03

174.348 16.9105517132 2.105636494 34.0227 2.99855e+03

175.35 16.5338202662 3.596134799 413.094 2.98386e+03

176.352 16.7627155632 5.27015505 6820.79 3.00554e+03

177.354 16.6199219895 2.385029082 54.3271 2.98896e+03

178.356 16.4599350326 5.286098869 7005.4 3.01140e+03

179.358 16.2587681531 3.549740144 382.207 2.99679e+03

180.36 16.2562722217 6.881071664 101324 3.54003e+03

181.362 16.5458991381 4.58897527 2179.23 3.53256e+03

182.364 16.5123671997 3.645340655 448.585 3.51571e+03

183.366 16.2528565416 5.787112854 16214.4 3.58472e+03

184.368 16.9008816504 2.746283917 99.4983 3.56588e+03

185.37 16.1326850863 6.344038819 41213.9 3.76829e+03

186.372 16.5418636598 4.173764441 1087.06 3.75395e+03

187.374 16.3622139744 2.94993926 139.948 3.73473e+03

188.376 16.3862192721 4.694118604 2598.9 3.72872e+03

189.378 16.7602339036 3.641166369 445.459 3.71144e+03

190.38 16.5021857563 3.618954099 429.19 3.69425e+03

191.382 16.7450489507 3.348747346 272.951 3.67643e+03

192.384 17.0269933875 1.757148781 18.9783 3.65748e+03

193.386 16.5911984474 3.504836622 354.514 3.64046e+03

194.388 16.352945147 3.484367622 342.565 3.62355e+03

195.39 16.765652296 3.082709752 174.804 3.60595e+03

196.392 16.727399689 6.495312485 53099.4 3.85719e+03

197.394 16.2379746805 4.634274295 2351.02 3.84958e+03

198.396 16.175687405 5.819333221 17113.6 3.91623e+03

199.398 16.1664585516 7.003079196 124300 4.51815e+03

200.4 16.7471163472 5.174191469 5807.98 4.52457e+03

201.402 17.017241391 1.841344178 21.8528 4.50228e+03

202.404 16.5930504885 4.604894585 2238.12 4.49112e+03

203.406 16.6859554652 3.765034911 548.173 4.47180e+03

204.408 16.780195786 4.451384635 1730.66 4.45842e+03

205.41 16.8147945002 3.63358468 439.838 4.43892e+03

206.412 16.9396634477 3.305112566 253.713 4.41870e+03

207.414 16.7160189362 5.184044629 5904.63 4.42584e+03

208.416 16.2813869604 6.607385701 64064.6 4.71120e+03

209.418 16.7794364804 6.6909129 73685.4 5.03964e+03

210.42 16.347132059 6.270580644 36442.3 5.18847e+03

211.422 16.1038245132 5.258979003 6694.29 5.19557e+03

212.424 16.5910150157 5.644860314 12776.7 5.23117e+03

213.426 16.6982952453 5.779389347 16006 5.28152e+03

214.428 16.2224664272 4.591129839 2187.11 5.26712e+03

215.43 16.2310666272 5.143888987 5520.53 5.26830e+03

216.432 16.5682124975 6.411773958 46165.6 5.45676e+03

217.434 16.3187122049 5.650421287 12896.3 5.49089e+03

218.436 16.1981486218 6.52472623 55781.1 5.72053e+03

219.438 17.1051564178 1.543994256 13.2799 5.69458e+03

220.44 16.7695136471 5.800915801 16593.7 5.74390e+03

221.442 17.1668194764 0.5916045883 2.69383 5.71804e+03

222.444 16.8528267412 2.054929446 31.2523 5.69254e+03

223.446 16.2688847707 4.092816377 949.218 5.67136e+03

224.448 16.7768606584 2.945857185 138.994 5.64677e+03

225.45 16.4570949418 2.956119324 141.404 5.62241e+03

226.452 16.4464613269 2.707439093 93.2304 5.59806e+03

227.454 16.6406951523 3.270087215 239.256 5.57455e+03

228.456 16.2183853892 6.245855592 34963.8 5.70289e+03

229.458 16.3855332006 4.959159359 4051.33 5.69571e+03

230.46 16.6031355558 7.73113398 420825 7.49281e+03

231.462 16.2357392227 5.643310929 12743.6 7.51544e+03

232.464 16.7298305622 2.435595858 59.1292 7.48344e+03

233.466 16.6103195513 7.413211354 247073 8.50732e+03

234.468 16.6421089911 3.191534566 209.758 8.47202e+03

235.47 16.6642805788 3.240219545 227.58 8.43708e+03

236.472 16.4370378846 3.465717333 332.029 8.40288e+03

237.474 16.4521768552 4.736033985 2787.93 8.37929e+03

238.476 16.2663875294 8.350915775 1.18842e+06 1.33167e+04

239.478 16.2665945652 7.391390729 238205 1.42537e+04

240.48 16.4215460291 3.234867791 225.549 1.41955e+04

241.482 16.2061499301 6.427483654 47396.5 1.43327e+04

242.484 16.7772549852 3.185188124 207.54 1.42746e+04

243.486 16.9556892213 3.918920282 709.355 1.42190e+04

244.488 16.4653226293 5.709582429 14239.7 1.42191e+04

245.49 16.6714338278 4.550869801 2044.48 1.41696e+04

246.492 16.482936778 7.527968861 299438 1.53245e+04

247.494 16.9055819271 3.946121898 742.423 1.52657e+04

248.496 16.643943601 3.392803291 293.855 1.52056e+04

249.498 16.7716798812 5.343734541 7715.44 1.51756e+04

250.5 17.2562250953 0.7955856327 3.79104 1.51152e+04

251.502 16.3695927827 6.306391818 38695.2 1.52088e+04

252.504 16.6368259375 3.023574477 158.319 1.51493e+04

253.506 16.475334982 6.404955364 45641.3 1.52693e+04

254.508 16.2381531074 5.670851576 13345.2 1.52618e+04

255.51 16.64156576 2.988056184 149.175 1.52027e+04

256.512 16.3613873402 5.720134427 14493.6 1.52000e+04

257.514 16.1513727223 8.338779919 1.1645e+06 1.96546e+04

258.516 16.6340124174 4.355710384 1474.39 1.95844e+04

259.518 16.3203867336 3.032608763 160.733 1.95097e+04

260.52 16.3783764057 6.178179299 31216.7 1.95546e+04

261.522 16.5261295084 5.834322368 17548.7 1.95469e+04

262.524 16.5408963222 4.679809445 2537.35 1.94823e+04

263.526 16.439031735 6.387065428 44293.9 1.95762e+04

264.528 16.324505589 4.981779996 4207.78 1.95182e+04

265.53 16.2129576093 6.66649041 70731.8 1.97108e+04

266.532 16.7017271414 5.723508855 14575.8 1.96915e+04

267.534 16.2102349175 7.134184176 154826 2.01958e+04

268.536 16.2601971115 4.856721921 3412.54 2.01334e+04

269.538 16.7264470078 3.455882228 326.604 2.00600e+04

270.54 16.9456894141 1.46652819 11.6639 1.99861e+04

271.542 16.9531477532 2.096163106 33.4871 1.99127e+04

272.544 16.468343305 4.317777329 1383.62 1.98448e+04

273.546 16.7757168523 1.330497481 9.28722 1.97724e+04

274.548 16.6303420886 3.871169783 654.827 1.97029e+04

275.55 16.2981621085 4.908213103 3719.94 1.96450e+04

276.552 16.5625447241 2.54732938 71.2991 1.95743e+04

277.554 16.4993553119 4.251071104 1237.34 1.95084e+04

278.556 16.4378453296 3.629261061 436.664 1.94400e+04

279.558 16.5704729589 3.273489498 240.623 1.93715e+04

280.56 16.1929405882 5.946435565 21174 1.93779e+04

281.562 16.6445621193 3.502201102 352.953 1.93104e+04

282.564 16.251460506 4.83399186 3285.06 1.92538e+04

283.566 16.3197185183 3.895950716 682.581 1.91884e+04

284.568 16.7488359207 3.434887522 315.318 1.91222e+04

285.57 16.5840345234 4.380698253 1537.41 1.90607e+04

286.572 16.6961710417 3.183454776 206.938 1.89950e+04

287.574 16.4031572006 6.825458841 92312 1.92496e+04

288.576 16.7712288769 2.242219993 42.769 1.91831e+04

289.578 16.809215194 2.165852119 37.6334 1.91171e+04

290.58 16.1583174689 5.83045635 17435.4 1.91113e+04

291.582 16.5954651115 4.563765321 2089.12 1.90530e+04

292.584 16.3347682864 5.075623195 4924.02 1.90048e+04

293.586 16.1760409271 5.622437827 12305.7 1.89820e+04

294.588 16.6249393655 2.517976427 67.8783 1.89179e+04

295.59 16.4164522797 4.391398888 1565.21 1.88593e+04

296.592 16.3340221405 3.401252301 298.044 1.87968e+04

297.594 16.7153779042 5.012226418 4427.94 1.87485e+04

298.596 16.3577452616 4.095967523 954.242 1.86890e+04

299.598 16.3867114711 5.260673691 6713.32 1.86491e+04

300.6 16.2766115065 6.68235376 72636.5 1.88285e+04

301.602 16.3953123664 5.892915069 19358.4 1.88302e+04

302.604 16.3187439386 5.663172781 13174.7 1.88116e+04

303.606 16.4787133713 6.392753561 44717.9 1.88968e+04

304.608 16.6074347934 3.536538944 373.849 1.88361e+04

305.61 16.2011378741 4.145976736 1037.62 1.87779e+04

306.612 16.6311724529 6.542876876 57503 1.89040e+04

307.614 16.8423950793 3.505901843 355.147 1.88438e+04

308.616 16.3493963764 8.349233973 1.18507e+06 2.26180e+04

309.618 16.4002955813 3.835993951 617.359 2.25470e+04

310.62 16.0899756268 5.745134568 15113.5 2.25231e+04

311.622 16.2184578375 5.585223392 11562 2.24880e+04

312.624 16.4068233509 4.976442914 4170.33 2.24295e+04

313.626 16.3486040278 6.206549915 32736 2.24623e+04

314.628 16.5175516206 3.548665252 381.52 2.23922e+04

315.63 17.1064537588 1.513944588 12.6281 2.23214e+04

316.632 16.5502997068 6.295622192 38003.4 2.23708e+04

317.634 16.9336033635 3.367575815 281.697 2.23014e+04

318.636 16.8226594905 4.393644067 1571.11 2.22364e+04

319.638 16.3995592471 4.93458341 3887.94 2.21791e+04

320.64 16.5244422561 2.351348487 51.347 2.21101e+04

321.642 16.4519562363 5.106628962 5186.52 2.20576e+04

322.644 16.535407351 3.008951299 154.488 2.19898e+04

323.646 16.6953092027 2.653005037 85.1057 2.19221e+04

324.648 16.6445071391 2.118796272 34.781 2.18548e+04

325.65 17.0779279265 2.087217416 32.9891 2.17879e+04

326.652 16.3250888798 3.627619833 435.465 2.17226e+04

327.654 16.6141962823 1.8414892 21.8581 2.16564e+04

328.656 16.7850056901 2.764423686 102.568 2.15909e+04

329.658 16.7942946285 3.047490254 164.79 2.15260e+04

330.66 16.575645347 4.012512425 829.752 2.14634e+04

331.662 16.6014241688 4.407216415 1607.24 2.14036e+04

332.664 16.4544612719 5.5451417 10811.3 2.13718e+04

333.666 16.4561893651 5.913071073 20023.1 2.13678e+04

334.668 16.4042727497 5.679551472 13541.1 2.13444e+04

335.67 16.3279297685 7.317597637 210509 2.19074e+04

336.672 16.596776742 4.320844912 1390.75 2.18465e+04

337.674 16.8187515423 2.9995248 152.068 2.17823e+04

338.676 17.0530058559 2.375255591 53.445 2.17182e+04

339.678 16.6356715541 3.080068076 174.033 2.16549e+04

340.68 16.6349641972 3.479718539 339.908 2.15924e+04

341.682 16.6387748892 6.269784927 36393.7 2.16357e+04

342.684 16.434677706 4.660747176 2457.62 2.15797e+04

343.686 16.7925845798 1.287856469 8.64701 2.15170e+04

344.688 16.7124760645 2.982781389 147.863 2.14551e+04

345.69 16.8716225498 3.396959233 295.908 2.13939e+04

346.692 16.6245010616 6.515891534 54961.7 2.14907e+04

347.694 16.3022324914 7.234595239 183185 2.19553e+04

348.696 16.1513278651 7.015161551 126841 2.22559e+04

349.698 16.4408830683 5.445239732 9145.38 2.22184e+04

350.7 16.5725699365 6.0283848 24289.4 2.22243e+04

351.702 16.2188026336 5.627770253 12416.1 2.21964e+04

352.704 16.7079466382 1.522725496 12.8152 2.21336e+04

353.706 16.9028814614 3.633824477 440.015 2.20723e+04

354.708 16.9855475335 2.889619773 126.499 2.20105e+04

355.71 16.6978324056 2.810888242 110.87 2.19490e+04

356.712 16.2554326183 4.381227942 1538.77 2.18918e+04

357.714 16.0888558067 7.969770323 627626 2.35838e+04

358.716 16.4676597723 7.563459949 317779 2.44033e+04

359.718 16.1030817404 7.519508189 295224 2.51556e+04

360.72 16.4231316171 4.794516805 3074.87 2.50944e+04

361.722 16.2248125884 5.765919263 15648.9 2.50683e+04

362.724 16.0735335801 7.177118156 166371 2.54576e+04

363.726 16.6667771787 4.587355474 2173.32 2.53936e+04

364.728 16.1920763821 8.292095759 1.07691e+06 2.82745e+04

365.73 16.2886530257 6.041098401 24812.3 2.82650e+04

366.732 16.1874196488 6.583102168 61511 2.83556e+04

367.734 16.3695525039 6.868218907 99166.4 2.85480e+04

368.736 16.3359066128 7.951545174 608755 3.01204e+04

369.738 16.3762303303 4.037025787 864.531 3.00413e+04

370.74 16.3877879469 6.76530312 83463.6 3.01853e+04

371.742 16.419261696 8.410659731 1.3135e+06 3.36351e+04

372.744 16.2087474717 8.454820424 1.41435e+06 3.73367e+04

373.746 16.5094606763 5.572051154 11309.7 3.72671e+04

374.748 16.5072976496 6.333104374 40465.9 3.72757e+04

375.75 16.8682694348 3.807886312 588.966 3.71781e+04

376.752 16.4604180304 2.733616271 97.4093 3.70797e+04

377.754 16.46342768 7.989685124 648915 3.86984e+04

378.756 16.9875362725 4.372806257 1517.22 3.86003e+04

379.758 16.5829275305 7.718639745 412110 3.95832e+04

380.76 16.861084087 3.4885654 344.982 3.94802e+04

381.762 16.8156574821 5.43144896 8936.55 3.94002e+04

382.764 16.7034161793 6.017770528 23861.4 3.93597e+04

383.766 16.9163758925 4.910264673 3732.74 3.92669e+04

384.768 17.0025384029 2.315771448 48.3765 3.91650e+04

385.77 16.8144490232 6.991655532 121944 3.93795e+04

386.772 16.706973936 5.258581663 6689.84 3.92950e+04

387.774 16.5983595787 5.983158032 22517.3 3.92518e+04

388.776 16.4819064854 5.71325305 14327.5 3.91877e+04

389.778 16.6581457245 3.708368037 498.534 3.90885e+04

390.78 16.8104792045 3.907988238 696.483 3.89903e+04

391.782 16.5971389952 3.814490431 595.518 3.88923e+04

392.784 16.5586714066 4.234448204 1203.37 3.87964e+04

393.786 16.1105345937 7.000643333 123794 3.90122e+04

394.788 16.1368370117 8.597266752 1.79548e+06 4.34589e+04

395.79 16.596163965 7.814195013 483644 4.45705e+04

396.792 16.6302048246 7.034913059 131108 4.47885e+04

397.794 16.3852895425 6.395091271 44893.4 4.47887e+04

398.796 16.6636927769 6.919174929 108002 4.49472e+04

399.798 16.2780637951 5.807876083 16788.3 4.48768e+04

400.8 16.9927775074 3.573811588 397.933 4.47659e+04

401.802 16.3074392922 5.903611814 19708.3 4.47035e+04

402.804 16.18302402 4.599639737 2218.51 4.45981e+04

403.806 16.1926338126 9.391968687 6.79665e+06 6.13111e+04

404.808 16.0643965719 8.763984484 2.37389e+06 6.70212e+04

405.81 16.3741010035 9.540160029 8.71161e+06 8.83133e+04

406.812 16.2860702264 6.661491147 70142 8.82686e+04

407.814 16.2064351994 7.296321873 203139 8.85502e+04

408.816 16.6145781093 6.966573539 116927 8.86195e+04

409.818 16.4342489589 4.679929238 2537.86 8.84096e+04

410.82 16.2990819516 5.901440608 19636.8 8.82423e+04

411.822 16.242424729 9.507230661 8.24411e+06 1.08038e+05

412.824 16.2837523748 8.813626155 2.57972e+06 1.14023e+05

413.826 16.7183339065 4.545186836 2025.11 1.13752e+05

414.828 16.7460412178 8.507355977 1.54445e+06 1.17200e+05

415.83 16.7237587293 6.056546688 25462.7 1.16979e+05

416.832 16.8663224549 4.947855414 3975.34 1.16708e+05

417.834 16.8954606977 3.200959683 213.096 1.16429e+05

418.836 16.5635276423 5.497087031 9975.14 1.16175e+05

419.838 16.7038758203 5.279918154 6933.25 1.15915e+05

420.84 16.8412831934 2.194875026 39.5082 1.15640e+05

421.842 17.1812760196 2.065442171 31.8075 1.15366e+05

422.844 17.0542502066 2.488264034 64.5827 1.15094e+05

423.846 16.7410882885 2.171289828 37.9778 1.14822e+05

424.848 16.8255257616 1.652774653 15.9342 1.14552e+05

425.85 16.3763222185 5.250460867 6599.45 1.14299e+05

426.852 17.079219889 3.134661778 190.698 1.14031e+05

427.854 16.8532731065 6.479901299 51746.2 1.13886e+05

428.856 16.9094908011 5.08894038 5035.1 1.13632e+05

429.858 16.5036468549 4.184086737 1106.02 1.13370e+05

430.86 16.1998909874 7.578964661 326140 1.13864e+05

431.862 16.8925237959 3.070187111 171.176 1.13601e+05

432.864 16.6520054383 6.463946258 50381.6 1.13455e+05

433.866 16.7009739476 4.548776876 2037.32 1.13198e+05

434.868 16.7201610714 5.126204382 5359.4 1.12950e+05

435.87 16.8349583363 5.604986725 11951.2 1.12719e+05

436.872 16.18127142 7.142831827 157085 1.12820e+05

437.874 16.5505602383 5.431136291 8931.87 1.12583e+05

438.876 17.0432152168 1.379343339 10.079 1.12327e+05

439.878 16.596072715 7.396498088 240252 1.12617e+05

440.88 16.9038011897 7.268313281 193829 1.12801e+05

441.882 16.4415920444 7.912508299 570223 1.13836e+05

442.884 17.0348487856 2.805299782 109.837 1.13580e+05

443.886 16.9020199026 5.012404671 4429.26 1.13334e+05

444.888 16.7991621369 6.957229017 115111 1.13338e+05

445.89 16.753710158 5.436428454 9011.4 1.13104e+05

446.892 17.0838140218 2.013493149 29.1567 1.12851e+05

447.894 17.0726652723 1.675825622 16.5615 1.12599e+05

448.896 16.3416360814 8.230052712 970613 1.14510e+05

449.898 16.3141683891 6.664261387 70468.2 1.14412e+05

450.9 17.5124496533 0.2267830901 1.4621 1.14158e+05

451.902 17.0428706566 1.546352632 13.3325 1.13906e+05

452.904 16.607849084 6.990193087 121645 1.13923e+05

453.906 16.2666695191 7.82742062 494478 1.14761e+05

454.908 16.7853602148 6.312800349 39112.8 1.14595e+05

455.91 16.3839215478 10.02599662 1.96574e+07 1.57452e+05

456.912 16.7878336445 2.926501396 134.56 1.57108e+05

457.914 17.1365060557 2.614261323 79.758 1.56765e+05

458.916 16.8486613456 4.34132038 1439.27 1.56427e+05

459.918 16.380579589 4.758849045 2896.54 1.56093e+05

460.92 16.3992084333 4.119551745 992.693 1.55756e+05

461.922 16.1906146352 6.831605007 93267.3 1.55621e+05

462.924 16.2116511732 6.086302852 26764 1.55343e+05

463.926 16.1513573159 7.212828351 176626 1.55389e+05

464.928 16.2769644191 4.745434725 2832.18 1.55061e+05

465.93 16.5983003234 1.985620447 27.8267 1.54728e+05

466.932 16.7377242629 4.757168446 2888.4 1.54403e+05

467.934 16.2436278729 7.474316584 273701 1.54658e+05

468.936 16.1847685069 7.511495421 291288 1.54949e+05

469.938 16.2594637611 10.51369748 4.44948e+07 2.49289e+05

470.94 16.1017297752 8.011670901 673258 2.50189e+05

471.942 16.3499123071 6.907817159 105967 2.49884e+05

472.944 16.6789246024 5.118569505 5291.29 2.49367e+05

473.946 16.6576749312 3.871410194 655.091 2.48842e+05

474.948 16.3074228585 7.24073469 185078 2.48708e+05

475.95 16.6209536636 3.575447179 399.025 2.48186e+05

476.952 16.14264518 6.140485903 29306.7 2.47727e+05

477.954 16.3538756602 5.159653096 5668.25 2.47221e+05

478.956 16.3202969826 6.55609164 58790.1 2.46827e+05

479.958 16.4591132393 2.544757052 70.9925 2.46313e+05

480.96 16.5123523952 3.967986569 770.118 2.45803e+05

481.962 16.250739493 9.815256264 1.38109e+07 2.73946e+05

482.964 16.3096933004 7.984705932 643525 2.74711e+05

483.966 16.3905617265 5.510808471 10207.1 2.74165e+05

484.968 16.3978520762 5.202989405 6095.01 2.73612e+05

485.97 16.6655368241 8.883471101 2.8999e+06 2.79016e+05

486.972 16.8021714176 4.068351004 911.105 2.78445e+05

487.974 16.6808877459 8.885909638 2.91177e+06 2.83841e+05

488.976 16.4176199126 5.189946331 5963.29 2.83273e+05

489.978 16.5086554499 6.499148134 53441.6 2.82804e+05

490.98 16.2806078392 9.565132884 9.08375e+06 3.00728e+05

491.982 16.2887976828 5.311069342 7304.63 3.00132e+05

492.984 16.3820882076 6.466708833 50615.2 2.99626e+05

493.986 16.5496987227 7.981556455 640139 3.00315e+05

494.988 16.7356005804 5.487625734 9818.3 2.99728e+05

495.99 16.554839762 5.845018533 17865.9 2.99160e+05

496.992 16.6556948539 9.763973728 1.2674e+07 3.24059e+05

497.994 16.596663672 3.398286808 296.567 3.23409e+05

498.996 16.2956311425 9.735514123 1.2084e+07 3.46977e+05

499.998 16.6963196369 3.845989066 627.782 3.46284e+05

501 16.1607726231 6.072984797 26173.5 3.45646e+05

502.002 16.1023629792 8.562311619 1.69337e+06 3.48330e+05

503.004 16.3299464617 5.938825463 20905.8 3.47679e+05

504.006 16.229588661 7.922325191 579677 3.48140e+05

505.008 16.7539873627 5.887844475 19194.6 3.47488e+05

506.01 16.8318314724 6.830106468 93033.4 3.46985e+05

507.012 17.0103861866 3.37690929 286.135 3.46302e+05

508.014 17.3425853696 1.180803005 7.22751 3.45620e+05

509.016 16.9917364213 1.485658775 12.0437 3.44941e+05

510.018 16.5362232838 6.632794597 66850.1 3.44396e+05

511.02 16.8202800231 6.516811097 55046.4 3.43829e+05

512.022 17.0616434422 2.69305952 91.0116 3.43158e+05

513.024 17.1189014748 3.081578053 174.473 3.42489e+05

514.026 16.3461179357 4.516441158 1929.91 3.41827e+05

515.028 16.8465010686 3.705985874 496.549 3.41164e+05

516.03 16.6537840431 8.876359415 2.86556e+06 3.46056e+05

517.032 17.058696243 2.82497157 113.516 3.45387e+05

518.034 16.5909255592 7.828147375 495080 3.45676e+05

519.036 16.6443489134 5.119276942 5297.57 3.45020e+05

520.038 17.0751551766 3.625061191 433.603 3.44358e+05

521.04 16.9215802307 4.988658728 4256.54 3.43705e+05

522.042 16.8430928353 3.750446037 534.94 3.43047e+05

523.044 17.1867544242 1.75114 18.7883 3.42392e+05

524.046 16.9723028958 0.6962265587 3.2098 3.41738e+05

525.048 17.1331587294 1.684831926 16.8132 3.41087e+05

526.05 16.6174221297 7.927887133 585103 3.41551e+05

527.052 16.764670562 2.12180431 34.9567 3.40903e+05

528.054 16.5701294184 2.658621983 85.9103 3.40258e+05

529.056 16.3192248411 7.595259275 335165 3.40248e+05

530.058 16.3119326219 6.342597284 41114.5 3.39684e+05

531.06 16.1515547595 8.787532181 2.4694e+06 3.43694e+05

532.062 16.5059619557 6.076220022 26315.8 3.43098e+05

533.064 16.1358815913 7.859583791 521848 3.43433e+05

534.066 16.2680587477 5.2620805 6729.16 3.42803e+05

535.068 16.2391604292 5.436421844 9011.3 3.42179e+05

536.07 16.3749293421 4.583422342 2159.05 3.41544e+05

537.072 16.1308885069 5.749760246 15231 3.40937e+05

538.074 16.2126577996 5.393949522 8392.48 3.40319e+05

539.076 16.2892882764 10.34516189 3.35511e+07 4.01934e+05

540.078 16.6048662391 6.738413342 79787.7 4.01338e+05

541.08 17.269338407 2.482295379 63.9402 4.00596e+05

542.082 16.8534368 5.290083611 7052.32 3.99870e+05

543.084 16.8191553121 5.376876376 8155.87 3.99148e+05

544.086 16.9764606884 5.348271291 7774.3 3.98429e+05

545.088 16.346927874 9.424545924 7.17784e+06 4.10868e+05

546.09 16.1100867277 9.196422521 4.89827e+06 4.19087e+05

547.092 16.4600942201 6.786131175 86426.9 4.18479e+05

548.094 16.4862702584 5.182869536 5893.02 4.17726e+05

549.096 16.2919677459 8.131750084 823256 4.18464e+05

550.098 16.1025536749 7.233108204 182729 4.18036e+05

551.1 16.3113072895 6.394851507 44875.4 4.17359e+05

552.102 16.941333922 3.267787185 238.336 4.16603e+05

553.104 16.8834811643 4.471464642 1789.86 4.15853e+05

554.106 16.0795765148 10.85766656 7.91651e+07 5.58000e+05

555.108 16.2910155983 8.118122325 804676 5.58444e+05

556.11 16.5810436797 8.976554056 3.3892e+06 5.63535e+05

557.112 16.5636834583 7.648816181 366622 5.63182e+05

558.114 16.7517165469 5.615119207 12155.8 5.62194e+05

559.116 16.4169295056 9.065240201 3.93199e+06 5.68223e+05

560.118 16.2926353912 6.585391052 61747.3 5.67318e+05

561.12 16.4906571611 7.851109359 514493 5.67224e+05

562.122 17.1575426465 2.514279118 67.4592 5.66215e+05

563.124 16.7087613145 5.320686435 7423.25 5.65222e+05

564.126 16.7947294886 2.421778538 57.7764 5.64220e+05

565.128 16.807558442 3.142470591 193.208 5.63222e+05

566.13 17.0167625053 2.722611625 95.6302 5.62227e+05

567.132 16.1977326341 6.522790873 55600.5 5.61333e+05

568.134 16.4909462352 5.300079852 7171.4 5.60358e+05

569.136 16.4635630723 9.954242217 1.74312e+07 5.90008e+05

570.138 16.137158128 7.37278403 230896 5.89378e+05

571.14 16.3421718325 4.163570046 1068.65 5.88347e+05

572.142 16.129823227 7.700954751 400081 5.88018e+05

573.144 16.0852757867 6.519697186 55313.1 5.87089e+05

574.146 16.1995155094 9.663472767 1.07104e+07 6.04725e+05

575.148 16.1417176387 8.538895249 1.62823e+06 6.06505e+05

576.15 16.2095744961 7.099181497 146009 6.05706e+05

577.152 16.3704833521 8.06961832 741884 6.05942e+05

578.154 16.8179465299 5.029131702 4555.12 6.04901e+05

579.156 16.4697014323 8.341223114 1.16928e+06 6.05876e+05

580.158 16.35013918 7.396442472 240230 6.05245e+05

581.16 16.2574655846 4.345225466 1448.72 6.04206e+05

582.162 16.3652040802 6.464056935 50390.9 6.03255e+05

583.164 16.6843837004 5.207635108 6142.62 6.02230e+05

584.166 16.5541314884 5.049513435 4713.31 6.01207e+05

585.168 16.3987865688 5.939194934 20918.7 6.00215e+05

586.17 16.5610793124 6.364698615 42665.1 5.99264e+05

587.172 16.2377026927 10.24769288 2.84972e+07 6.46790e+05

588.174 16.4913479176 5.1870029 5933.96 6.45700e+05

589.176 16.2479683862 7.72791534 418563 6.45315e+05

590.178 16.0404085778 10.39608636 3.65386e+07 7.06151e+05

591.18 16.4194043568 5.679241382 13534.1 7.04979e+05

592.182 16.3790162135 6.615266449 64915.9 7.03898e+05

593.184 16.6650805562 6.704038616 75323.3 7.02838e+05

594.186 16.306089293 6.572680454 60446.6 7.01756e+05

595.188 16.234429743 7.687080639 390890 7.01234e+05

596.19 16.0868101109 8.659225322 1.99183e+06 7.03399e+05

597.192 16.2282948243 5.902759346 19680.2 7.02254e+05

598.194 16.1856662565 9.014606034 3.61225e+06 7.07120e+05

599.196 16.4260268293 13.47980388 6.3979e+09 1.13869e+07

600.198 17.0051724837 4.743200377 2821.6 1.13679e+07

601.2 16.5091401653 4.492841578 1855.11 1.13490e+07

602.202 16.7047641527 5.357961057 7901.51 1.13302e+07

603.204 16.3026904594 5.367192082 8024.64 1.13114e+07

604.206 16.4457481513 4.246876222 1228.68 1.12927e+07

605.208 16.5326662174 5.972393019 22114.9 1.12741e+07

606.21 16.7903809075 4.212072241 1159.1 1.12555e+07

607.212 17.131312078 3.101397459 180.363 1.12369e+07

608.214 16.6848524993 6.238977822 34563.3 1.12185e+07

609.216 16.4267662771 5.466097334 9470.55 1.12001e+07

610.218 16.2648521472 8.074457454 747922 1.11829e+07

611.22 16.155133339 8.762716639 2.36886e+06 1.11685e+07

612.222 16.5409578821 2.69158104 90.7865 1.11503e+07

613.224 16.267109332 5.89304307 19362.5 1.11321e+07

614.226 16.9776416801 2.833435171 115.137 1.11140e+07

615.228 16.2118299809 6.658037006 69737.3 1.10960e+07

616.23 16.2346876751 5.978601375 22346.1 1.10780e+07

617.232 16.0932795732 8.531728857 1.60881e+06 1.10627e+07

618.234 16.2824506864 6.430709852 47653.4 1.10449e+07

619.236 16.3395873911 6.307228586 38749.5 1.10271e+07

620.238 16.2320664909 7.480485898 276545 1.10098e+07

621.24 16.1780567228 10.47124815 4.14409e+07 1.10588e+07

622.242 16.35893083 4.503141265 1887.39 1.10410e+07

623.244 16.4087471786 6.384188711 44081 1.10233e+07

624.246 16.5850180927 4.258576915 1253 1.10057e+07

625.248 16.0133287728 9.768136985 1.27627e+07 1.10085e+07

626.25 16.1657017333 7.973740205 631813 1.09919e+07

627.252 16.3021988012 7.112131037 149211 1.09746e+07

628.254 16.3909362096 4.312291649 1370.96 1.09571e+07

629.256 16.3098070135 4.884770109 3576.7 1.09397e+07

630.258 16.6556639716 2.529499292 69.2011 1.09224e+07

631.26 16.9136826241 2.691760081 90.8138 1.09050e+07

632.262 16.9047937837 5.471162132 9551.23 1.08878e+07

633.264 16.5335496837 3.660867858 460.405 1.08706e+07

634.266 16.2699828111 7.155303674 160401 1.08537e+07

635.268 16.9595999718 3.559327986 388.395 1.08366e+07

636.27 17.1962453765 3.549810278 382.252 1.08196e+07

637.272 17.0692675628 3.689447078 482.982 1.08026e+07

638.274 16.6882331331 7.345103742 220435 1.07860e+07

639.276 16.8031480617 5.355345064 7866.96 1.07691e+07

640.278 16.5052769491 4.672423894 2506.16 1.07523e+07

641.28 16.9927276208 2.929431048 135.222 1.07355e+07

642.282 16.6206245333 7.231443492 182220 1.07191e+07

643.284 16.4856780051 4.818947181 3203.3 1.07024e+07

644.286 16.7266233064 6.684649909 72916.4 1.06859e+07

645.288 16.9581236166 5.206813133 6134.17 1.06694e+07

646.29 16.3160666858 7.926370493 583618 1.06538e+07

647.292 16.2995710451 8.811740329 2.57159e+06 1.06413e+07

648.294 16.3502066867 9.551715815 8.88188e+06 1.06386e+07

649.296 16.1006788469 7.270452593 194524 1.06225e+07

650.298 16.6228216781 6.7010764 74950.5 1.06062e+07

651.3 16.8988620826 3.801357963 582.561 1.05900e+07

652.302 17.1280698397 6.025555346 24174.6 1.05737e+07

653.304 17.063341977 5.578202732 11426.9 1.05576e+07

654.306 16.2797430375 4.977561389 4178.15 1.05414e+07

655.308 16.2976228947 9.760060404 1.25912e+07 1.05446e+07

656.31 16.626999083 8.484502036 1.48644e+06 1.05308e+07

657.312 16.5639126936 5.342657605 7701.54 1.05147e+07

658.314 16.2223703921 10.83314466 7.59793e+07 1.06142e+07

659.316 16.3843120128 12.57980519 1.41685e+09 1.27481e+07

660.318 16.0724861593 10.28031818 3.00978e+07 1.27744e+07

661.32 16.2360195573 10.17772041 2.53454e+07 1.27934e+07

662.322 16.3416541204 7.613340774 345471 1.27746e+07

663.324 16.2842156696 8.129507914 820169 1.27566e+07

664.326 16.2018349037 5.976313442 22260.6 1.27374e+07

665.328 16.7637900248 6.811645001 90200.5 1.27184e+07

666.33 16.9967092304 4.415168689 1628.79 1.26993e+07

667.332 16.960782625 3.367024335 281.436 1.26803e+07

668.334 17.1356437513 3.186167369 207.881 1.26613e+07

669.336 16.1792886596 7.615091139 346486 1.26429e+07

670.338 16.1137534914 8.410415572 1.31296e+06 1.26260e+07

671.34 16.2701103195 7.885158208 544689 1.26080e+07

672.342 16.1294131784 7.59552646 335315 1.25897e+07

673.344 16.2653551023 7.299805721 204328 1.25713e+07

674.346 16.4446999716 8.166642403 872805 1.25539e+07

675.348 16.6342022926 3.107387872 182.182 1.25353e+07

676.35 16.236452523 7.736017771 424282 1.25174e+07

677.352 16.6842456447 6.784377166 86173.3 1.24991e+07

678.354 16.6271545371 8.171457387 879873 1.24819e+07

679.356 16.8702722004 7.574987979 323975 1.24640e+07

680.358 17.2083077528 3.710405901 500.239 1.24457e+07

681.36 16.3485799547 7.253671445 189133 1.24277e+07

682.362 16.3320965419 6.822656092 91879.6 1.24096e+07

683.364 16.23275873 10.25642915 2.89172e+07 1.24338e+07

684.366 16.0129361179 10.96765993 9.51809e+07 1.25547e+07

685.368 16.1270245696 10.62656823 5.3755e+07 1.26149e+07

686.37 16.2974500714 8.808509357 2.55771e+06 1.26002e+07

687.372 16.5534485524 10.56882822 4.87995e+07 1.26529e+07

688.374 16.0314611404 11.17029493 1.33647e+08 1.28288e+07

689.376 16.1600415414 6.028107833 24278.2 1.28102e+07

690.378 16.2165814515 6.756152599 82194.1 1.27918e+07

691.38 16.3242755979 3.887999336 673.55 1.27732e+07

692.382 16.7642391555 4.294954697 1331.72 1.27548e+07

693.384 16.2098066993 6.050605121 25210.5 1.27364e+07

694.386 16.6111086837 2.887371145 126.023 1.27181e+07

695.388 16.393321297 4.461039591 1758.87 1.26998e+07

696.39 16.5280728054 4.058035088 895.497 1.26815e+07

697.392 16.1825965274 7.727838139 418509 1.26639e+07

698.394 16.4203935927 5.462614579 9415.46 1.26458e+07

699.396 16.8848543561 4.560243841 2076.83 1.26277e+07

700.398 16.7534793861 5.161946736 5690.06 1.26097e+07

701.4 16.962073386 4.363853265 1494.63 1.25917e+07

702.402 16.8580939109 3.119667403 185.968 1.25738e+07

703.404 16.571284903 6.622058361 65658.7 1.25560e+07

704.406 16.0672340374 7.885931364 545395 1.25389e+07

705.408 16.185096512 7.693737643 395273 1.25217e+07

706.41 16.836530851 2.690561078 90.6316 1.25039e+07

707.412 16.0899820694 8.812230176 2.5737e+06 1.24899e+07

708.414 16.3318402438 5.890385516 19276.5 1.24723e+07

709.416 16.1004661973 8.831576931 2.65847e+06 1.24584e+07

710.418 16.5238832441 8.876188088 2.86474e+06 1.24449e+07

711.42 16.4850974659 5.759579553 15483.6 1.24275e+07

712.422 16.6449729614 4.6637924 2470.18 1.24100e+07

713.424 16.1472250174 7.663570945 375796 1.23931e+07

714.426 16.2219049003 7.104403422 147292 1.23760e+07

715.428 16.4279939215 5.173675715 5802.96 1.23587e+07

716.43 16.2692904381 9.446752983 7.44987e+06 1.23518e+07

717.432 16.1839276163 7.95603202 613347 1.23354e+07

718.434 16.2739260206 7.724858274 416425 1.23188e+07

719.436 16.1057723064 9.022673198 3.6614e+06 1.23068e+07

720.438 16.3478570084 2.799199324 108.72 1.22897e+07

721.44 16.7220767506 4.510934279 1912.19 1.22727e+07

722.442 16.4238979422 5.908893326 19883.5 1.22557e+07

723.444 16.782264713 3.535286592 373.065 1.22387e+07

724.446 16.7396670294 4.175363298 1089.97 1.22218e+07

725.448 16.7144845051 4.172461008 1084.69 1.22050e+07

726.45 16.2997852908 5.193598076 5999.88 1.21882e+07

727.452 17.0650836141 2.159576004 37.2399 1.21714e+07

728.454 16.6494358447 6.060392768 25627.3 1.21547e+07

729.456 16.4858231149 6.335689954 40641.5 1.21381e+07

730.458 16.918762643 2.808338445 110.397 1.21215e+07

731.46 17.1142472789 3.019305666 157.191 1.21049e+07

732.462 16.8528164516 6.974635654 118516 1.20885e+07

733.464 17.0574718452 2.601347906 78.0513 1.20720e+07

734.466 16.8006202057 4.405770141 1603.35 1.20556e+07

735.468 16.4573921733 7.249009984 187662 1.20394e+07

736.47 16.8616543867 4.572211729 2118.89 1.20231e+07

737.472 16.9062096735 3.766022731 549.081 1.20068e+07

738.474 16.9934045096 3.508512897 356.704 1.19905e+07

739.476 16.2821022587 5.282751625 6966.24 1.19743e+07

740.478 16.2879793641 3.833389501 614.671 1.19581e+07

741.48 16.2117029461 6.317000723 39389 1.19420e+07

742.482 16.5532233474 3.261103973 235.683 1.19259e+07

743.484 16.4019956946 5.738592006 14948.7 1.19099e+07

744.486 16.2975842483 7.001713123 124016 1.18941e+07

745.488 16.3351785814 3.251126318 231.776 1.18781e+07

746.49 16.5368951295 6.839427905 94497.5 1.18623e+07

747.492 16.3285091888 5.651070458 12910.3 1.18464e+07

748.494 16.6746594023 4.963421586 4080.35 1.18306e+07

749.496 16.4314130914 4.628112275 2326.88 1.18148e+07

750.498 16.5288854414 7.053256633 135199 1.17992e+07

751.5 16.8574275365 4.884921383 3577.6 1.17835e+07

752.502 16.5416204254 7.596365732 335786 1.17683e+07

753.504 16.344129974 6.605583458 63871.5 1.17528e+07

754.506 16.2823221331 5.575461297 11374.5 1.17372e+07

755.508 16.1505956254 7.254752076 189475 1.17219e+07

756.51 16.3072971896 8.320022038 1.12848e+06 1.17079e+07

757.512 16.7681754755 2.872830261 122.991 1.16924e+07

758.514 16.3125077287 5.824632075 17266.1 1.16770e+07

759.516 16.4878046854 6.267352438 36245.8 1.16617e+07

760.518 16.7716830274 7.584924403 329412 1.16468e+07

761.52 16.7765932427 6.695791042 74289.9 1.16316e+07

762.522 16.3733682041 8.008696528 669912 1.16172e+07

763.524 16.3422347061 6.795362146 87773.6 1.16021e+07

764.526 16.6648917615 2.2773378 45.3603 1.15869e+07

765.528 16.2510564269 9.744188993 1.22609e+07 1.15878e+07

766.53 16.7999919426 7.3227028 212317 1.15729e+07

767.532 16.6853102669 6.297563207 38127.2 1.15579e+07

768.534 16.5996844229 9.235082107 5.22596e+06 1.15496e+07

769.536 16.2057631486 8.290917277 1.07479e+06 1.15360e+07

770.538 16.7268318436 3.813248826 594.281 1.15210e+07

771.54 16.239173201 8.381672018 1.25125e+06 1.15077e+07

772.542 16.3981035627 9.696042451 1.13109e+07 1.15075e+07

773.544 16.1485972365 6.834738987 93758.2 1.14927e+07

774.546 16.6531608954 6.050112517 25189.7 1.14779e+07

775.548 16.6760298266 7.985097442 643948 1.14639e+07

776.55 16.6804314084 5.553151509 10957.3 1.14491e+07

777.552 16.539855587 9.129126524 4.3761e+06 1.14400e+07

778.554 16.6342500041 7.256620362 190069 1.14256e+07

779.556 16.6409882718 3.330735847 264.839 1.14109e+07

780.558 16.9531602133 4.844089379 3341.09 1.13963e+07

781.56 16.2837611462 5.519319841 10353.6 1.13817e+07

782.562 16.7595182826 6.114817502 28073.3 1.13672e+07

783.564 16.9944081445 6.053030679 25313.2 1.13527e+07

784.566 16.9328605875 4.467467285 1777.91 1.13382e+07

785.568 17.2268694286 2.363474225 52.4006 1.13238e+07

786.57 17.1295572758 1.67527293 16.5461 1.13094e+07

787.572 17.1906387234 3.156991086 197.965 1.12950e+07

788.574 17.0978784764 2.201917462 39.977 1.12807e+07

789.576 17.302059878 1.439831763 11.1538 1.12664e+07

790.578 17.0141993191 4.567444527 2102.03 1.12521e+07

791.58 16.4722369351 8.243835019 993281 1.12391e+07

792.582 17.0629275463 5.047471784 4697.22 1.12250e+07

793.584 16.8031797887 8.926417474 3.11619e+06 1.12147e+07

794.586 16.788632348 4.439667168 1697.02 1.12006e+07

795.588 16.2581967918 10.96936771 9.54535e+07 1.13066e+07

796.59 16.6849577795 4.620054803 2295.68 1.12924e+07

797.592 16.6030837259 4.52564587 1959.9 1.12782e+07

798.594 16.6132943437 2.410297777 56.6759 1.12641e+07

799.596 16.52201316 6.22746569 33903.2 1.12500e+07

800.598 17.064570582 3.121016479 186.389 1.12360e+07

801.6 16.3171287298 8.929601486 3.13286e+06 1.12259e+07

802.602 16.2570668691 10.62938262 5.4009e+07 1.12792e+07

803.604 16.1816856155 4.621719245 2302.09 1.12652e+07

804.606 16.4654257529 8.437164016 1.37313e+06 1.12529e+07

805.608 16.7169995238 3.690134712 483.538 1.12389e+07

806.61 16.534028503 5.15276779 5603.25 1.12249e+07

807.612 16.3160568517 6.438149878 48250.9 1.12111e+07

808.614 16.3435676648 7.819569905 488018 1.11978e+07

809.616 16.6430468271 5.759743923 15487.9 1.11840e+07

810.618 16.1057143118 8.457135085 1.41984e+06 1.11719e+07

811.62 16.1476159989 9.811681604 1.37284e+07 1.11751e+07

812.622 16.5977560321 7.165680422 163214 1.11615e+07

813.624 16.4393904144 6.018571483 23893.4 1.11478e+07

814.626 16.2501560959 7.979230148 637650 1.11349e+07

815.628 16.6781303192 7.88714539 546505 1.11219e+07

816.63 16.786150097 9.246467907 5.32659e+06 1.11148e+07

817.632 16.7831953061 4.431799275 1674.8 1.11012e+07

818.634 16.5925082506 5.804393825 16690.6 1.10877e+07

819.636 16.6192597829 3.845577128 627.349 1.10741e+07

820.638 16.31655289 5.944902716 21119.7 1.10607e+07

821.64 16.0876413455 11.13829787 1.26672e+08 1.12015e+07

822.642 15.9775398608 10.57659373 4.94384e+07 1.12480e+07

823.644 16.2719192447 6.952731063 114247 1.12345e+07

824.646 16.4051600364 6.224774594 33750.8 1.12209e+07

825.648 16.2899705679 6.62575149 66066.1 1.12073e+07

826.65 16.142124204 12.28703907 8.67655e+08 1.22442e+07

827.652 16.1666511317 8.337217063 1.16146e+06 1.22308e+07

828.654 16.3587558429 2.72995684 96.814 1.22160e+07

829.656 16.3417752602 1.218935118 7.70421 1.22013e+07

830.658 16.4685397009 0.7115723359 3.29338 1.21866e+07

831.66 16.3691583767 1.246620683 8.06991 1.21719e+07

832.662 16.3560462858 1.452724002 11.3973 1.21573e+07

833.664 16.3527429875 1.382667404 10.1353 1.21427e+07

834.666 16.6045853461 0.7698957168 3.63136 1.21282e+07

835.668 16.3877032719 1.865195986 22.7435 1.21136e+07

836.67 16.3144775539 2.217543839 41.0372 1.20991e+07

837.672 16.6191492979 1.138881775 6.7374 1.20847e+07

838.674 16.5951858529 0.343666016 1.77829 1.20703e+07

839.676 16.5539800551 0.4994983395 2.30869 1.20559e+07

840.678 16.4470611259 0.8844121752 4.39922 1.20415e+07

841.68 16.3039301981 1.790582336 20.0715 1.20272e+07

842.682 16.496901565 2.027706043 29.8592 1.20129e+07

843.684 16.353492914 2.753842879 100.766 1.19987e+07

844.686 16.5707628112 0.7755716521 3.66605 1.19845e+07

845.688 16.5255058691 1.235818035 7.9252 1.19703e+07

846.69 16.5999878057 0.9681653161 5.06178 1.19561e+07

847.692 16.3115518995 2.367414324 52.7476 1.19420e+07

848.694 16.5437128757 1.226191658 7.79843 1.19279e+07

849.696 16.645526812 1.04096392 5.71822 1.19139e+07

850.698 16.4114989236 2.519262317 68.0246 1.18999e+07

851.7 16.4410187376 2.592487847 76.9015 1.18859e+07

852.702 16.4467026947 2.548393116 71.4262 1.18719e+07

853.704 16.4632788858 1.650511136 15.8739 1.18580e+07

854.706 16.5770368875 1.426527841 10.908 1.18441e+07

855.708 16.625435258 1.306649554 8.92354 1.18303e+07

856.71 16.4061154938 1.927297642 25.2368 1.18164e+07

857.712 16.322634169 2.952929741 140.651 1.18027e+07

858.714 16.3778228772 2.211466038 40.6215 1.17889e+07

859.716 16.4559473587 2.516765651 67.7407 1.17752e+07

860.718 16.3483475483 1.722945495 17.9216 1.17615e+07

861.72 16.7134841964 1.193997386 7.38902 1.17478e+07

862.722 16.2504641321 2.530851035 69.358 1.17342e+07

863.724 16.4542214775 1.79277009 20.1452 1.17206e+07

864.726 16.4403240352 2.848835008 118.146 1.17070e+07

865.728 16.7244541218 1.327577408 9.2419 1.16935e+07

866.73 16.4575322954 2.166574137 37.679 1.16800e+07

867.732 16.4090599339 3.081325333 174.4 1.16665e+07

868.734 16.3726311491 2.949915084 139.942 1.16531e+07

869.736 16.4468998822 2.058415959 31.4353 1.16397e+07

870.738 16.6490972447 2.241452996 42.714 1.16263e+07

871.74 16.3972178282 3.422415464 308.799 1.16130e+07

872.742 16.3591300866 2.727746583 96.4563 1.15996e+07

873.744 16.6518221005 1.624673869 15.2015 1.15863e+07

874.746 16.7303042202 0.8488479448 4.14481 1.15731e+07

875.748 16.2731380658 3.327615303 263.458 1.15599e+07

876.75 16.2179204046 3.600098752 415.846 1.15467e+07

877.752 16.7156112433 0.9438339902 4.85963 1.15335e+07

878.754 16.4072510282 3.81489442 595.921 1.15204e+07

879.756 16.7352661781 1.696704827 17.1509 1.15073e+07

880.758 16.63401079 1.390046422 10.2614 1.14942e+07

881.76 16.3234849449 4.285571393 1310.96 1.14811e+07

882.762 16.4538473382 2.119025411 34.7944 1.14681e+07

883.764 16.3084818584 3.628032327 435.766 1.14551e+07

884.766 16.7874199657 1.657207919 16.053 1.14422e+07

885.768 16.2327380571 3.391022403 292.98 1.14292e+07

886.77 16.4875638805 1.814813333 20.9029 1.14163e+07

887.772 16.6301733765 1.619149351 15.0615 1.14035e+07

888.774 16.6619552204 2.233570099 42.1537 1.13906e+07

889.776 16.3697924768 3.704145639 495.02 1.13778e+07

890.778 16.5307406105 1.519869841 12.754 1.13650e+07

891.78 16.430086792 3.689040519 482.653 1.13523e+07

892.782 16.2988181736 2.619262379 80.4289 1.13396e+07

893.784 16.2763004174 3.713413422 502.765 1.13269e+07

894.786 16.7098975523 2.457838972 61.3738 1.13142e+07

895.788 16.5053482973 1.004100387 5.37582 1.13015e+07

896.79 16.2932518758 4.444806661 1711.69 1.12889e+07

897.792 16.8294112346 1.197239437 7.42926 1.12764e+07

898.794 16.2954389593 1.659160108 16.1055 1.12638e+07

899.796 16.8317704605 0.977441142 5.14104 1.12513e+07

900.798 16.6493434313 2.109684664 34.2542 1.12388e+07

901.8 16.8161283137 1.09582649 6.26861 1.12263e+07

902.802 16.486883231 1.112956217 6.45108 1.12138e+07

903.804 16.6528328096 2.600111535 77.8899 1.12014e+07

904.806 16.5344496662 2.909500955 130.783 1.11890e+07

905.808 16.5649649062 3.881796574 666.588 1.11767e+07

906.81 16.7812215556 3.126264233 188.034 1.11643e+07

907.812 16.2843219368 4.189127193 1115.39 1.11520e+07

908.814 16.9072265274 1.407311372 10.5625 1.11397e+07

909.816 16.4992316334 2.371296893 53.0918 1.11275e+07

910.818 16.2850059516 3.602265315 417.358 1.11153e+07

911.82 16.5275185185 3.287215943 246.22 1.11031e+07

912.822 16.7181786046 1.072193099 6.02531 1.10909e+07

913.824 16.5000480828 3.987969605 796.332 1.10787e+07

914.826 16.5118754084 2.590590344 76.6575 1.10666e+07

915.828 16.6943438512 2.099253926 33.6609 1.10545e+07

916.83 16.6815618384 2.4877234 64.5242 1.10425e+07

917.832 16.546298405 2.446023954 60.1711 1.10304e+07

918.834 16.6418647405 3.243123604 228.69 1.10184e+07

919.836 16.8983609042 1.137289248 6.71946 1.10064e+07

920.838 16.6651173957 2.352692106 51.4627 1.09944e+07

921.84 16.3806825778 2.636302802 82.7577 1.09825e+07

922.842 16.6535649465 3.836220258 617.593 1.09706e+07

923.844 16.560347565 3.491807529 346.861 1.09587e+07

924.846 16.624323241 3.145825552 194.297 1.09469e+07

925.848 16.3823846807 3.757005508 540.85 1.09350e+07

926.85 16.9746553277 0.7725555409 3.64758 1.09232e+07

927.852 16.6977214238 3.357041696 276.77 1.09114e+07

928.854 16.6863924445 3.599166914 415.198 1.08997e+07

929.856 16.3457538732 4.220110108 1174.81 1.08879e+07

930.858 16.7320857216 3.335434719 266.932 1.08762e+07

931.86 16.5319944509 2.82207883 112.968 1.08645e+07

932.862 16.450721235 1.382395824 10.1307 1.08529e+07

933.864 16.3705502774 3.663104176 462.133 1.08413e+07

934.866 16.6659752484 1.7589099 19.0344 1.08297e+07

935.868 16.5880014524 1.093511834 6.24436 1.08181e+07

936.87 16.8558562743 0.8992065444 4.5096 1.08065e+07

937.872 16.4671772106 1.793411898 20.1668 1.07950e+07

938.874 17.0103620686 0.7317743521 3.40673 1.07835e+07

939.876 16.6432910047 1.878089606 23.2401 1.07720e+07

940.878 16.8545415073 2.046066475 30.7918 1.07605e+07

941.88 16.2945509271 3.213738684 217.706 1.07491e+07

942.882 16.5980170715 3.843933052 625.624 1.07377e+07

943.884 16.1874778219 4.479652308 1814.57 1.07263e+07

944.886 16.3494127847 4.405655073 1603.04 1.07149e+07

945.888 16.8304043356 1.878423206 23.2531 1.07036e+07

946.89 16.3401608008 5.862467099 18395.8 1.06923e+07

947.892 16.3719690466 5.268905232 6806.52 1.06810e+07

948.894 16.2351989787 3.371427979 283.52 1.06698e+07

949.896 16.2496911857 4.444654851 1711.26 1.06585e+07

950.898 16.3203733512 3.706958558 497.358 1.06473e+07

951.9 16.6514828966 4.314367611 1375.74 1.06361e+07

952.902 16.3411801352 4.849298066 3370.37 1.06249e+07

953.904 16.8202011865 3.075048549 172.576 1.06138e+07

954.906 16.4809723399 1.707267516 17.4571 1.06027e+07

955.908 16.3094476385 5.607048715 11992.6 1.05916e+07

956.91 16.572873003 3.67499831 471.433 1.05805e+07

957.912 16.2272850084 5.076729729 4933.16 1.05694e+07

958.914 16.4743494628 3.437887681 316.906 1.05584e+07

959.916 16.2951568312 4.862870288 3447.87 1.05474e+07

960.918 16.5032140385 5.424043288 8826.37 1.05364e+07

961.92 16.3474246434 4.268389591 1273.76 1.05255e+07

962.922 16.5982907655 3.701844364 493.116 1.05145e+07

963.924 16.7817809215 1.388049441 10.2271 1.05036e+07

964.926 16.6877214341 2.093493187 33.3377 1.04927e+07

965.928 16.4127893909 2.884820131 125.486 1.04818e+07

966.93 16.797730817 1.583100089 14.179 1.04710e+07

967.932 16.6889060869 1.236370379 7.93253 1.04601e+07

968.934 16.5021749217 3.128073415 188.605 1.04493e+07

969.936 16.6611308248 3.600851706 416.371 1.04386e+07

970.938 16.6026367659 3.362485221 279.305 1.04278e+07

971.94 16.3238129564 2.551141006 71.7558 1.04171e+07

972.942 16.5785750672 2.097261364 33.5488 1.04063e+07

973.944 16.5524282436 3.727775468 515.007 1.03956e+07

974.946 16.9471049707 1.406492156 10.548 1.03850e+07

975.948 16.9038883302 1.898947295 24.0664 1.03743e+07

976.95 16.3258839746 4.891779068 3618.93 1.03637e+07

977.952 16.5596685071 2.874809878 123.399 1.03531e+07

978.954 16.6711735312 4.516948587 1931.55 1.03425e+07

979.956 16.6417908002 4.17833501 1095.41 1.03319e+07

980.958 16.9406501458 2.281958159 45.7127 1.03214e+07

981.96 16.802534514 3.897806635 684.706 1.03109e+07

982.962 16.9380681688 1.940502864 25.8013 1.03004e+07

983.964 16.8999301459 1.348880262 9.57764 1.02899e+07

984.966 16.4459171034 4.320659149 1390.31 1.02794e+07

985.968 16.8630028815 2.339336561 50.3242 1.02690e+07

986.97 16.5497934144 2.405153252 56.1896 1.02586e+07

987.972 16.39682076 3.065030627 169.704 1.02482e+07

988.974 16.3178179594 3.297511487 250.503 1.02378e+07

989.976 16.1930998966 4.466353396 1774.6 1.02275e+07

990.978 16.520880707 3.617260075 427.974 1.02171e+07

991.98 16.3391963839 3.734841349 521.138 1.02068e+07

992.982 16.4275792947 3.311141642 256.288 1.01966e+07

993.984 16.4391423403 4.57630588 2133.47 1.01863e+07

994.986 16.6623838123 2.703746608 92.6555 1.01760e+07

995.988 16.3574700415 4.279547292 1297.79 1.01658e+07

996.99 16.5539382458 1.219751442 7.71476 1.01556e+07

997.992 16.799950696 2.773367734 104.116 1.01454e+07

998.994 16.8364604357 1.287442394 8.64101 1.01353e+07

999.996 17.0449826959 0.6132025717 2.79307 1.01251e+07

1000.998 16.77691074 2.15137048 36.7315 1.01150e+07

1002 17.1436269899 0.5138045693 2.36468 1.01049e+07

1003.002 16.9682603976 1.665954053 16.2899 1.00948e+07

1004.004 16.8682117939 2.326940175 49.2901 1.00847e+07

1005.006 16.8447056591 1.085783721 6.16404 1.00747e+07

1006.008 16.7924023767 2.806863528 110.125 1.00647e+07

1007.01 16.8655909433 2.498711054 65.7228 1.00547e+07

1008.012 17.0062493868 0.9032496672 4.54025 1.00447e+07

1009.014 17.1033982327 1.069094767 5.99412 1.00347e+07

1010.016 16.7721940815 4.23361199 1201.68 1.00248e+07

1011.018 16.660157014 4.025035054 847.34 1.00148e+07

1012.02 16.56592312 1.304379661 8.88968 1.00049e+07

1013.022 16.3726348696 4.577573837 2138 9.99505e+06

1014.024 16.8733023927 2.3005376 47.1577 9.98518e+06

1015.026 16.9907507124 1.71783055 17.7687 9.97533e+06

1016.028 16.7252537813 3.094911116 178.414 9.96550e+06

1017.03 16.986508501 0.8782081681 4.35374 9.95570e+06

1018.032 16.9322249223 2.366067876 52.6288 9.94591e+06

1019.034 16.7762620714 2.738250847 98.1684 9.93614e+06

1020.036 16.6199304578 4.171325569 1082.63 9.92639e+06

1021.038 17.1459020765 0.437198393 2.07991 9.91666e+06

1022.04 16.8504593503 2.352621416 51.4566 9.90694e+06

1023.042 16.8358033429 1.986830836 27.8832 9.89725e+06

1024.044 17.0970207035 0.7002333347 3.23142 9.88757e+06

1025.046 17.1519403871 0.978504524 5.1502 9.87792e+06

1026.048 17.1152545251 1.574769945 13.9825 9.86828e+06

1027.05 17.1086600189 2.07996795 32.5909 9.85866e+06

1028.052 17.0536000296 2.621503406 80.7314 9.84906e+06

1029.054 16.86678258 3.804445548 585.582 9.83948e+06

1030.056 17.1191716248 1.465048708 11.635 9.82992e+06

1031.058 17.0207275264 2.988450204 149.273 9.82038e+06

1032.06 16.405404871 3.963609173 764.492 9.81085e+06

1033.062 16.7783611039 2.146114974 36.4096 9.80135e+06

1034.064 16.7570757542 2.40552321 56.2245 9.79186e+06

1035.066 17.0420545652 2.936007655 136.72 9.78239e+06

1036.068 17.0276078986 2.233104355 42.1209 9.77294e+06

1037.07 16.3975836404 3.101854615 180.501 9.76350e+06

1038.072 16.4631889293 4.144089886 1034.35 9.75409e+06

1039.074 16.4401651074 4.622082296 2303.49 9.74470e+06

1040.076 16.1638014593 5.51945491 10356 9.73533e+06

1041.078 16.5778557765 4.235169188 1204.82 9.72597e+06

1042.08 16.365109586 3.907242593 695.614 9.71662e+06

1043.082 16.6432902684 2.196823952 39.6374 9.70730e+06

1044.084 16.4637380506 3.773991146 556.459 9.69799e+06

1045.086 16.7124241766 3.098055983 179.356 9.68870e+06

1046.088 16.9211632271 3.437451126 316.675 9.67943e+06

1047.09 16.4617876364 2.923183488 133.815 9.67018e+06

1048.092 16.5431069698 3.917945479 708.197 9.66094e+06

1049.094 16.4030608588 5.605676598 11965 9.65174e+06

1050.096 16.4039634358 3.33603438 267.2 9.64254e+06

1051.098 16.3815536435 4.64515845 2394.27 9.63335e+06

1052.1 16.3057775467 6.545992165 57803.9 9.62424e+06

1053.102 16.3298195068 4.682538907 2548.98 9.61510e+06

1054.104 16.7693120802 4.342566767 1442.28 9.60597e+06

1055.106 16.2924088424 6.13660957 29117 9.59688e+06

1056.108 16.6079003826 2.327914986 49.3706 9.58779e+06

1057.11 16.4116909306 3.309698585 255.669 9.57871e+06

1058.112 16.5154863631 4.244713108 1224.24 9.56965e+06

1059.114 16.5563179983 6.498750928 53406.1 9.56065e+06

1060.116 16.2174588594 4.311786158 1369.8 9.55162e+06

1061.118 16.4144550482 3.659571172 459.406 9.54261e+06

1062.12 16.4236376363 4.763268944 2918.06 9.53362e+06

1063.122 16.3136580482 4.928928362 3851.28 9.52465e+06

1064.124 16.8970997365 0.75392184 3.53549 9.51569e+06

1065.126 16.5226715529 4.212553265 1160.03 9.50675e+06

1066.128 16.5483127447 4.969922858 4125.03 9.49782e+06

1067.13 16.6243908821 2.131296649 35.517 9.48891e+06

1068.132 16.4677337965 7.922997649 580330 9.48056e+06

1069.134 16.3879660507 2.861174094 120.613 9.47169e+06

1070.136 16.3372158198 6.436795731 48141.6 9.46287e+06

1071.138 16.2823155552 2.702730986 92.4981 9.45403e+06

1072.14 16.2662382064 4.934580522 3887.92 9.44521e+06

1073.142 16.0812377341 5.740509063 14996.8 9.43641e+06

1074.144 16.431782983 5.290991746 7063.05 9.42762e+06

1075.146 16.2432782522 3.968848914 771.231 9.41884e+06

1076.148 16.3532027065 3.324778797 262.209 9.41008e+06

1077.15 16.887615076 1.569132656 13.8511 9.40134e+06

1078.152 16.3799498961 3.377328063 286.336 9.39261e+06

1079.154 16.1259081741 5.43745501 9026.9 9.38390e+06

1080.156 16.2493817027 4.433566028 1679.76 9.37521e+06

1081.158 16.5330518424 4.088802274 942.857 9.36653e+06

1082.16 16.4499012248 6.508249282 54262.6 9.35791e+06

1083.162 16.4484041692 4.175441726 1090.12 9.34927e+06

1084.164 16.6288306621 4.703241889 2638.93 9.34064e+06

1085.166 16.2539365633 6.304412871 38567.1 9.33205e+06

1086.168 16.4079369818 3.606476938 420.313 9.32345e+06

1087.17 16.6128552656 3.309644121 255.646 9.31487e+06

1088.172 16.6885944209 2.071044443 32.1074 9.30630e+06

1089.174 16.8115695274 2.489037078 64.6664 9.29775e+06

1090.176 16.3473519183 5.070931418 4885.48 9.28921e+06

1091.178 16.7146491833 2.805965566 109.959 9.28069e+06

1092.18 16.5689949889 2.84449313 117.289 9.27218e+06

1093.182 16.2358371067 5.032002722 4577.07 9.26370e+06

1094.184 16.3025393001 2.82166677 112.89 9.25522e+06

1095.186 16.4360467192 1.17116973 7.11182 9.24676e+06

1096.188 16.3310575075 1.693145855 17.049 9.23832e+06

1097.19 16.3312641413 1.785158633 19.89 9.22989e+06

1098.192 16.5452301782 0.9429156816 4.85216 9.22147e+06

1099.194 16.4329273337 2.016664717 29.312 9.21308e+06

1100.196 16.4791073142 1.820159159 21.0909 9.20469e+06

1101.198 16.4028155522 1.489416035 12.1197 9.19632e+06

1102.2 16.2484561951 3.340669172 269.282 9.18797e+06

1103.202 16.4623522028 1.47630511 11.8565 9.17963e+06

1104.204 16.4102939741 2.739350832 98.3495 9.17131e+06

1105.206 16.5233784619 1.971077282 27.1571 9.16301e+06

1106.208 16.6881084725 1.203532936 7.50799 9.15471e+06

1107.21 16.6618529961 1.784194755 19.8579 9.14644e+06

1108.212 16.4399737689 2.88209019 124.914 9.13817e+06

1109.214 16.7495863116 1.33980631 9.43317 9.12993e+06

1110.216 16.2696813562 3.522015687 364.864 9.12169e+06

1111.218 16.8782847526 1.08357533 6.14129 9.11348e+06

1112.22 16.2314221262 2.96597569 143.758 9.10527e+06

1113.222 16.5298945077 2.274771201 45.1657 9.09708e+06

1114.224 16.4791181983 2.47711274 63.3876 9.08891e+06

1115.226 16.1543680699 3.96650168 768.205 9.08075e+06

1116.228 16.2606025646 4.551128485 2045.36 9.07261e+06

1117.23 16.2926901573 3.58216492 403.54 9.06448e+06

1118.232 16.26938489 4.72685444 2745.39 9.05637e+06

1119.234 16.1372178124 5.217396568 6243.88 9.04827e+06

1120.236 16.2366879801 4.777573032 2988.82 9.04019e+06

1121.238 16.3667099123 3.766673637 549.68 9.03212e+06

1122.24 16.4591880469 2.659207728 85.9946 9.02406e+06

1123.242 16.4923481787 3.008395938 154.345 9.01602e+06

1124.244 16.1895066541 4.451018717 1729.6 9.00799e+06

1125.246 16.5808769561 3.03309347 160.864 8.99998e+06

1126.248 16.5000898117 3.288587591 246.786 8.99198e+06

1127.25 16.2057792155 4.053017467 888.002 8.98399e+06

1128.252 16.4971813923 3.890645665 676.542 8.97602e+06

1129.254 16.6711935356 2.978239674 146.742 8.96807e+06

1130.256 16.3053684523 6.234266392 34291.7 8.96015e+06

1131.258 16.2304978368 5.684946312 13664 8.95224e+06

1132.26 16.3668191203 4.777835429 2990.14 8.94432e+06

1133.262 16.1995265683 4.575029125 2128.91 8.93642e+06

1134.264 16.6778720133 3.203751297 214.095 8.92854e+06

1135.266 16.5728319465 3.106669625 181.963 8.92066e+06

1136.268 16.2537664025 4.96858332 4115.79 8.91281e+06

1137.27 16.6086580765 2.949689115 139.889 8.90496e+06

1138.272 16.9515091249 1.345142209 9.51786 8.89713e+06

1139.274 16.1214795058 5.893668602 19382.8 8.88933e+06

1140.276 16.9712842767 1.439234467 11.1426 8.88152e+06

1141.278 16.2261875012 5.264253865 6753.7 8.87374e+06

1142.28 16.8153385172 2.763776007 102.457 8.86596e+06

1143.282 16.2817779766 3.056755825 167.368 8.85820e+06

1144.284 16.8799753571 2.164485654 37.5474 8.85045e+06

1145.286 16.643933328 3.136546976 191.301 8.84271e+06

1146.288 16.7022404341 1.856804374 22.4261 8.83499e+06

1147.29 16.3063041182 4.880989035 3554.11 8.82728e+06

1148.292 16.4300277429 2.837258687 115.877 8.81959e+06

1149.294 16.5840004062 2.653348986 85.1548 8.81190e+06

1150.296 16.1756876398 5.807205811 16769.4 8.80425e+06

1151.298 16.3918812247 5.173324981 5799.55 8.79660e+06

1152.3 16.5838303627 4.661505728 2460.74 8.78896e+06

1153.302 16.346120464 4.288464809 1317.32 8.78133e+06

1154.304 16.6429132989 3.081611021 174.483 8.77371e+06

1155.306 16.3256636506 5.497640405 9984.39 8.76612e+06

1156.308 16.1909649294 5.672523014 13382.6 8.75854e+06

1157.31 16.6902892374 2.889079954 126.385 8.75097e+06

1158.312 16.6822589045 2.596341364 77.3995 8.74340e+06

1159.314 16.6470872117 3.884954452 670.123 8.73585e+06

1160.316 16.5973807451 4.563301513 2087.5 8.72832e+06

1161.318 16.6053993779 1.952747521 26.3359 8.72079e+06

1162.32 16.2920398226 2.954806448 141.094 8.71328e+06

1163.322 16.1880111475 6.378179253 43639.5 8.70582e+06

1164.324 16.9397978897 1.433211708 11.0308 8.69833e+06

1165.326 16.7357382444 3.810952327 591.999 8.69086e+06

1166.328 16.6583719725 5.552322574 10942.1 8.68341e+06

1167.33 16.7348638647 3.747317235 532.144 8.67596e+06

1168.332 16.7879024116 3.272141761 240.081 8.66853e+06

1169.334 16.6208630726 4.258402828 1252.63 8.66111e+06

1170.336 16.258600761 7.187196427 169203 8.65385e+06

1171.338 16.5224231992 3.625822741 434.156 8.64645e+06

1172.34 16.2019136631 5.948021429 21230.3 8.63908e+06

1173.342 16.224112161 7.491524284 281705 8.63195e+06

1174.344 16.510962844 3.519665185 363.43 8.62459e+06

1175.346 16.2253646966 5.520295275 10370.6 8.61726e+06

1176.348 16.3927366576 2.367195012 52.7282 8.60992e+06

1177.35 16.4293975247 4.729952513 2759.68 8.60260e+06

1178.352 16.3231678175 5.459691301 9369.47 8.59530e+06

1179.354 16.2646363521 7.799648058 472001 8.58841e+06

1180.356 16.1545116327 8.189887273 907459 8.58189e+06

1181.358 16.0522032513 8.426983488 1.34991e+06 8.57576e+06

1182.36 16.2741233132 7.140582947 156494 8.56864e+06

1183.362 16.6442129073 3.57267935 397.179 8.56139e+06

1184.364 16.3290233407 4.647868639 2405.17 8.55415e+06

1185.366 16.3824612428 4.40701455 1606.69 8.54693e+06

1186.368 16.227068326 3.837379346 618.793 8.53972e+06

1187.37 16.1576392445 5.73289917 14806.9 8.53253e+06

1188.372 16.3505301897 6.207679438 32798 8.52537e+06

1189.374 16.540359347 2.488172407 64.5728 8.51819e+06

1190.376 16.3085816052 6.744173833 80561.3 8.51109e+06

1191.378 16.8612605746 3.717232395 505.992 8.50394e+06

1192.38 16.530040273 5.961245442 21705.8 8.49682e+06

1193.382 16.2339242791 5.328325613 7518.85 8.48970e+06

1194.384 16.281226144 7.3348563 216683 8.48276e+06

1195.386 16.367045409 6.545397088 57746.3 8.47571e+06

1196.388 16.1542832715 5.561563262 11112.8 8.46862e+06

1197.39 16.4985901608 3.341527647 269.67 8.46154e+06

1198.392 16.254619748 6.799396122 88368.7 8.45455e+06

1199.394 16.2703069375 7.538855475 304949 8.44775e+06

1200.396 16.4355094439 7.396680451 240325 8.44090e+06

1201.398 16.4809170159 4.262441494 1261.14 8.43387e+06

1202.4 16.7004445765 3.432250547 313.928 8.42685e+06

1203.402 16.7567030222 1.867882799 22.8461 8.41984e+06

1204.404 16.6497405843 3.07554694 172.72 8.41284e+06

1205.406 16.7184716083 4.439187755 1695.66 8.40585e+06

1206.408 16.3938732235 6.27012653 36414.6 8.39890e+06

1207.41 16.1987239014 6.691553711 73764.5 8.39200e+06

1208.412 16.1363917374 6.544075387 57618.6 8.38510e+06

1209.414 16.6641120808 5.092009141 5061.05 8.37816e+06

1210.416 16.2018495633 5.042930216 4661.62 8.37123e+06

1211.418 16.6693045838 3.332755765 265.737 8.36432e+06

1212.42 16.3111951985 7.343143311 219712 8.35759e+06

1213.422 16.2748906943 5.564381096 11165.4 8.35070e+06

1214.424 16.476444107 3.158129313 198.343 8.34382e+06

1215.426 16.3086324604 7.090317001 143857 8.33706e+06

1216.428 16.5461124429 1.55346118 13.4922 8.33020e+06

1217.43 16.8336722638 2.354533723 51.6217 8.32335e+06

1218.432 16.4078749279 5.289209871 7042 8.31652e+06

1219.434 16.7894417805 1.581897765 14.1504 8.30969e+06

1220.436 16.3575810875 5.383209108 8242.84 8.30288e+06

1221.438 16.3720095289 6.592643098 62502 8.29613e+06

1222.44 16.2897331405 3.927405432 719.509 8.28933e+06

1223.442 16.3234589637 6.378447636 43659.1 8.28258e+06

1224.444 16.2245543219 6.700253162 74847.2 8.27587e+06

1225.446 16.5878710435 4.876424915 3527.05 8.26912e+06

1226.448 16.5214579832 3.517203308 361.934 8.26237e+06

1227.45 16.302877998 4.92034444 3796.3 8.25563e+06

1228.452 16.6477204676 2.0965107 33.5066 8.24890e+06

1229.454 16.5183321095 7.356488977 224679 8.24237e+06

1230.456 16.56910572 4.127256895 1005.59 8.23566e+06

1231.458 16.2478165276 2.896881142 128.047 8.22897e+06

1232.46 16.5248114659 3.203179603 213.89 8.22228e+06

1233.462 16.8035415518 3.480093238 340.121 8.21561e+06

1234.464 16.4483978591 3.432523982 314.072 8.20894e+06

1235.466 16.9066364926 2.752585848 100.554 8.20229e+06

1236.468 16.3665824323 6.398056187 45116.9 8.19569e+06

1237.47 16.6303860829 3.634099775 440.218 8.18906e+06

1238.472 16.3116497765 5.280822364 6943.76 8.18244e+06

1239.474 16.3434520119 5.281411922 6950.62 8.17584e+06

1240.476 16.3655460188 6.017466072 23849.2 8.16926e+06

1241.478 16.5028448149 3.25686379 234.015 8.16267e+06

1242.48 16.508737183 6.155488916 30052.5 8.15612e+06

1243.482 16.4046663633 2.865462823 121.483 8.14955e+06

1244.484 16.3097294294 3.692970857 485.841 8.14299e+06

1245.486 16.145389408 6.599094302 63181 8.13650e+06

1246.488 16.3817636433 6.203173024 32551.4 8.12999e+06

1247.49 16.2963007073 6.237291844 34465.9 8.12349e+06

1248.492 16.5132159829 3.361451689 278.822 8.11698e+06

1249.494 16.5459662022 3.294648182 249.304 8.11048e+06

1250.496 16.3049643822 6.082765062 26605.8 8.10400e+06

1251.498 16.2028561716 5.079396982 4955.25 8.09752e+06

1252.5 16.1497511325 6.271237072 36482.4 8.09108e+06

1253.502 16.261325039 6.233203047 34230.6 8.08464e+06

1254.504 16.1752879466 6.179511788 31286.5 8.07822e+06

1255.506 16.3732965404 7.729087402 419385 8.07211e+06

1256.508 16.3030761224 7.537124265 304066 8.06592e+06

1257.51 16.3594135673 4.613749042 2271.56 8.05950e+06

1258.512 16.5580980906 5.756937458 15415.2 8.05310e+06

1259.514 16.2021743561 6.450293342 49242.5 8.04674e+06

1260.516 16.2970941703 5.941691746 21006.4 8.04036e+06

1261.518 16.5539372578 5.136337856 5451.15 8.03399e+06

1262.52 16.1578165905 5.561999007 11120.9 8.02762e+06

1263.522 16.2632630439 7.510196283 290655 8.02149e+06

1264.524 16.5364538306 4.888510589 3599.18 8.01515e+06

1265.526 16.8958369213 2.876507457 123.751 8.00880e+06

1266.528 16.838444569 1.340118579 9.4381 8.00247e+06

1267.53 17.0504683618 1.193001768 7.37671 7.99615e+06

1268.532 17.0492082507 1.839214185 21.775 7.98984e+06

1269.534 16.9282103274 2.098833012 33.6372 7.98354e+06

1270.536 16.8944776779 2.999748008 152.125 7.97725e+06

1271.538 16.7783211994 5.516395569 10303 7.97098e+06

1272.54 16.822341108 4.171940722 1083.74 7.96471e+06

1273.542 16.628730227 3.256001104 233.677 7.95844e+06

1274.544 16.3636987376 4.542285702 2015.29 7.95219e+06

1275.546 16.752031136 3.354402082 275.549 7.94595e+06

1276.548 16.4668716056 5.624505842 12348.4 7.93973e+06

1277.55 16.5745102154 8.242081706 990368 7.93428e+06

1278.552 16.8899580934 3.547159181 380.559 7.92807e+06

1279.554 16.8728917017 3.565423116 392.381 7.92187e+06

1280.556 16.7805941468 4.696996969 2611.46 7.91568e+06

1281.558 16.4248151973 6.529577646 56236.2 7.90954e+06

1282.56 16.2509187868 7.236371823 183731 7.90350e+06

1283.562 16.2221432956 7.063593982 137560 7.89745e+06

1284.564 16.2475439264 4.062649535 902.445 7.89129e+06

1285.566 16.5806383982 3.589023507 408.203 7.88515e+06

1286.568 16.5480509628 7.947693877 604840 7.87948e+06

1287.57 16.6289101145 3.377622296 286.477 7.87335e+06

1288.572 16.8081161661 4.194474458 1125.43 7.86724e+06

1289.574 16.2087624941 7.760116362 441759 7.86147e+06

1290.576 16.5471923337 3.098800597 179.58 7.85537e+06

1291.578 16.5528260064 2.782252303 105.677 7.84928e+06

1292.58 16.2449515073 5.651840404 12926.9 7.84321e+06

1293.582 16.0243972258 8.829180097 2.64782e+06 7.83919e+06

1294.584 16.6573339374 3.316881149 258.764 7.83313e+06

1295.586 16.5709108924 5.219729986 6268.34 7.82708e+06

1296.588 16.2821536498 7.606041763 341273 7.82130e+06

1297.59 16.3823251126 7.929554523 586739 7.81572e+06

1298.592 16.2853162397 6.449880469 49208.4 7.80973e+06

1299.594 16.5220993479 7.5976837 336529 7.80397e+06

1300.596 16.1037324078 7.721824626 414314 7.79828e+06

1301.598 16.8759984294 3.766634288 549.644 7.79229e+06

1302.6 16.856942623 5.447009421 9172.53 7.78630e+06

1303.602 17.0184072441 2.082051716 32.7049 7.78032e+06

1304.604 16.2193468135 6.842444177 94976.1 7.77443e+06

1305.606 16.7850349375 1.407130339 10.5592 7.76846e+06

1306.608 16.2462209524 6.499449584 53468.6 7.76255e+06

1307.61 16.404802841 5.107432647 5193.5 7.75661e+06

1308.612 16.42829233 3.421950193 308.558 7.75068e+06

1309.614 16.5727200835 2.928731664 135.064 7.74475e+06

1310.616 16.8127290545 3.066435874 170.104 7.73884e+06

1311.618 16.6268139885 4.46063623 1757.68 7.73293e+06

1312.62 16.6295714303 1.478080433 11.8918 7.72703e+06

1313.622 16.6619413028 2.698759321 91.8847 7.72114e+06

1314.624 16.680224899 1.72120537 17.8694 7.71526e+06

1315.626 16.6665603528 3.296232656 249.967 7.70939e+06

1316.628 16.4937460979 5.103675348 5160.92 7.70353e+06

1317.63 16.3785143384 4.334317717 1422.49 7.69768e+06

1318.632 16.8114973975 4.512895006 1918.48 7.69183e+06

1319.634 16.5778699075 3.111185575 183.344 7.68600e+06

1320.636 16.0665728784 7.320714543 211611 7.68033e+06

1321.638 16.7095198242 5.259046505 6695.05 7.67452e+06

1322.64 16.8894869763 2.937954083 137.167 7.66871e+06

1323.642 16.4716939767 6.765962692 83555.9 7.66297e+06

1324.644 16.4301333659 4.759231657 2898.39 7.65718e+06

1325.646 16.4086120058 4.019407524 839.39 7.65140e+06

1326.648 16.1288534973 8.537438535 1.62427e+06 7.64685e+06

1327.65 16.8006971163 4.239323809 1213.23 7.64108e+06

1328.652 16.6572195928 3.05184014 165.995 7.63533e+06

1329.654 17.0114382522 3.555205216 385.722 7.62958e+06

1330.656 16.7419563815 6.387355973 44315.5 7.62387e+06

1331.658 16.3073200599 5.678245562 13511.5 7.61815e+06

1332.66 16.1013871739 10.17892103 2.53964e+07 7.63150e+06

1333.662 16.8230497179 1.334225156 9.34539 7.62578e+06

1334.664 16.6667290854 3.143222697 193.452 7.62005e+06

1335.666 16.075000218 9.896112442 1.58139e+07 7.62620e+06

1336.668 16.2624749743 7.970438241 628328 7.62096e+06

1337.67 16.5271057658 4.917599176 3778.89 7.61525e+06

1338.672 16.2755338625 6.979633048 119513 7.60965e+06

1339.674 16.3288513517 6.168872198 30733.8 7.60398e+06

1340.676 16.350328791 2.486299469 64.3705 7.59830e+06

1341.678 16.1277756023 8.002577224 663081 7.59313e+06

1342.68 16.1416037239 9.017220983 3.62811e+06 7.59017e+06

1343.682 16.3157806828 6.21985889 33474 7.58454e+06

1344.684 16.6256456383 3.049720206 165.407 7.57889e+06

1345.686 16.2345958443 9.548196122 8.82967e+06 7.57982e+06

1346.688 16.6079071833 3.841168845 622.734 7.57419e+06

1347.69 16.5065485187 8.448914074 1.40042e+06 7.56960e+06

1348.692 16.2326841569 6.770429496 84183.4 7.56405e+06

1349.694 16.6528192297 4.063403755 903.586 7.55843e+06

1350.696 16.3483221146 3.973259426 776.95 7.55283e+06

1351.698 16.0641512245 9.233282145 5.21023e+06 7.55110e+06

1352.7 16.4435406277 4.079651108 928.515 7.54551e+06

1353.702 16.291932215 8.509374437 1.54968e+06 7.54107e+06

1354.704 16.3713476439 2.79504503 107.966 7.53550e+06

1355.706 16.3036157015 4.435972375 1686.55 7.52994e+06

1356.708 16.629669393 7.133154202 154559 7.52449e+06

1357.71 16.1310189253 6.241217849 34693.3 7.51897e+06

1358.712 16.1302418776 9.374654252 6.60236e+06 7.51829e+06

1359.714 16.3975916836 10.39394379 3.64077e+07 7.53957e+06

1360.716 16.6824813835 6.143032204 29432 7.53404e+06

1361.718 16.5456778017 2.952722367 140.602 7.52850e+06

1362.72 16.0992523839 8.596369029 1.79278e+06 7.52429e+06

1363.722 16.3163992023 8.976944399 3.39141e+06 7.52125e+06

1364.724 16.4841101969 6.099656007 27369.4 7.51575e+06

1365.726 16.1427422961 7.824497077 492062 7.51061e+06

1366.728 16.3325140837 3.734071728 520.467 7.50510e+06

1367.73 16.2590071256 4.981568134 4206.29 7.49961e+06

1368.732 16.2176592848 10.2942326 3.08076e+07 7.51666e+06

1369.734 16.6866807294 6.826886465 92533 7.51124e+06

1370.736 16.7001500882 3.602650212 417.628 7.50575e+06

1371.738 16.2063209349 6.401099734 45347.5 7.50030e+06

1372.74 16.6451488664 2.68608292 89.9543 7.49483e+06

1373.742 16.4002989822 6.556505013 58830.8 7.48941e+06

1374.744 16.3490920869 5.413756911 8675.6 7.48396e+06

1375.746 16.3349766225 5.700139898 14016.3 7.47853e+06

1376.748 16.5408791338 4.65013957 2414.33 7.47309e+06

1377.75 16.784593316 2.394304468 55.1778 7.46766e+06

1378.752 16.1397143829 6.376650428 43527.9 7.46227e+06

1379.754 16.6097868685 4.277855305 1294.12 7.45685e+06

1380.756 16.2945521425 4.836645942 3299.69 7.45145e+06

1381.758 16.7662780273 3.379552603 287.405 7.44605e+06

1382.76 16.5041035494 3.948474368 745.354 7.44066e+06

1383.762 16.2909607826 6.312978643 39124.5 7.43530e+06

1384.764 16.6081171469 6.100067589 27388.2 7.42995e+06

1385.766 16.3981918327 5.55016665 10902.7 7.42459e+06

1386.768 16.1619628321 5.284748168 6989.57 7.41923e+06

1387.77 16.5675036817 3.801371276 582.574 7.41388e+06

1388.772 16.1739687024 6.591912441 62425.5 7.40858e+06

1389.774 16.2969038631 4.509545889 1907.75 7.40324e+06

1390.776 16.2590395527 4.544851822 2023.97 7.39791e+06

1391.778 16.3763393308 4.428390088 1665.26 7.39259e+06

1392.78 16.5042033097 6.160306055 30296 7.38730e+06

1393.782 16.5420819576 4.280101024 1299 7.38199e+06

1394.784 16.4430632708 5.130463311 5397.77 7.37670e+06

1395.786 16.6785906838 2.382585689 54.1052 7.37141e+06

1396.788 16.8033089845 3.668854039 466.606 7.36612e+06

1397.79 16.7922592765 2.981221619 147.477 7.36085e+06

1398.792 16.2461824664 5.71467247 14361.6 7.35559e+06

1399.794 16.6325069194 4.685714496 2562.58 7.35033e+06

1400.796 16.7300658112 4.270745306 1278.8 7.34507e+06

1401.798 16.7859330336 3.432748208 314.19 7.33983e+06

1402.8 16.448227834 3.149491253 195.494 7.33459e+06

1403.802 16.7031822061 3.80751119 588.596 7.32936e+06

1404.804 16.5519389689 6.472246095 51086.9 7.32417e+06

1405.806 16.4499135789 4.744903553 2829.66 7.31896e+06

1406.808 16.8950243051 2.232776531 42.0977 7.31375e+06

1407.81 16.7472455803 5.152052878 5596.54 7.30855e+06

1408.812 16.9506650208 3.556866767 386.797 7.30335e+06

1409.814 16.539988492 4.146798098 1039.05 7.29817e+06

1410.816 16.6807641351 6.425345464 47227.1 7.29302e+06

1411.818 16.6682827211 3.700335885 491.872 7.28785e+06

1412.82 16.7181878153 5.688255257 13740 7.28269e+06

1413.822 16.7904555961 5.315414158 7357.98 7.27754e+06

1414.824 16.6317012665 3.688568685 482.271 7.27239e+06

1415.826 16.1458181904 5.52836508 10511.7 7.26726e+06

1416.828 16.1708667929 6.573600946 60539.8 7.26216e+06

1417.83 16.8313151453 3.549148383 381.829 7.25703e+06

1418.832 16.556050099 4.712077198 2678.27 7.25192e+06

1419.834 16.3008913446 7.368098778 229091 7.24696e+06

1420.836 16.1024142991 7.647104839 365573 7.24211e+06

1421.838 16.2978296881 5.113576841 5247.23 7.23702e+06

1422.84 16.1056032502 6.533582638 56614.7 7.23196e+06

1423.842 16.17495076 4.507513023 1901.26 7.22688e+06

1424.844 16.338000138 4.389499194 1560.24 7.22180e+06

1425.846 16.1748991166 8.306599725 1.1034e+06 7.21751e+06

1426.848 16.6774454083 2.751344296 100.345 7.21244e+06

1427.85 16.5616641911 4.762984503 2916.67 7.20738e+06

1428.852 16.5561927473 3.254787086 233.202 7.20233e+06

1429.854 16.0670740402 7.269102871 194085 7.19743e+06

1430.856 16.3404226296 6.648227056 68600.7 7.19244e+06

1431.858 16.8451028509 3.855062006 637.395 7.18741e+06

1432.86 16.7038536276 2.727660126 96.4423 7.18239e+06

1433.862 16.3657949059 5.414494578 8686.32 7.17738e+06

1434.864 16.2685268686 5.7708302 15778.2 7.17238e+06

1435.866 16.2057591818 6.339991803 40935.5 7.16741e+06

1436.868 16.1947401528 4.82842651 3254.57 7.16241e+06

1437.87 16.7563881597 4.750886814 2858.16 7.15743e+06

1438.872 16.5907924696 3.994681094 805.335 7.15245e+06

1439.874 17.0041444144 3.078054023 173.447 7.14747e+06

1440.876 16.6460681542 2.95627749 141.442 7.14251e+06

1441.878 16.2507234124 6.18096609 31362.8 7.13757e+06

1442.88 16.8172108348 2.462986164 61.9052 7.13261e+06

1443.882 16.7671720761 3.130557962 189.391 7.12767e+06

1444.884 16.6991659396 5.740563909 14998.2 7.12274e+06

1445.886 16.8066914744 5.695901585 13917.1 7.11782e+06

1446.888 16.6789532829 5.801833837 16619.2 7.11290e+06

1447.89 16.4664917621 3.22114241 220.423 7.10798e+06

1448.892 16.3542679243 5.502951747 10073.6 7.10308e+06

1449.894 16.26349383 8.278594539 1.05283e+06 7.09890e+06

1450.896 16.2174300946 6.135629731 29069.3 7.09402e+06

1451.898 16.6052696633 4.410744681 1616.76 7.08913e+06

1452.9 16.6963051942 4.300780601 1344.78 7.08424e+06

1453.902 16.2319245933 5.540920564 10735.1 7.07937e+06

1454.904 16.8334650083 3.570800265 395.931 7.07450e+06

1455.906 16.4712913005 4.210907958 1156.84 7.06964e+06

1456.908 16.3196699561 4.483298279 1825.69 7.06478e+06

1457.91 16.3323172417 3.125320001 187.737 7.05993e+06

1458.912 16.6148328423 2.914088068 131.791 7.05508e+06

1459.914 16.7906109641 2.572850777 74.4132 7.05024e+06

1460.916 16.3533558507 3.791867453 573.373 7.04541e+06

1461.918 16.5334648168 2.83786583 115.995 7.04058e+06

1462.92 16.1393111556 5.501921959 10056.3 7.03577e+06

1463.922 16.7963046929 4.017652731 836.927 7.03096e+06

1464.924 16.489062761 3.432721714 314.176 7.02616e+06

1465.926 16.4677961267 5.173615904 5802.38 7.02136e+06

1466.928 16.3431165221 5.885196949 19109.7 7.01658e+06

1467.93 16.5831744763 5.797145316 16489.2 7.01181e+06

1468.932 16.3303272709 9.959380366 1.75819e+07 7.01901e+06

1469.934 16.0404846488 9.500711887 8.15458e+06 7.01978e+06

1470.936 16.6162120791 6.327470867 40085.8 7.01503e+06

1471.938 16.6156070668 5.352236168 7826.1 7.01027e+06

1472.94 16.1313011826 8.358813314 1.20424e+06 7.00632e+06

1473.942 16.4873303777 9.720452821 1.1783e+07 7.00956e+06

1474.944 16.6970913425 4.850963672 3379.78 7.00481e+06

1475.946 16.3035324944 7.225100648 180294 7.00018e+06

1476.948 16.2233227648 8.585892003 1.76159e+06 6.99663e+06

1477.95 16.3709406034 6.672291805 71422.5 6.99193e+06

1478.952 16.3672351311 11.99111986 5.28539e+08 7.34505e+06

1479.954 17.0506148517 3.270058959 239.244 7.34008e+06

1480.956 16.8911559993 6.189426812 31810.4 7.33514e+06

1481.958 16.5617167589 4.675511192 2519.15 7.33018e+06

1482.96 16.76265557 5.71730349 14425.1 7.32524e+06

1483.962 16.3827243917 10.38699685 3.59865e+07 7.34458e+06

1484.964 16.6780606111 2.784337065 106.047 7.33963e+06

1485.966 16.5241959056 8.496103104 1.51561e+06 7.33570e+06

1486.968 16.2086342573 9.990528713 1.85236e+07 7.34324e+06

1487.97 16.3057168172 9.434223211 7.29514e+06 7.34321e+06

1488.972 16.0120447457 10.74718741 6.57907e+07 7.38251e+06

1489.974 16.3256098626 7.398615582 241106 7.37771e+06

1490.976 16.5421620846 9.887831777 1.55961e+07 7.38323e+06

1491.978 16.7548242623 8.800712788 2.52452e+06 7.37997e+06

1492.98 16.2740455302 11.36085638 1.83901e+08 7.49836e+06

1493.982 16.4453413061 7.265819797 193021 7.49347e+06

1494.984 16.1908287595 6.015946771 23788.6 7.48846e+06

1495.986 16.421591672 7.516238109 293612 7.48365e+06

1496.988 16.6360045432 5.098105826 5113 7.47864e+06

1497.99 16.5718239749 6.868767817 99257.6 7.47371e+06

1498.992 16.7569652012 6.382662084 43968.4 7.46875e+06

1499.994 16.9787665775 4.031627866 856.749 7.46376e+06

1500.996 16.6164520154 5.590519852 11665.1 7.45879e+06

1501.998 16.6000783097 5.085472134 5005.93 7.45382e+06

1503 16.5967003001 7.680742488 386762 7.44911e+06

1504.002 17.0552131294 2.97006628 144.747 7.44415e+06

1505.004 16.9593628696 5.30425477 7221.72 7.43921e+06

1506.006 17.3147762498 2.802471957 109.318 7.43426e+06

1507.008 17.3932140121 2.11920683 34.805 7.42932e+06

1508.01 16.8641627718 9.385638991 6.72497e+06 7.42885e+06

1509.012 16.8826549159 5.615350428 12160.5 7.42393e+06

1510.014 17.0018931437 4.322346286 1394.25 7.41901e+06

1511.016 16.7613144733 7.496837805 284224 7.41428e+06

1512.018 17.0428648881 3.721878966 509.945 7.40937e+06

1513.02 16.766563937 9.176441851 4.73705e+06 7.40760e+06

1514.022 16.8827841705 6.467343648 50669.1 7.40274e+06

1515.024 17.1966224389 3.140933814 192.712 7.39784e+06

1516.026 17.0712787028 6.312177074 39072 7.39298e+06

1517.028 16.9337098342 7.576657567 324882 7.38832e+06

1518.03 16.7198396072 7.858905453 521256 7.38379e+06

1519.032 16.7388539135 4.390356383 1562.48 7.37892e+06

1520.034 16.7159899124 5.605874869 11969 7.37407e+06

1521.036 16.6989958522 5.091586381 5057.46 7.36922e+06

1522.038 16.9120957519 6.536260401 56869.2 7.36441e+06

1523.04 16.6189067363 3.684503159 478.998 7.35957e+06

1524.042 16.8856319275 2.983073361 147.935 7.35473e+06

1525.044 16.4163331195 5.406786189 8574.89 7.34991e+06

1526.046 16.7034644857 4.211977939 1158.91 7.34509e+06

1527.048 16.9660257335 8.418394269 1.33063e+06 7.34114e+06

1528.05 16.451021242 8.017471437 679832 7.33678e+06

1529.052 16.4036018894 6.011100412 23596.3 7.33199e+06

1530.054 16.2759181212 4.623622661 2309.44 7.32719e+06

1531.056 16.2057082043 11.0354399 1.06625e+08 7.39213e+06

1532.058 16.5518840827 7.623741022 351542 7.38753e+06

1533.06 16.2302918641 8.265031218 1.02918e+06 7.38338e+06

1534.062 16.0672028353 10.82878618 7.54266e+07 7.42779e+06

1535.064 16.324313275 4.451873276 1732.07 7.42295e+06

1536.066 16.3197090712 10.95808333 9.36662e+07 7.47917e+06

1537.068 16.9244903041 4.877077475 3530.9 7.47430e+06

1538.07 16.6607725829 7.723625518 415566 7.46970e+06

1539.072 16.8186458755 2.525169554 68.7011 7.46484e+06

1540.074 16.230725589 6.347450034 41450.1 7.46002e+06

1541.076 16.6000253611 7.653276426 369372 7.45541e+06

1542.078 16.6747259525 8.824226807 2.62594e+06 7.45227e+06

1543.08 16.1615732744 10.40498614 3.70874e+07 7.47151e+06

1544.082 16.280442003 11.02895813 1.05473e+08 7.53506e+06

1545.084 16.0811695033 10.29253974 3.07203e+07 7.55009e+06

1546.086 17.086006633 2.138750244 35.9632 7.54520e+06

1547.088 16.757458524 4.497456367 1869.5 7.54031e+06

1548.09 16.3774417077 11.92982053 4.76963e+08 7.84395e+06

1549.092 16.628140425 4.738934975 2801.51 7.83888e+06

1550.094 16.2218623277 6.519040355 55252.3 7.83385e+06

1551.096 16.6564275777 3.604780815 419.121 7.82880e+06

1552.098 16.3073882261 7.423439367 251342 7.82391e+06

1553.1 16.8324431575 6.492954521 52890.1 7.81890e+06

1554.102 16.6836514871 11.91359803 4.64177e+08 8.11294e+06

1555.104 16.1244482799 10.86464934 8.00965e+07 8.15929e+06

1556.106 16.8122896757 2.709459999 93.5465 8.15404e+06

1557.108 17.0730885024 5.354719056 7858.72 8.14881e+06

1558.11 16.9543166556 4.300722044 1344.65 8.14357e+06

1559.112 17.0481997712 1.894312906 23.8803 8.13834e+06

1560.114 17.196484937 4.047169803 879.346 8.13312e+06

1561.116 17.1469550549 3.511871939 358.717 8.12790e+06

1562.118 17.2874689363 2.195321881 39.5378 8.12269e+06

1563.12 17.2597196378 3.822081922 603.139 8.11749e+06

1564.122 17.3706907355 2.352599223 51.4547 8.11229e+06

1565.124 17.2832730863 1.435240143 11.0683 8.10710e+06

1566.126 17.3828578108 2.725159117 96.0391 8.10192e+06

1567.128 17.3484463959 2.660318512 86.1547 8.09674e+06

1568.13 17.4953568271 1.675865419 16.5626 8.09157e+06

1569.132 16.991122554 6.193686593 32038.2 8.08642e+06

1570.134 16.2290790135 5.863771233 18436 8.08128e+06

1571.136 16.341273851 11.17914422 1.35643e+08 8.16258e+06

1572.138 16.8034181739 8.488895336 1.49742e+06 8.15834e+06

1573.14 16.7605766883 8.273233834 1.04342e+06 8.15381e+06

1574.142 16.9993527956 4.536443704 1995.67 8.14862e+06

1575.144 16.7326687332 7.981568766 640153 8.14385e+06

1576.146 16.105331839 10.18738199 2.57589e+07 8.15504e+06

1577.148 16.7881913998 3.983446857 790.322 8.14986e+06

1578.15 17.0186133693 5.392361722 8370.19 8.14470e+06

1579.152 16.6883238325 2.519058429 68.0014 8.13953e+06

1580.154 16.5640504778 4.8468426 3356.53 8.13438e+06

1581.156 16.5472028715 11.14169217 1.27395e+08 8.20990e+06

1582.158 16.3884936024 7.596853026 336061 8.20492e+06

1583.16 16.5304857717 6.939840589 111806 8.19980e+06

1584.162 16.8417061953 8.090453765 768233 8.19510e+06

1585.164 16.3302866327 9.770758855 1.28189e+07 8.19803e+06

1586.166 16.2590552575 7.827602196 494628 8.19316e+06

1587.168 16.0420378216 11.17283796 1.34217e+08 8.27267e+06

1588.17 16.0916808015 8.579672341 1.74333e+06 8.26856e+06

1589.172 16.7842399251 1.924820245 25.1323 8.26335e+06

1590.174 16.5601691464 5.270653197 6826.48 8.25815e+06

1591.176 16.1571431688 6.722654383 77709.1 8.25300e+06

1592.178 16.5719018362 4.515260539 1926.1 8.24781e+06

1593.18 17.0471123149 3.331452525 265.157 8.24262e+06

1594.182 16.8272327478 2.448589418 60.4303 8.23745e+06

1595.184 16.4979029369 8.384637033 1.25748e+06 8.23307e+06

1596.186 16.5562298162 6.368381875 42929.1 8.22793e+06

1597.188 16.2323832274 7.077421766 140783 8.22286e+06

1598.19 16.2831912508 9.875220255 1.52701e+07 8.22727e+06

1599.192 16.1511712267 10.38465421 3.58456e+07 8.24457e+06

1600.194 16.7106590474 7.880992663 540902 8.23975e+06

1601.196 16.6394342143 4.900168452 3670.15 8.23459e+06

1602.198 16.5529005373 6.288557204 37556.3 8.22947e+06

1603.2 16.3031683306 6.131734325 28880.2 8.22435e+06

1604.202 16.2393054817 7.725309616 416740 8.21948e+06

1605.204 16.2499493946 7.161643193 162114 8.21445e+06

1606.206 16.6150787657 7.021676242 128233 8.20941e+06

1607.208 16.5191555416 7.97681989 635081 8.20469e+06

1608.21 16.5796777055 6.445124248 48817.9 8.19961e+06

1609.212 17.1691548191 3.964686073 765.872 8.19451e+06

1610.214 17.197708628 4.252250796 1239.79 8.18941e+06

1611.216 16.1508453906 11.07570516 1.14064e+08 8.25521e+06

1612.218 17.0061661975 5.129493565 5389.01 8.25009e+06

1613.22 16.6183746782 6.314993726 39256.8 8.24499e+06

1614.222 16.5859161785 6.900269034 104636 8.23994e+06

1615.224 17.1271922729 4.171796878 1083.48 8.23484e+06

1616.226 16.6170373567 4.583584537 2159.64 8.22974e+06

1617.228 16.5276786308 8.676788273 2.0513e+06 8.22591e+06

1618.23 16.2985675814 7.222386729 179477 8.22093e+06

1619.232 16.1933372704 5.19909343 6055.36 8.21585e+06

1620.234 16.9081287055 3.044866096 164.068 8.21077e+06

1621.236 17.2792342126 2.183054207 38.7336 8.20570e+06

1622.238 16.9988486632 5.279488649 6928.26 8.20064e+06

1623.24 17.0761168575 3.216916778 218.868 8.19558e+06

1624.242 17.2194219019 3.883851267 668.886 8.19053e+06

1625.244 16.2685665302 7.095078241 145009 8.18557e+06

1626.246 16.2023609101 12.45000879 1.13999e+09 8.88250e+06

1627.248 16.2651187155 9.251053559 5.36766e+06 8.88033e+06

1628.25 16.9089472719 7.702777074 401304 8.87512e+06

1629.252 16.53294135 10.54365045 4.67842e+07 8.89842e+06

1630.254 16.2185027997 11.9466423 4.90593e+08 9.19430e+06

1631.256 16.2670826951 11.13427003 1.25821e+08 9.26589e+06

1632.258 16.3272012374 11.43772851 2.09173e+08 9.38854e+06

1633.26 17.4157853516 1.001727851 5.35449 9.38278e+06

1634.262 17.1670195818 3.929961042 722.595 9.37703e+06

1635.264 16.7254740957 5.503283238 10079.2 9.37129e+06

1636.266 17.3197804898 1.78132547 19.7627 9.36556e+06

1637.268 16.7929075805 5.30718622 7257.27 9.35984e+06

1638.27 17.1929138293 3.876749213 660.976 9.35411e+06

1639.272 16.8387512304 4.910230494 3732.53 9.34840e+06

1640.274 16.6689741827 8.559731905 1.68607e+06 9.34373e+06

1641.276 17.2621236078 1.63168027 15.381 9.33802e+06

1642.278 16.7008422438 5.435666408 8999.9 9.33234e+06

1643.28 17.5110856942 1.047784117 5.78392 9.32665e+06

1644.282 17.1415287944 3.003585729 153.106 9.32097e+06

1645.284 17.2121961142 4.34999844 1460.35 9.31530e+06

1646.286 17.1699124867 3.517428804 362.071 9.30963e+06

1647.288 17.1278082857 3.231215053 224.174 9.30397e+06

1648.29 16.3221127295 8.971710469 3.36181e+06 9.30036e+06

1649.292 16.3372130674 5.04091545 4645.92 9.29472e+06

1650.294 16.7448947647 6.477387286 51528.7 9.28911e+06

1651.296 17.2260505633 3.180940671 206.069 9.28348e+06

1652.298 16.9734939133 4.246246704 1227.38 9.27785e+06

1653.3 16.496522641 3.850958157 633.029 9.27223e+06

1654.302 16.9337143961 6.364332608 42639 9.26664e+06

1655.304 16.7399369061 9.039902568 3.7686e+06 9.26332e+06

1656.306 16.5839638128 3.905430232 693.506 9.25772e+06

1657.308 16.383301178 7.782531232 458661 9.25240e+06

1658.31 17.0180073919 6.643671645 68079.3 9.24685e+06

1659.312 17.4076315871 2.288819454 46.2411 9.24127e+06

1660.314 16.8050889795 8.135950479 829068 9.23620e+06

1661.316 17.0886588766 5.127752698 5373.32 9.23064e+06

1662.318 16.8986660371 9.896522575 1.58248e+07 9.23461e+06

1663.32 16.976540839 4.935381655 3893.14 9.22905e+06

1664.322 16.7928514498 5.413235605 8668.03 9.22350e+06

1665.324 16.2413375711 6.079376266 26455.2 9.21797e+06

1666.326 16.911266316 4.680061697 2538.43 9.21244e+06

1667.328 16.3464662991 7.781230675 457662 9.20718e+06

1668.33 16.6039811478 6.085699409 26736.9 9.20167e+06

1669.332 16.989182118 3.725714625 513.232 9.19615e+06

1670.334 17.282389269 3.0413883 163.115 9.19063e+06

1671.336 17.0613790161 6.027181431 24240.5 9.18514e+06

1672.338 16.1619521006 7.792663624 466511 9.17992e+06

1673.34 16.6400252388 6.922746794 108650 9.17449e+06

1674.342 17.2116963953 4.555001776 2058.68 9.16901e+06

1675.344 17.1659157787 5.791527225 16334.8 9.16354e+06

1676.346 16.9409160774 4.932373838 3873.57 9.15806e+06

1677.348 17.3197921062 3.261516239 235.845 9.15260e+06

1678.35 17.1673222289 4.340836534 1438.11 9.14714e+06

1679.352 17.1917866773 5.149580493 5573.41 9.14169e+06

1680.354 17.506725562 1.280929937 8.54726 9.13624e+06

1681.356 16.7540722455 6.131425106 28865.3 9.13081e+06

1682.358 16.8086069808 6.535392406 56786.6 9.12541e+06

1683.36 16.9289979488 6.344871521 41271.4 9.12001e+06

1684.362 16.8909267929 8.482543002 1.48157e+06 9.11547e+06

1685.364 16.9616512502 5.33843578 7647.27 9.11005e+06

1686.366 16.7565473196 5.921015595 20291.3 9.10466e+06

1687.368 16.3444540612 9.80876367 1.36615e+07 9.10736e+06

1688.37 16.609773019 4.438530133 1693.79 9.10196e+06

1689.372 16.4199917756 4.466019035 1773.6 9.09657e+06

1690.374 16.4202042789 5.667020203 13259.9 9.09119e+06

1691.376 16.2796157145 4.514885686 1924.89 9.08580e+06

1692.378 16.8717289352 5.069951341 4877.46 9.08043e+06

1693.38 16.6453913289 4.224762016 1184 9.07506e+06

1694.382 17.0091916267 5.853548526 18123 9.06971e+06

1695.384 16.6010161723 2.452242844 60.8012 9.06435e+06

1696.386 16.516862799 5.429716897 8910.66 9.05901e+06

1697.388 16.395199761 10.45528544 4.03475e+07 9.07747e+06

1698.39 16.5162411428 7.712656096 408000 9.07235e+06

1699.392 16.4068005037 7.174259225 165576 9.06711e+06

1700.394 16.4299960878 4.379719631 1534.89 9.06177e+06

1701.396 16.2034953221 5.080729538 4966.32 9.05644e+06

1702.398 16.2529623522 4.919338135 3789.91 9.05111e+06

1703.4 16.4174101098 8.135693784 828712 9.04628e+06

1704.402 16.2311769591 8.401328688 1.29313e+06 9.04172e+06

1705.404 16.9935242919 5.306945803 7254.35 9.03642e+06

1706.406 17.2534986963 4.23159707 1197.63 9.03111e+06

1707.408 17.0043706888 7.08793846 143285 9.02590e+06

1708.41 17.3098171914 3.573181096 397.513 9.02061e+06

1709.412 17.3460469653 3.347651516 272.45 9.01533e+06

1710.414 16.8397689527 10.07961375 2.15046e+07 9.02264e+06

1711.416 16.7600230879 7.788312204 463124 9.01763e+06

1712.418 16.7794951864 8.601282942 1.8076e+06 9.01341e+06

1713.42 16.9237224373 7.980705352 639227 9.00852e+06

1714.422 17.40904865 3.353808686 275.275 9.00326e+06

1715.424 17.4281651926 3.154135193 197.021 8.99800e+06

1716.426 17.0347642689 4.717027781 2700.57 8.99275e+06

1717.428 17.1800858549 4.437081737 1689.69 8.98751e+06

1718.43 17.1670318744 3.949282138 746.364 8.98227e+06

1719.432 16.7245004512 11.29032018 1.63408e+08 9.07221e+06

1720.434 16.9668818726 5.237556277 6458.33 9.06694e+06

1721.436 16.8652204297 2.975980112 146.188 9.06166e+06

1722.438 16.5985293463 4.797776945 3091.7 9.05640e+06

1723.44 16.3731967746 6.791578726 87219.1 9.05118e+06

1724.442 16.4630409883 7.485463817 278860 9.04609e+06

1725.444 17.0846878939 7.370057415 229844 9.04097e+06

1726.446 16.6811951488 8.940142985 3.18867e+06 9.03758e+06

1727.448 16.9853408822 4.353092745 1467.94 9.03234e+06

1728.45 16.464082127 11.28054106 1.60753e+08 9.12024e+06

1729.452 16.2122028498 6.714419452 76644.5 9.11501e+06

1730.454 16.3676881364 12.14433114 6.83176e+08 9.50509e+06

1731.456 17.0500101848 5.579960638 11460.6 9.49960e+06

1732.458 16.9906700427 6.860070675 97822.1 9.49416e+06

1733.46 16.5264956193 5.271760227 6839.15 9.48868e+06

1734.462 16.9402705768 3.412844119 303.887 9.48320e+06

1735.464 16.7738303536 2.930276979 135.414 9.47773e+06

1736.466 17.2217369219 4.399221259 1585.86 9.47227e+06

1737.468 17.1745554257 3.905544263 693.638 9.46681e+06

1738.47 16.617923314 6.999697136 123598 9.46142e+06

1739.472 16.7088615356 8.421105569 1.33669e+06 9.45675e+06

1740.474 16.8049193635 7.962789564 620329 9.45166e+06

1741.476 16.8101687952 6.701859771 75048.9 9.44627e+06

1742.478 16.901354114 8.915034469 3.05734e+06 9.44260e+06

1743.48 16.7392705085 5.919056634 20224.9 9.43719e+06

1744.482 16.4685221456 3.865861393 649.031 9.43177e+06

1745.484 16.6574821044 4.642707039 2384.46 9.42636e+06

1746.486 16.5464700578 5.182343413 5887.83 9.42096e+06

1747.488 16.5882182393 5.68374781 13636.6 9.41557e+06

1748.49 16.4015926927 5.485503805 9783.46 9.41018e+06

1749.492 16.530331825 3.250761622 231.635 9.40479e+06

1750.494 16.197539467 5.807579134 16779.9 9.39942e+06

1751.496 16.7947139914 3.978368174 783.627 9.39405e+06

1752.498 16.7189148943 4.147978123 1041.1 9.38868e+06

1753.5 16.4328995747 7.469924351 271695 9.38348e+06

1754.502 16.407271059 3.371261887 283.441 9.37812e+06

1755.504 16.381306826 6.209976776 32924.5 9.37279e+06

1756.506 16.5070085017 6.351395896 41724.9 9.36747e+06

1757.508 16.2151493254 6.887863785 102484 9.36219e+06

1758.51 16.7781617286 3.617004902 427.791 9.35686e+06

1759.512 16.4022774683 6.263888946 36036.1 9.35155e+06

1760.514 16.6734984926 7.090496633 143901 9.34632e+06

1761.516 16.2461555136 6.640515445 67720.3 9.34104e+06

1762.518 16.4974827255 3.091075599 177.271 9.33573e+06

1763.52 16.3075123175 7.568037931 320225 9.33061e+06

1764.522 16.738756965 3.094826139 178.388 9.32532e+06

1765.524 16.6541319035 7.895977398 554650 9.32034e+06

1766.526 16.5850624613 5.630074698 12464.1 9.31507e+06

1767.528 16.4118692397 5.947884446 21225.4 9.30980e+06

1768.53 16.5148994935 5.187887452 5942.76 9.30453e+06

1769.532 16.3197597018 4.842834166 3334.07 9.29927e+06

1770.534 16.7508846169 5.219873442 6269.84 9.29401e+06

1771.536 16.2525794793 5.201973061 6084.64 9.28876e+06

1772.538 16.5510781959 6.406162238 45733.7 9.28354e+06

1773.54 16.5727307105 3.690788346 484.068 9.27830e+06

1774.542 16.4598622824 4.584161317 2161.73 9.27306e+06

1775.544 16.4125913955 6.689289113 73485.2 9.26788e+06

1776.546 16.1987963438 6.668517454 70972.4 9.26269e+06

1777.548 16.364563381 3.861192583 643.975 9.25747e+06

1778.55 16.6002481573 5.740434019 14994.9 9.25227e+06

1779.552 16.0573089038 9.207783044 4.99237e+06 9.24987e+06

1780.554 16.3328433403 7.492246071 282046 9.24483e+06

1781.556 16.5524894275 4.349725343 1459.68 9.23963e+06

1782.558 16.3225023965 5.335682494 7612.08 9.23445e+06

1783.56 16.3221777618 5.723087837 14565.5 9.22927e+06

1784.562 16.5933664206 3.764970634 548.114 9.22409e+06

1785.564 16.9799823875 3.724419232 512.12 9.21892e+06

1786.566 16.1988670653 6.849603797 96122 9.21380e+06

1787.568 16.2922659005 6.182551393 31446.2 9.20866e+06

1788.57 16.2245580469 4.477015665 1806.58 9.20350e+06

1789.572 16.7973672794 4.462493407 1763.16 9.19836e+06

1790.574 16.4851202423 4.69949773 2622.43 9.19321e+06

1791.576 16.1077611074 9.964693152 1.7739e+07 9.19799e+06

1792.578 16.7883002978 6.160731696 30317.6 9.19287e+06

1793.58 16.7864000311 6.028733581 24303.6 9.18775e+06

1794.582 16.2264673892 7.761728497 442954 9.18287e+06

1795.584 16.6018688798 7.763626633 444364 9.17799e+06

1796.586 16.5010080335 8.636330464 1.91689e+06 9.17395e+06

1797.588 16.9553261204 8.867273838 2.82228e+06 9.17041e+06

1798.59 16.5114499649 7.804667393 475986 9.16557e+06

1799.592 16.3063509309 6.377856761 43615.9 9.16049e+06

1800.594 16.340630927 9.80679058 1.36164e+07 9.16297e+06

1801.596 16.3216488473 5.710458036 14260.6 9.15788e+06

1802.598 16.401813242 6.918108011 107809 9.15286e+06

1803.6 16.3025786279 8.172837408 881910 9.14826e+06

1804.602 16.2557896623 6.383694838 44044.5 9.14321e+06

1805.604 16.7452342554 2.824067012 113.344 9.13814e+06

1806.606 16.214251805 7.989852198 649097 9.13344e+06

1807.608 16.5988912229 5.904725686 19745.1 9.12839e+06

1808.61 16.1910315685 7.221135414 179101 9.12343e+06

1809.612 16.4225378439 5.303166237 7208.57 9.11839e+06

1810.614 16.6785057323 7.135693731 155218 9.11343e+06

1811.616 16.4827616353 5.906120732 19791.3 9.10840e+06

1812.618 16.704031324 5.715346196 14377.9 9.10338e+06

1813.62 16.6003059723 4.225309939 1185.09 9.09835e+06

1814.622 16.6183771189 8.075363923 749059 9.09374e+06

1815.624 16.4158493589 8.4970528 1.51802e+06 9.08956e+06

1816.626 16.359980019 7.46433912 269165 9.08470e+06

1817.628 16.3256779937 6.810528854 90032.1 9.07975e+06

1818.63 16.9390260652 4.851834132 3384.72 9.07475e+06

1819.632 16.6857086873 8.092364011 770695 9.07018e+06

1820.634 16.4742631292 3.328902247 264.027 9.06519e+06

1821.636 16.6130936157 2.38624678 54.438 9.06021e+06

1822.638 16.746405844 3.595754041 412.831 9.05523e+06

1823.64 16.6759234307 4.896286519 3646.36 9.05026e+06

1824.642 16.9307943312 2.756719789 101.253 9.04529e+06

1825.644 16.7647852098 3.562325205 390.35 9.04033e+06

1826.646 17.0590911034 3.320252058 260.229 9.03537e+06

1827.648 17.315235645 2.81361706 111.378 9.03042e+06

1828.65 17.1603427925 3.232830233 224.781 9.02548e+06

1829.652 16.9931345108 2.926709618 134.607 9.02054e+06

1830.654 16.7622714152 2.243192222 42.8387 9.01560e+06

1831.656 17.3084933214 1.828311926 21.3809 9.01067e+06

1832.658 16.6431437841 4.04414227 874.898 9.00575e+06

1833.66 17.3635403067 1.668898063 16.3704 9.00083e+06

1834.662 16.9901284035 4.062925081 902.862 8.99592e+06

1835.664 17.4909965393 1.76707541 19.2965 8.99101e+06

1836.666 16.8324236006 5.296566143 7129.31 8.98611e+06

1837.668 17.2963257834 3.743983126 529.18 8.98121e+06

1838.67 17.0398964834 5.615610668 12165.8 8.97633e+06

1839.672 17.0486725869 3.49161181 346.747 8.97144e+06

1840.674 17.0004107592 3.589289452 408.385 8.96656e+06

1841.676 16.8503086546 5.380519622 8205.79 8.96169e+06

1842.678 16.7622166891 3.94058465 735.569 8.95682e+06

1843.68 16.6422561496 4.813699915 3175.27 8.95196e+06

1844.682 16.6820138959 6.299594138 38257.1 8.94712e+06

1845.684 17.0920951101 3.210736369 216.614 8.94226e+06

1846.686 17.1780257525 3.406364567 300.607 8.93741e+06

1847.688 17.236673746 4.188336887 1113.92 8.93257e+06

1848.69 16.9727307861 5.831408139 17463.2 8.92774e+06

1849.692 16.9540823138 3.871604815 655.305 8.92291e+06

1850.694 17.3546914529 2.927221214 134.723 8.91808e+06

1851.696 16.3891862989 5.396978337 8435.17 8.91326e+06

1852.698 16.90725164 3.384629936 289.86 8.90844e+06

1853.7 16.9571654278 2.545256601 71.052 8.90363e+06

1854.702 16.5527916771 10.09822926 2.21857e+07 8.91080e+06

1855.704 17.010622052 5.654532276 12985.4 8.90600e+06

1856.706 16.5328108385 7.484836046 278567 8.90135e+06

1857.708 16.6846897899 6.566754373 59849.5 8.89658e+06

1858.71 17.0692950752 4.033340748 859.211 8.89179e+06

1859.712 17.0710485443 6.28150795 37115.5 8.88702e+06

1860.714 16.6722797471 7.941378646 598476 8.88256e+06

1861.716 17.4815659135 2.128092216 35.3269 8.87778e+06

1862.718 17.0207671775 4.175742695 1090.67 8.87301e+06

1863.72 16.4326941975 4.764261866 2922.92 8.86824e+06

1864.722 16.6769891691 4.494736098 1861 8.86348e+06

1865.724 16.4412348909 3.312413356 256.834 8.85872e+06

1866.726 16.2056034847 5.04201777 4654.51 8.85397e+06

1867.728 16.4396224873 4.343206802 1443.83 8.84923e+06

1868.73 16.1281958305 5.275682249 6884.23 8.84449e+06

1869.732 16.1877116103 4.887312371 3591.96 8.83975e+06

1870.734 16.3902554521 5.481594618 9719.61 8.83503e+06

1871.736 16.2153067361 5.813102695 16935.9 8.83031e+06

1872.738 16.1275530427 6.435676611 48051.5 8.82561e+06

1873.74 16.2108818241 6.096212931 27212 8.82091e+06

1874.742 16.339417119 5.188792776 5951.78 8.81620e+06

1875.744 16.5108338874 6.444620286 48776.7 8.81152e+06

1876.746 16.145883993 5.99398484 22929.4 8.80683e+06

1877.748 16.4351334912 6.244550413 34887.5 8.80215e+06

1878.75 16.2415504772 5.525170635 10455.6 8.79746e+06

1879.752 16.4791850328 5.440197036 9068.46 8.79278e+06

1880.754 16.8098159446 6.269917977 36401.9 8.78812e+06

1881.756 16.748097144 5.728685593 14702.7 8.78345e+06

1882.758 16.671837268 4.862383917 3445.06 8.77878e+06

1883.76 16.9818088101 5.567879356 11231 8.77412e+06

1884.762 17.237229782 7.487839228 279972 8.76961e+06

1885.764 16.9197343964 4.84100475 3323.87 8.76495e+06

1886.766 16.6592211662 4.191222493 1119.32 8.76030e+06

1887.768 16.538531525 5.369181053 8051.41 8.75565e+06

1888.77 16.3785811964 6.810718434 90060.6 8.75106e+06

1889.772 16.611317575 3.876504512 660.705 8.74642e+06

1890.774 16.2164178704 8.540122921 1.63159e+06 8.74265e+06

1891.776 16.1585740289 5.856115145 18201.1 8.73804e+06

1892.778 16.4676301492 6.645593556 68298.8 8.73345e+06

1893.78 16.5987614692 3.814062675 595.091 8.72883e+06

1894.782 16.2654994033 5.771234791 15788.9 8.72423e+06

1895.784 16.6060960937 4.991336936 4275.68 8.71962e+06

1896.786 16.6510035411 6.940729953 111973 8.71507e+06

1897.788 16.1928302555 6.596398476 62896.4 8.71051e+06

1898.79 16.7743498998 6.951150215 113945 8.70597e+06

1899.792 16.5142487355 6.034293508 24531 8.70140e+06

1900.794 16.5724573748 5.135378992 5442.4 8.69682e+06

1901.796 16.3600457564 7.562737485 317395 8.69240e+06

1902.798 16.4567003815 3.469122136 333.928 8.68783e+06

1903.8 16.1954011293 7.354847953 224062 8.68338e+06

1904.802 16.5647411628 4.689182358 2577.5 8.67881e+06

1905.804 16.3545382532 5.434349882 8980.08 8.67426e+06

1906.806 16.4057350802 4.588088415 2175.99 8.66970e+06

1907.808 16.6819843365 7.521345197 296134 8.66531e+06

1908.81 16.7014799208 6.103204192 27532.5 8.66077e+06

1909.812 16.4900233261 11.87276345 4.33489e+08 8.88355e+06

1910.814 16.1612299667 5.728871152 14707.3 8.87890e+06

1911.816 16.8377586145 6.478162325 51595.7 8.87428e+06

1912.818 16.3916511603 8.811275128 2.56958e+06 8.87097e+06

1913.82 16.4544964906 6.637320612 67358.9 8.86637e+06

1914.822 16.461890075 7.703744107 401954 8.86194e+06

1915.824 16.2660472498 3.970564963 773.451 8.85731e+06

1916.826 16.1673792992 9.070940838 3.96972e+06 8.85476e+06

1917.828 16.8217241595 5.087533403 5023.25 8.85013e+06

1918.83 16.9643468408 3.741768898 527.221 8.84552e+06

1919.832 16.4083770185 6.928154984 109639 8.84096e+06

1920.834 16.5511349528 5.770190966 15761.3 8.83636e+06

1921.836 16.6573301302 3.877266 661.548 8.83175e+06

1922.838 16.4919211071 7.022874956 128490 8.82722e+06

1923.84 16.2650208673 6.000168842 23168.2 8.82264e+06

1924.842 16.3031818969 7.916200513 573761 8.81834e+06

1925.844 16.3194338181 5.78934283 16275.1 8.81377e+06

1926.846 16.4454038277 2.928397975 134.988 8.80919e+06

1927.848 16.1965226716 3.456148096 326.749 8.80461e+06

1928.85 16.4320282665 1.50324543 12.4038 8.80004e+06

1929.852 16.5956481723 4.740710481 2809.86 8.79547e+06

1930.854 16.3375659066 2.097814235 33.5799 8.79091e+06

1931.856 16.4801398094 1.567626623 13.8162 8.78635e+06

1932.858 16.5405012509 1.460607713 11.5488 8.78180e+06

1933.86 16.4683524599 2.513986876 67.4262 8.77725e+06

1934.862 16.949444378 2.782342152 105.693 8.77271e+06

1935.864 16.6495494125 2.108632403 34.1939 8.76817e+06

1936.866 16.2624849123 3.424443495 309.849 8.76364e+06

1937.868 16.6879995741 1.210246276 7.5929 8.75911e+06

1938.87 16.7696050979 2.813318745 111.322 8.75459e+06

1939.872 16.5200032178 3.434722876 315.231 8.75007e+06

1940.874 16.7239666622 1.501200808 12.3613 8.74555e+06

1941.876 16.8183571669 1.025026508 5.56759 8.74104e+06

1942.878 16.7208873639 1.945196662 26.0049 8.73654e+06

1943.88 16.240899629 5.448147724 9190.04 8.73204e+06

1944.882 16.4287204267 5.72879762 14705.5 8.72755e+06

1945.884 16.5843590324 5.258150727 6685.01 8.72306e+06

1946.886 16.9121698293 4.930004866 3858.23 8.71858e+06

1947.888 16.5199006495 4.287988422 1316.27 8.71410e+06

1948.89 16.4874189456 3.247056276 230.202 8.70962e+06

1949.892 16.4915482213 4.171939505 1083.74 8.70514e+06

1950.894 16.4977501045 7.638568248 360383 8.70086e+06

1951.896 16.6635350753 3.674999442 471.433 8.69640e+06

1952.898 16.2409354096 4.817628442 3196.24 8.69194e+06

1953.9 16.7604741767 2.617832403 80.2365 8.68748e+06

1954.902 16.4625253714 3.007177986 154.03 8.68303e+06

1955.904 16.7409265502 3.034408462 161.219 8.67859e+06

1956.906 16.5307973838 7.56055834 316238 8.67431e+06

1957.908 16.3828690875 2.264443359 44.391 8.66987e+06

1958.91 16.5850301383 2.809189965 110.555 8.66544e+06

1959.912 16.580606655 3.460533901 329.158 8.66101e+06

1960.914 16.5273012776 2.53129644 69.4098 8.65659e+06

1961.916 16.7537580351 0.7627980086 3.58844 8.65217e+06

1962.918 16.2991466657 3.51370259 359.818 8.64775e+06

1963.92 16.6504192452 4.349474062 1459.07 8.64335e+06

1964.922 16.3438825658 7.250145214 188019 8.63904e+06

1965.924 16.8466668205 3.893859273 680.194 8.63463e+06

1966.926 17.1489297204 2.093761883 33.3527 8.63024e+06

1967.928 16.7747741102 3.993900905 804.283 8.62585e+06

1968.93 16.9545419217 3.037071819 161.939 8.62146e+06

1969.932 16.4189801532 2.600721064 77.9694 8.61708e+06

1970.934 16.7137579068 4.303656746 1351.28 8.61270e+06

1971.936 16.2571900865 5.296285587 7125.96 8.60833e+06

1972.938 16.4804756144 3.788880932 570.512 8.60396e+06

1973.94 16.4436261925 5.919576582 20242.5 8.59960e+06

1974.942 16.3062700639 5.115273297 5262.16 8.59525e+06

1975.944 16.9847987934 1.566676085 13.7942 8.59089e+06

1976.946 16.6957117908 7.03070978 130188 8.58660e+06

1977.948 16.7498998807 6.913942504 107060 8.58231e+06

1978.95 16.6998975925 3.746695219 531.589 8.57797e+06

1979.952 16.6234489269 6.451544752 49345.8 8.57365e+06

1980.954 16.927003778 3.501670785 352.639 8.56932e+06

1981.956 16.8889838477 1.807458272 20.647 8.56499e+06

1982.958 16.8087120229 3.15729425 198.066 8.56066e+06

1983.96 16.8237655754 4.338580946 1432.68 8.55634e+06

1984.962 16.2960546432 4.925934546 3832.02 8.55203e+06

1985.964 16.6851792108 1.768986544 19.3584 8.54771e+06

1986.966 16.4524837054 6.267372614 36247 8.54342e+06

1987.968 16.6530209247 5.819149925 17108.3 8.53913e+06

1988.97 16.9712767283 4.536337067 1995.31 8.53483e+06

1989.972 16.6283780584 5.761931321 15544.7 8.53054e+06

1990.974 16.7155766374 4.102962509 965.488 8.52625e+06

1991.976 16.6585916393 5.884732561 19094.8 8.52197e+06

1992.978 16.292883786 6.830370915 93074.7 8.51774e+06

1993.98 16.7736091251 3.405796803 300.321 8.51346e+06

1994.982 17.0992220195 3.54160343 377.034 8.50919e+06

1995.984 16.0935283607 6.199154557 32333 8.50493e+06

1996.986 16.3294896105 6.607415424 64067.8 8.50070e+06

1997.988 16.6539587565 4.853093924 3391.87 8.49644e+06

1998.99 16.2516661831 5.580326647 11467.6 8.49219e+06

1999.992 16.522608445 3.131083987 189.558 8.48794e+06

2000.994 16.3394853886 2.997429483 151.535 8.48369e+06

2001.996 16.2928782834 3.829301099 610.476 8.47945e+06

2002.998 16.5935145735 7.423533695 251382 8.47533e+06

2004 16.5341606603 2.710967204 93.783 8.47110e+06

2005.002 16.2059281333 5.530811934 10554.9 8.46687e+06

2006.004 16.5567526657 4.078193719 926.251 8.46264e+06

2007.006 16.6049143912 2.025479154 29.748 8.45842e+06

2008.008 16.500430749 7.018780984 127612 8.45427e+06

2009.01 16.2895743529 6.2841115 37277.7 8.45007e+06

2010.012 16.3471750119 6.5482585 58023.7 8.44589e+06

2011.014 16.2729568307 6.551817741 58370.7 8.44171e+06

2012.016 16.2132495239 4.959924026 4056.52 8.43751e+06

2013.018 16.2886153322 5.928296387 20540.3 8.43332e+06

2014.02 16.2370395591 5.859318377 18299 8.42914e+06

2015.022 16.2916454396 6.291242996 37725.6 8.42497e+06

2016.024 16.1015204048 6.588829662 62104 8.42082e+06

2017.026 16.4583012459 5.729811471 14730.5 8.41664e+06

2018.028 16.255467865 4.127592313 1006.15 8.41246e+06

2019.03 16.7772139015 2.702823967 92.5125 8.40829e+06

2020.032 16.4599590668 5.298612138 7153.79 8.40413e+06

2021.034 16.4380724075 5.53603731 10647.6 8.39997e+06

2022.036 16.6766162176 3.589884214 408.792 8.39581e+06

2023.038 16.3673299235 5.045780065 4683.93 8.39165e+06

2024.04 16.3623750097 5.282769818 6966.45 8.38750e+06

2025.042 16.434010472 5.680512799 13562.9 8.38336e+06

2026.044 16.433747237 3.805088055 586.212 8.37922e+06

2027.046 16.1897976472 6.266746483 36209 8.37510e+06

2028.048 16.4818113951 5.113716595 5248.46 8.37096e+06

2029.05 16.4720641971 7.085794933 142772 8.36690e+06

2030.052 16.2755082213 4.158461746 1059.55 8.36278e+06

2031.054 16.9366837292 1.902175546 24.1969 8.35865e+06

2032.056 16.7217886827 2.34728216 50.9985 8.35453e+06

2033.058 16.7322308055 4.094678782 952.184 8.35042e+06

2034.06 16.5267736532 3.258479704 234.649 8.34631e+06

2035.062 16.6368015178 4.825878807 3240.71 8.34220e+06

2036.064 16.1599780432 7.059386342 136594 8.33816e+06

2037.066 16.5389236717 5.128981539 5384.39 8.33407e+06

2038.068 16.575529394 4.927939232 3844.91 8.32997e+06

2039.07 16.3213505677 6.279081145 36964.9 8.32590e+06

2040.072 16.7752186623 2.593661191 77.0528 8.32181e+06

2041.074 16.1877875059 5.461842875 9403.3 8.31773e+06

2042.076 16.756827001 4.453112392 1735.67 8.31366e+06

2043.078 16.6105262984 6.51065816 54482 8.30961e+06

2044.08 16.5348540165 2.561142018 72.9679 8.30554e+06

2045.082 16.2930316029 6.081521938 26550.5 8.30148e+06

2046.084 16.4492008605 3.231669675 224.344 8.29742e+06

2047.086 16.7370250084 3.221257197 220.465 8.29336e+06

2048.088 16.5542178233 5.29220456 7077.42 8.28931e+06

2049.09 16.4078865104 4.551898533 2048 8.28526e+06

2050.092 16.4839596046 3.177001884 204.713 8.28121e+06

2051.094 16.3981246992 4.225457102 1185.38 8.27717e+06

2052.096 16.4801362064 4.926050261 3832.76 8.27313e+06

2053.098 16.4212648952 4.080797599 930.3 8.26909e+06

2054.1 16.379616836 2.027461248 29.8469 8.26506e+06

2055.102 16.4974484451 1.938693539 25.7232 8.26103e+06

2056.104 16.4014432249 4.295633843 1333.24 8.25701e+06

2057.106 16.1735974453 5.795001454 16430.1 8.25300e+06

2058.108 16.7326608171 4.666035233 2479.48 8.24898e+06

2059.11 16.7811177131 1.238024973 7.95455 8.24497e+06

2060.112 16.3844690607 4.610416773 2258.92 8.24096e+06

2061.114 16.5854372508 2.87763019 123.984 8.23696e+06

2062.116 16.4796024098 3.695913193 488.241 8.23296e+06

2063.118 16.3295865685 3.397907935 296.379 8.22896e+06

2064.12 16.9158527396 2.450779387 60.6523 8.22497e+06

2065.122 16.5808313252 3.549531079 382.074 8.22098e+06

2066.124 16.9143375732 1.225563079 7.79022 8.21700e+06

2067.126 16.8195061554 2.737276581 98.0084 8.21302e+06

2068.128 16.6362021801 2.888635167 126.291 8.20904e+06

2069.13 16.5447830031 2.972973164 145.453 8.20507e+06

2070.132 16.5852878836 4.020588511 841.053 8.20110e+06

2071.134 16.640012149 2.72220749 95.5655 8.19713e+06

2072.136 16.2211068217 4.203489465 1142.55 8.19317e+06

2073.138 16.3420499815 2.92660774 134.584 8.18921e+06

2074.14 16.4561940025 2.861997087 120.779 8.18526e+06

2075.142 16.412920852 3.123600081 187.197 8.18131e+06

2076.144 16.4672196538 2.004736403 28.7322 8.17736e+06

2077.146 16.3291493447 4.772532233 2963.69 8.17342e+06

2078.148 16.6319448027 3.066860825 170.225 8.16948e+06

2079.15 16.9135929467 1.078416012 6.08844 8.16554e+06

2080.152 16.5158735426 5.58116816 11483.8 8.16162e+06

2081.154 16.4925721897 4.929900053 3857.56 8.15769e+06

2082.156 16.6918867479 1.727884347 18.0705 8.15377e+06

2083.158 16.5630404595 1.642822603 15.6708 8.14985e+06

2084.16 16.7356519336 2.643150705 83.7125 8.14593e+06

2085.162 16.1381749032 4.083197331 934.047 8.14202e+06

2086.164 16.3666460921 3.819349417 600.384 8.13811e+06

2087.166 16.283508096 4.345658778 1449.77 8.13421e+06

2088.168 16.3891263078 3.689143307 482.736 8.13031e+06

2089.17 16.2864034595 5.052824068 4739.52 8.12641e+06

2090.172 16.430427782 3.857167365 639.647 8.12252e+06

2091.174 16.41185493 5.464491058 9445.1 8.11863e+06

2092.176 16.3051698837 3.906297748 694.514 8.11475e+06

2093.178 16.4569312974 3.429253658 312.356 8.11086e+06

2094.18 16.8175657154 2.746087581 99.4656 8.10699e+06

2095.182 16.7162266032 2.642340502 83.599 8.10311e+06

2096.184 16.647394191 4.587950587 2175.49 8.09924e+06

2097.186 16.5554431798 3.27712175 242.092 8.09537e+06

2098.188 16.4095145371 4.975332594 4162.58 8.09151e+06

2099.19 16.8091801106 2.280401211 45.5936 8.08765e+06

2100.192 16.6083326482 1.160079907 6.98093 8.08379e+06

2101.194 16.5266233514 3.069099207 170.864 8.07994e+06

2102.196 16.5109819725 1.870445291 22.9444 8.07609e+06

2103.198 16.7020671682 2.023278462 29.6386 8.07224e+06

2104.2 16.6351729631 1.87560062 23.1434 8.06840e+06

2105.202 16.7218443132 2.233374772 42.14 8.06456e+06

2106.204 16.5263608275 1.762103577 19.1365 8.06073e+06

2107.206 16.5147548196 2.106420206 34.0674 8.05690e+06

2108.208 16.6337513702 3.168680163 201.88 8.05307e+06

2109.21 16.2948033872 4.313817562 1374.47 8.04925e+06

2110.212 16.4183517219 3.967275775 769.202 8.04543e+06

2111.214 16.6175621718 3.086289518 175.856 8.04161e+06

2112.216 16.4977260086 3.963314883 764.115 8.03780e+06

2113.218 16.6068614965 2.706276015 93.0489 8.03399e+06

2114.22 17.0786133589 1.458552663 11.5091 8.03018e+06

2115.222 16.5142260143 1.706788353 17.4431 8.02638e+06

2116.224 16.4397888138 4.778302916 2992.48 8.02258e+06

2117.226 16.9185509516 2.023296332 29.6394 8.01879e+06

2118.228 16.6989365336 2.280430834 45.5959 8.01500e+06

2119.23 16.7060234501 2.821539239 112.865 8.01121e+06

2120.232 16.4125001093 3.362074667 279.113 8.00743e+06

2121.234 16.2493321174 3.779670461 561.778 8.00365e+06

2122.236 16.3274144657 3.706221846 496.745 7.99987e+06

2123.238 16.3382531418 4.184130325 1106.1 7.99610e+06

2124.24 16.5726134154 3.186955157 208.155 7.99233e+06

2125.242 16.6758051969 5.091198504 5054.18 7.98856e+06

2126.244 16.4712218402 5.834573871 17556.1 7.98481e+06

2127.246 16.5405686443 2.059503309 31.4927 7.98105e+06

2128.248 16.3754603727 2.753161065 100.651 7.97729e+06

2129.25 16.3295464447 5.06362085 4826.02 7.97354e+06

2130.252 16.4844468761 3.276936479 242.016 7.96979e+06

2131.254 16.3919719149 5.951860717 21367.3 7.96606e+06

2132.256 16.2869979392 4.479612422 1814.45 7.96232e+06

2133.258 16.9492714747 1.68409467 16.7924 7.95858e+06

2134.26 17.2784737674 0.7190006179 3.33461 7.95484e+06

2135.262 16.6928869459 3.598597458 414.802 7.95111e+06

2136.264 16.843820103 3.377977802 286.648 7.94739e+06

2137.266 16.7447437071 3.337081298 267.669 7.94366e+06

2138.268 16.3999710374 3.985017857 792.404 7.93994e+06

2139.27 16.6478570049 6.076764232 26339.8 7.93624e+06

2140.272 16.7229580843 2.16866341 37.8111 7.93252e+06

2141.274 16.9220046948 3.450439817 323.64 7.92881e+06

2142.276 16.4797917414 6.47960505 51720.5 7.92513e+06

2143.278 16.2712956036 6.65902783 69853.2 7.92146e+06

2144.28 16.6269340712 5.137475952 5461.55 7.91776e+06

2145.282 16.6720598746 5.857725152 18250.3 7.91407e+06

2146.284 16.2256374682 5.055308832 4759.29 7.91038e+06

2147.286 16.4009244782 4.865232669 3461.54 7.90670e+06

2148.288 16.299380321 4.76216613 2912.68 7.90301e+06

2149.29 16.4442768187 3.662560713 461.713 7.89933e+06

2150.292 16.5686447809 3.847887932 629.782 7.89565e+06

2151.294 16.244307082 5.017114907 4464.34 7.89198e+06

2152.296 16.2553169914 5.481203202 9713.24 7.88831e+06

2153.298 16.3846422014 3.037215961 161.979 7.88464e+06

2154.3 16.5560001913 2.331447077 49.6636 7.88097e+06

2155.302 16.6239986646 2.486374944 64.3787 7.87731e+06

2156.304 16.6447482506 2.803366977 109.482 7.87365e+06

2157.306 16.15505133 6.121412943 28385.2 7.87001e+06

2158.308 16.6814567142 4.981259736 4204.11 7.86636e+06

2159.31 16.3736961122 3.37499839 285.221 7.86271e+06

2160.312 16.5632444398 2.964610687 143.43 7.85907e+06

2161.314 16.9789008385 2.261042578 44.1389 7.85542e+06

2162.316 16.7494927094 3.359552419 277.936 7.85179e+06

2163.318 16.2938961325 4.440838665 1700.35 7.84815e+06

2164.32 16.5580476375 3.699853792 491.474 7.84452e+06

2165.322 16.3030240336 4.897027521 3650.89 7.84089e+06

2166.324 16.8861513985 2.952843691 140.631 7.83727e+06

2167.326 16.2221212865 5.390126762 8338.91 7.83365e+06

2168.328 16.8381190516 3.012112284 155.309 7.83003e+06

2169.33 16.5361014083 5.494984242 9940.06 7.82642e+06

2170.332 16.3950075658 6.275266919 36729.5 7.82283e+06

2171.334 16.3566938204 5.26472043 6758.98 7.81922e+06

2172.336 16.3412839861 6.112872235 27982 7.81563e+06

2173.338 16.4341998985 4.787709248 3040 7.81203e+06

2174.34 16.6329127123 1.9587455 26.6018 7.80843e+06

2175.342 16.6353214549 3.359813822 278.058 7.80484e+06

2176.344 16.7436600922 3.556559271 386.598 7.80125e+06

2177.346 16.1828726604 4.463823212 1767.09 7.79766e+06

2178.348 16.3776635121 4.908253207 3720.19 7.79407e+06

2179.35 16.6525799561 2.569243202 73.9648 7.79049e+06

2180.352 16.4436330822 5.131291279 5405.26 7.78692e+06

2181.354 16.7921083764 2.57664452 74.8875 7.78334e+06

2182.356 16.7431868208 2.637643954 82.9439 7.77977e+06

2183.358 16.7673469614 4.741551795 2813.82 7.77620e+06

2184.36 16.6612656814 5.628931543 12440.3 7.77264e+06

2185.362 16.9786372547 1.51514226 12.6534 7.76908e+06

2186.364 16.7950532132 3.184849616 207.422 7.76552e+06

2187.366 16.765335325 1.651377862 15.8969 7.76197e+06

2188.368 16.687794207 5.473249487 9584.69 7.75842e+06

2189.37 16.9526065397 2.482421733 63.9538 7.75487e+06

2190.372 16.9196830788 3.246181695 229.865 7.75132e+06

2191.374 16.4111701936 4.488931634 1843 7.74778e+06

2192.376 16.7309434174 4.672507801 2506.51 7.74424e+06

2193.378 16.7768425063 2.979444697 147.039 7.74071e+06

2194.38 16.6241076234 4.00582222 820.505 7.73717e+06

2195.382 16.7391517419 3.291541593 248.01 7.73364e+06

2196.384 16.4100559793 4.742173234 2816.75 7.73012e+06

2197.386 16.4912404784 5.517812129 10327.5 7.72660e+06

2198.388 16.3822267433 5.209889499 6165.86 7.72308e+06

2199.39 16.5911100805 6.228970197 33988.8 7.71958e+06

2200.392 16.8299622621 3.815247823 596.274 7.71607e+06

2201.394 17.0165879269 2.033926345 30.1719 7.71256e+06

2202.396 17.2695015933 0.2208151495 1.44755 7.70905e+06

2203.398 16.8365063439 3.148939043 195.313 7.70555e+06

2204.4 16.399918853 1.258212293 8.22813 7.70205e+06

2205.402 16.3209715437 6.288531735 37554.7 7.69857e+06

2206.404 16.2066465702 5.92488297 20423.2 7.69508e+06

2207.406 16.7236887419 1.782639213 19.8062 7.69159e+06

2208.408 16.9639786052 2.489373732 64.7028 7.68810e+06

2209.41 16.189230373 6.160025046 30281.7 7.68463e+06

2210.412 16.1586146302 5.406656612 8573.03 7.68115e+06

2211.414 16.2989876452 4.752485648 2865.83 7.67767e+06

2212.416 16.1460044252 6.215658032 33239.3 7.67421e+06

2213.418 16.3892127454 6.397003704 45037.4 7.67076e+06

2214.42 16.4862849479 5.958849329 21618.9 7.66730e+06

2215.422 16.1459724557 6.407237478 45816.1 7.66386e+06

2216.424 16.675352653 4.026362793 849.227 7.66039e+06

2217.426 16.0738432304 6.823865813 92066 7.65697e+06

2218.428 16.4459170599 5.201996172 6084.87 7.65352e+06

2219.43 16.2710197645 5.58378126 11534.1 7.65007e+06

2220.432 16.1492979246 6.77979609 85514.6 7.64666e+06

2221.434 16.4819567047 6.819113284 91336 7.64325e+06

2222.436 16.4247534042 5.388706754 8319.1 7.63981e+06

2223.438 16.3810153672 3.802675908 583.848 7.63637e+06

2224.44 16.5871314956 4.766258471 2932.71 7.63293e+06

2225.442 16.4999269532 4.229554827 1193.54 7.62950e+06

2226.444 16.6701792052 1.679942823 16.6761 7.62607e+06

2227.446 16.522477346 6.452231313 49402.6 7.62266e+06

2228.448 16.3021440467 4.245006331 1224.84 7.61924e+06

2229.45 16.2489417187 4.869318213 3485.31 7.61581e+06

2230.452 16.347561554 5.933849417 20732.3 7.61240e+06

2231.454 16.2559759698 5.778945086 15994.1 7.60899e+06

2232.456 16.3509830008 3.971797029 775.049 7.60558e+06

2233.458 16.193515622 5.871465054 18675.2 7.60218e+06

2234.46 16.396811818 3.541573859 377.015 7.59877e+06

2235.462 16.3438783053 2.813145847 111.29 7.59537e+06

2236.464 16.4438756715 5.313231507 7331.13 7.59197e+06

2237.466 16.4887226356 5.63210752 12506.7 7.58858e+06

2238.468 16.2048551507 8.42203154 1.33876e+06 7.58578e+06

2239.47 16.3669461925 3.253966853 232.882 7.58239e+06

2240.472 16.3081805286 9.048224553 3.82151e+06 7.58071e+06

2241.474 16.3837993376 3.858986226 641.599 7.57732e+06

2242.476 16.3604558532 6.144428845 29500.9 7.57395e+06

2243.478 16.3627288616 3.245929984 229.768 7.57057e+06

2244.48 16.3528820278 5.730916677 14757.8 7.56720e+06

2245.482 16.4994204898 2.86405494 121.196 7.56382e+06

2246.484 16.827986039 1.00818868 5.41276 7.56045e+06

2247.486 16.362525847 1.575586865 14.0016 7.55708e+06

2248.488 16.7369316725 0.6447410143 2.94459 7.55371e+06

2249.49 16.5229684522 0.5561255909 2.5384 7.55035e+06

2250.492 16.6173096999 0.9195914325 4.66624 7.54699e+06

2251.494 16.6642290391 2.229078086 41.8378 7.54363e+06

2252.496 16.5497558909 1.995209163 28.2773 7.54028e+06

2253.498 16.8800157621 1.889589667 23.6921 7.53693e+06

2254.5 16.7041369443 2.311152823 48.0037 7.53358e+06

2255.502 17.0670379413 0.4711968612 2.2018 7.53023e+06

2256.504 16.8082220183 4.312030694 1370.36 7.52689e+06

2257.506 16.8348225255 2.745251169 99.3263 7.52355e+06

2258.508 17.1785874539 1.958067285 26.5716 7.52022e+06

2259.51 16.7073965155 3.747024696 531.883 7.51688e+06

2260.512 16.598139921 4.540203228 2008.27 7.51355e+06

2261.514 16.3366824201 3.720306628 508.604 7.51023e+06

2262.516 16.9293128497 4.641376904 2379.16 7.50690e+06

2263.518 16.6500093989 1.862684519 22.6481 7.50358e+06

2264.52 16.641542878 2.733296866 97.3572 7.50026e+06

2265.522 16.9933767632 2.646467889 84.1789 7.49695e+06

2266.524 17.0963053299 2.122119082 34.9752 7.49363e+06

2267.526 17.0995917898 1.692371419 17.0269 7.49032e+06

2268.528 16.3207400584 6.651145885 68937 7.48705e+06

2269.53 16.2186635937 6.703455068 75249.8 7.48378e+06

2270.532 16.4286596374 6.118668218 28255 7.48049e+06

2271.534 16.2492349204 6.286463873 37424.9 7.47721e+06

2272.536 16.1410227045 4.464950894 1770.43 7.47391e+06

2273.538 16.4747192095 5.575788846 11380.8 7.47062e+06

2274.54 16.3009033633 6.444192611 48741.8 7.46736e+06

2275.542 16.5373270983 4.449888269 1726.32 7.46407e+06

2276.544 16.6237819964 3.951191932 748.755 7.46079e+06

2277.546 16.7141257104 1.487894514 12.0889 7.45751e+06

2278.548 16.6608068961 3.804927427 586.054 7.45423e+06

2279.55 16.4498687262 2.241827902 42.7409 7.45095e+06

2280.552 16.6095702431 0.8142857171 3.91166 7.44768e+06

2281.554 16.4508582041 1.326844478 9.23056 7.44441e+06

2282.556 16.6522365558 0.6533670122 2.98744 7.44114e+06

2283.558 16.5541424207 0.927248302 4.72648 7.43788e+06

2284.56 16.5376862517 1.405819428 10.5361 7.43462e+06

2285.562 16.3701903932 2.143724795 36.2641 7.43136e+06

2286.564 16.2496411064 2.356853034 51.8227 7.42811e+06

2287.566 16.8737564582 0.5191425708 2.38592 7.42485e+06

2288.568 16.7765486179 0.8729303684 4.31542 7.42161e+06

2289.57 16.240291396 2.724592129 95.948 7.41836e+06

2290.572 16.5424914348 1.334830906 9.35488 7.41511e+06

2291.574 16.5308063416 0.8543489322 4.18317 7.41187e+06

2292.576 16.5263642904 1.387898292 10.2245 7.40864e+06

2293.578 16.4333366977 2.251100162 43.4099 7.40540e+06

2294.58 16.5258844422 2.3697831 52.9573 7.40217e+06

2295.582 16.3308059972 6.677772549 72081.2 7.39897e+06

2296.584 16.2231245564 4.005496515 820.057 7.39574e+06

2297.586 16.9409556263 2.767612814 103.117 7.39252e+06

2298.588 17.0415561957 1.668616731 16.3627 7.38930e+06

2299.59 16.4944100707 2.943805845 138.518 7.38608e+06

2300.592 16.5452624397 2.585496615 76.0062 7.38287e+06

2301.594 16.3971159476 1.688045456 16.9039 7.37965e+06

2302.596 16.3730596888 2.770322875 103.586 7.37644e+06

2303.598 16.5354013779 3.022505862 158.036 7.37324e+06

2304.6 16.5790039588 1.672980305 16.4827 7.37003e+06

2305.602 16.4310312257 3.351069621 274.015 7.36683e+06

2306.604 16.7989151528 2.580355051 75.3544 7.36363e+06

2307.606 16.8137270233 6.080295938 26496 7.36045e+06

2308.608 16.3820151344 5.273018152 6853.58 7.35726e+06

2309.61 16.2947749185 8.303387212 1.09747e+06 7.35454e+06

2310.612 16.30691937 8.754988361 2.33839e+06 7.35237e+06

2311.614 16.4242186154 5.513558297 10254.2 7.34919e+06

2312.616 16.1068784248 7.856882441 519492 7.34623e+06

2313.618 16.3649858778 5.931423855 20648.2 7.34306e+06

2314.62 16.8395948366 4.110458293 977.687 7.33988e+06

2315.622 16.6281440845 6.807186538 89529.4 7.33674e+06

2316.624 16.6200915813 6.219058375 33429.1 7.33359e+06

2317.626 16.0936816036 8.447371715 1.39681e+06 7.33102e+06

2318.628 16.3021098887 8.801092982 2.52613e+06 7.32895e+06

2319.63 16.6426562685 5.663754951 13187.5 7.32579e+06

2320.632 16.2977562712 4.744461097 2827.56 7.32263e+06

2321.634 16.8942453866 3.743215208 528.5 7.31947e+06

2322.636 16.9798211863 3.859749093 642.419 7.31631e+06

2323.638 16.6884649723 3.575400257 398.994 7.31316e+06

2324.64 16.1905902676 8.443769382 1.38841e+06 7.31061e+06

2325.642 16.873934545 3.514383423 360.229 7.30746e+06

2326.644 16.6376169963 4.882046987 3560.42 7.30431e+06

2327.646 16.824051549 4.550554566 2043.4 7.30117e+06

2328.648 16.783268495 5.327157482 7504.15 7.29803e+06

2329.65 16.5943431031 7.122629245 151858 7.29496e+06

2330.652 16.6476478172 4.628587659 2328.73 7.29183e+06

2331.654 16.7865363085 6.047300462 25071.4 7.28871e+06

2332.656 16.2215530977 3.965616378 767.066 7.28558e+06

2333.658 16.6107572963 7.095744832 145171 7.28251e+06

2334.66 16.5486576489 7.919158018 576610 7.27964e+06

2335.662 16.3464211041 7.024910101 128929 7.27657e+06

2336.664 16.087635702 7.019223364 127707 7.27350e+06

2337.666 16.552895162 8.429688319 1.35604e+06 7.27097e+06

2338.668 16.4408767845 4.587926256 2175.4 7.26786e+06

2339.67 16.04113579 8.428781879 1.35398e+06 7.26532e+06

2340.672 16.2144809781 6.913254022 106936 7.26226e+06

2341.674 16.2648148835 9.316543741 5.98999e+06 7.26172e+06

2342.676 16.4586537032 3.394865989 294.872 7.25861e+06

2343.678 16.9480877356 2.341296169 50.4897 7.25551e+06

2344.68 17.1625343218 2.693440797 91.0698 7.25241e+06

2345.682 17.1084543513 2.920676277 133.254 7.24932e+06

2346.684 16.8602425946 3.145200601 194.094 7.24622e+06

2347.686 16.5278276066 2.815051193 111.645 7.24313e+06

2348.688 16.4335624145 4.669312329 2493.13 7.24004e+06

2349.69 16.173772925 4.962276339 4072.53 7.23696e+06

2350.692 16.4577779539 3.620936558 430.618 7.23387e+06

2351.694 16.8696199606 3.040004581 162.737 7.23079e+06

2352.696 16.205696262 5.06313327 4822.08 7.22772e+06

2353.698 16.3010581118 5.265341427 6766.01 7.22464e+06

2354.7 16.4480266904 8.410968974 1.31418e+06 7.22213e+06

2355.702 16.5455529961 5.931025933 20634.4 7.21907e+06

2356.704 16.5510652153 3.848836446 630.783 7.21600e+06

2357.706 16.349877204 6.302406797 38437.7 7.21295e+06

2358.708 17.0912592447 3.391269391 293.101 7.20989e+06

2359.71 16.6769491136 2.541652745 70.6243 7.20683e+06

2360.712 16.6634590531 2.027302476 29.839 7.20377e+06

2361.714 16.5970501156 3.179225496 205.477 7.20072e+06

2362.716 16.4202380318 5.022592846 4505.5 7.19767e+06

2363.718 16.9593225275 1.083269319 6.13814 7.19462e+06

2364.72 16.3171808245 5.395070238 8408.25 7.19157e+06

2365.722 16.4621154954 3.835055852 616.39 7.18853e+06

2366.724 16.7899146405 6.615971141 64992.6 7.18551e+06

2367.726 17.1246437894 0.7928573631 3.77375 7.18247e+06

2368.728 16.9502559922 0.8678788108 4.27906 7.17944e+06

2369.73 16.5085463732 1.822335709 21.168 7.17640e+06

2370.732 16.2726796381 2.980021912 147.181 7.17337e+06

2371.734 17.0077772162 0.6274107398 2.86034 7.17034e+06

2372.736 16.8547444065 0.9829209545 5.18844 7.16731e+06

2373.738 16.6076313508 1.150905443 6.87447 7.16429e+06

2374.74 16.7593948229 1.66262084 16.1992 7.16127e+06

2375.742 16.7376702237 1.950933426 26.256 7.15825e+06

2376.744 16.2712227016 2.650059728 84.6869 7.15523e+06

2377.746 16.4644797781 2.595763823 77.3247 7.15222e+06

2378.748 16.4358732934 1.903680155 24.2579 7.14921e+06

2379.75 16.9465757002 1.103514453 6.34986 7.14620e+06

2380.752 16.7001687879 3.024101425 158.459 7.14319e+06

2381.754 16.522550355 4.610103577 2257.73 7.14019e+06

2382.756 16.3664608356 3.059484482 168.135 7.13719e+06

2383.758 16.4223694613 2.911057352 131.124 7.13419e+06

2384.76 16.6133460295 1.141759078 6.76995 7.13119e+06

2385.762 16.4444342027 2.562393213 73.121 7.12820e+06

2386.764 16.5626233626 2.175063801 38.2186 7.12521e+06

2387.766 16.6921935253 3.889810162 675.596 7.12222e+06

2388.768 16.3813545691 3.699286244 491.007 7.11923e+06

2389.77 16.3104462323 3.880452255 665.088 7.11625e+06

2390.772 16.8305405671 2.584083438 75.8265 7.11327e+06

2391.774 16.6636938776 2.688597637 90.334 7.11029e+06

2392.776 16.6527157317 2.926822104 134.633 7.10731e+06

2393.778 16.8716103505 1.741148444 18.4764 7.10434e+06

2394.78 16.6534287327 4.240744752 1216.13 7.10137e+06

2395.782 16.3494021088 3.214223102 217.883 7.09840e+06

2396.784 16.2696527117 4.505971579 1896.36 7.09544e+06

2397.786 16.9295994791 2.10121268 33.7716 7.09247e+06

2398.788 17.0477392366 3.701586624 492.903 7.08951e+06

2399.79 16.6134218639 6.290577958 37683.6 7.08657e+06

2400.792 17.0021737518 4.779349303 2997.73 7.08361e+06

2401.794 17.0613112176 3.283435779 244.666 7.08066e+06

2402.796 16.6649288135 7.812157613 481996 7.07791e+06

2403.798 16.7927306522 5.830875591 17447.7 7.07497e+06

2404.8 17.336323337 1.531586634 13.0068 7.07202e+06

2405.802 16.7494271183 4.328817653 1409.44 7.06908e+06

2406.804 16.1551646896 4.896410668 3647.12 7.06614e+06

2407.806 16.5974662253 3.069598118 171.007 7.06320e+06

2408.808 16.5196545403 3.026716121 159.155 7.06026e+06

2409.81 16.5622021003 2.294422178 46.6771 7.05732e+06

2410.812 16.2869274523 7.936780633 593884 7.05464e+06

2411.814 16.3335212219 4.318908873 1386.24 7.05171e+06

2412.816 17.158037842 0.8551544314 4.18882 7.04878e+06

2413.818 16.9737692274 3.764752894 547.914 7.04586e+06

2414.82 17.1746769557 3.334644672 266.579 7.04294e+06

2415.822 16.6990081894 6.605034224 63812.8 7.04004e+06

2416.824 16.8796948893 2.427057363 58.2895 7.03713e+06

2417.826 17.134673989 1.642561255 15.6639 7.03421e+06

2418.828 16.3573164629 3.856216902 638.63 7.03130e+06

2419.83 16.6127201258 2.045794396 30.7777 7.02839e+06

2420.832 16.6073574368 1.253542169 8.16401 7.02548e+06

2421.834 16.754178114 3.617137793 427.886 7.02257e+06

2422.836 17.0599845475 2.043887471 30.6796 7.01967e+06

2423.838 16.8497049207 2.379976883 53.8693 7.01677e+06

2424.84 16.6229026567 3.554813547 385.469 7.01387e+06

2425.842 16.1862437696 4.653346308 2427.34 7.01098e+06

2426.844 16.670932948 2.101723087 33.8005 7.00808e+06

2427.846 16.6026125889 1.335506545 9.36547 7.00519e+06

2428.848 16.4042537291 2.513551597 67.377 7.00230e+06

2429.85 16.352089714 4.130451669 1010.98 6.99942e+06

2430.852 16.3338397944 3.727060757 514.391 6.99653e+06

2431.854 16.5244018386 5.088929216 5035 6.99365e+06

2432.856 16.3696729297 3.902541206 690.158 6.99078e+06

2433.858 16.8839423284 3.257939143 234.436 6.98790e+06

2434.86 16.8265067358 4.965475018 4094.41 6.98503e+06

2435.862 17.3185557102 2.025083896 29.7283 6.98215e+06

2436.864 17.0811186483 2.324207093 49.0649 6.97928e+06

2437.866 16.5180248022 4.714958626 2691.23 6.97642e+06

2438.868 16.6657663097 4.439601323 1696.83 6.97355e+06

2439.87 17.0625022292 3.438297839 317.124 6.97069e+06

2440.872 16.8497609156 4.88324297 3567.56 6.96783e+06

2441.874 16.9570423557 4.019758969 839.885 6.96497e+06

2442.876 17.3692722637 1.532719874 13.0315 6.96212e+06

2443.878 16.9406494279 4.512738833 1917.98 6.95927e+06

2444.88 17.0727176594 6.039493448 24745.6 6.95643e+06

2445.882 16.9592020551 4.34390342 1445.51 6.95358e+06

2446.884 16.3431867922 6.467465453 50679.4 6.95075e+06

2447.886 16.2201837381 6.562961846 59470.5 6.94793e+06

2448.888 16.879755651 6.461419741 50168.8 6.94511e+06

2449.89 16.9413463917 4.26691892 1270.63 6.94227e+06

2450.892 16.8753153278 4.028979012 852.957 6.93944e+06

2451.894 16.6601598046 5.671187563 13352.7 6.93661e+06

2452.896 17.2233507152 1.589348582 14.3281 6.93377e+06

2453.898 17.1723754894 3.842234323 623.846 6.93094e+06

2454.9 17.1743912833 3.561435771 389.769 6.92812e+06

2455.902 17.2523711536 2.504469835 66.3598 6.92529e+06

2456.904 17.3371769613 2.575257484 74.7137 6.92247e+06

2457.906 17.1437313243 3.918018339 708.284 6.91965e+06

2458.908 17.1576960478 3.940534194 735.507 6.91683e+06

2459.91 16.6963785647 3.183866296 207.081 6.91401e+06

2460.912 17.0232753093 5.799445291 16552.9 6.91121e+06

2461.914 16.8181033603 3.411903703 303.409 6.90839e+06

2462.916 16.6120586064 6.31493522 39252.9 6.90560e+06

2463.918 16.4059718691 5.088901201 5034.77 6.90280e+06

2464.92 16.6581382664 3.153266852 196.734 6.89999e+06

2465.922 16.5585295262 5.475588906 9622.32 6.89719e+06

2466.924 16.5830989765 4.342846427 1442.96 6.89439e+06

2467.926 16.8263769439 4.724429855 2734.26 6.89159e+06

2468.928 16.406846191 4.84490977 3345.69 6.88880e+06

2469.93 16.6370183996 6.786486503 86478.3 6.88604e+06

2470.932 16.6820053173 3.636681491 442.126 6.88325e+06

2471.934 16.7562400555 4.608197782 2250.54 6.88046e+06

2472.936 16.3446901832 5.795901615 16454.9 6.87768e+06

2473.938 16.309023848 7.33567561 216981 6.87499e+06

2474.94 16.4110593274 5.866380565 18516.8 6.87221e+06

2475.942 16.3397321515 4.955942755 4029.56 6.86943e+06

2476.944 16.373206772 4.569150407 2108.05 6.86666e+06

2477.946 16.5954802938 4.056466722 893.147 6.86388e+06

2478.948 16.3071975406 5.527911735 10503.7 6.86111e+06

2479.95 16.208390755 6.20604909 32708.6 6.85835e+06

2480.952 16.1731459582 4.142372501 1031.37 6.85559e+06

2481.954 16.3189697894 9.082595629 4.04798e+06 6.85445e+06

2482.956 16.1082948399 8.190075397 907745 6.85205e+06

2483.958 16.9254253855 5.69463831 13887.7 6.84930e+06

2484.96 16.7019784717 6.153941031 29974.7 6.84655e+06

2485.962 16.6518107793 2.742152629 98.8121 6.84379e+06

2486.964 16.5521519699 4.247879606 1230.75 6.84103e+06

2487.966 16.7431348612 4.441005382 1700.83 6.83828e+06

2488.968 16.1163882958 6.187170165 31690.4 6.83554e+06

2489.97 16.4700248619 3.677851688 473.691 6.83279e+06

2490.972 16.308184669 5.035595087 4604.7 6.83005e+06

2491.974 16.8821223378 3.140518368 192.578 6.82730e+06

2492.976 16.3727687422 5.298932399 7157.63 6.82456e+06

2493.978 16.466101661 4.473295385 1795.35 6.82182e+06

2494.98 16.2732354804 5.804797787 16701.9 6.81909e+06

2495.982 16.8473839173 8.703684612 2.14583e+06 6.81721e+06

2496.984 16.2082255444 6.168595049 30719.6 6.81449e+06

2497.986 16.0814735539 8.754820575 2.33773e+06 6.81270e+06

2498.988 16.4490271019 9.633914123 1.0193e+07 6.81405e+06

2499.99 16.367657132 5.897503086 19507.7 6.81133e+06

2500.992 16.2345663728 3.937104021 731.293 6.80860e+06

2501.994 16.1704738626 4.909576511 3728.44 6.80588e+06

2502.996 16.43970251 4.782175107 3011.95 6.80316e+06

2503.998 16.7143899527 5.17858729 5850.9 6.80044e+06

2505 16.7734454522 3.53254987 371.359 6.79772e+06

2506.002 16.1029716409 8.853635602 2.75854e+06 6.79610e+06

2507.004 16.3686982277 10.08578624 2.1728e+07 6.80207e+06

2508.006 16.4775106932 6.966960559 117003 6.79940e+06

2509.008 16.390659563 5.728027052 14686.5 6.79669e+06

2510.01 16.1532758153 5.530437233 10548.2 6.79398e+06

2511.012 16.2593590204 6.117275333 28189.1 6.79128e+06

2512.014 16.2402079745 7.115651922 150094 6.78864e+06

2513.016 16.1806713822 7.791938056 465945 6.78612e+06

2514.018 16.4450799386 5.789242451 16272.4 6.78342e+06

2515.02 16.2306504694 7.266451549 193225 6.78079e+06

2516.022 16.4929943118 5.327513911 7508.63 6.77810e+06

2517.024 16.7151257255 4.196312067 1128.9 6.77540e+06

2518.026 16.2774043938 7.388901704 237214 6.77280e+06

2519.028 16.3898687665 6.835340024 93852.6 6.77014e+06

2520.03 16.2254491862 4.083235527 934.107 6.76745e+06

2521.032 16.7244678037 4.073985765 919.745 6.76477e+06

2522.034 16.2886524136 3.357828601 277.135 6.76208e+06

2523.036 16.1894098578 7.318340844 210771 6.75948e+06

2524.038 16.6718205245 3.013747204 155.735 6.75680e+06

2525.04 17.0186821185 2.926890686 134.648 6.75412e+06

2526.042 16.3175587968 5.837651177 17646.8 6.75145e+06

2527.044 16.2695036927 5.69774425 13960.1 6.74877e+06

2528.046 16.7466497494 1.955999601 26.4798 6.74610e+06

2529.048 16.597310071 3.241182128 227.948 6.74343e+06

2530.05 16.7147944408 4.114112347 983.69 6.74076e+06

2531.052 16.2488484987 4.402787676 1595.36 6.73809e+06

2532.054 16.3205186183 5.628184005 12424.7 6.73543e+06

2533.056 16.4832517888 5.007548904 4393.38 6.73277e+06

2534.058 16.6363802387 6.775513797 84903.4 6.73014e+06

2535.06 16.5788833392 4.690020429 2581.12 6.72749e+06

2536.062 16.8037190179 5.733649404 14825.5 6.72483e+06

2537.064 17.2499425888 0.9081511958 4.57768 6.72218e+06

2538.066 17.056472944 2.231577945 42.0133 6.71953e+06

2539.068 16.992221283 3.877283713 661.568 6.71688e+06

2540.07 16.8821317923 4.131541159 1012.83 6.71423e+06

2541.072 17.129851662 2.474838152 63.1465 6.71158e+06

2542.074 16.8909786127 4.6504682 2415.66 6.70894e+06

2543.076 16.5186038158 6.261625299 35899.7 6.70631e+06

2544.078 16.9943634763 1.616525012 14.9955 6.70367e+06

2545.08 16.9571890316 4.879089642 3542.82 6.70103e+06

2546.082 17.2490389696 1.96752622 26.996 6.69840e+06

2547.084 17.0293486119 1.767747731 19.3183 6.69576e+06

2548.086 16.7928593362 4.145000589 1035.92 6.69313e+06

2549.088 16.3610225501 5.983067851 22513.9 6.69051e+06

2550.09 16.8455814665 1.799634642 20.3782 6.68788e+06

2551.092 16.530628822 4.891613295 3617.93 6.68526e+06

2552.094 16.9478179355 3.389784266 292.373 6.68263e+06

2553.096 16.4193835752 3.030965341 160.291 6.68001e+06

2554.098 16.5535871439 4.791037249 3057 6.67739e+06

2555.1 16.1434449712 7.960620907 618080 6.67502e+06

2556.102 16.2441202738 6.189759874 31828.2 6.67242e+06

2557.104 16.8695358194 2.871417202 122.7 6.66980e+06

2558.106 16.3764519374 4.912808582 3748.68 6.66719e+06

2559.108 16.2332213596 5.907963777 19852.5 6.66459e+06

2560.11 16.1968334378 7.485021237 278653 6.66209e+06

2561.112 16.2654393566 7.518471643 294712 6.65960e+06

2562.114 16.3335715046 10.13949066 2.37732e+07 6.66629e+06

2563.116 16.1040052197 6.411845578 46171.1 6.66370e+06

2564.118 16.6290059224 7.140383144 156442 6.66116e+06

2565.12 16.4428576752 3.449235709 322.988 6.65856e+06

2566.122 16.1719661464 9.348528122 6.31966e+06 6.65843e+06

2567.124 16.4894803907 3.823384578 604.456 6.65583e+06

2568.126 16.8697275532 1.661330871 16.1642 6.65324e+06

2569.128 16.6936525543 7.025768094 129115 6.65069e+06

2570.13 16.5833272463 9.404002219 6.93504e+06 6.65080e+06

2571.132 16.8817123281 3.165819667 200.915 6.64821e+06

2572.134 16.6009820285 7.147638108 158355 6.64569e+06

2573.136 16.27591249 5.957529952 21571.2 6.64311e+06

2574.138 16.2509920874 7.913218634 570902 6.64074e+06

2575.14 16.4178989106 5.243716833 6525.32 6.63816e+06

2576.142 16.3223373296 5.819629757 17122.1 6.63559e+06

2577.144 16.4795132559 4.174796849 1088.94 6.63301e+06

2578.146 16.1050632918 5.671251675 13354.2 6.63044e+06

2579.148 16.4174134167 5.261660213 6724.42 6.62787e+06

2580.15 16.1924430195 7.228113646 181207 6.62536e+06

2581.152 16.125049176 11.10846185 1.20497e+08 6.66955e+06

2582.154 16.1536110408 10.8334905 7.60233e+07 6.69645e+06

2583.156 16.7756838147 4.412840556 1622.45 6.69386e+06

2584.158 16.6464595824 5.04244929 4657.87 6.69127e+06

2585.16 16.3629199308 6.687395766 73252.5 6.68870e+06

2586.162 17.0393250192 3.489763972 345.676 6.68611e+06

2587.164 16.720965255 5.558757699 11060.7 6.68353e+06

2588.166 16.6844417021 3.869834592 653.364 6.68094e+06

2589.168 16.1341291677 6.136753996 29124.1 6.67837e+06

2590.17 16.358836183 7.024083676 128751 6.67583e+06

2591.172 16.5731002744 3.319304064 259.816 6.67325e+06

2592.174 16.3397105053 7.452580421 263916 6.67078e+06

2593.176 16.1665270664 7.646246679 365048 6.66834e+06

2594.178 16.6475431184 9.020340461 3.64712e+06 6.66718e+06

2595.18 16.5571618111 6.293456875 37865.8 6.66462e+06

2596.182 16.8228164242 4.406505191 1605.32 6.66205e+06

2597.184 16.2542762061 8.964210297 3.31984e+06 6.66076e+06

2598.186 16.5024168899 5.993203047 22899.4 6.65820e+06

2599.188 16.7250911109 3.829005233 610.174 6.65563e+06

2600.19 16.4182111334 3.71256405 502.05 6.65307e+06

2601.192 16.389065177 7.981087144 639636 6.65075e+06

2602.194 16.5951039156 7.690812966 393342 6.64835e+06

2603.196 16.3738674608 5.735475438 14870.9 6.64579e+06

2604.198 16.2025732338 6.920890334 108313 6.64328e+06

2605.2 16.9144114273 4.592608737 2192.53 6.64073e+06

2606.202 16.8650069467 2.88731195 126.011 6.63817e+06

2607.204 16.5404451111 2.912692374 131.484 6.63562e+06

2608.206 16.2423199548 3.242723142 228.537 6.63308e+06

2609.208 16.498767316 4.951911982 4002.44 6.63053e+06

2610.21 17.0415017534 3.837037054 618.438 6.62799e+06

2611.212 17.0093013703 4.992729732 4285.67 6.62545e+06

2612.214 16.9648604115 3.84330947 624.97 6.62291e+06

2613.216 17.3259432101 0.4745309537 2.21413 6.62037e+06

2614.218 17.0459629894 5.359623693 7923.55 6.61783e+06

2615.22 16.6875597293 7.723170111 415249 6.61546e+06

2616.222 16.6264575259 5.788627235 16255.6 6.61293e+06

2617.224 16.8761756824 3.427813294 311.603 6.61040e+06

2618.226 16.8165411781 5.954293982 21454.5 6.60788e+06

2619.228 16.4758924857 5.884523415 19088.2 6.60536e+06

2620.23 16.137421999 6.618709299 65291.4 6.60286e+06

2621.232 16.1888001966 5.368641239 8044.14 6.60034e+06

2622.234 16.541770466 4.92841435 3847.97 6.59782e+06

2623.236 16.2253248484 7.730845579 420622 6.59546e+06

2624.238 16.1518218358 5.17288103 5795.24 6.59295e+06

2625.24 16.5372712509 8.18612227 901755 6.59078e+06

2626.242 16.1058830287 7.842740201 507331 6.58846e+06

2627.244 16.144689619 7.974412366 632525 6.58618e+06

2628.246 16.1289240799 5.782107455 16079 6.58368e+06

2629.248 16.3841334016 3.27810746 242.492 6.58117e+06

2630.25 16.2937059382 5.253864993 6637.19 6.57867e+06

2631.252 16.4806453482 2.881624348 124.816 6.57617e+06

2632.254 16.9898227354 2.548050857 71.3853 6.57366e+06

2633.256 16.2756528514 7.972952835 630980 6.57140e+06

2634.258 16.6882474185 5.418263134 8741.33 6.56891e+06

2635.26 16.6787299362 4.198423551 1132.9 6.56641e+06

2636.262 16.2572590466 5.299934765 7169.65 6.56392e+06

2637.264 17.1659283714 2.450326731 60.6064 6.56143e+06

2638.266 17.076002359 3.034431318 161.225 6.55893e+06

2639.268 17.0074194645 3.195281377 211.079 6.55645e+06

2640.27 17.1942797682 2.670252285 87.6003 6.55396e+06

2641.272 16.5707884816 8.104343744 786317 6.55177e+06

2642.274 16.9003918235 2.882983327 125.101 6.54929e+06

2643.276 16.4513875427 5.664630401 13206.9 6.54681e+06

2644.278 16.6516542737 6.176603525 31134.4 6.54434e+06

2645.28 16.7431487977 5.644893291 12777.4 6.54187e+06

2646.282 16.9119500296 2.593864095 77.079 6.53939e+06

2647.284 16.5561418139 3.65909848 459.043 6.53692e+06

2648.286 16.5198391684 6.487851042 52439.9 6.53447e+06

2649.288 16.630505656 4.215828364 1166.41 6.53200e+06

2650.29 16.3394747139 5.236604739 6448.04 6.52953e+06

2651.292 16.6774989411 3.941579076 736.795 6.52706e+06

2652.294 16.4099910263 5.003701616 4365.16 6.52460e+06

2653.296 16.3612477786 7.345299299 220507 6.52222e+06

2654.298 16.3813175066 4.705049508 2646.93 6.51976e+06

2655.3 16.4102346553 7.219490009 178608 6.51737e+06

2656.302 16.8035209742 3.754711006 538.775 6.51491e+06

2657.304 16.2975801968 4.32062496 1390.23 6.51246e+06

2658.306 16.2986116019 4.511980676 1915.54 6.51000e+06

2659.308 16.4651278535 10.0775965 2.1432e+07 6.51562e+06

2660.31 16.428524336 5.858615861 18277.5 6.51318e+06

2661.312 16.5535004443 8.923561382 3.10132e+06 6.51189e+06

2662.314 16.3341969306 9.585491862 9.39887e+06 6.51298e+06

2663.316 16.0734156646 9.599411185 9.62059e+06 6.51415e+06

2664.318 16.2130524801 4.315506555 1378.37 6.51170e+06

2665.32 16.1538478585 5.895941696 19456.7 6.50926e+06

2666.322 16.2348226393 9.98131758 1.824e+07 6.51367e+06

2667.324 16.1867573391 7.898161241 556683 6.51143e+06

2668.326 16.1952983971 9.138763576 4.44732e+06 6.51066e+06

2669.328 16.4611067751 2.659638451 86.0566 6.50821e+06

2670.33 16.6073367377 2.16041613 37.2923 6.50577e+06

2671.332 16.6804497928 7.546836547 309053 6.50345e+06

2672.334 16.6819813343 3.9097946 698.594 6.50101e+06

2673.336 16.7771859433 5.046899655 4692.72 6.49858e+06

2674.338 16.3634013019 1.86385001 22.6923 6.49614e+06

2675.34 16.4554823223 2.045855795 30.7809 6.49371e+06

2676.342 16.2722737815 3.908227204 696.762 6.49128e+06

2677.344 16.9316829311 1.364934124 9.83868 6.48885e+06

2678.346 16.219464008 3.560069857 388.878 6.48643e+06

2679.348 16.6402485328 3.257331226 234.198 6.48400e+06

2680.35 16.6363875682 3.167568558 201.504 6.48158e+06

2681.352 16.9626707116 3.004881564 153.439 6.47916e+06

2682.354 16.9025795386 1.324692276 9.19735 6.47674e+06

2683.356 16.4927395254 5.421055721 8782.32 6.47432e+06

2684.358 16.2319476912 4.414337581 1626.52 6.47191e+06

2685.36 16.3917106275 3.667363686 465.442 6.46949e+06

2686.362 16.743806545 5.140212393 5486.64 6.46708e+06

2687.364 16.4415608833 4.674458622 2514.71 6.46467e+06

2688.366 16.8264164272 1.987396624 27.9097 6.46227e+06

2689.368 16.8776412905 1.365807521 9.85309 6.45986e+06

2690.37 16.7594338616 3.872726026 656.536 6.45745e+06

2691.372 16.125999448 6.784779514 86231.4 6.45508e+06

2692.374 16.4588211366 4.640012139 2373.72 6.45268e+06

2693.376 16.538447368 4.290529509 1321.89 6.45028e+06

2694.378 16.2409261489 5.469026946 9517.14 6.44789e+06

2695.38 16.383323878 5.065324272 4839.81 6.44549e+06

2696.382 16.4475506111 4.212175399 1159.3 6.44310e+06

2697.384 16.6553658984 5.006597359 4386.38 6.44071e+06

2698.386 16.8492966264 3.042229998 163.345 6.43832e+06

2699.388 16.5609620533 0.838918036 4.07644 6.43593e+06

2700.39 16.7004510172 1.605803678 14.7286 6.43354e+06

2701.392 16.5176411289 3.164553596 200.489 6.43116e+06

2702.394 16.5909738635 6.330948107 40320 6.42879e+06

2703.396 16.581703722 6.525694158 55871.6 6.42643e+06

2704.398 16.3399933135 4.918438175 3784.2 6.42405e+06

2705.4 16.4110571392 2.369290386 52.9136 6.42167e+06

2706.402 16.3631652202 4.983387095 4219.12 6.41930e+06

2707.404 16.3632713025 5.755351274 15374.3 6.41693e+06

2708.406 16.2834976019 4.265832819 1268.32 6.41455e+06

2709.408 16.796353635 1.754911341 18.9073 6.41218e+06

2710.41 16.3844039805 1.926620445 25.2082 6.40981e+06

2711.412 16.4895807896 1.791306101 20.0958 6.40744e+06

2712.414 16.4828487449 0.9091335778 4.58521 6.40508e+06

2713.416 16.7754459209 3.611162177 423.625 6.40271e+06

2714.418 16.867021969 2.643417157 83.7499 6.40035e+06

2715.42 16.4821714814 1.292979125 8.72153 6.39799e+06

2716.422 16.4068490129 1.979470041 27.5415 6.39563e+06

2717.424 16.6803029448 0.9363034592 4.79871 6.39327e+06

2718.426 16.5810473116 3.345924443 271.663 6.39092e+06

2719.428 16.4320329279 2.364614884 52.5008 6.38856e+06

2720.43 16.3974730182 2.093234142 33.3232 6.38621e+06

2721.432 16.57455048 2.695791541 91.4291 6.38386e+06

2722.434 16.8131636499 1.242262034 8.0112 6.38151e+06

2723.436 16.3127237189 2.563731209 73.2851 6.37917e+06

2724.438 16.7018874945 2.319645357 48.6914 6.37682e+06

2725.44 17.1511725996 0.7196922117 3.33848 6.37448e+06

2726.442 16.6221187994 4.049600901 882.935 6.37214e+06

2727.444 16.6206750406 2.37399088 53.3319 6.36980e+06

2728.446 16.8985227845 3.176343619 204.488 6.36746e+06

2729.448 16.3967228525 3.962732558 763.37 6.36512e+06

2730.45 16.778686926 2.414486937 57.075 6.36279e+06

2731.452 16.8084285866 1.053554267 5.8401 6.36045e+06

2732.454 16.6479138221 3.681992938 476.988 6.35812e+06

2733.456 16.8730790565 1.063133195 5.93456 6.35579e+06

2734.458 16.8889436923 0.8786320515 4.35683 6.35346e+06

2735.46 17.1055218114 1.764871482 19.2254 6.35114e+06

2736.462 16.5371232526 4.898164364 3657.85 6.34881e+06

2737.464 16.6655159007 1.836052493 21.6599 6.34649e+06

2738.466 16.5860407412 2.218567814 41.1076 6.34417e+06

2739.468 16.7880074659 2.105296376 34.0034 6.34185e+06

2740.47 16.516962379 3.439134138 317.569 6.33953e+06

2741.472 16.4245321268 2.742293821 98.8355 6.33722e+06

2742.474 16.5181407448 5.109852781 5214.6 6.33490e+06

2743.476 16.3281244592 2.787951725 106.691 6.33259e+06

2744.478 16.5088866231 2.497121754 65.5481 6.33028e+06

2745.48 16.9169465196 2.697045805 91.6214 6.32797e+06

2746.482 16.8076359043 4.486952169 1836.9 6.32566e+06

2747.484 16.7234633877 3.456616753 327.006 6.32336e+06

2748.486 16.1893080766 4.334293194 1422.43 6.32105e+06

2749.488 16.7741308854 3.409673492 302.278 6.31875e+06

2750.49 16.6294842758 3.127452294 188.409 6.31645e+06

2751.492 16.937287415 2.159785543 37.253 6.31415e+06

2752.494 16.7310428564 3.188202055 208.59 6.31185e+06

2753.496 16.5025559669 2.586697922 76.1593 6.30956e+06

2754.498 16.4634698874 3.043223809 163.617 6.30726e+06

2755.5 16.4864564371 2.958777592 142.035 6.30497e+06

2756.502 16.7913908518 1.987808824 27.9289 6.30268e+06

2757.504 16.5225046863 2.81959615 112.499 6.30039e+06

2758.506 16.4721624745 4.53506496 1991.06 6.29810e+06

2759.508 16.3258569944 3.003530808 153.092 6.29582e+06

2760.51 16.3929305294 5.854943915 18165.4 6.29354e+06

2761.512 16.2704352064 3.67687701 472.918 6.29126e+06

2762.514 16.201963445 6.405779123 45704.3 6.28899e+06

2763.516 16.1860421734 6.226708256 33860.3 6.28672e+06

2764.518 16.2102777383 10.11128787 2.26763e+07 6.29266e+06

2765.52 16.3843481914 4.306916954 1358.68 6.29038e+06

2766.522 16.6235465495 4.495029816 1861.92 6.28811e+06

2767.524 16.8962537279 3.204401373 214.328 6.28583e+06

2768.526 17.3327725588 1.91507853 24.7255 6.28356e+06

2769.528 17.0927208157 2.453356194 60.9147 6.28128e+06

2770.53 16.9821256014 4.730280741 2761.19 6.27901e+06

2771.532 17.3248665734 2.23695144 42.3932 6.27674e+06

2772.534 17.3645761266 2.221829767 41.3329 6.27448e+06

2773.536 16.8990166512 4.063513891 903.753 6.27221e+06

2774.538 16.8616831499 4.063975634 904.452 6.26995e+06

2775.54 16.3957751123 5.481151675 9712.4 6.26769e+06

2776.542 16.649650587 5.617179576 12197.8 6.26543e+06

2777.544 16.8059166285 2.971939673 145.202 6.26317e+06

2778.546 16.4438948642 3.452569737 324.797 6.26091e+06

2779.548 16.8597106035 5.723641694 14579 6.25866e+06

2780.55 16.1283909844 5.93908354 20914.8 6.25642e+06

2781.552 16.5995388835 5.938163688 20882.6 6.25417e+06

2782.554 16.7160943431 4.427609832 1663.09 6.25192e+06

2783.556 16.8984422419 4.064715562 905.574 6.24967e+06

2784.558 16.468007609 8.438106167 1.3753e+06 6.24792e+06

2785.56 16.8427581149 5.36205199 7955.84 6.24567e+06

2786.562 16.6594913847 8.521850246 1.5824e+06 6.24400e+06

2787.564 16.9831532343 2.28491895 45.9399 6.24175e+06

2788.566 16.7122138623 2.08221394 32.7138 6.23951e+06

2789.568 16.6771025721 4.501189908 1881.23 6.23727e+06

2790.57 17.0108840824 3.852479014 634.644 6.23503e+06

2791.572 16.4373792459 8.071265281 743934 6.23306e+06

2792.574 16.2865506828 4.043554864 874.038 6.23083e+06

2793.576 16.2080107465 6.807649238 89598.8 6.22863e+06

2794.578 16.4793293007 4.858732542 3424.05 6.22640e+06

2795.58 16.620469721 9.385208399 6.72012e+06 6.22657e+06

2796.582 16.7595544849 7.644617219 364053 6.22447e+06

2797.584 16.8879714639 3.538079425 374.814 6.22224e+06

2798.586 16.695457739 5.362146038 7957.09 6.22002e+06

2799.588 16.0754463591 7.17351721 165370 6.21785e+06

2800.59 16.6839083538 3.817456816 598.484 6.21563e+06

2801.592 16.8435890154 6.297734137 38138.1 6.21342e+06

2802.594 16.6378102098 2.707804119 93.2874 6.21120e+06

2803.596 16.8188063533 3.766460954 549.484 6.20898e+06

2804.598 16.6899347046 5.888363296 19211.3 6.20677e+06

2805.6 16.9175897871 6.553486304 58534.1 6.20458e+06

2806.602 17.1329457902 3.440735648 318.422 6.20236e+06

2807.604 16.4300839314 3.063875773 169.376 6.20015e+06

2808.606 17.0891225328 4.123018336 998.474 6.19794e+06

2809.608 16.6994800843 3.407539992 301.199 6.19573e+06

2810.61 16.2256061817 4.367043119 1502.64 6.19352e+06

2811.612 16.288097616 11.52923633 2.43823e+08 6.27818e+06

2812.614 17.1020784811 1.706540866 17.4358 6.27594e+06

2813.616 16.4694363301 5.511421447 10217.5 6.27371e+06

2814.618 16.4931920284 5.26296765 6739.16 6.27148e+06

2815.62 16.3597810004 4.907045179 3712.67 6.26925e+06

2816.622 16.4800562148 6.559233084 59100.2 6.26704e+06

2817.624 16.5291585523 3.105547102 181.621 6.26481e+06

2818.626 16.478680177 2.810607863 110.818 6.26259e+06

2819.628 16.694116995 7.804736193 476041 6.26053e+06

2820.63 16.6983999471 5.363427795 7974.2 6.25831e+06

2821.632 16.4370643627 6.718806264 77209.8 6.25612e+06

2822.634 16.4010616203 2.849284881 118.235 6.25390e+06

2823.636 16.8007463174 3.333050716 265.868 6.25168e+06

2824.638 16.2283873439 9.035210862 3.7391e+06 6.25079e+06

2825.64 16.7991744599 3.849656874 631.651 6.24857e+06

2826.642 17.1843602939 4.302321836 1348.26 6.24636e+06

2827.644 16.7504007334 8.34776683 1.18217e+06 6.24457e+06

2828.646 16.8590716684 7.376325979 232270 6.24244e+06

2829.648 17.1466982093 3.602708342 417.668 6.24023e+06

2830.65 16.9637718866 3.148475897 195.162 6.23802e+06

2831.652 16.6819377035 6.109357927 27817.8 6.23582e+06

2832.654 16.366426752 3.700537961 492.038 6.23362e+06

2833.656 16.6941614707 4.254127941 1243.7 6.23141e+06

2834.658 17.0858340807 3.341634225 269.718 6.22921e+06

2835.66 17.3577045333 2.570054395 74.0654 6.22701e+06

2836.662 17.0845376024 0.9526852739 4.93221 6.22481e+06

2837.664 16.7747487316 5.40808452 8593.56 6.22262e+06

2838.666 17.6084169995 0.8060824391 3.85828 6.22042e+06

2839.668 16.952581874 4.559521081 2074.32 6.21823e+06

2840.67 16.5356375489 6.260216628 35815.1 6.21605e+06

2841.672 16.4491135177 8.854699455 2.76346e+06 6.21483e+06

2842.674 16.1700477099 7.409289864 245455 6.21273e+06

2843.676 16.5592716805 5.347709071 7766.98 6.21054e+06

2844.678 16.5896202677 7.601116427 338469 6.20848e+06

2845.68 16.2873309036 6.95901407 115455 6.20633e+06

2846.682 16.482282001 6.26322516 35996 6.20416e+06

2847.684 16.7550017226 7.689761334 392649 6.20212e+06

2848.686 16.7583597528 3.826218831 607.333 6.19994e+06

2849.688 17.0716184874 3.459950455 328.837 6.19776e+06

2850.69 17.1007264741 4.663432814 2468.7 6.19558e+06

2851.692 17.0240792349 4.327898352 1407.28 6.19340e+06

2852.694 16.9831786754 5.665231218 13220.2 6.19123e+06

2853.696 16.5724444625 5.856206413 18203.9 6.18907e+06

2854.698 16.4435675707 5.706439136 14164.9 6.18690e+06

2855.7 16.3667119185 4.867042615 3472.05 6.18473e+06

2856.702 17.2256520332 2.673089 88.0175 6.18256e+06

2857.704 16.522065345 4.882177042 3561.19 6.18040e+06

2858.706 16.6706628987 5.190870123 5972.52 6.17823e+06

2859.708 16.3982455261 8.205129423 930926 6.17640e+06

2860.71 16.8078890709 6.016132207 23796 6.17424e+06

2861.712 16.4202638256 5.534375184 10618 6.17208e+06

2862.714 16.2073872725 9.081424361 4.04004e+06 6.17134e+06

2863.716 17.2914020173 3.640624236 445.055 6.16918e+06

2864.718 17.2431302588 2.905635537 129.938 6.16702e+06

2865.72 16.5052489033 3.88184897 666.646 6.16487e+06

2866.722 16.7721889829 6.112785862 27978 6.16272e+06

2867.724 16.2463274505 7.852355879 515568 6.16075e+06

2868.726 16.5542916949 5.054278279 4751.08 6.15860e+06

2869.728 16.9084729903 7.503936407 287624 6.15655e+06

2870.73 16.1436492946 8.110725585 794768 6.15468e+06

2871.732 16.2064205803 8.762657979 2.36862e+06 6.15336e+06

2872.734 16.280263385 5.624601234 12350.4 6.15122e+06

2873.736 16.8413726488 5.980496121 22417.1 6.14908e+06

2874.738 16.3414035615 5.294514277 7104.85 6.14694e+06

2875.74 16.6039746559 8.785610331 2.46146e+06 6.14566e+06

2876.742 16.5751779948 6.847768559 95826.9 6.14355e+06

2877.744 16.0852742392 8.369437071 1.22587e+06 6.14184e+06

2878.746 16.4678999836 8.332933164 1.15315e+06 6.14011e+06

2879.748 16.7258616334 3.689952104 483.39 6.13797e+06

2880.75 16.6412122713 6.008946238 23511.3 6.13584e+06

2881.752 16.6430827575 4.99648741 4312.73 6.13371e+06

2882.754 16.5370248771 7.511207354 291148 6.13168e+06

2883.756 17.1450068139 2.409409176 56.5916 6.12955e+06

2884.758 16.5094714939 4.175937818 1091.02 6.12743e+06

2885.76 16.6961607266 5.140268324 5487.15 6.12530e+06

2886.762 16.8311344075 6.569254067 60100.6 6.12320e+06

2887.764 16.4772797759 6.947134115 113181 6.12111e+06

2888.766 16.3615324699 8.876097958 2.8643e+06 6.11998e+06

2889.768 16.5083022388 5.668546675 13293.8 6.11787e+06

2890.77 16.5618642965 5.97526348 22221.5 6.11575e+06

2891.772 16.1715165666 7.449985448 262771 6.11373e+06

2892.774 16.5187159191 6.890656983 102964 6.11164e+06

2893.776 16.6048274676 5.72400886 14588 6.10953e+06

2894.778 16.7245935015 9.033677175 3.72951e+06 6.10871e+06

2895.78 16.4492429603 3.812577657 593.613 6.10660e+06

2896.782 16.1968853354 8.862332528 2.79901e+06 6.10545e+06

2897.784 16.5630860849 7.133399258 154623 6.10340e+06

2898.786 16.7301849914 5.583724092 11533 6.10129e+06

2899.788 16.2866221645 6.598442511 63112.1 6.09921e+06

2900.79 16.7059956966 4.794887979 3076.78 6.09710e+06

2901.792 16.5059154777 4.707974675 2659.93 6.09500e+06

2902.794 16.3558816331 8.720911897 2.20865e+06 6.09366e+06

2903.796 16.944499952 5.636760673 12604.5 6.09156e+06

2904.798 16.5132064203 5.672017007 13371.3 6.08946e+06

2905.8 16.5727378806 4.581861605 2153.41 6.08736e+06

2906.802 16.3318501771 11.59096619 2.70384e+08 6.17844e+06

2907.804 16.5362206356 5.698638229 13981 6.17632e+06

2908.806 16.5765607422 5.569215957 11256.2 6.17419e+06

2909.808 16.4906438615 7.026245976 129218 6.17211e+06

2910.81 16.1397796892 10.34052246 3.32913e+07 6.18144e+06

2911.812 16.2294854121 5.400394777 8483.58 6.17932e+06

2912.814 16.2458859164 5.84258368 17793.2 6.17720e+06

2913.816 16.2459206402 5.854372164 18148.1 6.17508e+06

2914.818 16.1843981809 9.701695621 1.14185e+07 6.17689e+06

2915.82 16.0786194369 8.889643673 2.93004e+06 6.17577e+06

2916.822 16.1519155729 7.171799923 164895 6.17371e+06

2917.824 16.2306100426 9.657186854 1.05982e+07 6.17523e+06

2918.826 16.3644934017 6.745565319 80749.3 6.17313e+06

2919.828 16.4447149111 7.177723304 166539 6.17107e+06

2920.83 16.3553735875 5.644259382 12763.8 6.16896e+06

2921.832 16.2452829764 7.178943733 166880 6.16690e+06

2922.834 16.5503668485 5.019377488 4481.3 6.16479e+06

2923.836 16.4599325468 8.108004875 791154 6.16295e+06

2924.838 16.4191286518 8.400738728 1.29185e+06 6.16128e+06

2925.84 16.5126313035 3.569414288 395.013 6.15917e+06

2926.842 16.2381155069 6.255370227 35525.5 6.15708e+06

2927.844 16.8100981588 6.10555144 27641 6.15498e+06

2928.846 16.5027067855 5.612667589 12106 6.15288e+06

2929.848 16.9296142295 4.807535862 3142.66 6.15078e+06

2930.85 16.7500688963 6.478470036 51622.3 6.14869e+06

2931.852 16.8918910382 3.443345984 319.817 6.14659e+06

2932.854 17.0032572655 3.430978165 313.26 6.14449e+06

2933.856 16.0675749061 9.720177994 1.17775e+07 6.14642e+06

2934.858 16.098450696 8.264842819 1.02886e+06 6.14467e+06

2935.86 16.6439771105 6.756870309 82292.9 6.14260e+06

2936.862 16.4022961687 8.419766134 1.33369e+06 6.14096e+06

2937.864 16.5241469691 5.512191816 10230.7 6.13887e+06

2938.866 16.3986494927 6.02084669 23984.7 6.13679e+06

2939.868 16.4832640585 4.606125857 2242.74 6.13470e+06

2940.87 16.2304976328 8.554026631 1.67003e+06 6.13318e+06

2941.872 16.1031350713 9.898174287 1.58687e+07 6.13649e+06

2942.874 16.2502016681 8.656893837 1.98407e+06 6.13508e+06

2943.876 16.8345312784 7.336202066 217172 6.13306e+06

2944.878 17.1025539003 3.375989793 285.695 6.13098e+06

2945.88 16.7498192558 10.49755305 4.33077e+07 6.14362e+06

2946.882 16.9660719567 5.965260506 21852.3 6.14154e+06

2947.884 16.9639113273 5.272569763 6848.43 6.13945e+06

2948.886 16.6348106758 5.922978483 20358.2 6.13738e+06

2949.888 16.9366634569 5.969548134 22009.8 6.13530e+06

2950.89 16.1782275741 8.430628641 1.35818e+06 6.13368e+06

2951.892 16.2340441769 7.341711242 219186 6.13167e+06

2952.894 16.50619167 7.235431202 183441 6.12965e+06

2953.896 16.3191784363 6.214654093 33183.4 6.12759e+06

2954.898 15.9939076543 8.864652064 2.80991e+06 6.12646e+06

2955.9 16.0813177663 7.019661787 127801 6.12443e+06

2956.902 16.3106433725 10.26127656 2.9153e+07 6.13223e+06

2957.904 16.4515162927 8.029913914 694149 6.13039e+06

2958.906 16.453641695 8.879411595 2.88025e+06 6.12929e+06

2959.908 16.0893328723 10.01531275 1.93087e+07 6.13375e+06

2960.91 16.2368836271 4.820853436 3213.55 6.13167e+06

2961.912 16.2290774192 8.461372731 1.42996e+06 6.13008e+06

2962.914 16.2366529454 11.46932336 2.20542e+08 6.20257e+06

2963.916 16.5310947927 6.131012822 28845.3 6.20048e+06

2964.918 16.2070472244 7.575170248 324074 6.19850e+06

2965.92 16.8088014383 2.89545722 127.742 6.19640e+06

2966.922 16.4250175073 6.44004377 48404.3 6.19433e+06

2967.924 16.2420562441 6.513663261 54756.9 6.19226e+06

2968.926 16.6495201449 3.410782229 302.84 6.19017e+06

2969.928 16.3467438003 4.366913373 1502.32 6.18808e+06

2970.93 16.1470082389 9.245080134 5.31422e+06 6.18778e+06

2971.932 16.0569426479 8.59563862 1.79059e+06 6.18630e+06

2972.934 16.4218514533 7.004576362 124612 6.18426e+06

2973.936 16.1636420217 7.409619692 245591 6.18226e+06

2974.938 16.0435238476 8.034871446 699937 6.18041e+06

2975.94 16.6789959966 6.404771471 45627.3 6.17835e+06

2976.942 16.2297181781 9.568827022 9.14014e+06 6.17935e+06

2977.944 16.0559768171 9.260857966 5.45654e+06 6.17910e+06

2978.946 16.0855768571 9.841792029 1.44386e+07 6.18188e+06

2979.948 16.1164919697 10.27118739 2.9641e+07 6.18977e+06

2980.95 16.3870754803 4.468367242 1780.59 6.18769e+06

2981.952 16.1961536406 7.032305912 130536 6.18565e+06

2982.954 16.3032287762 4.366047113 1500.14 6.18357e+06

2983.956 16.1998274116 8.629970675 1.89658e+06 6.18214e+06

2984.958 16.350638218 6.443860185 48714.7 6.18008e+06

2985.96 16.3354974581 8.924513 3.10627e+06 6.17905e+06

2986.962 16.3546388372 9.198274827 4.91349e+06 6.17862e+06

2987.964 16.1547893796 8.884266686 2.90377e+06 6.17752e+06

2988.966 16.4412733053 10.87495117 8.14906e+07 6.20276e+06

2989.968 16.6981175984 7.487847288 279976 6.20078e+06

2990.97 16.2165279501 8.222306226 958100 6.19902e+06

2991.972 16.8368244159 6.469495971 50852.1 6.19696e+06

2992.974 16.236138617 7.225425169 180392 6.19495e+06

2993.976 16.6673774178 7.487187495 279666 6.19297e+06

2994.978 16.4628795773 5.615642338 12166.4 6.19091e+06

2995.98 16.7198125975 5.670639321 13340.5 6.18884e+06

2996.982 16.4862996756 7.320814333 211646 6.18684e+06

2997.984 17.1006305143 2.008475884 28.9127 6.18477e+06

2998.986 16.5579051961 9.714520008 1.16665e+07 6.18661e+06

2999.988 16.7644558671 4.077730854 925.533 6.18454e+06

3000.99 16.4072079602 8.052508774 720924 6.18272e+06

3001.992 16.5049176747 7.033524386 130803 6.18070e+06

3002.994 16.8723314974 3.745419996 530.455 6.17864e+06

3003.996 17.169372486 3.417939145 306.492 6.17658e+06

3004.998 17.3936193242 1.502315147 12.3844 6.17452e+06

3006 17.3130151957 3.218224413 219.348 6.17246e+06

3007.002 17.0883289505 4.543671862 2019.98 6.17040e+06

3008.004 16.8093396781 5.070182739 4879.36 6.16835e+06

3009.006 16.9012055074 3.271999588 240.023 6.16630e+06

3010.008 16.6952862212 5.861528006 18366.9 6.16425e+06

3011.01 16.4321306831 6.721214063 77521.8 6.16223e+06

3012.012 16.3582449057 4.65049453 2415.77 6.16018e+06

3013.014 16.4280386614 5.41487457 8691.85 6.15813e+06

3014.016 16.2307948554 9.658780142 1.06265e+07 6.15962e+06

3015.018 16.6735008632 2.65280942 85.0779 6.15757e+06

3016.02 16.5481345131 7.085793786 142772 6.15557e+06

3017.022 16.2427865294 7.874702175 535232 6.15371e+06

3018.024 16.3944582306 5.054773679 4755.03 6.15167e+06

3019.026 16.1170519204 9.522689326 8.46037e+06 6.15243e+06

3020.028 16.286695665 12.591429 1.4447e+09 6.62956e+06

3021.03 16.0854306345 9.22063234 5.10099e+06 6.62906e+06

3022.032 16.3428933354 8.968708763 3.34495e+06 6.62797e+06

3023.034 16.8940531257 3.525892812 367.241 6.62577e+06

3024.036 17.343018379 2.133600577 35.6543 6.62358e+06

3025.038 16.807589358 6.309731736 38912.3 6.62140e+06

3026.04 16.5139020103 7.509505372 290319 6.61930e+06

3027.042 16.5359108887 9.98359979 1.83098e+07 6.62317e+06

3028.044 16.6704961769 5.805414537 16719.2 6.62099e+06

3029.046 16.6819130763 3.693604945 486.357 6.61880e+06

3030.048 16.2418887508 9.142943114 4.47856e+06 6.61809e+06

3031.05 16.2270008496 8.053001429 721519 6.61614e+06

3032.052 16.2398893515 5.078913774 4951.24 6.61396e+06

3033.054 16.4292639467 10.22585701 2.74737e+07 6.62084e+06

3034.056 16.2895761924 5.594503425 11743.2 6.61866e+06

3035.058 16.3011916318 5.998190456 23091.5 6.61649e+06

3036.06 16.4019483648 8.440030094 1.37974e+06 6.61476e+06

3037.062 16.3906493347 4.641776398 2380.75 6.61258e+06

3038.064 16.3888757937 4.114668197 984.606 6.61040e+06

3039.066 16.3757017426 5.621758624 12291.7 6.60822e+06

3040.068 16.0362049327 8.531838704 1.6091e+06 6.60658e+06

3041.07 16.1568487526 8.835281959 2.67502e+06 6.60528e+06

3042.072 16.3673669861 7.813329035 482943 6.60326e+06

3043.074 16.1789296801 9.147786667 4.51505e+06 6.60258e+06

3044.076 16.8171538576 4.416336854 1631.98 6.60041e+06

3045.078 16.3902227412 8.599435386 1.80201e+06 6.59883e+06

3046.08 16.600856106 5.944053697 21089.7 6.59666e+06

3047.082 16.0623473553 10.7163478 6.24784e+07 6.61503e+06

3048.084 16.055046209 11.02303032 1.04431e+08 6.64718e+06

3049.086 16.37495674 6.243138154 34805.1 6.64501e+06

3050.088 16.5847326529 4.949447971 3985.96 6.64283e+06

3051.09 16.065077369 10.88648694 8.30806e+07 6.66792e+06

3052.092 16.2864012931 4.547541387 2033.11 6.66573e+06

3053.094 16.9935400288 4.14268233 1031.91 6.66355e+06

3054.096 16.5384937569 4.461079281 1758.99 6.66136e+06

3055.098 17.1164238481 3.674672289 471.175 6.65918e+06

3056.1 16.9223764165 7.273522403 195527 6.65706e+06

3057.102 16.865263615 7.810015928 480270 6.65503e+06

3058.104 16.9951036298 6.517036908 55067.2 6.65287e+06

3059.106 16.7204068932 5.287887377 7026.42 6.65070e+06

3060.108 16.8402720125 4.39251741 1568.15 6.64852e+06

3061.11 16.8984949635 4.182029759 1102.21 6.64634e+06

3062.112 16.9234809338 6.088636393 26868.8 6.64418e+06

3063.114 17.0979369699 5.150850299 5585.28 6.64201e+06

3064.116 16.8910900785 4.219234386 1173.09 6.63984e+06

3065.118 16.5987209713 8.932889198 3.15016e+06 6.63870e+06

3066.12 16.6628611859 10.5084388 4.41046e+07 6.65094e+06

3067.122 17.1691071232 3.36552954 280.733 6.64876e+06

3068.124 16.4920646882 7.041675985 132601 6.64664e+06

3069.126 16.6245546814 6.501272497 53632.1 6.64449e+06

3070.128 17.1926079555 5.627783423 12416.4 6.64232e+06

3071.13 16.5349276753 5.683128919 13622.5 6.64016e+06

3072.132 16.6633521523 5.846456269 17909 6.63800e+06

3073.134 16.5641458006 5.496484305 9965.07 6.63584e+06

3074.136 16.7626908431 3.921356334 712.255 6.63368e+06

3075.138 16.779488478 7.662127129 374888 6.63164e+06

3076.14 16.6949268945 5.25798113 6683.11 6.62948e+06

3077.142 16.4058336479 4.579432393 2144.67 6.62732e+06

3078.144 16.2540279379 8.388164282 1.26493e+06 6.62558e+06

3079.146 16.9490817635 4.076904216 924.252 6.62342e+06

3080.148 17.0194817251 4.275956184 1290.01 6.62127e+06

3081.15 16.9171704473 4.318906641 1386.24 6.61912e+06

3082.152 16.9618137122 3.11508635 184.546 6.61697e+06

3083.154 17.0161675193 4.861188067 3438.17 6.61482e+06

3084.156 17.2977661473 3.682771331 477.611 6.61267e+06

3085.158 17.1377108949 6.099692332 27371 6.61053e+06

3086.16 16.9765956771 5.348849176 7781.83 6.60839e+06

3087.162 16.4993446663 5.83140987 17463.3 6.60625e+06

3088.164 16.2746956791 8.191985336 910654 6.60440e+06

3089.166 16.9092033002 6.454894165 49623.4 6.60228e+06

3090.168 16.612053058 5.701700281 14052.9 6.60014e+06

3091.17 16.1960402206 8.503659401 1.53492e+06 6.59850e+06

3092.172 16.6748926944 4.490807425 1848.8 6.59636e+06

3093.174 16.0853390386 8.636654168 1.91793e+06 6.59485e+06

3094.176 16.2836770626 5.099623599 5126.01 6.59272e+06

3095.178 16.2043138149 9.682233165 1.10523e+07 6.59416e+06

3096.18 16.3802132625 6.341495589 41038.7 6.59204e+06

3097.182 16.9375931541 5.172486904 5791.42 6.58991e+06

3098.184 16.5581417718 5.077266503 4937.6 6.58778e+06

3099.186 16.3993115164 5.044770181 4676.01 6.58565e+06

3100.188 16.6229675758 6.278065703 36902.1 6.58354e+06

3101.19 16.9317354604 5.06344581 4824.6 6.58141e+06

3102.192 16.4993019897 5.767413702 15688.1 6.57929e+06

3103.194 16.3758239967 9.267684822 5.51929e+06 6.57895e+06

3104.196 16.8246912015 3.912878558 702.212 6.57683e+06

3105.198 16.7352357796 9.202184476 4.94578e+06 6.57630e+06

3106.2 16.8300883531 9.524578813 8.48719e+06 6.57692e+06

3107.202 17.0540076941 4.498899256 1874.03 6.57480e+06

3108.204 16.914474296 6.483659207 52072.9 6.57270e+06

3109.206 16.815474412 7.839207194 504337 6.57074e+06

3110.208 16.3022585085 10.01946129 1.94434e+07 6.57489e+06

3111.21 16.4002802598 9.05774361 3.88293e+06 6.57402e+06

3112.212 16.7623864385 6.071649247 26115 6.57191e+06

3113.214 17.2613666704 2.106413953 34.0671 6.56980e+06

3114.216 16.5941831153 4.540449513 2009.1 6.56769e+06

3115.218 16.8673794121 6.790588705 87074.6 6.56560e+06

3116.22 16.6454709723 4.655228218 2435 6.56349e+06

3117.222 17.0960810265 2.705465506 92.9227 6.56138e+06

3118.224 16.7067642227 7.331729702 215551 6.55934e+06

3119.226 16.1494695158 9.492582848 8.0443e+06 6.55982e+06

3120.228 16.3013419279 7.537853841 304437 6.55781e+06

3121.23 16.3817475811 3.438507924 317.236 6.55571e+06

3122.232 17.0299670568 3.301274308 252.087 6.55361e+06

3123.234 16.5861141914 5.949957325 21299.3 6.55151e+06

3124.236 16.3745099285 4.082967522 933.687 6.54941e+06

3125.238 16.6126441206 6.653322782 69188.8 6.54733e+06

3126.24 17.015837749 6.358174935 42201.4 6.54525e+06

3127.242 16.735494052 6.988922291 121387 6.54319e+06

3128.244 16.8831746479 4.126104738 1003.65 6.54110e+06

3129.246 16.7918795161 7.212482079 176524 6.53906e+06

3130.248 16.9876286519 6.062823162 25731.8 6.53697e+06

3131.25 17.4316895088 1.447123496 11.2908 6.53488e+06

3132.252 16.6034647747 7.578207006 325727 6.53290e+06

3133.254 17.2019865568 3.722858576 510.783 6.53081e+06

3134.256 16.8588467172 5.709968133 14248.9 6.52873e+06

3135.258 17.0717417357 3.859424284 642.07 6.52664e+06

3136.26 17.2223006947 2.710136619 93.6526 6.52456e+06

3137.262 17.3717018296 2.915324332 132.064 6.52247e+06

3138.264 17.5027811674 1.196694964 7.42249 6.52039e+06

3139.266 16.8983024721 7.022560142 128423 6.51835e+06

3140.268 17.0960757769 6.078105213 26399 6.51628e+06

3141.27 17.0792207338 6.68184452 72574.5 6.51423e+06

3142.272 17.1045590083 4.951979915 4002.9 6.51215e+06

3143.274 16.3849450229 6.960835677 115808 6.51011e+06

3144.276 17.2112564083 2.185266631 38.8774 6.50804e+06

3145.278 17.1230635102 5.639942334 12671.9 6.50597e+06

3146.28 17.1903261623 3.664051531 462.867 6.50390e+06

3147.282 16.756426465 5.088684605 5032.94 6.50183e+06

3148.284 17.4574244426 1.023522282 5.55358 6.49976e+06

3149.286 16.8721198693 5.48432433 9764.15 6.49770e+06

3150.288 17.1939196649 4.792592154 3064.97 6.49563e+06

3151.29 17.1770539037 4.801280048 3109.9 6.49357e+06

3152.292 16.9256250108 5.282820668 6967.04 6.49151e+06

3153.294 16.3345000451 8.575126168 1.73011e+06 6.49000e+06

3154.296 16.6030638357 6.83954312 94515.7 6.48796e+06

3155.298 16.6382318451 6.672188782 71410.2 6.48593e+06

3156.3 16.6149270938 6.773946262 84680.8 6.48390e+06

3157.302 16.6038210942 7.808559408 479100 6.48199e+06

3158.304 16.5850091004 4.589084452 2179.63 6.47994e+06

3159.306 16.3002880207 10.16652295 2.48744e+07 6.48577e+06

3160.308 16.6445474709 7.494358139 283046 6.48380e+06

3161.31 16.4384769903 6.808715815 89759 6.48178e+06

3162.312 16.2652644257 8.608738596 1.83031e+06 6.48030e+06

3163.314 16.4362936931 7.52994527 300431 6.47835e+06

3164.316 16.404472178 6.344463171 41243.2 6.47631e+06

3165.318 16.4974671046 4.880475576 3551.06 6.47426e+06

3166.32 16.4480765467 3.964425568 765.538 6.47221e+06

3167.322 16.526906778 8.281676817 1.05828e+06 6.47050e+06

3168.324 16.9033624126 3.591695672 410.034 6.46845e+06

3169.326 17.0003179958 3.948722553 745.664 6.46641e+06

3170.328 16.8810471572 3.434288911 315.002 6.46437e+06

3171.33 16.7714116568 7.868440368 529648 6.46249e+06

3172.332 16.6006030048 11.06534845 1.12102e+08 6.49585e+06

3173.334 16.5634084346 3.964849608 766.082 6.49380e+06

3174.336 16.2426696302 7.609861935 343464 6.49186e+06

3175.338 16.2378196925 9.903020023 1.5998e+07 6.49486e+06

3176.34 16.5444971267 7.461369034 267829 6.49289e+06

3177.342 16.3825420854 6.015765374 23781.4 6.49085e+06

3178.344 16.3215469005 10.5880071 5.03926e+07 6.50469e+06

3179.346 16.2745512144 8.024107214 687430 6.50286e+06

3180.348 16.4204445699 5.693369144 13858.2 6.50081e+06

3181.35 16.4451752218 7.644950403 364256 6.49888e+06

3182.352 16.3855414033 7.672727249 381604 6.49696e+06

3183.354 16.3710870088 9.108374644 4.2266e+06 6.49624e+06

3184.356 17.1585289703 4.012719131 830.039 6.49420e+06

3185.358 17.082456393 3.531322467 370.596 6.49216e+06

3186.36 16.8093645766 6.832318602 93378.8 6.49014e+06

3187.362 16.9447181775 7.470801528 272095 6.48819e+06

3188.364 17.1501230474 4.48025534 1816.41 6.48615e+06

3189.366 16.8776043436 6.773634332 84636.5 6.48414e+06

3190.368 16.8700584315 5.824378309 17258.8 6.48211e+06

3191.37 16.3927087791 4.463873307 1767.24 6.48008e+06

3192.372 16.5204424892 5.520098158 10367.1 6.47805e+06

3193.374 16.4559621794 5.392348547 8370 6.47602e+06

3194.376 16.1753511376 7.242503322 185627 6.47404e+06

3195.378 16.2967882948 8.265312537 1.02967e+06 6.47234e+06

3196.38 16.0588969028 6.473946858 51232.6 6.47033e+06

3197.382 16.772866231 6.911475218 106618 6.46833e+06

3198.384 16.1703708862 6.920046001 108160 6.46634e+06

3199.386 16.3852197833 3.872591474 656.389 6.46432e+06

3200.388 16.2861831793 4.594741161 2200.38 6.46229e+06

3201.39 16.8610461233 4.485703809 1833.06 6.46027e+06

3202.392 16.8112435421 5.182314624 5887.54 6.45825e+06

3203.394 16.2363645589 5.970322762 22038.4 6.45624e+06

3204.396 16.4895465783 9.497740982 8.1141e+06 6.45676e+06

3205.398 16.8762701917 3.333697516 266.156 6.45474e+06

3206.4 16.5218693693 4.865553719 3463.4 6.45273e+06

3207.402 16.4079981684 6.625606584 66050.1 6.45073e+06

3208.404 16.3329275956 7.71781487 411541 6.44885e+06

3209.406 16.4585655948 6.462584546 50266.8 6.44685e+06

3210.408 16.1672535898 8.505837461 1.54053e+06 6.44532e+06

3211.41 16.5854613739 5.440894621 9079.06 6.44331e+06

3212.412 16.6780130662 7.652016283 368593 6.44142e+06

3213.414 16.7754002067 3.263779607 236.741 6.43941e+06

3214.416 16.5564071135 5.650267225 12892.9 6.43741e+06

3215.418 16.9843951287 3.63814908 443.214 6.43540e+06

3216.42 16.7629105065 7.215308788 177361 6.43345e+06

3217.422 16.4851994036 2.832068234 114.874 6.43145e+06

3218.424 16.1780988478 9.822854861 1.39878e+07 6.43380e+06

3219.426 16.5650674084 5.166432148 5732.98 6.43180e+06

3220.428 16.2746978764 9.529898661 8.56316e+06 6.43246e+06

3221.43 16.2397557718 7.471971306 272628 6.43055e+06

3222.432 16.1030212974 8.749406656 2.31663e+06 6.42927e+06

3223.434 16.046266779 6.874544347 100223 6.42730e+06

3224.436 16.4517339832 5.370687818 8071.76 6.42531e+06

3225.438 16.6555764954 6.731123741 78819.4 6.42334e+06

3226.44 16.1283038162 7.162029988 162219 6.42139e+06

3227.442 16.7716752679 7.210976741 176079 6.41945e+06

3228.444 16.6370231646 4.142919182 1032.32 6.41746e+06

3229.446 16.3364460729 5.347685316 7766.67 6.41548e+06

3230.448 16.4256828567 4.676457274 2523.15 6.41349e+06

3231.45 16.2526239088 10.45462973 4.03032e+07 6.42399e+06

3232.452 16.4641634966 9.636797537 1.02423e+07 6.42518e+06

3233.454 16.2082070785 9.913794988 1.62893e+07 6.42823e+06

3234.456 16.0755972863 8.674357229 2.04296e+06 6.42687e+06

3235.458 16.0439621648 9.158962884 4.60037e+06 6.42631e+06

3236.46 16.898806887 6.362176765 42485.3 6.42433e+06

3237.462 16.307207741 4.38634223 1552.01 6.42234e+06

3238.464 16.2258606132 7.36278579 227061 6.42043e+06

3239.466 16.2636207193 8.890493511 2.93421e+06 6.41935e+06

3240.468 16.0310261655 10.55367895 4.75767e+07 6.43207e+06

3241.47 16.5841521611 9.505126757 8.21511e+06 6.43262e+06

3242.472 16.6525151876 7.869742981 530804 6.43080e+06

3243.474 16.1286547924 11.52930812 2.43852e+08 6.50412e+06

3244.476 16.7729175294 9.333955163 6.16726e+06 6.50402e+06

3245.478 16.9122331623 8.376904086 1.24129e+06 6.50240e+06

3246.48 16.9939453141 9.431197229 7.25826e+06 6.50263e+06

3247.482 17.026976358 5.061404643 4808.14 6.50062e+06

3248.484 17.0492781421 7.820761925 488993 6.49877e+06

3249.486 17.0923849294 5.561167653 11105.4 6.49677e+06

3250.488 16.8074902633 5.252050918 6617.05 6.49477e+06

3251.49 16.5644062918 5.326081543 7490.64 6.49277e+06

3252.492 16.5440228852 7.447995506 261896 6.49085e+06

3253.494 16.4464854858 7.427549223 253079 6.48893e+06

3254.496 16.3558411646 8.564442256 1.69942e+06 6.48746e+06

3255.498 16.1567848701 8.690679037 2.09959e+06 6.48611e+06

3256.5 16.5081630662 7.860393182 522556 6.48427e+06

3257.502 16.2327216464 7.651677696 368384 6.48239e+06

3258.504 16.3225943648 9.026796705 3.68677e+06 6.48153e+06

3259.506 16.6633325619 4.43691473 1689.21 6.47954e+06

3260.508 16.449998651 5.585173406 11561.1 6.47756e+06

3261.51 16.6743801628 5.684302569 13649.3 6.47557e+06

3262.512 16.7504667842 3.47723722 338.498 6.47358e+06

3263.514 16.583114671 7.856676749 519313 6.47175e+06

3264.516 16.2666326458 10.7207953 6.29456e+07 6.48908e+06

3265.518 16.6121741187 9.853760786 1.4731e+07 6.49161e+06

3266.52 16.8600756938 5.253976403 6638.43 6.48962e+06

3267.522 17.3037266164 1.863125621 22.6648 6.48763e+06

3268.524 17.4879928572 2.003175599 28.6572 6.48565e+06

3269.526 17.3931776665 3.34166533 269.732 6.48366e+06

3270.528 16.8309648909 3.210891541 216.671 6.48167e+06

3271.53 16.4585537832 5.78458801 16146 6.47969e+06

3272.532 17.1517473263 3.031304828 160.383 6.47771e+06

3273.534 17.3303939181 4.445209464 1712.85 6.47573e+06

3274.536 17.0908229698 6.178629215 31240.3 6.47376e+06

3275.538 16.7675866322 6.371385382 43145.7 6.47179e+06

3276.54 16.2868520366 7.539484356 305270 6.46990e+06

3277.542 16.4529470155 6.924220553 108919 6.46796e+06

3278.544 16.7175026709 8.144897411 841587 6.46624e+06

3279.546 17.4403106248 2.422213236 57.8185 6.46427e+06

3280.548 16.9357229066 4.490215704 1846.97 6.46229e+06

3281.55 16.9736487014 6.842867947 95043.5 6.46035e+06

3282.552 17.2535155193 0.5750036322 2.61995 6.45838e+06

3283.554 17.3005096485 4.378854388 1532.67 6.45641e+06

3284.556 17.5384640442 1.934949258 25.5624 6.45444e+06

3285.558 17.5349774631 3.288172773 246.615 6.45247e+06

3286.56 17.5117744083 2.13848778 35.9474 6.45051e+06

3287.562 17.6642286927 1.737876398 18.3755 6.44854e+06

3288.564 17.5967465675 2.288112778 46.1864 6.44658e+06

3289.566 17.357792618 1.128107603 6.6169 6.44461e+06

3290.568 17.4246510363 1.500783194 12.3527 6.44265e+06

3291.57 17.195519491 1.870586723 22.9498 6.44069e+06

3292.572 17.3178018477 1.448034875 11.3081 6.43873e+06

3293.574 17.4054994393 4.427108491 1661.69 6.43677e+06

3294.576 17.4988547684 3.583548767 404.477 6.43482e+06

3295.578 16.9647326732 3.397730168 296.29 6.43286e+06

3296.58 16.7190688467 5.024088069 4516.79 6.43091e+06

3297.582 16.5861077915 5.161778682 5688.46 6.42896e+06

3298.584 16.9344256394 9.023333381 3.66545e+06 6.42812e+06

3299.586 16.8780100072 3.023051614 158.181 6.42616e+06

3300.588 17.0236582865 2.709259288 93.5151 6.42421e+06

3301.59 16.5148326768 6.859293417 97694.8 6.42229e+06

3302.592 16.963231246 3.050960901 165.751 6.42035e+06

3303.594 16.6579286669 5.795847851 16453.4 6.41841e+06

3304.596 16.3795614289 6.818020468 91169 6.41649e+06

3305.598 16.3251016127 4.303865628 1351.75 6.41454e+06

3306.6 17.1186116196 1.383630285 10.1517 6.41260e+06

3307.602 16.7108157291 4.673340088 2510.01 6.41066e+06

3308.604 16.1501584584 4.95321184 4011.17 6.40872e+06

3309.606 16.8700954049 4.11436424 984.105 6.40678e+06

3310.608 16.8528634031 2.84393774 117.18 6.40484e+06

3311.61 16.7569600603 4.405187956 1601.79 6.40290e+06

3312.612 16.7070028483 4.601358281 2224.9 6.40097e+06

3313.614 17.1339352741 1.518187862 12.7181 6.39903e+06

3314.616 17.024076783 3.966581435 768.307 6.39710e+06

3315.618 17.1472720639 1.501747092 12.3727 6.39517e+06

3316.62 16.8812206571 3.132594587 190.039 6.39324e+06

3317.622 17.1336844817 2.324315037 49.0738 6.39131e+06

3318.624 16.8730291422 5.228498668 6361.08 6.38938e+06

3319.626 17.0201288624 3.45740686 327.439 6.38745e+06

3320.628 16.9432823853 3.702940993 494.023 6.38552e+06

3321.63 16.243796623 6.348113659 41496.2 6.38361e+06

3322.632 16.9430719855 1.697992164 17.1879 6.38169e+06

3323.634 16.6627240418 3.446474159 321.497 6.37976e+06

3324.636 16.7944755735 3.491686055 346.79 6.37784e+06

3325.638 16.5634407385 3.765053773 548.19 6.37592e+06

3326.64 16.1856261232 5.234471903 6425.05 6.37400e+06

3327.642 16.3443879818 6.665516226 70616.5 6.37210e+06

3328.644 16.3562020701 4.629577274 2332.59 6.37019e+06

3329.646 16.4902866823 8.495546207 1.5142e+06 6.36873e+06

3330.648 16.509455723 5.698009458 13966.3 6.36682e+06

3331.65 16.7476850776 4.290998639 1322.93 6.36490e+06

3332.652 16.8788524394 4.426121882 1658.95 6.36299e+06

3333.654 16.6754967875 5.228657088 6362.77 6.36108e+06

3334.656 16.7752197771 6.279152075 36969.3 6.35918e+06

3335.658 16.9991743339 3.836845244 618.24 6.35727e+06

3336.66 17.0178006552 3.121898732 186.664 6.35536e+06

3337.662 16.9325827182 3.984968805 792.339 6.35345e+06

3338.664 16.7826620545 5.875026795 18786.9 6.35155e+06

3339.666 16.4257671777 6.351915732 41761.3 6.34966e+06

3340.668 17.0200584071 2.78658517 106.447 6.34776e+06

3341.67 16.9075941866 4.715611742 2694.17 6.34586e+06

3342.672 16.4238463416 7.467333985 270519 6.34404e+06

3343.674 16.6412127574 4.970167149 4126.72 6.34214e+06

3344.676 16.1977779833 4.562521597 2084.77 6.34024e+06

3345.678 16.3214364842 5.225770522 6332.08 6.33834e+06

3346.68 16.5416134293 5.754290454 15347 6.33645e+06

3347.682 16.6055177017 4.56748636 2102.18 6.33455e+06

3348.684 16.2653424216 6.091562377 27000.8 6.33267e+06

3349.686 16.2578198703 7.808310081 478900 6.33092e+06

3350.688 16.188763603 8.454362018 1.41326e+06 6.32945e+06

3351.69 16.8018245469 5.60377511 11927 6.32756e+06

3352.692 16.9061405925 6.068445634 25975.3 6.32567e+06

3353.694 16.4560884734 4.089862827 944.534 6.32379e+06

3354.696 16.3489969691 4.47226498 1792.26 6.32190e+06

3355.698 16.2529903441 4.454017028 1738.3 6.32001e+06

3356.7 16.7985552987 3.107862575 182.327 6.31812e+06

3357.702 16.4375305902 4.653845321 2429.37 6.31624e+06

3358.704 16.3977548347 8.703912691 2.14665e+06 6.31500e+06

3359.706 16.7209074632 3.106123699 181.796 6.31311e+06

3360.708 16.7910284937 3.441212306 318.676 6.31123e+06

3361.71 16.2933761965 6.488289419 52478.4 6.30937e+06

3362.712 16.9347646903 1.680301843 16.6861 6.30749e+06

3363.714 16.90857175 2.212758677 40.7096 6.30561e+06

3364.716 16.3424514926 5.758223253 15448.5 6.30374e+06

3365.718 16.881010842 6.187368111 31700.9 6.30187e+06

3366.72 16.4758936508 3.799434369 580.687 6.30000e+06

3367.722 16.8444362115 4.182619338 1103.3 6.29812e+06

3368.724 16.223568495 4.767590861 2939.26 6.29625e+06

3369.726 16.5630865529 4.97344685 4149.45 6.29438e+06

3370.728 16.1855448626 7.852989328 516116 6.29266e+06

3371.73 16.2370866535 7.228622667 181361 6.29085e+06

3372.732 17.0021545764 2.534921407 69.8325 6.28898e+06

3373.734 16.7830909678 2.304493461 47.4712 6.28711e+06

3374.736 16.3885833384 5.564871378 11174.5 6.28525e+06

3375.738 17.0246046099 2.869139224 122.233 6.28338e+06

3376.74 16.7340182949 4.28410976 1307.75 6.28152e+06

3377.742 16.8264627149 3.52589473 367.242 6.27966e+06

3378.744 17.1041243234 2.262799024 44.2689 6.27780e+06

3379.746 16.9360818082 3.496944102 349.858 6.27594e+06

3380.748 16.3873166784 5.308023198 7267.45 6.27408e+06

3381.75 16.3568636396 7.186208844 168923 6.27227e+06

3382.752 16.2044472027 7.901341362 559656 6.27058e+06

3383.754 16.289625842 4.999979674 4338.03 6.26872e+06

3384.756 16.6051540914 6.742913797 80391.4 6.26689e+06

3385.758 16.5888164132 3.710452905 500.278 6.26504e+06

3386.76 16.5082915241 3.533173301 371.747 6.26318e+06

3387.762 16.4639207389 5.265736358 6770.49 6.26133e+06

3388.764 16.3160926659 6.927363605 109494 6.25952e+06

3389.766 16.8127411378 4.01516749 833.45 6.25767e+06

3390.768 16.2458015576 5.189298927 5956.83 6.25582e+06

3391.77 16.2160540263 4.526383226 1962.32 6.25397e+06

3392.772 16.5867622064 4.138224081 1024.23 6.25213e+06

3393.774 16.4580897934 2.696224408 91.4954 6.25028e+06

3394.776 16.4212513247 6.101737516 27464.9 6.24845e+06

3395.778 16.5385315924 4.858553179 3423.03 6.24660e+06

3396.78 16.4564809838 6.201859954 32479.8 6.24477e+06

3397.782 16.6066179996 4.704908777 2646.3 6.24293e+06

3398.784 16.5094039269 9.608186438 9.76304e+06 6.24397e+06

3399.786 16.798868717 7.485293396 278780 6.24221e+06

3400.788 17.1489709448 2.67547675 88.3703 6.24037e+06

3401.79 16.6493595114 6.499915126 53510.3 6.23855e+06

3402.792 16.2108938391 5.579484178 11451.4 6.23672e+06

3403.794 16.9697954307 1.790010781 20.0523 6.23488e+06

3404.796 16.2322780412 5.124965409 5348.29 6.23305e+06

3405.798 16.1094424435 8.135922761 829030 6.23146e+06

3406.8 16.7253604344 6.495231054 53092.1 6.22964e+06

3407.802 16.9062140137 4.205237737 1145.9 6.22781e+06

3408.804 16.8781205918 4.423424505 1651.47 6.22598e+06

3409.806 16.5554072646 9.712531895 1.16277e+07 6.22757e+06

3410.808 16.2203638258 6.660103543 69979.1 6.22576e+06

3411.81 16.4905843962 5.56379466 11154.4 6.22394e+06

3412.812 16.3818670933 4.232488032 1199.42 6.22211e+06

3413.814 16.3971096887 6.145666756 29562.1 6.22029e+06

3414.816 16.2327610074 6.056227385 25449.1 6.21848e+06

3415.818 16.6414545256 2.940533811 137.761 6.21665e+06

3416.82 16.4192571641 7.09753005 145606 6.21487e+06

3417.822 16.6304351116 4.262135217 1260.49 6.21305e+06

3418.824 16.8805432164 4.280856499 1300.64 6.21123e+06

3419.826 17.0919972864 2.971416574 145.074 6.20941e+06

3420.828 16.932512933 5.07810195 4944.51 6.20759e+06

3421.83 16.6978395547 8.971566279 3.361e+06 6.20676e+06

3422.832 16.905484464 3.396637494 295.749 6.20494e+06

3423.834 17.11701389 2.512754984 67.2872 6.20313e+06

3424.836 16.5248290069 8.808446633 2.55744e+06 6.20206e+06

3425.838 16.7785778759 5.464479674 9444.92 6.20025e+06

3426.84 16.6476564113 2.766217723 102.877 6.19844e+06

3427.842 16.5884231949 4.817424137 3195.14 6.19663e+06

3428.844 17.2574402589 1.749282327 18.7299 6.19482e+06

3429.846 16.2208231221 7.96188913 619395 6.19319e+06

3430.848 16.6240556432 4.857022344 3414.26 6.19138e+06

3431.85 16.3740409586 6.248357723 35110.7 6.18959e+06

3432.852 16.15464488 6.145554376 29556.6 6.18779e+06

3433.854 16.8165489107 5.108031267 5198.71 6.18599e+06

3434.856 16.5219760689 4.366167296 1500.44 6.18418e+06

3435.858 16.4707285076 8.995358022 3.49765e+06 6.18340e+06

3436.86 16.589216212 7.859692762 521943 6.18175e+06

3437.862 16.480042821 8.215807458 947727 6.18022e+06

3438.864 16.6329705791 6.403116394 45500.9 6.17844e+06

3439.866 16.8809668586 6.537078474 56947.2 6.17665e+06

3440.868 16.9459240227 3.898062863 685 6.17486e+06

3441.87 17.0700602684 3.62189679 431.311 6.17306e+06

3442.872 16.766329018 4.247389634 1229.74 6.17126e+06

3443.874 17.1058000024 1.747225373 18.6655 6.16947e+06

3444.876 16.7022465623 5.204852688 6114.06 6.16768e+06

3445.878 16.7541856192 6.613421026 64715.6 6.16590e+06

3446.88 17.1309437642 3.071068921 171.429 6.16411e+06

3447.882 17.1140840903 3.073056557 172.001 6.16232e+06

3448.884 16.2932533722 6.655681015 69462.6 6.16055e+06

3449.886 16.4078484558 5.40139642 8497.82 6.15876e+06

3450.888 16.3378826223 7.808290397 478884 6.15711e+06

3451.89 16.892272647 2.939910515 137.617 6.15533e+06

3452.892 16.934850178 4.577215445 2136.72 6.15354e+06

3453.894 16.7820628416 3.760308853 543.851 6.15176e+06

3454.896 16.5924699645 6.08604279 26752.3 6.14998e+06

3455.898 16.7723368256 4.753804262 2872.16 6.14820e+06

3456.9 16.8583867747 5.826499362 17320.2 6.14642e+06

3457.902 17.4120175967 0.8518165237 4.16547 6.14464e+06

3458.904 16.8202798324 7.314563646 209442 6.14292e+06

3459.906 17.1785593814 2.139446527 36.0052 6.14115e+06

3460.908 16.2487805304 5.732514825 14797.3 6.13937e+06

3461.91 16.6216285106 2.876528502 123.755 6.13760e+06

3462.912 16.6636405219 5.622341704 12303.7 6.13583e+06

3463.914 16.4529376579 6.221148328 33546.4 6.13406e+06

3464.916 16.2822719702 4.51767153 1933.89 6.13229e+06

3465.918 16.5078398966 5.211120844 6178.59 6.13052e+06

3466.92 16.8091718884 3.083897013 175.152 6.12875e+06

3467.922 16.9202525366 4.375037072 1522.9 6.12698e+06

3468.924 16.6495285945 4.411619365 1619.13 6.12521e+06

3469.926 17.0628819881 5.375350261 8135.05 6.12344e+06

3470.928 17.046304575 3.649665009 451.846 6.12167e+06

3471.93 16.6013445909 3.425966423 310.641 6.11991e+06

3472.932 16.5338013233 6.446557998 48935.3 6.11816e+06

3473.934 16.7700028167 4.390994165 1564.15 6.11639e+06

3474.936 16.8337905185 4.319859007 1388.45 6.11463e+06

3475.938 16.7968256665 5.952991038 21407.8 6.11287e+06

3476.94 17.1152569967 3.72353853 511.365 6.11111e+06

3477.942 16.8838569297 6.987930778 121185 6.10939e+06

3478.944 17.0008760976 5.300116788 7171.84 6.10763e+06

3479.946 17.0843214731 4.275628666 1289.3 6.10587e+06

3480.948 16.763156576 3.45213326 324.559 6.10412e+06

3481.95 16.7224911432 6.791719859 87239.7 6.10239e+06

3482.952 16.821014534 7.430739666 254435 6.10070e+06

3483.954 17.1099498458 4.483645949 1826.75 6.09895e+06

3484.956 16.6037228042 7.919644722 577080 6.09736e+06

3485.958 16.1553864684 7.580777565 327132 6.09570e+06

3486.96 16.2281544393 3.829583107 610.765 6.09395e+06

3487.962 16.1870143291 7.096383417 145327 6.09225e+06

3488.964 16.0765811723 8.204003513 929172 6.09076e+06

3489.966 16.2290242932 8.410400167 1.31293e+06 6.08939e+06

3490.968 16.5973154427 3.134681427 190.704 6.08764e+06

3491.97 16.2499915281 7.280019848 197667 6.08595e+06

3492.972 16.2807778984 7.767617423 447345 6.08434e+06

3493.974 16.7341639178 5.904391494 19734.1 6.08260e+06

3494.976 16.4798774956 6.382746039 43974.6 6.08087e+06

3495.978 16.2593821613 9.467687146 7.71574e+06 6.08134e+06

3496.98 16.2867433468 9.359235962 6.43403e+06 6.08144e+06

3497.982 16.346743226 8.425047249 1.34554e+06 6.08008e+06

3498.984 16.6067070769 9.940732446 1.70412e+07 6.08322e+06

3499.986 16.2066105825 7.981554678 640138 6.08166e+06

3500.988 16.803360805 9.486081209 7.95716e+06 6.08220e+06

3501.99 17.0750219255 4.132581935 1014.6 6.08046e+06

3502.992 17.1764659638 2.730791472 96.9495 6.07872e+06

3503.994 16.9226438447 5.570560753 11281.5 6.07699e+06

3504.996 16.6134122025 9.016553899 3.62406e+06 6.07628e+06

3505.998 16.8645049712 6.092238685 27031.4 6.07456e+06

3507 16.9015317249 7.110696809 148853 6.07286e+06

3508.002 17.0756830562 6.25998193 35801 6.07114e+06

3509.004 16.9604052967 6.139952337 29280.5 6.06942e+06

3510.006 16.8218784799 7.105989658 147684 6.06773e+06

3511.008 16.6895943187 5.574833622 11362.6 6.06600e+06

3512.01 16.6920529703 5.097266468 5105.81 6.06427e+06

3513.012 16.6117611939 2.832263833 114.911 6.06254e+06

3514.014 16.2326240948 9.351732681 6.35367e+06 6.06262e+06

3515.016 16.4929020327 4.92889108 3851.04 6.06090e+06

3516.018 16.1626458199 9.163779698 4.63763e+06 6.06049e+06

3517.02 16.4344074105 4.547199227 2031.95 6.05876e+06

3518.022 16.5199933521 6.129983758 28795.6 6.05705e+06

3519.024 16.344176509 8.084613442 760755 6.05554e+06

3520.026 16.4603630401 5.845686267 17885.9 6.05382e+06

3521.028 16.4624569576 6.492147825 52818.6 6.05211e+06

3522.03 16.8071730991 5.332103806 7566.59 6.05040e+06

3523.032 17.144617275 1.709568526 17.5245 6.04868e+06

3524.034 17.2399068042 2.867194944 121.835 6.04696e+06

3525.036 17.1234020953 5.066194503 4846.87 6.04524e+06

3526.038 17.1895940001 4.603966623 2234.64 6.04352e+06

3527.04 17.171598781 4.749822094 2853.07 6.04181e+06

3528.042 17.2357022809 2.980917576 147.402 6.04009e+06

3529.044 17.1074765632 3.166828398 201.254 6.03838e+06

3530.046 16.705873542 8.511681463 1.55568e+06 6.03710e+06

3531.048 16.3958766184 7.009945816 125738 6.03543e+06

3532.05 16.8593230285 7.061455717 137068 6.03375e+06

3533.052 16.9254923927 7.681705577 387387 6.03215e+06

3534.054 17.0666163394 2.568873371 73.919 6.03044e+06

3535.056 17.5506263209 1.018704015 5.50894 6.02874e+06

3536.058 17.0468674858 1.23306717 7.88876 6.02703e+06

3537.06 17.2661261675 2.153514731 36.8637 6.02532e+06

3538.062 17.4617388073 2.722691161 95.6429 6.02361e+06

3539.064 17.2587187693 2.031027312 30.0258 6.02191e+06

3540.066 16.7269754322 7.243863068 186051 6.02026e+06

3541.068 17.1474281417 5.906851204 19815.6 6.01856e+06

3542.07 16.7920892321 6.517353506 55096.4 6.01687e+06

3543.072 17.6065660252 2.775967554 104.571 6.01517e+06

3544.074 17.3471615084 4.092848758 949.27 6.01347e+06

3545.076 17.0712545777 3.835714975 617.07 6.01177e+06

3546.078 17.081217971 5.901591567 19641.8 6.01008e+06

3547.08 16.4509768708 6.489297884 52567.1 6.00840e+06

3548.082 16.1933879953 7.133198903 154571 6.00675e+06

3549.084 16.6784807804 8.28339547 1.06133e+06 6.00535e+06

3550.086 16.7525886017 5.71025569 14255.8 6.00366e+06

3551.088 16.6395250667 4.962244263 4072.32 6.00197e+06

3552.09 16.1682788644 10.19922405 2.6275e+07 6.00768e+06

3553.092 16.1752852243 6.52506068 55812.3 6.00601e+06

3554.094 16.3312095985 9.76870807 1.27749e+07 6.00791e+06

3555.096 16.2697265683 6.240821042 34670.2 6.00623e+06

3556.098 16.4762222946 7.117462265 150550 6.00458e+06

3557.1 16.5802901755 7.934487329 591607 6.00306e+06

3558.102 16.435882818 2.90262499 129.285 6.00137e+06

3559.104 16.7742207041 6.375817063 43467.1 5.99969e+06

3560.106 16.2230122403 8.829710615 2.65017e+06 5.99875e+06

3561.108 16.2182912081 5.910352107 19932.1 5.99707e+06

3562.11 16.3291668392 9.438724644 7.35035e+06 5.99745e+06

3563.112 16.602876139 5.291486776 7068.91 5.99576e+06

3564.114 16.2602600348 7.069862857 139012 5.99412e+06

3565.116 16.6781583881 6.352570078 41807.1 5.99244e+06

3566.118 16.2975273215 7.24440422 186219 5.99081e+06

3567.12 16.313932817 9.487100693 7.97076e+06 5.99137e+06

3568.122 16.3815613041 5.61165685 12085.5 5.98969e+06

3569.124 16.5009825808 5.761854409 15542.7 5.98801e+06

3570.126 16.5931448114 4.211424777 1157.84 5.98633e+06

3571.128 16.293011578 5.614824372 12149.8 5.98466e+06

3572.13 16.3741537544 5.354998517 7862.4 5.98298e+06

3573.132 16.8990281016 5.427225337 8873.55 5.98131e+06

3574.134 16.6816526182 3.926395354 718.292 5.97963e+06

3575.136 16.4097994117 6.523762195 55691.1 5.97797e+06

3576.138 16.2029590483 8.493740724 1.50962e+06 5.97672e+06

3577.14 16.2521278559 10.03440524 1.99362e+07 5.98063e+06

3578.142 16.7017303177 5.070142383 4879.03 5.97896e+06

3579.144 16.7117636126 6.786247717 86443.7 5.97731e+06

3580.146 16.8562184682 6.982733147 120135 5.97567e+06

3581.148 16.6173009046 7.550952951 311191 5.97408e+06

3582.15 16.3729952943 6.321679349 39698.9 5.97242e+06

3583.152 16.4846375311 8.071546931 744285 5.97096e+06

3584.154 16.5828416358 6.689042187 73454.8 5.96931e+06

3585.156 16.2606278058 6.86262853 98242.1 5.96767e+06

3586.158 16.7938370246 5.967093764 21919.5 5.96601e+06

3587.16 16.1219237012 7.885120317 544654 5.96450e+06

3588.162 16.576061763 4.343858835 1445.41 5.96283e+06

3589.164 16.7750061083 6.376089349 43487 5.96118e+06

3590.166 16.3315659849 4.653699101 2428.77 5.95952e+06

3591.168 16.731183229 3.75537053 539.371 5.95786e+06

3592.17 16.2087597824 9.781601404 1.30538e+07 5.95984e+06

3593.172 16.2132483001 6.284522235 37303.3 5.95819e+06

3594.174 16.4778405374 6.91180454 106677 5.95655e+06

3595.176 16.0788956303 9.484274724 7.93312e+06 5.95711e+06

3596.178 16.5184670106 7.346856312 221083 5.95551e+06

3597.18 16.2867897569 6.045749364 25006.3 5.95386e+06

3598.182 16.1699833838 7.209720171 175709 5.95225e+06

3599.184 16.5605761675 8.090647988 768483 5.95080e+06

3600.186 16.2243229049 7.639307645 360829 5.94925e+06

3601.188 16.1115043307 9.100925708 4.17419e+06 5.94876e+06

3602.19 16.2269007699 7.778073034 455248 5.94723e+06

3603.192 16.2807694983 6.944222399 112630 5.94561e+06

3604.194 16.7129689865 5.54736948 10851.7 5.94396e+06

3605.196 17.0555754632 3.721160267 509.332 5.94230e+06

3606.198 17.1498931189 7.120630788 151351 5.94070e+06

3607.2 16.9471698772 2.910278622 130.953 5.93905e+06

3608.202 17.1147682237 5.160470721 5676.01 5.93740e+06

3609.204 17.2064483383 2.229412196 41.8612 5.93575e+06

3610.206 16.6538626738 4.705796855 2650.24 5.93411e+06

3611.208 16.904839896 5.78991442 16290.7 5.93246e+06

3612.21 16.4083185275 5.948452375 21245.6 5.93082e+06

3613.212 17.2334609102 2.28626598 46.0437 5.92918e+06

3614.214 17.0549449049 3.023091472 158.191 5.92754e+06

3615.216 16.9269781104 5.105983942 5180.91 5.92590e+06

3616.218 17.1723795085 2.669112637 87.4332 5.92425e+06

3617.22 16.8603316032 2.917183497 132.476 5.92261e+06

3618.222 16.8039657965 8.665267394 2.01209e+06 5.92153e+06

3619.224 16.4062267547 7.953492159 610744 5.92006e+06

3620.226 16.4497098054 6.107262141 27720.3 5.91843e+06

3621.228 16.1266579252 6.362358906 42498.2 5.91681e+06

3622.23 16.2098048903 8.557139009 1.67876e+06 5.91563e+06

3623.232 16.1825095547 5.345127098 7733.46 5.91400e+06

3624.234 16.4268302265 5.775742386 15908.5 5.91237e+06

3625.236 16.206139505 4.401603725 1592.2 5.91074e+06

3626.238 16.0961317194 8.034405573 699391 5.90930e+06

3627.24 16.6155016045 8.662381922 2.00239e+06 5.90822e+06

3628.242 16.1489879862 7.377352882 232670 5.90665e+06

3629.244 16.5049689949 10.03527123 1.99652e+07 5.91053e+06

3630.246 16.5587296376 7.139294882 156157 5.90894e+06

3631.248 16.363322791 3.971456731 774.607 5.90731e+06

3632.25 16.446027301 8.154024653 854552 5.90592e+06

3633.252 16.4792538504 8.787291928 2.4684e+06 5.90497e+06

3634.254 16.4029063427 6.972630678 118119 5.90338e+06

3635.256 16.3559669973 4.281895045 1302.91 5.90175e+06

3636.258 16.3042609312 6.336157983 40673.4 5.90014e+06

3637.26 16.2357418484 3.743404982 528.668 5.89851e+06

3638.262 16.5877053039 6.691274169 73730 5.89691e+06

3639.264 16.610511622 2.401112959 55.8107 5.89528e+06

3640.266 16.8266553125 2.511744839 67.1734 5.89366e+06

3641.268 16.5649825443 6.454799738 49615.6 5.89205e+06

3642.27 16.513153194 3.152608584 196.517 5.89043e+06

3643.272 16.4976097647 5.152481618 5600.56 5.88882e+06

3644.274 16.6856748437 7.652471779 368874 5.88730e+06

3645.276 16.3385377764 6.051445821 25246.1 5.88569e+06

3646.278 16.2365871009 8.883645136 2.90074e+06 5.88487e+06

3647.28 16.7709260936 5.801357208 16605.9 5.88326e+06

3648.282 16.908427013 5.799446692 16552.9 5.88165e+06

3649.284 16.8270980007 7.219822181 178707 5.88008e+06

3650.286 16.592519127 4.266134295 1268.96 5.87847e+06

3651.288 16.6260629884 5.236446248 6446.33 5.87686e+06

3652.29 16.8421547298 5.771655273 15800 5.87525e+06

3653.292 16.9816614679 3.869836303 653.366 5.87364e+06

3654.294 16.72297256 5.051769398 4731.16 5.87203e+06

3655.296 16.816292154 3.113888312 184.176 5.87042e+06

3656.298 16.7360862248 7.697439235 397732 5.86892e+06

3657.3 17.2748459739 1.32773311 9.24431 5.86731e+06

3658.302 16.6621799909 7.63487262 358159 5.86580e+06

3659.304 17.0629214884 3.973895063 777.778 5.86420e+06

3660.306 17.1874170557 3.309090784 255.409 5.86259e+06

3661.308 17.3863804093 1.809257427 20.7093 5.86099e+06

3662.31 16.7928890778 4.32414842 1398.46 5.85939e+06

3663.312 17.3096378531 1.395603657 10.3573 5.85778e+06

3664.314 17.085833568 3.730504048 517.366 5.85618e+06

3665.316 16.5230294621 10.05688713 2.07013e+07 5.86024e+06

3666.318 16.7819661704 4.519591721 1940.12 5.85864e+06

3667.32 17.197885183 2.573955539 74.551 5.85704e+06

3668.322 16.2058260019 8.412206219 1.31691e+06 5.85580e+06

3669.324 16.2214805897 11.98979425 5.27367e+08 5.99817e+06

3670.326 16.3501928913 9.035830862 3.74299e+06 5.99756e+06

3671.328 16.130537383 11.08068022 1.15018e+08 6.02730e+06

3672.33 16.0891369909 13.9971488 1.5219e+10 1.01771e+07

3673.332 16.0092538459 11.97077851 5.10834e+08 1.03136e+07

3674.334 16.3969717103 7.619741014 349195 1.03109e+07

3675.336 16.3888002921 9.636773776 1.02419e+07 1.03108e+07

3676.338 16.245457528 8.624011485 1.87774e+06 1.03085e+07

3677.34 16.0905238859 10.5143649 4.45446e+07 1.03179e+07

3678.342 16.0664338841 12.92408468 2.52216e+09 1.10019e+07

3679.344 16.2321908041 8.996110369 3.50206e+06 1.09999e+07

3680.346 16.5930501357 11.12845355 1.24601e+08 1.10308e+07

3681.348 16.8391999962 7.193256775 170929 1.10279e+07

3682.35 16.8734191519 6.778464375 85324.1 1.10249e+07

3683.352 16.9778159827 7.896929845 555536 1.10220e+07

3684.354 16.5056632203 6.873048242 99971.8 1.10191e+07

3685.356 17.0067549147 6.050260078 25196 1.10161e+07

3686.358 17.2228400548 5.282927613 6968.29 1.10131e+07

3687.36 16.476291852 5.107724021 5196.04 1.10101e+07

3688.362 16.5564870931 9.393949587 6.81924e+06 1.10089e+07

3689.364 16.4197695576 9.493686371 8.05918e+06 1.10081e+07

3690.366 16.7971029899 4.682571194 2549.12 1.10052e+07

3691.368 16.8322691995 8.765814032 2.38118e+06 1.10028e+07

3692.37 16.4629502189 7.236623971 183808 1.09999e+07

3693.372 16.4604647292 5.77784222 15964.6 1.09969e+07

3694.374 16.3902251354 5.227728885 6352.89 1.09939e+07

3695.376 16.0276006433 11.00099787 1.00647e+08 1.10182e+07

3696.378 16.2019493963 10.69254312 6.00362e+07 1.10315e+07

3697.38 16.4908859589 8.341708859 1.17023e+06 1.10288e+07

3698.382 16.7586728833 8.592512553 1.78124e+06 1.10263e+07

3699.384 16.4427755111 13.12237507 3.51578e+09 1.19754e+07

3700.386 16.5060760547 10.34589029 3.3592e+07 1.19812e+07

3701.388 17.1488551545 2.839239776 116.262 1.19780e+07

3702.39 16.7592630207 3.881639503 666.412 1.19747e+07

3703.392 16.9905492686 4.260592026 1257.23 1.19715e+07

3704.394 16.9800267364 5.12712022 5367.63 1.19683e+07

3705.396 16.9703379771 10.0067675 1.90343e+07 1.19702e+07

3706.398 17.2189992866 4.527057171 1964.53 1.19669e+07

3707.4 16.8179797709 6.454242563 49569.3 1.19637e+07

3708.402 16.9551687533 4.811514191 3163.67 1.19605e+07

3709.404 17.2118082837 2.288755893 46.2362 1.19573e+07

3710.406 17.1484584425 4.280922142 1300.79 1.19540e+07

3711.408 16.7851889265 7.056875859 136021 1.19508e+07

3712.41 17.2661544191 5.426808671 8867.35 1.19476e+07

3713.412 16.2914300715 7.769510686 448765 1.19445e+07

3714.414 16.853134117 4.317206263 1382.3 1.19413e+07

3715.416 16.8900474877 7.271210335 194771 1.19381e+07

3716.418 16.9243797289 7.631610961 356207 1.19350e+07

3717.42 16.8417138076 5.585331624 11564.1 1.19318e+07

3718.422 17.1996817653 7.613524944 345578 1.19287e+07

3719.424 16.9894469444 4.979297463 4190.32 1.19255e+07

3720.426 17.2748717485 4.614072544 2272.79 1.19222e+07

3721.428 17.1044804851 4.781810499 3010.11 1.19190e+07

3722.43 16.8076566248 9.06980023 3.96214e+06 1.19169e+07

3723.432 17.1615514658 6.796360412 87920.5 1.19137e+07

3724.434 16.8619251297 7.638539403 360365 1.19106e+07

3725.436 16.9098724579 5.508339779 10164.9 1.19074e+07

3726.438 16.9970026695 6.104424541 27588.8 1.19042e+07

3727.44 17.5403700893 3.188091286 208.552 1.19010e+07

3728.442 17.3710948832 5.353163442 7838.27 1.18978e+07

3729.444 17.2627790585 4.505266332 1894.12 1.18946e+07

3730.446 17.2273243046 3.48751525 344.376 1.18914e+07

3731.448 16.8962614308 10.39406594 3.64152e+07 1.18980e+07

3732.45 16.7659907779 7.5884744 331377 1.18949e+07

3733.452 17.323408133 3.663853925 462.714 1.18917e+07

3734.454 17.0404739445 5.387736442 8305.59 1.18885e+07

3735.456 17.0491563509 6.00783163 23467.4 1.18853e+07

3736.458 17.2047797547 2.814929555 111.623 1.18822e+07

3737.46 16.9510346579 5.476298809 9633.77 1.18790e+07

3738.462 17.03376953 3.182227165 206.513 1.18758e+07

3739.464 16.896455933 5.058294886 4783.16 1.18726e+07

3740.466 16.8694477616 4.103493865 966.348 1.18694e+07

3741.468 17.5362727579 2.368093131 52.8076 1.18663e+07

3742.47 17.2937519567 3.385004329 290.041 1.18631e+07

3743.472 17.3127211591 4.095719575 953.846 1.18599e+07

3744.474 17.2942682897 3.214323531 217.92 1.18567e+07

3745.476 17.3517799559 2.462016371 61.8048 1.18536e+07

3746.478 17.6506780986 2.315054892 48.3185 1.18504e+07

3747.48 17.502353134 4.769840376 2950.36 1.18472e+07

3748.482 17.4513852359 1.500147063 12.3395 1.18441e+07

3749.484 16.7092086274 8.992652642 3.48183e+06 1.18418e+07

3750.486 16.6169191473 6.883926146 101810 1.18387e+07

3751.488 16.7023052877 7.931248139 588406 1.18357e+07

3752.49 16.3703732163 6.282528591 37179 1.18325e+07

3753.492 16.375239146 10.31446154 3.18693e+07 1.18379e+07

3754.494 16.4587629994 8.602078645 1.81001e+06 1.18352e+07

3755.496 16.5900714669 12.23688251 7.97738e+08 1.20448e+07

3756.498 16.8696619504 6.444210878 48743.3 1.20416e+07

3757.5 17.0660466005 6.340291011 40956 1.20384e+07

3758.502 16.9547338763 7.92767126 584891 1.20354e+07

3759.504 16.3545223186 7.649799678 367227 1.20323e+07

3760.506 16.6004761433 4.638678357 2368.43 1.20291e+07

3761.508 16.6019805155 6.636855011 67306.4 1.20259e+07

3762.51 16.5494625874 6.011023704 23593.3 1.20227e+07

3763.512 16.7460549072 8.499687069 1.52474e+06 1.20199e+07

3764.514 16.1264010346 7.000746842 123815 1.20167e+07

3765.516 17.0730966298 4.969262795 4120.47 1.20135e+07

3766.518 16.2196389832 7.512321707 291692 1.20104e+07

3767.52 16.1373407109 5.797120191 16488.5 1.20072e+07

3768.522 16.6205594093 7.524993895 297950 1.20041e+07

3769.524 16.289140331 7.163317606 162569 1.20010e+07

3770.526 16.3012154683 9.337045984 6.19928e+06 1.19994e+07

3771.528 16.3142940233 8.291116428 1.07515e+06 1.19965e+07

3772.53 17.0680915408 4.875335416 3520.62 1.19933e+07

3773.532 16.9614421284 5.725982219 14636.3 1.19902e+07

3774.534 16.4761200997 8.691949036 2.10406e+06 1.19875e+07

3775.536 16.719919582 6.584726842 61678.7 1.19844e+07

3776.538 16.8967927633 9.280573594 5.63974e+06 1.19827e+07

3777.54 16.441789555 5.62674428 12394.8 1.19795e+07

3778.542 16.3448255628 7.325925707 213466 1.19764e+07

3779.544 16.0326227175 12.42198095 1.08771e+09 1.22615e+07

3780.546 16.2398747947 9.523823139 8.47645e+06 1.22605e+07

3781.548 16.0855055914 11.1830555 1.36534e+08 1.22934e+07

3782.55 16.017704311 11.29955429 1.65955e+08 1.23341e+07

3783.552 16.0836638487 9.796600959 1.3386e+07 1.23344e+07

3784.554 16.6301615914 8.173424341 882777 1.23314e+07

3785.556 17.2172916421 3.295228234 249.547 1.23281e+07

3786.558 17.1744872893 6.166988682 30637 1.23249e+07

3787.56 16.5930425582 7.302153931 205133 1.23216e+07

3788.562 16.4432255507 9.943088438 1.71086e+07 1.23229e+07

3789.564 16.8090958666 8.160181202 863410 1.23199e+07

3790.566 17.1162805967 4.247425143 1229.81 1.23166e+07

3791.568 16.560707742 7.035656922 131271 1.23134e+07

3792.57 16.7028526368 4.825923707 3240.96 1.23102e+07

3793.572 16.9469745642 12.43829835 1.11785e+09 1.26021e+07

3794.574 16.3193724373 3.993528343 803.781 1.25988e+07

3795.576 16.338255752 8.265501926 1.02999e+06 1.25957e+07

3796.578 16.6521322256 5.316005604 7365.28 1.25924e+07

3797.58 16.2313199981 5.569352896 11258.7 1.25891e+07

3798.582 16.3440579406 12.75375659 1.89612e+09 1.30858e+07

3799.584 16.7547350285 6.701082757 74951.3 1.30824e+07

3800.586 16.6036874524 8.773263888 2.41108e+06 1.30795e+07

3801.588 17.0082617166 9.379391563 6.65496e+06 1.30778e+07

3802.59 16.8051394054 10.51470566 4.457e+07 1.30861e+07

3803.592 16.9158477662 11.81824534 3.95656e+08 1.31869e+07

3804.594 16.7090290811 4.475928727 1803.29 1.31834e+07

3805.596 16.4094275379 5.829055599 17394.6 1.31800e+07

3806.598 16.4464786192 8.596039476 1.79179e+06 1.31770e+07

3807.6 16.295066644 8.027885018 691794 1.31737e+07

3808.602 16.4015687374 6.278269462 36914.7 1.31702e+07

3809.604 16.7982314724 9.97535796 1.80588e+07 1.31715e+07

3810.606 16.5541977828 7.174522519 165649 1.31681e+07

3811.608 16.8691286821 7.742158661 428669 1.31647e+07

3812.61 16.6874596337 5.986838963 22656.6 1.31613e+07

3813.612 16.6302620412 4.259812943 1255.6 1.31578e+07

3814.614 16.1648859076 8.990384821 3.46863e+06 1.31553e+07

3815.616 16.3135964857 8.784812491 2.45817e+06 1.31525e+07

3816.618 16.7417134544 6.038143831 24689.8 1.31490e+07

3817.62 16.4410638823 4.673518348 2510.76 1.31456e+07

3818.622 16.3425714078 9.040005335 3.76925e+06 1.31431e+07

3819.624 16.6764339619 4.132169693 1013.9 1.31397e+07

3820.626 16.8171120327 5.033484674 4588.45 1.31362e+07

3821.628 16.2198206225 7.052255613 134972 1.31328e+07

3822.63 16.6825527566 7.383295372 234997 1.31294e+07

3823.632 16.7843724698 7.771295196 450109 1.31261e+07

3824.634 16.0110507382 10.58194118 4.98832e+07 1.31358e+07

3825.636 16.4424014803 7.965615411 623273 1.31325e+07

3826.638 16.1367414226 10.23893328 2.80821e+07 1.31364e+07

3827.64 16.2258120302 8.211097466 940279 1.31332e+07

3828.642 16.0935514778 8.438673852 1.37661e+06 1.31301e+07

3829.644 16.5744447945 4.249664423 1234.43 1.31267e+07

3830.646 16.1902746438 10.96435431 9.46553e+07 1.31480e+07

3831.648 16.2871409874 10.39729608 3.66127e+07 1.31541e+07

3832.65 16.7557016199 7.10257948 146843 1.31507e+07

3833.652 16.4088242759 6.207706548 32799.5 1.31473e+07

3834.654 16.1021595151 13.32793986 4.96092e+09 1.44398e+07

3835.656 16.5362350598 9.715248819 1.16807e+07 1.44391e+07

3836.658 16.1983852036 9.7798471 1.30155e+07 1.44387e+07

3837.66 16.4458751889 4.568492862 2105.73 1.44350e+07

3838.662 16.2465023951 10.78245594 6.97945e+07 1.44494e+07

3839.664 16.5214174673 3.840817581 622.367 1.44457e+07

3840.666 16.3400708943 7.854814252 517696 1.44420e+07

3841.668 16.3210315724 10.91391267 8.69863e+07 1.44609e+07

3842.67 16.4194718661 10.33520807 3.29963e+07 1.44658e+07

3843.672 16.3090217367 6.8587776 97610.4 1.44620e+07

3844.674 16.0427047131 12.29705944 8.82341e+08 1.46882e+07

3845.676 16.2978646251 7.643318115 363261 1.46844e+07

3846.678 16.1857791481 10.30300536 3.12636e+07 1.46887e+07

3847.68 16.8791001095 9.02755392 3.69145e+06 1.46859e+07

3848.682 16.090749034 11.96337846 5.04541e+08 1.48134e+07

3849.684 16.140919445 8.797265249 2.50999e+06 1.48102e+07

3850.686 16.7861292411 7.019433973 127752 1.48064e+07

3851.688 16.8042083988 9.498217016 8.12057e+06 1.48046e+07

3852.69 16.2309252953 8.427601266 1.35131e+06 1.48011e+07

3853.692 16.0467118536 12.18931531 7.36643e+08 1.49888e+07

3854.694 16.3105889374 9.644760681 1.03799e+07 1.49876e+07

3855.696 16.5021645378 12.97135409 2.72998e+09 1.56929e+07

3856.698 16.1646519379 9.744128483 1.22596e+07 1.56920e+07

3857.7 16.6513496011 8.454903044 1.41454e+06 1.56883e+07

3858.702 16.7668142351 9.48342438 7.92183e+06 1.56863e+07

3859.704 16.8014060171 7.59898499 337263 1.56823e+07

3860.706 16.2433036218 11.17370608 1.34413e+08 1.57131e+07

3861.708 16.3668872777 7.656818176 371569 1.57092e+07

3862.71 16.8942733034 6.171973571 30893.9 1.57051e+07

3863.712 16.5353610696 10.41255567 3.75606e+07 1.57108e+07

3864.714 16.382657152 9.277802723 5.61363e+06 1.57081e+07

3865.716 16.4620854833 7.831791645 498111 1.57042e+07

3866.718 16.1006881029 10.89815244 8.472e+07 1.57221e+07

3867.72 16.2845230341 10.94987779 9.23876e+07 1.57419e+07

3868.722 16.5036528028 10.33509265 3.29899e+07 1.57464e+07

3869.724 16.3708899212 8.005159238 665955 1.57425e+07

3870.726 16.0501015184 14.31615671 2.59688e+10 2.24591e+07

3871.728 16.2447529604 7.090661118 143940 2.24534e+07

3872.73 16.5467194571 9.212156121 5.02908e+06 2.24488e+07

3873.732 16.0839960215 10.47045994 4.13862e+07 2.24537e+07

3874.734 16.4652457556 8.910706725 3.03526e+06 2.24487e+07

3875.736 16.5887666992 9.078188251 4.0182e+06 2.24440e+07

3876.738 16.2323520837 7.465078836 269499 2.24382e+07

3877.74 16.5289158298 11.65182348 2.994e+08 2.25098e+07

3878.742 16.5370939278 5.702054646 14061.3 2.25040e+07

3879.744 16.3813266325 7.332513704 215835 2.24982e+07

3880.746 16.1918919317 10.35372458 3.40358e+07 2.25012e+07

3881.748 16.401100634 9.087417214 4.0808e+06 2.24964e+07

3882.75 16.1498848296 12.8710584 2.3078e+09 2.30860e+07

3883.752 16.2846303393 7.202109988 173483 2.30801e+07

3884.754 16.0893843821 13.41668837 5.75604e+09 2.45585e+07

3885.756 16.2218381362 11.47812952 2.23819e+08 2.46098e+07

3886.758 16.35195002 11.95703606 4.99209e+08 2.47322e+07

3887.76 16.2827884981 9.689485584 1.11873e+07 2.47287e+07

3888.762 16.5567936067 7.411973177 246561 2.47224e+07

3889.764 16.0542837963 11.70195905 3.2563e+08 2.47998e+07

3890.766 16.2780408161 6.380658093 43821 2.47935e+07

3891.768 16.5449003421 5.864612368 18462 2.47871e+07

3892.77 16.3571438241 4.774088718 2971.43 2.47807e+07

3893.772 16.6704424786 12.91600778 2.48827e+09 2.54145e+07

3894.774 16.5329359824 6.234243618 34290.3 2.54080e+07

3895.776 16.2874425289 9.005576264 3.55803e+06 2.54024e+07

3896.778 16.6353638325 6.295263094 37980.5 2.53958e+07

3897.78 16.0892322161 12.18698697 7.33775e+08 2.55779e+07

3898.782 16.6695707782 10.48072515 4.2104e+07 2.55821e+07

3899.784 16.6357810473 6.244871087 34906.2 2.55756e+07

3900.786 16.2410350391 9.153917155 4.56165e+06 2.55702e+07

3901.788 16.9305479274 3.519749344 363.481 2.55636e+07

3902.79 17.011516415 8.024001735 687309 2.55572e+07

3903.792 17.0521798842 8.085462697 761838 2.55509e+07

3904.794 16.7724315814 7.52137633 296150 2.55444e+07

3905.796 16.9587023444 6.966695673 116951 2.55379e+07

3906.798 16.8701944019 6.252220376 35338.6 2.55313e+07

3907.8 16.9898745507 5.370807531 8073.38 2.55248e+07

3908.802 16.8295981629 10.66775648 5.75946e+07 2.55330e+07

3909.804 17.0030924469 7.709286012 405703 2.55266e+07

3910.806 16.6765652974 6.223137023 33658.3 2.55200e+07

3911.808 16.8538741676 6.539659059 57193.9 2.55135e+07

3912.81 16.6678786513 7.415318062 247947 2.55070e+07

3913.812 16.4013259157 8.147440746 845180 2.55007e+07

3914.814 16.1111001646 10.69598008 6.03828e+07 2.55097e+07

3915.816 16.061866719 14.31453248 2.58983e+10 3.21284e+07

3916.818 16.4296020164 9.491116722 8.02456e+06 3.21223e+07

3917.82 17.0021147748 7.659247927 373085 3.21141e+07

3918.822 17.207829915 5.435465097 8996.87 3.21059e+07

3919.824 17.3000369409 6.839102915 94446 3.20978e+07

3920.826 17.2063346419 5.991919833 22850.2 3.20896e+07

3921.828 17.6716212197 1.694149793 17.0777 3.20814e+07

3922.83 16.6471231411 6.122935358 28457.7 3.20732e+07

3923.832 16.1800417247 9.771004002 1.28242e+07 3.20683e+07

3924.834 16.9278852991 7.202782358 173679 3.20601e+07

3925.836 17.260538826 4.867257753 3473.3 3.20519e+07

3926.838 16.6459212965 8.998258611 3.51468e+06 3.20447e+07

3927.84 17.0698471823 6.81208773 90267.5 3.20365e+07

3928.842 17.0119614333 5.529626799 10533.9 3.20284e+07

3929.844 17.2584860396 6.95618032 114909 3.20202e+07

3930.846 17.3149701343 6.016858907 23825 3.20121e+07

3931.848 17.6080571191 3.767926629 550.835 3.20039e+07

3932.85 17.7224658994 1.533115338 13.0401 3.19958e+07

3933.852 17.2886228455 3.37620052 285.796 3.19876e+07

3934.854 17.4021286391 1.779512557 19.7027 3.19795e+07

3935.856 17.2715836353 4.722737648 2726.53 3.19713e+07

3936.858 17.2102874004 3.156464094 197.791 3.19632e+07

3937.86 17.620363846 3.319554116 259.925 3.19551e+07

3938.862 17.2066367693 7.099087673 145986 3.19470e+07

3939.864 16.952133494 7.960157548 617601 3.19390e+07

3940.866 17.3205969354 6.784165531 86142.8 3.19309e+07

3941.868 17.3416399565 2.681342061 89.2428 3.19228e+07

3942.87 17.4530121067 3.060757801 168.494 3.19147e+07

3943.872 17.3618971703 3.834831825 616.158 3.19066e+07

3944.874 16.9394235732 5.253689071 6635.23 3.18985e+07

3945.876 16.8612249656 8.669752535 2.02727e+06 3.18909e+07

3946.878 16.8159987864 8.701735585 2.13883e+06 3.18833e+07

3947.88 16.8159642328 9.124136649 4.33968e+06 3.18764e+07

3948.882 16.9882549924 6.621648246 65613.6 3.18683e+07

3949.884 16.8187075317 5.118499981 5290.68 3.18602e+07

3950.886 17.0082056367 7.301318241 204846 3.18522e+07

3951.888 16.7251480154 7.49080775 281367 3.18442e+07

3952.89 16.6800398295 4.701675751 2632.01 3.18361e+07

3953.892 16.8710794161 3.646810223 449.691 3.18280e+07

3954.894 16.947127311 7.628668055 354456 3.18201e+07

3955.896 16.8493881332 6.08197682 26570.7 3.18120e+07

3956.898 17.1579443712 5.041679528 4651.87 3.18040e+07

3957.9 16.9870895277 7.161356898 162036 3.17960e+07

3958.902 17.2091955074 6.795098079 87734.8 3.17879e+07

3959.904 17.341210209 3.987456982 795.648 3.17799e+07

3960.906 16.4199748268 6.775477488 84898.2 3.17719e+07

3961.908 16.2252068389 7.532652877 301797 3.17639e+07

3962.91 16.196407676 7.02025963 127929 3.17559e+07

3963.912 16.6953614635 6.116765305 28165.1 3.17479e+07

3964.914 16.9980022474 5.746811763 15156 3.17399e+07

3965.916 16.5776086381 5.862147983 18386 3.17319e+07

3966.918 16.5245594504 4.626997993 2322.54 3.17239e+07

3967.92 16.348195068 6.368804549 42959.6 3.17159e+07

3968.922 16.3301896112 4.517553312 1933.51 3.17079e+07

3969.924 16.3073468712 10.67264806 5.80684e+07 3.17145e+07

3970.926 16.7748750558 7.625414512 352529 3.17066e+07

3971.928 16.8110174207 4.634769364 2352.97 3.16986e+07

3972.93 16.5319616279 6.798755403 88273.9 3.16906e+07

3973.932 16.6837876071 3.8301642 611.36 3.16826e+07

3974.934 16.256689654 4.753109768 2868.83 3.16747e+07

3975.936 16.1803957926 5.784513599 16144 3.16667e+07

3976.938 16.5518659866 3.607732817 421.198 3.16587e+07

3977.94 16.2961417623 12.01278691 5.48074e+08 3.17888e+07

3978.942 16.665080258 5.943558328 21072.2 3.17808e+07

3979.944 16.7742510437 6.853754679 96792.6 3.17728e+07

3980.946 16.5255350198 6.951498181 114011 3.17648e+07

3981.948 16.1538161421 9.623390242 1.00149e+07 3.17593e+07

3982.95 16.1807505819 7.56616592 319223 3.17514e+07

3983.952 16.2478000808 7.492207374 282028 3.17435e+07

3984.954 16.158644077 10.22962498 2.76476e+07 3.17425e+07

3985.956 16.8853079699 3.891385987 677.381 3.17345e+07

3986.958 17.160558036 1.108304853 6.40102 3.17265e+07

3987.96 16.4019871991 4.767972898 2941.15 3.17186e+07

3988.962 16.302353711 4.808953101 3150.13 3.17106e+07

3989.964 16.0557362301 9.363435449 6.47945e+06 3.17043e+07

3990.966 16.7287671633 3.664028974 462.85 3.16963e+07

3991.968 16.598156803 4.148675296 1042.32 3.16884e+07

3992.97 16.5679877443 8.674924952 2.04491e+06 3.16809e+07

3993.972 16.8577674864 2.415179913 57.1413 3.16730e+07

3994.974 16.5725125028 9.005390197 3.55692e+06 3.16659e+07

3995.976 16.8780111836 5.593347555 11720.5 3.16580e+07

3996.978 16.602834402 3.678737942 474.395 3.16501e+07

3997.98 16.6320789702 5.38269663 8235.77 3.16421e+07

3998.982 16.828266754 6.041279746 24819.8 3.16342e+07

3999.984 16.9746298718 2.933414697 136.128 3.16263e+07

4000.986 16.6319588142 6.964028441 116429 3.16184e+07

4001.988 17.0697440387 2.118789025 34.7806 3.16105e+07

4002.99 16.8519693367 6.053556383 25335.5 3.16026e+07

4003.992 17.0027927336 3.205758511 214.816 3.15947e+07

4004.994 16.5168470318 7.102766642 146889 3.15868e+07

4005.996 17.2924807593 0.5118583856 2.35699 3.15789e+07

4006.998 17.0587974237 3.635204706 441.033 3.15710e+07

4008 16.9836715613 3.904689665 692.646 3.15631e+07

4009.002 17.1015517442 2.865534374 121.497 3.15552e+07

4010.004 16.8151416735 3.89419213 680.573 3.15474e+07

4011.006 17.0299910708 3.810651269 591.7 3.15395e+07

4012.008 17.2142094253 2.394379391 55.1847 3.15316e+07

4013.01 17.0419219917 5.483550593 9751.5 3.15237e+07

4014.012 16.6889055082 7.417581519 248888 3.15159e+07

4015.014 16.2371924216 7.798586498 471163 3.15082e+07

4016.016 16.7928285607 4.933499903 3880.89 3.15003e+07

4017.018 16.6937378397 4.000630983 813.401 3.14925e+07

4018.02 16.7777560055 5.315810025 7362.86 3.14846e+07

4019.022 16.7972324805 4.394035532 1572.14 3.14768e+07

4020.024 16.8883952836 6.475548032 51370.2 3.14689e+07

4021.026 16.9878353962 3.428954265 312.199 3.14611e+07

4022.028 16.7139636747 6.349406645 41586.1 3.14533e+07

4023.03 16.4021584709 8.613891926 1.84618e+06 3.14459e+07

4024.032 16.1555822348 6.262069525 35926.4 3.14381e+07

4025.034 16.0298927286 10.41737236 3.78649e+07 3.14397e+07

4026.036 16.2287306721 8.866163169 2.81703e+06 3.14326e+07

4027.038 16.084852597 8.634135115 1.90986e+06 3.14252e+07

4028.04 16.0937518045 9.18944875 4.84139e+06 3.14186e+07

4029.042 16.4435277568 5.045886341 4684.76 3.14108e+07

4030.044 16.1860502727 9.816152066 1.38316e+07 3.14064e+07

4031.046 16.2582418927 8.353856965 1.19429e+06 3.13989e+07

4032.048 16.4073720946 9.536938678 8.66473e+06 3.13933e+07

4033.05 16.2442256661 6.687045362 73209.5 3.13855e+07

4034.052 16.6404244098 6.316028249 39324.8 3.13777e+07

4035.054 16.4138288835 3.731160354 517.935 3.13699e+07

4036.056 16.3908339802 3.911993289 701.172 3.13621e+07

4037.058 16.474110485 7.395528963 239862 3.13544e+07

4038.06 16.1053893038 7.230591797 181960 3.13467e+07

4039.062 16.4273360106 6.1622213 30393.3 3.13389e+07

4040.064 16.7066811332 5.797826204 16508 3.13311e+07

4041.066 16.9654949843 4.867257069 3473.3 3.13234e+07

4042.068 16.5439409563 3.103338901 180.95 3.13156e+07

4043.07 16.2263128639 4.940226767 3924.86 3.13079e+07

4044.072 16.7718894972 5.897104019 19494.7 3.13001e+07

4045.074 16.1280301695 9.45816701 7.59367e+06 3.12942e+07

4046.076 16.7631651687 4.817983033 3198.14 3.12865e+07

4047.078 16.7283642369 7.766600837 446583 3.12788e+07

4048.08 17.1035448809 3.762681207 546.016 3.12711e+07

4049.082 16.4423434076 3.823220525 604.29 3.12634e+07

4050.084 16.8188132094 4.849612144 3372.14 3.12556e+07

4051.086 16.5891770439 7.178979207 166890 3.12480e+07

4052.088 17.0594587323 2.322041401 48.8872 3.12402e+07

4053.09 16.945068467 3.805536326 586.653 3.12325e+07

4054.092 16.6998925245 6.980568303 119700 3.12248e+07

4055.094 16.9169757821 5.328205621 7517.34 3.12171e+07

4056.096 17.1377439677 2.427669035 58.3493 3.12094e+07

4057.098 16.6020345143 5.228368635 6359.7 3.12017e+07

4058.1 16.8091028649 1.686772426 16.8679 3.11940e+07

4059.102 17.061503843 4.699476278 2622.33 3.11863e+07

4060.104 17.1730187393 3.694099721 486.76 3.11786e+07

4061.106 16.9640097058 3.733947759 520.359 3.11709e+07

4062.108 17.1990734307 2.596376362 77.4041 3.11632e+07

4063.11 16.8814207334 3.803648514 584.8 3.11555e+07

4064.112 16.2377259764 5.296233096 7125.34 3.11479e+07

4065.114 16.6167649465 4.288665007 1317.77 3.11402e+07

4066.116 16.9068523178 1.751945224 18.8136 3.11325e+07

4067.118 16.8500342736 4.596116004 2205.45 3.11248e+07

4068.12 16.4256085162 3.049798016 165.429 3.11172e+07

4069.122 16.8759495587 5.506992628 10142 3.11095e+07

4070.124 16.8407339032 7.746731886 431965 3.11020e+07

4071.126 16.5599784805 4.805220267 3130.49 3.10943e+07

4072.128 16.391741145 5.476711165 9640.43 3.10867e+07

4073.13 16.7371353737 4.88648778 3587 3.10790e+07

4074.132 16.1634628359 8.622511206 1.87303e+06 3.10718e+07

4075.134 16.1980785407 6.114321265 28050 3.10642e+07

4076.136 16.7923419122 5.28005964 6934.89 3.10566e+07

4077.138 16.6242719411 8.464970795 1.4386e+06 3.10493e+07

4078.14 17.0539955431 6.422294697 46986.4 3.10417e+07

4079.142 17.1588393153 1.971388863 27.1712 3.10341e+07

4080.144 16.5243923729 3.984505694 791.725 3.10264e+07

4081.146 16.3570597184 7.953202357 610447 3.10190e+07

4082.148 16.1690985654 6.426762264 47339.3 3.10114e+07

4083.15 16.523978544 5.561763646 11116.5 3.10038e+07

4084.152 16.5956029817 3.75652813 540.417 3.09962e+07

4085.154 16.508231868 9.999028914 1.87892e+07 3.09932e+07

4086.156 16.3130150198 6.508479011 54283.5 3.09856e+07

4087.158 16.7090424005 3.961978147 762.406 3.09780e+07

4088.16 16.3138894791 5.291907526 7073.9 3.09704e+07

4089.162 16.3909404128 3.378691778 286.991 3.09628e+07

4090.164 16.3368642966 6.216175049 33268.1 3.09552e+07

4091.166 16.2385144947 5.505969056 10124.7 3.09477e+07

4092.168 16.7746010223 3.998623115 810.67 3.09401e+07

4093.17 16.656852263 6.379258547 43718.4 3.09325e+07

4094.172 16.4960504884 5.932301964 20678.6 3.09250e+07

4095.174 16.1715745973 9.636179063 1.02317e+07 3.09199e+07

4096.176 16.1425511665 9.504013161 8.1998e+06 3.09144e+07

4097.178 16.0107749772 10.01918595 1.94344e+07 3.09115e+07

4098.18 16.603575763 7.988968413 648137 3.09041e+07

4099.182 16.8487980051 7.012927777 126367 3.08966e+07

4100.184 16.5259310638 10.20433809 2.6501e+07 3.08956e+07

4101.186 16.1124513185 8.597438118 1.79599e+06 3.08884e+07

4102.188 16.2268634439 7.084197299 142390 3.08809e+07

4103.19 17.072445846 5.65412222 12976.5 3.08734e+07

4104.192 16.9407580587 3.911507485 700.601 3.08659e+07

4105.194 17.0106376992 5.678664359 13521 3.08583e+07

4106.196 16.8977044831 3.091903501 177.517 3.08508e+07

4107.198 16.6968253904 10.00897523 1.91048e+07 3.08479e+07

4108.2 16.553998476 4.971899853 4138.71 3.08404e+07

4109.202 16.9125855956 7.19240765 170687 3.08329e+07

4110.204 16.8157179525 5.560597122 11094.8 3.08254e+07

4111.206 16.8891208649 2.450044706 60.5777 3.08179e+07

4112.208 16.3121865941 10.25540325 2.88676e+07 3.08174e+07

4113.21 16.5377680738 3.967427315 769.397 3.08099e+07

4114.212 17.0857369223 1.843342262 21.9261 3.08024e+07

4115.214 17.1879631164 1.75792971 19.0032 3.07949e+07

4116.216 16.7804120034 3.219597345 219.853 3.07874e+07

4117.218 16.9266699478 5.65376329 12968.7 3.07800e+07

4118.22 16.9875125347 3.602593851 417.588 3.07725e+07

4119.222 17.0058231652 3.136287643 191.218 3.07650e+07

4120.224 16.7572386134 6.602304424 63521.7 3.07575e+07

4121.226 16.5344317788 5.128483363 5379.9 3.07500e+07

4122.228 16.7605515994 2.865123919 121.414 3.07426e+07

4123.23 16.2868449986 6.175470986 31075.4 3.07351e+07

4124.232 16.1881631829 7.008285843 125389 3.07277e+07

4125.234 16.4974157656 10.10865037 2.25763e+07 3.07257e+07

4126.236 17.086293539 5.106527763 5185.64 3.07182e+07

4127.238 16.6232609632 3.628533861 436.133 3.07108e+07

4128.24 16.2606646504 5.047517579 4697.58 3.07033e+07

4129.242 16.1319203463 8.338267034 1.1635e+06 3.06962e+07

4130.244 16.8177567007 6.370408405 43075.1 3.06887e+07

4131.246 16.721969601 5.692640461 13841.3 3.06813e+07

4132.248 16.5655963939 7.089164983 143580 3.06739e+07

4133.25 16.8122138024 5.292034353 7075.4 3.06665e+07

4134.252 16.8505736534 5.665597082 13228.3 3.06590e+07

4135.254 17.2771090904 2.808047308 110.343 3.06516e+07

4136.256 17.1295355673 3.848261871 630.176 3.06442e+07

4137.258 16.780036742 8.584661229 1.75796e+06 3.06372e+07

4138.26 16.6384821271 7.843878077 508299 3.06299e+07

4139.262 16.3788008634 9.481867856 7.9012e+06 3.06244e+07

4140.264 16.4465215849 7.092469293 144377 3.06170e+07

4141.266 16.1657836667 10.68642835 5.94244e+07 3.06240e+07

4142.268 16.3475254709 5.066451989 4848.96 3.06166e+07

4143.27 16.7153733063 4.388856235 1558.56 3.06092e+07

4144.272 16.192545248 6.45815508 49895.2 3.06018e+07

4145.274 17.2831752673 1.123651849 6.5677 3.05944e+07

4146.276 17.3336018401 2.578626315 75.1365 3.05870e+07

4147.278 16.97595059 4.16664745 1074.18 3.05796e+07

4148.28 17.0950435621 5.138877816 5474.39 3.05722e+07

4149.282 17.2217119832 4.24690321 1228.74 3.05649e+07

4150.284 16.906912841 5.979386912 22375.5 3.05575e+07

4151.286 16.2183584893 7.054545601 135491 3.05501e+07

4152.288 17.0818841064 3.139198667 192.152 3.05428e+07

4153.29 16.6265522258 3.011120106 155.051 3.05354e+07

4154.292 16.6294887255 4.078569473 926.834 3.05280e+07

4155.294 17.0256401538 2.149274615 36.6028 3.05207e+07

4156.296 16.5788990423 3.338049585 268.103 3.05133e+07

4157.298 16.8093408362 2.800125046 108.889 3.05060e+07

4158.3 16.461538487 5.18329539 5897.22 3.04986e+07

4159.302 16.9173658993 2.78402835 105.992 3.04913e+07

4160.304 16.6505544642 2.907146967 130.268 3.04839e+07

4161.306 16.334253695 4.571613164 2116.76 3.04766e+07

4162.308 16.5341525211 4.137075696 1022.26 3.04693e+07

4163.31 16.2967589398 3.916317952 706.269 3.04619e+07

4164.312 17.091187651 2.348023238 51.0618 3.04546e+07

4165.314 16.3154969808 2.783839822 105.959 3.04473e+07

4166.316 16.8453710849 2.174343213 38.1725 3.04400e+07

4167.318 16.9475831669 3.506593207 355.559 3.04326e+07

4168.32 16.4901406912 3.381544672 288.366 3.04253e+07

4169.322 16.786732507 2.237609015 42.4399 3.04180e+07

4170.324 16.6760605912 3.754447077 538.537 3.04107e+07

4171.326 16.4211327329 3.729818348 516.772 3.04034e+07

4172.328 16.6485201824 2.883616521 125.233 3.03961e+07

4173.33 16.7407212199 3.152547194 196.497 3.03888e+07

4174.332 16.5942815635 3.302304601 252.522 3.03815e+07

4175.334 16.3687283533 4.028953221 852.92 3.03742e+07

4176.336 16.7023853374 0.9678292751 5.05893 3.03669e+07

4177.338 16.9227208345 3.365082571 280.523 3.03597e+07

4178.34 16.9860033196 2.773257357 104.097 3.03524e+07

4179.342 16.5882606279 1.951583939 26.2846 3.03451e+07

4180.344 16.8033903945 2.848955118 118.169 3.03378e+07

4181.346 16.5725890709 2.444062891 59.9738 3.03306e+07

4182.348 16.609172578 5.06098364 4804.75 3.03233e+07

4183.35 16.7108848915 3.058878284 167.964 3.03160e+07

4184.352 16.5489920515 4.42864003 1665.96 3.03088e+07

4185.354 16.6942465069 3.43127404 313.415 3.03015e+07

4186.356 16.2227739332 4.076146445 923.08 3.02943e+07

4187.358 16.8124696449 3.492683132 347.37 3.02870e+07

4188.36 16.8423451585 1.820603047 21.1066 3.02798e+07

4189.362 16.790901005 3.903623388 691.41 3.02726e+07

4190.364 16.3757931758 4.381863982 1540.41 3.02653e+07

4191.366 16.3862178295 5.245699211 6547.02 3.02581e+07

4192.368 16.6216226923 3.731880201 518.56 3.02509e+07

4193.37 16.5678422181 3.955610299 754.317 3.02436e+07

4194.372 16.4478978846 2.723765554 95.8152 3.02364e+07

4195.374 16.470922409 4.346410467 1451.6 3.02292e+07

4196.376 16.6076904089 2.615712018 79.9521 3.02220e+07

4197.378 16.7144466237 3.135134368 190.849 3.02148e+07

4198.38 16.754262312 4.093310956 950.005 3.02075e+07

4199.382 16.8490176274 3.76045628 543.985 3.02003e+07

4200.384 16.8382249375 2.954867359 141.108 3.01931e+07

4201.386 16.849958208 2.997064498 151.443 3.01859e+07

4202.388 16.9910471637 2.594975788 77.2227 3.01787e+07

4203.39 16.5553023033 6.257454173 35649.8 3.01716e+07

4204.392 16.5663828564 3.820532291 601.575 3.01644e+07

4205.394 16.442179701 3.895987027 682.622 3.01572e+07

4206.396 16.4558699019 3.337325789 267.779 3.01500e+07

4207.398 16.2336806613 4.557778462 2068.27 3.01428e+07

4208.4 16.2279436358 3.964479686 765.607 3.01357e+07

4209.402 16.3560146854 5.104867975 5171.24 3.01285e+07

4210.404 16.5132679414 2.33708258 50.1346 3.01213e+07

4211.406 16.3855577291 3.185412596 207.618 3.01141e+07

4212.408 16.3796031128 5.662052137 13150 3.01070e+07

4213.41 16.2873397283 4.837385725 3303.78 3.00998e+07

4214.412 16.6636257486 4.850664109 3378.09 3.00927e+07

4215.414 16.6354379804 3.470124466 334.489 3.00855e+07

4216.416 16.1863031545 5.472121034 9566.59 3.00784e+07

4217.418 16.2735609173 4.999118551 4331.78 3.00712e+07

4218.42 16.6518776356 2.380157874 53.8856 3.00641e+07

4219.422 16.5689678612 4.980844862 4201.19 3.00570e+07

4220.424 16.3237100317 5.589825529 11651.5 3.00498e+07

4221.426 16.7404589547 5.654398869 12982.5 3.00427e+07

4222.428 16.4056602443 5.035481613 4603.82 3.00356e+07

4223.43 16.4598180909 5.738003512 14934 3.00285e+07

4224.432 16.2578634541 4.59833631 2213.67 3.00213e+07

4225.434 16.4378602831 3.851283176 633.374 3.00142e+07

4226.436 16.4860435404 2.98165663 147.584 3.00071e+07

4227.438 16.4822937254 5.355537099 7869.49 3.00000e+07

4228.44 17.0266923022 2.640847069 83.3901 2.99929e+07

4229.442 16.750621548 5.409404318 8612.58 2.99858e+07

4230.444 16.4478019443 4.73668568 2790.98 2.99787e+07

4231.446 17.2015906775 1.118264892 6.50871 2.99716e+07

4232.448 17.129457544 2.18863497 39.0974 2.99645e+07

4233.45 17.208449228 1.620036369 15.0839 2.99574e+07

4234.452 16.7887456175 3.185442011 207.628 2.99503e+07

4235.454 17.0849821031 2.685495466 89.8658 2.99432e+07

4236.456 16.407291926 4.510536156 1910.91 2.99362e+07

4237.458 16.4524859775 6.246290427 34989.3 2.99291e+07

4238.46 16.5631069419 7.378186386 232995 2.99221e+07

4239.462 16.2472783722 4.548631299 2036.83 2.99150e+07

4240.464 16.4528278497 4.532539223 1982.66 2.99079e+07

4241.466 16.2983631258 4.732203781 2770.1 2.99009e+07

4242.468 16.501650602 3.704790719 495.556 2.98938e+07

4243.47 16.6580866535 2.335483678 50.0005 2.98867e+07

4244.472 16.7652753396 4.144153735 1034.46 2.98797e+07

4245.474 17.1897817642 1.117585394 6.5013 2.98726e+07

4246.476 16.8778683527 2.892976355 127.212 2.98656e+07

4247.478 16.878502985 3.95401309 752.302 2.98586e+07

4248.48 16.2606369534 3.851713763 633.831 2.98515e+07

4249.482 16.5063091098 6.84574153 95502.1 2.98445e+07

4250.484 16.3160401527 7.009282836 125598 2.98375e+07

4251.486 16.4428023776 5.779320263 16004.2 2.98305e+07

4252.488 16.3786303305 3.265667156 237.491 2.98234e+07

4253.49 16.3612253266 4.100674902 961.796 2.98164e+07

4254.492 16.2530485255 6.1281458 28707.1 2.98094e+07

4255.494 16.3337412585 4.468524289 1781.06 2.98024e+07

4256.496 16.8604745374 5.421691426 8791.67 2.97954e+07

4257.498 16.729679598 2.579475478 75.2435 2.97884e+07

4258.5 16.8806697022 5.802572418 16639.8 2.97814e+07

4259.502 16.8042134087 2.945826668 138.987 2.97744e+07

4260.504 16.5181495419 7.241481136 185310 2.97674e+07

4261.506 16.7739243585 3.720146124 508.467 2.97604e+07

4262.508 16.6645346514 7.088591343 143442 2.97534e+07

4263.51 16.6367581593 6.853705478 96784.6 2.97465e+07

4264.512 16.6032233333 5.977692143 22312.1 2.97395e+07

4265.514 16.1580398171 5.927350909 20507.8 2.97325e+07

4266.516 17.35300464 0.9544577852 4.94688 2.97255e+07

4267.518 16.9529118631 4.106204433 970.746 2.97185e+07

4268.52 16.6576442458 2.228031255 41.7645 2.97116e+07

4269.522 16.8735180075 1.736176639 18.3232 2.97046e+07

4270.524 16.8691565182 3.176162317 204.426 2.96976e+07

4271.526 17.0326624785 2.41480313 57.1053 2.96907e+07

4272.528 17.0543151737 3.119431927 185.894 2.96837e+07

4273.53 16.3356556576 5.576614726 11396.5 2.96768e+07

4274.532 16.3424647332 6.415207987 46431.9 2.96698e+07

4275.534 16.3042716855 7.228044664 181186 2.96629e+07

4276.536 16.4742796356 4.712035027 2678.08 2.96560e+07

4277.538 16.9083145423 1.734817553 18.2815 2.96490e+07

4278.54 16.7515368816 3.411608532 303.259 2.96421e+07

4279.542 16.7006319842 3.701551305 492.874 2.96351e+07

4280.544 16.6966803047 6.367930886 42896.7 2.96282e+07

4281.546 16.6340866084 4.395884455 1577.02 2.96213e+07

4282.548 16.4263869329 5.358140914 7903.89 2.96143e+07

4283.55 16.5996302017 4.062811334 902.69 2.96074e+07

4284.552 16.2259982099 6.576021879 60785.8 2.96005e+07

4285.554 16.9660899245 3.011912605 155.257 2.95936e+07

4286.556 17.1159197827 2.347299715 51 2.95867e+07

4287.558 16.6759828401 5.239318072 6477.42 2.95798e+07

4288.56 16.4213483582 5.031043542 4569.73 2.95729e+07

4289.562 16.1747312627 6.927023653 109432 2.95660e+07

4290.564 16.451103849 3.208129858 215.671 2.95591e+07

4291.566 16.9353959224 2.799252069 108.73 2.95522e+07

4292.568 16.5367849056 4.644534151 2391.77 2.95453e+07

4293.57 16.5030710091 3.173144629 203.395 2.95384e+07

4294.572 16.4422458701 3.215319877 218.284 2.95315e+07

4295.574 16.8041524968 2.511452748 67.1406 2.95246e+07

4296.576 16.9884959181 0.8433057 4.10651 2.95177e+07

4297.578 16.5893400065 4.56164152 2081.7 2.95108e+07

4298.58 16.8743916665 2.381026863 53.9641 2.95040e+07

4299.582 17.3539485389 1.707843735 17.4739 2.94971e+07

4300.584 17.2435064614 2.176463835 38.3084 2.94902e+07

4301.586 17.0475545067 4.846226455 3353.07 2.94834e+07

4302.588 16.687259138 3.017823356 156.801 2.94765e+07

4303.59 16.9373288663 3.059864302 168.242 2.94696e+07

4304.592 16.38983808 4.628639755 2328.93 2.94628e+07

4305.594 16.8317464852 3.640078714 444.649 2.94559e+07

4306.596 17.0012729149 4.330147067 1412.59 2.94491e+07

4307.598 16.9074886767 4.020217566 840.53 2.94422e+07

4308.6 16.7073660034 3.582762422 403.944 2.94354e+07

4309.602 16.2293378722 6.556868962 58866.7 2.94285e+07

4310.604 16.3641986131 3.044852787 164.064 2.94217e+07

4311.606 16.3847410859 5.937845953 20871.5 2.94149e+07

4312.608 16.851576674 4.091410735 946.986 2.94080e+07

4313.61 17.18495528 3.602330098 417.404 2.94012e+07

4314.612 16.8406594418 4.003579726 817.429 2.93944e+07

4315.614 16.6083977137 8.136731441 830153 2.93878e+07

4316.616 16.1212436293 4.927967517 3845.09 2.93809e+07

4317.618 16.8210193529 6.059842958 25603.7 2.93741e+07

4318.62 16.4187431478 6.440118449 48410.3 2.93673e+07

4319.622 16.4517456437 4.019035069 838.867 2.93605e+07

4320.624 17.0990474762 2.210252844 40.5391 2.93537e+07

4321.626 16.4124586196 2.989734393 149.595 2.93469e+07

4322.628 16.7503065427 4.246081174 1227.04 2.93401e+07

4323.63 16.4868312628 5.149089063 5568.83 2.93333e+07

4324.632 16.4916264722 4.824907577 3235.45 2.93265e+07

4325.634 16.5197741939 5.559566073 11075.7 2.93197e+07

4326.636 17.0279792147 3.878777409 663.225 2.93129e+07

4327.638 16.7035280169 5.812698743 16924.4 2.93061e+07

4328.64 16.537247448 5.72209015 14541.2 2.92994e+07

4329.642 16.4893405549 5.952676846 21396.5 2.92926e+07

4330.644 16.3414174025 4.812542236 3169.12 2.92858e+07

4331.646 16.3088788385 5.768856243 15726.1 2.92790e+07

4332.648 16.8883362699 3.079802671 173.955 2.92723e+07

4333.65 16.815128813 4.60168945 2226.14 2.92655e+07

4334.652 16.5147134736 2.488989691 64.6612 2.92587e+07

4335.654 16.9576097924 2.805237081 109.825 2.92520e+07

4336.656 16.1710488184 5.066163397 4846.62 2.92452e+07

4337.658 16.3004815502 7.217004106 177866 2.92385e+07

4338.66 16.530704062 1.928364848 25.282 2.92318e+07

4339.662 16.6353356849 6.337908233 40792.8 2.92250e+07

4340.664 16.2027623366 5.017307236 4465.78 2.92183e+07

4341.666 16.2776279008 5.739426799 14969.7 2.92115e+07

4342.668 16.1462677419 7.425188415 252080 2.92049e+07

4343.67 16.3898381927 4.809603613 3153.56 2.91981e+07

4344.672 16.4166001131 5.025081978 4524.32 2.91914e+07

4345.674 16.4631263177 5.145821164 5538.43 2.91847e+07

4346.676 16.9633568347 3.883871379 668.908 2.91779e+07

4347.678 16.1781513213 4.996139725 4310.22 2.91712e+07

4348.68 16.1141312586 7.807554854 478294 2.91646e+07

4349.682 16.5735758058 7.641860482 362376 2.91580e+07

4350.684 16.8029292506 6.29598648 38026.6 2.91513e+07

4351.686 16.7741297261 6.356675091 42095.5 2.91446e+07

4352.688 16.2595392138 6.2130254 33093 2.91379e+07

4353.69 16.4880612804 3.980548962 786.495 2.91312e+07

4354.692 16.6144569143 8.709856428 2.16813e+06 2.91250e+07

4355.694 16.8932305933 5.130338487 5396.64 2.91183e+07

4356.696 16.6392303152 2.276365471 45.2864 2.91116e+07

4357.698 16.4117621178 6.60031376 63310.2 2.91049e+07

4358.7 16.1647882238 7.08934479 143623 2.90982e+07

4359.702 16.1678175112 7.473179784 273181 2.90916e+07

4360.704 16.1104771546 5.862013603 18381.8 2.90849e+07

4361.706 16.2220871303 5.716769506 14412.2 2.90783e+07

4362.708 16.1616063885 6.251885323 35318.8 2.90716e+07

4363.71 16.376998804 6.145333289 29545.6 2.90649e+07

4364.712 16.4832108894 6.765499392 83491.1 2.90583e+07

4365.714 16.6180003673 6.744645578 80625 2.90516e+07

4366.716 16.3592793865 5.521941758 10399.2 2.90450e+07

4367.718 16.2813535327 6.114563368 28061.4 2.90383e+07

4368.72 16.1962543572 7.356782086 224789 2.90317e+07

4369.722 16.6699960674 4.454977608 1741.1 2.90250e+07

4370.724 16.1736056383 5.121699891 5319.11 2.90184e+07

4371.726 16.5378043272 6.493603466 52947.6 2.90118e+07

4372.728 16.4668393439 5.991492586 22833.9 2.90051e+07

4373.73 16.2664637828 6.705363859 75490.7 2.89985e+07

4374.732 16.4801502198 3.370976076 283.306 2.89918e+07

4375.734 16.2327715437 7.471758167 272531 2.89853e+07

4376.736 16.7793797861 4.358602666 1481.55 2.89786e+07

4377.738 16.2185323434 4.853523345 3394.31 2.89720e+07

4378.74 16.7598815767 7.16183267 162165 2.89654e+07

4379.742 16.4568181937 6.970956303 117788 2.89588e+07

4380.744 16.3450784229 6.640287891 67694.5 2.89522e+07

4381.746 16.2507556866 6.092892146 27061 2.89456e+07

4382.748 16.4006847761 5.183452064 5898.77 2.89390e+07

4383.75 16.2905615288 5.14492481 5530.12 2.89324e+07

4384.752 16.7277856244 3.155428237 197.448 2.89258e+07

4385.754 16.3751502634 4.713030167 2682.55 2.89192e+07

4386.756 16.5719945955 6.124614142 28537.8 2.89126e+07

4387.758 16.1601363247 7.484074573 278212 2.89060e+07

4388.76 16.3872774391 8.895596602 2.9594e+06 2.89001e+07

4389.762 16.782704788 6.276192873 36786.5 2.88935e+07

4390.764 16.2094127188 8.146070905 843243 2.88871e+07

4391.766 16.5090856081 6.180323658 31329 2.88805e+07

4392.768 17.1049950533 3.072319236 171.788 2.88739e+07

4393.77 16.4601313044 9.643451902 1.03571e+07 2.88697e+07

4394.772 16.3328463968 5.918326654 20200.1 2.88631e+07

4395.774 16.4026476788 8.293099075 1.07872e+06 2.88568e+07

4396.776 16.685073863 8.430277113 1.35738e+06 2.88506e+07

4397.778 16.9523442211 5.877471496 18864 2.88440e+07

4398.78 16.2532347141 6.254490747 35473.2 2.88374e+07

4399.782 16.687178263 3.235530952 225.8 2.88309e+07

4400.784 16.594002861 4.586840113 2171.45 2.88243e+07

4401.786 16.3978126527 5.55687483 11025.9 2.88177e+07

4402.788 16.7727287162 7.538974264 305009 2.88112e+07

4403.79 16.3021752572 4.873205002 3508.07 2.88047e+07

4404.792 16.1479488177 8.357892264 1.20239e+06 2.87984e+07

4405.794 16.4889597325 8.460399581 1.42763e+06 2.87922e+07

4406.796 16.5579590284 8.542908951 1.63922e+06 2.87860e+07

4407.798 16.2034770176 6.452250647 49404.2 2.87795e+07

4408.8 16.3234949306 8.982060088 3.4206e+06 2.87737e+07

4409.802 16.3894666575 8.529072564 1.60166e+06 2.87676e+07

4410.804 16.268849215 5.879155109 18917.3 2.87610e+07

4411.806 16.3018475 6.364946753 42682.8 2.87545e+07

4412.808 16.5235763648 3.364637579 280.314 2.87480e+07

4413.81 16.5907656509 3.355882189 276.233 2.87415e+07

4414.812 16.2923178638 4.230562658 1195.56 2.87349e+07

4415.814 16.0722070941 8.893625134 2.94964e+06 2.87291e+07

4416.816 16.8997799854 2.884163035 125.348 2.87226e+07

4417.818 16.7863880632 4.324348627 1398.93 2.87161e+07

4418.82 16.3531593965 7.318360533 210778 2.87096e+07

4419.822 16.5345658702 4.001784651 814.975 2.87031e+07

4420.824 16.749667096 5.10432683 5166.55 2.86966e+07

4421.826 16.5345307092 8.502681939 1.5324e+06 2.86904e+07

4422.828 16.5335635454 7.11672797 150364 2.86840e+07

4423.83 16.6213404088 6.127539496 28678 2.86775e+07

4424.832 16.832746282 6.521289619 55460.9 2.86710e+07

4425.834 16.4103647781 9.491969024 8.03603e+06 2.86663e+07

4426.836 16.7755990524 5.938510483 20894.8 2.86598e+07

4427.838 16.4628343635 3.693650363 486.394 2.86534e+07

4428.84 16.2120005795 5.350343723 7801.33 2.86469e+07

4429.842 16.6568818594 7.908275491 566194 2.86405e+07

4430.844 16.1663913623 7.504184453 287743 2.86341e+07

4431.846 16.5375034889 4.357574475 1479 2.86276e+07

4432.848 16.1763428021 5.612916884 12111 2.86212e+07

4433.85 16.5120092316 7.106422722 147791 2.86147e+07

4434.852 16.4099888398 5.794964842 16429.1 2.86083e+07

4435.854 16.4796292791 6.852184421 96538.4 2.86018e+07

4436.856 16.38998774 5.927093292 20499 2.85954e+07

4437.858 16.6735771888 4.261611768 1259.38 2.85889e+07

4438.86 16.2345789158 7.458158039 266393 2.85825e+07

4439.862 16.6167477695 5.189254813 5956.39 2.85761e+07

4440.864 16.6972361886 6.073659849 26203.1 2.85697e+07

4441.866 16.093246312 7.569495019 321008 2.85633e+07

4442.868 16.5443405664 4.805431508 3131.6 2.85568e+07

4443.87 16.8247866877 3.409239297 302.058 2.85504e+07

4444.872 16.8749281008 2.235567403 42.295 2.85440e+07

4445.874 16.6496682684 4.401092688 1590.84 2.85375e+07

4446.876 16.3526457867 10.21764688 2.70984e+07 2.85372e+07

4447.878 16.7279908256 5.023175387 4509.89 2.85308e+07

4448.88 16.3341340145 5.649698527 12880.7 2.85244e+07

4449.882 16.6350650455 3.408769056 301.82 2.85180e+07

4450.884 16.5161541701 2.432185437 58.7924 2.85115e+07

4451.886 16.701835371 2.568009552 73.8122 2.85051e+07

4452.888 16.4114225155 6.569880582 60163.7 2.84987e+07

4453.89 16.6093785656 2.68469841 89.7459 2.84923e+07

4454.892 16.7034493818 3.581485192 403.081 2.84859e+07

4455.894 16.4726281906 5.676648099 13475.4 2.84795e+07

4456.896 16.5417400033 8.296059023 1.08408e+06 2.84733e+07

4457.898 16.3897431167 5.287094708 7017.1 2.84669e+07

4458.9 16.2878538198 7.452533515 263895 2.84606e+07

4459.902 16.5608373413 3.667815811 465.795 2.84542e+07

4460.904 16.7838697928 5.096719229 5101.13 2.84478e+07

4461.906 16.402462545 7.096980081 145472 2.84415e+07

4462.908 16.5015288149 5.622527941 12307.6 2.84351e+07

4463.91 16.7810080708 5.665216166 13219.8 2.84287e+07

4464.912 16.6631917664 6.41249103 46221.1 2.84223e+07

4465.914 16.2815190638 7.698960757 398747 2.84161e+07

4466.916 16.1981412792 7.300652342 204618 2.84097e+07

4467.918 16.9028260599 6.355946159 42044.2 2.84034e+07

4468.92 16.7079462962 5.30871353 7275.86 2.83970e+07

4469.922 16.8213216215 4.643256771 2386.66 2.83906e+07

4470.924 17.3766822194 1.890568111 23.731 2.83843e+07

4471.926 16.9945947358 3.150915656 195.961 2.83779e+07

4472.928 16.6730158175 5.025324591 4526.16 2.83716e+07

4473.93 16.7048936065 5.12872386 5382.06 2.83652e+07

4474.932 17.2240437982 2.084316298 32.8292 2.83589e+07

4475.934 16.8004810872 3.996520052 807.819 2.83525e+07

4476.936 17.0100230308 3.758554087 542.255 2.83462e+07

4477.938 16.9912880066 4.186522466 1110.54 2.83398e+07

4478.94 16.769276687 4.5544432 2056.75 2.83335e+07

4479.942 16.3080036835 7.79471402 468116 2.83273e+07

4480.944 16.8279177805 1.9764739 27.4037 2.83209e+07

4481.946 16.7695086734 7.592540825 333642 2.83147e+07

4482.948 16.3467668892 3.1574309 198.111 2.83083e+07

4483.95 16.1587801655 6.004733049 23346 2.83020e+07

4484.952 16.3896827334 7.520710079 295819 2.82958e+07

4485.954 17.0536985114 3.103185038 180.904 2.82895e+07

4486.956 16.8636992528 6.509771437 54401.1 2.82832e+07

4487.958 16.1920638441 5.613076844 12114.3 2.82768e+07

4488.96 16.9919893067 3.034930166 161.36 2.82705e+07

4489.962 16.4225500421 6.901186511 104797 2.82642e+07

4490.964 16.6741045787 4.334436227 1422.77 2.82579e+07

4491.966 16.4884511018 4.829210384 3258.85 2.82516e+07

4492.968 16.7026761503 4.219868948 1174.33 2.82453e+07

4493.97 17.1524270624 2.156112904 37.0245 2.82390e+07

4494.972 16.8336568971 4.792966833 3066.89 2.82328e+07

4495.974 16.4696279676 7.548152072 309735 2.82265e+07

4496.976 16.5854452398 5.98377923 22540.8 2.82202e+07

4497.978 16.6492721364 5.710340111 14257.8 2.82140e+07

4498.98 16.6736449044 1.915061185 24.7248 2.82077e+07

4499.982 16.4397194129 7.591189263 332888 2.82015e+07

4500.984 16.8549073373 4.17932408 1097.23 2.81952e+07

4501.986 17.1410533956 3.601334078 416.708 2.81889e+07

4502.988 16.7524190346 8.06900295 741120 2.81828e+07

4503.99 16.8374240638 2.9872891 148.983 2.81766e+07

4504.992 17.1135477218 2.225153421 41.5636 2.81703e+07

4505.994 16.6404736837 3.96937293 771.908 2.81640e+07

4506.996 16.5765630021 4.5186178 1936.96 2.81578e+07

4507.998 16.6257579341 4.00719201 822.39 2.81515e+07

4509 16.4923151226 6.587738894 61990.6 2.81453e+07

4510.002 16.779883917 3.969717849 772.354 2.81390e+07

4511.004 17.0643660731 5.207026873 6136.37 2.81328e+07

4512.006 16.4854914341 4.57611294 2132.78 2.81265e+07

4513.008 16.9919952504 3.403963748 299.4 2.81203e+07

4514.01 16.7167872923 4.175911246 1090.97 2.81140e+07

4515.012 16.6893161343 3.886920408 672.333 2.81078e+07

4516.014 16.9141683465 2.179692633 38.5161 2.81016e+07

4517.016 16.6350792697 7.861726124 523724 2.80954e+07

4518.018 16.6811307612 5.171462109 5781.48 2.80892e+07

4519.02 16.4421446352 2.801195751 109.084 2.80830e+07

4520.022 16.224549413 5.189663783 5960.47 2.80768e+07

4521.024 16.1566533684 7.43530189 256387 2.80706e+07

4522.026 16.495508504 8.005815412 666687 2.80645e+07

4523.028 16.088319708 7.398853905 241202 2.80584e+07

4524.03 16.3515754535 7.231469262 182228 2.80522e+07

4525.032 16.1578574155 6.464833699 50456.5 2.80460e+07

4526.034 16.5695384621 5.625772661 12374.6 2.80398e+07

4527.036 16.2937118312 9.049518187 3.8298e+06 2.80344e+07

4528.038 16.343535224 6.478841865 51654.4 2.80282e+07

4529.04 16.8984540859 5.611227058 12076.8 2.80221e+07

4530.042 17.1495763677 2.045935119 30.785 2.80159e+07

4531.044 17.0214854097 5.046780782 4691.79 2.80097e+07

4532.046 16.8688406615 4.442631952 1705.47 2.80035e+07

4533.048 16.3095334841 7.487896312 279999 2.79973e+07

4534.05 17.0139390415 3.016927263 156.566 2.79912e+07

4535.052 16.5119550401 4.080724512 930.186 2.79850e+07

4536.054 16.6714874504 7.652531265 368911 2.79789e+07

4537.056 16.34238746 2.818179838 112.232 2.79727e+07

4538.058 16.3313843999 7.035224153 131176 2.79666e+07

4539.06 16.6128908446 4.475160898 1800.97 2.79604e+07

4540.062 17.1319058548 3.069178518 170.887 2.79542e+07

4541.064 16.8500371933 6.172198111 30905.5 2.79481e+07

4542.066 17.08675371 4.487648532 1839.04 2.79419e+07

4543.068 16.6698371195 4.578168423 2140.13 2.79357e+07

4544.07 16.6699138265 3.586839462 406.712 2.79296e+07

4545.072 17.0307925272 3.026466605 159.088 2.79234e+07

4546.074 16.6038753268 7.659626334 373321 2.79173e+07

4547.076 17.0973532814 2.236681102 42.374 2.79112e+07

4548.078 17.0179850478 4.256507447 1248.66 2.79050e+07

4549.08 16.4195477133 4.544067599 2021.31 2.78989e+07

4550.082 16.9283530276 6.559998625 59176.1 2.78928e+07

4551.084 16.8821577055 4.692804228 2593.19 2.78866e+07

4552.086 16.1918284844 6.430526084 47638.7 2.78805e+07

4553.088 16.6283055164 5.956780754 21544.1 2.78744e+07

4554.09 16.6375394306 4.830427255 3265.5 2.78682e+07

4555.092 16.5502763837 3.485914176 343.454 2.78621e+07

4556.094 16.4855596812 7.994217369 653860 2.78561e+07

4557.096 17.2086096803 2.233741584 42.1659 2.78500e+07

4558.098 16.5487362619 8.744750018 2.29863e+06 2.78444e+07

4559.1 16.6750966812 3.650044537 452.133 2.78383e+07

4560.102 16.8724127121 2.613770728 79.6925 2.78322e+07

4561.104 16.6385816851 2.709451367 93.5452 2.78260e+07

4562.106 16.5349078035 4.84859946 3366.43 2.78199e+07

4563.108 16.3591016721 6.082964276 26614.7 2.78138e+07

4564.11 16.443394654 6.217914872 33365.2 2.78077e+07

4565.112 17.0170140896 6.982453336 120079 2.78017e+07

4566.114 16.9937182921 4.735513075 2785.5 2.77956e+07

4567.116 17.0215867224 4.411011414 1617.49 2.77895e+07

4568.118 16.7835311257 4.912014078 3743.7 2.77834e+07

4569.12 17.2464138807 2.761341276 102.04 2.77773e+07

4570.122 16.8884191635 3.856288875 638.707 2.77712e+07

4571.124 16.8607626878 6.076304193 26319.5 2.77651e+07

4572.126 16.6465756877 4.280698237 1300.3 2.77590e+07

4573.128 16.355339879 5.838877849 17683.1 2.77530e+07

4574.13 16.4628984714 7.521165958 296045 2.77469e+07

4575.132 16.6322543047 4.625106982 2315.19 2.77409e+07

4576.134 16.2131818695 5.817501166 17061.1 2.77348e+07

4577.136 16.208671748 7.946531495 603664 2.77289e+07

4578.138 16.5615270504 8.583097873 1.75337e+06 2.77232e+07

4579.14 16.403554638 5.038643669 4628.27 2.77171e+07

4580.142 16.393352191 6.64328818 68035.6 2.77111e+07

4581.144 16.3495780059 7.367885887 229009 2.77051e+07

4582.146 16.3258296028 6.234227469 34289.4 2.76990e+07

4583.148 16.5690222582 4.395518703 1576.05 2.76929e+07

4584.15 16.511008439 4.539672671 2006.49 2.76869e+07

4585.152 16.9418091798 2.68416692 89.666 2.76808e+07

4586.154 16.2229354797 5.129024461 5384.77 2.76748e+07

4587.156 16.3337308637 8.086647848 763351 2.76689e+07

4588.158 16.1330329725 9.246141136 5.32367e+06 2.76640e+07

4589.16 16.9295264919 5.486520279 9800.13 2.76580e+07

4590.162 16.7240211758 7.219325211 178559 2.76520e+07

4591.164 16.4629800114 7.445343701 260736 2.76460e+07

4592.166 16.6350457643 3.957693422 756.954 2.76400e+07

4593.168 16.9866018732 5.237281253 6455.36 2.76340e+07

4594.17 16.7785103638 7.080248168 141451 2.76280e+07

4595.172 16.988230537 6.019622894 23935.6 2.76220e+07

4596.174 16.9243001092 4.113104353 982.03 2.76159e+07

4597.176 16.776295581 4.577496828 2137.73 2.76099e+07

4598.178 16.6934419327 10.43182392 3.87927e+07 2.76124e+07

4599.18 17.063745838 1.443567088 11.2238 2.76063e+07

4600.182 17.2498289065 4.022863791 844.264 2.76003e+07

4601.184 17.0608992267 5.409829882 8618.72 2.75943e+07

4602.186 17.0150711811 2.869659505 122.339 2.75883e+07

4603.188 17.29487376 3.720647758 508.895 2.75823e+07

4604.19 17.0600360453 6.836229932 93992.6 2.75763e+07

4605.192 17.0259316705 7.919980393 577405 2.75705e+07

4606.194 17.1195531388 2.159957079 37.2637 2.75645e+07

4607.196 17.0751366362 1.818584182 21.0354 2.75585e+07

4608.198 17.0407254392 5.163211105 5702.13 2.75525e+07

4609.2 17.0390674857 4.325788713 1402.31 2.75465e+07

4610.202 16.6324492408 3.640684518 445.1 2.75405e+07

4611.204 17.0003755634 5.425969312 8854.9 2.75345e+07

4612.206 17.2618441999 2.212633352 40.701 2.75286e+07

4613.208 16.8522631181 4.560487634 2077.68 2.75226e+07

4614.21 17.1046624653 4.233169525 1200.79 2.75166e+07

4615.212 17.2203376962 3.653015621 454.389 2.75106e+07

4616.214 16.3698248108 4.73547714 2785.33 2.75047e+07

4617.216 16.9064655233 8.291519672 1.07587e+06 2.74989e+07

4618.218 16.977548327 6.461015129 50134.8 2.74930e+07

4619.22 17.3741914663 2.919154809 132.915 2.74870e+07

4620.222 17.1360166642 5.882076787 19010.1 2.74810e+07

4621.224 16.6268616949 5.016356835 4458.68 2.74751e+07

4622.226 16.3855583019 5.250883622 6604.13 2.74691e+07

4623.228 16.1749122953 8.305025638 1.10049e+06 2.74634e+07

4624.23 16.2338782964 5.690456581 13790.7 2.74575e+07

4625.232 16.500030681 5.871392589 18672.9 2.74515e+07

4626.234 16.8715139363 3.734729627 521.041 2.74456e+07

4627.236 16.694068787 4.668237629 2488.64 2.74396e+07

4628.238 16.1695796234 5.573175785 11331.1 2.74337e+07

4629.24 16.1610577495 5.706616886 14169.1 2.74278e+07

4630.242 16.362922291 6.377972404 43624.4 2.74219e+07

4631.244 16.750727972 6.16542914 30557.1 2.74159e+07

4632.246 16.6336143665 9.16791078 4.66984e+06 2.74110e+07

4633.248 16.485082843 7.858970276 521312 2.74052e+07

4634.25 16.9106051411 2.818591643 112.31 2.73993e+07

4635.252 16.6117906349 4.919894791 3793.44 2.73934e+07

4636.254 16.6317810622 6.52238844 55563.1 2.73874e+07

4637.256 16.6098405561 8.231683887 973268 2.73817e+07

4638.258 17.1582376541 2.787160663 106.55 2.73758e+07

4639.26 17.216609066 3.946569962 742.981 2.73699e+07

4640.262 17.2029845537 3.485399828 343.158 2.73640e+07

4641.264 16.6793280283 5.249737297 6591.46 2.73581e+07

4642.266 16.2365405517 5.085684737 5007.71 2.73522e+07

4643.268 17.0600197032 3.56423679 391.602 2.73463e+07

4644.27 16.3751176744 5.691439485 13813.5 2.73404e+07

4645.272 16.7721031882 6.46757225 50688.5 2.73345e+07

4646.274 16.1987765027 9.695936141 1.13089e+07 2.73311e+07

4647.276 16.630953737 6.621664425 65615.4 2.73252e+07

4648.278 16.7361003379 3.915571827 705.387 2.73193e+07

4649.28 16.6497051356 2.695758241 91.424 2.73134e+07

4650.282 16.6048148512 6.213386539 33113 2.73075e+07

4651.284 17.3230685569 2.898963948 128.494 2.73016e+07

4652.286 17.0594130856 5.924068437 20395.4 2.72958e+07

4653.288 16.8356950015 7.220062354 178779 2.72899e+07

4654.29 16.6551419386 9.513417568 8.32999e+06 2.72859e+07

4655.292 16.2809757936 7.428411606 253445 2.72800e+07

4656.294 16.4453265825 6.120702903 28351.5 2.72742e+07

4657.296 16.3822176282 4.652610334 2424.35 2.72683e+07

4658.298 16.520946043 4.971357285 4134.95 2.72624e+07

4659.3 16.1613168503 9.03112535 3.7136e+06 2.72574e+07

4660.302 16.6062157691 9.59225644 9.50598e+06 2.72536e+07

4661.304 17.2129984081 2.935662432 136.641 2.72477e+07

4662.306 17.0855274534 4.869384414 3485.7 2.72419e+07

4663.308 17.5041101071 0.4084679134 1.98219 2.72360e+07

4664.31 16.6504020133 5.962062845 21735.6 2.72302e+07

4665.312 16.3097689776 11.12516384 1.23916e+08 2.72509e+07

4666.314 17.1826904495 3.813655342 594.685 2.72451e+07

4667.316 16.9119563655 5.972283387 22110.9 2.72392e+07

4668.318 17.0776979497 3.121986282 186.692 2.72334e+07

4669.32 16.8937175932 3.820430351 601.473 2.72275e+07

4670.322 16.3169912437 3.85211003 634.252 2.72217e+07

4671.324 16.2221880701 9.646485856 1.04099e+07 2.72181e+07

4672.326 16.3893504575 9.302078471 5.8466e+06 2.72135e+07

4673.328 16.5481575061 7.44384371 260081 2.72077e+07

4674.33 16.8188135881 10.2503849 2.86259e+07 2.72080e+07

4675.332 16.8633039536 5.127262204 5368.9 2.72022e+07

4676.334 16.5669276893 9.146054973 4.50197e+06 2.71973e+07

4677.336 16.3876303149 11.84575497 4.14314e+08 2.72803e+07

4678.338 16.7906957021 7.965665456 623325 2.72745e+07

4679.34 17.1157522569 2.20869777 40.4336 2.72687e+07

4680.342 17.0100669906 5.954846266 21474.4 2.72629e+07

4681.344 16.8265319692 5.489333606 9846.42 2.72570e+07

4682.346 16.2052937789 5.626956791 12399.2 2.72512e+07

4683.348 16.6057601334 7.632024421 356454 2.72455e+07

4684.35 16.3008610111 8.470365914 1.45166e+06 2.72399e+07

4685.352 16.3240124697 8.633267948 1.90708e+06 2.72345e+07

4686.354 16.3891576743 8.366638047 1.22013e+06 2.72290e+07

4687.356 16.2520759811 8.795399778 2.50216e+06 2.72237e+07

4688.358 16.2214523913 6.209523279 32899.5 2.72179e+07

4689.36 16.623743544 5.918897326 20219.5 2.72121e+07

4690.362 16.5602621341 8.358867571 1.20435e+06 2.72065e+07

4691.364 16.3301001589 5.64231024 12722.2 2.72007e+07

4692.366 16.9656999121 5.646393824 12809.5 2.71949e+07

4693.368 16.5336659242 7.524607945 297757 2.71892e+07

4694.37 16.8708954913 6.126021248 28605.2 2.71834e+07

4695.372 16.2732162813 9.067507416 3.94695e+06 2.71784e+07

4696.374 16.4289986628 9.616614059 9.90184e+06 2.71747e+07

4697.376 16.8451811507 4.993209259 4289.11 2.71689e+07

4698.378 17.281246066 2.045920985 30.7843 2.71631e+07

4699.38 16.7752812503 5.593434431 11722.2 2.71573e+07

4700.382 16.679045015 6.226874802 33869.7 2.71516e+07

4701.384 17.2496847665 2.778300765 104.98 2.71458e+07

4702.386 17.1957277473 3.388155773 291.577 2.71400e+07

4703.388 17.064660106 5.16087629 5679.87 2.71342e+07

4704.39 17.3623870516 2.668820847 87.3905 2.71284e+07

4705.392 16.9830646279 3.061186891 168.615 2.71227e+07

4706.394 17.3626866053 2.01190009 29.079 2.71169e+07

4707.396 16.9993852465 8.696228309 2.11919e+06 2.71116e+07

4708.398 16.7014816009 3.910691688 699.644 2.71058e+07

4709.4 16.3679571775 6.326422253 40015.5 2.71000e+07

4710.402 16.6675739126 8.367761216 1.22243e+06 2.70945e+07

4711.404 16.3124797282 5.001537133 4349.36 2.70888e+07

4712.406 16.3713515306 5.466103416 9470.64 2.70830e+07

4713.408 16.2590184724 9.659788916 1.06445e+07 2.70795e+07

4714.41 16.4770688221 3.716598988 505.455 2.70738e+07

4715.412 16.4655699985 4.151073794 1046.52 2.70680e+07

4716.414 16.8086890468 6.309524993 38898.8 2.70623e+07

4717.416 16.5096076461 10.43667396 3.91091e+07 2.70648e+07

4718.418 16.6739973671 8.720257348 2.20623e+06 2.70596e+07

4719.42 16.2387298692 9.787940647 1.31932e+07 2.70566e+07

4720.422 16.151407331 10.01959376 1.94477e+07 2.70550e+07

4721.424 16.3026629544 7.660662788 373970 2.70493e+07

4722.426 16.2861312156 3.984828217 792.153 2.70436e+07

4723.428 16.794629045 9.669793336 1.08243e+07 2.70402e+07

4724.43 17.1743087116 2.010315804 29.002 2.70344e+07

4725.432 17.1541570489 3.358403808 277.402 2.70287e+07

4726.434 16.8467946754 6.633879423 66971.7 2.70230e+07

4727.436 17.2315623814 3.744897235 529.991 2.70173e+07

4728.438 17.0999236473 5.732483214 14796.6 2.70115e+07

4729.44 17.2082934551 3.466996534 332.741 2.70058e+07

4730.442 17.1753876349 3.638774575 443.678 2.70001e+07

4731.444 16.6758182827 3.61307765 424.986 2.69944e+07

4732.446 16.9731408944 2.687880748 90.2256 2.69887e+07

4733.448 17.0250187278 2.40590052 56.26 2.69830e+07

4734.45 16.5852106736 3.908024898 696.526 2.69772e+07

4735.452 16.9499591472 2.10243501 33.8408 2.69715e+07

4736.454 16.8131557912 4.514865092 1924.82 2.69658e+07

4737.456 16.8425175115 4.636456615 2359.63 2.69601e+07

4738.458 16.5800071776 3.673840969 470.52 2.69544e+07

4739.46 17.2713564228 1.532520553 13.0272 2.69487e+07

4740.462 17.0605565551 1.53029893 12.9788 2.69430e+07

4741.464 16.9449721617 4.870012725 3489.37 2.69373e+07

4742.466 16.5360157784 6.424621269 47169.8 2.69317e+07

4743.468 17.2569195561 1.047173371 5.77801 2.69260e+07

4744.47 17.1068872594 2.663722772 86.6474 2.69203e+07

4745.472 16.9197564569 5.407959877 8591.76 2.69146e+07

4746.474 17.12216411 1.665129893 16.2674 2.69089e+07

4747.476 17.0544756536 2.081984566 32.7012 2.69033e+07

4748.478 17.0129062149 4.678110704 2530.14 2.68976e+07

4749.48 16.9883992977 2.474443015 63.1047 2.68919e+07

4750.482 16.6559801289 5.580962833 11479.8 2.68862e+07

4751.484 17.2527611614 3.351018704 273.991 2.68806e+07

4752.486 16.8915945443 4.247135641 1229.21 2.68749e+07

4753.488 16.6375292766 5.290392919 7055.97 2.68692e+07

4754.49 16.8989952252 1.838744154 21.7578 2.68636e+07

4755.492 16.3093529235 3.001504846 152.573 2.68579e+07

4756.494 16.5434619196 4.114784953 984.799 2.68523e+07

4757.496 16.8479193869 3.632612945 439.123 2.68466e+07

4758.498 16.8740487664 5.057237327 4774.69 2.68410e+07

4759.5 16.873012374 2.403564453 56.0403 2.68353e+07

4760.502 16.6509670276 3.966225954 767.85 2.68297e+07

4761.504 17.044356385 2.714800217 94.3871 2.68240e+07

4762.506 17.2846716987 1.906243344 24.3623 2.68184e+07

4763.508 17.1568144403 3.770270596 553.002 2.68127e+07

4764.51 16.7737575411 4.143184779 1032.78 2.68071e+07

4765.512 17.0312859381 4.174770077 1088.89 2.68015e+07

4766.514 17.2364220238 2.448693052 60.4407 2.67958e+07

4767.516 16.9772435339 4.556868535 2065.12 2.67902e+07

4768.518 17.0172481736 4.810899362 3160.41 2.67846e+07

4769.52 17.1365961842 2.093851762 33.3577 2.67789e+07

4770.522 16.8946532436 4.083783021 934.964 2.67733e+07

4771.524 16.9515658079 5.294601504 7105.89 2.67677e+07

4772.526 17.4020824448 1.388336308 10.232 2.67621e+07

4773.528 17.0033803167 4.772130787 2961.7 2.67565e+07

4774.53 17.4222563539 1.288927556 8.66254 2.67509e+07

4775.532 17.2190328247 2.965685751 143.689 2.67452e+07

4776.534 16.617192753 4.172200752 1084.21 2.67396e+07

4777.536 16.5050156734 2.383720406 54.2082 2.67340e+07

4778.538 16.9383851423 5.771243251 15789.1 2.67284e+07

4779.54 17.0094558289 4.169690447 1079.67 2.67228e+07

4780.542 17.0753907859 3.950712273 748.154 2.67172e+07

4781.544 17.0576371522 3.287123882 246.182 2.67116e+07

4782.546 17.2976184354 2.812230102 111.119 2.67060e+07

4783.548 16.8129062744 4.609757288 2256.42 2.67004e+07

4784.55 17.476705961 1.383745779 10.1536 2.66948e+07

4785.552 16.8865757539 3.307222252 254.611 2.66893e+07

4786.554 17.1993526149 2.609350327 79.1046 2.66837e+07

4787.556 16.8771033694 2.029716767 29.9599 2.66781e+07

4788.558 17.0129060324 3.41238034 303.651 2.66725e+07

4789.56 16.7700717792 5.709867132 14246.5 2.66669e+07

4790.562 16.8852834291 2.58398812 75.8144 2.66614e+07

4791.564 16.9667702474 5.731437689 14770.7 2.66558e+07

4792.566 16.9956904288 2.376075552 53.5184 2.66502e+07

4793.568 16.4811862765 5.985501239 22605.9 2.66446e+07

4794.57 16.7562014081 7.30772043 207055 2.66391e+07

4795.572 16.6789673016 4.417326832 1634.69 2.66336e+07

4796.574 16.7227878287 3.203590249 214.037 2.66280e+07

4797.576 16.7864577011 5.593604552 11725.5 2.66224e+07

4798.578 17.0631178544 3.37090849 283.274 2.66169e+07

4799.58 16.7824292082 3.685614342 479.891 2.66113e+07

4800.582 17.2390998606 3.639031063 443.869 2.66058e+07

4801.584 16.808868635 5.236500375 6446.92 2.66002e+07

4802.586 16.5787830992 3.77235831 554.939 2.65947e+07

4803.588 16.4362517219 4.95368933 4014.38 2.65891e+07

4804.59 17.0176023746 3.461514576 329.7 2.65836e+07

4805.592 16.785313552 5.894085381 19396.3 2.65780e+07

4806.594 16.3381541945 4.913781627 3754.8 2.65725e+07

4807.596 16.4584893253 2.851921547 118.758 2.65670e+07

4808.598 16.3556025783 4.381826578 1540.32 2.65614e+07

4809.6 16.7823062997 4.613013057 2268.76 2.65559e+07

4810.602 16.7352016879 2.680949124 89.184 2.65504e+07

4811.604 16.4954965565 4.824600711 3233.78 2.65448e+07

4812.606 16.5885774664 5.636923019 12607.9 2.65393e+07

4813.608 16.4560331106 3.857664511 640.18 2.65338e+07

4814.61 16.6679176355 5.682845853 13616.1 2.65283e+07

4815.612 16.3585136433 3.956304556 755.195 2.65228e+07

4816.614 16.9255196161 3.054921009 166.854 2.65172e+07

4817.616 16.8136028793 4.326395062 1403.74 2.65117e+07

4818.618 16.5549853127 2.859659409 120.307 2.65062e+07

4819.62 16.4257642208 3.143368989 193.499 2.65007e+07

4820.622 16.3972444323 4.962516395 4074.17 2.64952e+07

4821.624 16.9734149781 3.834483875 615.799 2.64897e+07

4822.626 17.0438593176 3.621015574 430.675 2.64842e+07

4823.628 17.3578905967 1.176555653 7.17627 2.64787e+07

4824.63 16.9865874757 6.820581684 91560.9 2.64732e+07

4825.632 17.1828160947 1.888734273 23.6582 2.64677e+07

4826.634 17.3955092292 1.746189129 18.6331 2.64622e+07

4827.636 16.9493532203 2.827411808 113.981 2.64567e+07

4828.638 16.6927878357 3.045459131 164.231 2.64513e+07

4829.64 16.8701670363 2.764567515 102.593 2.64458e+07

4830.642 16.5899032689 2.181887289 38.658 2.64403e+07

4831.644 16.8364678071 2.834476589 115.338 2.64348e+07

4832.646 16.9497460152 2.548372678 71.4238 2.64293e+07

4833.648 17.0366406872 4.284485506 1308.57 2.64238e+07

4834.65 17.0542780422 2.570048945 74.0647 2.64184e+07

4835.652 17.3832761558 2.00263734 28.6313 2.64129e+07

4836.654 17.190631843 4.132621014 1014.66 2.64074e+07

4837.656 17.0101431112 4.959206019 4051.64 2.64020e+07

4838.658 17.3032049952 1.524333087 12.8497 2.63965e+07

4839.66 17.2190795051 2.921278344 133.388 2.63910e+07

4840.662 16.6628205229 7.000199376 123702 2.63856e+07

4841.664 16.4673145144 5.153436977 5609.53 2.63801e+07

4842.666 16.7197244169 2.577991332 75.0567 2.63747e+07

4843.668 17.1374153904 4.674522772 2514.98 2.63692e+07

4844.67 16.5788355887 4.618117156 2288.24 2.63638e+07

4845.672 16.4680824255 1.365497959 9.84798 2.63583e+07

4846.674 16.7949458453 5.546303347 10832.3 2.63529e+07

4847.676 16.3382356809 5.352853644 7834.2 2.63474e+07

4848.678 16.6996633786 4.101805729 963.619 2.63420e+07

4849.68 16.9567211908 5.092347219 5063.91 2.63365e+07

4850.682 17.0648265305 1.831231878 21.4858 2.63311e+07

4851.684 17.4081827277 2.15936231 37.2266 2.63257e+07

4852.686 17.1479090721 2.974671384 145.868 2.63202e+07

4853.688 17.6251074245 0.7689891089 3.62585 2.63148e+07

4854.69 16.6594770989 7.925157935 582434 2.63095e+07

4855.692 16.3868212715 4.209101711 1153.34 2.63041e+07

4856.694 16.5908402939 2.805254536 109.828 2.62986e+07

4857.696 16.7404683742 6.952160332 114138 2.62932e+07

4858.698 16.3309183697 5.214031686 6208.79 2.62878e+07

4859.7 16.5005581811 4.984331895 4225.8 2.62824e+07

4860.702 16.4867219414 7.439305615 258112 2.62770e+07

4861.704 16.9333217297 1.534162191 13.063 2.62716e+07

4862.706 16.7228255719 5.43910642 9051.91 2.62662e+07

4863.708 16.8153995493 2.498302861 65.6779 2.62608e+07

4864.71 17.0481997639 3.896974099 683.752 2.62554e+07

4865.712 16.6630445831 4.866179204 3467.03 2.62500e+07

4866.714 16.4523202675 3.832598273 613.857 2.62446e+07

4867.716 16.4127054366 3.854656012 636.962 2.62392e+07

4868.718 16.7432618648 4.760448801 2904.31 2.62338e+07

4869.72 16.4500720438 6.411376992 46134.9 2.62284e+07

4870.722 16.593830654 6.083565248 26641.5 2.62230e+07

4871.724 16.827269468 6.200201041 32389.7 2.62176e+07

4872.726 17.0022506652 3.120901811 186.353 2.62122e+07

4873.728 16.797704537 4.581878845 2153.48 2.62068e+07

4874.73 17.2734762674 4.451104634 1729.84 2.62015e+07

4875.732 17.1507794831 4.333707904 1421.04 2.61961e+07

4876.734 17.2900115474 3.868686429 652.109 2.61907e+07

4877.736 17.077217366 5.065739196 4843.17 2.61853e+07

4878.738 16.37950025 2.950250107 140.021 2.61799e+07

4879.74 16.8492417794 5.133415508 5424.53 2.61746e+07

4880.742 16.628768224 3.614674471 426.124 2.61692e+07

4881.744 17.0594236349 5.707182682 14182.6 2.61638e+07

4882.746 16.3459994474 4.545439972 2025.97 2.61585e+07

4883.748 16.4083191135 5.396044989 8421.99 2.61531e+07

4884.75 16.4716748673 5.097319937 5106.27 2.61477e+07

4885.752 16.4174629974 9.475762709 7.82082e+06 2.61440e+07

4886.754 16.806140166 7.305325518 206226 2.61387e+07

4887.756 16.4010587565 4.313823525 1374.49 2.61333e+07

4888.758 16.2644994262 6.119548728 28296.7 2.61279e+07

4889.76 16.4829006361 5.202875995 6093.85 2.61226e+07

4890.762 16.3003499583 5.653082406 12953.9 2.61172e+07

4891.764 16.6167912304 5.319913172 7413.64 2.61119e+07

4892.766 16.755691156 3.768412673 551.283 2.61066e+07

4893.768 16.8851538418 4.451966517 1732.34 2.61012e+07

4894.77 16.8293536797 5.18549733 5919.01 2.60959e+07

4895.772 16.6642196074 5.984834845 22580.7 2.60905e+07

4896.774 16.7826322956 2.345565934 50.8521 2.60852e+07

4897.776 16.9409779736 3.731920323 518.595 2.60799e+07

4898.778 16.7026311811 3.219056716 219.654 2.60745e+07

4899.78 16.7252208106 2.893503078 127.324 2.60692e+07

4900.782 16.70674697 7.457936341 266294 2.60639e+07

4901.784 16.3791759913 5.293149857 7088.63 2.60586e+07

4902.786 16.3340512926 5.179637912 5861.2 2.60533e+07

4903.788 16.4282619312 6.47138236 51013 2.60480e+07

4904.79 16.6253683251 6.512599611 54659.4 2.60427e+07

4905.792 17.060957613 2.674405891 88.2119 2.60373e+07

4906.794 16.6699129885 7.044237373 133171 2.60320e+07

4907.796 17.1726642486 2.356512856 51.7931 2.60267e+07

4908.798 16.9017998048 3.885193385 670.391 2.60214e+07

4909.8 16.4830554577 2.134606442 35.7144 2.60161e+07

4910.802 16.6119193936 4.055077502 891.071 2.60108e+07

4911.804 17.074958331 1.761297807 19.1107 2.60055e+07

4912.806 16.7703913937 5.536605849 10657.8 2.60002e+07

4913.808 17.0268910939 2.264051942 44.3619 2.59949e+07

4914.81 16.7254827711 6.426465267 47315.7 2.59896e+07

4915.812 16.1837556292 4.900666827 3673.21 2.59843e+07

4916.814 16.289009132 5.696286401 13926.1 2.59790e+07

4917.816 16.427156488 4.749497322 2851.52 2.59737e+07

4918.818 16.6156333357 5.23371445 6416.9 2.59684e+07

4919.82 16.3369857742 4.750974027 2858.58 2.59632e+07

4920.822 16.4877303052 5.623948548 12336.9 2.59579e+07

4921.824 16.8725865901 7.287335388 200104 2.59526e+07

4922.826 16.9635826209 2.16237357 37.4148 2.59473e+07

4923.828 17.2752747152 4.398518677 1583.99 2.59421e+07

4924.83 17.3771190954 1.791632634 20.1068 2.59368e+07

4925.832 17.2182523032 3.002890538 152.928 2.59315e+07

4926.834 16.4570790544 5.314348855 7344.87 2.59262e+07

4927.836 16.6711999236 6.57689056 60874.3 2.59210e+07

4928.838 16.4830126664 8.295229263 1.08258e+06 2.59159e+07

4929.84 16.3821559003 5.156456921 5637.98 2.59107e+07

4930.842 16.5731485418 4.208984261 1153.12 2.59054e+07

4931.844 16.3917403107 4.685062365 2559.78 2.59001e+07

4932.846 16.8065524897 4.367930316 1504.88 2.58949e+07

4933.848 17.3116268066 3.43963041 317.833 2.58896e+07

4934.85 16.3908907189 4.552200221 2049.04 2.58844e+07

4935.852 16.5224585752 2.987959569 149.151 2.58791e+07

4936.854 16.0494056728 6.766125098 83578.6 2.58739e+07

4937.856 16.3656150342 3.435336757 315.555 2.58686e+07

4938.858 16.4117259125 4.785059711 3026.54 2.58634e+07

4939.86 16.392018976 4.315864294 1379.19 2.58581e+07

4940.862 16.4748543445 4.652697554 2424.7 2.58529e+07

4941.864 16.2393563761 6.044580401 24957.4 2.58477e+07

4942.866 17.2313984397 3.186350336 207.944 2.58424e+07

4943.868 17.1548936084 2.686414726 90.0043 2.58372e+07

4944.87 16.6236880799 5.453087124 9266.39 2.58320e+07

4945.872 16.6122824603 3.57930235 401.61 2.58267e+07

4946.874 17.1768353079 4.633773257 2349.05 2.58215e+07

4947.876 17.0635209953 3.787184994 568.894 2.58163e+07

4948.878 16.8667308896 4.305413641 1355.26 2.58110e+07

4949.88 17.2759595533 2.256888126 43.8328 2.58058e+07

4950.882 16.6675166251 4.007903809 823.371 2.58006e+07

4951.884 16.6505024275 4.972150248 4140.45 2.57954e+07

4952.886 17.0509697531 1.51606845 12.6731 2.57902e+07

4953.888 16.6865559816 4.682305531 2547.98 2.57849e+07

4954.89 16.6420363187 2.846406382 117.666 2.57797e+07

4955.892 16.3417051961 6.163327372 30449.7 2.57745e+07

4956.894 16.682645131 8.680538013 2.06422e+06 2.57697e+07

4957.896 16.2634677982 5.696203208 13924.1 2.57645e+07

4958.898 16.2541749875 9.127323491 4.36291e+06 2.57602e+07

4959.9 16.3747223084 5.897343704 19502.5 2.57550e+07

4960.902 16.1723432799 8.768392832 2.39149e+06 2.57503e+07

4961.904 16.302724309 7.496538446 284081 2.57452e+07

4962.906 16.4816572608 5.969252137 21998.9 2.57400e+07

4963.908 16.3605984988 3.116850079 185.092 2.57348e+07

4964.91 16.3520942712 7.347133102 221185 2.57296e+07

4965.912 16.2054698185 5.756506221 15404.1 2.57244e+07

4966.914 16.433731003 13.11579343 3.47723e+09 2.64206e+07

4967.916 16.2280000998 6.351548652 41735.6 2.64153e+07

4968.918 16.752990911 8.251104817 1.00545e+06 2.64101e+07

4969.92 16.2375140258 7.055474183 135702 2.64048e+07

4970.922 16.573151431 4.222400074 1179.32 2.63995e+07

4971.924 16.478242554 4.304970309 1354.25 2.63942e+07

4972.926 16.3222876295 7.124662974 152376 2.63889e+07

4973.928 16.4229187244 4.073736107 919.361 2.63836e+07

4974.93 16.4875243925 5.947123641 21198.4 2.63783e+07

4975.932 16.2289002267 5.174477255 5810.76 2.63730e+07

4976.934 16.3575538483 6.510624408 54478.9 2.63677e+07

4977.936 16.3143647129 7.773306239 451628 2.63625e+07

4978.938 16.7233376862 4.891432895 3616.84 2.63572e+07

4979.94 17.3137866064 4.190453724 1117.88 2.63519e+07

4980.942 17.3613191107 3.025194515 158.75 2.63466e+07

4981.944 17.0459366718 3.317383596 258.981 2.63413e+07

4982.946 16.7791390605 10.40695556 3.72099e+07 2.63434e+07

4983.948 17.1689943812 5.691705323 13819.6 2.63382e+07

4984.95 16.2176205402 3.116230824 184.9 2.63329e+07

4985.952 16.6748116736 6.319017978 39522.3 2.63276e+07

4986.954 16.1575129257 8.747472385 2.30913e+06 2.63228e+07

4987.956 16.5513068835 4.706355713 2652.73 2.63175e+07

4988.958 16.6111497084 7.107998037 148182 2.63122e+07

4989.96 16.2065702346 7.314589326 209451 2.63070e+07

4990.962 16.2670206476 5.974663085 22199.2 2.63017e+07

4991.964 16.9168259772 4.558731421 2071.58 2.62964e+07

4992.966 16.5302720363 5.400549873 8485.78 2.62911e+07

4993.968 16.4891326744 5.301506973 7188.56 2.62859e+07

4994.97 16.7950712999 5.468361752 9506.54 2.62806e+07

4995.972 16.7172500386 6.349265017 41576.3 2.62753e+07

4996.974 16.7394695465 1.249325382 8.10655 2.62701e+07

4997.976 16.4086891954 2.02072182 29.5119 2.62648e+07

4998.978 16.7484711895 1.804135782 20.5324 2.62595e+07

4999.98 16.382678493 2.20697209 40.3169 2.62543e+07

5000.982 16.7606587187 1.999848324 28.4979 2.62490e+07

5001.984 16.893871102 2.105278268 34.0023 2.62438e+07

5002.986 16.8066525289 1.309756934 8.97011 2.62385e+07

5003.988 16.6449700388 2.404213449 56.1013 2.62333e+07

5004.99 16.5975790123 2.426655997 58.2504 2.62280e+07

5005.992 16.9032156659 2.906080586 130.035 2.62228e+07

5006.994 16.7878006156 3.369368477 282.544 2.62175e+07

5007.996 16.9068346657 2.0550879 31.2606 2.62123e+07

5008.998 16.6711132201 3.333510938 266.073 2.62070e+07

5010 17.2034905993 2.464485352 62.0609 2.62018e+07

5011.002 16.8028868842 1.348021951 9.56388 2.61965e+07

5012.004 16.7757886511 3.014553597 155.945 2.61913e+07

5013.006 16.946545504 3.603664908 418.338 2.61861e+07

5014.008 16.558663066 3.330084188 264.55 2.61808e+07

5015.01 16.6276075914 2.445289206 60.0971 2.61756e+07

5016.012 17.0447040801 2.420661406 57.6684 2.61704e+07

5017.014 16.5018802906 3.601308727 416.69 2.61652e+07

5018.016 16.3915787412 3.163255469 200.054 2.61599e+07

5019.018 17.1700106648 3.196542346 211.525 2.61547e+07

5020.02 16.2102284711 4.172172561 1084.16 2.61495e+07

5021.022 16.8449062037 3.348391703 272.788 2.61443e+07

5022.024 16.6452247706 2.682067903 89.3513 2.61391e+07

5023.026 16.6096427381 6.02466609 24138.6 2.61339e+07

5024.028 16.5034116038 3.606994782 420.678 2.61286e+07

5025.03 16.6185035736 4.426344577 1659.57 2.61234e+07

5026.032 16.4036931528 6.174445609 31022.1 2.61182e+07

5027.034 16.35643729 5.748874674 15208.4 2.61130e+07

5028.036 16.554690876 3.076059086 172.868 2.61078e+07

5029.038 16.3213347853 3.39517923 295.027 2.61026e+07

5030.04 16.3043436456 5.218147963 6251.75 2.60974e+07

5031.042 16.5476129607 5.763001288 15572.6 2.60922e+07

5032.044 16.2552438241 4.87675732 3529.01 2.60870e+07

5033.046 16.3790305113 4.742053573 2816.18 2.60819e+07

5034.048 16.7992026749 2.650483785 84.7471 2.60767e+07

5035.05 17.0503498467 2.181269335 38.618 2.60715e+07

5036.052 16.3337045448 3.916513556 706.501 2.60663e+07

5037.054 16.5607474055 4.761115853 2907.56 2.60611e+07

5038.056 16.6145420555 6.413677523 46313 2.60559e+07

5039.058 16.7578105259 3.086421122 175.895 2.60508e+07

5040.06 16.5164670684 3.137806236 191.705 2.60456e+07

5041.062 16.4467232684 6.313371932 39150.3 2.60404e+07

5042.064 16.4827923866 1.571019678 13.8949 2.60352e+07

5043.066 16.6281806207 1.979608476 27.5479 2.60301e+07

5044.068 16.2485984251 4.980380144 4197.92 2.60249e+07

5045.07 16.5917554153 6.302482255 38442.6 2.60197e+07

5046.072 16.7534650077 3.257134972 234.121 2.60146e+07

5047.074 16.1892335439 5.027005211 4538.92 2.60094e+07

5048.076 16.8428788791 3.031555484 160.45 2.60042e+07

5049.078 16.7531262048 5.973486475 22155.5 2.59991e+07

5050.08 16.8352288741 4.654136685 2430.55 2.59939e+07

5051.082 16.7571556433 3.956679302 755.669 2.59888e+07

5052.084 16.8966341276 4.30392663 1351.89 2.59836e+07

5053.086 17.1883651629 0.5855403394 2.6666 2.59785e+07

5054.088 17.1125332522 1.155777459 6.9308 2.59733e+07

5055.09 16.9596202404 3.792006128 573.506 2.59682e+07

5056.092 16.7841713402 3.89479212 681.257 2.59630e+07

5057.094 16.3574750642 5.163158846 5701.63 2.59579e+07

5058.096 16.2392006164 4.793920731 3071.8 2.59527e+07

5059.098 16.454711035 7.005153196 124732 2.59476e+07

5060.1 17.1754927888 1.744913148 18.5933 2.59425e+07

5061.102 16.787938235 4.078535091 926.781 2.59374e+07

5062.104 16.8421716862 2.840726935 116.552 2.59322e+07

5063.106 17.0765084502 2.30278417 47.3355 2.59271e+07

5064.108 16.6923483197 5.382157339 8228.33 2.59220e+07

5065.11 16.7687321304 7.328375731 214344 2.59169e+07

5066.112 17.0478340518 4.577552508 2137.93 2.59118e+07

5067.114 16.9405333298 3.656044825 456.701 2.59066e+07

5068.116 16.8444494945 4.191554615 1119.94 2.59015e+07

5069.118 16.1514916174 7.218533492 178322 2.58964e+07

5070.12 16.7185321559 4.792052524 3062.2 2.58913e+07

5071.122 16.55341312 5.722414004 14549.1 2.58862e+07

5072.124 16.8613955392 4.355052803 1472.76 2.58811e+07

5073.126 16.8733031913 5.336012833 7616.29 2.58760e+07

5074.128 16.6776296178 5.291091921 7064.24 2.58709e+07

5075.13 16.9038198983 4.747758962 2843.23 2.58658e+07

5076.132 16.6677002097 2.966656415 143.922 2.58607e+07

5077.134 17.1284017252 3.347985041 272.603 2.58556e+07

5078.136 17.0496453997 2.928104273 134.922 2.58505e+07

5079.138 16.927323272 3.97989764 785.637 2.58454e+07

5080.14 16.7054545982 3.672733135 469.647 2.58403e+07

5081.142 17.0620113137 1.931214222 25.4029 2.58352e+07

5082.144 16.3893006851 5.368379759 8040.62 2.58301e+07

5083.146 16.7529390736 3.311047036 256.247 2.58250e+07

5084.148 16.8249154706 3.036049411 161.662 2.58199e+07

5085.15 16.6527794567 1.718836111 17.7986 2.58148e+07

5086.152 16.3738605177 4.225617131 1185.7 2.58097e+07

5087.154 16.7451285506 1.341847882 9.46548 2.58046e+07

5088.156 16.3906625943 1.443577914 11.224 2.57996e+07

5089.158 17.0610635458 0.9391904117 4.82197 2.57945e+07

5090.16 16.9893184189 1.779467143 19.7012 2.57894e+07

5091.162 16.8789583998 2.762178637 102.183 2.57843e+07

5092.164 16.60351566 2.497623316 65.6031 2.57793e+07

5093.166 16.4540349158 1.330127376 9.28146 2.57742e+07

5094.168 16.671950051 3.171798801 202.937 2.57691e+07

5095.17 16.7806011251 1.825718712 21.2883 2.57641e+07

5096.172 16.3910194261 3.454965317 326.102 2.57590e+07

5097.174 16.819850289 1.784190543 19.8577 2.57539e+07

5098.176 16.5713982566 1.228586832 7.82978 2.57489e+07

5099.178 16.5245525132 2.04650849 30.8146 2.57438e+07

5100.18 16.5903357796 2.577377575 74.9795 2.57388e+07

5101.182 16.4437663217 2.483124836 64.0291 2.57337e+07

5102.184 16.5180185858 2.877025858 123.858 2.57286e+07

5103.186 16.5986970467 2.161400126 37.3538 2.57236e+07

5104.188 16.6713052193 1.898718627 24.0572 2.57185e+07

5105.19 16.359332198 3.660528877 460.144 2.57135e+07

5106.192 16.364325947 2.68469094 89.7448 2.57085e+07

5107.194 16.4483905462 3.994282953 804.798 2.57034e+07

5108.196 16.3302722319 4.461216572 1759.39 2.56984e+07

5109.198 16.2296994541 5.97600499 22249.1 2.56933e+07

5110.2 16.3380260577 3.144570986 193.889 2.56883e+07

5111.202 16.2582228734 3.362448759 279.288 2.56833e+07

5112.204 16.4568117186 2.842443488 116.887 2.56782e+07

5113.206 16.4416298914 5.751728199 15281.3 2.56732e+07

5114.208 16.662845702 3.33256867 265.653 2.56682e+07

5115.21 16.5126415788 4.42494564 1655.68 2.56631e+07

5116.212 16.4809781912 3.623289891 432.318 2.56581e+07

5117.214 16.8769435828 3.789712323 571.307 2.56531e+07

5118.216 16.0328395601 7.125727261 152648 2.56481e+07

5119.218 16.2781026784 4.225973716 1186.4 2.56431e+07

5120.22 16.5500728035 2.987295847 148.985 2.56381e+07

5121.222 16.1792350323 7.177586483 166501 2.56331e+07

5122.224 16.4234245204 4.652579526 2424.22 2.56281e+07

5123.226 16.3266823735 3.578658278 401.177 2.56231e+07

5124.228 16.1934370143 4.678395264 2531.35 2.56181e+07

5125.23 16.5163741782 5.523940791 10434.1 2.56131e+07

5126.232 16.5641648352 3.652602892 454.075 2.56080e+07

5127.234 16.7178477136 3.138515961 191.933 2.56030e+07

5128.236 16.6955779447 2.638201 83.0213 2.55980e+07

5129.238 16.9532890322 1.377395241 10.0462 2.55930e+07

5130.24 16.4013231122 5.055526477 4761.03 2.55880e+07

5131.242 16.7888805507 3.90589367 694.044 2.55830e+07

5132.244 16.1987840168 6.024227221 24120.9 2.55781e+07

5133.246 16.2998642542 6.532394557 56502.2 2.55731e+07

5134.248 16.3620098965 5.573383929 11335 2.55681e+07

5135.25 16.2018719675 6.136178111 29096 2.55631e+07

5136.252 16.3873562696 4.459522945 1754.41 2.55581e+07

5137.254 16.5117526957 7.206798598 174851 2.55532e+07

5138.256 16.6147418427 6.111445567 27915.2 2.55482e+07

5139.258 16.9105891035 4.071418017 915.798 2.55432e+07

5140.26 16.7773729713 2.82273879 113.092 2.55382e+07

5141.262 16.6095540701 5.230775975 6385.4 2.55333e+07

5142.264 16.347220697 5.572957275 11326.9 2.55283e+07

5143.266 16.5451337884 2.792392038 107.487 2.55233e+07

5144.268 16.6450327787 3.245104228 229.45 2.55183e+07

5145.27 16.378472632 2.658833841 85.9407 2.55134e+07

5146.272 16.5071990991 4.906070231 3706.61 2.55084e+07

5147.274 16.9106952562 3.340474291 269.195 2.55035e+07

5148.276 16.2634562736 5.680388702 13560.1 2.54985e+07

5149.278 16.9133292024 5.877132858 18853.3 2.54935e+07

5150.28 17.1849554862 1.496408678 12.2625 2.54886e+07

5151.282 17.3005486336 0.8292416884 4.0109 2.54836e+07

5152.284 17.2007939453 2.290071027 46.3381 2.54787e+07

5153.286 17.3316144738 1.872361394 23.0182 2.54737e+07

5154.288 17.3003433097 1.834953354 21.6201 2.54688e+07

5155.29 17.1290356122 1.716211692 17.7206 2.54638e+07

5156.292 17.1846135388 3.356655798 276.591 2.54589e+07

5157.294 16.8073328317 4.050013009 883.544 2.54539e+07

5158.296 17.1465776294 2.586654218 76.1537 2.54490e+07

5159.298 16.9687171969 2.664404466 86.7464 2.54440e+07

5160.3 17.0183967326 3.205999028 214.902 2.54391e+07

5161.302 16.9430688124 3.388786603 291.885 2.54342e+07

5162.304 16.899970923 6.281274275 37100.9 2.54292e+07

5163.306 17.0750226354 2.42942394 58.5211 2.54243e+07

5164.308 17.1462388397 3.869554579 653.058 2.54194e+07

5165.31 17.1599080157 2.763066544 102.335 2.54144e+07

5166.312 17.3204197828 1.996374139 28.3325 2.54095e+07

5167.314 16.5722248568 3.943419367 739.07 2.54046e+07

5168.316 17.4106516732 2.032174223 30.0835 2.53997e+07

5169.318 17.2869434858 2.332994408 49.7924 2.53947e+07

5170.32 16.407962559 2.865941772 121.58 2.53898e+07

5171.322 16.6688619215 3.096674135 178.941 2.53849e+07

5172.324 16.3000662242 2.975184036 145.993 2.53800e+07

5173.326 17.0366463975 2.941619555 138.011 2.53751e+07

5174.328 16.8304054786 5.336848901 7626.97 2.53701e+07

5175.33 16.8335680908 3.334768883 266.634 2.53652e+07

5176.332 16.7668710393 4.961479202 4067.1 2.53603e+07

5177.334 17.1237719866 3.41859784 306.83 2.53554e+07

5178.336 16.9651708929 5.770873061 15779.3 2.53505e+07

5179.338 17.1215414546 1.931924459 25.4332 2.53456e+07

5180.34 17.122646134 4.747144847 2840.3 2.53407e+07

5181.342 17.3968270498 1.52544002 12.8736 2.53358e+07

5182.344 17.3145702607 3.166100789 201.009 2.53309e+07

5183.346 17.1584631975 1.98848943 27.9608 2.53260e+07

5184.348 17.3710409871 1.666068876 16.293 2.53211e+07

5185.35 17.0663993207 4.886439376 3586.71 2.53162e+07

5186.352 17.3761095035 2.042288316 30.5975 2.53113e+07

5187.354 17.1226900996 5.134605917 5435.35 2.53065e+07

5188.356 17.3250988397 3.884951053 670.119 2.53016e+07

5189.358 17.1725874273 4.279728048 1298.19 2.52967e+07

5190.36 16.6028704291 6.314383459 39216.7 2.52918e+07

5191.362 16.7902927758 4.416851441 1633.39 2.52869e+07

5192.364 16.9934311324 3.880503694 665.146 2.52821e+07

5193.366 16.8330433367 5.168074526 5748.77 2.52772e+07

5194.368 17.0412786108 4.898027759 3657.01 2.52723e+07

5195.37 16.7419242478 4.19741039 1130.98 2.52674e+07

5196.372 16.6188385005 1.839118818 21.7715 2.52626e+07

5197.374 16.365672702 2.877928877 124.046 2.52577e+07

5198.376 17.057529343 3.42922915 312.343 2.52528e+07

5199.378 17.1612911947 1.952346095 26.3182 2.52480e+07

5200.38 17.1831446827 2.305576443 47.5574 2.52431e+07

5201.382 16.9059454297 3.174841614 203.974 2.52382e+07

5202.384 16.8135101831 5.243386004 6521.71 2.52334e+07

5203.386 16.4037090316 5.047976889 4701.2 2.52285e+07

5204.388 16.6331756656 5.149326976 5571.05 2.52237e+07

5205.39 16.1971013691 4.53410819 1987.87 2.52188e+07

5206.392 16.3100445172 4.524856357 1957.31 2.52140e+07

5207.394 16.3997054368 2.853490878 119.071 2.52091e+07

5208.396 16.1804386133 4.658768453 2449.48 2.52043e+07

5209.398 16.3697424882 4.403823923 1598.13 2.51994e+07

5210.4 16.1480673943 6.273282675 36607.6 2.51946e+07

5211.402 16.5534529539 4.998172151 4324.91 2.51897e+07

5212.404 16.3150362041 3.762464312 545.818 2.51849e+07

5213.406 16.4920842907 2.67502492 88.3034 2.51800e+07

5214.408 16.2406429807 3.765122714 548.254 2.51752e+07

5215.41 15.9776677492 9.02290885 3.66284e+06 2.51711e+07

5216.412 16.1223421399 5.240695221 6492.38 2.51662e+07

5217.414 16.4471933369 5.401084299 8493.38 2.51614e+07

5218.416 16.3163315492 3.892396025 678.528 2.51566e+07

5219.418 16.2557415284 6.400695738 45316.8 2.51518e+07

5220.42 16.2139340019 6.756472383 82238.1 2.51470e+07

5221.422 16.4847471129 4.355211486 1473.15 2.51421e+07

5222.424 16.0548342003 7.576189517 324628 2.51374e+07

5223.426 16.1751777383 6.68452091 72900.6 2.51326e+07

5224.428 16.2471098486 7.165097122 163054 2.51278e+07

5225.43 16.4573789038 4.497890963 1870.86 2.51230e+07

5226.432 16.5816498101 5.044240366 4671.87 2.51181e+07

5227.434 16.3472993516 5.585464246 11566.7 2.51133e+07

5228.436 16.2974162585 5.524234449 10439.2 2.51085e+07

5229.438 16.1721597804 6.335516331 40629.7 2.51037e+07

5230.44 16.4219190442 7.900883964 559227 2.50990e+07

5231.442 16.3829180317 5.941787224 21009.8 2.50942e+07

5232.444 16.1857244364 6.598272996 63094.2 2.50894e+07

5233.446 16.4563767058 7.820082015 488437 2.50847e+07

5234.448 16.6176578138 3.88746923 672.952 2.50799e+07

5235.45 16.2638551748 6.958267746 115311 2.50751e+07

5236.452 16.6882934754 3.692546308 485.495 2.50703e+07

5237.454 16.2424342497 5.377579442 8165.48 2.50655e+07

5238.456 16.1017078747 6.743118723 80419 2.50608e+07

5239.458 16.3144066411 8.365187844 1.21717e+06 2.50562e+07

5240.46 16.1079967334 8.125659774 814900 2.50516e+07

5241.462 16.2912509629 5.459953945 9373.59 2.50468e+07

5242.464 16.1457868551 7.192124028 170605 2.50420e+07

5243.466 16.5657960016 6.350865985 41687.9 2.50373e+07

5244.468 16.6837340804 1.139247687 6.74153 2.50325e+07

5245.47 16.7419567017 3.62352429 432.488 2.50277e+07

5246.472 16.520623745 6.671974604 71384.6 2.50229e+07

5247.474 16.3139270226 7.883514805 543192 2.50183e+07

5248.476 16.0812831317 8.436250375 1.37103e+06 2.50137e+07

5249.478 16.171633964 6.864218354 98504.1 2.50090e+07

5250.48 16.2201905738 5.042687831 4659.73 2.50042e+07

5251.482 16.8634170067 5.502185487 10060.7 2.49994e+07

5252.484 16.549885765 4.95542795 4026.08 2.49947e+07

5253.486 16.0834776417 7.450076002 262811 2.49900e+07

5254.488 16.3397560293 3.556212766 386.374 2.49852e+07

5255.49 16.3006240634 6.250037622 35209.6 2.49804e+07

5256.492 16.5286533542 6.261154246 35871.4 2.49757e+07

5257.494 16.1354478798 7.292883748 201972 2.49710e+07

5258.496 16.1082155927 6.499124935 53439.6 2.49662e+07

5259.498 16.5272064466 5.9661711 21885.6 2.49615e+07

5260.5 16.2940968641 6.400388944 45293.5 2.49567e+07

5261.502 16.749897802 2.775461875 104.482 2.49520e+07

5262.504 16.2762612854 7.111648906 149091 2.49472e+07

5263.506 16.3773272252 9.515539034 8.35964e+06 2.49441e+07

5264.508 16.2283047322 6.950096041 113744 2.49394e+07

5265.51 16.1005807818 8.275454117 1.04731e+06 2.49348e+07

5266.512 16.3938073768 7.031764954 130418 2.49301e+07

5267.514 16.2104377669 6.665645873 70631.8 2.49254e+07

5268.516 16.3737981836 9.50190958 8.17096e+06 2.49222e+07

5269.518 16.2678348967 7.738389418 425971 2.49175e+07

5270.52 16.5066741605 4.226281922 1187.02 2.49128e+07

5271.522 16.2983322823 8.458183821 1.42234e+06 2.49083e+07

5272.524 16.5625442507 6.013100258 23675.5 2.49036e+07

5273.526 16.8843612674 3.047454913 164.781 2.48989e+07

5274.528 16.0314642475 10.33905218 3.32095e+07 2.49005e+07

5275.53 16.4442043613 6.713004487 76463.1 2.48957e+07

5276.532 16.464323602 11.47634171 2.2315e+08 2.49334e+07

5277.534 16.5961887977 5.526571503 10480.2 2.49286e+07

5278.536 16.4669705885 8.166654452 872823 2.49241e+07

5279.538 16.3914895125 7.026439526 129260 2.49194e+07

5280.54 16.0400876982 8.298212338 1.088e+06 2.49149e+07

5281.542 16.4443513732 7.461660077 267960 2.49102e+07

5282.544 16.5261392273 5.640689324 12687.7 2.49055e+07

5283.546 16.1694762299 10.37286657 3.51448e+07 2.49074e+07

5284.548 16.2333210878 6.268660192 36325.2 2.49027e+07

5285.55 16.4301920538 9.628482722 1.01007e+07 2.48999e+07

5286.552 16.1092876295 8.619453025 1.86346e+06 2.48955e+07

5287.554 16.3755491077 4.844111784 3341.22 2.48908e+07

5288.556 16.3762500248 10.56321999 4.83432e+07 2.48952e+07

5289.558 16.762484661 6.144541449 29506.5 2.48905e+07

5290.56 16.2668655186 9.632519986 1.01692e+07 2.48877e+07

5291.562 16.4545816499 5.512931141 10243.4 2.48830e+07

5292.564 16.4528094447 5.354856648 7860.53 2.48783e+07

5293.566 16.306334117 9.443233957 7.40608e+06 2.48750e+07

5294.568 16.5773980937 7.198593818 172464 2.48703e+07

5295.57 16.8900317156 7.007906732 125309 2.48657e+07

5296.572 16.8694185374 5.640857253 12691.3 2.48610e+07

5297.574 16.5679962075 7.47896644 275842 2.48563e+07

5298.576 16.3484838077 5.935848545 20801.8 2.48516e+07

5299.578 16.200908267 10.89474081 8.42372e+07 2.48628e+07

5300.58 16.6406792875 6.906916611 105807 2.48582e+07

5301.582 16.4529197457 4.427682293 1663.29 2.48535e+07

5302.584 16.4208470226 6.60148781 63434.8 2.48488e+07

5303.586 16.0699276094 10.06309907 2.09178e+07 2.48480e+07

5304.588 16.1115528612 8.666802399 2.01727e+06 2.48437e+07

5305.59 16.6979434953 6.550127175 58205.6 2.48390e+07

5306.592 16.2048745786 10.49293478 4.2974e+07 2.48425e+07

5307.594 15.9860079219 11.2543947 1.53864e+08 2.48668e+07

5308.596 16.299885077 6.579994781 61191.7 2.48621e+07

5309.598 16.2468132634 7.084775887 142528 2.48575e+07

5310.6 16.628246329 5.855153468 18171.8 2.48528e+07

5311.602 16.4730109741 10.87035519 8.08657e+07 2.48634e+07

5312.604 16.4277072605 7.827356107 494424 2.48588e+07

5313.606 16.2581283683 6.68915477 73468.7 2.48541e+07

5314.608 16.34671486 5.443675476 9121.45 2.48494e+07

5315.61 16.2118928674 8.007655767 668745 2.48449e+07

5316.612 16.2620518212 6.17767392 31190.3 2.48402e+07

5317.614 16.8471891425 5.574095998 11348.5 2.48355e+07

5318.616 16.6545067228 5.382094443 8227.47 2.48308e+07

5319.618 16.4214835659 7.297733916 203620 2.48262e+07

5320.62 16.055798936 8.842376752 2.707e+06 2.48220e+07

5321.622 16.3744118724 6.830557705 93103.8 2.48174e+07

5322.624 16.3579473467 4.420702128 1643.96 2.48127e+07

5323.626 16.3243148283 9.64816496 1.04392e+07 2.48100e+07

5324.628 16.5430553827 8.250454598 1.00436e+06 2.48055e+07

5325.63 16.8011193597 5.471893975 9562.95 2.48008e+07

5326.632 16.4215829703 8.08805795 765157 2.47963e+07

5327.634 16.1098678519 6.905891626 105626 2.47917e+07

5328.636 16.3156353409 6.376776082 43537 2.47870e+07

5329.638 16.1456480849 8.381231747 1.25033e+06 2.47826e+07

5330.64 16.1435233454 8.676416823 2.05002e+06 2.47783e+07

5331.642 15.9992956639 10.23417935 2.78593e+07 2.47789e+07

5332.644 16.2850126411 10.07007237 2.11636e+07 2.47782e+07

5333.646 16.4740180164 6.70845978 75883.2 2.47736e+07

5334.648 16.2940697213 8.057016847 726389 2.47691e+07

5335.65 16.2143393627 8.85610873 2.76999e+06 2.47649e+07

5336.652 16.4478174756 6.406144559 45732.3 2.47603e+07

5337.654 16.12675361 10.2917118 3.06778e+07 2.47614e+07

5338.656 16.347307457 7.793867262 467453 2.47569e+07

5339.658 16.0779014709 10.0274073 1.97039e+07 2.47559e+07

5340.66 16.2581988709 6.927799909 109574 2.47513e+07

5341.662 16.2657821995 10.58194067 4.98831e+07 2.47560e+07

5342.664 16.0581101076 8.422904708 1.34072e+06 2.47516e+07

5343.666 16.8360056248 3.629516716 436.851 2.47470e+07

5344.668 16.6791774674 8.618347857 1.86001e+06 2.47427e+07

5345.67 16.0734131372 10.59101368 5.0647e+07 2.47475e+07

5346.672 16.2628828439 7.543961388 307568 2.47430e+07

5347.674 16.4332322443 11.20378121 1.41357e+08 2.47648e+07

5348.676 16.5835128191 7.658402797 372557 2.47602e+07

5349.678 16.6643949401 7.678427565 385265 2.47557e+07

5350.68 16.0074659418 12.16629228 7.08775e+08 2.48837e+07

5351.682 16.3019263247 6.649840643 68786.4 2.48791e+07

5352.684 16.7287222579 5.808931279 16818 2.48744e+07

5353.686 16.1853940125 11.29712714 1.65282e+08 2.49007e+07

5354.688 16.9891546572 5.484788845 9771.75 2.48961e+07

5355.69 16.6422374397 3.750241392 534.756 2.48914e+07

5356.692 16.3667523749 6.678829599 72208.9 2.48868e+07

5357.694 16.700017118 6.796255448 87905 2.48821e+07

5358.696 17.0392393976 3.621608647 431.103 2.48775e+07

5359.698 16.520568438 10.17182391 2.50963e+07 2.48775e+07

5360.7 16.096332618 10.33220839 3.28309e+07 2.48790e+07

5361.702 16.111911152 11.0516076 1.09552e+08 2.48948e+07

5362.704 16.0728463812 10.57714952 4.94844e+07 2.48994e+07

5363.706 16.1335138091 7.966257538 623943 2.48949e+07

5364.708 16.2438483484 6.989888469 121583 2.48902e+07

5365.71 16.4886294645 5.31137963 7308.43 2.48856e+07

5366.712 16.1975601493 8.114975279 800445 2.48811e+07

5367.714 16.0863097887 10.31263367 3.17719e+07 2.48824e+07

5368.716 16.5101910098 7.986798964 645786 2.48779e+07

5369.718 16.0735729076 8.319131051 1.1268e+06 2.48734e+07

5370.72 16.3970987108 7.811497489 481463 2.48689e+07

5371.722 17.0083316448 1.905066108 24.3143 2.48643e+07

5372.724 16.6600085954 4.949985338 3989.55 2.48596e+07

5373.726 16.3037367088 8.652765141 1.97039e+06 2.48553e+07

5374.728 16.7251518913 7.494381255 283057 2.48508e+07

5375.73 16.2994116573 6.531204916 56389.7 2.48461e+07

5376.732 16.295036391 8.841553257 2.70327e+06 2.48420e+07

5377.734 16.772357962 5.542502694 10763.6 2.48374e+07

5378.736 16.534512041 5.963520521 21788.7 2.48328e+07

5379.738 16.967505923 9.075446024 3.99979e+06 2.48289e+07

5380.74 16.425293032 6.012879359 23666.7 2.48243e+07

5381.742 16.4184613759 6.659968203 69963.3 2.48197e+07

5382.744 16.7989299688 6.177519569 31182.2 2.48151e+07

5383.746 16.3272465771 4.86443981 3456.94 2.48104e+07

5384.748 16.2102282507 5.762395715 15556.8 2.48058e+07

5385.75 16.9354410879 4.257520828 1250.78 2.48012e+07

5386.752 16.36416798 8.643928083 1.94144e+06 2.47970e+07

5387.754 16.3252586324 5.698846385 13985.9 2.47924e+07

5388.756 16.4490967217 6.173634673 30980 2.47877e+07

5389.758 16.3748214678 4.491056672 1849.57 2.47831e+07

5390.76 16.492464584 8.094592611 773578 2.47787e+07

5391.762 16.1835440843 6.466663311 50611.4 2.47741e+07

5392.764 16.5753508208 7.074255722 140039 2.47695e+07

5393.766 16.305901984 6.345077577 41285.7 2.47649e+07

5394.768 16.5298634246 5.06907556 4870.31 2.47603e+07

5395.77 16.9624123225 4.102701708 965.067 2.47557e+07

5396.772 16.3351633529 7.919901623 577329 2.47512e+07

5397.774 16.1467671034 8.185871694 901376 2.47468e+07

5398.776 16.395765575 5.621718928 12290.9 2.47422e+07

5399.778 16.1319820193 10.2580129 2.8994e+07 2.47430e+07

5400.78 16.1562936486 6.725296346 78053.8 2.47384e+07

5401.782 16.3679602779 5.829604701 17410.6 2.47338e+07

5402.784 16.810466071 1.975850386 27.3751 2.47293e+07

5403.786 16.9243199625 5.094689541 5083.82 2.47247e+07

5404.788 16.4291249155 8.95614229 3.27528e+06 2.47207e+07

5405.79 16.5347804887 6.645965588 68341.4 2.47161e+07

5406.792 16.5302669919 7.50038853 285919 2.47116e+07

5407.794 16.6963999298 8.779535303 2.43654e+06 2.47075e+07

5408.796 16.2980927808 4.485451125 1832.28 2.47029e+07

5409.798 16.1079039777 8.699866258 2.13215e+06 2.46987e+07

5410.8 16.0100798717 10.30626073 3.14346e+07 2.47000e+07

5411.802 16.6055633018 6.603476749 63646.5 2.46954e+07

5412.804 16.3008228979 6.058482975 25545.4 2.46908e+07

5413.806 16.217038333 7.900036075 558434 2.46864e+07

5414.808 16.5394362355 6.418481004 46687.2 2.46818e+07

5415.81 16.4547664157 7.178248022 166686 2.46773e+07

5416.812 16.6770316614 6.838617664 94369.3 2.46727e+07

5417.814 16.2449966737 5.739448782 14970.2 2.46682e+07

5418.816 16.1999020588 8.314308521 1.11774e+06 2.46638e+07

5419.818 16.2288940981 11.99676513 5.33561e+08 2.47579e+07

5420.82 16.2621883081 6.145098911 29534 2.47533e+07

5421.822 16.5119125394 7.939201204 596297 2.47489e+07

5422.824 16.8430863791 8.98991621 3.46591e+06 2.47449e+07

5423.826 16.4384255017 11.16035626 1.3144e+08 2.47646e+07

5424.828 16.4313407335 6.697144336 74458.5 2.47601e+07

5425.83 16.3040552239 6.644256781 68146 2.47555e+07

5426.832 16.1079131048 9.247258299 5.33364e+06 2.47519e+07

5427.834 16.18370833 8.740592077 2.28267e+06 2.47478e+07

5428.836 16.3443312169 12.19273891 7.40879e+08 2.48799e+07

5429.838 17.0058360068 7.263472232 192263 2.48754e+07

5430.84 16.4472190029 11.98884375 5.26528e+08 2.49679e+07

5431.842 16.1632529872 10.12538723 2.32182e+07 2.49676e+07

5432.844 16.362792297 6.146335778 29595.3 2.49630e+07

5433.846 16.7311227951 5.844378322 17846.8 2.49584e+07

5434.848 16.6360576173 7.230887935 182051 2.49538e+07

5435.85 16.4565005069 9.019825855 3.64398e+06 2.49499e+07

5436.852 16.250089723 6.063058625 25741.9 2.49453e+07

5437.854 16.2733493608 6.684068194 72845.4 2.49407e+07

5438.856 16.3824828827 6.219963113 33479.8 2.49361e+07

5439.858 16.4142449338 6.462618141 50269.6 2.49316e+07

5440.86 16.2843530977 7.797453618 470270 2.49271e+07

5441.862 16.1013131738 9.59364865 9.52817e+06 2.49242e+07

5442.864 16.3349089885 4.481991626 1821.7 2.49196e+07

5443.866 16.6646056912 5.502690471 10069.2 2.49150e+07

5444.868 16.1362849537 7.176018958 166065 2.49105e+07

5445.87 16.2283480368 7.085224439 142635 2.49059e+07

5446.872 16.6295354385 7.436708523 256991 2.49014e+07

5447.874 16.880856028 4.652640158 2424.47 2.48968e+07

5448.876 16.5774990787 8.253267577 1.0091e+06 2.48924e+07

5449.878 16.2532684049 8.460856026 1.42872e+06 2.48881e+07

5450.88 16.2196632133 7.211614114 176267 2.48836e+07

5451.882 16.3755391334 4.305287888 1354.97 2.48790e+07

5452.884 16.5617883974 10.14513866 2.39992e+07 2.48788e+07

5453.886 16.6536180488 6.004426913 23334 2.48743e+07

5454.888 16.9085735975 5.422762544 8807.46 2.48697e+07

5455.89 16.3483827448 5.122542037 5326.62 2.48651e+07

5456.892 16.4287603944 7.002481849 124175 2.48606e+07

5457.894 16.886189478 6.818217849 91199.1 2.48561e+07

5458.896 16.7583807791 5.200875292 6073.46 2.48515e+07

5459.898 16.359964884 8.206836868 933593 2.48471e+07

5460.9 16.5810989384 9.256417412 5.4161e+06 2.48435e+07

5461.902 16.5223752804 4.527561263 1966.19 2.48390e+07

5462.904 16.3140430643 9.705565848 1.14928e+07 2.48365e+07

5463.906 16.6945593539 5.240909714 6494.71 2.48320e+07

5464.908 16.4228848989 5.601313599 11877.9 2.48274e+07

5465.91 17.1771402287 3.430759539 313.145 2.48229e+07

5466.912 16.7555757851 7.470060469 271757 2.48184e+07

5467.914 16.2996226676 5.654755416 12990.2 2.48138e+07

5468.916 16.4070925027 5.215610047 6225.23 2.48093e+07

5469.918 16.1784303029 8.990333534 3.46833e+06 2.48054e+07

5470.92 16.5220334824 5.860567274 18337.4 2.48008e+07

5471.922 16.7476102422 5.674958266 13437.3 2.47963e+07

5472.924 16.1076864828 6.563133247 59487.6 2.47918e+07

5473.926 16.755058543 8.290733003 1.07446e+06 2.47874e+07

5474.928 16.1524103792 8.664325484 2.00892e+06 2.47833e+07

5475.93 16.2128403991 9.164066709 4.63986e+06 2.47796e+07

5476.932 16.5169092276 4.165065935 1071.33 2.47751e+07

5477.934 16.646822344 3.456465556 326.923 2.47705e+07

5478.936 16.2862994899 6.195119405 32115.2 2.47660e+07

5479.938 16.682608166 4.147407066 1040.11 2.47615e+07

5480.94 16.7752114702 3.670537566 467.923 2.47569e+07

5481.942 16.3624631059 7.038451862 131887 2.47524e+07

5482.944 16.8131375744 5.363115398 7970.02 2.47479e+07

5483.946 16.9410554494 5.40931953 8611.35 2.47434e+07

5484.948 16.4050382477 10.20977028 2.67433e+07 2.47438e+07

5485.95 16.3001106031 6.236549977 34423.1 2.47393e+07

5486.952 16.5601536985 6.299566718 38255.3 2.47348e+07

5487.954 16.5929918356 4.009698596 825.85 2.47302e+07

5488.956 16.3802206847 6.22081313 33527.5 2.47257e+07

5489.958 16.1337188441 10.13191027 2.34733e+07 2.47255e+07

5490.96 16.3049555173 7.265456035 192903 2.47210e+07

5491.962 16.1278036334 7.512745514 291899 2.47166e+07

5492.964 16.4967594386 8.702059812 2.14e+06 2.47124e+07

5493.966 16.985783015 5.642386031 12723.8 2.47079e+07

5494.968 16.717221846 4.268063954 1273.07 2.47034e+07

5495.97 16.9607524674 6.648906315 68678.8 2.46990e+07

5496.972 16.3220906219 4.820852157 3213.54 2.46944e+07

5497.974 16.4712194737 9.705602794 1.14935e+07 2.46920e+07

5498.976 16.6157724012 13.46943665 6.28776e+09 2.58331e+07

5499.978 17.0793346009 5.641872 12712.9 2.58284e+07

5500.98 16.5455728615 12.88813644 2.37477e+09 2.62561e+07

5501.982 16.4548726089 5.960306567 21671.7 2.62514e+07

5502.984 16.1605223807 9.715628139 1.16881e+07 2.62487e+07

5503.986 16.486405001 7.528900139 299906 2.62440e+07

5504.988 16.2389851359 8.057321529 726760 2.62393e+07

5505.99 16.298765473 6.371408246 43147.3 2.62346e+07

5506.992 16.5218204143 6.200765298 32420.3 2.62298e+07

5507.994 16.2204318188 12.53544053 1.31538e+09 2.64643e+07

5508.996 16.4720729696 5.397506191 8442.63 2.64595e+07

5509.998 16.4227927729 5.42772705 8881.01 2.64547e+07

5511 16.1938582834 8.630858203 1.8994e+06 2.64502e+07

5512.002 16.3014250924 4.961335367 4066.12 2.64454e+07

5513.004 16.2755482291 9.076927351 4.00973e+06 2.64413e+07

5514.006 16.1753035311 9.769451608 1.27908e+07 2.64388e+07

5515.008 16.5547455827 6.449241745 49155.8 2.64340e+07

5516.01 16.8841945761 7.421258518 250426 2.64293e+07

5517.012 17.1223800455 3.750723358 535.188 2.64245e+07

5518.014 16.7689355254 9.862084998 1.49378e+07 2.64224e+07

5519.016 16.9128033517 6.684252487 72867.9 2.64176e+07

5520.018 16.8729683017 7.714301844 409126 2.64129e+07

5521.02 16.303265152 6.73676952 79568.3 2.64081e+07

5522.022 16.6582893691 8.0060565 666956 2.64035e+07

5523.024 16.2941359659 7.289246769 200746 2.63987e+07

5524.026 16.2844503456 6.046792056 25050 2.63939e+07

5525.028 16.2754932597 9.999375127 1.88001e+07 2.63925e+07

5526.03 16.2613156009 5.322713922 7448.51 2.63878e+07

5527.032 16.6183121693 5.90274503 19679.7 2.63830e+07

5528.034 16.8017734318 7.395805015 239973 2.63782e+07

5529.036 16.5867861302 4.180136772 1098.72 2.63735e+07

5530.038 16.5287356794 5.028227359 4548.22 2.63687e+07

5531.04 16.308810897 8.478535255 1.47166e+06 2.63642e+07

5532.042 16.4050001853 6.269050392 36349 2.63594e+07

5533.044 16.3035907874 7.400716375 241956 2.63547e+07

5534.046 16.1332396823 8.5036079 1.53478e+06 2.63502e+07

5535.048 16.7481824711 10.02153512 1.9511e+07 2.63490e+07

5536.05 16.7105231525 6.934046952 110727 2.63442e+07

5537.052 16.4195600036 4.128387312 1007.49 2.63394e+07

5538.054 16.4578345505 8.604553558 1.81753e+06 2.63350e+07

5539.056 16.5093935428 5.044873893 4676.83 2.63302e+07

5540.058 16.2297942957 13.72116849 9.58564e+09 2.80589e+07

5541.06 16.1579844881 6.818210875 91198 2.80538e+07

5542.062 16.579349765 7.784162597 459916 2.80488e+07

5543.064 16.2202572818 8.262535293 1.02489e+06 2.80439e+07

5544.066 16.4485739786 4.426626587 1660.35 2.80389e+07

5545.068 16.3603779718 6.315449031 39286.7 2.80338e+07

5546.07 16.3773260509 5.531488676 10566.8 2.80287e+07

5547.072 16.292668568 6.916774749 107569 2.80237e+07

5548.074 16.411796947 7.460974668 267653 2.80187e+07

5549.076 16.1077997215 5.8509635 18044.7 2.80136e+07

5550.078 16.2646548156 6.572035236 60381.3 2.80086e+07

5551.08 16.5512931271 6.366027888 42760.2 2.80035e+07

5552.082 16.1604505923 9.887741001 1.55937e+07 2.80013e+07

5553.084 16.6121070449 5.549117616 10883.5 2.79963e+07

5554.086 16.9878071883 2.669060017 87.4255 2.79912e+07

5555.088 16.7401588086 5.597407948 11800.4 2.79862e+07

5556.09 16.3487105839 9.3485206 6.31958e+06 2.79823e+07

5557.092 16.6487362862 6.730397891 78723.6 2.79772e+07

5558.094 16.0287764701 10.12884738 2.33532e+07 2.79764e+07

5559.096 16.0329665815 10.1254701 2.32214e+07 2.79755e+07

5560.098 16.5670642203 6.127924463 28696.5 2.79705e+07

5561.1 16.4715432933 6.570649876 60241.3 2.79655e+07

5562.102 16.1970824539 8.356069728 1.19872e+06 2.79607e+07

5563.104 16.1477466345 8.150912237 850109 2.79558e+07

5564.106 16.1071748866 7.879896323 539909 2.79508e+07

5565.108 16.2510645895 8.097508383 777365 2.79459e+07

5566.11 16.7327966397 4.391188869 1564.66 2.79409e+07

5567.112 16.2892272867 8.046623764 713853 2.79360e+07

5568.114 16.0154538504 9.164934712 4.64661e+06 2.79318e+07

5569.116 16.5990088935 7.52783189 299369 2.79269e+07

5570.118 16.4895346299 5.107563524 5194.64 2.79218e+07

5571.12 16.3330356586 6.745649007 80760.6 2.79168e+07

5572.122 16.1885734978 6.771240487 84297.8 2.79118e+07

5573.124 16.2280743803 9.375396005 6.61057e+06 2.79080e+07

5574.126 16.2108551309 10.12168794 2.30748e+07 2.79071e+07

5575.128 16.5697000362 5.256876958 6670.76 2.79021e+07

5576.13 16.2308872675 9.72920539 1.1957e+07 2.78992e+07

5577.132 16.4414385101 6.026488255 24212.4 2.78942e+07

5578.134 16.51642585 7.358194815 225322 2.78893e+07

5579.136 16.4867877183 5.308447294 7272.62 2.78843e+07

5580.138 16.7818345665 5.863146467 18416.8 2.78793e+07

5581.14 16.0403824612 9.092899753 4.11845e+06 2.78750e+07

5582.142 16.2137403821 9.691533396 1.12258e+07 2.78720e+07

5583.144 16.3774867476 4.189784488 1116.62 2.78670e+07

5584.146 16.2360294289 7.084524603 142468 2.78620e+07

5585.148 16.3473110969 4.569632591 2109.75 2.78570e+07

5586.15 16.476342427 5.807303835 16772.2 2.78520e+07

5587.152 16.5262846133 7.13286682 154485 2.78471e+07

5588.154 16.725695899 6.442799612 48628.2 2.78421e+07

5589.156 16.3760709177 5.808490408 16805.6 2.78371e+07

5590.158 16.5227951235 8.089295343 766744 2.78322e+07

5591.16 16.4480194597 8.139856518 834510 2.78274e+07

5592.162 16.456905099 4.060868936 899.758 2.78224e+07

5593.164 16.7421719921 8.227409355 966325 2.78176e+07

5594.166 16.5877400121 2.496437034 65.4729 2.78126e+07

5595.168 16.119968747 8.666216212 2.01529e+06 2.78080e+07

5596.17 16.4275160339 5.385507615 8274.64 2.78030e+07

5597.172 16.494908473 8.612481419 1.84182e+06 2.77984e+07

5598.174 16.6017546476 4.39736799 1580.94 2.77934e+07

5599.176 16.460527797 6.171622134 30875.7 2.77885e+07

5600.178 16.4034522886 6.676161323 71886.9 2.77835e+07

5601.18 16.0467946142 9.893446831 1.57435e+07 2.77813e+07

5602.182 16.4668595538 4.470514104 1787.01 2.77764e+07

5603.184 16.5632725247 2.709954491 93.624 2.77714e+07

5604.186 16.3704120289 4.793407859 3069.16 2.77664e+07

5605.188 16.5300935594 4.142783375 1032.08 2.77615e+07

5606.19 16.4794710708 6.368706144 42952.5 2.77565e+07

5607.192 16.5987982683 5.208547875 6152.02 2.77516e+07

5608.194 16.2014545708 6.992193869 122054 2.77466e+07

5609.196 16.3230881997 8.541790817 1.63615e+06 2.77420e+07

5610.198 16.1231324209 5.673200503 13397.8 2.77370e+07

5611.2 16.2849405575 7.416289032 248350 2.77321e+07

5612.202 16.5848975125 5.320603046 7422.22 2.77272e+07

5613.204 16.5902867592 3.974341985 778.36 2.77222e+07

5614.206 16.5442495159 7.317507061 210477 2.77173e+07

5615.208 16.5450633989 6.934494434 110810 2.77124e+07

5616.21 16.8565372501 4.76794045 2940.99 2.77074e+07

5617.212 16.801322594 10.712099 6.20353e+07 2.77136e+07

5618.214 16.5107411775 7.598676445 337089 2.77087e+07

5619.216 16.7150880738 7.911500293 569261 2.77038e+07

5620.218 16.1927061022 4.471927894 1791.25 2.76989e+07

5621.22 16.2781610866 9.659187973 1.06338e+07 2.76959e+07

5622.222 16.1275780152 8.966633865 3.33335e+06 2.76915e+07

5623.224 16.8201362755 4.360376049 1485.95 2.76866e+07

5624.226 16.9874503105 4.191426171 1119.7 2.76817e+07

5625.228 16.5232362154 8.578210334 1.73907e+06 2.76770e+07

5626.23 16.564752288 8.58044799 1.7456e+06 2.76724e+07

5627.232 16.9131859135 5.190500578 5968.83 2.76675e+07

5628.234 16.3707140479 8.75702756 2.34639e+06 2.76630e+07

5629.236 16.6067972767 6.930752757 110117 2.76581e+07

5630.238 16.0907371725 12.26586303 8.37418e+08 2.78022e+07

5631.24 16.3126709591 4.642800744 2384.84 2.77972e+07

5632.242 16.2569314961 10.97893223 9.69951e+07 2.78095e+07

5633.244 16.7146346598 6.575930488 60776.5 2.78046e+07

5634.246 16.1770184875 7.284693308 199220 2.77997e+07

5635.248 16.7278603866 7.094683836 144914 2.77948e+07

5636.25 16.9592547229 8.520596772 1.57909e+06 2.77901e+07

5637.252 16.6227312247 6.765478479 83488.1 2.77852e+07

5638.254 16.3034049057 9.768246636 1.27651e+07 2.77825e+07

5639.256 16.8805503116 3.799717362 580.962 2.77776e+07

5640.258 16.5524051315 6.327867132 40112.5 2.77726e+07

5641.26 16.2878956886 5.066613741 4850.27 2.77677e+07

5642.262 16.2601177643 8.889082816 2.92729e+06 2.77633e+07

5643.264 16.1677796957 7.752128566 435888 2.77585e+07

5644.266 16.0431793028 11.5998672 2.74446e+08 2.78022e+07

5645.268 16.5106928034 7.449590263 262597 2.77974e+07

5646.27 16.3084799973 12.12864499 6.65459e+08 2.79105e+07

5647.272 16.9489326642 4.856916028 3413.65 2.79055e+07

5648.274 16.5070760605 4.00280377 816.367 2.79006e+07

5649.276 16.4213492521 13.05055657 3.11729e+09 2.84485e+07

5650.278 16.4143413091 9.324114148 6.06643e+06 2.84445e+07

5651.28 16.2307253707 7.493635794 282703 2.84395e+07

5652.282 16.201492455 14.44606571 3.22817e+10 3.41561e+07

5653.284 16.0274810679 13.06537447 3.19563e+09 3.47164e+07

5654.286 16.207432933 13.27347197 4.52834e+09 3.55126e+07

5655.288 16.0592177748 11.05497799 1.10172e+08 3.55258e+07

5656.29 16.1329027265 9.324235894 6.06767e+06 3.55206e+07

5657.292 16.5965176307 7.003466024 124380 3.55143e+07

5658.294 16.0702888264 9.693392786 1.12608e+07 3.55100e+07

5659.296 16.4521145406 5.354774735 7859.45 3.55037e+07

5660.298 16.6836906748 9.405378507 6.95105e+06 3.54987e+07

5661.3 16.2278171475 7.049967308 134456 3.54924e+07

5662.302 16.0044919778 12.05344596 5.86702e+08 3.55899e+07

5663.304 16.2436808321 8.185791477 901255 3.55838e+07

5664.306 16.2895879803 7.316657289 210177 3.55775e+07

5665.308 16.4636160197 8.707773976 2.16058e+06 3.55716e+07

5666.31 16.9085181971 6.227061417 33880.3 3.55653e+07

5667.312 16.9880780207 4.894773554 3637.13 3.55591e+07

5668.314 16.9078949451 8.402258543 1.29515e+06 3.55530e+07

5669.316 16.9679640571 9.527752891 8.53243e+06 3.55482e+07

5670.318 16.9265150458 7.553346339 312441 3.55420e+07

5671.32 17.3632802894 3.369648615 282.676 3.55357e+07

5672.322 17.2561834753 2.614417358 79.7789 3.55294e+07

5673.324 17.3347825974 4.501398364 1881.89 3.55232e+07

5674.326 16.9919641507 6.795382937 87776.7 3.55169e+07

5675.328 16.8885143482 4.866830391 3470.81 3.55106e+07

5676.33 16.8203767107 5.393495618 8386.1 3.55044e+07

5677.332 16.7199969459 6.884990766 101992 3.54981e+07

5678.334 16.1338953018 13.57431906 7.49538e+09 3.68143e+07

5679.336 16.1665182726 9.131533712 4.39378e+06 3.68086e+07

5680.338 16.0995109235 12.0707524 6.03958e+08 3.69086e+07

5681.34 16.0432663396 12.4946904 1.22859e+09 3.71187e+07

5682.342 16.1714061725 7.911035495 568818 3.71123e+07

5683.344 17.1215377425 7.709400319 405781 3.71058e+07

5684.346 16.9322309233 10.32620585 3.25025e+07 3.71050e+07

5685.348 16.1738153706 13.26908132 4.49516e+09 3.78906e+07

5686.35 16.1535534089 11.00125117 1.0069e+08 3.79016e+07

5687.352 16.1719999485 8.507371301 1.54449e+06 3.78952e+07

5688.354 16.4746711306 6.867338444 99020.2 3.78886e+07

5689.356 16.3475999404 8.332776959 1.15285e+06 3.78821e+07

5690.358 16.8256096314 6.534495972 56701.4 3.78754e+07

5691.36 17.2655773371 4.88855206 3599.43 3.78688e+07

5692.362 16.9679457662 7.784995606 460558 3.78622e+07

5693.364 16.9825708097 7.524834535 297870 3.78556e+07

5694.366 16.8305706271 3.983248677 790.06 3.78489e+07

5695.368 16.5446216732 9.331514738 6.1421e+06 3.78433e+07

5696.37 16.8123611171 8.298304159 1.08817e+06 3.78369e+07

5697.372 17.1016426344 4.187335078 1112.05 3.78302e+07

5698.374 17.1393543494 6.414247399 46357.3 3.78236e+07

5699.376 16.8770873408 6.530952706 56365.9 3.78169e+07

5700.378 16.0473418955 13.59440431 7.75184e+09 3.91727e+07

5701.38 16.1597863226 13.30023261 4.73594e+09 3.99979e+07

5702.382 16.1966963183 10.21223567 2.68539e+07 3.99956e+07

5703.384 16.0525749969 11.36631565 1.85591e+08 4.00212e+07

5704.386 16.5278974722 7.527121622 299013 4.00142e+07

5705.388 16.276306364 10.91033038 8.64659e+07 4.00224e+07

5706.39 17.1273711484 8.1655282 871178 4.00155e+07

5707.392 16.9658958261 5.216964758 6239.37 4.00085e+07

5708.394 16.0579006355 12.81795987 2.11141e+09 4.03720e+07

5709.396 16.0614906381 12.93806522 2.58192e+09 4.08180e+07

5710.398 16.8665952892 8.35246871 1.19151e+06 4.08110e+07

5711.4 16.3491249558 8.99205566 3.47835e+06 4.08045e+07

5712.402 16.0618459998 11.18128731 1.3613e+08 4.08212e+07

5713.404 16.8116206618 9.97910008 1.81723e+07 4.08172e+07

5714.406 16.8746081281 9.356616484 6.40586e+06 4.08112e+07

5715.408 16.4128814579 8.162702487 867064 4.08042e+07

5716.41 16.6011406145 2.832759545 115.007 4.07971e+07

5717.412 16.5711983417 9.285958259 5.69084e+06 4.07909e+07

5718.414 16.2638815693 6.004984783 23355.8 4.07838e+07

5719.416 16.7283749067 8.449248267 1.40121e+06 4.07769e+07

5720.418 16.3231490108 12.24985729 8.15265e+08 4.09125e+07

5721.42 16.1688675654 9.299500772 5.82141e+06 4.09064e+07

5722.422 16.6641877131 10.85119874 7.83121e+07 4.09129e+07

5723.424 16.49620031 11.37652095 1.88791e+08 4.09388e+07

5724.426 16.3221863815 8.055908792 725042 4.09317e+07

5725.428 16.4917772632 10.12564237 2.32281e+07 4.09287e+07

5726.43 16.5532756411 5.741323514 15017.3 4.09215e+07

5727.432 16.5743658232 8.959017487 3.29109e+06 4.09149e+07

5728.434 16.97552638 8.597162341 1.79516e+06 4.09081e+07

5729.436 16.6985312529 7.96496052 622589 4.09010e+07

5730.438 16.8100893868 6.598826256 63152.7 4.08939e+07

5731.44 16.8860240137 9.720501398 1.17839e+07 4.08888e+07

5732.442 16.7448793797 6.643355815 68043.3 4.08817e+07

5733.444 16.5093556824 9.358037349 6.42113e+06 4.08756e+07

5734.446 16.7027969221 12.0132211 5.48473e+08 4.09643e+07

5735.448 16.6229625235 7.992357651 651827 4.09573e+07

5736.45 17.2090048976 3.317432631 259.003 4.09501e+07

5737.452 16.3071926285 10.79960029 7.18278e+07 4.09555e+07

5738.454 16.3221502696 7.671898033 381075 4.09484e+07

5739.456 16.6232058003 13.72733579 9.68518e+09 4.26318e+07

5740.458 16.612769242 5.416208424 8711.3 4.26244e+07

5741.46 16.0532602192 12.96447516 2.69871e+09 4.30879e+07

5742.462 16.7622266323 3.192360967 210.048 4.30803e+07

5743.464 16.1562428208 7.288755033 200580 4.30729e+07

5744.466 16.166031907 11.08443652 1.15744e+08 4.30855e+07

5745.468 16.4672519884 10.76529207 6.78164e+07 4.30899e+07

5746.47 16.2205897638 8.332367535 1.15206e+06 4.30825e+07

5747.472 16.301660403 7.912970449 570665 4.30751e+07

5748.474 16.4103185295 6.232336034 34181 4.30676e+07

5749.476 16.2127617083 11.17241473 1.34122e+08 4.30835e+07

5750.478 16.1548898219 13.19299193 3.95725e+09 4.37654e+07

5751.48 16.1369243145 11.00782291 1.01804e+08 4.37755e+07

5752.482 16.7778259513 5.002059371 4353.17 4.37679e+07

5753.484 16.7730006574 7.601898533 338913 4.37603e+07

5754.486 17.2175694326 6.120202288 28327.7 4.37527e+07

5755.488 16.6709917876 6.526528502 55949.7 4.37451e+07

5756.49 16.8833547419 7.085041919 142592 4.37375e+07

5757.492 16.99575211 9.354967035 6.38819e+06 4.37310e+07

5758.494 16.6012767018 4.288062142 1316.44 4.37234e+07

5759.496 16.8706757067 8.234794259 978352 4.37160e+07

5760.498 16.8854342502 8.026101684 689731 4.37085e+07

5761.5 16.3179562847 7.521200654 296063 4.37009e+07

5762.502 16.4606620664 14.59055622 4.11213e+10 5.08424e+07

5763.504 16.1027590147 11.33757258 1.76867e+08 5.08643e+07

5764.506 15.9839679207 13.56473688 7.37604e+09 5.21374e+07

5765.508 15.9819208722 13.95253935 1.41232e+10 5.45824e+07

5766.51 16.347802113 16.0527061 4.76129e+11 1.37292e+08

5767.512 16.5010103655 12.08977859 6.23516e+08 1.37376e+08

5768.514 16.3902420762 7.862364478 524284 1.37352e+08

5769.516 16.2347490382 12.51273066 1.26628e+09 1.37548e+08

5770.518 16.1443339307 12.07534483 6.08622e+08 1.37630e+08

5771.52 16.1118320053 12.22434081 7.81154e+08 1.37742e+08

5772.522 16.1230321594 6.962955528 116220 1.37718e+08

5773.524 16.4884151346 11.14275909 1.27623e+08 1.37716e+08

5774.526 16.4353652488 9.236052921 5.23447e+06 1.37693e+08

5775.528 16.2852138364 9.359837606 6.44052e+06 1.37670e+08

5776.53 16.3017159186 10.43172955 3.87865e+07 1.37653e+08

5777.532 16.8278181169 9.297371655 5.80069e+06 1.37630e+08

5778.534 16.8872782823 5.094688631 5083.81 1.37607e+08

5779.536 16.2287518392 8.256366517 1.01435e+06 1.37583e+08

5780.538 16.2138354035 9.70347218 1.14525e+07 1.37561e+08

5781.54 16.1210916876 11.27717829 1.5985e+08 1.37565e+08

5782.542 16.1080098739 12.69927338 1.73074e+09 1.37841e+08

5783.544 16.4322373227 7.997511073 657478 1.37817e+08

5784.546 16.2192458436 12.13351202 6.70907e+08 1.37909e+08

5785.548 16.8324116021 9.743132984 1.22392e+07 1.37888e+08

5786.55 16.2963634535 7.07359873 139885 1.37864e+08

5787.552 16.2111122013 9.601576766 9.65555e+06 1.37842e+08

5788.554 16.3177814147 6.188734892 31773.6 1.37818e+08

5789.556 16.197486967 8.096851275 776510 1.37794e+08

5790.558 16.1694954174 6.903266019 105162 1.37770e+08

5791.56 16.2776711135 10.34379291 3.34742e+07 1.37752e+08

5792.562 16.2436792427 7.812662298 482404 1.37729e+08

5793.564 16.1057234536 8.646080848 1.94846e+06 1.37705e+08

5794.566 16.0433240941 11.7325422 3.42746e+08 1.37740e+08

5795.568 16.3551597511 5.943318712 21063.7 1.37717e+08

5796.57 16.3748798955 7.742852013 429167 1.37693e+08

5797.572 16.3980711894 10.30576162 3.14083e+07 1.37675e+08

5798.574 16.2511329028 8.554088368 1.6702e+06 1.37651e+08

5799.576 16.1407628034 11.28581339 1.62179e+08 1.37655e+08

5800.578 16.0420361441 10.75676214 6.68544e+07 1.37643e+08

5801.58 16.3247619731 8.153712428 854105 1.37619e+08

5802.582 16.3115424478 13.39121319 5.51558e+09 1.38548e+08

5803.584 16.2609507515 5.946943617 21192 1.38524e+08

5804.586 16.7539439217 5.765275895 15632 1.38500e+08

5805.588 16.0189925186 9.457399715 7.58392e+06 1.38478e+08

5806.59 16.3659222325 6.975028533 118594 1.38454e+08

5807.592 16.2670919032 10.71326694 6.21568e+07 1.38441e+08

5808.594 16.5609126043 10.30040419 3.11277e+07 1.38422e+08

5809.596 16.3339483443 8.242650522 991312 1.38398e+08

5810.598 16.567857044 7.506818918 289016 1.38375e+08

5811.6 16.1989124421 9.796266409 1.33785e+07 1.38353e+08

5812.602 16.128213437 6.99595427 122825 1.38329e+08

5813.604 16.1188321903 9.562168996 9.03877e+06 1.38307e+08

5814.606 15.9926528331 11.2716635 1.5838e+08 1.38310e+08

5815.608 16.3571975116 7.508461518 289812 1.38287e+08

5816.61 16.2164504469 7.317651457 210528 1.38263e+08

5817.612 16.515989292 9.404990889 6.94654e+06 1.38240e+08

5818.614 16.6518802715 9.617094572 9.90981e+06 1.38218e+08

5819.616 16.9733033896 5.454743096 9292.13 1.38194e+08

5820.618 16.2822976706 7.907058675 565041 1.38171e+08

5821.62 16.2059221281 9.010769251 3.58911e+06 1.38147e+08

5822.622 17.0295504042 5.037344622 4618.21 1.38124e+08

5823.624 17.0036359547 4.444220497 1710.01 1.38100e+08

5824.626 16.1935098776 12.29433127 8.78318e+08 1.38227e+08

5825.628 16.7314455264 6.910539031 106451 1.38203e+08

5826.63 16.3639532614 5.938348686 20889.1 1.38180e+08

5827.632 17.1329060516 5.034367227 4595.24 1.38156e+08

5828.634 17.0433127993 5.961666409 21721.1 1.38132e+08

5829.636 16.8627183362 6.329470978 40220.4 1.38108e+08

5830.638 16.3725236964 6.622737124 65733.4 1.38085e+08

5831.64 16.2200168131 7.638401428 360282 1.38061e+08

5832.642 16.0708559752 10.38427827 3.5823e+07 1.38044e+08

5833.644 16.2345846936 7.090289605 143851 1.38020e+08

5834.646 16.1445471732 10.95171773 9.26728e+07 1.38012e+08

5835.648 16.1598748328 10.69697808 6.04838e+07 1.37999e+08

5836.65 16.1872363472 8.389436538 1.26763e+06 1.37975e+08

5837.652 16.0564364553 12.37513436 1.00562e+09 1.38124e+08

5838.654 16.3219048191 11.07926399 1.14746e+08 1.38120e+08

5839.656 16.3147522461 6.136162808 29095.2 1.38096e+08

5840.658 16.2924369604 5.775668286 15906.5 1.38073e+08

5841.66 16.3029800776 7.653777808 369682 1.38049e+08

5842.662 16.8758099715 4.733869881 2777.84 1.38026e+08

5843.664 16.5006769876 8.003960328 664619 1.38002e+08

5844.666 16.3759477682 8.704328459 2.14814e+06 1.37979e+08

5845.668 16.6601949287 6.480350425 51785.1 1.37955e+08

5846.67 16.6134550896 6.938227586 111505 1.37931e+08

5847.672 16.1566856213 7.521121777 296023 1.37908e+08

5848.674 16.889531744 3.141339098 192.843 1.37884e+08

5849.676 16.9532947204 6.677418162 72038.4 1.37861e+08

5850.678 17.2183039176 2.241204532 42.6963 1.37837e+08

5851.68 16.8152301428 11.01286275 1.02668e+08 1.37831e+08

5852.682 16.6937670081 11.6718388 3.09608e+08 1.37860e+08

5853.684 16.4666209028 12.02382069 5.58298e+08 1.37932e+08

5854.686 16.7436226139 13.15963262 3.74219e+09 1.38549e+08

5855.688 16.5621630521 4.034507932 860.893 1.38525e+08

5856.69 17.1406312733 5.16884395 5756.18 1.38502e+08

5857.692 16.7998443248 6.845213097 95417.6 1.38478e+08

5858.694 17.1043108503 8.921314961 3.08967e+06 1.38455e+08

5859.696 16.6181353834 8.606338615 1.82297e+06 1.38432e+08

5860.698 16.3715640575 6.366758589 42812.6 1.38408e+08

5861.7 16.485886399 9.91720862 1.63828e+07 1.38387e+08

5862.702 16.2088400063 8.405592918 1.3024e+06 1.38364e+08

5863.704 16.3929201391 9.110696803 4.24307e+06 1.38341e+08

5864.706 16.6819326131 7.869074044 530210 1.38317e+08

5865.708 16.4063761465 8.063961848 734888 1.38294e+08

5866.71 16.6073130907 6.597126402 62973.1 1.38270e+08

5867.712 16.0974768299 8.855909609 2.76906e+06 1.38247e+08

5868.714 16.3547292665 6.611578788 64516.2 1.38223e+08

5869.716 16.0342063923 11.65134298 2.99159e+08 1.38251e+08

5870.718 16.2792661768 6.834153502 93666.3 1.38227e+08

5871.72 16.6261937994 6.544144734 57625.3 1.38204e+08

5872.722 16.6383520425 6.686409236 73131.6 1.38180e+08

5873.724 16.4168278069 6.135031018 29040.1 1.38156e+08

5874.726 16.7294710646 12.61092959 1.49267e+09 1.38387e+08

5875.728 16.7027681017 5.525811344 10466.8 1.38364e+08

5876.73 16.6382846478 9.802309863 1.35146e+07 1.38343e+08

5877.732 16.2954385863 8.233610024 976414 1.38319e+08

5878.734 16.3221170326 12.1381268 6.76113e+08 1.38411e+08

5879.736 16.3494340956 7.915880275 573453 1.38387e+08

5880.738 16.2258255458 14.08441447 1.76144e+10 1.41365e+08

5881.74 16.0699445684 10.42082958 3.80848e+07 1.41347e+08

5882.742 16.16284358 14.50560555 3.56672e+10 1.47397e+08

5883.744 16.1733658151 10.1573183 2.44939e+07 1.47376e+08

5884.746 16.3984717971 13.50178291 6.63784e+09 1.48481e+08

5885.748 16.0421666496 11.93994445 4.8512e+08 1.48538e+08

5886.75 16.1356913773 14.5065117 3.57214e+10 1.54592e+08

5887.752 16.0988521612 10.85294327 7.85412e+07 1.54579e+08

5888.754 16.1158061371 11.43792188 2.09241e+08 1.54589e+08

5889.756 16.5367861382 10.69959684 6.07497e+07 1.54573e+08

5890.758 16.0816698312 11.14858448 1.28874e+08 1.54568e+08

5891.76 15.9439971902 12.73576588 1.83983e+09 1.54855e+08

5892.762 16.1397094102 8.353526234 1.19363e+06 1.54829e+08

5893.764 16.1602661259 8.895932838 2.96107e+06 1.54803e+08

5894.766 16.3399330666 10.61587981 5.28011e+07 1.54786e+08

5895.768 16.5800719718 8.235342702 979252 1.54759e+08

5896.77 16.5191458683 6.621855264 65636.3 1.54733e+08

5897.772 16.8295389745 8.53616825 1.62081e+06 1.54707e+08

5898.774 16.177228975 7.574406268 323660 1.54681e+08

5899.776 16.2115045662 6.976588408 118905 1.54655e+08

5900.778 16.3236594749 13.51269418 6.76027e+09 1.55776e+08

5901.78 16.1682193797 14.43267034 3.15654e+10 1.61108e+08

5902.782 16.0402677875 12.01748999 5.52409e+08 1.61174e+08

5903.784 16.0936056675 10.78127803 6.96569e+07 1.61159e+08

5904.786 16.5087355648 13.79889977 1.09186e+10 1.62984e+08

5905.788 16.7326270443 8.561292328 1.69048e+06 1.62957e+08

5906.79 16.5845130033 4.970893843 4131.75 1.62929e+08

5907.792 16.2013242996 14.38794413 2.9287e+10 1.67868e+08

5908.794 16.5107401327 6.35346724 41870 1.67839e+08

5909.796 16.583574974 7.030688781 130183 1.67811e+08

5910.798 16.7895379247 3.854694433 637.003 1.67782e+08

5911.8 16.979393521 5.60430107 11937.5 1.67754e+08

5912.802 17.207601717 5.575391036 11373.2 1.67726e+08

5913.804 16.8335434137 2.890902273 126.771 1.67697e+08

5914.806 16.8104341565 9.621472383 9.98275e+06 1.67670e+08

5915.808 16.9397229311 7.126795275 152922 1.67642e+08

5916.81 16.6984702312 4.827094383 3247.32 1.67614e+08

5917.812 16.1549902944 10.04236901 2.02039e+07 1.67589e+08

5918.814 16.2134994615 5.999478485 23141.4 1.67560e+08

5919.816 16.5362378229 8.769621522 2.39641e+06 1.67532e+08

5920.818 16.4736925279 8.643207019 1.9391e+06 1.67504e+08

5921.82 16.1913430613 7.116813384 150386 1.67476e+08

5922.822 16.3411221339 9.298558385 5.81223e+06 1.67449e+08

5923.824 16.2470720924 7.810031632 480283 1.67421e+08

5924.826 16.2367934543 7.52645334 298679 1.67392e+08

5925.828 16.305968549 8.390067331 1.26897e+06 1.67364e+08

5926.83 16.3630873114 8.709789949 2.16789e+06 1.67336e+08

5927.832 16.4608828056 7.617022263 347608 1.67308e+08

5928.834 16.4569882773 11.35026249 1.80667e+08 1.67310e+08

5929.836 16.272511293 9.972345239 1.79679e+07 1.67285e+08

5930.838 16.3282245803 6.778121529 85275.1 1.67257e+08

5931.84 16.4499242314 5.48300133 9742.54 1.67229e+08

5932.842 16.6108528494 12.518126 1.27777e+09 1.67416e+08

5933.844 17.0167456639 5.439382942 9056.1 1.67388e+08

5934.846 17.023687378 5.943389621 21066.2 1.67360e+08

5935.848 16.607628264 5.017972624 4470.76 1.67331e+08

5936.85 16.6673227354 6.895336727 103775 1.67303e+08

5937.852 16.6923660811 9.148048658 4.51703e+06 1.67276e+08

5938.854 16.8701497993 3.506040316 355.23 1.67247e+08

5939.856 16.7810775085 8.627297343 1.88811e+06 1.67220e+08

5940.858 16.6724934934 7.278203669 197066 1.67191e+08

5941.86 16.2115919233 7.418653247 249336 1.67163e+08

5942.862 16.137127086 12.59254903 1.44742e+09 1.67379e+08

5943.864 16.6271237397 4.72247286 2725.32 1.67351e+08

5944.866 16.1461779066 7.292919025 201984 1.67323e+08

5945.868 16.1391045915 9.606206257 9.73071e+06 1.67296e+08

5946.87 16.6820427797 5.93901877 20912.6 1.67268e+08

5947.872 16.3497371739 8.08013745 755072 1.67240e+08

5948.874 16.2048946774 8.850930521 2.74606e+06 1.67212e+08

5949.876 16.8342616489 10.33819299 3.31617e+07 1.67190e+08

5950.878 16.6607253449 6.06092682 25650.2 1.67161e+08

5951.88 16.1387084796 12.12979313 6.6674e+08 1.67246e+08

5952.882 16.4090696812 8.722920401 2.21609e+06 1.67218e+08

5953.884 16.214859009 9.976845136 1.81038e+07 1.67193e+08

5954.886 16.2852686016 7.672293599 381327 1.67165e+08

5955.888 16.3007959876 8.287469458 1.0686e+06 1.67137e+08

5956.89 16.5728058185 9.417820188 7.09743e+06 1.67110e+08

5957.892 16.9358295061 4.327965139 1407.43 1.67082e+08

5958.894 16.8035327221 3.607255788 420.862 1.67054e+08

5959.896 16.7013826842 12.83745556 2.18149e+09 1.67392e+08

5960.898 16.002371864 13.80252432 1.09851e+10 1.69210e+08

5961.9 16.4128624697 13.34256462 5.08395e+09 1.70036e+08

5962.902 16.7397665448 9.967474539 1.78219e+07 1.70011e+08

5963.904 16.3569177972 5.705899255 14152.1 1.69982e+08

5964.906 16.1986940372 12.92996655 2.54714e+09 1.70381e+08

5965.908 16.8520083506 8.174872172 884921 1.70353e+08

5966.91 16.9671179268 8.581134127 1.74761e+06 1.70325e+08

5967.912 17.0636919393 6.625549992 66043.8 1.70296e+08

5968.914 16.555113206 11.43137434 2.06959e+08 1.70302e+08

5969.916 17.0160755491 3.842091569 623.697 1.70274e+08

5970.918 16.8124173962 8.690142246 2.0977e+06 1.70245e+08

5971.92 16.604886107 7.107562052 148074 1.70217e+08

5972.922 17.0358459679 5.014484441 4444.72 1.70188e+08

5973.924 16.9079314962 8.146179176 843395 1.70160e+08

5974.926 16.0309342141 12.13003375 6.67009e+08 1.70243e+08

5975.928 16.9391648914 3.549715523 382.192 1.70215e+08

5976.93 16.5243042745 5.192433026 5988.18 1.70186e+08

5977.932 16.5886563122 9.451494382 7.50927e+06 1.70159e+08

5978.934 16.7445298793 8.824023592 2.62505e+06 1.70131e+08

5979.936 16.7865705175 7.682524246 387918 1.70102e+08

5980.938 16.7378207054 9.732793149 1.20291e+07 1.70076e+08

5981.94 16.3961916885 11.93595506 4.81889e+08 1.70128e+08

5982.942 16.144360088 12.31351678 9.07003e+08 1.70251e+08

5983.944 16.2372970836 10.09899404 2.22141e+07 1.70227e+08

5984.946 16.2827148868 9.270325318 5.54376e+06 1.70199e+08

5985.948 16.7602229113 12.26320918 8.33704e+08 1.70310e+08

5986.95 16.9679087545 7.97756101 635870 1.70282e+08

5987.952 16.5052555554 6.919851224 108125 1.70253e+08

5988.954 16.3677182046 6.414965128 46413 1.70225e+08

5989.956 16.9738191949 4.918030487 3781.62 1.70196e+08

5990.958 16.9943218577 5.89039603 19276.8 1.70168e+08

5991.96 17.2315843188 5.844981042 17864.8 1.70139e+08

5992.962 16.5303246981 12.40119253 1.05048e+09 1.70287e+08

5993.964 16.3044115602 8.746367697 2.30486e+06 1.70258e+08

5994.966 16.6200867299 5.828492188 17378.1 1.70230e+08

5995.968 16.8408699924 7.22630786 180659 1.70202e+08

5996.97 16.0544375269 10.40040121 3.68036e+07 1.70179e+08

5997.972 16.554485126 8.782269195 2.44772e+06 1.70151e+08

5998.974 17.1114559316 4.53414558 1988 1.70123e+08

5999.976 16.7879981152 9.340729764 6.23765e+06 1.70096e+08

6000.978 16.9572739561 7.340211223 218635 1.70067e+08

6001.98 16.8067901227 3.982919786 789.624 1.70039e+08

6002.982 16.7302171379 5.10842421 5202.14 1.70010e+08

6003.984 16.7778985726 9.289158965 5.72144e+06 1.69983e+08

6004.986 16.4492693121 5.72911997 14713.4 1.69955e+08

6005.988 17.0076795676 7.010197105 125791 1.69926e+08

6006.99 16.8884968311 4.954796789 4021.83 1.69898e+08

6007.992 16.6736681648 5.334381418 7595.51 1.69870e+08

6008.994 16.2821280749 9.121934415 4.3237e+06 1.69842e+08

6009.996 17.0647054004 2.638797884 83.1043 1.69814e+08

6010.998 17.0352765062 7.146324014 158007 1.69785e+08

6012 16.5725232176 5.68429737 13649.2 1.69757e+08

6013.002 16.7487587095 5.25950072 6700.14 1.69729e+08

6014.004 16.2662414322 9.677655723 1.09678e+07 1.69702e+08

6015.006 16.6394012045 4.966960529 4104.61 1.69674e+08

6016.008 16.0693017185 10.86157302 7.96848e+07 1.69659e+08

6017.01 16.8219015242 4.424038615 1653.17 1.69631e+08

6018.012 16.4353592984 8.11828845 804900 1.69603e+08

6019.014 16.3755447709 9.283143116 5.66407e+06 1.69576e+08

6020.016 16.5019642823 14.89919331 6.89586e+10 1.81023e+08

6021.018 17.0830197965 4.854840175 3401.8 1.80993e+08

6022.02 17.2821014326 3.2590671 234.88 1.80963e+08

6023.022 16.8789011026 8.053025518 721549 1.80933e+08

6024.024 16.8278166592 4.785402443 3028.28 1.80903e+08

6025.026 16.6409680141 14.59120702 4.11662e+10 1.87718e+08

6026.028 16.8248454936 9.162544638 4.62805e+06 1.87687e+08

6027.03 16.4842254735 8.425370725 1.34627e+06 1.87656e+08

6028.032 16.918585825 5.857471184 18242.5 1.87625e+08

6029.034 17.3856442338 2.890432785 126.671 1.87594e+08

6030.036 17.2137724546 5.653197562 12956.4 1.87563e+08

6031.038 16.8224532918 10.28802693 3.0489e+07 1.87537e+08

6032.04 16.8768891863 4.68758818 2570.63 1.87506e+08

6033.042 16.9860141612 4.647738305 2404.64 1.87475e+08

6034.044 17.4510830312 1.697567999 17.1757 1.87443e+08

6035.046 17.2783305163 2.843529736 117.1 1.87412e+08

6036.048 16.8670317571 11.15600526 1.30486e+08 1.87403e+08

6037.05 16.8042450339 6.754928951 82025.8 1.87372e+08

6038.052 16.4356228258 8.516871679 1.56926e+06 1.87341e+08

6039.054 16.8557444078 3.695547067 487.942 1.87310e+08

6040.056 16.72493848 9.776373788 1.294e+07 1.87281e+08

6041.058 16.5562032219 11.05257884 1.0973e+08 1.87268e+08

6042.06 16.2211847026 7.725297241 416731 1.87237e+08

6043.062 16.0827840863 9.579091781 9.29865e+06 1.87208e+08

6044.064 16.2983353555 10.00134317 1.88622e+07 1.87180e+08

6045.066 16.2887170025 9.216731592 5.06777e+06 1.87150e+08

6046.068 16.1294054596 14.29366164 2.50085e+10 1.91262e+08

6047.07 16.3210994736 6.52314151 55633.2 1.91231e+08

6048.072 16.1056267466 10.88245144 8.25209e+07 1.91213e+08

6049.074 16.0802230523 11.56844525 2.60374e+08 1.91224e+08

6050.076 16.2792551587 13.64432244 8.42788e+09 1.92588e+08

6051.078 16.2234229429 8.310135636 1.10995e+06 1.92556e+08

6052.08 16.0012663743 12.34733086 9.59858e+08 1.92683e+08

6053.082 16.1277657415 13.46067769 6.19618e+09 1.93677e+08

6054.084 16.258460557 9.965400339 1.77601e+07 1.93648e+08

6055.086 16.3028988473 9.447003396 7.45299e+06 1.93617e+08

6056.088 16.5803974886 8.028481332 692485 1.93585e+08

6057.09 17.0563487868 5.454228285 9284.12 1.93553e+08

6058.092 16.7153152457 7.77669004 454195 1.93521e+08

6059.094 16.0013169535 12.49163139 1.22231e+09 1.93691e+08

6060.096 16.2849568022 7.949110451 606277 1.93659e+08

6061.098 16.4574805977 8.95180439 3.25157e+06 1.93628e+08

6062.1 15.9557137144 12.80568757 2.06844e+09 1.93938e+08

6063.102 16.3085559972 9.161567512 4.62048e+06 1.93907e+08

6064.104 16.1295459218 9.820499429 1.39327e+07 1.93877e+08

6065.106 16.3316037958 6.728618897 78489.4 1.93845e+08

6066.108 16.7456008916 5.874935962 18784.1 1.93813e+08

6067.11 16.825672588 5.685007321 13665.4 1.93781e+08

6068.112 16.4852978185 11.67399345 3.10728e+08 1.93800e+08

6069.114 16.894158242 8.159915706 863026 1.93768e+08

6070.116 17.3328004735 1.204067763 7.51472 1.93736e+08

6071.118 17.5548235514 1.684015829 16.7902 1.93704e+08

6072.12 16.8186630995 4.315309243 1377.91 1.93672e+08

6073.122 17.0870963526 4.02742892 850.745 1.93640e+08

6074.124 16.5422863754 7.211256769 176162 1.93608e+08

6075.126 16.4326511233 5.37587339 8142.18 1.93577e+08

6076.128 17.2087371254 3.789204369 570.821 1.93545e+08

6077.13 16.9761130598 8.542911697 1.63923e+06 1.93513e+08

6078.132 16.9753182498 10.50319214 4.37187e+07 1.93488e+08

6079.134 16.7768448927 4.793068224 3067.41 1.93456e+08

6080.136 16.8967885704 9.385540921 6.72387e+06 1.93426e+08

6081.138 16.7156954294 10.98092595 9.73196e+07 1.93410e+08

6082.14 16.107049656 8.353682898 1.19394e+06 1.93378e+08

6083.142 16.2822482429 6.824713853 92196.9 1.93346e+08

6084.144 16.2260430789 7.587271871 330710 1.93315e+08

6085.146 16.1867110622 8.400069894 1.29041e+06 1.93283e+08

6086.148 16.1993049748 11.90624698 4.58496e+08 1.93327e+08

6087.15 16.6074870384 6.36200526 42473.1 1.93295e+08

6088.152 16.6218202493 8.520801763 1.57963e+06 1.93263e+08

6089.154 16.089692592 9.57703192 9.26662e+06 1.93233e+08

6090.156 16.8415174485 4.439995881 1697.95 1.93201e+08

6091.158 17.013706489 4.176817731 1092.63 1.93169e+08

6092.16 16.3574582318 7.287318705 200098 1.93138e+08

6093.162 16.5851890693 7.051737798 134855 1.93106e+08

6094.164 16.2051907751 14.13315053 1.91127e+10 1.96216e+08

6095.166 16.1063496599 10.6935687 6.01394e+07 1.96194e+08

6096.168 16.7044027045 6.054899067 25392.5 1.96162e+08

6097.17 16.4830139845 6.608616854 64196.9 1.96129e+08

6098.172 16.3969323874 6.646622403 68416.6 1.96097e+08

6099.174 16.7696139434 3.390319008 292.635 1.96065e+08

6100.176 17.0840591816 2.31677588 48.458 1.96033e+08

6101.178 16.6567741442 8.397902812 1.28573e+06 1.96001e+08

6102.18 16.8158030431 5.623930981 12336.5 1.95969e+08

6103.182 17.0211480615 5.432986604 8959.59 1.95936e+08

6104.184 16.8340493437 6.808251878 89689.3 1.95904e+08

6105.186 16.9717314878 6.574283465 60609.1 1.95872e+08

6106.188 16.9753016222 5.455869631 9309.68 1.95840e+08

6107.19 16.5335680868 4.963606146 4081.62 1.95808e+08

6108.192 16.2068878467 12.80250838 2.05746e+09 1.96113e+08

6109.194 17.3239404727 2.006155706 28.8006 1.96081e+08

6110.196 16.8870633478 7.003580614 124404 1.96049e+08

6111.198 16.5466879866 9.363662365 6.48192e+06 1.96018e+08

6112.2 16.8753031516 2.534394236 69.7709 1.95986e+08

6113.202 16.797621085 6.003321179 23290.8 1.95954e+08

6114.204 16.5309405686 4.536042098 1994.32 1.95922e+08

6115.206 16.4510695349 4.597884331 2211.99 1.95889e+08

6116.208 16.9799791641 4.935847469 3896.18 1.95857e+08

6117.21 16.5437769653 7.412790058 246899 1.95825e+08

6118.212 17.1355833366 2.120485581 34.8796 1.95793e+08

6119.214 16.5303525506 4.106038194 970.475 1.95761e+08

6120.216 16.3198023076 11.2423582 1.50793e+08 1.95754e+08

6121.218 16.2045762783 12.77655628 1.96994e+09 1.96044e+08

6122.22 16.3250653345 11.85180561 4.18535e+08 1.96081e+08

6123.222 16.4502818841 7.361933154 226737 1.96049e+08

6124.224 16.4657691048 6.81313849 90426.5 1.96016e+08

6125.226 16.4911131485 9.478005019 7.85025e+06 1.95986e+08

6126.228 16.2734858715 5.865226171 18481 1.95954e+08

6127.23 16.6203349437 9.31521445 5.97667e+06 1.95923e+08

6128.232 16.8394005692 10.48129302 4.21441e+07 1.95897e+08

6129.234 17.2341825671 5.428206134 8888.14 1.95865e+08

6130.236 16.8252314953 5.809772976 16841.7 1.95833e+08

6131.238 16.5028388456 5.188186155 5945.73 1.95801e+08

6132.24 16.7313479125 9.86260118 1.49507e+07 1.95772e+08

6133.242 17.0923596766 4.988868109 4258.03 1.95740e+08

6134.244 16.1765532522 8.143773138 840003 1.95708e+08

6135.246 17.0194244756 8.66189557 2.00076e+06 1.95676e+08

6136.248 16.8261220023 7.083575567 142242 1.95645e+08

6137.25 16.4785663115 9.655795937 1.05735e+07 1.95614e+08

6138.252 17.028445152 7.989383797 648588 1.95582e+08

6139.254 16.9692763979 5.263872104 6749.38 1.95551e+08

6140.256 17.3604890333 3.565719287 392.576 1.95519e+08

6141.258 16.747828693 9.826397748 1.4071e+07 1.95489e+08

6142.26 16.8652016451 7.807247259 478048 1.95457e+08

6143.262 16.9311318084 5.675833787 13457.1 1.95425e+08

6144.264 16.77097191 8.683921388 2.07596e+06 1.95394e+08

6145.266 17.1876489506 3.880825028 665.504 1.95362e+08

6146.268 16.733817528 8.027267216 691079 1.95330e+08

6147.27 17.1143166595 3.260651302 235.504 1.95298e+08

6148.272 17.2022301255 3.541980153 377.271 1.95267e+08

6149.274 16.4524155303 4.431049178 1672.7 1.95235e+08

6150.276 16.198878458 6.616657611 65067.4 1.95203e+08

6151.278 16.5114245054 3.026501033 159.097 1.95171e+08

6152.28 16.0435747998 8.835816713 2.67742e+06 1.95140e+08

6153.282 17.0332778985 3.386214201 290.63 1.95108e+08

6154.284 16.8217977327 9.63709315 1.02474e+07 1.95078e+08

6155.286 16.4799221901 10.06917292 2.11317e+07 1.95050e+08

6156.288 16.2290637761 7.424275353 251695 1.95018e+08

6157.29 16.4019283358 5.579491312 11451.6 1.94986e+08

6158.292 16.7140788063 3.627948831 435.705 1.94955e+08

6159.294 16.2933518203 6.994482871 122523 1.94923e+08

6160.296 16.1571651141 7.63522428 358370 1.94891e+08

6161.298 16.4101898395 8.399511716 1.2892e+06 1.94860e+08

6162.3 16.6135481262 11.89069206 4.46704e+08 1.94901e+08

6163.302 16.7774549526 5.763781104 15593 1.94869e+08

6164.304 17.0259906129 4.556533515 2063.97 1.94837e+08

6165.306 16.8703557043 6.675632158 71823.2 1.94806e+08

6166.308 16.9403232289 4.632086183 2342.42 1.94774e+08

6167.31 16.8204308508 3.40489898 299.87 1.94742e+08

6168.312 16.6934699102 7.436678458 256979 1.94711e+08

6169.314 16.1145446771 8.954812804 3.26799e+06 1.94680e+08

6170.316 16.3765938797 8.836043141 2.67843e+06 1.94649e+08

6171.318 16.2822173034 6.850559786 96276 1.94617e+08

6172.32 16.6727756567 6.668182697 70932.6 1.94585e+08

6173.322 16.6386898684 5.146717384 5546.75 1.94554e+08

6174.324 16.4620774289 5.930288046 20609 1.94522e+08

6175.326 16.5187290588 8.736014102 2.26524e+06 1.94491e+08

6176.328 16.4568237688 6.125744253 28591.9 1.94460e+08

6177.33 17.0777701944 1.992093233 28.1301 1.94428e+08

6178.332 16.6328523254 5.403617675 8529.5 1.94396e+08

6179.334 16.8087331761 4.746480627 2837.15 1.94365e+08

6180.336 16.5528711868 3.811316834 592.36 1.94333e+08

6181.338 16.1503566107 8.684911613 2.0794e+06 1.94302e+08

6182.34 16.6423217831 4.946265373 3964.76 1.94271e+08

6183.342 16.6310670144 6.212440237 33060.6 1.94239e+08

6184.344 16.5367110879 8.436904006 1.37253e+06 1.94208e+08

6185.346 16.385928311 7.15250049 159650 1.94177e+08

6186.348 16.8151091905 5.744475438 15096.8 1.94145e+08

6187.35 16.1486459955 9.078697829 4.02163e+06 1.94114e+08

6188.352 16.3620985456 5.307929298 7266.31 1.94083e+08

6189.354 16.9076575176 3.337365023 267.796 1.94052e+08

6190.356 16.7670743563 4.126489818 1004.3 1.94020e+08

6191.358 16.7668055696 4.658202012 2447.16 1.93989e+08

6192.36 17.034551907 3.904030618 691.882 1.93957e+08

6193.362 16.8918003768 6.021125903 23995.9 1.93926e+08

6194.364 16.4685974349 7.030545741 130152 1.93895e+08

6195.366 16.5429598993 4.04308669 873.353 1.93863e+08

6196.368 16.6008518132 8.162904164 867357 1.93832e+08

6197.37 16.8641011385 4.949565257 3986.74 1.93801e+08

6198.372 16.8864902166 6.922594441 108623 1.93769e+08

6199.374 17.0696052254 3.963963795 764.946 1.93738e+08

6200.376 17.1058701416 3.524937719 366.654 1.93707e+08

6201.378 16.6120715133 8.644124557 1.94208e+06 1.93676e+08

6202.38 17.0984834783 3.794974292 576.365 1.93645e+08

6203.382 16.7905781197 8.028941187 693019 1.93613e+08

6204.384 16.3434512364 8.755407796 2.34003e+06 1.93583e+08

6205.386 16.7964509343 9.650935948 1.04878e+07 1.93553e+08

6206.388 16.6621003257 4.434467472 1682.3 1.93522e+08

6207.39 16.6944580254 6.965210495 116660 1.93491e+08

6208.392 16.3047702719 4.492475976 1853.97 1.93459e+08

6209.394 16.9721416688 2.89396813 127.424 1.93428e+08

6210.396 16.3213234774 9.249879495 5.35711e+06 1.93398e+08

6211.398 16.5520803335 9.056170806 3.87271e+06 1.93367e+08

6212.4 16.661426348 6.5559628 58777.4 1.93336e+08

6213.402 16.3980683114 6.220734413 33523.1 1.93305e+08

6214.404 16.3425496058 3.981994615 788.402 1.93274e+08

6215.406 16.8195147573 4.433368125 1679.21 1.93243e+08

6216.408 16.6434810984 5.96609909 21883 1.93211e+08

6217.41 16.4872326991 9.19147617 4.85785e+06 1.93181e+08

6218.412 16.4943207158 8.910391781 3.03366e+06 1.93150e+08

6219.414 16.5736987746 8.578697472 1.74049e+06 1.93120e+08

6220.416 17.0569288372 5.297797191 7144.03 1.93088e+08

6221.418 16.5834153204 9.620273174 9.96272e+06 1.93059e+08

6222.42 16.6822098408 6.036420723 24618.6 1.93028e+08

6223.422 16.0153542806 11.70026615 3.24708e+08 1.93049e+08

6224.424 16.7160680298 8.052097948 720428 1.93018e+08

6225.426 16.4667568962 13.50087246 6.62772e+09 1.94054e+08

6226.428 16.2385585653 7.125714613 152645 1.94022e+08

6227.43 17.1771668428 5.094284626 5080.37 1.93991e+08

6228.432 16.8376719583 10.09385772 2.20238e+07 1.93964e+08

6229.434 16.609788999 6.716697065 76937.5 1.93932e+08

6230.436 16.8246891314 6.934535673 110817 1.93901e+08

6231.438 16.5061868024 11.51731048 2.39001e+08 1.93908e+08

6232.44 16.3797391539 9.140737135 4.46204e+06 1.93878e+08

6233.442 16.4789848681 5.070993075 4885.98 1.93847e+08

6234.444 16.2170220023 5.123515768 5335.32 1.93816e+08

6235.446 16.3306366823 5.277960035 6910.55 1.93785e+08

6236.448 16.1887981218 7.621350663 350138 1.93754e+08

6237.45 16.1226844128 7.20733216 175007 1.93722e+08

6238.452 16.3136171049 7.018435566 127538 1.93691e+08

6239.454 16.3257030891 6.056879836 25476.9 1.93660e+08

6240.456 16.2506016889 4.388847802 1558.54 1.93629e+08

6241.458 16.1492292193 9.343635502 6.26808e+06 1.93599e+08

6242.46 16.8476366956 4.541299238 2011.96 1.93568e+08

6243.462 16.5704417651 11.0180588 1.03565e+08 1.93554e+08

6244.464 16.4229557553 4.137357187 1022.75 1.93523e+08

6245.466 16.4327622125 6.426393017 47310 1.93491e+08

6246.468 16.7873731988 8.224210367 961161 1.93461e+08

6247.47 17.0767904132 4.378382625 1531.46 1.93430e+08

6248.472 16.9036319063 4.134111814 1017.2 1.93399e+08

6249.474 16.8028032013 4.848017412 3363.15 1.93368e+08

6250.476 16.9774753973 4.453432935 1736.6 1.93337e+08

6251.478 16.1179089874 7.71458862 409323 1.93306e+08

6252.48 16.2152321823 9.362972648 6.47443e+06 1.93276e+08

6253.482 16.1146288949 9.694453429 1.12808e+07 1.93247e+08

6254.484 16.4761212399 4.199549281 1135.04 1.93216e+08

6255.486 16.2394625213 10.49547374 4.31571e+07 1.93192e+08

6256.488 16.4992670591 7.458989145 266764 1.93161e+08

6257.49 16.3799679762 11.12348129 1.23567e+08 1.93150e+08

6258.492 16.5052116985 5.674754027 13432.7 1.93119e+08

6259.494 16.6670564615 9.551720798 8.88196e+06 1.93089e+08

6260.496 16.2687683777 6.651505739 68978.5 1.93058e+08

6261.498 16.3987231059 9.973143315 1.79919e+07 1.93030e+08

6262.5 16.217461739 7.524929989 297918 1.92999e+08

6263.502 16.0967440144 10.51592881 4.46614e+07 1.92976e+08

6264.504 16.1156058734 11.89830388 4.52436e+08 1.93017e+08

6265.506 16.6342092156 6.691406636 73746.3 1.92986e+08

6266.508 16.0836205794 11.02780413 1.05269e+08 1.92972e+08

6267.51 16.9058853865 9.133452441 4.40793e+06 1.92942e+08

6268.512 16.558117419 8.092813867 771276 1.92911e+08

6269.514 16.65651213 6.419340368 46754.4 1.92881e+08

6270.516 16.5850703585 10.63691864 5.46951e+07 1.92859e+08

6271.518 16.8798092958 5.325860328 7487.87 1.92828e+08

6272.52 16.157532 5.316162494 7367.21 1.92797e+08

6273.522 16.07527682 7.714852905 409504 1.92766e+08

6274.524 16.4366523161 5.063400764 4824.24 1.92735e+08

6275.526 16.1312776875 11.62548424 2.86478e+08 1.92750e+08

6276.528 16.424953835 7.973741691 631815 1.92720e+08

6277.53 16.0352770929 9.768031622 1.27605e+07 1.92691e+08

6278.532 16.2343623904 9.92682727 1.66488e+07 1.92663e+08

6279.534 16.5420008513 5.153766764 5612.63 1.92632e+08

6280.536 16.4056669301 5.446909546 9171 1.92601e+08

6281.538 16.1516394152 8.768238386 2.39087e+06 1.92571e+08

6282.54 16.5230351331 8.203443126 928300 1.92541e+08

6283.542 16.1680861817 12.09512247 6.29123e+08 1.92610e+08

6284.544 16.4396924324 5.708972041 14225.2 1.92579e+08

6285.546 17.0466715864 1.794324868 20.1977 1.92549e+08

6286.548 16.2049544894 8.82483636 2.62862e+06 1.92519e+08

6287.55 16.2864147514 9.827998202 1.41088e+07 1.92490e+08

6288.552 16.3116980959 8.231397822 972802 1.92460e+08

6289.554 16.1405741079 7.677888055 384917 1.92429e+08

6290.556 16.1393430791 8.990978668 3.47208e+06 1.92399e+08

6291.558 16.8928957451 7.295840055 202975 1.92368e+08

6292.56 16.1618869592 5.207936926 6145.73 1.92338e+08

6293.562 16.497295339 5.098221551 5113.99 1.92307e+08

6294.564 16.1087985273 11.42196858 2.03724e+08 1.92309e+08

6295.566 16.3304651108 9.512373436 8.31543e+06 1.92280e+08

6296.568 16.4602549591 10.38180785 3.56751e+07 1.92255e+08

6297.57 16.0522490152 10.7899343 7.06742e+07 1.92235e+08

6298.572 16.4440279528 5.520434226 10373 1.92205e+08

6299.574 16.3952802161 9.037002045 3.75034e+06 1.92175e+08

6300.576 16.640059324 9.790410404 1.32479e+07 1.92146e+08

6301.578 16.2356008955 8.243720024 993090 1.92116e+08

6302.58 16.1812130082 5.679882625 13548.6 1.92085e+08

6303.582 16.3012346483 5.58086529 11477.9 1.92055e+08

6304.584 16.1263972598 10.41291968 3.75835e+07 1.92030e+08

6305.586 16.377714036 4.908342824 3720.75 1.92000e+08

6306.588 16.1548218684 8.456962344 1.41943e+06 1.91970e+08

6307.59 16.1426372258 7.193995219 171141 1.91939e+08

6308.592 16.7711453669 5.252730635 6624.59 1.91909e+08

6309.594 16.237047749 5.731469728 14771.5 1.91878e+08

6310.596 16.3612043914 7.135912919 155275 1.91848e+08

6311.598 16.7184050441 2.50955653 66.9277 1.91817e+08

6312.6 16.1062381339 10.73934838 6.49325e+07 1.91797e+08

6313.602 16.1989671012 9.002475534 3.5396e+06 1.91767e+08

6314.604 16.2993352726 5.705109352 14133.4 1.91737e+08

6315.606 16.6694161966 8.734009813 2.25764e+06 1.91707e+08

6316.608 16.3992898862 7.940456105 597552 1.91676e+08

6317.61 15.9997190648 11.65867813 3.02858e+08 1.91694e+08

6318.612 16.1727250674 12.54599631 1.33884e+09 1.91876e+08

6319.614 16.2283584029 6.471381671 51013 1.91846e+08

6320.616 16.1604431272 9.091825288 4.11105e+06 1.91816e+08

6321.618 16.4113498149 7.829693532 496364 1.91785e+08

6322.62 16.3456265481 8.643961494 1.94155e+06 1.91755e+08

6323.622 16.1108944685 10.55037957 4.73145e+07 1.91733e+08

6324.624 17.0574730884 8.119879032 807047 1.91702e+08

6325.626 16.7159445144 5.094172894 5079.42 1.91672e+08

6326.628 16.5013188035 12.69112963 1.70729e+09 1.91912e+08

6327.63 16.0786388241 10.37298318 3.51516e+07 1.91887e+08

6328.632 16.2068909491 12.103833 6.38369e+08 1.91958e+08

6329.634 16.6064298497 7.853315772 516398 1.91927e+08

6330.636 16.3923579083 9.36213919 6.4654e+06 1.91898e+08

6331.638 16.1603943232 10.71166417 6.19901e+07 1.91878e+08

6332.64 16.3092171171 7.231277229 182169 1.91847e+08

6333.642 16.4657383639 9.230040682 5.18202e+06 1.91818e+08

6334.644 16.1265577179 10.48973008 4.27439e+07 1.91794e+08

6335.646 16.558610453 5.55938396 11072.3 1.91764e+08

6336.648 16.2120043622 11.02078392 1.04039e+08 1.91750e+08

6337.65 16.1949162194 4.513518607 1920.48 1.91720e+08

6338.652 16.2984601089 8.348481908 1.18358e+06 1.91690e+08

6339.654 16.42225857 10.18084749 2.54785e+07 1.91663e+08

6340.656 16.4528855697 8.663745191 2.00697e+06 1.91633e+08

6341.658 16.1435378971 9.452310191 7.51954e+06 1.91604e+08

6342.66 16.2059125449 9.493051649 8.05061e+06 1.91575e+08

6343.662 16.3033180452 11.42739396 2.05584e+08 1.91577e+08

6344.664 16.0840983565 8.113179074 798041 1.91547e+08

6345.666 16.715288406 9.432334062 7.27209e+06 1.91518e+08

6346.668 16.6187762999 4.727661299 2749.1 1.91488e+08

6347.67 16.1719235436 7.600576468 338163 1.91458e+08

6348.672 16.1844015215 7.31849892 210827 1.91428e+08

6349.674 16.2150944697 6.662625279 70275.3 1.91397e+08

6350.676 16.2759612149 9.1302643 4.38445e+06 1.91368e+08

6351.678 15.983856246 12.01050862 5.45987e+08 1.91424e+08

6352.68 16.6876704932 8.8923153 2.94318e+06 1.91394e+08

6353.682 16.5285565059 7.811187996 481214 1.91364e+08

6354.684 16.7018811387 4.376240546 1525.97 1.91334e+08

6355.686 16.6506606452 7.5691841 320841 1.91304e+08

6356.688 16.445456282 7.979459499 637895 1.91274e+08

6357.69 16.2275066276 7.119841455 151151 1.91244e+08

6358.692 16.1395014226 11.14374088 1.27833e+08 1.91234e+08

6359.694 16.1535249967 14.69757153 4.91945e+10 1.98953e+08

6360.696 16.2066154285 9.839435085 1.43817e+07 1.98924e+08

6361.698 16.1281012687 10.34321458 3.34418e+07 1.98898e+08

6362.7 16.3450901204 5.474520711 9605.12 1.98867e+08

6363.702 16.151783023 6.869717578 99415.6 1.98835e+08

6364.704 16.0439248643 9.66611406 1.07578e+07 1.98806e+08

6365.706 16.1963344579 4.911061019 3737.73 1.98774e+08

6366.708 16.1651186891 7.787436319 462445 1.98743e+08

6367.71 16.7789561207 3.177070772 204.737 1.98712e+08

6368.712 16.549770158 4.070676411 914.661 1.98681e+08

6369.714 16.6729446043 6.901788892 104902 1.98649e+08

6370.716 16.8485021142 3.30662281 254.355 1.98618e+08

6371.718 16.1171406109 11.26430842 1.56441e+08 1.98612e+08

6372.72 16.0863012801 12.60396599 1.47536e+09 1.98812e+08

6373.722 16.6930319027 5.581979479 11499.4 1.98781e+08

6374.724 16.816241397 8.926194779 3.11503e+06 1.98750e+08

6375.726 17.0579710495 4.240888497 1216.42 1.98719e+08

6376.728 16.5878753584 4.845898261 3351.23 1.98688e+08

6377.73 16.0876244922 12.51164554 1.26398e+09 1.98855e+08

6378.732 16.7632820455 7.077770392 140866 1.98824e+08

6379.734 16.6968841277 10.03709056 2.00261e+07 1.98796e+08

6380.736 17.0013966197 5.292735216 7083.71 1.98765e+08

6381.738 16.538142447 7.270264833 194463 1.98734e+08

6382.74 16.36139855 8.872962939 2.8493e+06 1.98703e+08

6383.742 16.4547136992 6.992807385 122179 1.98672e+08

6384.744 16.5965184642 2.862195707 120.819 1.98640e+08

6385.746 16.1899969882 6.311276559 39013.1 1.98609e+08

6386.748 16.3472594282 3.644881038 448.24 1.98578e+08

6387.75 16.1777077766 12.46312646 1.16532e+09 1.98730e+08

6388.752 16.3376742366 8.765061981 2.37818e+06 1.98699e+08

6389.754 16.5221334396 6.331172507 40335.2 1.98668e+08

6390.756 16.3232782897 3.572489222 397.053 1.98637e+08

6391.758 16.1236640819 7.284577983 199182 1.98606e+08

6392.76 16.6146574849 9.58241486 9.35055e+06 1.98576e+08

6393.762 16.4039778074 9.338257746 6.21187e+06 1.98546e+08

6394.764 16.2579090087 9.030858853 3.71195e+06 1.98515e+08

6395.766 16.4434767171 6.376071864 43485.7 1.98484e+08

6396.768 16.167622117 8.675793797 2.04788e+06 1.98453e+08

6397.77 16.5915949287 15.87914542 3.56013e+11 2.54171e+08

6398.772 16.3156633886 8.260536379 1.02146e+06 2.54132e+08

6399.774 16.1255665311 8.964875856 3.32354e+06 2.54092e+08

6400.776 16.2792007681 10.05606074 2.06727e+07 2.54056e+08

6401.778 16.0525009467 10.76064283 6.72903e+07 2.54027e+08

6402.78 16.09695224 11.65360885 3.00297e+08 2.54034e+08

6403.782 16.4006603626 8.38735582 1.26322e+06 2.53994e+08

6404.784 16.0444666853 12.41378755 1.07288e+09 2.54122e+08

6405.786 16.795901783 11.38761096 1.9233e+08 2.54113e+08

6406.788 16.2233999358 10.01668895 1.93533e+07 2.54076e+08

6407.79 16.3764860558 4.404993267 1601.26 2.54036e+08

6408.792 16.1871644385 12.87418744 2.31993e+09 2.54359e+08

6409.794 16.0452492981 8.800704772 2.52449e+06 2.54320e+08

6410.796 16.1867422279 11.52131329 2.40609e+08 2.54318e+08

6411.798 16.6185809696 7.150870693 159215 2.54278e+08

6412.8 16.2752675542 10.61794079 5.29837e+07 2.54247e+08

6413.802 16.7164141327 7.529022422 299967 2.54207e+08

6414.804 16.1331624096 8.114186991 799389 2.54167e+08

6415.806 16.1795650649 10.80948934 7.30275e+07 2.54139e+08

6416.808 16.4914046775 6.743719749 80500 2.54099e+08

6417.81 16.0157461316 12.85331935 2.24024e+09 2.54409e+08

6418.812 16.3473911448 8.572902145 1.72368e+06 2.54370e+08

6419.814 15.9707119415 11.80925825 3.89745e+08 2.54391e+08

6420.816 16.0795553721 9.427426392 7.21256e+06 2.54353e+08

6421.818 16.107571167 11.65625442 3.01631e+08 2.54360e+08

6422.82 16.4846501289 7.481513392 277021 2.54320e+08

6423.822 16.1780946048 8.737849664 2.27221e+06 2.54281e+08

6424.824 16.4891909503 12.71914028 1.7893e+09 2.54520e+08

6425.826 16.2138003899 12.07454408 6.07806e+08 2.54575e+08

6426.828 16.4827997109 5.066920084 4852.76 2.54536e+08

6427.83 16.0800635085 10.42299821 3.82234e+07 2.54502e+08

6428.832 16.6665953124 4.633660034 2348.6 2.54462e+08

6429.834 16.7902662262 13.76518583 1.03191e+10 2.56031e+08

6430.836 16.4902704435 7.382410565 234649 2.55991e+08

6431.838 16.7656788721 11.04867606 1.09015e+08 2.55968e+08

6432.84 16.1362832856 11.274565 1.59152e+08 2.55953e+08

6433.842 16.4462811259 8.956601742 3.2778e+06 2.55913e+08

6434.844 16.0556120328 9.892355112 1.57147e+07 2.55876e+08

6435.846 16.2118096819 11.40139788 1.96824e+08 2.55867e+08

6436.848 16.1687221865 7.93783345 594933 2.55827e+08

6437.85 16.0762556762 10.97856735 9.69359e+07 2.55802e+08

6438.852 16.5741049261 9.237605612 5.2481e+06 2.55763e+08

6439.854 16.3513899863 7.702001059 400783 2.55724e+08

6440.856 16.2050150396 5.746387402 15145.2 2.55684e+08

6441.858 16.3068955901 6.769648125 84073.3 2.55644e+08

6442.86 16.0849572039 14.45234786 3.26231e+10 2.60677e+08

6443.862 16.2862134306 10.02483518 1.96192e+07 2.60640e+08

6444.864 16.0037787773 14.53002977 3.71566e+10 2.66375e+08

6445.866 16.2452216415 10.03104523 1.98243e+07 2.66337e+08

6446.868 16.2966254422 10.643983 5.53461e+07 2.66304e+08

6447.87 16.1425264791 10.64577187 5.55122e+07 2.66271e+08

6448.872 16.1675371354 11.80572692 3.87446e+08 2.66290e+08

6449.874 16.0479435707 15.06137996 9.04843e+10 2.80303e+08

6450.876 16.0133719515 11.94073463 4.85763e+08 2.80335e+08

6451.878 16.3262219229 11.31357677 1.69899e+08 2.80318e+08

6452.88 16.4657871002 8.571970402 1.72099e+06 2.80275e+08

6453.882 16.5282064318 6.228789099 33978.5 2.80231e+08

6454.884 16.2740910575 10.98245759 9.75696e+07 2.80203e+08

6455.886 16.4310670913 6.927160915 109457 2.80160e+08

6456.888 16.5392863521 11.27763015 1.59971e+08 2.80141e+08

6457.89 16.1266629424 7.912430793 570149 2.80098e+08

6458.892 16.7876144675 4.330334635 1413.03 2.80054e+08

6459.894 16.3449930079 9.202854709 4.95133e+06 2.80011e+08

6460.896 16.3417998018 8.208981792 936953 2.79968e+08

6461.898 16.3753319599 9.013039099 3.60279e+06 2.79925e+08

6462.9 16.0667368075 12.89827347 2.41544e+09 2.80256e+08

6463.902 16.1589241927 5.9277613 20521.9 2.80213e+08

6464.904 16.4703630102 7.21524487 177342 2.80170e+08

6465.906 16.0409960989 10.57803017 4.95575e+07 2.80134e+08

6466.908 16.1479613619 10.10398776 2.24007e+07 2.80094e+08

6467.91 16.1700255095 9.875309075 1.52724e+07 2.80053e+08

6468.912 16.1260379771 13.35028428 5.15012e+09 2.80807e+08

6469.914 16.0756014622 13.98331923 1.48705e+10 2.83066e+08

6470.916 16.1725222044 11.89548188 4.50303e+08 2.83092e+08

6471.918 16.2643524006 6.158928128 30226.1 2.83048e+08

6472.92 16.3266019968 6.018430774 23887.8 2.83005e+08

6473.922 16.035616825 12.90710361 2.45143e+09 2.83340e+08

6474.924 16.0270626315 11.62488733 2.86192e+08 2.83341e+08

6475.926 16.4890507484 12.70832387 1.75718e+09 2.83569e+08

6476.928 16.5126825334 12.296567 8.81614e+08 2.83661e+08

6477.93 16.0780506394 11.59685254 2.73063e+08 2.83659e+08

6478.932 16.1859666654 8.510071666 1.55149e+06 2.83616e+08

6479.934 16.0192740972 10.86276709 7.98444e+07 2.83584e+08

6480.936 16.1938024511 10.01079491 1.91632e+07 2.83543e+08

6481.938 16.5166638501 7.536245226 303618 2.83500e+08

6482.94 16.2737467508 7.767966592 447606 2.83456e+08

6483.942 16.2062125503 11.61786543 2.82845e+08 2.83456e+08

6484.944 16.7639081869 6.316871056 39380.4 2.83412e+08

6485.946 16.4063622882 9.226477693 5.15118e+06 2.83369e+08

6486.948 16.1497173547 11.34003837 1.77599e+08 2.83353e+08

6487.95 16.1039393307 12.02537803 5.59756e+08 2.83395e+08

6488.952 16.3444684691 7.254907261 189524 2.83352e+08

6489.954 16.002045546 15.64977743 2.42443e+11 3.20734e+08

6490.956 16.1509881669 9.911631533 1.62304e+07 3.20687e+08

6491.958 16.2631869974 8.088877222 766207 3.20637e+08

6492.96 16.5278430254 3.726915196 514.265 3.20588e+08

6493.962 16.1497208676 10.20831786 2.66783e+07 3.20542e+08

6494.964 16.1074670327 8.698317321 2.12662e+06 3.20493e+08

6495.966 16.8737478187 6.750230621 81382.8 3.20444e+08

6496.968 16.1401432102 6.755797189 82145.2 3.20394e+08

6497.97 16.0414322028 7.964314554 621916 3.20345e+08

6498.972 16.5510126937 7.485076281 278679 3.20296e+08

6499.974 16.294544207 8.210062541 938651 3.20247e+08

6500.976 16.4491035524 9.487252526 7.97279e+06 3.20198e+08

6501.978 16.3479048039 8.555596526 1.67443e+06 3.20149e+08

6502.98 16.8760048244 7.111466914 149045 3.20100e+08

6503.982 16.826165317 5.44358019 9120 3.20051e+08

6504.984 16.1194326225 11.30200465 1.66637e+08 3.20027e+08

6505.986 16.3374948101 9.365698075 6.50406e+06 3.19979e+08

6506.988 16.3456867429 11.33819455 1.77051e+08 3.19957e+08

6507.99 16.3283493383 14.45993744 3.30405e+10 3.24994e+08

6508.992 16.5349229946 9.790913503 1.3259e+07 3.24946e+08

6509.994 16.4454203545 8.923308137 3.10001e+06 3.24896e+08

6510.996 16.1911745435 7.693533364 395138 3.24846e+08

6511.998 16.10511163 7.287115539 200030 3.24796e+08

6513 16.2960872012 10.53715872 4.62782e+07 3.24754e+08

6514.002 16.5941192669 7.518923781 294936 3.24704e+08

6515.004 15.9273984274 13.84174181 1.1731e+10 3.26458e+08

6516.006 16.1504361979 8.161542045 865381 3.26408e+08

6517.008 16.2457972128 8.194306552 914202 3.26358e+08

6518.01 16.150368417 11.07200079 1.13358e+08 3.26325e+08

6519.012 16.2202387592 8.947621498 3.22886e+06 3.26275e+08

6520.014 16.0573764684 14.28488116 2.46434e+10 3.30012e+08

6521.016 16.0319610124 12.49884673 1.23717e+09 3.30151e+08

6522.018 16.0706221122 10.8777252 8.18702e+07 3.30113e+08

6523.02 16.2913405549 10.18096614 2.54836e+07 3.30066e+08

6524.022 15.9763816494 12.41845174 1.0813e+09 3.30182e+08

6525.024 16.1249921122 11.45808778 2.1643e+08 3.30164e+08

6526.026 16.5130716152 11.12505866 1.23894e+08 3.30132e+08

6527.028 16.0349789306 10.32430015 3.23989e+07 3.30087e+08

6528.03 16.3586711922 9.454659598 7.54919e+06 3.30037e+08

6529.032 16.0779036643 10.29207956 3.06967e+07 3.29991e+08

6530.034 16.1869040714 8.611553261 1.83896e+06 3.29941e+08

6531.036 16.1665006435 7.942768082 599871 3.29890e+08

6532.038 16.6827341936 5.440349168 9070.77 3.29840e+08

6533.04 16.1992730658 9.201891983 4.94335e+06 3.29790e+08

6534.042 16.6025890897 10.41161356 3.75014e+07 3.29745e+08

6535.044 16.7395926399 7.41176438 246475 3.29695e+08

6536.046 16.2963291985 10.49201575 4.29079e+07 3.29651e+08

6537.048 16.0018579881 10.28514074 3.03419e+07 3.29605e+08

6538.05 16.1420123792 8.041720053 708013 3.29554e+08

6539.052 16.2571693444 10.60807949 5.21157e+07 3.29512e+08

6540.054 16.0423466122 10.42033371 3.80532e+07 3.29467e+08

6541.056 16.1899463971 7.805237533 476441 3.29417e+08

6542.058 16.0514346339 11.5855149 2.67926e+08 3.29407e+08

6543.06 16.1558751978 12.72019774 1.79248e+09 3.29632e+08

6544.062 15.9761712972 14.73253607 5.21617e+10 3.37567e+08

6545.064 16.0103529655 12.65810108 1.6154e+09 3.37762e+08

6546.066 16.151623566 10.3701245 3.49837e+07 3.37716e+08

6547.068 16.357091 8.523099833 1.58572e+06 3.37664e+08

6548.07 16.4791162858 10.10399875 2.24011e+07 3.37616e+08

6549.072 16.6701773576 8.25312919 1.00887e+06 3.37565e+08

6550.074 16.3850436682 8.025206414 688697 3.37513e+08

6551.076 15.9900167332 12.48426973 1.20733e+09 3.37646e+08

6552.078 16.3035309331 7.925172851 582449 3.37595e+08

6553.08 16.1542325224 10.52684209 4.54854e+07 3.37550e+08

6554.082 16.0618586723 9.867731291 1.50797e+07 3.37501e+08

6555.084 16.8070519535 8.189134688 906316 3.37449e+08

6556.086 16.6074599914 12.52763385 1.29829e+09 3.37596e+08

6557.088 16.2951626929 10.05061557 2.0485e+07 3.37548e+08

6558.09 16.5542935188 6.818370399 91222.4 3.37496e+08

6559.092 16.1723219007 5.72649335 14648.8 3.37445e+08

6560.094 16.5499712301 9.053964995 3.85843e+06 3.37394e+08

6561.096 16.3088924715 12.42468853 1.09265e+09 3.37509e+08

6562.098 16.4171933996 17.45392662 4.97804e+12 1.09746e+09

6563.1 16.0494260841 10.73532558 6.44964e+07 1.09731e+09

6564.102 16.6769769443 8.066313033 737788 1.09714e+09

6565.104 16.3486988811 8.433745429 1.36529e+06 1.09697e+09

6566.106 16.450706076 8.730868881 2.2458e+06 1.09680e+09

6567.108 16.6768568606 4.81888043 3202.95 1.09664e+09

6568.11 15.9948222662 9.562870427 9.04939e+06 1.09647e+09

6569.112 16.4201188614 5.638413123 12639.4 1.09630e+09

6570.114 16.0357565543 11.81935642 3.96393e+08 1.09620e+09

6571.116 16.0632315697 9.517478492 8.38685e+06 1.09603e+09

6572.118 16.4321766404 6.823701332 92040.6 1.09586e+09

6573.12 16.2459224338 3.498209951 350.601 1.09570e+09

6574.122 16.1359529848 8.937379078 3.17394e+06 1.09553e+09

6575.124 16.0785833219 8.97542922 3.38282e+06 1.09536e+09

6576.126 16.1063528285 13.39468843 5.54778e+09 1.09604e+09

6577.128 16.0488974828 12.49600395 1.23129e+09 1.09606e+09

6578.13 16.1972641618 12.44054735 1.12207e+09 1.09607e+09

6579.132 16.2034355061 10.66003762 5.68547e+07 1.09591e+09

6580.134 16.0983644815 7.454574896 264799 1.09574e+09

6581.136 16.6051834658 7.892287879 551233 1.09558e+09

6582.138 16.3855875562 10.82514297 7.49677e+07 1.09542e+09

6583.14 16.3319325341 14.8544923 6.39839e+10 1.10499e+09

6584.142 16.3171354686 8.864365386 2.80856e+06 1.10482e+09

6585.144 15.9481262097 14.58777599 4.09303e+10 1.11088e+09

6586.146 16.0153578896 13.46733997 6.26571e+09 1.11167e+09

6587.148 16.005673468 15.61852617 2.30078e+11 1.14649e+09

6588.15 16.0538621181 11.26755337 1.57293e+08 1.14634e+09

6589.152 16.6814818152 15.10621973 9.75422e+10 1.16100e+09

6590.154 16.4030002713 13.95504711 1.41827e+10 1.16298e+09

6591.156 17.0844226246 8.152597982 852512 1.16280e+09

6592.158 16.5605359936 9.846394693 1.45503e+07 1.16262e+09

6593.16 16.4488281771 12.9108419 2.46683e+09 1.16282e+09

6594.162 16.5410336442 8.126329626 815815 1.16265e+09

6595.164 15.9858963917 10.28979175 3.05792e+07 1.16247e+09

6596.166 16.005933601 15.29609646 1.34067e+11 1.18266e+09

6597.168 16.0036055364 13.84696649 1.18341e+10 1.18428e+09

6598.17 16.245937425 13.46548712 6.2463e+09 1.18505e+09

6599.172 15.9466175779 14.80481295 5.8875e+10 1.19380e+09

6600.174 15.9680449615 14.47604362 3.3944e+10 1.19878e+09

6601.176 16.2194435998 14.51427512 3.61889e+10 1.20409e+09

6602.178 16.0546888702 11.71467219 3.32638e+08 1.20395e+09

6603.18 16.1398540534 7.51336956 292204 1.20377e+09

6604.182 16.467017116 6.578483573 61037 1.20359e+09

6605.184 16.0050953163 10.8445513 7.74449e+07 1.20342e+09

6606.186 16.6482972145 6.152725695 29913.7 1.20323e+09

6607.188 16.269834306 6.377624592 43598.9 1.20305e+09

6608.19 16.2390927859 8.687902704 2.08985e+06 1.20287e+09

6609.192 16.0851770946 7.560022868 315955 1.20269e+09

6610.194 16.2725396768 5.885086086 19106.2 1.20251e+09

6611.196 16.149838179 6.826388398 92455.8 1.20232e+09

6612.198 16.2745396433 12.40830314 1.06307e+09 1.20230e+09

6613.2 16.0463828557 12.95013443 2.63465e+09 1.20252e+09

6614.202 16.056899825 10.91095584 8.65565e+07 1.20235e+09

6615.204 16.039092282 11.10221863 1.19244e+08 1.20219e+09

6616.206 16.4468879244 9.232890405 5.20681e+06 1.20201e+09

6617.208 16.2124468478 11.64175602 2.94394e+08 1.20187e+09

6618.21 16.5236328613 10.08853715 2.18284e+07 1.20169e+09

6619.212 16.2665437335 11.66577822 3.06481e+08 1.20155e+09

6620.214 16.5914030413 4.648696067 2408.5 1.20137e+09

6621.216 16.4336727229 7.81480419 484138 1.20119e+09

6622.218 16.0380854365 15.79368183 3.08528e+11 1.24768e+09

6623.22 16.1163818554 7.916939199 574471 1.24750e+09

6624.222 15.9794506164 13.17631121 3.84821e+09 1.24789e+09

6625.224 16.3832226977 9.97181297 1.79519e+07 1.24770e+09

6626.226 16.0513126585 10.15087779 2.4231e+07 1.24752e+09

6627.228 16.0988441606 10.74390274 6.54297e+07 1.24734e+09

6628.23 16.0943688138 8.540311193 1.6321e+06 1.24715e+09

6629.232 16.2850111939 10.48517717 4.24192e+07 1.24697e+09

6630.234 16.5496559065 6.228776718 33977.8 1.24678e+09

6631.236 16.545435222 8.276920277 1.04988e+06 1.24659e+09

6632.238 16.5047467193 13.02758777 2.99963e+09 1.24686e+09

6633.24 16.0442220526 12.489946 1.21886e+09 1.24685e+09

6634.242 16.375373227 9.19613954 4.89595e+06 1.24667e+09

6635.244 16.0494143603 12.37035854 9.97606e+08 1.24663e+09

6636.246 16.1805698814 9.778167592 1.2979e+07 1.24644e+09

6637.248 16.0917183772 12.40388802 1.05524e+09 1.24641e+09

6638.25 16.6030513658 9.735448276 1.20827e+07 1.24623e+09

6639.252 16.4940203081 13.1199411 3.50148e+09 1.24657e+09

6640.254 16.2769813855 7.000093556 123680 1.24638e+09

6641.256 16.5373063678 8.35729991 1.20119e+06 1.24619e+09

6642.258 17.1130953625 7.902843504 561066 1.24600e+09

6643.26 17.1070617129 4.055774618 892.113 1.24582e+09

6644.262 16.9132589799 11.28522644 1.62019e+08 1.24565e+09

6645.264 16.7081531985 8.115391147 801003 1.24546e+09

6646.266 16.4169262082 7.989352505 648554 1.24528e+09

6647.268 16.3275193423 7.39623104 240145 1.24509e+09

6648.27 15.9427710507 15.55734755 2.07668e+11 1.27620e+09

6649.272 16.3364355538 9.901098411 1.59466e+07 1.27601e+09

6650.274 16.1787362831 7.503022313 287183 1.27581e+09

6651.276 16.4728155524 9.838887608 1.43685e+07 1.27562e+09

6652.278 16.2606415701 9.810051156 1.3691e+07 1.27543e+09

6653.28 16.8837113523 4.033906108 860.025 1.27524e+09

6654.282 16.4225618525 8.58993013 1.77355e+06 1.27505e+09

6655.284 16.2524777255 6.990414655 121691 1.27486e+09

6656.286 16.0771613837 13.69117837 9.116e+09 1.27604e+09

6657.288 16.0736257591 12.44428591 1.12912e+09 1.27602e+09

6658.29 16.18816896 13.8474764 1.18442e+10 1.27761e+09

6659.292 16.2516997009 12.86329069 2.27797e+09 1.27776e+09

6660.294 16.0445080205 9.454070962 7.54175e+06 1.27757e+09

6661.296 16.0858361486 12.63638456 1.5577e+09 1.27761e+09

6662.298 16.1707152275 10.82375381 7.47935e+07 1.27743e+09

6663.3 16.1289769164 14.97591009 7.84146e+10 1.28902e+09

6664.302 16.1017472433 11.71629697 3.33545e+08 1.28888e+09

6665.304 16.2957285361 11.86430767 4.27392e+08 1.28875e+09

6666.306 15.9786045741 12.42888772 1.10036e+09 1.28872e+09

6667.308 16.6122859923 10.22086183 2.72448e+07 1.28853e+09

6668.31 16.7939555387 10.10049539 2.227e+07 1.28834e+09

6669.312 16.7863660704 11.23274473 1.48385e+08 1.28817e+09

6670.314 16.6369363086 9.419056471 7.11214e+06 1.28798e+09

6671.316 16.0874248722 13.61342403 8.00278e+09 1.28899e+09

6672.318 16.123705643 15.91944692 3.80876e+11 1.34598e+09

6673.32 15.9348874839 16.45620126 9.35948e+11 1.48629e+09

6674.322 16.4873637502 4.606143256 2242.81 1.48607e+09

6675.324 16.5580995458 8.166138896 872070 1.48585e+09

6676.326 16.1944528281 10.24362432 2.83036e+07 1.48563e+09

6677.328 16.0934057107 14.69054507 4.86189e+10 1.49270e+09

6678.33 16.1147185744 13.5210268 6.85529e+09 1.49350e+09

6679.332 16.0815847713 11.45274889 2.14503e+08 1.49331e+09

6680.334 16.1125157159 12.82405372 2.13307e+09 1.49341e+09

6681.336 16.141632857 9.954260404 1.74317e+07 1.49319e+09

6682.338 16.1407756141 13.52774267 6.93284e+09 1.49400e+09

6683.34 16.0935870769 14.10310393 1.81746e+10 1.49650e+09

6684.342 16.3381368404 12.39753302 1.04406e+09 1.49643e+09

6685.344 16.1169960197 12.46340027 1.16585e+09 1.49639e+09

6686.346 16.3608666941 6.414438189 46372.1 1.49616e+09

6687.348 16.2634501647 9.039931511 3.76879e+06 1.49594e+09

6688.35 15.9576771065 15.0982014 9.62408e+10 1.51013e+09

6689.352 15.9649693815 16.30682577 7.28764e+11 1.61905e+09

6690.354 16.206986908 11.78838221 3.76351e+08 1.61886e+09

6691.356 16.0563413436 13.72583151 9.6608e+09 1.62007e+09

6692.358 16.5761934381 8.602686791 1.81185e+06 1.61982e+09

6693.36 16.4749291418 11.24856777 1.5237e+08 1.61960e+09

6694.362 16.8622198072 8.153567111 853897 1.61936e+09

6695.364 16.8743948097 3.869020114 652.474 1.61912e+09

6696.366 16.5199646881 8.080026394 754932 1.61888e+09

6697.368 16.6086525169 6.211649569 33016.8 1.61864e+09

6698.37 16.575194264 8.734516717 2.25956e+06 1.61839e+09

6699.372 16.2340384879 6.323145951 39796.5 1.61815e+09

6700.374 16.199633145 9.587295985 9.42732e+06 1.61791e+09

6701.376 16.1771158467 12.53731603 1.31951e+09 1.61787e+09

6702.378 16.1971796502 7.164175624 162803 1.61763e+09

6703.38 16.0988003831 11.02165935 1.04191e+08 1.61740e+09

6704.382 16.0398820339 11.47213745 2.21584e+08 1.61719e+09

6705.384 16.2168711639 6.613305421 64703 1.61695e+09

6706.386 16.1845142303 9.144630612 4.49124e+06 1.61671e+09

6707.388 16.1639508033 5.467734037 9496.55 1.61647e+09

6708.39 16.0571929631 14.12390064 1.88189e+10 1.61904e+09

6709.392 16.2451880939 9.838473281 1.43585e+07 1.61880e+09

6710.394 16.1832691149 10.1418456 2.38672e+07 1.61856e+09

6711.396 15.9844940392 13.53267912 6.9904e+09 1.61936e+09

6712.398 16.0959876013 9.246765133 5.32924e+06 1.61912e+09

6713.4 16.0957105617 9.347701918 6.31092e+06 1.61888e+09

6714.402 16.1366232868 12.16633294 7.08824e+08 1.61874e+09

6715.404 16.200247946 8.185622832 901000 1.61850e+09

6716.406 16.1157666487 11.39267335 1.93968e+08 1.61829e+09

6717.408 15.9534121308 14.78466425 5.69211e+10 1.62654e+09

6718.41 15.9635208031 14.17803442 2.0605e+10 1.62937e+09

6719.412 15.9971127513 12.9419009 2.59857e+09 1.62951e+09

6720.414 15.9138105558 15.69738215 2.62567e+11 1.66841e+09

6721.416 16.2724924297 4.893320127 3628.29 1.66816e+09

6722.418 16.1605645904 12.48854984 1.21601e+09 1.66809e+09

6723.42 16.1930373471 8.056165349 725353 1.66785e+09

6724.422 16.1231407944 9.864990921 1.50107e+07 1.66760e+09

6725.424 16.12554283 14.20713807 2.16344e+10 1.67057e+09

6726.426 16.0039421798 14.5771449 4.02079e+10 1.67631e+09

6727.428 16.2719276295 9.511296345 8.30044e+06 1.67607e+09

6728.43 16.0032802903 11.3216097 1.72201e+08 1.67584e+09

6729.432 16.027456794 14.6124405 4.26567e+10 1.68194e+09

6730.434 16.1669881557 9.181098788 4.77414e+06 1.68169e+09

6731.436 16.1873052291 12.44984634 1.13968e+09 1.68161e+09

6732.438 16.3116405781 8.803184645 2.535e+06 1.68136e+09

6733.44 16.1576409264 8.834306867 2.67065e+06 1.68111e+09

6734.442 16.7951439356 6.449101894 49144.3 1.68086e+09

6735.444 15.933709207 15.58754443 2.18443e+11 1.71310e+09

6736.446 16.1992661049 11.24539017 1.51561e+08 1.71287e+09

6737.448 16.3496212003 5.830777653 17444.8 1.71262e+09

6738.45 16.2339256414 7.857901574 520380 1.71236e+09

6739.452 16.3851942932 8.849451705 2.73927e+06 1.71211e+09

6740.454 16.2722941558 6.274368087 36674.2 1.71185e+09

6741.456 16.2048671912 11.94420333 4.88593e+08 1.71167e+09

6742.458 16.1433609221 7.003786418 124447 1.71142e+09

6743.46 16.4022651253 10.73778633 6.47628e+07 1.71117e+09

6744.462 16.9314893275 4.529488109 1972.55 1.71092e+09

6745.464 16.4042712398 5.789880539 16289.8 1.71067e+09

6746.466 16.2620313015 5.583640915 11531.4 1.71041e+09

6747.468 16.0241522015 12.18569498 7.32189e+08 1.71027e+09

6748.47 16.4622914551 9.407715845 6.97831e+06 1.71001e+09

6749.472 17.3351852902 4.860966141 3436.89 1.70976e+09

6750.474 16.4768147739 10.00567067 1.89994e+07 1.70951e+09

6751.476 17.1069108665 3.528300635 368.725 1.70925e+09

6752.478 16.814524584 8.562324455 1.69341e+06 1.70900e+09

6753.48 16.1648460825 11.16864605 1.33278e+08 1.70877e+09

6754.482 16.3710944387 8.631351989 1.90097e+06 1.70851e+09

6755.484 16.9970396563 7.727621024 418356 1.70826e+09

6756.486 16.291494315 9.969536647 1.78835e+07 1.70801e+09

6757.488 16.1393341834 11.04109182 1.07639e+08 1.70777e+09

6758.49 16.5210292175 8.488411478 1.49621e+06 1.70752e+09

6759.492 16.1638096778 9.310834181 5.93298e+06 1.70727e+09

6760.494 16.4041622188 7.385857835 236008 1.70702e+09

6761.496 16.5428205708 5.799438546 16552.7 1.70676e+09

6762.498 16.1904327782 9.262869733 5.47496e+06 1.70651e+09

6763.5 16.2417043251 7.064956472 137874 1.70626e+09

6764.502 16.28184499 8.610466226 1.83562e+06 1.70600e+09

6765.504 16.0250731908 12.31614792 9.11009e+08 1.70589e+09

6766.506 16.1208522449 12.21198419 7.65152e+08 1.70575e+09

6767.508 16.4769711894 7.112317258 149258 1.70550e+09

6768.51 16.2115820188 7.528010357 299459 1.70524e+09

6769.512 16.2494306407 7.239983626 184846 1.70499e+09

6770.514 16.6773382997 7.483487603 277938 1.70474e+09

6771.516 16.6729220494 10.30853962 3.15548e+07 1.70449e+09

6772.518 16.4244298959 7.295773576 202952 1.70424e+09

6773.52 16.1596326615 14.86713345 6.53531e+10 1.71365e+09

6774.522 16.5888660019 9.892538955 1.57196e+07 1.71340e+09

6775.524 15.9972901651 13.22003444 4.14062e+09 1.71376e+09

6776.526 16.5284983775 9.494240267 8.06666e+06 1.71351e+09

6777.528 16.6039766262 11.92074313 4.69765e+08 1.71332e+09

6778.53 16.1835948721 8.959871462 3.2958e+06 1.71307e+09

6779.532 16.3033473012 13.12013022 3.50259e+09 1.71334e+09

6780.534 16.2958014394 9.287645195 5.70695e+06 1.71308e+09

6781.536 16.6570262011 7.063750223 137596 1.71283e+09

6782.538 16.537118183 8.247698656 999730 1.71258e+09

6783.54 16.2875849739 3.628850751 436.364 1.71233e+09

6784.542 16.5253718921 5.430414789 8921.08 1.71207e+09

6785.544 16.2973352597 5.351240097 7813.05 1.71182e+09

6786.546 15.9671678086 13.53195123 6.98189e+09 1.71260e+09

6787.548 16.5901846903 2.926828066 134.634 1.71234e+09

6788.55 16.5480950475 6.021077463 23993.9 1.71209e+09

6789.552 16.2343580713 7.245559145 186580 1.71184e+09

6790.554 16.2944413839 11.85195443 4.18639e+08 1.71165e+09

6791.556 16.425748434 9.205585309 4.97403e+06 1.71140e+09

6792.558 16.3102275855 3.614269737 425.836 1.71114e+09

6793.56 16.5284542459 9.24099235 5.27795e+06 1.71089e+09

6794.562 16.4082496111 6.544732462 57682 1.71064e+09

6795.564 16.0475728816 8.877637917 2.8717e+06 1.71039e+09

6796.566 16.1604623594 9.862160619 1.49397e+07 1.71014e+09

6797.568 16.2623532915 11.94972809 4.93136e+08 1.70996e+09

6798.57 16.7158974738 7.803518736 475072 1.70971e+09

6799.572 16.4696097683 11.34170623 1.78096e+08 1.70948e+09

6800.574 16.648669851 4.89424433 3633.91 1.70923e+09

6801.576 16.2197750937 12.19904307 7.48744e+08 1.70909e+09

6802.578 16.3828063699 12.26937945 8.42365e+08 1.70896e+09

6803.58 16.629440238 5.476794255 9641.77 1.70871e+09

6804.582 16.4806563868 8.776395464 2.42376e+06 1.70846e+09

6805.584 16.2051300793 9.980602245 1.82181e+07 1.70821e+09

6806.586 16.5484053663 11.35209921 1.81223e+08 1.70798e+09

6807.588 16.9698270163 7.030467302 130135 1.70773e+09

6808.59 16.6692723478 10.62413048 5.35359e+07 1.70749e+09

6809.592 16.2846117933 4.259018504 1253.93 1.70724e+09

6810.594 16.3413103391 7.920206792 577624 1.70699e+09

6811.596 16.3017500264 10.86926461 8.07181e+07 1.70675e+09

6812.598 16.2699053356 13.17649507 3.84939e+09 1.70706e+09

6813.6 16.042875489 13.14365617 3.64337e+09 1.70735e+09

6814.602 16.2327268448 10.65068185 5.59707e+07 1.70711e+09

6815.604 16.0387256089 14.19012802 2.10267e+10 1.70995e+09

6816.606 16.253363079 13.96970573 1.45352e+10 1.71183e+09

6817.608 16.1128336314 11.55467296 2.54436e+08 1.71162e+09

6818.61 16.2112942069 11.61182639 2.79999e+08 1.71141e+09

6819.612 16.7445851753 6.372366744 43216.7 1.71115e+09

6820.614 16.252327268 9.774842249 1.29069e+07 1.71090e+09

6821.616 16.1876279385 13.58549467 7.63701e+09 1.71178e+09

6822.618 16.4172734767 10.52002414 4.49689e+07 1.71153e+09

6823.62 17.0881676576 3.381064976 288.134 1.71128e+09

6824.622 16.4379597523 9.11333499 4.26187e+06 1.71103e+09

6825.624 16.6077120931 9.617391176 9.91474e+06 1.71078e+09

6826.626 16.1565524769 12.76535894 1.93333e+09 1.71081e+09

6827.628 16.170279855 13.46214417 6.21142e+09 1.71147e+09

6828.63 16.0453824345 13.08762628 3.31699e+09 1.71171e+09

6829.632 16.1355274901 11.58694569 2.68569e+08 1.71150e+09

6830.634 16.2212076258 7.912531605 570245 1.71124e+09

6831.636 16.1054714783 13.44888479 6.07498e+09 1.71188e+09

6832.638 16.4268836471 9.199050382 4.91988e+06 1.71163e+09

6833.64 16.3789115097 8.030103096 694369 1.71138e+09

6834.642 16.1411204609 13.50359937 6.65806e+09 1.71211e+09

6835.644 16.0816927597 11.71898206 3.35048e+08 1.71191e+09

6836.646 16.217256993 6.9662598 116865 1.71166e+09

6837.648 16.2932667525 9.125690825 4.35099e+06 1.71141e+09

6838.65 16.6281511601 6.430348196 47624.5 1.71116e+09

6839.652 16.7875428907 10.29575965 3.08865e+07 1.71091e+09

6840.654 16.4745594887 8.929324395 3.1314e+06 1.71066e+09

6841.656 16.7742954618 9.732048713 1.20141e+07 1.71041e+09

6842.658 16.2692156442 10.22665801 2.75106e+07 1.71016e+09

6843.66 16.6717341279 9.042117722 3.78261e+06 1.70991e+09

6844.662 16.827600625 3.798913169 580.18 1.70966e+09

6845.664 16.4765310498 11.22650617 1.46842e+08 1.70944e+09

6846.666 16.4514472875 11.50223959 2.33043e+08 1.70922e+09

6847.668 16.1145466567 13.43088272 5.89453e+09 1.70983e+09

6848.67 17.0249992223 4.495516922 1863.44 1.70958e+09

6849.672 16.7839720386 7.770989145 449878 1.70933e+09

6850.674 16.7109609309 14.57801393 4.02664e+10 1.71497e+09

6851.676 16.7907466059 12.02096594 5.55635e+08 1.71480e+09

6852.678 16.1643856283 11.91663041 4.6654e+08 1.71462e+09

6853.68 16.1120304504 9.571486339 9.18094e+06 1.71437e+09

6854.682 16.119751229 15.81353431 3.1896e+11 1.76074e+09

6855.684 16.0907100037 16.12464005 5.37098e+11 1.83897e+09

6856.686 16.2496025949 11.00950258 1.02091e+08 1.83871e+09

6857.688 16.8206176968 7.481691886 277104 1.83844e+09

6858.69 16.7683797508 16.62582591 1.2435e+12 2.01982e+09

6859.692 16.3850817805 7.707077185 404205 2.01952e+09

6860.694 16.6942641894 8.465689982 1.44033e+06 2.01923e+09

6861.696 17.1198946929 5.404099343 8536.38 2.01893e+09

6862.698 16.4696120895 9.466405311 7.69919e+06 2.01864e+09

6863.7 16.4980169417 7.286295154 199756 2.01834e+09

6864.702 16.4037105534 17.89932246 1.0497e+13 3.55001e+09

6865.704 16.8957878802 5.033067053 4585.24 3.54949e+09

6866.706 16.7956772361 12.21489087 7.68886e+08 3.54909e+09

6867.708 17.0156104307 10.18019321 2.54506e+07 3.54857e+09

6868.71 16.7826898225 8.723321334 2.21758e+06 3.54805e+09

6869.712 16.1733231141 13.99122333 1.50687e+10 3.54973e+09

6870.714 16.4511592218 10.59427659 5.09246e+07 3.54922e+09

6871.716 16.2270670921 12.05907808 5.92263e+08 3.54879e+09

6872.718 16.7696909601 9.150447679 4.53521e+06 3.54828e+09

6873.72 16.4746663284 14.11414426 1.85138e+10 3.55046e+09

6874.722 16.4206979148 8.913871382 3.05139e+06 3.54994e+09

6875.724 16.0777883113 13.37462643 5.36445e+09 3.55021e+09

6876.726 16.6567719916 6.628491724 66370.1 3.54969e+09

6877.728 16.4645487532 9.305690939 5.88209e+06 3.54917e+09

6878.73 16.7191744668 4.781241697 3007.25 3.54866e+09

6879.732 16.6691739881 12.9207888 2.50828e+09 3.54850e+09

6880.734 16.6872773319 6.706118337 75586.2 3.54799e+09

6881.736 16.6612950819 6.611044968 64458.5 3.54747e+09

6882.738 16.8160659629 5.52228814 10405.2 3.54695e+09

6883.74 16.2559472832 7.354302907 223858 3.54644e+09

6884.742 16.9629092706 7.139413471 156188 3.54592e+09

6885.744 16.2660910936 11.74385328 3.49302e+08 3.54546e+09

6886.746 16.3757838164 10.11180649 2.2696e+07 3.54494e+09

6887.748 16.0879521903 12.56061411 1.37203e+09 3.54463e+09

6888.75 16.9694958012 6.664184351 70459.1 3.54411e+09

6889.752 16.3327086233 11.590254 2.70062e+08 3.54364e+09

6890.754 16.0571688922 13.12920341 3.55623e+09 3.54364e+09

6891.756 16.1829489611 8.658939202 1.99088e+06 3.54312e+09

6892.758 16.355831657 10.45589772 4.03889e+07 3.54261e+09

6893.76 16.5701240008 10.19143734 2.59345e+07 3.54210e+09

6894.762 16.353718933 6.721277751 77530.1 3.54159e+09

6895.764 16.1203603154 12.69769298 1.72616e+09 3.54132e+09

6896.766 16.0532191555 11.96619212 5.06925e+08 3.54088e+09

6897.768 16.0570178705 12.20289029 7.53585e+08 3.54048e+09

6898.77 16.4116581188 9.972746037 1.79799e+07 3.53997e+09

6899.772 16.4293411281 18.20783033 1.75993e+13 6.09489e+09

6900.774 16.2150138287 7.523037114 296975 6.09401e+09

6901.776 16.1921566334 14.33309896 2.67163e+10 6.09700e+09

6902.778 16.4643980024 11.10138986 1.19078e+08 6.09613e+09

6903.78 16.7383055827 11.96280831 5.04059e+08 6.09532e+09

6904.782 16.1852296691 10.76046579 6.72704e+07 6.09445e+09

6905.784 15.9520303925 15.89283486 3.64271e+11 6.14641e+09

6906.786 16.4334822081 11.03273629 1.06143e+08 6.14553e+09

6907.788 16.4557152 5.9120125 19987.6 6.14464e+09

6908.79 16.6086197387 10.39476176 3.64576e+07 6.14376e+09

6909.792 16.5360672249 6.811636431 90199.2 6.14286e+09

6910.794 17.0385539094 8.014618369 676590 6.14197e+09

6911.796 17.0025629144 3.625584199 433.983 6.14108e+09

6912.798 16.3277577859 10.62608366 5.37114e+07 6.14020e+09

6913.8 17.3209439257 2.074673129 32.3031 6.13931e+09

6914.802 17.1345667819 5.712760374 14315.7 6.13842e+09

6915.804 17.0330101105 5.058524589 4785 6.13753e+09

6916.806 17.3105931436 2.479673491 63.66 6.13664e+09

6917.808 17.2629389724 4.065589632 906.901 6.13576e+09

6918.81 17.270956094 3.069442079 170.962 6.13487e+09

6919.812 17.0688275773 10.35844694 3.43061e+07 6.13398e+09

6920.814 17.1357974388 7.903583934 561762 6.13310e+09

6921.816 17.2242019555 6.804808151 89173.4 6.13221e+09

6922.818 17.0269747422 7.81668218 485663 6.13132e+09

6923.82 17.0305073576 8.816412867 2.59179e+06 6.13043e+09

6924.822 16.9309945257 6.956268704 114926 6.12955e+09

6925.824 16.8057888667 7.090497052 143901 6.12866e+09

6926.826 17.0762637984 3.794419813 575.83 6.12777e+09

6927.828 16.7085965086 13.86055611 1.21065e+10 6.12864e+09

6928.83 16.5931857742 9.163277741 4.63374e+06 6.12775e+09

6929.832 17.0040510166 8.108098715 791278 6.12687e+09

6930.834 17.0439457834 2.732154651 97.1711 6.12598e+09

6931.836 17.0344409319 5.89264753 19349.7 6.12510e+09

6932.838 16.8464345412 10.34060578 3.3296e+07 6.12422e+09

6933.84 16.886814727 3.963310454 764.109 6.12333e+09

6934.842 16.8275444314 7.23946857 184686 6.12245e+09

6935.844 16.99909029 5.217827114 6248.39 6.12156e+09

6936.846 16.436205448 7.77766087 454934 6.12068e+09

6937.848 16.3135175416 12.74854563 1.87964e+09 6.12007e+09

6938.85 16.5822500014 9.421228198 7.13806e+06 6.11918e+09

6939.852 17.025517088 6.772953854 84540.1 6.11830e+09

6940.854 16.7048378323 10.42076279 3.80805e+07 6.11742e+09

6941.856 16.652664222 5.529546696 10532.5 6.11654e+09

6942.858 16.8699371786 6.135747181 29075 6.11566e+09

6943.86 16.2011778948 9.27664956 5.6028e+06 6.11478e+09

6944.862 16.6798312404 9.084221391 4.05902e+06 6.11389e+09

6945.864 16.6921857822 7.585445675 329700 6.11301e+09

6946.866 16.0901404459 10.48733703 4.25729e+07 6.11214e+09

6947.868 16.0226698906 17.74972579 8.17036e+12 7.28939e+09

6948.87 16.040348077 15.65156736 2.43171e+11 7.32340e+09

6949.872 16.4789672168 8.75201937 2.32679e+06 7.32234e+09

6950.874 16.3684783192 7.038851098 131975 7.32129e+09

6951.876 16.8699871008 6.02427779 24122.9 7.32023e+09

6952.878 16.8720392146 10.75331843 6.64698e+07 7.31919e+09

6953.88 16.5723832191 16.48630058 9.84347e+11 7.45995e+09

6954.882 16.2648754622 9.191225844 4.85582e+06 7.45887e+09

6955.884 16.5284956153 10.17783635 2.53503e+07 7.45780e+09

6956.886 16.4473741663 4.946199505 3964.33 7.45673e+09

6957.888 16.8887157258 6.926875107 109404 7.45566e+09

6958.89 16.8112573092 15.51217437 1.92535e+11 7.48230e+09

6959.892 16.551284098 12.02407948 5.5854e+08 7.48131e+09

6960.894 17.0993015903 5.656688892 13032.4 7.48023e+09

6961.896 16.9544265346 8.04394931 710662 7.47915e+09

6962.898 16.5130522263 7.535659078 303320 7.47808e+09

6963.9 17.0547470628 5.741077849 15011.1 7.47700e+09

6964.902 16.9186132267 5.182316114 5887.56 7.47592e+09

6965.904 16.1493625332 13.92150591 1.34078e+10 7.47678e+09

6966.906 16.12465299 11.98084865 5.19524e+08 7.47578e+09

6967.908 16.5903714355 3.804690732 585.822 7.47470e+09

6968.91 16.7172815119 8.815481795 2.58775e+06 7.47363e+09

6969.912 16.8805066326 6.184209794 31533.6 7.47255e+09

6970.914 16.4089735303 8.456014534 1.41718e+06 7.47148e+09

6971.916 16.103470956 11.58234531 2.66508e+08 7.47044e+09

6972.918 16.0865313922 9.542510614 8.74598e+06 7.46937e+09

6973.92 16.5386576552 7.517095907 294034 7.46830e+09

6974.922 16.7111945749 5.992035516 22854.7 7.46723e+09

6975.924 16.7645597348 5.546343673 10833.1 7.46615e+09

6976.926 16.22188977 9.605307897 9.71608e+06 7.46508e+09

6977.928 16.319118063 11.6191292 2.83445e+08 7.46405e+09

6978.93 16.5282525384 6.51322845 54717 7.46298e+09

6979.932 16.4366427677 12.02080683 5.55486e+08 7.46199e+09

6980.934 16.1016198504 10.01395737 1.92649e+07 7.46092e+09

6981.936 15.9712844549 11.76201661 3.60092e+08 7.45990e+09

6982.938 16.0188074528 14.09003019 1.77809e+10 7.46138e+09

6983.94 16.6548074463 7.756392798 439012 7.46031e+09

6984.942 16.1510500145 12.3556187 9.73276e+08 7.45938e+09

6985.944 16.2692466864 7.197811422 172239 7.45831e+09

6986.946 16.2551380677 8.490864343 1.50237e+06 7.45724e+09

6987.948 16.2506351852 6.874497979 100215 7.45617e+09

6988.95 16.1764831437 14.37385939 2.86041e+10 7.45921e+09

6989.952 16.0903865979 11.75623783 3.56623e+08 7.45819e+09

6990.954 16.2183159559 5.456169061 9314.35 7.45712e+09

6991.956 16.4592567468 5.296546407 7129.08 7.45605e+09

6992.958 16.2809677402 7.798426342 471036 7.45498e+09

6993.96 16.8531103494 3.225743629 222.128 7.45391e+09

6994.962 16.6160335871 14.57980517 4.03874e+10 7.45863e+09

6995.964 16.6345207963 8.995686376 3.49957e+06 7.45756e+09

6996.966 16.6542289967 12.89495299 2.40204e+09 7.45684e+09

6997.968 16.4255843257 7.659489889 373236 7.45577e+09

6998.97 16.433724752 7.579487176 326426 7.45471e+09

6999.972 16.0809339684 15.62203124 2.31433e+11 7.48676e+09

7000.974 16.1849445938 11.74686399 3.51068e+08 7.48574e+09

7001.976 16.0901286782 13.18884609 3.92986e+09 7.48523e+09

7002.978 16.4493384259 9.897229282 1.58436e+07 7.48416e+09

7003.98 16.1094091865 8.753293725 2.33176e+06 7.48309e+09

7004.982 16.5337549304 6.868163298 99157.1 7.48202e+09

7005.984 16.1786729075 7.824025746 491674 7.48095e+09

7006.986 16.505038381 10.22512023 2.74398e+07 7.47989e+09

7007.988 16.0221006854 14.53331996 3.7362e+10 7.48416e+09

7008.99 16.2215556233 9.890378889 1.56628e+07 7.48309e+09

7009.992 16.6003878379 8.099611401 780108 7.48202e+09

7010.994 17.2232334823 7.604622153 340463 7.48095e+09

7011.996 17.0820886199 6.805423587 89265.4 7.47988e+09

7012.998 17.0152895164 7.529494204 300204 7.47882e+09

7014 16.5232811009 9.900371599 1.59272e+07 7.47775e+09

7015.002 16.2038372677 12.96167252 2.68607e+09 7.47707e+09

7016.004 16.2342645157 8.007873535 668989 7.47600e+09

7017.006 16.3939857149 14.12334431 1.88013e+10 7.47762e+09

7018.008 16.4832469685 15.19211389 1.12636e+11 7.49263e+09

7019.01 16.2394009431 8.386415778 1.26123e+06 7.49156e+09

7020.012 15.9033382472 17.39500524 4.5102e+12 8.13416e+09

7021.014 16.1105714688 14.90723223 6.98935e+10 8.14297e+09

7022.016 16.0546125909 10.91808839 8.75968e+07 8.14182e+09

7023.018 15.9861188511 12.19635275 7.45378e+08 8.14077e+09

7024.02 16.0474453456 15.22628597 1.19271e+11 8.15662e+09

7025.022 15.9385578087 14.70508741 4.98178e+10 8.16256e+09

7026.024 16.0831881168 15.4129003 1.63039e+11 8.18464e+09

7027.026 16.4739675838 6.141478926 29355.5 8.18348e+09

7028.028 16.1991839237 6.559757229 59152.1 8.18231e+09

7029.03 16.5339194605 8.878098805 2.87392e+06 8.18114e+09

7030.032 16.6531611965 7.315054914 209614 8.17998e+09

7031.034 16.1695617455 16.04525103 4.7022e+11 8.24582e+09

7032.036 16.2600054671 12.51584638 1.2729e+09 8.24482e+09

7033.038 16.2492183306 4.74960779 2852.05 8.24365e+09

7034.04 16.0932977501 10.03955833 2.01091e+07 8.24248e+09

7035.042 16.2856358498 10.72848581 6.37617e+07 8.24131e+09

7036.044 16.5212584365 4.283603076 1306.64 8.24014e+09

7037.046 16.1984105047 11.95077456 4.94001e+08 8.23904e+09

7038.048 16.3139587951 17.14167136 2.95056e+12 8.65787e+09

7039.05 16.7219660783 4.196952584 1130.11 8.65664e+09

7040.052 16.3082860859 7.818071655 486795 8.65541e+09

7041.054 16.1428624234 9.85635259 1.47951e+07 8.65418e+09

7042.056 16.4271079966 11.43880874 2.09552e+08 8.65298e+09

7043.058 16.2221795435 6.54588138 57793.1 8.65174e+09

7044.06 16.5686344227 8.897760369 2.97014e+06 8.65051e+09

7045.062 16.624477306 13.38745402 5.48096e+09 8.65006e+09

7046.064 17.2623217428 4.615745702 2279.17 8.64883e+09

7047.066 16.8233680612 7.203461291 173876 8.64760e+09

7048.068 16.8726901161 7.675118024 383136 8.64638e+09

7049.07 16.8421662598 3.758974446 542.636 8.64515e+09

7050.072 16.2474840538 9.570498952 9.16577e+06 8.64392e+09

7051.074 16.0566726699 15.27047018 1.28433e+11 8.66094e+09

7052.076 16.0616889645 10.19224804 2.59697e+07 8.65971e+09

7053.078 16.8478936852 4.797596465 3090.77 8.65848e+09

7054.08 16.069993404 15.99619935 4.3313e+11 8.71877e+09

7055.082 16.500390484 7.842098768 506786 8.71753e+09

7056.084 16.4010288539 9.856116156 1.47892e+07 8.71629e+09

7057.086 16.2377958432 9.510586147 8.29058e+06 8.71506e+09

7058.088 16.0076798384 11.13458597 1.25887e+08 8.71384e+09

7059.09 16.8941761894 4.307940637 1361.01 8.71260e+09

7060.092 16.1593226086 10.26022216 2.91015e+07 8.71137e+09

7061.094 16.0777862635 9.909020257 1.61596e+07 8.71014e+09

7062.096 16.1002852951 11.40122989 1.96768e+08 8.70893e+09

7063.098 16.0508853865 11.67665846 3.12118e+08 8.70774e+09

7064.1 16.5200534763 4.29958576 1342.09 8.70650e+09

7065.102 16.1927573047 10.03099545 1.98227e+07 8.70527e+09

7066.104 16.8257298705 6.618186784 65234.3 8.70404e+09

7067.106 16.9546238103 8.198826529 921150 8.70280e+09

7068.108 16.5821513345 9.029364569 3.70267e+06 8.70157e+09

7069.11 16.5413562308 11.08421481 1.15701e+08 8.70035e+09

7070.112 16.8332750237 10.0535285 2.05852e+07 8.69912e+09

7071.114 17.0999782756 6.222138 33602 8.69789e+09

7072.116 17.1078664057 8.644807833 1.9443e+06 8.69666e+09

7073.118 16.6284482933 11.79512635 3.80627e+08 8.69548e+09

7074.12 16.5451622641 14.63565933 4.43484e+10 8.70053e+09

7075.122 16.6520998115 4.547672155 2033.56 8.69930e+09

7076.124 16.7322800194 4.667553428 2485.79 8.69807e+09

7077.126 16.4152166355 8.018561958 681075 8.69684e+09

7078.128 16.6479780623 8.023382892 686597 8.69560e+09

7079.13 17.1600737459 2.319321571 48.665 8.69437e+09

7080.132 16.9404116087 8.266482023 1.03168e+06 8.69314e+09

7081.134 16.6975919251 9.832955829 1.42264e+07 8.69192e+09

7082.136 16.0498378177 13.99588508 1.51868e+10 8.69283e+09

7083.138 16.1934752078 7.936820453 593924 8.69161e+09

7084.14 16.5132978363 11.73051309 3.41583e+08 8.69042e+09

7085.142 16.3216214121 11.34689843 1.79652e+08 8.68922e+09

7086.144 16.6338685146 13.63594681 8.31047e+09 8.68917e+09

7087.146 16.3624115651 6.062599033 25722.1 8.68794e+09

7088.148 16.6163227171 4.504697219 1892.32 8.68671e+09

7089.15 16.3441944758 12.18818556 7.3525e+08 8.68559e+09

7090.152 16.8246112647 4.442971914 1706.44 8.68436e+09

7091.154 16.1579819871 12.0888519 6.22549e+08 8.68322e+09

7092.156 16.7120375745 10.1683038 2.49488e+07 8.68200e+09

7093.158 17.2631541521 5.71290914 14319.3 8.68077e+09

7094.16 16.8210954678 15.66837853 2.50116e+11 8.71487e+09

7095.162 17.2222563294 5.562809992 11136 8.71364e+09

7096.164 16.9401132325 9.474585359 7.80541e+06 8.71241e+09

7097.166 16.9107495021 4.873647592 3510.68 8.71118e+09

7098.168 16.6003546535 12.91154448 2.46974e+09 8.71030e+09

7099.17 16.4990013024 6.456365559 49745.9 8.70907e+09

7100.172 16.5417807041 6.560074483 59183.6 8.70784e+09

7101.174 16.2068601858 10.05576035 2.06623e+07 8.70661e+09

7102.176 16.5587856553 5.298880975 7157.01 8.70539e+09

7103.178 17.1022622725 7.274771618 195937 8.70416e+09

7104.18 16.6073964351 13.07690094 3.25793e+09 8.70339e+09

7105.182 16.9448145988 7.794918196 468277 8.70216e+09

7106.184 17.0941030136 4.028511608 852.289 8.70094e+09

7107.186 17.1011039591 8.46465344 1.43783e+06 8.69971e+09

7108.188 17.2452751982 3.746809545 531.691 8.69848e+09

7109.19 16.6266937412 15.9367842 3.92099e+11 8.75251e+09

7110.192 16.0091191513 15.93623828 3.91741e+11 8.80648e+09

7111.194 16.0054240387 16.39733803 8.48069e+11 8.92472e+09

7112.196 16.2113757346 9.03038305 3.70899e+06 8.92346e+09

7113.198 15.9851202707 13.89767679 1.28832e+10 8.92402e+09

7114.2 16.1537036512 9.612565029 9.83491e+06 8.92276e+09

7115.202 16.3089654145 11.8198739 3.96737e+08 8.92156e+09

7116.204 16.1653243212 14.76051542 5.46646e+10 8.92800e+09

7117.206 16.8435384954 9.010792259 3.58925e+06 8.92675e+09

7118.208 16.573179604 11.58662775 2.68426e+08 8.92553e+09

7119.21 16.175398391 8.758335909 2.35154e+06 8.92427e+09

7120.212 16.3586045872 12.58384295 1.42646e+09 8.92322e+09

7121.214 16.2647840714 13.51694131 6.80853e+09 8.92292e+09

7122.216 16.4258912953 9.663988327 1.07196e+07 8.92167e+09

7123.218 16.8519779586 9.117176503 4.28938e+06 8.92041e+09

7124.22 16.8488764002 6.972973357 118187 8.91916e+09

7125.222 16.4569021025 15.12727939 1.01044e+11 8.93211e+09

7126.224 16.3042464675 10.74486287 6.5535e+07 8.93086e+09

7127.226 16.2374391978 16.10782109 5.22178e+11 9.00301e+09

7128.228 16.522040918 6.546891033 57891 9.00175e+09

7129.23 16.9089077853 9.622237463 9.99555e+06 9.00048e+09

7130.232 16.8051874427 6.105338561 27631.1 8.99922e+09

7131.234 16.8414246103 14.77707464 5.6202e+10 9.00585e+09

7132.236 16.1916112107 18.83319061 5.01672e+13 1.60515e+10

7133.238 16.1057622488 13.0835353 3.29433e+09 1.60497e+10

7134.24 16.3772472839 10.71320461 6.21503e+07 1.60475e+10

7135.242 16.6177042431 8.374874915 1.23708e+06 1.60452e+10

7136.244 17.0226456471 4.926316559 3834.47 1.60430e+10

7137.246 16.9839461507 6.364176938 42627.8 1.60407e+10

7138.248 16.1605766022 8.6867276 2.08574e+06 1.60385e+10

7139.25 16.1228041753 8.85232838 2.7525e+06 1.60362e+10

7140.252 16.7163002101 7.996458802 656320 1.60340e+10

7141.254 16.6671250418 10.23518113 2.79061e+07 1.60317e+10

7142.256 16.8522626674 9.724673326 1.18666e+07 1.60295e+10

7143.258 16.7157961181 11.39144662 1.9357e+08 1.60273e+10

7144.26 17.2426548915 6.854437636 96903.4 1.60250e+10

7145.262 16.6544990089 10.61487196 5.27121e+07 1.60228e+10

7146.264 16.8457585002 12.66836402 1.64341e+09 1.60208e+10

7147.266 16.5634894931 7.358527911 225447 1.60185e+10

7148.268 16.4248103346 9.669410655 1.08174e+07 1.60163e+10

7149.27 16.4306889643 7.249477671 187809 1.60140e+10

7150.272 16.6600508921 12.18284383 7.28701e+08 1.60119e+10

7151.274 16.6518520098 4.950400307 3992.32 1.60096e+10

7152.276 16.3970554024 9.50762033 8.24949e+06 1.60074e+10

7153.278 16.0552094414 14.25915898 2.36042e+10 1.60085e+10

7154.28 16.399572804 9.664644579 1.07314e+07 1.60062e+10

7155.282 16.2696066995 10.63647167 5.46541e+07 1.60040e+10

7156.284 16.5373728922 9.807178619 1.36252e+07 1.60018e+10

7157.286 16.8628023864 5.602607723 11903.7 1.59995e+10
[truncated: 18,001,861 more chars]
