# Supplementary material for: Unbinding Kinetics of Muscarinic M3 Receptor Antagonists Explained by Metadynamics Simulations
Source: J Chem Inf Model. 2023 Apr 13;63(9):2842–56. doi: 10.1021/acs.jcim.3c00042 (PMC10170513; doi:10.1021/acs.jcim.3c00042)
Supplement: Supplementary file 4 — ci3c00042_si_005.zip [file ci3c00042_si_005.zip › logRTcalc/1/new_cvseq.txt]

time 0 cv_00 16.2625280967 cv_01 1.59347141266 cv_02 1.66177797476 cv_03 1.1126361739e-08 cv_04 1.34668160634e-08 potential 1.809957199
time 1.002 cv_00 16.3354685853 cv_01 1.57322844997 cv_02 1.67068281579 cv_03 0.178412518629 cv_04 0.554632026267 potential 1.258676224
time 2.004 cv_00 16.2774962 cv_01 1.57631084553 cv_02 1.67909778451 cv_03 0.215207635837 cv_04 0.405426819023 potential 1.938831248
time 3.006 cv_00 16.3371206288 cv_01 1.58112631819 cv_02 1.64644905411 cv_03 0.482482060707 cv_04 0.466209707333 potential 1.253943185
time 4.008 cv_00 16.7181109557 cv_01 1.58251865901 cv_02 1.65650287767 cv_03 0.269161544562 cv_04 0.46856812403 potential 0.2424537396
time 5.01 cv_00 16.3199078959 cv_01 1.5670620956 cv_02 1.6392133375 cv_03 0.18364716464 cv_04 0.504954541627 potential 1.666046445
time 6.012 cv_00 16.3564862066 cv_01 1.55903652666 cv_02 1.67556801594 cv_03 0.146562003824 cv_04 0.472199032331 potential 1.791545422
time 7.014 cv_00 16.3344979025 cv_01 1.57890492859 cv_02 1.68291550123 cv_03 0.193608996103 cv_04 0.447538264778 potential 2.270286695
time 8.016 cv_00 16.5506288635 cv_01 1.5653408703 cv_02 1.6428899191 cv_03 0.318766831262 cv_04 0.531942263351 potential 0.8364919719
time 9.018 cv_00 16.496669309 cv_01 1.56095816109 cv_02 1.68037597312 cv_03 0.468509769614 cv_04 0.500880480825 potential 0.7263636067
time 10.02 cv_00 16.4852997527 cv_01 1.58602954078 cv_02 1.64014970978 cv_03 0.261620239725 cv_04 0.487556971656 potential 1.407353299
time 11.022 cv_00 16.5608721409 cv_01 1.56843530513 cv_02 1.66200226202 cv_03 0.470675567419 cv_04 0.462779260904 potential 0.9943250072
time 12.024 cv_00 16.4940707439 cv_01 1.56490669582 cv_02 1.6442647534 cv_03 0.541347060368 cv_04 0.481775140796 potential 1.144877077
time 13.026 cv_00 16.3419378281 cv_01 1.56944512907 cv_02 1.67235632989 cv_03 0.495750217398 cv_04 0.591762762713 potential 1.943514806
time 14.028 cv_00 16.6215126816 cv_01 1.57529368499 cv_02 1.64276176853 cv_03 0.389913077105 cv_04 0.532131104005 potential 1.315308934
time 15.03 cv_00 16.3667146208 cv_01 1.59639459913 cv_02 1.65256605668 cv_03 0.387924793658 cv_04 0.506154273283 potential 1.995192034
time 16.032 cv_00 16.5231471119 cv_01 1.56655627542 cv_02 1.64824650941 cv_03 0.502628421291 cv_04 0.482738369116 potential 1.983618997
time 17.034 cv_00 16.2883937766 cv_01 1.5946113933 cv_02 1.64308080023 cv_03 0.173449885965 cv_04 0.476682803889 potential 2.448019486
time 18.036 cv_00 16.4633000087 cv_01 1.57787480304 cv_02 1.66734348216 cv_03 0.3857261041 cv_04 0.549847732891 potential 2.374129019
time 19.038 cv_00 16.4987335591 cv_01 1.5924656006 cv_02 1.6417272874 cv_03 0.376495010429 cv_04 0.543986512403 potential 2.241817046
time 20.04 cv_00 16.5442489459 cv_01 1.59451917266 cv_02 1.65700268182 cv_03 0.466671525157 cv_04 0.505487644402 potential 2.187138032
time 21.042 cv_00 16.390072724 cv_01 1.58813981312 cv_02 1.68466490023 cv_03 0.247578898253 cv_04 0.535850023581 potential 2.309752249
time 22.044 cv_00 16.2829125532 cv_01 1.59583030533 cv_02 1.67547815207 cv_03 0.17080722325 cv_04 0.524367757327 potential 3.071336955
time 23.046 cv_00 16.3142434233 cv_01 1.59886044213 cv_02 1.6573621605 cv_03 0.54438352402 cv_04 0.505559137299 potential 2.406548214
time 24.048 cv_00 16.5871908132 cv_01 1.58576949242 cv_02 1.67176057763 cv_03 0.2580960327 cv_04 0.499650242652 potential 2.046720456
time 25.05 cv_00 16.4467598715 cv_01 1.60667963623 cv_02 1.67947332227 cv_03 0.280713209088 cv_04 0.518513994591 potential 2.214877484
time 26.052 cv_00 16.6061583985 cv_01 1.55504920666 cv_02 1.66870774477 cv_03 0.255565031267 cv_04 0.460828931657 potential 1.662706725
time 27.054 cv_00 16.7447361856 cv_01 1.58390097571 cv_02 1.65155040795 cv_03 0.389153763208 cv_04 0.451403206034 potential 1.717297545
time 28.056 cv_00 16.8298708137 cv_01 1.58815699555 cv_02 1.64901594315 cv_03 0.462427208078 cv_04 0.556866533014 potential 1.037192809
time 29.058 cv_00 16.2828192575 cv_01 1.58183830966 cv_02 1.70108535306 cv_03 0.173546008879 cv_04 0.444654522351 potential 2.986374859
time 30.06 cv_00 16.433090677 cv_01 1.59937421197 cv_02 1.66815569048 cv_03 0.14151420559 cv_04 0.489609284116 potential 2.524623221
time 31.062 cv_00 16.7837014656 cv_01 1.58242874217 cv_02 1.64791101152 cv_03 0.416449666352 cv_04 0.432108669574 potential 1.868565289
time 32.064 cv_00 16.7602437739 cv_01 1.59977250158 cv_02 1.64815109682 cv_03 0.395151857232 cv_04 0.576704760506 potential 1.87570488
time 33.066 cv_00 16.3546557435 cv_01 1.57263547775 cv_02 1.65319039285 cv_03 0.460244847567 cv_04 0.572413204919 potential 3.573697577
time 34.068 cv_00 16.4284501904 cv_01 1.56806148394 cv_02 1.69289301591 cv_03 0.188437900654 cv_04 0.578123750927 potential 2.665472285
time 35.07 cv_00 16.314119618 cv_01 1.58861611736 cv_02 1.6664970142 cv_03 0.422690464529 cv_04 0.458509593003 potential 3.727592132
time 36.072 cv_00 16.6518691978 cv_01 1.584356708 cv_02 1.62414343696 cv_03 0.536599807918 cv_04 0.709812366211 potential 0.9532811168
time 37.074 cv_00 16.4011555328 cv_01 1.57030039732 cv_02 1.69239494612 cv_03 0.306185541661 cv_04 0.501650147574 potential 3.021417412
time 38.076 cv_00 16.6954206484 cv_01 1.5701951745 cv_02 1.66015723933 cv_03 0.4556845996 cv_04 0.503476780485 potential 2.920291851
time 39.078 cv_00 16.5555437997 cv_01 1.58892152703 cv_02 1.6410448533 cv_03 0.424586669087 cv_04 0.441941712942 potential 3.691024953
time 40.08 cv_00 16.9055238455 cv_01 1.56950396435 cv_02 1.67086070377 cv_03 0.39339473622 cv_04 0.647866423895 potential 0.9868263453
time 41.082 cv_00 16.6661602775 cv_01 1.56558078291 cv_02 1.62350073572 cv_03 0.375698801533 cv_04 0.452171439847 potential 2.068977414
time 42.084 cv_00 16.8277658737 cv_01 1.56855954065 cv_02 1.63768618248 cv_03 0.526731164066 cv_04 0.596622954851 potential 1.425705179
time 43.086 cv_00 16.3031504628 cv_01 1.58460878045 cv_02 1.63735030443 cv_03 0.502325732991 cv_04 0.677849541054 potential 3.004170328
time 44.088 cv_00 16.4409074622 cv_01 1.58458412561 cv_02 1.64102119449 cv_03 0.618450303702 cv_04 0.598015657269 potential 1.97142526
time 45.09 cv_00 16.3540994889 cv_01 1.56824742135 cv_02 1.64524228646 cv_03 0.611394421784 cv_04 0.593350386018 potential 2.614234045
time 46.092 cv_00 16.936499485 cv_01 1.56165804369 cv_02 1.67253932448 cv_03 0.473218990703 cv_04 0.597920294978 potential 1.066390867
time 47.094 cv_00 16.5873558181 cv_01 1.56259331199 cv_02 1.64446559632 cv_03 0.518802460924 cv_04 0.517656770619 potential 3.497996593
time 48.096 cv_00 16.3621548907 cv_01 1.59641903157 cv_02 1.65522665213 cv_03 0.258574164507 cv_04 0.591389858476 potential 3.731923607
time 49.098 cv_00 16.2753866438 cv_01 1.59950085587 cv_02 1.63664369286 cv_03 0.27184172672 cv_04 0.59470682318 potential 3.332935086
time 50.1 cv_00 16.2912400164 cv_01 1.5840007355 cv_02 1.66456161658 cv_03 0.150632859806 cv_04 0.684608975514 potential 3.487127903
time 51.102 cv_00 16.3112211284 cv_01 1.53903554455 cv_02 1.66655838265 cv_03 0.305428223468 cv_04 0.420491712108 potential 2.479870126
time 52.104 cv_00 16.2137957116 cv_01 1.60895374986 cv_02 1.68700410182 cv_03 0.192357630798 cv_04 0.467179055095 potential 3.956452496
time 53.106 cv_00 16.5549752723 cv_01 1.58669874454 cv_02 1.64457132151 cv_03 0.216201948331 cv_04 0.484247757062 potential 3.104591213
time 54.108 cv_00 16.2970668906 cv_01 1.58599023485 cv_02 1.63238742031 cv_03 0.585670726187 cv_04 0.5115649846 potential 3.22488592
time 55.11 cv_00 16.5597026329 cv_01 1.57538816264 cv_02 1.69871702392 cv_03 0.555153506052 cv_04 0.606656598161 potential 1.222230277
time 56.112 cv_00 16.9062078814 cv_01 1.57879604893 cv_02 1.65875410001 cv_03 0.45521720878 cv_04 0.436818610561 potential 2.080048549
time 57.114 cv_00 16.6812851471 cv_01 1.60349825753 cv_02 1.64263507649 cv_03 0.442989037305 cv_04 0.611051683356 potential 2.916360214
time 58.116 cv_00 16.7750346332 cv_01 1.56304950569 cv_02 1.64339959931 cv_03 0.392039382913 cv_04 0.480578114015 potential 3.242760707
time 59.118 cv_00 16.2926405017 cv_01 1.61070390698 cv_02 1.67902634465 cv_03 0.322597279217 cv_04 0.529091269952 potential 3.580765088
time 60.12 cv_00 16.7901854101 cv_01 1.56599152967 cv_02 1.67554072887 cv_03 0.278006475304 cv_04 0.56225142841 potential 1.817288503
time 61.122 cv_00 16.3097673268 cv_01 1.63130821351 cv_02 1.67037286563 cv_03 0.22669042734 cv_04 0.495428679811 potential 2.722750378
time 62.124 cv_00 16.9037113661 cv_01 1.55690768321 cv_02 1.64567098694 cv_03 0.482884226294 cv_04 0.47920572059 potential 2.037828048
time 63.126 cv_00 16.1905920282 cv_01 1.57249095649 cv_02 1.65598690848 cv_03 0.611690410463 cv_04 0.595484773127 potential 3.885217835
time 64.128 cv_00 16.7851893792 cv_01 1.54619771498 cv_02 1.646993946 cv_03 0.408300327778 cv_04 0.596492202055 potential 2.361729952
time 65.13 cv_00 16.368207882 cv_01 1.58318776649 cv_02 1.63292741516 cv_03 0.180578174346 cv_04 0.627336540901 potential 3.079067658
time 66.132 cv_00 16.1950920844 cv_01 1.56317870292 cv_02 1.67526633393 cv_03 0.29780566104 cv_04 0.50381626113 potential 4.696595208
time 67.134 cv_00 16.7239069647 cv_01 1.57664751164 cv_02 1.66286179038 cv_03 0.525159033984 cv_04 0.657136219426 potential 2.969722848
time 68.136 cv_00 16.7037694981 cv_01 1.56258068734 cv_02 1.664050498 cv_03 0.423627954143 cv_04 0.554273825838 potential 4.492402815
time 69.138 cv_00 16.4011189046 cv_01 1.58170193821 cv_02 1.67207757956 cv_03 0.248349246529 cv_04 0.674624223361 potential 4.429270453
time 70.14 cv_00 16.3767821727 cv_01 1.55526513865 cv_02 1.65584408974 cv_03 0.51997963352 cv_04 0.731632567737 potential 2.996724578
time 71.142 cv_00 16.4407657481 cv_01 1.5845122346 cv_02 1.64613009473 cv_03 0.628981669433 cv_04 0.73209428407 potential 2.432296218
time 72.144 cv_00 16.7490330956 cv_01 1.58149230499 cv_02 1.63609329593 cv_03 0.668229100419 cv_04 0.690202691602 potential 0.9335182252
time 73.146 cv_00 16.3947796112 cv_01 1.56794960733 cv_02 1.65719937248 cv_03 0.653661175551 cv_04 0.686393449229 potential 2.73911182
time 74.148 cv_00 16.7879740722 cv_01 1.54514679907 cv_02 1.65108902882 cv_03 0.618853661436 cv_04 0.658920369839 potential 1.134177267
time 75.15 cv_00 16.2436220525 cv_01 1.58006744671 cv_02 1.65740393438 cv_03 0.761106110565 cv_04 0.557514589352 potential 2.520195919
time 76.152 cv_00 16.4600587935 cv_01 1.56477396918 cv_02 1.68850854277 cv_03 0.495573508619 cv_04 0.587976521649 potential 3.229665984
time 77.154 cv_00 16.5527078445 cv_01 1.59557507486 cv_02 1.64862809802 cv_03 0.619965987684 cv_04 0.539988240886 potential 2.79909234
time 78.156 cv_00 16.263243123 cv_01 1.62268992272 cv_02 1.62854707718 cv_03 0.461673624423 cv_04 0.582215397532 potential 2.663346352
time 79.158 cv_00 16.3348866833 cv_01 1.57051727956 cv_02 1.67208029496 cv_03 0.708620036201 cv_04 0.682594798967 potential 2.481484618
time 80.16 cv_00 16.1545865687 cv_01 1.58837466729 cv_02 1.64261523926 cv_03 0.451911718726 cv_04 0.552727405031 potential 5.189881371
time 81.162 cv_00 16.4672545381 cv_01 1.55467409297 cv_02 1.6640791716 cv_03 0.418673584485 cv_04 0.533354940988 potential 4.76181804
time 82.164 cv_00 16.3512667473 cv_01 1.53962395519 cv_02 1.691994747 cv_03 0.327498379698 cv_04 0.583967934069 potential 2.513531437
time 83.166 cv_00 16.687625876 cv_01 1.55089468628 cv_02 1.67048377223 cv_03 0.270514927502 cv_04 0.512837200852 potential 2.609086856
time 84.168 cv_00 16.2011150183 cv_01 1.58450994134 cv_02 1.66815915493 cv_03 0.151875643319 cv_04 0.399384235861 potential 5.088490605
time 85.17 cv_00 16.2973420189 cv_01 1.54549200543 cv_02 1.67966087328 cv_03 0.418322659977 cv_04 0.544230312787 potential 3.714070779
time 86.172 cv_00 16.5332440668 cv_01 1.5745451856 cv_02 1.70022022171 cv_03 0.395915516843 cv_04 0.464042284957 potential 2.744184356
time 87.174 cv_00 16.3479513885 cv_01 1.61033682406 cv_02 1.60808844898 cv_03 0.451471438211 cv_04 0.515445589804 potential 2.250037882
time 88.176 cv_00 16.4972615853 cv_01 1.58634422639 cv_02 1.64343722072 cv_03 0.54104381212 cv_04 0.498622902034 potential 5.228897906
time 89.178 cv_00 16.494775314 cv_01 1.5350835907 cv_02 1.63399448429 cv_03 0.365135038991 cv_04 0.4956855205 potential 2.201271399
time 90.18 cv_00 16.2679522926 cv_01 1.58670195616 cv_02 1.65089653432 cv_03 0.547910414992 cv_04 0.581736456457 potential 5.613356526
time 91.182 cv_00 16.5590650763 cv_01 1.56524464563 cv_02 1.63700717201 cv_03 0.175078502549 cv_04 0.559134977647 potential 2.478446089
time 92.184 cv_00 16.7464116892 cv_01 1.59182503568 cv_02 1.65625034828 cv_03 0.179645692779 cv_04 0.499407592388 potential 1.85412176
time 93.186 cv_00 16.0975422331 cv_01 1.57787896618 cv_02 1.62833841256 cv_03 0.546867880663 cv_04 0.580715058313 potential 5.702824793
time 94.188 cv_00 16.3745547218 cv_01 1.56993290087 cv_02 1.64938777703 cv_03 0.494528887728 cv_04 0.731558139185 potential 4.88781853
time 95.19 cv_00 16.4978009612 cv_01 1.59931337778 cv_02 1.66756836018 cv_03 0.438426277908 cv_04 0.793467355643 potential 2.668511721
time 96.192 cv_00 16.5050001703 cv_01 1.5903436524 cv_02 1.6099177884 cv_03 0.520677607867 cv_04 0.609458449354 potential 2.699778197
time 97.194 cv_00 16.3586855215 cv_01 1.55971255078 cv_02 1.6415608705 cv_03 0.275134758775 cv_04 0.575266018972 potential 4.386036804
time 98.196 cv_00 16.4702738708 cv_01 1.57761257307 cv_02 1.63396040974 cv_03 0.286558872357 cv_04 0.437922162921 potential 4.552131506
time 99.198 cv_00 16.314488449 cv_01 1.57756739215 cv_02 1.66278935638 cv_03 0.400122201654 cv_04 0.519222467488 potential 6.583332495
time 100.2 cv_00 16.8463675998 cv_01 1.56268841648 cv_02 1.63432675644 cv_03 0.177088141788 cv_04 0.427191729427 potential 0.945826407
time 101.202 cv_00 16.3742452968 cv_01 1.56555878872 cv_02 1.64376277453 cv_03 0.395520017216 cv_04 0.412096204751 potential 5.472392449
time 102.204 cv_00 16.224907688 cv_01 1.56846199347 cv_02 1.64659764339 cv_03 0.527828117335 cv_04 0.602654977595 potential 6.203976435
time 103.206 cv_00 16.2958320992 cv_01 1.59013067337 cv_02 1.66193596148 cv_03 0.582238451821 cv_04 0.431110683334 potential 4.69848871
time 104.208 cv_00 16.6367164449 cv_01 1.61211397393 cv_02 1.62646390059 cv_03 0.463620393094 cv_04 0.577954345723 potential 2.750402521
time 105.21 cv_00 16.641813812 cv_01 1.60375933415 cv_02 1.64893869137 cv_03 0.651457098793 cv_04 0.594577020114 potential 2.064091734
time 106.212 cv_00 16.5676697326 cv_01 1.58841324779 cv_02 1.65276463144 cv_03 0.395923072836 cv_04 0.454584651508 potential 6.634911482
time 107.214 cv_00 16.1889595109 cv_01 1.6194707552 cv_02 1.63989879626 cv_03 0.416209182745 cv_04 0.481633693516 potential 4.37673338
time 108.216 cv_00 16.3243203855 cv_01 1.57627811901 cv_02 1.63288010756 cv_03 0.646658080359 cv_04 0.518991295648 potential 4.309636753
time 109.218 cv_00 16.4639504662 cv_01 1.56556277729 cv_02 1.65831788566 cv_03 0.802082809828 cv_04 0.488157280476 potential 1.285869374
time 110.22 cv_00 16.3229031179 cv_01 1.58228490312 cv_02 1.68025686133 cv_03 0.761298652127 cv_04 0.648522920601 potential 2.412307836
time 111.222 cv_00 16.5279360291 cv_01 1.55977064415 cv_02 1.65180019837 cv_03 0.791577179925 cv_04 0.511823135455 potential 1.4689582
time 112.224 cv_00 16.6438541485 cv_01 1.55610134963 cv_02 1.67491762141 cv_03 0.765773135065 cv_04 0.522888253137 potential 1.086618959
time 113.226 cv_00 16.6688372281 cv_01 1.56406674413 cv_02 1.64455393614 cv_03 0.801711471904 cv_04 0.47882481634 potential 1.197587642
time 114.228 cv_00 16.5146601247 cv_01 1.57351262573 cv_02 1.66950921788 cv_03 0.846116734252 cv_04 0.48863995815 potential 1.696620055
time 115.23 cv_00 16.3568636869 cv_01 1.56446842368 cv_02 1.68492208419 cv_03 0.817237351208 cv_04 0.563702840927 potential 2.354506457
time 116.232 cv_00 16.2872102873 cv_01 1.5629165073 cv_02 1.67990956304 cv_03 0.846299212456 cv_04 0.561584247496 potential 2.862784513
time 117.234 cv_00 16.6132922388 cv_01 1.58434071084 cv_02 1.68134423228 cv_03 0.740453453834 cv_04 0.617191775568 potential 1.809553013
time 118.236 cv_00 16.5188192799 cv_01 1.56870614032 cv_02 1.65013512867 cv_03 0.804460819429 cv_04 0.504451622255 potential 2.771854541
time 119.238 cv_00 16.3929982802 cv_01 1.55469266306 cv_02 1.66917622272 cv_03 0.732442048603 cv_04 0.503888317943 potential 3.452165003
time 120.24 cv_00 16.5919725099 cv_01 1.58552460192 cv_02 1.67738646456 cv_03 0.791604454849 cv_04 0.486581487999 potential 2.284289608
time 121.242 cv_00 16.6544486086 cv_01 1.57035250547 cv_02 1.66868454884 cv_03 0.754329302 cv_04 0.531261622813 potential 2.933076417
time 122.244 cv_00 16.5251792652 cv_01 1.55296670465 cv_02 1.67576957986 cv_03 0.744845680889 cv_04 0.435823436295 potential 2.940033416
time 123.246 cv_00 16.332402315 cv_01 1.5735112585 cv_02 1.66750692634 cv_03 0.883166203916 cv_04 0.523780334168 potential 3.104849386
time 124.248 cv_00 16.3642937723 cv_01 1.57420263192 cv_02 1.65281302326 cv_03 0.815589285537 cv_04 0.426059443674 potential 3.649925335
time 125.25 cv_00 16.2768176517 cv_01 1.59686657906 cv_02 1.66679158252 cv_03 0.796908881357 cv_04 0.469232628418 potential 3.552932862
time 126.252 cv_00 16.5824695943 cv_01 1.56454584623 cv_02 1.67540727674 cv_03 0.72572708147 cv_04 0.417203708999 potential 3.337255209
time 127.254 cv_00 16.5648530043 cv_01 1.58385647266 cv_02 1.64044902841 cv_03 0.834268000214 cv_04 0.534234502638 potential 2.561027752
time 128.256 cv_00 16.586821891 cv_01 1.57656264183 cv_02 1.69111430181 cv_03 0.823950988838 cv_04 0.41981287342 potential 2.460101058
time 129.258 cv_00 16.3077626459 cv_01 1.60405410921 cv_02 1.66630706784 cv_03 0.775488701985 cv_04 0.440711978444 potential 3.401557374
time 130.26 cv_00 16.8773959814 cv_01 1.55570238144 cv_02 1.63657794888 cv_03 0.780111084334 cv_04 0.478972417845 potential 0.8749161206
time 131.262 cv_00 16.5951585548 cv_01 1.56431717538 cv_02 1.67169211184 cv_03 0.83566120113 cv_04 0.51512399265 potential 3.884745062
time 132.264 cv_00 16.510481317 cv_01 1.5863606985 cv_02 1.67960272169 cv_03 0.806452233655 cv_04 0.439257157711 potential 4.032457724
time 133.266 cv_00 16.6586290375 cv_01 1.55291742516 cv_02 1.67387074533 cv_03 0.82247463941 cv_04 0.393552078767 potential 2.884428474
time 134.268 cv_00 16.8245134933 cv_01 1.56429043342 cv_02 1.68888560729 cv_03 0.807790694499 cv_04 0.42523942731 potential 1.580966233
time 135.27 cv_00 16.306878821 cv_01 1.55635733488 cv_02 1.67623688319 cv_03 0.745127049352 cv_04 0.418112093329 potential 4.335568531
time 136.272 cv_00 16.8286366773 cv_01 1.57218551055 cv_02 1.67661492002 cv_03 0.798023724016 cv_04 0.484967699176 potential 2.346873287
time 137.274 cv_00 16.4133963015 cv_01 1.56518537945 cv_02 1.67760921654 cv_03 0.654162756134 cv_04 0.432964527487 potential 4.407427328
time 138.276 cv_00 16.4054602527 cv_01 1.55514776874 cv_02 1.67640046732 cv_03 0.770991033858 cv_04 0.47453361568 potential 5.295335522
time 139.278 cv_00 16.3990131211 cv_01 1.59800125091 cv_02 1.65132684868 cv_03 0.854312148613 cv_04 0.518868941621 potential 3.39932339
time 140.28 cv_00 17.075472514 cv_01 1.57375018597 cv_02 1.67520385185 cv_03 0.816713358255 cv_04 0.498416237871 potential 0.5633361178
time 141.282 cv_00 16.5353322208 cv_01 1.5511776486 cv_02 1.66508656009 cv_03 0.825285384763 cv_04 0.53417608487 potential 4.740142196
time 142.284 cv_00 16.9683886942 cv_01 1.56209433075 cv_02 1.64860992108 cv_03 0.751261111901 cv_04 0.527319747065 potential 1.359312143
time 143.286 cv_00 16.2826528051 cv_01 1.58666270833 cv_02 1.69558592098 cv_03 0.853410565692 cv_04 0.52797948408 potential 3.652118307
time 144.288 cv_00 16.3542512641 cv_01 1.58886918445 cv_02 1.66748560443 cv_03 0.832560009375 cv_04 0.540541585669 potential 5.391764259
time 145.29 cv_00 16.3959887765 cv_01 1.565411408 cv_02 1.63307036447 cv_03 0.806125554131 cv_04 0.55757092576 potential 3.844298812
time 146.292 cv_00 16.4143479761 cv_01 1.55540035361 cv_02 1.65885015447 cv_03 0.82915820285 cv_04 0.481132236676 potential 5.608816423
time 147.294 cv_00 16.9131870979 cv_01 1.55103211407 cv_02 1.65822914925 cv_03 0.787917310705 cv_04 0.472850922138 potential 2.022151456
time 148.296 cv_00 16.6529183452 cv_01 1.57974629849 cv_02 1.65526731627 cv_03 0.762410373009 cv_04 0.537303079702 potential 5.098028283
time 149.298 cv_00 16.7753804373 cv_01 1.58835817214 cv_02 1.64901124717 cv_03 0.768160442922 cv_04 0.447866155185 potential 2.895156137
time 150.3 cv_00 16.7948407033 cv_01 1.56417226381 cv_02 1.65947575659 cv_03 0.734229205813 cv_04 0.497789135281 potential 4.034618873
time 151.302 cv_00 16.5858541245 cv_01 1.5494090747 cv_02 1.68598555313 cv_03 0.789010214131 cv_04 0.43763164536 potential 4.410328931
time 152.304 cv_00 16.5554346725 cv_01 1.61013208395 cv_02 1.68108904997 cv_03 0.734265655435 cv_04 0.396610073534 potential 2.404718791
time 153.306 cv_00 16.6892193129 cv_01 1.58053020636 cv_02 1.62291569775 cv_03 0.724193020426 cv_04 0.475092356305 potential 2.476023724
time 154.308 cv_00 16.8816234863 cv_01 1.55482618343 cv_02 1.64235333784 cv_03 0.797668037875 cv_04 0.530070878884 potential 2.633932532
time 155.31 cv_00 16.8954917107 cv_01 1.55433809024 cv_02 1.65988441601 cv_03 0.675185719358 cv_04 0.534446481504 potential 2.579069977
time 156.312 cv_00 16.4956831572 cv_01 1.57541368063 cv_02 1.6970027364 cv_03 0.708261952358 cv_04 0.389759310083 potential 3.656765929
time 157.314 cv_00 16.9454466314 cv_01 1.56192684983 cv_02 1.66397885767 cv_03 0.751725494763 cv_04 0.502787266995 potential 3.133405621
time 158.316 cv_00 16.9796953665 cv_01 1.54848102227 cv_02 1.65009985452 cv_03 0.793739242325 cv_04 0.479358171648 potential 2.482534433
time 159.318 cv_00 16.3755692133 cv_01 1.60665798904 cv_02 1.64882234009 cv_03 0.750434081504 cv_04 0.497344055165 potential 4.150861576
time 160.32 cv_00 16.9830779608 cv_01 1.57185293098 cv_02 1.65556652687 cv_03 0.835572603228 cv_04 0.486262859781 potential 2.580666653
time 161.322 cv_00 16.8198708091 cv_01 1.56254852898 cv_02 1.67856500231 cv_03 0.731408957473 cv_04 0.481209532374 potential 4.260696406
time 162.324 cv_00 16.8602192751 cv_01 1.56946682518 cv_02 1.65276787489 cv_03 0.683964532181 cv_04 0.514633781562 potential 4.074241295
time 163.326 cv_00 16.5910372758 cv_01 1.57421341012 cv_02 1.69576150528 cv_03 0.671531838506 cv_04 0.468833924643 potential 3.740620359
time 164.328 cv_00 16.1725229737 cv_01 1.53984979784 cv_02 1.64251889763 cv_03 0.774213568677 cv_04 0.533091179564 potential 4.111294364
time 165.33 cv_00 16.2711827922 cv_01 1.59300216546 cv_02 1.67721066167 cv_03 0.817629388109 cv_04 0.438950140131 potential 5.388243287
time 166.332 cv_00 16.4019839574 cv_01 1.58865710509 cv_02 1.69794061564 cv_03 0.821230790862 cv_04 0.521297306699 potential 4.443052673
time 167.334 cv_00 16.5152242093 cv_01 1.57829087528 cv_02 1.63098706231 cv_03 0.827018642974 cv_04 0.463205382021 potential 4.105019389
time 168.336 cv_00 17.0022544034 cv_01 1.55192329387 cv_02 1.66594014331 cv_03 0.70620475419 cv_04 0.48788645051 potential 2.820354064
time 169.338 cv_00 16.4930934978 cv_01 1.58538328385 cv_02 1.67343458787 cv_03 0.828310366435 cv_04 0.467486722995 potential 6.869911133
time 170.34 cv_00 16.181553 cv_01 1.6058250714 cv_02 1.64665165702 cv_03 0.838274740075 cv_04 0.490399632932 potential 4.53283968
time 171.342 cv_00 16.3738872851 cv_01 1.58248632432 cv_02 1.67499685084 cv_03 0.828234929693 cv_04 0.42374776657 potential 6.945927999
time 172.344 cv_00 16.4229466764 cv_01 1.53006570289 cv_02 1.66533948483 cv_03 0.843519453417 cv_04 0.5173025354 potential 3.309133422
time 173.346 cv_00 16.5645897985 cv_01 1.61121584307 cv_02 1.67859539496 cv_03 0.862906458951 cv_04 0.428522378741 potential 2.806353589
time 174.348 cv_00 16.9105517132 cv_01 1.59814939712 cv_02 1.67278052096 cv_03 0.796337964154 cv_04 0.393755464769 potential 2.105636494
time 175.35 cv_00 16.5338202662 cv_01 1.61348401459 cv_02 1.65448978158 cv_03 0.713738198796 cv_04 0.466957534615 potential 3.596134799
time 176.352 cv_00 16.7627155632 cv_01 1.56374503904 cv_02 1.64275030833 cv_03 0.726070356563 cv_04 0.476208217509 potential 5.27015505
time 177.354 cv_00 16.6199219895 cv_01 1.55254187291 cv_02 1.69842130277 cv_03 0.589090783078 cv_04 0.529081309109 potential 2.385029082
time 178.356 cv_00 16.4599350326 cv_01 1.54932666472 cv_02 1.65272423593 cv_03 0.659059845553 cv_04 0.549955439311 potential 5.286098869
time 179.358 cv_00 16.2587681531 cv_01 1.58518421386 cv_02 1.6166927024 cv_03 0.779051482932 cv_04 0.530992910581 potential 3.549740144
time 180.36 cv_00 16.2562722217 cv_01 1.56757793712 cv_02 1.65685042201 cv_03 0.673218176896 cv_04 0.534849921162 potential 6.881071664
time 181.362 cv_00 16.5458991381 cv_01 1.54682817929 cv_02 1.64366415768 cv_03 0.685870648044 cv_04 0.453046845291 potential 4.58897527
time 182.364 cv_00 16.5123671997 cv_01 1.56669564716 cv_02 1.61778762212 cv_03 0.746056760098 cv_04 0.504749679151 potential 3.645340655
time 183.366 cv_00 16.2528565416 cv_01 1.58375562058 cv_02 1.65089513049 cv_03 0.870409924947 cv_04 0.498587777474 potential 5.787112854
time 184.368 cv_00 16.9008816504 cv_01 1.56787376307 cv_02 1.63819325963 cv_03 0.865123624364 cv_04 0.472216694389 potential 2.746283917
time 185.37 cv_00 16.1326850863 cv_01 1.59832803508 cv_02 1.65970505731 cv_03 0.814433762431 cv_04 0.461223065042 potential 6.344038819
time 186.372 cv_00 16.5418636598 cv_01 1.59333575555 cv_02 1.6347848995 cv_03 0.852215964832 cv_04 0.526681553652 potential 4.173764441
time 187.374 cv_00 16.3622139744 cv_01 1.6159302007 cv_02 1.69227214526 cv_03 0.867510233251 cv_04 0.582407761541 potential 2.94993926
time 188.376 cv_00 16.3862192721 cv_01 1.60405076512 cv_02 1.6375466631 cv_03 0.835667820995 cv_04 0.516346660257 potential 4.694118604
time 189.378 cv_00 16.7602339036 cv_01 1.57912192218 cv_02 1.65801341738 cv_03 0.868290210759 cv_04 0.640869083973 potential 3.641166369
time 190.38 cv_00 16.5021857563 cv_01 1.5973969477 cv_02 1.6539588726 cv_03 0.881420748192 cv_04 0.693910109083 potential 3.618954099
time 191.382 cv_00 16.7450489507 cv_01 1.57244583999 cv_02 1.6534455052 cv_03 0.827441449863 cv_04 0.746423636491 potential 3.348747346
time 192.384 cv_00 17.0269933875 cv_01 1.59691114557 cv_02 1.655298754 cv_03 0.766103674062 cv_04 0.621730440904 potential 1.757148781
time 193.386 cv_00 16.5911984474 cv_01 1.56623336964 cv_02 1.67924679138 cv_03 0.763952475732 cv_04 0.788680753118 potential 3.504836622
time 194.388 cv_00 16.352945147 cv_01 1.57301457332 cv_02 1.61466008249 cv_03 0.779199162566 cv_04 0.654260358743 potential 3.484367622
time 195.39 cv_00 16.765652296 cv_01 1.59755118135 cv_02 1.67735108461 cv_03 0.682072148287 cv_04 0.634604763732 potential 3.082709752
time 196.392 cv_00 16.727399689 cv_01 1.57758801486 cv_02 1.66524688669 cv_03 0.690938608934 cv_04 0.468495596736 potential 6.495312485
time 197.394 cv_00 16.2379746805 cv_01 1.6087594517 cv_02 1.63368892999 cv_03 0.644354487802 cv_04 0.522996448373 potential 4.634274295
time 198.396 cv_00 16.175687405 cv_01 1.55099437768 cv_02 1.66223119646 cv_03 0.834302767601 cv_04 0.562768428819 potential 5.819333221
time 199.398 cv_00 16.1664585516 cv_01 1.58971346067 cv_02 1.67296198353 cv_03 0.767179867139 cv_04 0.440738510092 potential 7.003079196
time 200.4 cv_00 16.7471163472 cv_01 1.54882422368 cv_02 1.65694985375 cv_03 0.672986289702 cv_04 0.539403836996 potential 5.174191469
time 201.402 cv_00 17.017241391 cv_01 1.59110113848 cv_02 1.65115917024 cv_03 0.632708465487 cv_04 0.601161988149 potential 1.841344178
time 202.404 cv_00 16.5930504885 cv_01 1.59413151265 cv_02 1.63124140496 cv_03 0.691881981017 cv_04 0.44972313331 potential 4.604894585
time 203.406 cv_00 16.6859554652 cv_01 1.52961105677 cv_02 1.66636779243 cv_03 0.763833656446 cv_04 0.476185117611 potential 3.765034911
time 204.408 cv_00 16.780195786 cv_01 1.57088818366 cv_02 1.68387655962 cv_03 0.858101302063 cv_04 0.544145079073 potential 4.451384635
time 205.41 cv_00 16.8147945002 cv_01 1.59174797412 cv_02 1.68396735554 cv_03 0.825601589763 cv_04 0.602862011794 potential 3.63358468
time 206.412 cv_00 16.9396634477 cv_01 1.57856688679 cv_02 1.65155981576 cv_03 0.614709814642 cv_04 0.474518812507 potential 3.305112566
time 207.414 cv_00 16.7160189362 cv_01 1.58065334268 cv_02 1.63507617081 cv_03 0.815354927363 cv_04 0.429778893507 potential 5.184044629
time 208.416 cv_00 16.2813869604 cv_01 1.54780772512 cv_02 1.65723492367 cv_03 0.759357778074 cv_04 0.484455899132 potential 6.607385701
time 209.418 cv_00 16.7794364804 cv_01 1.5527399545 cv_02 1.65376918889 cv_03 0.717694954996 cv_04 0.533655811157 potential 6.6909129
time 210.42 cv_00 16.347132059 cv_01 1.56906310532 cv_02 1.63500740312 cv_03 0.66204186782 cv_04 0.443936247033 potential 6.270580644
time 211.422 cv_00 16.1038245132 cv_01 1.54284832473 cv_02 1.68798506341 cv_03 0.86850612466 cv_04 0.493309449942 potential 5.258979003
time 212.424 cv_00 16.5910150157 cv_01 1.59014004978 cv_02 1.68238587322 cv_03 0.871629349189 cv_04 0.479668110773 potential 5.644860314
time 213.426 cv_00 16.6982952453 cv_01 1.59530895023 cv_02 1.67129312615 cv_03 0.845896649607 cv_04 0.489988777973 potential 5.779389347
time 214.428 cv_00 16.2224664272 cv_01 1.53556668224 cv_02 1.6845576884 cv_03 0.843982126749 cv_04 0.517007567924 potential 4.591129839
time 215.43 cv_00 16.2310666272 cv_01 1.56014912096 cv_02 1.68954485988 cv_03 0.887768411028 cv_04 0.418141798514 potential 5.143888987
time 216.432 cv_00 16.5682124975 cv_01 1.54869189841 cv_02 1.68270640423 cv_03 0.829562704198 cv_04 0.477471407501 potential 6.411773958
time 217.434 cv_00 16.3187122049 cv_01 1.56734377184 cv_02 1.70138360472 cv_03 0.830092403658 cv_04 0.519077670603 potential 5.650421287
time 218.436 cv_00 16.1981486218 cv_01 1.54910983308 cv_02 1.68243705621 cv_03 0.837992241149 cv_04 0.544261637957 potential 6.52472623
time 219.438 cv_00 17.1051564178 cv_01 1.56042574667 cv_02 1.69234769713 cv_03 0.806516745587 cv_04 0.558350404828 potential 1.543994256
time 220.44 cv_00 16.7695136471 cv_01 1.58007939522 cv_02 1.68430458059 cv_03 0.710543735199 cv_04 0.549088992315 potential 5.800915801
time 221.442 cv_00 17.1668194764 cv_01 1.61363063649 cv_02 1.65053457888 cv_03 0.632473302592 cv_04 0.582946689769 potential 0.5916045883
time 222.444 cv_00 16.8528267412 cv_01 1.60502583998 cv_02 1.68472978389 cv_03 0.656571524853 cv_04 0.653608560192 potential 2.054929446
time 223.446 cv_00 16.2688847707 cv_01 1.57724916398 cv_02 1.69274983666 cv_03 0.549491366438 cv_04 0.653248572857 potential 4.092816377
time 224.448 cv_00 16.7768606584 cv_01 1.59141717225 cv_02 1.70036971827 cv_03 0.671409397526 cv_04 0.538999863938 potential 2.945857185
time 225.45 cv_00 16.4570949418 cv_01 1.61474189095 cv_02 1.67427337003 cv_03 0.612641724725 cv_04 0.686790014029 potential 2.956119324
time 226.452 cv_00 16.4464613269 cv_01 1.61594616806 cv_02 1.67401885219 cv_03 0.577740201681 cv_04 0.747074357515 potential 2.707439093
time 227.454 cv_00 16.6406951523 cv_01 1.61027337444 cv_02 1.66927294105 cv_03 0.605307780968 cv_04 0.704734535272 potential 3.270087215
time 228.456 cv_00 16.2183853892 cv_01 1.6027236779 cv_02 1.65303237365 cv_03 0.737249951077 cv_04 0.630100144272 potential 6.245855592
time 229.458 cv_00 16.3855332006 cv_01 1.59392428159 cv_02 1.63086562132 cv_03 0.86868197071 cv_04 0.556929849208 potential 4.959159359
time 230.46 cv_00 16.6031355558 cv_01 1.5518213321 cv_02 1.66341322327 cv_03 0.838538706082 cv_04 0.479929823913 potential 7.73113398
time 231.462 cv_00 16.2357392227 cv_01 1.57199577264 cv_02 1.62830090332 cv_03 0.845293939619 cv_04 0.526019223675 potential 5.643310929
time 232.464 cv_00 16.7298305622 cv_01 1.52403751022 cv_02 1.6705856373 cv_03 0.861613984314 cv_04 0.520704603247 potential 2.435595858
time 233.466 cv_00 16.6103195513 cv_01 1.56015802322 cv_02 1.6549783524 cv_03 0.842301838841 cv_04 0.391802565692 potential 7.413211354
time 234.468 cv_00 16.6421089911 cv_01 1.59395969296 cv_02 1.67991231437 cv_03 0.926142021374 cv_04 0.637153534372 potential 3.191534566
time 235.47 cv_00 16.6642805788 cv_01 1.58360577631 cv_02 1.63369157601 cv_03 0.924541864203 cv_04 0.491380532398 potential 3.240219545
time 236.472 cv_00 16.4370378846 cv_01 1.55171554864 cv_02 1.62609081081 cv_03 0.89671066041 cv_04 0.480776886457 potential 3.465717333
time 237.474 cv_00 16.4521768552 cv_01 1.59929032902 cv_02 1.63213713826 cv_03 0.885615316941 cv_04 0.476863600226 potential 4.736033985
time 238.476 cv_00 16.2663875294 cv_01 1.59587901738 cv_02 1.66283249208 cv_03 0.833956222565 cv_04 0.508555307579 potential 8.350915775
time 239.478 cv_00 16.2665945652 cv_01 1.55300563197 cv_02 1.68219622474 cv_03 0.825351643398 cv_04 0.578212324138 potential 7.391390729
time 240.48 cv_00 16.4215460291 cv_01 1.54244930895 cv_02 1.70411979532 cv_03 0.892605292114 cv_04 0.455149112904 potential 3.234867791
time 241.482 cv_00 16.2061499301 cv_01 1.58924526775 cv_02 1.69487550558 cv_03 0.846237665391 cv_04 0.494465611566 potential 6.427483654
time 242.484 cv_00 16.7772549852 cv_01 1.57224795754 cv_02 1.70833765419 cv_03 0.823685356533 cv_04 0.446484936485 potential 3.185188124
time 243.486 cv_00 16.9556892213 cv_01 1.56619412889 cv_02 1.69278833526 cv_03 0.78291633384 cv_04 0.491618813397 potential 3.918920282
time 244.488 cv_00 16.4653226293 cv_01 1.53657585469 cv_02 1.64819704329 cv_03 0.806769458 cv_04 0.559363045414 potential 5.709582429
time 245.49 cv_00 16.6714338278 cv_01 1.55160871926 cv_02 1.63278702117 cv_03 0.638817301208 cv_04 0.509262392806 potential 4.550869801
time 246.492 cv_00 16.482936778 cv_01 1.58740256436 cv_02 1.66661328676 cv_03 0.604794115724 cv_04 0.516845236367 potential 7.527968861
time 247.494 cv_00 16.9055819271 cv_01 1.60057403174 cv_02 1.67919834646 cv_03 0.748972422051 cv_04 0.576048138406 potential 3.946121898
time 248.496 cv_00 16.643943601 cv_01 1.52504305803 cv_02 1.68098867179 cv_03 0.717473121605 cv_04 0.506050030685 potential 3.392803291
time 249.498 cv_00 16.7716798812 cv_01 1.58667156944 cv_02 1.63100754946 cv_03 0.747587546449 cv_04 0.543548621452 potential 5.343734541
time 250.5 cv_00 17.2562250953 cv_01 1.55136079969 cv_02 1.64754891805 cv_03 0.724639340401 cv_04 0.663280241424 potential 0.7955856327
time 251.502 cv_00 16.3695927827 cv_01 1.53897938683 cv_02 1.6779479259 cv_03 0.727480537799 cv_04 0.532696282872 potential 6.306391818
time 252.504 cv_00 16.6368259375 cv_01 1.5339379893 cv_02 1.7044321417 cv_03 0.795076876602 cv_04 0.432150522091 potential 3.023574477
time 253.506 cv_00 16.475334982 cv_01 1.59016532914 cv_02 1.69050832311 cv_03 0.871757640266 cv_04 0.43434069685 potential 6.404955364
time 254.508 cv_00 16.2381531074 cv_01 1.59605206965 cv_02 1.70173037867 cv_03 0.838056145895 cv_04 0.515168785309 potential 5.670851576
time 255.51 cv_00 16.64156576 cv_01 1.62305377943 cv_02 1.65729976411 cv_03 0.851428872186 cv_04 0.566821815472 potential 2.988056184
time 256.512 cv_00 16.3613873402 cv_01 1.60104136481 cv_02 1.6754070087 cv_03 0.916039842662 cv_04 0.460563894301 potential 5.720134427
time 257.514 cv_00 16.1513727223 cv_01 1.59187866257 cv_02 1.67355071701 cv_03 0.831528545007 cv_04 0.456662013912 potential 8.338779919
time 258.516 cv_00 16.6340124174 cv_01 1.60774924063 cv_02 1.69499097245 cv_03 0.831837571068 cv_04 0.471060526296 potential 4.355710384
time 259.518 cv_00 16.3203867336 cv_01 1.56912456601 cv_02 1.72495866053 cv_03 0.886603438315 cv_04 0.569615444202 potential 3.032608763
time 260.52 cv_00 16.3783764057 cv_01 1.56987422937 cv_02 1.70717214231 cv_03 0.838804179801 cv_04 0.469266515249 potential 6.178179299
time 261.522 cv_00 16.5261295084 cv_01 1.58808451407 cv_02 1.70399153722 cv_03 0.852486079694 cv_04 0.516217961497 potential 5.834322368
time 262.524 cv_00 16.5408963222 cv_01 1.58228651191 cv_02 1.64325097217 cv_03 0.940748497704 cv_04 0.56920952811 potential 4.679809445
time 263.526 cv_00 16.439031735 cv_01 1.57787387406 cv_02 1.69300564775 cv_03 0.83871972851 cv_04 0.692626841495 potential 6.387065428
time 264.528 cv_00 16.324505589 cv_01 1.58476411704 cv_02 1.67989156852 cv_03 0.966423497001 cv_04 0.480703836788 potential 4.981779996
time 265.53 cv_00 16.2129576093 cv_01 1.5703854692 cv_02 1.70270693944 cv_03 0.835550324885 cv_04 0.403698510821 potential 6.66649041
time 266.532 cv_00 16.7017271414 cv_01 1.56704078466 cv_02 1.69677902235 cv_03 0.693914257491 cv_04 0.543886695861 potential 5.723508855
time 267.534 cv_00 16.2102349175 cv_01 1.56439490543 cv_02 1.67516161333 cv_03 0.670618420303 cv_04 0.459085894586 potential 7.134184176
time 268.536 cv_00 16.2601971115 cv_01 1.59843919147 cv_02 1.68365915086 cv_03 0.488526803132 cv_04 0.518302503219 potential 4.856721921
time 269.538 cv_00 16.7264470078 cv_01 1.56595222393 cv_02 1.66714580879 cv_03 0.238172994476 cv_04 0.54084413343 potential 3.455882228
time 270.54 cv_00 16.9456894141 cv_01 1.56377797872 cv_02 1.66843808977 cv_03 0.232310033221 cv_04 0.541258535865 potential 1.46652819
time 271.542 cv_00 16.9531477532 cv_01 1.54524025017 cv_02 1.64737478704 cv_03 0.463630920203 cv_04 0.464650684437 potential 2.096163106
time 272.544 cv_00 16.468343305 cv_01 1.57896159866 cv_02 1.67466065227 cv_03 0.143302081496 cv_04 0.574200740177 potential 4.317777329
time 273.546 cv_00 16.7757168523 cv_01 1.60045559695 cv_02 1.69616813537 cv_03 0.26461702055 cv_04 0.564324954175 potential 1.330497481
time 274.548 cv_00 16.6303420886 cv_01 1.55847095726 cv_02 1.6789242413 cv_03 0.237218909986 cv_04 0.465737010589 potential 3.871169783
time 275.55 cv_00 16.2981621085 cv_01 1.57172797471 cv_02 1.65432607577 cv_03 0.139696578358 cv_04 0.593813518191 potential 4.908213103
time 276.552 cv_00 16.5625447241 cv_01 1.56579659013 cv_02 1.70665392349 cv_03 0.226140649074 cv_04 0.460121790848 potential 2.54732938
time 277.554 cv_00 16.4993553119 cv_01 1.59736880462 cv_02 1.65760704289 cv_03 0.149162784558 cv_04 0.518184548659 potential 4.251071104
time 278.556 cv_00 16.4378453296 cv_01 1.58640249854 cv_02 1.69966738984 cv_03 0.145103165844 cv_04 0.467671798226 potential 3.629261061
time 279.558 cv_00 16.5704729589 cv_01 1.60922452081 cv_02 1.65486749477 cv_03 0.176721339108 cv_04 0.465636570387 potential 3.273489498
time 280.56 cv_00 16.1929405882 cv_01 1.58066856965 cv_02 1.69082698096 cv_03 0.212541583509 cv_04 0.44194642953 potential 5.946435565
time 281.562 cv_00 16.6445621193 cv_01 1.57587368479 cv_02 1.65979167489 cv_03 0.146018098269 cv_04 0.418243248496 potential 3.502201102
time 282.564 cv_00 16.251460506 cv_01 1.5902907329 cv_02 1.69889035316 cv_03 0.300882628631 cv_04 0.562466637776 potential 4.83399186
time 283.566 cv_00 16.3197185183 cv_01 1.57293441514 cv_02 1.71429349196 cv_03 0.219164086022 cv_04 0.487683249675 potential 3.895950716
time 284.568 cv_00 16.7488359207 cv_01 1.56896732337 cv_02 1.6614881117 cv_03 0.170378043666 cv_04 0.488734128403 potential 3.434887522
time 285.57 cv_00 16.5840345234 cv_01 1.58470780023 cv_02 1.6687103457 cv_03 0.138235169491 cv_04 0.423247618099 potential 4.380698253
time 286.572 cv_00 16.6961710417 cv_01 1.58702352003 cv_02 1.686895873 cv_03 0.156859561068 cv_04 0.473335331642 potential 3.183454776
time 287.574 cv_00 16.4031572006 cv_01 1.56189468326 cv_02 1.66937678029 cv_03 0.30317659257 cv_04 0.476146722412 potential 6.825458841
time 288.576 cv_00 16.7712288769 cv_01 1.56061543486 cv_02 1.68117432266 cv_03 0.128323732095 cv_04 0.449414132849 potential 2.242219993
time 289.578 cv_00 16.809215194 cv_01 1.56741923042 cv_02 1.68919372193 cv_03 0.134321275647 cv_04 0.43368193268 potential 2.165852119
time 290.58 cv_00 16.1583174689 cv_01 1.6043701363 cv_02 1.68503126621 cv_03 0.294401877949 cv_04 0.53148131556 potential 5.83045635
time 291.582 cv_00 16.5954651115 cv_01 1.57203375807 cv_02 1.68047973398 cv_03 0.130951059384 cv_04 0.431214797685 potential 4.563765321
time 292.584 cv_00 16.3347682864 cv_01 1.59344405788 cv_02 1.70381151571 cv_03 0.182714855703 cv_04 0.523235659505 potential 5.075623195
time 293.586 cv_00 16.1760409271 cv_01 1.56625683663 cv_02 1.67588253836 cv_03 0.117458878403 cv_04 0.46877892904 potential 5.622437827
time 294.588 cv_00 16.6249393655 cv_01 1.53227433542 cv_02 1.67962535504 cv_03 0.226345448604 cv_04 0.494039754337 potential 2.517976427
time 295.59 cv_00 16.4164522797 cv_01 1.59464053627 cv_02 1.6934073564 cv_03 0.117850487563 cv_04 0.592303482761 potential 4.391398888
time 296.592 cv_00 16.3340221405 cv_01 1.6284453217 cv_02 1.69190774517 cv_03 0.210809201155 cv_04 0.496880019508 potential 3.401252301
time 297.594 cv_00 16.7153779042 cv_01 1.56413972179 cv_02 1.68039784405 cv_03 0.229598774193 cv_04 0.449358782924 potential 5.012226418
time 298.596 cv_00 16.3577452616 cv_01 1.55816428764 cv_02 1.70263117939 cv_03 0.354673682345 cv_04 0.459939520131 potential 4.095967523
time 299.598 cv_00 16.3867114711 cv_01 1.555698949 cv_02 1.67431300804 cv_03 0.13116768713 cv_04 0.509625321556 potential 5.260673691
time 300.6 cv_00 16.2766115065 cv_01 1.56193288492 cv_02 1.66669048115 cv_03 0.171803716828 cv_04 0.570386191003 potential 6.68235376
time 301.602 cv_00 16.3953123664 cv_01 1.57065658239 cv_02 1.6839062081 cv_03 0.107317731706 cv_04 0.487028446757 potential 5.892915069
time 302.604 cv_00 16.3187439386 cv_01 1.54865340837 cv_02 1.67755290437 cv_03 0.165134841372 cv_04 0.5119300318 potential 5.663172781
time 303.606 cv_00 16.4787133713 cv_01 1.6011305345 cv_02 1.68008638883 cv_03 0.177460966295 cv_04 0.544790390438 potential 6.392753561
time 304.608 cv_00 16.6074347934 cv_01 1.57451886017 cv_02 1.70529192747 cv_03 0.26739345755 cv_04 0.379710094394 potential 3.536538944
time 305.61 cv_00 16.2011378741 cv_01 1.53908489697 cv_02 1.64097777544 cv_03 0.272205525323 cv_04 0.537747551404 potential 4.145976736
time 306.612 cv_00 16.6311724529 cv_01 1.5706818741 cv_02 1.6671636972 cv_03 0.255136546963 cv_04 0.612592767283 potential 6.542876876
time 307.614 cv_00 16.8423950793 cv_01 1.57714239963 cv_02 1.680750807 cv_03 0.306754029158 cv_04 0.418643148099 potential 3.505901843
time 308.616 cv_00 16.3493963764 cv_01 1.56275837144 cv_02 1.67001529038 cv_03 0.198607040499 cv_04 0.521322931622 potential 8.349233973
time 309.618 cv_00 16.4002955813 cv_01 1.58897369165 cv_02 1.61906277061 cv_03 0.280061560147 cv_04 0.456158164873 potential 3.835993951
time 310.62 cv_00 16.0899756268 cv_01 1.56658487077 cv_02 1.69244161562 cv_03 0.488040502561 cv_04 0.486071527433 potential 5.745134568
time 311.622 cv_00 16.2184578375 cv_01 1.58054417912 cv_02 1.69548152093 cv_03 0.392546172276 cv_04 0.525064452012 potential 5.585223392
time 312.624 cv_00 16.4068233509 cv_01 1.56680922169 cv_02 1.62638797118 cv_03 0.382778292935 cv_04 0.432235942772 potential 4.976442914
time 313.626 cv_00 16.3486040278 cv_01 1.59890794246 cv_02 1.63764040115 cv_03 0.468735864931 cv_04 0.440089989579 potential 6.206549915
time 314.628 cv_00 16.5175516206 cv_01 1.61236781806 cv_02 1.62195711319 cv_03 0.416097052743 cv_04 0.482139282286 potential 3.548665252
time 315.63 cv_00 17.1064537588 cv_01 1.55581212745 cv_02 1.65441150418 cv_03 0.440242818259 cv_04 0.52379577826 potential 1.513944588
time 316.632 cv_00 16.5502997068 cv_01 1.58530610755 cv_02 1.67365466488 cv_03 0.48598244122 cv_04 0.437126062333 potential 6.295622192
time 317.634 cv_00 16.9336033635 cv_01 1.5886211657 cv_02 1.66325191865 cv_03 0.459975455266 cv_04 0.575729933891 potential 3.367575815
time 318.636 cv_00 16.8226594905 cv_01 1.57120013331 cv_02 1.63493654575 cv_03 0.372027150573 cv_04 0.472286307164 potential 4.393644067
time 319.638 cv_00 16.3995592471 cv_01 1.55270852195 cv_02 1.69337614379 cv_03 0.408315836439 cv_04 0.53289493203 potential 4.93458341
time 320.64 cv_00 16.5244422561 cv_01 1.53693183446 cv_02 1.6188898357 cv_03 0.356805475353 cv_04 0.554105845085 potential 2.351348487
time 321.642 cv_00 16.4519562363 cv_01 1.60777590019 cv_02 1.65537134666 cv_03 0.144852147954 cv_04 0.533199058971 potential 5.106628962
time 322.644 cv_00 16.535407351 cv_01 1.57722020092 cv_02 1.62165960341 cv_03 0.145052085355 cv_04 0.512319651351 potential 3.008951299
time 323.646 cv_00 16.6953092027 cv_01 1.55102636509 cv_02 1.63870229142 cv_03 0.144800863449 cv_04 0.435395409567 potential 2.653005037
time 324.648 cv_00 16.6445071391 cv_01 1.53454635609 cv_02 1.63215175806 cv_03 0.188299721961 cv_04 0.489559477737 potential 2.118796272
time 325.65 cv_00 17.0779279265 cv_01 1.55132182514 cv_02 1.65128044354 cv_03 0.48332044503 cv_04 0.573038449464 potential 2.087217416
time 326.652 cv_00 16.3250888798 cv_01 1.5328338896 cv_02 1.63713969598 cv_03 0.399760974943 cv_04 0.510893086468 potential 3.627619833
time 327.654 cv_00 16.6141962823 cv_01 1.52030520536 cv_02 1.67556108975 cv_03 0.438649208327 cv_04 0.5202568828 potential 1.8414892
time 328.656 cv_00 16.7850056901 cv_01 1.53683578474 cv_02 1.67747537095 cv_03 0.376344385539 cv_04 0.584804989381 potential 2.764423686
time 329.658 cv_00 16.7942946285 cv_01 1.533603431 cv_02 1.65453558643 cv_03 0.317316340009 cv_04 0.522526980696 potential 3.047490254
time 330.66 cv_00 16.575645347 cv_01 1.53272278476 cv_02 1.67109423877 cv_03 0.215403859786 cv_04 0.501411944659 potential 4.012512425
time 331.662 cv_00 16.6014241688 cv_01 1.54055094639 cv_02 1.65305318909 cv_03 0.199177790033 cv_04 0.415991922872 potential 4.407216415
time 332.664 cv_00 16.4544612719 cv_01 1.54542690671 cv_02 1.65346384649 cv_03 0.169007132586 cv_04 0.487485176778 potential 5.5451417
time 333.666 cv_00 16.4561893651 cv_01 1.54038378614 cv_02 1.66298716459 cv_03 0.34952496152 cv_04 0.535701897749 potential 5.913071073
time 334.668 cv_00 16.4042727497 cv_01 1.60804386947 cv_02 1.64467298167 cv_03 0.209798170076 cv_04 0.496831907056 potential 5.679551472
time 335.67 cv_00 16.3279297685 cv_01 1.58248143376 cv_02 1.63442029936 cv_03 0.452664693349 cv_04 0.462765429759 potential 7.317597637
time 336.672 cv_00 16.596776742 cv_01 1.59764885957 cv_02 1.70110084914 cv_03 0.183874739734 cv_04 0.511975074389 potential 4.320844912
time 337.674 cv_00 16.8187515423 cv_01 1.60079345904 cv_02 1.64919441505 cv_03 0.221809211879 cv_04 0.440024759475 potential 2.9995248
time 338.676 cv_00 17.0530058559 cv_01 1.55434993662 cv_02 1.66298864281 cv_03 0.376882760208 cv_04 0.604666282123 potential 2.375255591
time 339.678 cv_00 16.6356715541 cv_01 1.59619664938 cv_02 1.60977015914 cv_03 0.446706219856 cv_04 0.461896256266 potential 3.080068076
time 340.68 cv_00 16.6349641972 cv_01 1.61369985734 cv_02 1.63801388197 cv_03 0.329614128677 cv_04 0.616000762643 potential 3.479718539
time 341.682 cv_00 16.6387748892 cv_01 1.58879370283 cv_02 1.64579892696 cv_03 0.57478756205 cv_04 0.440611722128 potential 6.269784927
time 342.684 cv_00 16.434677706 cv_01 1.53972920495 cv_02 1.64058198872 cv_03 0.507799979238 cv_04 0.547469772849 potential 4.660747176
time 343.686 cv_00 16.7925845798 cv_01 1.55039589485 cv_02 1.60122340622 cv_03 0.495314074269 cv_04 0.530942739766 potential 1.287856469
time 344.688 cv_00 16.7124760645 cv_01 1.53276576542 cv_02 1.63379192553 cv_03 0.443988285849 cv_04 0.437909192094 potential 2.982781389
time 345.69 cv_00 16.8716225498 cv_01 1.55601378948 cv_02 1.62299717925 cv_03 0.432401652089 cv_04 0.479833982305 potential 3.396959233
time 346.692 cv_00 16.6245010616 cv_01 1.55626719186 cv_02 1.67117571157 cv_03 0.496239757726 cv_04 0.496864430393 potential 6.515891534
time 347.694 cv_00 16.3022324914 cv_01 1.56056936895 cv_02 1.68113299435 cv_03 0.143843483304 cv_04 0.449171157149 potential 7.234595239
time 348.696 cv_00 16.1513278651 cv_01 1.55690745546 cv_02 1.66804052985 cv_03 0.319308187837 cv_04 0.50707442875 potential 7.015161551
time 349.698 cv_00 16.4408830683 cv_01 1.55936278537 cv_02 1.70157163871 cv_03 0.337685153594 cv_04 0.483274869428 potential 5.445239732
time 350.7 cv_00 16.5725699365 cv_01 1.54729014172 cv_02 1.6503023592 cv_03 0.382207881513 cv_04 0.638250981021 potential 6.0283848
time 351.702 cv_00 16.2188026336 cv_01 1.55234350244 cv_02 1.63322862482 cv_03 0.507172888088 cv_04 0.486932068829 potential 5.627770253
time 352.704 cv_00 16.7079466382 cv_01 1.55099035363 cv_02 1.71547107364 cv_03 0.447760519067 cv_04 0.592361704853 potential 1.522725496
time 353.706 cv_00 16.9028814614 cv_01 1.56527601324 cv_02 1.62399387808 cv_03 0.484490046756 cv_04 0.483894536616 potential 3.633824477
time 354.708 cv_00 16.9855475335 cv_01 1.56041965498 cv_02 1.63391819529 cv_03 0.340400537412 cv_04 0.531214024662 potential 2.889619773
time 355.71 cv_00 16.6978324056 cv_01 1.53714015053 cv_02 1.69231849643 cv_03 0.156736985121 cv_04 0.498429000312 potential 2.810888242
time 356.712 cv_00 16.2554326183 cv_01 1.53350511936 cv_02 1.68827105331 cv_03 0.158834656184 cv_04 0.498450964366 potential 4.381227942
time 357.714 cv_00 16.0888558067 cv_01 1.58223244126 cv_02 1.65907617252 cv_03 0.227499572216 cv_04 0.492690175347 potential 7.969770323
time 358.716 cv_00 16.4676597723 cv_01 1.57768107303 cv_02 1.62863296434 cv_03 0.400116083543 cv_04 0.497331959842 potential 7.563459949
time 359.718 cv_00 16.1030817404 cv_01 1.56761351138 cv_02 1.65304567794 cv_03 0.295313921894 cv_04 0.461318703219 potential 7.519508189
time 360.72 cv_00 16.4231316171 cv_01 1.5573578765 cv_02 1.61932398565 cv_03 0.47980323576 cv_04 0.419253048095 potential 4.794516805
time 361.722 cv_00 16.2248125884 cv_01 1.57268548902 cv_02 1.62001025273 cv_03 0.49640480485 cv_04 0.433703177215 potential 5.765919263
time 362.724 cv_00 16.0735335801 cv_01 1.55839933399 cv_02 1.65291210357 cv_03 0.14990345693 cv_04 0.51371941224 potential 7.177118156
time 363.726 cv_00 16.6667771787 cv_01 1.54232173553 cv_02 1.68672441878 cv_03 0.374297069046 cv_04 0.492615817527 potential 4.587355474
time 364.728 cv_00 16.1920763821 cv_01 1.58108951503 cv_02 1.66337275587 cv_03 0.316617221548 cv_04 0.443169210111 potential 8.292095759
time 365.73 cv_00 16.2886530257 cv_01 1.57603514494 cv_02 1.63632530533 cv_03 0.159207104305 cv_04 0.430520107367 potential 6.041098401
time 366.732 cv_00 16.1874196488 cv_01 1.59116119835 cv_02 1.63690458208 cv_03 0.310788437323 cv_04 0.427650840023 potential 6.583102168
time 367.734 cv_00 16.3695525039 cv_01 1.60224354804 cv_02 1.64122920606 cv_03 0.315309305748 cv_04 0.445109225546 potential 6.868218907
time 368.736 cv_00 16.3359066128 cv_01 1.56188744272 cv_02 1.65735145733 cv_03 0.182277580767 cv_04 0.389874036573 potential 7.951545174
time 369.738 cv_00 16.3762303303 cv_01 1.5694053202 cv_02 1.61641796346 cv_03 0.178715012923 cv_04 0.431544643375 potential 4.037025787
time 370.74 cv_00 16.3877879469 cv_01 1.60637069949 cv_02 1.64194121237 cv_03 0.248793445292 cv_04 0.538708613512 potential 6.76530312
time 371.742 cv_00 16.419261696 cv_01 1.59680100203 cv_02 1.67877001057 cv_03 0.297691691054 cv_04 0.511776511533 potential 8.410659731
time 372.744 cv_00 16.2087474717 cv_01 1.58958419375 cv_02 1.66049992453 cv_03 0.352312289699 cv_04 0.450663707994 potential 8.454820424
time 373.746 cv_00 16.5094606763 cv_01 1.53874180306 cv_02 1.65716634404 cv_03 0.173289751012 cv_04 0.472905244877 potential 5.572051154
time 374.748 cv_00 16.5072976496 cv_01 1.56301975698 cv_02 1.64069378768 cv_03 0.142768532263 cv_04 0.473012189326 potential 6.333104374
time 375.75 cv_00 16.8682694348 cv_01 1.55658225221 cv_02 1.65308660771 cv_03 0.19172506114 cv_04 0.43641481357 potential 3.807886312
time 376.752 cv_00 16.4604180304 cv_01 1.51415582134 cv_02 1.66753677113 cv_03 0.167918173188 cv_04 0.463136579669 potential 2.733616271
time 377.754 cv_00 16.46342768 cv_01 1.59888574094 cv_02 1.64922661767 cv_03 0.210274636939 cv_04 0.441532075439 potential 7.989685124
time 378.756 cv_00 16.9875362725 cv_01 1.57077785988 cv_02 1.6426937874 cv_03 0.46487129162 cv_04 0.485519946505 potential 4.372806257
time 379.758 cv_00 16.5829275305 cv_01 1.57811666458 cv_02 1.67960674 cv_03 0.357376364157 cv_04 0.435457325523 potential 7.718639745
time 380.76 cv_00 16.861084087 cv_01 1.59391218316 cv_02 1.68246151136 cv_03 0.262266440865 cv_04 0.454138797643 potential 3.4885654
time 381.762 cv_00 16.8156574821 cv_01 1.57138084685 cv_02 1.625306274 cv_03 0.414440460689 cv_04 0.486379535312 potential 5.43144896
time 382.764 cv_00 16.7034161793 cv_01 1.55858140545 cv_02 1.63399568623 cv_03 0.27331629979 cv_04 0.496414441987 potential 6.017770528
time 383.766 cv_00 16.9163758925 cv_01 1.55575564787 cv_02 1.64536081755 cv_03 0.331053035398 cv_04 0.528190233439 potential 4.910264673
time 384.768 cv_00 17.0025384029 cv_01 1.54770577777 cv_02 1.6855879263 cv_03 0.335048065635 cv_04 0.505300726825 potential 2.315771448
time 385.77 cv_00 16.8144490232 cv_01 1.5538365124 cv_02 1.65398410542 cv_03 0.419393508333 cv_04 0.472973948356 potential 6.991655532
time 386.772 cv_00 16.706973936 cv_01 1.59140508269 cv_02 1.65624226483 cv_03 0.138135338158 cv_04 0.484063725387 potential 5.258581663
time 387.774 cv_00 16.5983595787 cv_01 1.6097806095 cv_02 1.66043788292 cv_03 0.232326733312 cv_04 0.568521876876 potential 5.983158032
time 388.776 cv_00 16.4819064854 cv_01 1.6134095597 cv_02 1.67606874038 cv_03 0.148421855149 cv_04 0.487393387539 potential 5.71325305
time 389.778 cv_00 16.6581457245 cv_01 1.57035524656 cv_02 1.70412548232 cv_03 0.120892478123 cv_04 0.530981540087 potential 3.708368037
time 390.78 cv_00 16.8104792045 cv_01 1.59871622751 cv_02 1.65044600683 cv_03 0.175500990662 cv_04 0.537795012106 potential 3.907988238
time 391.782 cv_00 16.5971389952 cv_01 1.59144761352 cv_02 1.71362417179 cv_03 0.171027693973 cv_04 0.4921958769 potential 3.814490431
time 392.784 cv_00 16.5586714066 cv_01 1.61462603419 cv_02 1.6545347553 cv_03 0.113784587787 cv_04 0.522737417838 potential 4.234448204
time 393.786 cv_00 16.1105345937 cv_01 1.56458630241 cv_02 1.64038211415 cv_03 0.148939327004 cv_04 0.454955641281 potential 7.000643333
time 394.788 cv_00 16.1368370117 cv_01 1.55678868858 cv_02 1.65875188973 cv_03 0.252358008547 cv_04 0.499522307305 potential 8.597266752
time 395.79 cv_00 16.596163965 cv_01 1.58368518693 cv_02 1.6284145576 cv_03 0.449338027397 cv_04 0.48439400165 potential 7.814195013
time 396.792 cv_00 16.6302048246 cv_01 1.58486626795 cv_02 1.62354034615 cv_03 0.444772279588 cv_04 0.533647128796 potential 7.034913059
time 397.794 cv_00 16.3852895425 cv_01 1.55392760649 cv_02 1.6784434126 cv_03 0.536846232042 cv_04 0.48369375247 potential 6.395091271
time 398.796 cv_00 16.6636927769 cv_01 1.57994938739 cv_02 1.67249271938 cv_03 0.128886845271 cv_04 0.543615580806 potential 6.919174929
time 399.798 cv_00 16.2780637951 cv_01 1.56497053654 cv_02 1.63745320075 cv_03 0.102017651396 cv_04 0.515189032398 potential 5.807876083
time 400.8 cv_00 16.9927775074 cv_01 1.57171548689 cv_02 1.65917539233 cv_03 0.23740650467 cv_04 0.489970009554 potential 3.573811588
time 401.802 cv_00 16.3074392922 cv_01 1.54128036404 cv_02 1.66583295901 cv_03 0.124274395151 cv_04 0.57072995974 potential 5.903611814
time 402.804 cv_00 16.18302402 cv_01 1.55189201479 cv_02 1.71051577894 cv_03 0.112910321781 cv_04 0.528326178929 potential 4.599639737
time 403.806 cv_00 16.1926338126 cv_01 1.57903996053 cv_02 1.68410438707 cv_03 0.166106665946 cv_04 0.491989588821 potential 9.391968687
time 404.808 cv_00 16.0643965719 cv_01 1.58477753 cv_02 1.65571689681 cv_03 0.343249914718 cv_04 0.47379742485 potential 8.763984484
time 405.81 cv_00 16.3741010035 cv_01 1.56466547545 cv_02 1.65049816227 cv_03 0.406871393212 cv_04 0.592586502896 potential 9.540160029
time 406.812 cv_00 16.2860702264 cv_01 1.59269398993 cv_02 1.63193143008 cv_03 0.629222193824 cv_04 0.463395709026 potential 6.661491147
time 407.814 cv_00 16.2064351994 cv_01 1.55887635397 cv_02 1.66900165417 cv_03 0.550031005405 cv_04 0.545039212971 potential 7.296321873
time 408.816 cv_00 16.6145781093 cv_01 1.54268341832 cv_02 1.64795760944 cv_03 0.406150893077 cv_04 0.576065096574 potential 6.966573539
time 409.818 cv_00 16.4342489589 cv_01 1.5850920869 cv_02 1.7022458474 cv_03 0.464878799965 cv_04 0.531134666634 potential 4.679929238
time 410.82 cv_00 16.2990819516 cv_01 1.61336863782 cv_02 1.63887751036 cv_03 0.534921213109 cv_04 0.493216550882 potential 5.901440608
time 411.822 cv_00 16.242424729 cv_01 1.56111266768 cv_02 1.66035234266 cv_03 0.334112698708 cv_04 0.483720540381 potential 9.507230661
time 412.824 cv_00 16.2837523748 cv_01 1.59465067617 cv_02 1.63999694415 cv_03 0.400112502271 cv_04 0.522968606079 potential 8.813626155
time 413.826 cv_00 16.7183339065 cv_01 1.60474218649 cv_02 1.67344120578 cv_03 0.43007690183 cv_04 0.579995346332 potential 4.545186836
time 414.828 cv_00 16.7460412178 cv_01 1.57321686652 cv_02 1.65280283207 cv_03 0.410441526987 cv_04 0.418650756306 potential 8.507355977
time 415.83 cv_00 16.7237587293 cv_01 1.59071924728 cv_02 1.67952399409 cv_03 0.347430068899 cv_04 0.594549138075 potential 6.056546688
time 416.832 cv_00 16.8663224549 cv_01 1.59568870309 cv_02 1.67102581108 cv_03 0.290289663521 cv_04 0.51566805325 potential 4.947855414
time 417.834 cv_00 16.8954606977 cv_01 1.59658082853 cv_02 1.63896066004 cv_03 0.208898609881 cv_04 0.524833333501 potential 3.200959683
time 418.836 cv_00 16.5635276423 cv_01 1.55252719737 cv_02 1.61849647575 cv_03 0.415095378995 cv_04 0.443680651144 potential 5.497087031
time 419.838 cv_00 16.7038758203 cv_01 1.54970849758 cv_02 1.62246607402 cv_03 0.475630202356 cv_04 0.570346631175 potential 5.279918154
time 420.84 cv_00 16.8412831934 cv_01 1.56820146416 cv_02 1.59629121904 cv_03 0.480606759415 cv_04 0.531841925639 potential 2.194875026
time 421.842 cv_00 17.1812760196 cv_01 1.57880723022 cv_02 1.6528557791 cv_03 0.430544043419 cv_04 0.526522259347 potential 2.065442171
time 422.844 cv_00 17.0542502066 cv_01 1.57207637691 cv_02 1.61763909015 cv_03 0.403759350286 cv_04 0.457675796264 potential 2.488264034
time 423.846 cv_00 16.7410882885 cv_01 1.61810785795 cv_02 1.61532835508 cv_03 0.512548290948 cv_04 0.48087040884 potential 2.171289828
time 424.848 cv_00 16.8255257616 cv_01 1.59683728435 cv_02 1.70162337458 cv_03 0.455464110038 cv_04 0.392556535519 potential 1.652774653
time 425.85 cv_00 16.3763222185 cv_01 1.60185033052 cv_02 1.68119790225 cv_03 0.567104165822 cv_04 0.432213649995 potential 5.250460867
time 426.852 cv_00 17.079219889 cv_01 1.58662112433 cv_02 1.66321378588 cv_03 0.472822881196 cv_04 0.568701878093 potential 3.134661778
time 427.854 cv_00 16.8532731065 cv_01 1.58601528339 cv_02 1.65592122816 cv_03 0.465548731245 cv_04 0.425548850926 potential 6.479901299
time 428.856 cv_00 16.9094908011 cv_01 1.5915876212 cv_02 1.64887276896 cv_03 0.526829198894 cv_04 0.475832537682 potential 5.08894038
time 429.858 cv_00 16.5036468549 cv_01 1.601458587 cv_02 1.61145318385 cv_03 0.579586820594 cv_04 0.527082634352 potential 4.184086737
time 430.86 cv_00 16.1998909874 cv_01 1.59776505328 cv_02 1.64654038535 cv_03 0.682806753646 cv_04 0.571388252472 potential 7.578964661
time 431.862 cv_00 16.8925237959 cv_01 1.54081580443 cv_02 1.68375814532 cv_03 0.484498694887 cv_04 0.513700404909 potential 3.070187111
time 432.864 cv_00 16.6520054383 cv_01 1.541680578 cv_02 1.66448393772 cv_03 0.483976413598 cv_04 0.556146882771 potential 6.463946258
time 433.866 cv_00 16.7009739476 cv_01 1.54059584026 cv_02 1.68222329058 cv_03 0.496323008241 cv_04 0.464288822921 potential 4.548776876
time 434.868 cv_00 16.7201610714 cv_01 1.5609136212 cv_02 1.69589528578 cv_03 0.372296892706 cv_04 0.433491402484 potential 5.126204382
time 435.87 cv_00 16.8349583363 cv_01 1.58261892673 cv_02 1.64456592937 cv_03 0.222032486695 cv_04 0.418986742672 potential 5.604986725
time 436.872 cv_00 16.18127142 cv_01 1.59026327123 cv_02 1.67612805738 cv_03 0.561164217293 cv_04 0.476119234627 potential 7.142831827
time 437.874 cv_00 16.5505602383 cv_01 1.58615301281 cv_02 1.695008234 cv_03 0.467304789508 cv_04 0.440113725814 potential 5.431136291
time 438.876 cv_00 17.0432152168 cv_01 1.59585522183 cv_02 1.69678802324 cv_03 0.521159445518 cv_04 0.509975338869 potential 1.379343339
time 439.878 cv_00 16.596072715 cv_01 1.58155562076 cv_02 1.68179886437 cv_03 0.546505512671 cv_04 0.526465788767 potential 7.396498088
time 440.88 cv_00 16.9038011897 cv_01 1.574277711 cv_02 1.66685775537 cv_03 0.389718299762 cv_04 0.48005440451 potential 7.268313281
time 441.882 cv_00 16.4415920444 cv_01 1.55928561775 cv_02 1.68690834626 cv_03 0.391460941932 cv_04 0.430171592221 potential 7.912508299
time 442.884 cv_00 17.0348487856 cv_01 1.54936268306 cv_02 1.67091593394 cv_03 0.240938189162 cv_04 0.478394930462 potential 2.805299782
time 443.886 cv_00 16.9020199026 cv_01 1.58427856488 cv_02 1.68419680265 cv_03 0.315226583656 cv_04 0.558169821313 potential 5.012404671
time 444.888 cv_00 16.7991621369 cv_01 1.57717687556 cv_02 1.63565109952 cv_03 0.287267170293 cv_04 0.515899965007 potential 6.957229017
time 445.89 cv_00 16.753710158 cv_01 1.5668421442 cv_02 1.69627646186 cv_03 0.434252349564 cv_04 0.491106552172 potential 5.436428454
time 446.892 cv_00 17.0838140218 cv_01 1.53436378831 cv_02 1.67081339381 cv_03 0.294385379073 cv_04 0.456866395772 potential 2.013493149
time 447.894 cv_00 17.0726652723 cv_01 1.54023884985 cv_02 1.69501901249 cv_03 0.461888210827 cv_04 0.527378821322 potential 1.675825622
time 448.896 cv_00 16.3416360814 cv_01 1.5558535256 cv_02 1.67533252409 cv_03 0.464766553391 cv_04 0.450041897396 potential 8.230052712
time 449.898 cv_00 16.3141683891 cv_01 1.55639447852 cv_02 1.68583228638 cv_03 0.519382800992 cv_04 0.447843794632 potential 6.664261387
time 450.9 cv_00 17.5124496533 cv_01 1.56037570588 cv_02 1.6578731756 cv_03 0.434293159743 cv_04 0.608699716118 potential 0.2267830901
time 451.902 cv_00 17.0428706566 cv_01 1.56353754014 cv_02 1.68118092258 cv_03 0.112856339016 cv_04 0.441263764017 potential 1.546352632
time 452.904 cv_00 16.607849084 cv_01 1.56635907697 cv_02 1.68611814314 cv_03 0.129452897355 cv_04 0.436978442518 potential 6.990193087
time 453.906 cv_00 16.2666695191 cv_01 1.57340276561 cv_02 1.6864769312 cv_03 0.111274753903 cv_04 0.57567820447 potential 7.82742062
time 454.908 cv_00 16.7853602148 cv_01 1.57728103603 cv_02 1.63915412526 cv_03 0.198114665368 cv_04 0.526135615584 potential 6.312800349
time 455.91 cv_00 16.3839215478 cv_01 1.57740568418 cv_02 1.63846864986 cv_03 0.462429091059 cv_04 0.610806264336 potential 10.02599662
time 456.912 cv_00 16.7878336445 cv_01 1.57480812243 cv_02 1.60084834531 cv_03 0.543706909059 cv_04 0.547171372972 potential 2.926501396
time 457.914 cv_00 17.1365060557 cv_01 1.59604721855 cv_02 1.6491453437 cv_03 0.48602760464 cv_04 0.546121505204 potential 2.614261323
time 458.916 cv_00 16.8486613456 cv_01 1.59008573606 cv_02 1.6130836877 cv_03 0.475866996455 cv_04 0.508654210267 potential 4.34132038
time 459.918 cv_00 16.380579589 cv_01 1.6152383608 cv_02 1.68765212146 cv_03 0.336708576601 cv_04 0.39508166784 potential 4.758849045
time 460.92 cv_00 16.3992084333 cv_01 1.58639934592 cv_02 1.72394647213 cv_03 0.221663461978 cv_04 0.43575240068 potential 4.119551745
time 461.922 cv_00 16.1906146352 cv_01 1.61224854439 cv_02 1.68304596787 cv_03 0.280836665856 cv_04 0.589649873863 potential 6.831605007
time 462.924 cv_00 16.2116511732 cv_01 1.55904683403 cv_02 1.69692014952 cv_03 0.462966735417 cv_04 0.440142017736 potential 6.086302852
time 463.926 cv_00 16.1513573159 cv_01 1.55152303376 cv_02 1.69338359055 cv_03 0.31360446643 cv_04 0.501916742361 potential 7.212828351
time 464.928 cv_00 16.2769644191 cv_01 1.52928273665 cv_02 1.67351947795 cv_03 0.50545005648 cv_04 0.554735659995 potential 4.745434725
time 465.93 cv_00 16.5983003234 cv_01 1.51092802046 cv_02 1.68371850012 cv_03 0.514223980537 cv_04 0.566309716262 potential 1.985620447
time 466.932 cv_00 16.7377242629 cv_01 1.52689463834 cv_02 1.6719493442 cv_03 0.353297997491 cv_04 0.525408328054 potential 4.757168446
time 467.934 cv_00 16.2436278729 cv_01 1.5528964412 cv_02 1.66520690672 cv_03 0.522262629309 cv_04 0.414236035329 potential 7.474316584
time 468.936 cv_00 16.1847685069 cv_01 1.54453914197 cv_02 1.66745709295 cv_03 0.38088804343 cv_04 0.437570495158 potential 7.511495421
time 469.938 cv_00 16.2594637611 cv_01 1.57090241012 cv_02 1.68768108451 cv_03 0.203772140013 cv_04 0.542487407843 potential 10.51369748
time 470.94 cv_00 16.1017297752 cv_01 1.5760455249 cv_02 1.69230754437 cv_03 0.345880467453 cv_04 0.404810815679 potential 8.011670901
time 471.942 cv_00 16.3499123071 cv_01 1.53470286812 cv_02 1.67553459847 cv_03 0.386139063889 cv_04 0.523872201574 potential 6.907817159
time 472.944 cv_00 16.6789246024 cv_01 1.54716726824 cv_02 1.69835700114 cv_03 0.390896262482 cv_04 0.59166505331 potential 5.118569505
time 473.946 cv_00 16.6576749312 cv_01 1.56949216566 cv_02 1.70883351362 cv_03 0.1213594273 cv_04 0.564196993753 potential 3.871410194
time 474.948 cv_00 16.3074228585 cv_01 1.537856767 cv_02 1.68391244116 cv_03 0.241211640905 cv_04 0.523110154767 potential 7.24073469
time 475.95 cv_00 16.6209536636 cv_01 1.52305419318 cv_02 1.68327681645 cv_03 0.275759723663 cv_04 0.636725765566 potential 3.575447179
time 476.952 cv_00 16.14264518 cv_01 1.53400160976 cv_02 1.68699075105 cv_03 0.161929075529 cv_04 0.426772367449 potential 6.140485903
time 477.954 cv_00 16.3538756602 cv_01 1.52829111647 cv_02 1.68510275848 cv_03 0.147983784567 cv_04 0.4935905162 potential 5.159653096
time 478.956 cv_00 16.3202969826 cv_01 1.54739812079 cv_02 1.68332333605 cv_03 0.4289971564 cv_04 0.678173712749 potential 6.55609164
time 479.958 cv_00 16.4591132393 cv_01 1.53133035991 cv_02 1.70030974204 cv_03 0.523658238865 cv_04 0.73805170684 potential 2.544757052
time 480.96 cv_00 16.5123523952 cv_01 1.58525629325 cv_02 1.71921100538 cv_03 0.352295481219 cv_04 0.509235426623 potential 3.967986569
time 481.962 cv_00 16.250739493 cv_01 1.57134014352 cv_02 1.65445126349 cv_03 0.145241150708 cv_04 0.54281916018 potential 9.815256264
time 482.964 cv_00 16.3096933004 cv_01 1.59546190467 cv_02 1.64559442256 cv_03 0.14792815987 cv_04 0.445840690428 potential 7.984705932
time 483.966 cv_00 16.3905617265 cv_01 1.62049126049 cv_02 1.68459990894 cv_03 0.1497825954 cv_04 0.529897416426 potential 5.510808471
time 484.968 cv_00 16.3978520762 cv_01 1.5654685394 cv_02 1.62867824132 cv_03 0.101245735908 cv_04 0.511353505349 potential 5.202989405
time 485.97 cv_00 16.6655368241 cv_01 1.54472939854 cv_02 1.66156463813 cv_03 0.434784170565 cv_04 0.488392915803 potential 8.883471101
time 486.972 cv_00 16.8021714176 cv_01 1.52927245699 cv_02 1.68440952386 cv_03 0.473503913294 cv_04 0.524154922492 potential 4.068351004
time 487.974 cv_00 16.6808877459 cv_01 1.54594405005 cv_02 1.67207058553 cv_03 0.380532107564 cv_04 0.566570266831 potential 8.885909638
time 488.976 cv_00 16.4176199126 cv_01 1.54625809467 cv_02 1.61692915884 cv_03 0.445975424326 cv_04 0.566279622284 potential 5.189946331
time 489.978 cv_00 16.5086554499 cv_01 1.55501090453 cv_02 1.62116818888 cv_03 0.517369478276 cv_04 0.575505916095 potential 6.499148134
time 490.98 cv_00 16.2806078392 cv_01 1.55894352994 cv_02 1.64619592045 cv_03 0.362678981484 cv_04 0.441229672631 potential 9.565132884
time 491.982 cv_00 16.2887976828 cv_01 1.54754770411 cv_02 1.62070839747 cv_03 0.552514279291 cv_04 0.491286299345 potential 5.311069342
time 492.984 cv_00 16.3820882076 cv_01 1.53381318451 cv_02 1.64700163131 cv_03 0.506870326653 cv_04 0.521822817777 potential 6.466708833
time 493.986 cv_00 16.5496987227 cv_01 1.54878604981 cv_02 1.65805706215 cv_03 0.575030993318 cv_04 0.468447024215 potential 7.981556455
time 494.988 cv_00 16.7356005804 cv_01 1.54493490809 cv_02 1.65171298984 cv_03 0.194148986485 cv_04 0.608293186721 potential 5.487625734
time 495.99 cv_00 16.554839762 cv_01 1.53351986464 cv_02 1.6596376046 cv_03 0.153273157035 cv_04 0.488133738378 potential 5.845018533
time 496.992 cv_00 16.6556948539 cv_01 1.56341606136 cv_02 1.68090717985 cv_03 0.200857802912 cv_04 0.511893154134 potential 9.763973728
time 497.994 cv_00 16.596663672 cv_01 1.52340996551 cv_02 1.69076224897 cv_03 0.551395171782 cv_04 0.491753310785 potential 3.398286808
time 498.996 cv_00 16.2956311425 cv_01 1.56089145544 cv_02 1.63719804662 cv_03 0.448735405687 cv_04 0.563677355405 potential 9.735514123
time 499.998 cv_00 16.6963196369 cv_01 1.52444681216 cv_02 1.64832361346 cv_03 0.506898864474 cv_04 0.3996653113 potential 3.845989066
time 501 cv_00 16.1607726231 cv_01 1.55451388655 cv_02 1.69199563246 cv_03 0.63218914939 cv_04 0.480822135226 potential 6.072984797
time 502.002 cv_00 16.1023629792 cv_01 1.5604972846 cv_02 1.65331874198 cv_03 0.447433184858 cv_04 0.629568029941 potential 8.562311619
time 503.004 cv_00 16.3299464617 cv_01 1.56184916981 cv_02 1.70063051644 cv_03 0.575753919687 cv_04 0.544924204109 potential 5.938825463
time 504.006 cv_00 16.229588661 cv_01 1.57869595802 cv_02 1.62177917028 cv_03 0.44961948647 cv_04 0.494271486169 potential 7.922325191
time 505.008 cv_00 16.7539873627 cv_01 1.53352095041 cv_02 1.64131616273 cv_03 0.44283527046 cv_04 0.594439654008 potential 5.887844475
time 506.01 cv_00 16.8318314724 cv_01 1.56939874063 cv_02 1.65062943448 cv_03 0.179418656263 cv_04 0.472681277763 potential 6.830106468
time 507.012 cv_00 17.0103861866 cv_01 1.54548580674 cv_02 1.69285804578 cv_03 0.356298817073 cv_04 0.514764844641 potential 3.37690929
time 508.014 cv_00 17.3425853696 cv_01 1.57173494936 cv_02 1.67251350063 cv_03 0.47447871986 cv_04 0.48045051447 potential 1.180803005
time 509.016 cv_00 16.9917364213 cv_01 1.51891335902 cv_02 1.68052003158 cv_03 0.553071165749 cv_04 0.438385458913 potential 1.485658775
time 510.018 cv_00 16.5362232838 cv_01 1.5316442278 cv_02 1.65791058097 cv_03 0.299381438091 cv_04 0.410925881822 potential 6.632794597
time 511.02 cv_00 16.8202800231 cv_01 1.55159210959 cv_02 1.66036131809 cv_03 0.536679464226 cv_04 0.414279193839 potential 6.516811097
time 512.022 cv_00 17.0616434422 cv_01 1.57427396312 cv_02 1.62231375318 cv_03 0.313569368562 cv_04 0.489676498975 potential 2.69305952
time 513.024 cv_00 17.1189014748 cv_01 1.58963327636 cv_02 1.66550996019 cv_03 0.351909926573 cv_04 0.588521795679 potential 3.081578053
time 514.026 cv_00 16.3461179357 cv_01 1.60578360475 cv_02 1.69038925475 cv_03 0.585154631812 cv_04 0.40574862099 potential 4.516441158
time 515.028 cv_00 16.8465010686 cv_01 1.6130480588 cv_02 1.65530132363 cv_03 0.280486120712 cv_04 0.61307532557 potential 3.705985874
time 516.03 cv_00 16.6537840431 cv_01 1.59859556905 cv_02 1.65148448769 cv_03 0.477334789756 cv_04 0.502173758291 potential 8.876359415
time 517.032 cv_00 17.058696243 cv_01 1.53752588791 cv_02 1.63614996768 cv_03 0.486088383765 cv_04 0.412732817428 potential 2.82497157
time 518.034 cv_00 16.5909255592 cv_01 1.55387441787 cv_02 1.6227836127 cv_03 0.48253091951 cv_04 0.48858348998 potential 7.828147375
time 519.036 cv_00 16.6443489134 cv_01 1.59598026757 cv_02 1.61330379254 cv_03 0.437923944302 cv_04 0.64138229927 potential 5.119276942
time 520.038 cv_00 17.0751551766 cv_01 1.59966234142 cv_02 1.64811220801 cv_03 0.405244173973 cv_04 0.571973664 potential 3.625061191
time 521.04 cv_00 16.9215802307 cv_01 1.5992372328 cv_02 1.66360529482 cv_03 0.529056564687 cv_04 0.560327949479 potential 4.988658728
time 522.042 cv_00 16.8430928353 cv_01 1.6167317476 cv_02 1.63790784408 cv_03 0.361423261198 cv_04 0.489053722386 potential 3.750446037
time 523.044 cv_00 17.1867544242 cv_01 1.581776829 cv_02 1.62558004754 cv_03 0.559381118247 cv_04 0.480893273032 potential 1.75114
time 524.046 cv_00 16.9723028958 cv_01 1.6399664218 cv_02 1.63392970053 cv_03 0.60275787392 cv_04 0.580035944417 potential 0.6962265587
time 525.048 cv_00 17.1331587294 cv_01 1.58315075431 cv_02 1.6777290968 cv_03 0.171233376719 cv_04 0.534030091397 potential 1.684831926
time 526.05 cv_00 16.6174221297 cv_01 1.57657156082 cv_02 1.62552451403 cv_03 0.309151424335 cv_04 0.447611098389 potential 7.927887133
time 527.052 cv_00 16.764670562 cv_01 1.61822210328 cv_02 1.62601344083 cv_03 0.190170979802 cv_04 0.61518866659 potential 2.12180431
time 528.054 cv_00 16.5701294184 cv_01 1.63604911467 cv_02 1.66283503438 cv_03 0.182039842746 cv_04 0.644276035917 potential 2.658621983
time 529.056 cv_00 16.3192248411 cv_01 1.60940522243 cv_02 1.64345682092 cv_03 0.199487525923 cv_04 0.490248828363 potential 7.595259275
time 530.058 cv_00 16.3119326219 cv_01 1.60383517551 cv_02 1.69189134715 cv_03 0.33088878533 cv_04 0.365897461017 potential 6.342597284
time 531.06 cv_00 16.1515547595 cv_01 1.59746687524 cv_02 1.68206990256 cv_03 0.223258170158 cv_04 0.382091120943 potential 8.787532181
time 532.062 cv_00 16.5059619557 cv_01 1.62039062519 cv_02 1.67809959422 cv_03 0.170699992071 cv_04 0.54264631128 potential 6.076220022
time 533.064 cv_00 16.1358815913 cv_01 1.61275436481 cv_02 1.66365507767 cv_03 0.325785498226 cv_04 0.504405689049 potential 7.859583791
time 534.066 cv_00 16.2680587477 cv_01 1.60598912301 cv_02 1.70294801845 cv_03 0.410673246383 cv_04 0.481607835731 potential 5.2620805
time 535.068 cv_00 16.2391604292 cv_01 1.61893360317 cv_02 1.64922618976 cv_03 0.14917039409 cv_04 0.390633455372 potential 5.436421844
time 536.07 cv_00 16.3749293421 cv_01 1.62955846675 cv_02 1.69527905689 cv_03 0.24600412196 cv_04 0.441701295701 potential 4.583422342
time 537.072 cv_00 16.1308885069 cv_01 1.62364239524 cv_02 1.69520653032 cv_03 0.171937650879 cv_04 0.37921321216 potential 5.749760246
time 538.074 cv_00 16.2126577996 cv_01 1.61714227556 cv_02 1.63140255045 cv_03 0.181363320171 cv_04 0.449818083067 potential 5.393949522
time 539.076 cv_00 16.2892882764 cv_01 1.58380277778 cv_02 1.65354040795 cv_03 0.134638032427 cv_04 0.523817296311 potential 10.34516189
time 540.078 cv_00 16.6048662391 cv_01 1.57597400963 cv_02 1.62450889782 cv_03 0.207409723064 cv_04 0.456695603662 potential 6.738413342
time 541.08 cv_00 17.269338407 cv_01 1.57496715217 cv_02 1.64770236693 cv_03 0.482009160572 cv_04 0.611413472449 potential 2.482295379
time 542.082 cv_00 16.8534368 cv_01 1.5308279088 cv_02 1.66003911655 cv_03 0.511396051854 cv_04 0.491226122273 potential 5.290083611
time 543.084 cv_00 16.8191553121 cv_01 1.53514532801 cv_02 1.63426557218 cv_03 0.351288649302 cv_04 0.464489403227 potential 5.376876376
time 544.086 cv_00 16.9764606884 cv_01 1.58886417737 cv_02 1.66319359287 cv_03 0.241461538689 cv_04 0.545797456904 potential 5.348271291
time 545.088 cv_00 16.346927874 cv_01 1.60432124102 cv_02 1.64770728124 cv_03 0.324786579695 cv_04 0.454460486696 potential 9.424545924
time 546.09 cv_00 16.1100867277 cv_01 1.5695755582 cv_02 1.69463089731 cv_03 0.193637713791 cv_04 0.430007647134 potential 9.196422521
time 547.092 cv_00 16.4600942201 cv_01 1.5985141854 cv_02 1.70009984524 cv_03 0.348990469216 cv_04 0.460874721958 potential 6.786131175
time 548.094 cv_00 16.4862702584 cv_01 1.59827968394 cv_02 1.71461809661 cv_03 0.298653797442 cv_04 0.457203872798 potential 5.182869536
time 549.096 cv_00 16.2919677459 cv_01 1.61072473169 cv_02 1.65031809788 cv_03 0.428906459565 cv_04 0.479095687519 potential 8.131750084
time 550.098 cv_00 16.1025536749 cv_01 1.61527020314 cv_02 1.66714262934 cv_03 0.141214624123 cv_04 0.580218084014 potential 7.233108204
time 551.1 cv_00 16.3113072895 cv_01 1.60575913922 cv_02 1.62386352661 cv_03 0.218202385295 cv_04 0.512187372851 potential 6.394851507
time 552.102 cv_00 16.941333922 cv_01 1.56168427839 cv_02 1.64740433813 cv_03 0.114394496489 cv_04 0.508751854743 potential 3.267787185
time 553.104 cv_00 16.8834811643 cv_01 1.57847492489 cv_02 1.6739320355 cv_03 0.111515243368 cv_04 0.547338073216 potential 4.471464642
time 554.106 cv_00 16.0795765148 cv_01 1.57849366546 cv_02 1.68057701165 cv_03 0.255634874012 cv_04 0.540396972453 potential 10.85766656
time 555.108 cv_00 16.2910155983 cv_01 1.59464290519 cv_02 1.69895480039 cv_03 0.291555451737 cv_04 0.620572999994 potential 8.118122325
time 556.11 cv_00 16.5810436797 cv_01 1.54825790178 cv_02 1.67890503434 cv_03 0.183532508531 cv_04 0.536761315476 potential 8.976554056
time 557.112 cv_00 16.5636834583 cv_01 1.54681792296 cv_02 1.69138576619 cv_03 0.175815527986 cv_04 0.495738941896 potential 7.648816181
time 558.114 cv_00 16.7517165469 cv_01 1.55945389118 cv_02 1.70139382753 cv_03 0.203407831466 cv_04 0.56082392115 potential 5.615119207
time 559.116 cv_00 16.4169295056 cv_01 1.5507947172 cv_02 1.68716786273 cv_03 0.174486802385 cv_04 0.40985061882 potential 9.065240201
time 560.118 cv_00 16.2926353912 cv_01 1.55068614744 cv_02 1.71100859479 cv_03 0.244248391951 cv_04 0.5070290091 potential 6.585391052
time 561.12 cv_00 16.4906571611 cv_01 1.61689696676 cv_02 1.66863932469 cv_03 0.271235523365 cv_04 0.450566591376 potential 7.851109359
time 562.122 cv_00 17.1575426465 cv_01 1.59112220191 cv_02 1.6678802318 cv_03 0.246396851639 cv_04 0.492113099252 potential 2.514279118
time 563.124 cv_00 16.7087613145 cv_01 1.58908958302 cv_02 1.69180342156 cv_03 0.533011127187 cv_04 0.465757970969 potential 5.320686435
time 564.126 cv_00 16.7947294886 cv_01 1.61444475029 cv_02 1.69923499231 cv_03 0.448627769388 cv_04 0.478554455138 potential 2.421778538
time 565.128 cv_00 16.807558442 cv_01 1.56492577277 cv_02 1.71771137992 cv_03 0.358558407979 cv_04 0.469671514421 potential 3.142470591
time 566.13 cv_00 17.0167625053 cv_01 1.61442293413 cv_02 1.6598306032 cv_03 0.379288070479 cv_04 0.39369453858 potential 2.722611625
time 567.132 cv_00 16.1977326341 cv_01 1.57948986377 cv_02 1.71379587229 cv_03 0.313328480527 cv_04 0.376836556872 potential 6.522790873
time 568.134 cv_00 16.4909462352 cv_01 1.55360173913 cv_02 1.71765663386 cv_03 0.272016371079 cv_04 0.463147311361 potential 5.300079852
time 569.136 cv_00 16.4635630723 cv_01 1.58495842062 cv_02 1.69153846336 cv_03 0.374256146958 cv_04 0.53379053887 potential 9.954242217
time 570.138 cv_00 16.137158128 cv_01 1.57760069453 cv_02 1.71098798484 cv_03 0.152111916582 cv_04 0.540840261823 potential 7.37278403
time 571.14 cv_00 16.3421718325 cv_01 1.56981117252 cv_02 1.72801860301 cv_03 0.158931778178 cv_04 0.610467659255 potential 4.163570046
time 572.142 cv_00 16.129823227 cv_01 1.61763585701 cv_02 1.68922078064 cv_03 0.313183902187 cv_04 0.494549137959 potential 7.700954751
time 573.144 cv_00 16.0852757867 cv_01 1.59522339152 cv_02 1.72582352092 cv_03 0.193941610528 cv_04 0.48425206213 potential 6.519697186
time 574.146 cv_00 16.1995155094 cv_01 1.54508270784 cv_02 1.66633972958 cv_03 0.202298454478 cv_04 0.516997522897 potential 9.663472767
time 575.148 cv_00 16.1417176387 cv_01 1.58929371363 cv_02 1.65391189583 cv_03 0.109346690482 cv_04 0.443835329329 potential 8.538895249
time 576.15 cv_00 16.2095744961 cv_01 1.54844611554 cv_02 1.70375062929 cv_03 0.197672500997 cv_04 0.621969509099 potential 7.099181497
time 577.152 cv_00 16.3704833521 cv_01 1.55041543546 cv_02 1.70392333518 cv_03 0.19259554481 cv_04 0.435900597966 potential 8.06961832
time 578.154 cv_00 16.8179465299 cv_01 1.53216604505 cv_02 1.64983631769 cv_03 0.239498325548 cv_04 0.543167448096 potential 5.029131702
time 579.156 cv_00 16.4697014323 cv_01 1.55407101502 cv_02 1.68658032039 cv_03 0.533668758006 cv_04 0.472743558604 potential 8.341223114
time 580.158 cv_00 16.35013918 cv_01 1.56473501973 cv_02 1.7123056838 cv_03 0.336102349118 cv_04 0.442311587855 potential 7.396442472
time 581.16 cv_00 16.2574655846 cv_01 1.55590340132 cv_02 1.73147154966 cv_03 0.159759400421 cv_04 0.60147093353 potential 4.345225466
time 582.162 cv_00 16.3652040802 cv_01 1.58790539886 cv_02 1.70710009509 cv_03 0.42251656822 cv_04 0.408458031895 potential 6.464056935
time 583.164 cv_00 16.6843837004 cv_01 1.58009643113 cv_02 1.70942481769 cv_03 0.281515074651 cv_04 0.625903453901 potential 5.207635108
time 584.166 cv_00 16.5541314884 cv_01 1.61673647702 cv_02 1.66697911037 cv_03 0.495010763574 cv_04 0.411644880375 potential 5.049513435
time 585.168 cv_00 16.3987865688 cv_01 1.59806701924 cv_02 1.7124264869 cv_03 0.385035646977 cv_04 0.542594660591 potential 5.939194934
time 586.17 cv_00 16.5610793124 cv_01 1.54162201766 cv_02 1.69716051434 cv_03 0.409999046034 cv_04 0.411970655392 potential 6.364698615
time 587.172 cv_00 16.2377026927 cv_01 1.57402828501 cv_02 1.68484430953 cv_03 0.429727307705 cv_04 0.439588825506 potential 10.24769288
time 588.174 cv_00 16.4913479176 cv_01 1.53723243646 cv_02 1.70650933335 cv_03 0.151599920998 cv_04 0.506083157643 potential 5.1870029
time 589.176 cv_00 16.2479683862 cv_01 1.54324683987 cv_02 1.68885539687 cv_03 0.470888506406 cv_04 0.502141650877 potential 7.72791534
time 590.178 cv_00 16.0404085778 cv_01 1.59974621613 cv_02 1.66682899425 cv_03 0.178878553908 cv_04 0.483700839247 potential 10.39608636
time 591.18 cv_00 16.4194043568 cv_01 1.6180504982 cv_02 1.68752093229 cv_03 0.427997280885 cv_04 0.51804120836 potential 5.679241382
time 592.182 cv_00 16.3790162135 cv_01 1.60789913067 cv_02 1.67850788519 cv_03 0.590865223366 cv_04 0.542664758378 potential 6.615266449
time 593.184 cv_00 16.6650805562 cv_01 1.60943817588 cv_02 1.65808629431 cv_03 0.357244133456 cv_04 0.38844118645 potential 6.704038616
time 594.186 cv_00 16.306089293 cv_01 1.61655021387 cv_02 1.63427500355 cv_03 0.48797476123 cv_04 0.574766376881 potential 6.572680454
time 595.188 cv_00 16.234429743 cv_01 1.60516707015 cv_02 1.68428134255 cv_03 0.480125273467 cv_04 0.520328283442 potential 7.687080639
time 596.19 cv_00 16.0868101109 cv_01 1.59511791718 cv_02 1.67502583325 cv_03 0.510961021564 cv_04 0.47698674941 potential 8.659225322
time 597.192 cv_00 16.2282948243 cv_01 1.63016331856 cv_02 1.65870971476 cv_03 0.343720179409 cv_04 0.589048347319 potential 5.902759346
time 598.194 cv_00 16.1856662565 cv_01 1.61433110922 cv_02 1.65273467802 cv_03 0.21606624751 cv_04 0.5331108494 potential 9.014606034
time 599.196 cv_00 16.4260268293 cv_01 1.58418402796 cv_02 1.65621929273 cv_03 0.319239454986 cv_04 0.560457421513 potential 13.47980388
time 600.198 cv_00 17.0051724837 cv_01 1.58333914411 cv_02 1.62040511066 cv_03 0.459377116913 cv_04 0.54048096423 potential 4.743200377
time 601.2 cv_00 16.5091401653 cv_01 1.61872154946 cv_02 1.63478528127 cv_03 0.624494896219 cv_04 0.475355518399 potential 4.492841578
time 602.202 cv_00 16.7047641527 cv_01 1.61296265779 cv_02 1.65496625188 cv_03 0.586512869331 cv_04 0.567070860443 potential 5.357961057
time 603.204 cv_00 16.3026904594 cv_01 1.57463121124 cv_02 1.60833219738 cv_03 0.438877261983 cv_04 0.654804359961 potential 5.367192082
time 604.206 cv_00 16.4457481513 cv_01 1.5837564041 cv_02 1.59908806374 cv_03 0.433234976171 cv_04 0.394044564513 potential 4.246876222
time 605.208 cv_00 16.5326662174 cv_01 1.60304375514 cv_02 1.61160035625 cv_03 0.464137676282 cv_04 0.457576822871 potential 5.972393019
time 606.21 cv_00 16.7903809075 cv_01 1.62016163802 cv_02 1.63885184999 cv_03 0.286671017602 cv_04 0.501069418015 potential 4.212072241
time 607.212 cv_00 17.131312078 cv_01 1.58189077725 cv_02 1.68349782211 cv_03 0.50503862164 cv_04 0.48099884478 potential 3.101397459
time 608.214 cv_00 16.6848524993 cv_01 1.61163089298 cv_02 1.6431302278 cv_03 0.533593924829 cv_04 0.464930818023 potential 6.238977822
time 609.216 cv_00 16.4267662771 cv_01 1.61066664682 cv_02 1.61124486412 cv_03 0.51553951223 cv_04 0.500703034746 potential 5.466097334
time 610.218 cv_00 16.2648521472 cv_01 1.61382615212 cv_02 1.64458724441 cv_03 0.51131866469 cv_04 0.516721430793 potential 8.074457454
time 611.22 cv_00 16.155133339 cv_01 1.61507540806 cv_02 1.6832845496 cv_03 0.338054012489 cv_04 0.476334992745 potential 8.762716639
time 612.222 cv_00 16.5409578821 cv_01 1.64116835642 cv_02 1.625132981 cv_03 0.440711484564 cv_04 0.5006942428 potential 2.69158104
time 613.224 cv_00 16.267109332 cv_01 1.62015706183 cv_02 1.67478184505 cv_03 0.568572697507 cv_04 0.505143310007 potential 5.89304307
time 614.226 cv_00 16.9776416801 cv_01 1.6086045168 cv_02 1.61508670587 cv_03 0.469243374202 cv_04 0.468898033186 potential 2.833435171
time 615.228 cv_00 16.2118299809 cv_01 1.61539360745 cv_02 1.66275557007 cv_03 0.63194065925 cv_04 0.48376753124 potential 6.658037006
time 616.23 cv_00 16.2346876751 cv_01 1.57742094187 cv_02 1.61489771477 cv_03 0.629244098046 cv_04 0.612781357616 potential 5.978601375
time 617.232 cv_00 16.0932795732 cv_01 1.59080703229 cv_02 1.67426404869 cv_03 0.614431785575 cv_04 0.483838638522 potential 8.531728857
time 618.234 cv_00 16.2824506864 cv_01 1.58218086844 cv_02 1.70724245765 cv_03 0.517110339611 cv_04 0.446419072776 potential 6.430709852
time 619.236 cv_00 16.3395873911 cv_01 1.61949771726 cv_02 1.63420033859 cv_03 0.588824268565 cv_04 0.506479590748 potential 6.307228586
time 620.238 cv_00 16.2320664909 cv_01 1.61232323592 cv_02 1.64478318723 cv_03 0.640381551713 cv_04 0.506920137101 potential 7.480485898
time 621.24 cv_00 16.1780567228 cv_01 1.56293461573 cv_02 1.64729809375 cv_03 0.45640154379 cv_04 0.470015746116 potential 10.47124815
time 622.242 cv_00 16.35893083 cv_01 1.60224429782 cv_02 1.60729784024 cv_03 0.640774583868 cv_04 0.467655639029 potential 4.503141265
time 623.244 cv_00 16.4087471786 cv_01 1.62155344146 cv_02 1.63872846516 cv_03 0.592498455544 cv_04 0.572538865907 potential 6.384188711
time 624.246 cv_00 16.5850180927 cv_01 1.6113575806 cv_02 1.60967155046 cv_03 0.59332958154 cv_04 0.553096056505 potential 4.258576915
time 625.248 cv_00 16.0133287728 cv_01 1.57889507616 cv_02 1.65072524054 cv_03 0.625508565275 cv_04 0.531469603312 potential 9.768136985
time 626.25 cv_00 16.1657017333 cv_01 1.59547422079 cv_02 1.64501875105 cv_03 0.730491384907 cv_04 0.638891619448 potential 7.973740205
time 627.252 cv_00 16.3021988012 cv_01 1.56863118809 cv_02 1.62008698004 cv_03 0.643389923027 cv_04 0.571294733963 potential 7.112131037
time 628.254 cv_00 16.3909362096 cv_01 1.62209784866 cv_02 1.62386435504 cv_03 0.713796276836 cv_04 0.530065771416 potential 4.312291649
time 629.256 cv_00 16.3098070135 cv_01 1.63458638219 cv_02 1.64052919096 cv_03 0.618945647037 cv_04 0.561785799808 potential 4.884770109
time 630.258 cv_00 16.6556639716 cv_01 1.64406169048 cv_02 1.64672202399 cv_03 0.440940825291 cv_04 0.526919932514 potential 2.529499292
time 631.26 cv_00 16.9136826241 cv_01 1.62843822345 cv_02 1.6521757237 cv_03 0.446234451298 cv_04 0.640826808246 potential 2.691760081
time 632.262 cv_00 16.9047937837 cv_01 1.6136731781 cv_02 1.6539513927 cv_03 0.379894379478 cv_04 0.551968755462 potential 5.471162132
time 633.264 cv_00 16.5335496837 cv_01 1.63512391054 cv_02 1.67680747739 cv_03 0.434526588721 cv_04 0.565484325784 potential 3.660867858
time 634.266 cv_00 16.2699828111 cv_01 1.61530191105 cv_02 1.64183958947 cv_03 0.668106288063 cv_04 0.435754347822 potential 7.155303674
time 635.268 cv_00 16.9595999718 cv_01 1.61406882028 cv_02 1.64559208492 cv_03 0.544742746835 cv_04 0.421852670275 potential 3.559327986
time 636.27 cv_00 17.1962453765 cv_01 1.56776578213 cv_02 1.63175287373 cv_03 0.417044567989 cv_04 0.527143824689 potential 3.549810278
time 637.272 cv_00 17.0692675628 cv_01 1.60539837639 cv_02 1.65840824898 cv_03 0.423882087842 cv_04 0.682669378513 potential 3.689447078
time 638.274 cv_00 16.6882331331 cv_01 1.61024256228 cv_02 1.65238027197 cv_03 0.55989753597 cv_04 0.51055523822 potential 7.345103742
time 639.276 cv_00 16.8031480617 cv_01 1.61445839913 cv_02 1.65643234737 cv_03 0.551599883905 cv_04 0.445407837033 potential 5.355345064
time 640.278 cv_00 16.5052769491 cv_01 1.62632787729 cv_02 1.67848008937 cv_03 0.597620777577 cv_04 0.565946305459 potential 4.672423894
time 641.28 cv_00 16.9927276208 cv_01 1.57616625125 cv_02 1.61158063086 cv_03 0.566245507177 cv_04 0.629177236461 potential 2.929431048
time 642.282 cv_00 16.6206245333 cv_01 1.60098131968 cv_02 1.64343476739 cv_03 0.55440180847 cv_04 0.707115933272 potential 7.231443492
time 643.284 cv_00 16.4856780051 cv_01 1.55194834366 cv_02 1.70205298955 cv_03 0.628866216762 cv_04 0.630884765487 potential 4.818947181
time 644.286 cv_00 16.7266233064 cv_01 1.58820467289 cv_02 1.63077814679 cv_03 0.629165499517 cv_04 0.624150784545 potential 6.684649909
time 645.288 cv_00 16.9581236166 cv_01 1.606222658 cv_02 1.67565017829 cv_03 0.42617293448 cv_04 0.463294566097 potential 5.206813133
time 646.29 cv_00 16.3160666858 cv_01 1.60515483732 cv_02 1.68094298871 cv_03 0.643191112777 cv_04 0.540277009461 potential 7.926370493
time 647.292 cv_00 16.2995710451 cv_01 1.61614176538 cv_02 1.63931186923 cv_03 0.552921014797 cv_04 0.488973698955 potential 8.811740329
time 648.294 cv_00 16.3502066867 cv_01 1.60232792241 cv_02 1.67527619568 cv_03 0.52083158189 cv_04 0.424810751053 potential 9.551715815
time 649.296 cv_00 16.1006788469 cv_01 1.61268850439 cv_02 1.68036112318 cv_03 0.699547773961 cv_04 0.491749064956 potential 7.270452593
time 650.298 cv_00 16.6228216781 cv_01 1.60610811258 cv_02 1.68266291113 cv_03 0.58804043215 cv_04 0.559039772724 potential 6.7010764
time 651.3 cv_00 16.8988620826 cv_01 1.62401129861 cv_02 1.65176464607 cv_03 0.294729413811 cv_04 0.472893362605 potential 3.801357963
time 652.302 cv_00 17.1280698397 cv_01 1.58461803353 cv_02 1.65277989901 cv_03 0.430094992054 cv_04 0.539112459775 potential 6.025555346
time 653.304 cv_00 17.063341977 cv_01 1.57301694555 cv_02 1.64188742105 cv_03 0.308069064175 cv_04 0.492022473002 potential 5.578202732
time 654.306 cv_00 16.2797430375 cv_01 1.52550538387 cv_02 1.67151330042 cv_03 0.70585593935 cv_04 0.535756427641 potential 4.977561389
time 655.308 cv_00 16.2976228947 cv_01 1.55943486311 cv_02 1.6586593383 cv_03 0.435576625113 cv_04 0.685914349835 potential 9.760060404
time 656.31 cv_00 16.626999083 cv_01 1.56728749279 cv_02 1.62413583277 cv_03 0.55967020092 cv_04 0.512858224145 potential 8.484502036
time 657.312 cv_00 16.5639126936 cv_01 1.53584278586 cv_02 1.63438037613 cv_03 0.601197397186 cv_04 0.506346105037 potential 5.342657605
time 658.314 cv_00 16.2223703921 cv_01 1.58421660987 cv_02 1.66538163642 cv_03 0.633924249161 cv_04 0.468259330798 potential 10.83314466
time 659.316 cv_00 16.3843120128 cv_01 1.57839657357 cv_02 1.64899279073 cv_03 0.611098829905 cv_04 0.505558775242 potential 12.57980519
time 660.318 cv_00 16.0724861593 cv_01 1.58083916909 cv_02 1.6397682287 cv_03 0.498024844657 cv_04 0.487446697611 potential 10.28031818
time 661.32 cv_00 16.2360195573 cv_01 1.56347281034 cv_02 1.67568245447 cv_03 0.592002187543 cv_04 0.560274100453 potential 10.17772041
time 662.322 cv_00 16.3416541204 cv_01 1.59498386197 cv_02 1.68768971804 cv_03 0.612486041687 cv_04 0.39011028221 potential 7.613340774
time 663.324 cv_00 16.2842156696 cv_01 1.60894399788 cv_02 1.67253936002 cv_03 0.66143441919 cv_04 0.409320387524 potential 8.129507914
time 664.326 cv_00 16.2018349037 cv_01 1.58263385555 cv_02 1.70860492276 cv_03 0.707335008345 cv_04 0.553740018103 potential 5.976313442
time 665.328 cv_00 16.7637900248 cv_01 1.56834932792 cv_02 1.68647820604 cv_03 0.626450222347 cv_04 0.539070152215 potential 6.811645001
time 666.33 cv_00 16.9967092304 cv_01 1.58046887654 cv_02 1.68068584707 cv_03 0.641565500096 cv_04 0.551819221874 potential 4.415168689
time 667.332 cv_00 16.960782625 cv_01 1.57855974576 cv_02 1.70211813067 cv_03 0.265305758051 cv_04 0.624964716054 potential 3.367024335
time 668.334 cv_00 17.1356437513 cv_01 1.58694942678 cv_02 1.66655649989 cv_03 0.31882082778 cv_04 0.709351001105 potential 3.186167369
time 669.336 cv_00 16.1792886596 cv_01 1.55588940129 cv_02 1.63466497357 cv_03 0.259533225083 cv_04 0.611826840223 potential 7.615091139
time 670.338 cv_00 16.1137534914 cv_01 1.60382189318 cv_02 1.64675045901 cv_03 0.146539946725 cv_04 0.582009196029 potential 8.410415572
time 671.34 cv_00 16.2701103195 cv_01 1.62781837239 cv_02 1.6637154259 cv_03 0.239567997949 cv_04 0.516026661291 potential 7.885158208
time 672.342 cv_00 16.1294131784 cv_01 1.60339624575 cv_02 1.63781317196 cv_03 0.136071487078 cv_04 0.594366445696 potential 7.59552646
time 673.344 cv_00 16.2653551023 cv_01 1.62899478739 cv_02 1.67823451994 cv_03 0.1861237941 cv_04 0.537501862243 potential 7.299805721
time 674.346 cv_00 16.4446999716 cv_01 1.59757463464 cv_02 1.66040334002 cv_03 0.118395925465 cv_04 0.640308835374 potential 8.166642403
time 675.348 cv_00 16.6342022926 cv_01 1.60935525319 cv_02 1.61766195794 cv_03 0.143272877396 cv_04 0.534997638032 potential 3.107387872
time 676.35 cv_00 16.236452523 cv_01 1.62484409886 cv_02 1.65196204376 cv_03 0.479955292116 cv_04 0.549615493139 potential 7.736017771
time 677.352 cv_00 16.6842456447 cv_01 1.62061448667 cv_02 1.64789079106 cv_03 0.358801480736 cv_04 0.502143170565 potential 6.784377166
time 678.354 cv_00 16.6271545371 cv_01 1.61221385464 cv_02 1.63613038314 cv_03 0.41292178816 cv_04 0.435303678733 potential 8.171457387
time 679.356 cv_00 16.8702722004 cv_01 1.59191483725 cv_02 1.64648680044 cv_03 0.557075065199 cv_04 0.440547119318 potential 7.574987979
time 680.358 cv_00 17.2083077528 cv_01 1.55069397531 cv_02 1.66423573234 cv_03 0.440485065666 cv_04 0.573656249226 potential 3.710405901
time 681.36 cv_00 16.3485799547 cv_01 1.54275934286 cv_02 1.68747965987 cv_03 0.560587946854 cv_04 0.452838216638 potential 7.253671445
time 682.362 cv_00 16.3320965419 cv_01 1.5486320283 cv_02 1.62035326964 cv_03 0.405076982216 cv_04 0.594902042983 potential 6.822656092
time 683.364 cv_00 16.23275873 cv_01 1.55069541784 cv_02 1.65709603421 cv_03 0.539205940136 cv_04 0.508157045712 potential 10.25642915
time 684.366 cv_00 16.0129361179 cv_01 1.57643060359 cv_02 1.65375027373 cv_03 0.575936870044 cv_04 0.52966391098 potential 10.96765993
time 685.368 cv_00 16.1270245696 cv_01 1.556735369 cv_02 1.66208311535 cv_03 0.516186701719 cv_04 0.529494634425 potential 10.62656823
time 686.37 cv_00 16.2974500714 cv_01 1.58005635638 cv_02 1.62232546059 cv_03 0.644334513326 cv_04 0.523012444835 potential 8.808509357
time 687.372 cv_00 16.5534485524 cv_01 1.5524566718 cv_02 1.65377417942 cv_03 0.54624417176 cv_04 0.596087716858 potential 10.56882822
time 688.374 cv_00 16.0314611404 cv_01 1.57389862522 cv_02 1.66045820093 cv_03 0.165897974537 cv_04 0.559053226432 potential 11.17029493
time 689.376 cv_00 16.1600415414 cv_01 1.61165374613 cv_02 1.70355204148 cv_03 0.46132646109 cv_04 0.615000459023 potential 6.028107833
time 690.378 cv_00 16.2165814515 cv_01 1.55619038578 cv_02 1.70180409622 cv_03 0.84859950592 cv_04 0.425205858098 potential 6.756152599
time 691.38 cv_00 16.3242755979 cv_01 1.55374928577 cv_02 1.72424314887 cv_03 0.803278873185 cv_04 0.424869656705 potential 3.887999336
time 692.382 cv_00 16.7642391555 cv_01 1.54627466426 cv_02 1.70225220807 cv_03 0.718456431676 cv_04 0.502429051132 potential 4.294954697
time 693.384 cv_00 16.2098066993 cv_01 1.54691473493 cv_02 1.70399400872 cv_03 0.763419151179 cv_04 0.601292330913 potential 6.050605121
time 694.386 cv_00 16.6111086837 cv_01 1.5604235262 cv_02 1.72601634597 cv_03 0.737941930656 cv_04 0.480614939534 potential 2.887371145
time 695.388 cv_00 16.393321297 cv_01 1.55750889336 cv_02 1.7211073267 cv_03 0.74388031013 cv_04 0.568482169737 potential 4.461039591
time 696.39 cv_00 16.5280728054 cv_01 1.52926312747 cv_02 1.70234646905 cv_03 0.773551538184 cv_04 0.579258370124 potential 4.058035088
time 697.392 cv_00 16.1825965274 cv_01 1.58514335935 cv_02 1.63421090577 cv_03 0.824151275083 cv_04 0.561927660369 potential 7.727838139
time 698.394 cv_00 16.4203935927 cv_01 1.53281325287 cv_02 1.64093558966 cv_03 0.669659899247 cv_04 0.567548175346 potential 5.462614579
time 699.396 cv_00 16.8848543561 cv_01 1.5341439055 cv_02 1.66076140038 cv_03 0.673358612136 cv_04 0.522501721736 potential 4.560243841
time 700.398 cv_00 16.7534793861 cv_01 1.5675856703 cv_02 1.70880528469 cv_03 0.78106208805 cv_04 0.481453595674 potential 5.161946736
time 701.4 cv_00 16.962073386 cv_01 1.54980759574 cv_02 1.66927732016 cv_03 0.807257834328 cv_04 0.636568833684 potential 4.363853265
time 702.402 cv_00 16.8580939109 cv_01 1.59499883864 cv_02 1.70628737926 cv_03 0.793670724618 cv_04 0.61091927178 potential 3.119667403
time 703.404 cv_00 16.571284903 cv_01 1.53276161422 cv_02 1.66205539706 cv_03 0.818348932481 cv_04 0.500166122743 potential 6.622058361
time 704.406 cv_00 16.0672340374 cv_01 1.55999666091 cv_02 1.70611403164 cv_03 0.825200072747 cv_04 0.477442192436 potential 7.885931364
time 705.408 cv_00 16.185096512 cv_01 1.55053013203 cv_02 1.70157280202 cv_03 0.836953168305 cv_04 0.481460304865 potential 7.693737643
time 706.41 cv_00 16.836530851 cv_01 1.5719769457 cv_02 1.70344817614 cv_03 0.912125307426 cv_04 0.56804670873 potential 2.690561078
time 707.412 cv_00 16.0899820694 cv_01 1.57486802354 cv_02 1.66044351929 cv_03 0.852722642561 cv_04 0.597549902321 potential 8.812230176
time 708.414 cv_00 16.3318402438 cv_01 1.53176621848 cv_02 1.6476455533 cv_03 0.810634541938 cv_04 0.513015433934 potential 5.890385516
time 709.416 cv_00 16.1004661973 cv_01 1.55982553249 cv_02 1.68501592599 cv_03 0.847812559937 cv_04 0.607284054933 potential 8.831576931
time 710.418 cv_00 16.5238832441 cv_01 1.5460789342 cv_02 1.67048436791 cv_03 0.85462260392 cv_04 0.507767056387 potential 8.876188088
time 711.42 cv_00 16.4850974659 cv_01 1.53829649659 cv_02 1.66475039432 cv_03 0.897059756994 cv_04 0.567377788088 potential 5.759579553
time 712.422 cv_00 16.6449729614 cv_01 1.53149066327 cv_02 1.6799445485 cv_03 0.881690467497 cv_04 0.475505108367 potential 4.6637924
time 713.424 cv_00 16.1472250174 cv_01 1.59365647452 cv_02 1.68786625149 cv_03 0.883063295367 cv_04 0.59392166778 potential 7.663570945
time 714.426 cv_00 16.2219049003 cv_01 1.59267684115 cv_02 1.70533240592 cv_03 0.838036427638 cv_04 0.593694159556 potential 7.104403422
time 715.428 cv_00 16.4279939215 cv_01 1.53752972692 cv_02 1.69194209241 cv_03 0.825984427319 cv_04 0.703086390484 potential 5.173675715
time 716.43 cv_00 16.2692904381 cv_01 1.55955501977 cv_02 1.69876446091 cv_03 0.824936655855 cv_04 0.575801177467 potential 9.446752983
time 717.432 cv_00 16.1839276163 cv_01 1.54372813318 cv_02 1.67729966877 cv_03 0.869926143702 cv_04 0.596862032324 potential 7.95603202
time 718.434 cv_00 16.2739260206 cv_01 1.55332118968 cv_02 1.6344888611 cv_03 0.779874350918 cv_04 0.562824555463 potential 7.724858274
time 719.436 cv_00 16.1057723064 cv_01 1.58518504273 cv_02 1.70066322301 cv_03 0.815374344752 cv_04 0.527870673139 potential 9.022673198
time 720.438 cv_00 16.3478570084 cv_01 1.54266148154 cv_02 1.73671853478 cv_03 0.832791739479 cv_04 0.636378690641 potential 2.799199324
time 721.44 cv_00 16.7220767506 cv_01 1.52637185897 cv_02 1.6863502535 cv_03 0.826292381792 cv_04 0.482837330951 potential 4.510934279
time 722.442 cv_00 16.4238979422 cv_01 1.5323807874 cv_02 1.69013289886 cv_03 0.693894456708 cv_04 0.611654149737 potential 5.908893326
time 723.444 cv_00 16.782264713 cv_01 1.53093501464 cv_02 1.69487919184 cv_03 0.782026978559 cv_04 0.650390528305 potential 3.535286592
time 724.446 cv_00 16.7396670294 cv_01 1.55823653287 cv_02 1.71543984359 cv_03 0.790125003313 cv_04 0.608883248504 potential 4.175363298
time 725.448 cv_00 16.7144845051 cv_01 1.56032973545 cv_02 1.71323146908 cv_03 0.757962669867 cv_04 0.679354289143 potential 4.172461008
time 726.45 cv_00 16.2997852908 cv_01 1.54339330804 cv_02 1.71079850487 cv_03 0.695743552077 cv_04 0.642701865887 potential 5.193598076
time 727.452 cv_00 17.0650836141 cv_01 1.55191323376 cv_02 1.69712712969 cv_03 0.631967851299 cv_04 0.589970271414 potential 2.159576004
time 728.454 cv_00 16.6494358447 cv_01 1.56045139189 cv_02 1.71096356062 cv_03 0.838979079582 cv_04 0.488130050991 potential 6.060392768
time 729.456 cv_00 16.4858231149 cv_01 1.5689164242 cv_02 1.71112621085 cv_03 0.664041372855 cv_04 0.534186383262 potential 6.335689954
time 730.458 cv_00 16.918762643 cv_01 1.52683817846 cv_02 1.64073330613 cv_03 0.75905149121 cv_04 0.433141302174 potential 2.808338445
time 731.46 cv_00 17.1142472789 cv_01 1.56901341994 cv_02 1.66735956166 cv_03 0.708702684984 cv_04 0.695685417191 potential 3.019305666
time 732.462 cv_00 16.8528164516 cv_01 1.56731445311 cv_02 1.6894839189 cv_03 0.700209000376 cv_04 0.605096905907 potential 6.974635654
time 733.464 cv_00 17.0574718452 cv_01 1.53507264805 cv_02 1.6913659372 cv_03 0.751847490708 cv_04 0.531429803883 potential 2.601347906
time 734.466 cv_00 16.8006202057 cv_01 1.54425970651 cv_02 1.70162969364 cv_03 0.686559038754 cv_04 0.651548971062 potential 4.405770141
time 735.468 cv_00 16.4573921733 cv_01 1.53325624712 cv_02 1.6482908054 cv_03 0.78326326168 cv_04 0.543929360419 potential 7.249009984
time 736.47 cv_00 16.8616543867 cv_01 1.52382089616 cv_02 1.66840222226 cv_03 0.758474818158 cv_04 0.506590779911 potential 4.572211729
time 737.472 cv_00 16.9062096735 cv_01 1.53591940025 cv_02 1.70157666693 cv_03 0.804514646362 cv_04 0.57300916733 potential 3.766022731
time 738.474 cv_00 16.9934045096 cv_01 1.5346318682 cv_02 1.65286679846 cv_03 0.838122955042 cv_04 0.513030700788 potential 3.508512897
time 739.476 cv_00 16.2821022587 cv_01 1.52688910052 cv_02 1.70447027523 cv_03 0.845387207163 cv_04 0.600851406842 potential 5.282751625
time 740.478 cv_00 16.2879793641 cv_01 1.51046772198 cv_02 1.68586737672 cv_03 0.883303265108 cv_04 0.506060333671 potential 3.833389501
time 741.48 cv_00 16.2117029461 cv_01 1.54020895129 cv_02 1.71839293515 cv_03 0.829508019524 cv_04 0.511925333051 potential 6.317000723
time 742.482 cv_00 16.5532233474 cv_01 1.5225165292 cv_02 1.71746550551 cv_03 0.832735210308 cv_04 0.564151555142 potential 3.261103973
time 743.484 cv_00 16.4019956946 cv_01 1.52412056659 cv_02 1.65550923424 cv_03 0.849346841905 cv_04 0.482042672196 potential 5.738592006
time 744.486 cv_00 16.2975842483 cv_01 1.53105825398 cv_02 1.69344912504 cv_03 0.877724169101 cv_04 0.5199650078 potential 7.001713123
time 745.488 cv_00 16.3351785814 cv_01 1.50146689764 cv_02 1.65694105161 cv_03 0.793856560223 cv_04 0.472561082111 potential 3.251126318
time 746.49 cv_00 16.5368951295 cv_01 1.53743575767 cv_02 1.70808291624 cv_03 0.777854964591 cv_04 0.495771448908 potential 6.839427905
time 747.492 cv_00 16.3285091888 cv_01 1.53124556741 cv_02 1.71823380562 cv_03 0.827733139831 cv_04 0.498249785127 potential 5.651070458
time 748.494 cv_00 16.6746594023 cv_01 1.53562805937 cv_02 1.71218364179 cv_03 0.836185747284 cv_04 0.516646749441 potential 4.963421586
time 749.496 cv_00 16.4314130914 cv_01 1.6048930303 cv_02 1.71331768256 cv_03 0.857361725358 cv_04 0.526139174789 potential 4.628112275
time 750.498 cv_00 16.5288854414 cv_01 1.55494037853 cv_02 1.71570768845 cv_03 0.830205638078 cv_04 0.558218524076 potential 7.053256633
time 751.5 cv_00 16.8574275365 cv_01 1.54067519626 cv_02 1.70385095958 cv_03 0.77761862175 cv_04 0.427449644417 potential 4.884921383
time 752.502 cv_00 16.5416204254 cv_01 1.56057746055 cv_02 1.69930381686 cv_03 0.631035847465 cv_04 0.444101539771 potential 7.596365732
time 753.504 cv_00 16.344129974 cv_01 1.55217877741 cv_02 1.71630130023 cv_03 0.891129831446 cv_04 0.480178926573 potential 6.605583458
time 754.506 cv_00 16.2823221331 cv_01 1.60948164217 cv_02 1.70896655585 cv_03 0.849720265472 cv_04 0.482153719338 potential 5.575461297
time 755.508 cv_00 16.1505956254 cv_01 1.58744966155 cv_02 1.71815872656 cv_03 0.83626615724 cv_04 0.491363538903 potential 7.254752076
time 756.51 cv_00 16.3072971896 cv_01 1.59799923468 cv_02 1.70399553641 cv_03 0.820331313574 cv_04 0.475937847236 potential 8.320022038
time 757.512 cv_00 16.7681754755 cv_01 1.60705668178 cv_02 1.67757602587 cv_03 0.934873439513 cv_04 0.505348986664 potential 2.872830261
time 758.514 cv_00 16.3125077287 cv_01 1.61608395228 cv_02 1.69862325653 cv_03 0.867462870958 cv_04 0.535640292492 potential 5.824632075
time 759.516 cv_00 16.4878046854 cv_01 1.59756304576 cv_02 1.70014736508 cv_03 0.883892051199 cv_04 0.393117471267 potential 6.267352438
time 760.518 cv_00 16.7716830274 cv_01 1.58430173389 cv_02 1.69243537214 cv_03 0.841739169678 cv_04 0.532693605552 potential 7.584924403
time 761.52 cv_00 16.7765932427 cv_01 1.57299859754 cv_02 1.69936864764 cv_03 0.846074388771 cv_04 0.412888719834 potential 6.695791042
time 762.522 cv_00 16.3733682041 cv_01 1.57497815763 cv_02 1.71812684834 cv_03 0.831159467509 cv_04 0.476015907958 potential 8.008696528
time 763.524 cv_00 16.3422347061 cv_01 1.57225117981 cv_02 1.72133529306 cv_03 0.881970993449 cv_04 0.458875216485 potential 6.795362146
time 764.526 cv_00 16.6648917615 cv_01 1.56081786951 cv_02 1.74323002572 cv_03 0.832590668552 cv_04 0.435058064359 potential 2.2773378
time 765.528 cv_00 16.2510564269 cv_01 1.56174020589 cv_02 1.70986055635 cv_03 0.8608710842 cv_04 0.492379703508 potential 9.744188993
time 766.53 cv_00 16.7999919426 cv_01 1.546602534 cv_02 1.67789179862 cv_03 0.859886827531 cv_04 0.560468429398 potential 7.3227028
time 767.532 cv_00 16.6853102669 cv_01 1.55602352921 cv_02 1.71150497491 cv_03 0.863857338671 cv_04 0.44123322312 potential 6.297563207
time 768.534 cv_00 16.5996844229 cv_01 1.58865071718 cv_02 1.6955158775 cv_03 0.835849476935 cv_04 0.577517848202 potential 9.235082107
time 769.536 cv_00 16.2057631486 cv_01 1.59945239719 cv_02 1.70745515498 cv_03 0.84925160484 cv_04 0.498434855199 potential 8.290917277
time 770.538 cv_00 16.7268318436 cv_01 1.60875747843 cv_02 1.70977841457 cv_03 0.832129378079 cv_04 0.527954007747 potential 3.813248826
time 771.54 cv_00 16.239173201 cv_01 1.60843445954 cv_02 1.67603495076 cv_03 0.855670828394 cv_04 0.423933986676 potential 8.381672018
time 772.542 cv_00 16.3981035627 cv_01 1.6074972966 cv_02 1.66681694731 cv_03 0.818842860127 cv_04 0.54654911953 potential 9.696042451
time 773.544 cv_00 16.1485972365 cv_01 1.62203190048 cv_02 1.69040318073 cv_03 0.832959532209 cv_04 0.529043013715 potential 6.834738987
time 774.546 cv_00 16.6531608954 cv_01 1.61172790271 cv_02 1.68873984539 cv_03 0.848512280747 cv_04 0.510869338869 potential 6.050112517
time 775.548 cv_00 16.6760298266 cv_01 1.57058939403 cv_02 1.7080035463 cv_03 0.848493513898 cv_04 0.448651576233 potential 7.985097442
time 776.55 cv_00 16.6804314084 cv_01 1.53623465559 cv_02 1.71442023609 cv_03 0.838990422936 cv_04 0.461067950009 potential 5.553151509
time 777.552 cv_00 16.539855587 cv_01 1.56009572015 cv_02 1.69791997939 cv_03 0.840476051181 cv_04 0.353301533249 potential 9.129126524
time 778.554 cv_00 16.6342500041 cv_01 1.52888028236 cv_02 1.69557370974 cv_03 0.836946606359 cv_04 0.508496304429 potential 7.256620362
time 779.556 cv_00 16.6409882718 cv_01 1.55615640921 cv_02 1.63186831615 cv_03 0.934828505103 cv_04 0.592293209548 potential 3.330735847
time 780.558 cv_00 16.9531602133 cv_01 1.5868688709 cv_02 1.65712802027 cv_03 0.858530792807 cv_04 0.527889927423 potential 4.844089379
time 781.56 cv_00 16.2837611462 cv_01 1.62947608095 cv_02 1.66271588059 cv_03 0.83480595533 cv_04 0.501250320011 potential 5.519319841
time 782.562 cv_00 16.7595182826 cv_01 1.57206387257 cv_02 1.66943367825 cv_03 0.922446124479 cv_04 0.586073462019 potential 6.114817502
time 783.564 cv_00 16.9944081445 cv_01 1.54999919585 cv_02 1.65202685531 cv_03 0.700796702101 cv_04 0.523443153777 potential 6.053030679
time 784.566 cv_00 16.9328605875 cv_01 1.56865669992 cv_02 1.62507408049 cv_03 0.7370240196 cv_04 0.563778149108 potential 4.467467285
time 785.568 cv_00 17.2268694286 cv_01 1.5524463801 cv_02 1.67080623509 cv_03 0.705264132966 cv_04 0.463824429369 potential 2.363474225
time 786.57 cv_00 17.1295572758 cv_01 1.56400006168 cv_02 1.71759632559 cv_03 0.789337545139 cv_04 0.574724641277 potential 1.67527293
time 787.572 cv_00 17.1906387234 cv_01 1.58201578883 cv_02 1.66775169125 cv_03 0.709374509428 cv_04 0.530751381295 potential 3.156991086
time 788.574 cv_00 17.0978784764 cv_01 1.58979154944 cv_02 1.70872036817 cv_03 0.745225373229 cv_04 0.486939143908 potential 2.201917462
time 789.576 cv_00 17.302059878 cv_01 1.55444120099 cv_02 1.67632968399 cv_03 0.807482646716 cv_04 0.66528405021 potential 1.439831763
time 790.578 cv_00 17.0141993191 cv_01 1.55674404719 cv_02 1.70711276452 cv_03 0.758054866772 cv_04 0.49502105878 potential 4.567444527
time 791.58 cv_00 16.4722369351 cv_01 1.567582109 cv_02 1.72037124211 cv_03 0.781420577903 cv_04 0.497399736103 potential 8.243835019
time 792.582 cv_00 17.0629275463 cv_01 1.56018363764 cv_02 1.68301198472 cv_03 0.651652885227 cv_04 0.503174801929 potential 5.047471784
time 793.584 cv_00 16.8031797887 cv_01 1.58047433387 cv_02 1.66529197586 cv_03 0.738908837897 cv_04 0.66140544505 potential 8.926417474
time 794.586 cv_00 16.788632348 cv_01 1.60149025712 cv_02 1.70666752351 cv_03 0.703316319524 cv_04 0.589433213963 potential 4.439667168
time 795.588 cv_00 16.2581967918 cv_01 1.58349350501 cv_02 1.68695375693 cv_03 0.705425820096 cv_04 0.582469555292 potential 10.96936771
time 796.59 cv_00 16.6849577795 cv_01 1.52152326703 cv_02 1.7067855407 cv_03 0.72499685265 cv_04 0.549067281468 potential 4.620054803
time 797.592 cv_00 16.6030837259 cv_01 1.52708351462 cv_02 1.72480193204 cv_03 0.823488990793 cv_04 0.473863633939 potential 4.52564587
time 798.594 cv_00 16.6132943437 cv_01 1.50273781534 cv_02 1.69681367054 cv_03 0.714948694612 cv_04 0.385261135477 potential 2.410297777
time 799.596 cv_00 16.52201316 cv_01 1.53603494086 cv_02 1.63385811544 cv_03 0.7826234504 cv_04 0.522204964803 potential 6.22746569
time 800.598 cv_00 17.064570582 cv_01 1.54151890835 cv_02 1.69901767153 cv_03 0.657689175497 cv_04 0.451372206823 potential 3.121016479
time 801.6 cv_00 16.3171287298 cv_01 1.58688732456 cv_02 1.69651385069 cv_03 0.60466823258 cv_04 0.543736867643 potential 8.929601486
time 802.602 cv_00 16.2570668691 cv_01 1.57753087513 cv_02 1.70083420139 cv_03 0.78083284976 cv_04 0.399768021203 potential 10.62938262
time 803.604 cv_00 16.1816856155 cv_01 1.5451192465 cv_02 1.73675594488 cv_03 0.909249706449 cv_04 0.387683797165 potential 4.621719245
time 804.606 cv_00 16.4654257529 cv_01 1.52938249408 cv_02 1.67003866685 cv_03 0.71661985215 cv_04 0.499768830992 potential 8.437164016
time 805.608 cv_00 16.7169995238 cv_01 1.50809076591 cv_02 1.67377015312 cv_03 0.835947439149 cv_04 0.457883115427 potential 3.690134712
time 806.61 cv_00 16.534028503 cv_01 1.51554595145 cv_02 1.71152287936 cv_03 0.806438034369 cv_04 0.487456527739 potential 5.15276779
time 807.612 cv_00 16.3160568517 cv_01 1.54857654755 cv_02 1.70950722608 cv_03 0.631175619412 cv_04 0.565886724112 potential 6.438149878
time 808.614 cv_00 16.3435676648 cv_01 1.53201771429 cv_02 1.65451004621 cv_03 0.707816986985 cv_04 0.484574677859 potential 7.819569905
time 809.616 cv_00 16.6430468271 cv_01 1.52358496977 cv_02 1.67694546268 cv_03 0.689331574587 cv_04 0.63575588126 potential 5.759743923
time 810.618 cv_00 16.1057143118 cv_01 1.54424911437 cv_02 1.69807988126 cv_03 0.713292657032 cv_04 0.540543657366 potential 8.457135085
time 811.62 cv_00 16.1476159989 cv_01 1.55354274319 cv_02 1.66840356815 cv_03 0.647635751379 cv_04 0.470495866261 potential 9.811681604
time 812.622 cv_00 16.5977560321 cv_01 1.5252705798 cv_02 1.65717647413 cv_03 0.71639459536 cv_04 0.535165970123 potential 7.165680422
time 813.624 cv_00 16.4393904144 cv_01 1.51812943768 cv_02 1.67674797996 cv_03 0.730433225181 cv_04 0.646253859655 potential 6.018571483
time 814.626 cv_00 16.2501560959 cv_01 1.52883728708 cv_02 1.68949869274 cv_03 0.718377330219 cv_04 0.514491177553 potential 7.979230148
time 815.628 cv_00 16.6781303192 cv_01 1.5460190292 cv_02 1.68895823308 cv_03 0.632604737777 cv_04 0.448338274146 potential 7.88714539
time 816.63 cv_00 16.786150097 cv_01 1.54470960198 cv_02 1.67552867767 cv_03 0.785618532297 cv_04 0.637885156234 potential 9.246467907
time 817.632 cv_00 16.7831953061 cv_01 1.52329404814 cv_02 1.64390648428 cv_03 0.698646228056 cv_04 0.594203590655 potential 4.431799275
time 818.634 cv_00 16.5925082506 cv_01 1.53487386069 cv_02 1.64097106033 cv_03 0.720492590739 cv_04 0.678541457628 potential 5.804393825
time 819.636 cv_00 16.6192597829 cv_01 1.5262247875 cv_02 1.62610620165 cv_03 0.728321619238 cv_04 0.615611469208 potential 3.845577128
time 820.638 cv_00 16.31655289 cv_01 1.51794815359 cv_02 1.64829474916 cv_03 0.798796450298 cv_04 0.505047755077 potential 5.944902716
time 821.64 cv_00 16.0876413455 cv_01 1.56560610961 cv_02 1.66882700144 cv_03 0.786056704593 cv_04 0.593161169361 potential 11.13829787
time 822.642 cv_00 15.9775398608 cv_01 1.54835639137 cv_02 1.67619686783 cv_03 0.718914814682 cv_04 0.599215432771 potential 10.57659373
time 823.644 cv_00 16.2719192447 cv_01 1.52382363636 cv_02 1.6912230104 cv_03 0.809581137682 cv_04 0.674209837062 potential 6.952731063
time 824.646 cv_00 16.4051600364 cv_01 1.51181461418 cv_02 1.67906868465 cv_03 0.724411642332 cv_04 0.548554778255 potential 6.224774594
time 825.648 cv_00 16.2899705679 cv_01 1.53293804986 cv_02 1.64607680591 cv_03 0.792801901567 cv_04 0.681704130138 potential 6.62575149
time 826.65 cv_00 16.142124204 cv_01 1.55861699793 cv_02 1.67483238864 cv_03 0.758976391275 cv_04 0.499853258138 potential 12.28703907
time 827.652 cv_00 16.1666511317 cv_01 1.57435293858 cv_02 1.66286692715 cv_03 0.927357233336 cv_04 0.523772442345 potential 8.337217063
time 828.654 cv_00 16.3587558429 cv_01 1.56350302765 cv_02 1.68960778737 cv_03 1.04682480406 cv_04 0.554631634137 potential 2.72995684
time 829.656 cv_00 16.3417752602 cv_01 1.60328688597 cv_02 1.68797026817 cv_03 1.38490767023 cv_04 0.595084230585 potential 1.218935118
time 830.658 cv_00 16.4685397009 cv_01 1.58864605167 cv_02 1.64404978224 cv_03 1.35525267881 cv_04 0.553479195204 potential 0.7115723359
time 831.66 cv_00 16.3691583767 cv_01 1.56312425205 cv_02 1.67014287555 cv_03 1.43290081115 cv_04 0.569314749454 potential 1.246620683
time 832.662 cv_00 16.3560462858 cv_01 1.58184833978 cv_02 1.63150219524 cv_03 1.4441739224 cv_04 0.53289594997 potential 1.452724002
time 833.664 cv_00 16.3527429875 cv_01 1.57909620605 cv_02 1.63193055121 cv_03 1.23952203592 cv_04 0.567890130388 potential 1.382667404
time 834.666 cv_00 16.6045853461 cv_01 1.57048516626 cv_02 1.65226106837 cv_03 1.30638429202 cv_04 0.586096339695 potential 0.7698957168
time 835.668 cv_00 16.3877032719 cv_01 1.57893595648 cv_02 1.6618101855 cv_03 1.44471095964 cv_04 0.590920098962 potential 1.865195986
time 836.67 cv_00 16.3144775539 cv_01 1.56998872492 cv_02 1.68119955179 cv_03 1.36483330339 cv_04 0.592975435943 potential 2.217543839
time 837.672 cv_00 16.6191492979 cv_01 1.57660256782 cv_02 1.647494887 cv_03 1.28083556599 cv_04 0.544113280125 potential 1.138881775
time 838.674 cv_00 16.5951858529 cv_01 1.59019320938 cv_02 1.66736140123 cv_03 1.83860942104 cv_04 0.555702807974 potential 0.343666016
time 839.676 cv_00 16.5539800551 cv_01 1.60747621667 cv_02 1.64984408445 cv_03 1.98995438239 cv_04 0.607949590001 potential 0.4994983395
time 840.678 cv_00 16.4470611259 cv_01 1.57977186284 cv_02 1.65838574901 cv_03 1.73428954667 cv_04 0.621141640426 potential 0.8844121752
time 841.68 cv_00 16.3039301981 cv_01 1.581592912 cv_02 1.67244473394 cv_03 1.80672130961 cv_04 0.663074582024 potential 1.790582336
time 842.682 cv_00 16.496901565 cv_01 1.57105989704 cv_02 1.65823637142 cv_03 1.41709106939 cv_04 0.584170538833 potential 2.027706043
time 843.684 cv_00 16.353492914 cv_01 1.58010197572 cv_02 1.67503546212 cv_03 1.35586077849 cv_04 0.581758762847 potential 2.753842879
time 844.686 cv_00 16.5707628112 cv_01 1.58534803022 cv_02 1.65395807802 cv_03 1.60258480135 cv_04 0.614757340971 potential 0.7755716521
time 845.688 cv_00 16.5255058691 cv_01 1.58212377574 cv_02 1.67443905522 cv_03 1.71937032083 cv_04 0.584523070919 potential 1.235818035
time 846.69 cv_00 16.5999878057 cv_01 1.58258372682 cv_02 1.65522387659 cv_03 1.89486575352 cv_04 0.635940605878 potential 0.9681653161
time 847.692 cv_00 16.3115518995 cv_01 1.58821288368 cv_02 1.66230583413 cv_03 1.77601615425 cv_04 0.579708640316 potential 2.367414324
time 848.694 cv_00 16.5437128757 cv_01 1.59550122893 cv_02 1.68787112134 cv_03 1.84722329469 cv_04 0.506509505417 potential 1.226191658
time 849.696 cv_00 16.645526812 cv_01 1.59501969864 cv_02 1.64371773795 cv_03 1.73123610009 cv_04 0.652822949417 potential 1.04096392
time 850.698 cv_00 16.4114989236 cv_01 1.59178943608 cv_02 1.65686681419 cv_03 1.74877672751 cv_04 0.601456030286 potential 2.519262317
time 851.7 cv_00 16.4410187376 cv_01 1.58434328812 cv_02 1.64175567674 cv_03 1.40459241851 cv_04 0.600599949762 potential 2.592487847
time 852.702 cv_00 16.4467026947 cv_01 1.57563614837 cv_02 1.67511658165 cv_03 1.31880773723 cv_04 0.596543558714 potential 2.548393116
time 853.704 cv_00 16.4632788858 cv_01 1.57117296446 cv_02 1.67479889888 cv_03 1.21754799446 cv_04 0.512326163962 potential 1.650511136
time 854.706 cv_00 16.5770368875 cv_01 1.57502353961 cv_02 1.64770549046 cv_03 1.60814890323 cv_04 0.567459345602 potential 1.426527841
time 855.708 cv_00 16.625435258 cv_01 1.56302660317 cv_02 1.66683669138 cv_03 1.64511407439 cv_04 0.529614833055 potential 1.306649554
time 856.71 cv_00 16.4061154938 cv_01 1.59929188342 cv_02 1.65239973695 cv_03 1.91331812691 cv_04 0.577915814874 potential 1.927297642
time 857.712 cv_00 16.322634169 cv_01 1.57498536776 cv_02 1.6740580506 cv_03 1.76875542107 cv_04 0.543192965681 potential 2.952929741
time 858.714 cv_00 16.3778228772 cv_01 1.56077117227 cv_02 1.64801726199 cv_03 1.67833569422 cv_04 0.511350167763 potential 2.211466038
time 859.716 cv_00 16.4559473587 cv_01 1.58958735871 cv_02 1.64664986269 cv_03 1.86134167089 cv_04 0.551971289756 potential 2.516765651
time 860.718 cv_00 16.3483475483 cv_01 1.59920062537 cv_02 1.69294861454 cv_03 1.54673138643 cv_04 0.502661746792 potential 1.722945495
time 861.72 cv_00 16.7134841964 cv_01 1.5659923563 cv_02 1.64312953635 cv_03 1.42518934069 cv_04 0.580978517519 potential 1.193997386
time 862.722 cv_00 16.2504641321 cv_01 1.5992084424 cv_02 1.65815583452 cv_03 1.20988380348 cv_04 0.477179586496 potential 2.530851035
time 863.724 cv_00 16.4542214775 cv_01 1.60049335538 cv_02 1.66593151427 cv_03 1.2104220707 cv_04 0.479318161536 potential 1.79277009
time 864.726 cv_00 16.4403240352 cv_01 1.57940546858 cv_02 1.65646751427 cv_03 1.23465835335 cv_04 0.532527979902 potential 2.848835008
time 865.728 cv_00 16.7244541218 cv_01 1.57259644461 cv_02 1.65535336639 cv_03 1.54393495412 cv_04 0.520506668553 potential 1.327577408
time 866.73 cv_00 16.4575322954 cv_01 1.58817529267 cv_02 1.64318493299 cv_03 1.17552140032 cv_04 0.507783975873 potential 2.166574137
time 867.732 cv_00 16.4090599339 cv_01 1.57747053617 cv_02 1.67196994421 cv_03 1.67112677995 cv_04 0.545632052361 potential 3.081325333
time 868.734 cv_00 16.3726311491 cv_01 1.58567815149 cv_02 1.66258838274 cv_03 1.89202399458 cv_04 0.531211866825 potential 2.949915084
time 869.736 cv_00 16.4468998822 cv_01 1.58896127977 cv_02 1.65744106263 cv_03 1.96933203254 cv_04 0.480138265978 potential 2.058415959
time 870.738 cv_00 16.6490972447 cv_01 1.59996778945 cv_02 1.65395877534 cv_03 1.80135835217 cv_04 0.582856899863 potential 2.241452996
time 871.74 cv_00 16.3972178282 cv_01 1.57799069086 cv_02 1.68275016323 cv_03 1.78486246333 cv_04 0.541050468461 potential 3.422415464
time 872.742 cv_00 16.3591300866 cv_01 1.58876844111 cv_02 1.62706435625 cv_03 1.26401231277 cv_04 0.578033406403 potential 2.727746583
time 873.744 cv_00 16.6518221005 cv_01 1.55333731015 cv_02 1.67101821811 cv_03 1.38783818588 cv_04 0.594998612954 potential 1.624673869
time 874.746 cv_00 16.7303042202 cv_01 1.54701448017 cv_02 1.65883727063 cv_03 1.21885084202 cv_04 0.546240552162 potential 0.8488479448
time 875.748 cv_00 16.2731380658 cv_01 1.59202254298 cv_02 1.65590785761 cv_03 1.48007345071 cv_04 0.628257128052 potential 3.327615303
time 876.75 cv_00 16.2179204046 cv_01 1.60375190458 cv_02 1.64791159273 cv_03 1.21828088557 cv_04 0.551992240988 potential 3.600098752
time 877.752 cv_00 16.7156112433 cv_01 1.57795152937 cv_02 1.63455146165 cv_03 1.12740512545 cv_04 0.554297859703 potential 0.9438339902
time 878.754 cv_00 16.4072510282 cv_01 1.58142152113 cv_02 1.64484821506 cv_03 1.43122120376 cv_04 0.55126178497 potential 3.81489442
time 879.756 cv_00 16.7352661781 cv_01 1.58476777731 cv_02 1.66529611572 cv_03 1.42629383485 cv_04 0.528911570074 potential 1.696704827
time 880.758 cv_00 16.63401079 cv_01 1.54210237374 cv_02 1.68016958248 cv_03 1.28645228058 cv_04 0.559150771327 potential 1.390046422
time 881.76 cv_00 16.3234849449 cv_01 1.59284609325 cv_02 1.65573282174 cv_03 1.3030254893 cv_04 0.499494259576 potential 4.285571393
time 882.762 cv_00 16.4538473382 cv_01 1.60622836637 cv_02 1.64820788247 cv_03 1.60644078427 cv_04 0.504486970511 potential 2.119025411
time 883.764 cv_00 16.3084818584 cv_01 1.57904122412 cv_02 1.66018837784 cv_03 1.49314224863 cv_04 0.448338738348 potential 3.628032327
time 884.766 cv_00 16.7874199657 cv_01 1.56992345718 cv_02 1.65752696075 cv_03 1.26366710514 cv_04 0.496914997999 potential 1.657207919
time 885.768 cv_00 16.2327380571 cv_01 1.60633420417 cv_02 1.65961442948 cv_03 1.67328428761 cv_04 0.508071747079 potential 3.391022403
time 886.77 cv_00 16.4875638805 cv_01 1.56860267273 cv_02 1.65877453371 cv_03 1.97733053721 cv_04 0.517932285319 potential 1.814813333
time 887.772 cv_00 16.6301733765 cv_01 1.60235881266 cv_02 1.67918815131 cv_03 1.64922188983 cv_04 0.449144742778 potential 1.619149351
time 888.774 cv_00 16.6619552204 cv_01 1.57319532991 cv_02 1.65130432318 cv_03 1.8274245035 cv_04 0.511576918003 potential 2.233570099
time 889.776 cv_00 16.3697924768 cv_01 1.60109961749 cv_02 1.64992177887 cv_03 1.70013161923 cv_04 0.592939075207 potential 3.704145639
time 890.778 cv_00 16.5307406105 cv_01 1.62226723042 cv_02 1.66905147222 cv_03 1.45836010188 cv_04 0.524924403832 potential 1.519869841
time 891.78 cv_00 16.430086792 cv_01 1.60391150338 cv_02 1.66196974118 cv_03 1.28559416705 cv_04 0.551064109757 potential 3.689040519
time 892.782 cv_00 16.2988181736 cv_01 1.60854661461 cv_02 1.69948161197 cv_03 1.44292948277 cv_04 0.496519683835 potential 2.619262379
time 893.784 cv_00 16.2763004174 cv_01 1.57475671111 cv_02 1.66451629045 cv_03 1.62001955661 cv_04 0.449003633925 potential 3.713413422
time 894.786 cv_00 16.7098975523 cv_01 1.58541206452 cv_02 1.64843298936 cv_03 1.37767193237 cv_04 0.466914243741 potential 2.457838972
time 895.788 cv_00 16.5053482973 cv_01 1.61090034225 cv_02 1.59983144595 cv_03 1.26810755139 cv_04 0.56096846339 potential 1.004100387
time 896.79 cv_00 16.2932518758 cv_01 1.60041850933 cv_02 1.64627810088 cv_03 1.36919123796 cv_04 0.601004263986 potential 4.444806661
time 897.792 cv_00 16.8294112346 cv_01 1.57358155929 cv_02 1.6500488898 cv_03 1.15447478656 cv_04 0.549470105565 potential 1.197239437
time 898.794 cv_00 16.2954389593 cv_01 1.64975957395 cv_02 1.62968358269 cv_03 1.11485247281 cv_04 0.462017066508 potential 1.659160108
time 899.796 cv_00 16.8317704605 cv_01 1.58554118404 cv_02 1.62401666707 cv_03 1.36424521124 cv_04 0.652112225351 potential 0.977441142
time 900.798 cv_00 16.6493434313 cv_01 1.61028010121 cv_02 1.64389075766 cv_03 1.38401307702 cv_04 0.633221586321 potential 2.109684664
time 901.8 cv_00 16.8161283137 cv_01 1.60398143721 cv_02 1.64186933842 cv_03 1.18894024095 cv_04 0.565163928556 potential 1.09582649
time 902.802 cv_00 16.486883231 cv_01 1.62151997248 cv_02 1.62104773104 cv_03 1.09396843289 cv_04 0.66340843201 potential 1.112956217
time 903.804 cv_00 16.6528328096 cv_01 1.58252730063 cv_02 1.68407762717 cv_03 1.31803094695 cv_04 0.563499211993 potential 2.600111535
time 904.806 cv_00 16.5344496662 cv_01 1.61423149086 cv_02 1.65284091578 cv_03 1.28412349142 cv_04 0.629798654692 potential 2.909500955
time 905.808 cv_00 16.5649649062 cv_01 1.56292700977 cv_02 1.67557857815 cv_03 1.3541918449 cv_04 0.555325461841 potential 3.881796574
time 906.81 cv_00 16.7812215556 cv_01 1.5761823501 cv_02 1.65353363743 cv_03 1.3221838421 cv_04 0.566742714652 potential 3.126264233
time 907.812 cv_00 16.2843219368 cv_01 1.60658422245 cv_02 1.63911019988 cv_03 1.39472173512 cv_04 0.58974434095 potential 4.189127193
time 908.814 cv_00 16.9072265274 cv_01 1.58107677023 cv_02 1.67103030705 cv_03 1.41169013506 cv_04 0.504488905202 potential 1.407311372
time 909.816 cv_00 16.4992316334 cv_01 1.61475615835 cv_02 1.6824337979 cv_03 1.69345372061 cv_04 0.534072100422 potential 2.371296893
time 910.818 cv_00 16.2850059516 cv_01 1.60577241379 cv_02 1.65526549467 cv_03 1.87132145957 cv_04 0.613115810929 potential 3.602265315
time 911.82 cv_00 16.5275185185 cv_01 1.60942251739 cv_02 1.65584269001 cv_03 1.82288754005 cv_04 0.498553248552 potential 3.287215943
time 912.822 cv_00 16.7181786046 cv_01 1.61992989607 cv_02 1.64170862637 cv_03 1.58456293354 cv_04 0.594072713454 potential 1.072193099
time 913.824 cv_00 16.5000480828 cv_01 1.59572338367 cv_02 1.67748783805 cv_03 1.69214603851 cv_04 0.614665831914 potential 3.987969605
time 914.826 cv_00 16.5118754084 cv_01 1.56882619545 cv_02 1.68966400165 cv_03 1.83695134429 cv_04 0.511876588549 potential 2.590590344
time 915.828 cv_00 16.6943438512 cv_01 1.57673356102 cv_02 1.67839261883 cv_03 1.88974023569 cv_04 0.547410633437 potential 2.099253926
time 916.83 cv_00 16.6815618384 cv_01 1.56831293342 cv_02 1.64847330548 cv_03 1.62238284797 cv_04 0.586731600229 potential 2.4877234
time 917.832 cv_00 16.546298405 cv_01 1.56417531294 cv_02 1.68513208461 cv_03 1.89732745788 cv_04 0.504073837374 potential 2.446023954
time 918.834 cv_00 16.6418647405 cv_01 1.60359570143 cv_02 1.67405156705 cv_03 1.84045963639 cv_04 0.583898478984 potential 3.243123604
time 919.836 cv_00 16.8983609042 cv_01 1.57879817037 cv_02 1.66794676715 cv_03 1.79936079234 cv_04 0.598953355654 potential 1.137289248
time 920.838 cv_00 16.6651173957 cv_01 1.55625001773 cv_02 1.66943866975 cv_03 1.64671457288 cv_04 0.556456607848 potential 2.352692106
time 921.84 cv_00 16.3806825778 cv_01 1.59871682358 cv_02 1.70551364341 cv_03 1.38695412635 cv_04 0.518373162956 potential 2.636302802
time 922.842 cv_00 16.6535649465 cv_01 1.56572905053 cv_02 1.65457393819 cv_03 1.43407353073 cv_04 0.503309954744 potential 3.836220258
time 923.844 cv_00 16.560347565 cv_01 1.60080883302 cv_02 1.67270650384 cv_03 1.50072076847 cv_04 0.57396406793 potential 3.491807529
time 924.846 cv_00 16.624323241 cv_01 1.58768979503 cv_02 1.67896803097 cv_03 1.91963997966 cv_04 0.515081343477 potential 3.145825552
time 925.848 cv_00 16.3823846807 cv_01 1.55967095595 cv_02 1.6752952031 cv_03 1.83794466719 cv_04 0.596449038817 potential 3.757005508
time 926.85 cv_00 16.9746553277 cv_01 1.60170897568 cv_02 1.67141579658 cv_03 1.75515737113 cv_04 0.616553838276 potential 0.7725555409
time 927.852 cv_00 16.6977214238 cv_01 1.58377820975 cv_02 1.68579503649 cv_03 1.79345385838 cv_04 0.555543487754 potential 3.357041696
time 928.854 cv_00 16.6863924445 cv_01 1.56824633138 cv_02 1.67432773361 cv_03 1.43738416564 cv_04 0.534018723133 potential 3.599166914
time 929.856 cv_00 16.3457538732 cv_01 1.57049469907 cv_02 1.66463132227 cv_03 1.59201139906 cv_04 0.616772292879 potential 4.220110108
time 930.858 cv_00 16.7320857216 cv_01 1.59269833423 cv_02 1.65519378769 cv_03 1.69408071902 cv_04 0.545870804786 potential 3.335434719
time 931.86 cv_00 16.5319944509 cv_01 1.58493167148 cv_02 1.70236234723 cv_03 1.70527846897 cv_04 0.532424084168 potential 2.82207883
time 932.862 cv_00 16.450721235 cv_01 1.61197162824 cv_02 1.67444251733 cv_03 2.05112187575 cv_04 0.671657856908 potential 1.382395824
time 933.864 cv_00 16.3705502774 cv_01 1.57379367019 cv_02 1.63424539324 cv_03 1.71834529173 cv_04 0.538132386629 potential 3.663104176
time 934.866 cv_00 16.6659752484 cv_01 1.59826259898 cv_02 1.67642185307 cv_03 2.01112398915 cv_04 0.58209336127 potential 1.7589099
time 935.868 cv_00 16.5880014524 cv_01 1.56677687386 cv_02 1.64749935694 cv_03 2.06604521236 cv_04 0.47008778565 potential 1.093511834
time 936.87 cv_00 16.8558562743 cv_01 1.5887074478 cv_02 1.67496987767 cv_03 2.01930015251 cv_04 0.475699294414 potential 0.8992065444
time 937.872 cv_00 16.4671772106 cv_01 1.59301639046 cv_02 1.68502636893 cv_03 2.0706187807 cv_04 0.544539177098 potential 1.793411898
time 938.874 cv_00 17.0103620686 cv_01 1.58288477524 cv_02 1.67602019429 cv_03 1.95885084876 cv_04 0.551965228893 potential 0.7317743521
time 939.876 cv_00 16.6432910047 cv_01 1.61730195448 cv_02 1.68280046897 cv_03 1.98326183992 cv_04 0.628439193323 potential 1.878089606
time 940.878 cv_00 16.8545415073 cv_01 1.57334752216 cv_02 1.65867215246 cv_03 1.68455702147 cv_04 0.648990796837 potential 2.046066475
time 941.88 cv_00 16.2945509271 cv_01 1.62147454213 cv_02 1.65307761849 cv_03 1.6002595298 cv_04 0.52035113245 potential 3.213738684
time 942.882 cv_00 16.5980170715 cv_01 1.59334637822 cv_02 1.67866623753 cv_03 1.47604636238 cv_04 0.509034553954 potential 3.843933052
time 943.884 cv_00 16.1874778219 cv_01 1.58332162815 cv_02 1.64276996779 cv_03 1.20488300354 cv_04 0.598954623037 potential 4.479652308
time 944.886 cv_00 16.3494127847 cv_01 1.60220076653 cv_02 1.66322575304 cv_03 1.22062765128 cv_04 0.577657916862 potential 4.405655073
time 945.888 cv_00 16.8304043356 cv_01 1.57689004523 cv_02 1.69058466088 cv_03 1.33734349548 cv_04 0.531102015595 potential 1.878423206
time 946.89 cv_00 16.3401608008 cv_01 1.57486187244 cv_02 1.65128845348 cv_03 1.411082893 cv_04 0.533037649498 potential 5.862467099
time 947.892 cv_00 16.3719690466 cv_01 1.59840832652 cv_02 1.63644658209 cv_03 1.34854355011 cv_04 0.594235765686 potential 5.268905232
time 948.894 cv_00 16.2351989787 cv_01 1.61645129683 cv_02 1.6912940728 cv_03 1.79233996746 cv_04 0.562840364921 potential 3.371427979
time 949.896 cv_00 16.2496911857 cv_01 1.5814532965 cv_02 1.65050380806 cv_03 1.88853724042 cv_04 0.541838577397 potential 4.444654851
time 950.898 cv_00 16.3203733512 cv_01 1.61773483515 cv_02 1.64494989838 cv_03 1.68004916325 cv_04 0.556151056527 potential 3.706958558
time 951.9 cv_00 16.6514828966 cv_01 1.59814639985 cv_02 1.64791401519 cv_03 1.73283252498 cv_04 0.541457409534 potential 4.314367611
time 952.902 cv_00 16.3411801352 cv_01 1.58911671576 cv_02 1.68866315669 cv_03 1.43038544859 cv_04 0.547341126486 potential 4.849298066
time 953.904 cv_00 16.8202011865 cv_01 1.57138249974 cv_02 1.64646781916 cv_03 1.28851498217 cv_04 0.550689819652 potential 3.075048549
time 954.906 cv_00 16.4809723399 cv_01 1.6298171168 cv_02 1.65629700382 cv_03 1.12870021238 cv_04 0.518348283102 potential 1.707267516
time 955.908 cv_00 16.3094476385 cv_01 1.58814015674 cv_02 1.65760791297 cv_03 1.23765790715 cv_04 0.50677899596 potential 5.607048715
time 956.91 cv_00 16.572873003 cv_01 1.57360202196 cv_02 1.65624826598 cv_03 1.18715015654 cv_04 0.469919347296 potential 3.67499831
time 957.912 cv_00 16.2272850084 cv_01 1.59219885841 cv_02 1.67780020641 cv_03 1.26272399035 cv_04 0.494047663817 potential 5.076729729
time 958.914 cv_00 16.4743494628 cv_01 1.61106388361 cv_02 1.64967945275 cv_03 1.16678560108 cv_04 0.470542133307 potential 3.437887681
time 959.916 cv_00 16.2951568312 cv_01 1.58311503033 cv_02 1.6879884261 cv_03 1.29285659216 cv_04 0.591782411687 potential 4.862870288
time 960.918 cv_00 16.5032140385 cv_01 1.56519869771 cv_02 1.66855224249 cv_03 1.33345121761 cv_04 0.45730859533 potential 5.424043288
time 961.92 cv_00 16.3474246434 cv_01 1.56621020072 cv_02 1.62902310019 cv_03 1.29866392686 cv_04 0.524262810443 potential 4.268389591
time 962.922 cv_00 16.5982907655 cv_01 1.6126472167 cv_02 1.65597935603 cv_03 1.24943521172 cv_04 0.592437229951 potential 3.701844364
time 963.924 cv_00 16.7817809215 cv_01 1.60049765202 cv_02 1.61232777195 cv_03 1.24154217743 cv_04 0.584424552288 potential 1.388049441
time 964.926 cv_00 16.6877214341 cv_01 1.59623891305 cv_02 1.62967831661 cv_03 1.11715557427 cv_04 0.482281446106 potential 2.093493187
time 965.928 cv_00 16.4127893909 cv_01 1.60449570434 cv_02 1.63692576621 cv_03 1.05108655934 cv_04 0.478142018134 potential 2.884820131
time 966.93 cv_00 16.797730817 cv_01 1.5918483079 cv_02 1.61359781223 cv_03 1.14779649663 cv_04 0.560732335125 potential 1.583100089
time 967.932 cv_00 16.6889060869 cv_01 1.62884322319 cv_02 1.63392789044 cv_03 1.50265720567 cv_04 0.492118252222 potential 1.236370379
time 968.934 cv_00 16.5021749217 cv_01 1.59675925199 cv_02 1.61240617893 cv_03 1.27062552393 cv_04 0.633856053191 potential 3.128073415
time 969.936 cv_00 16.6611308248 cv_01 1.59802756782 cv_02 1.63349939677 cv_03 1.44124352815 cv_04 0.543660616334 potential 3.600851706
time 970.938 cv_00 16.6026367659 cv_01 1.61244946335 cv_02 1.62356404277 cv_03 1.27787027547 cv_04 0.537071535136 potential 3.362485221
time 971.94 cv_00 16.3238129564 cv_01 1.6242581024 cv_02 1.62447902926 cv_03 1.61366708126 cv_04 0.560415607999 potential 2.551141006
time 972.942 cv_00 16.5785750672 cv_01 1.63431866456 cv_02 1.65107555865 cv_03 1.66360947432 cv_04 0.616001377482 potential 2.097261364
time 973.944 cv_00 16.5524282436 cv_01 1.61554988373 cv_02 1.6245819298 cv_03 1.30093432146 cv_04 0.546365160202 potential 3.727775468
time 974.946 cv_00 16.9471049707 cv_01 1.59200913586 cv_02 1.65207714655 cv_03 1.59207939218 cv_04 0.590837309172 potential 1.406492156
time 975.948 cv_00 16.9038883302 cv_01 1.57762897656 cv_02 1.63453506179 cv_03 1.44600947695 cv_04 0.628702575093 potential 1.898947295
time 976.95 cv_00 16.3258839746 cv_01 1.57348353302 cv_02 1.64682107642 cv_03 1.55111099695 cv_04 0.55737632536 potential 4.891779068
time 977.952 cv_00 16.5596685071 cv_01 1.58773721026 cv_02 1.62945644591 cv_03 1.05909444997 cv_04 0.521838190427 potential 2.874809878
time 978.954 cv_00 16.6711735312 cv_01 1.59189148781 cv_02 1.63300118632 cv_03 1.23107951063 cv_04 0.481942620768 potential 4.516948587
time 979.956 cv_00 16.6417908002 cv_01 1.58004610852 cv_02 1.68690876538 cv_03 1.3801372779 cv_04 0.47015671607 potential 4.17833501
time 980.958 cv_00 16.9406501458 cv_01 1.58946881698 cv_02 1.64603953206 cv_03 1.38842715422 cv_04 0.638040646464 potential 2.281958159
time 981.96 cv_00 16.802534514 cv_01 1.5720893342 cv_02 1.65558708615 cv_03 1.29635023452 cv_04 0.664489625699 potential 3.897806635
time 982.962 cv_00 16.9380681688 cv_01 1.5677684125 cv_02 1.63691125775 cv_03 1.47146195146 cv_04 0.613926329271 potential 1.940502864
time 983.964 cv_00 16.8999301459 cv_01 1.58291328604 cv_02 1.69747766585 cv_03 1.73294700451 cv_04 0.561547256676 potential 1.348880262
time 984.966 cv_00 16.4459171034 cv_01 1.60104072201 cv_02 1.69171111062 cv_03 1.83259094834 cv_04 0.588642283675 potential 4.320659149
time 985.968 cv_00 16.8630028815 cv_01 1.59119183515 cv_02 1.68695861659 cv_03 1.40956715314 cv_04 0.570644591753 potential 2.339336561
time 986.97 cv_00 16.5497934144 cv_01 1.54751802774 cv_02 1.66349125535 cv_03 1.16330456355 cv_04 0.477995436528 potential 2.405153252
time 987.972 cv_00 16.39682076 cv_01 1.55916318134 cv_02 1.69084684871 cv_03 1.20885972736 cv_04 0.530534395168 potential 3.065030627
time 988.974 cv_00 16.3178179594 cv_01 1.55378799399 cv_02 1.65040516 cv_03 1.15211835831 cv_04 0.487878193755 potential 3.297511487
time 989.976 cv_00 16.1930998966 cv_01 1.59327326951 cv_02 1.68049081299 cv_03 1.1516571658 cv_04 0.581042922132 potential 4.466353396
time 990.978 cv_00 16.520880707 cv_01 1.59961423276 cv_02 1.68656606946 cv_03 1.2110837311 cv_04 0.565712207277 potential 3.617260075
time 991.98 cv_00 16.3391963839 cv_01 1.60212289212 cv_02 1.68060436569 cv_03 1.13460435248 cv_04 0.620596136822 potential 3.734841349
time 992.982 cv_00 16.4275792947 cv_01 1.56571903533 cv_02 1.66777515391 cv_03 1.15512714504 cv_04 0.715581701247 potential 3.311141642
time 993.984 cv_00 16.4391423403 cv_01 1.57360460543 cv_02 1.68526617627 cv_03 1.24813966637 cv_04 0.686132044126 potential 4.57630588
time 994.986 cv_00 16.6623838123 cv_01 1.58021251499 cv_02 1.67812978464 cv_03 1.10898267642 cv_04 0.538339259044 potential 2.703746608
time 995.988 cv_00 16.3574700415 cv_01 1.60838129482 cv_02 1.65878540634 cv_03 1.13264807217 cv_04 0.664903963096 potential 4.279547292
time 996.99 cv_00 16.5539382458 cv_01 1.57086955324 cv_02 1.71804267962 cv_03 1.15796251735 cv_04 0.670151323571 potential 1.219751442
time 997.992 cv_00 16.799950696 cv_01 1.6055384116 cv_02 1.6722171214 cv_03 1.29807882936 cv_04 0.658459422184 potential 2.773367734
time 998.994 cv_00 16.8364604357 cv_01 1.59916228832 cv_02 1.687104139 cv_03 1.17184324599 cv_04 0.68364893769 potential 1.287442394
time 999.996 cv_00 17.0449826959 cv_01 1.61069639426 cv_02 1.68251769404 cv_03 1.47875445213 cv_04 0.693593039839 potential 0.6132025717
time 1000.998 cv_00 16.77691074 cv_01 1.59536427361 cv_02 1.69285594529 cv_03 1.19697020983 cv_04 0.634217231853 potential 2.15137048
time 1002 cv_00 17.1436269899 cv_01 1.57024709458 cv_02 1.68891347659 cv_03 1.39722751099 cv_04 0.718143375783 potential 0.5138045693
time 1003.002 cv_00 16.9682603976 cv_01 1.5910628966 cv_02 1.67028600101 cv_03 1.23993127116 cv_04 0.739928240387 potential 1.665954053
time 1004.004 cv_00 16.8682117939 cv_01 1.58989255018 cv_02 1.67011171833 cv_03 1.23786388166 cv_04 0.790364672903 potential 2.326940175
time 1005.006 cv_00 16.8447056591 cv_01 1.60238895641 cv_02 1.69849194678 cv_03 1.43539778277 cv_04 0.800270977861 potential 1.085783721
time 1006.008 cv_00 16.7924023767 cv_01 1.59482273781 cv_02 1.68830705439 cv_03 1.43285162216 cv_04 0.709764199832 potential 2.806863528
time 1007.01 cv_00 16.8655909433 cv_01 1.56860015437 cv_02 1.68526691285 cv_03 1.40934550475 cv_04 0.741023865201 potential 2.498711054
time 1008.012 cv_00 17.0062493868 cv_01 1.60215971087 cv_02 1.69999877928 cv_03 1.1966970352 cv_04 0.770281398322 potential 0.9032496672
time 1009.014 cv_00 17.1033982327 cv_01 1.55711293905 cv_02 1.67165083039 cv_03 1.38238764046 cv_04 0.76801400229 potential 1.069094767
time 1010.016 cv_00 16.7721940815 cv_01 1.57486805678 cv_02 1.67125418751 cv_03 1.23924594645 cv_04 0.709641969159 potential 4.23361199
time 1011.018 cv_00 16.660157014 cv_01 1.5766964364 cv_02 1.69196201362 cv_03 1.36035859813 cv_04 0.717586336166 potential 4.025035054
time 1012.02 cv_00 16.56592312 cv_01 1.59107211409 cv_02 1.7157274668 cv_03 1.55830658056 cv_04 0.717464700494 potential 1.304379661
time 1013.022 cv_00 16.3726348696 cv_01 1.58038482614 cv_02 1.67967697597 cv_03 1.59335597901 cv_04 0.661621911033 potential 4.577573837
time 1014.024 cv_00 16.8733023927 cv_01 1.59372761802 cv_02 1.68131962372 cv_03 1.49089965262 cv_04 0.782666519842 potential 2.3005376
time 1015.026 cv_00 16.9907507124 cv_01 1.58440990043 cv_02 1.66515096515 cv_03 1.65463737893 cv_04 0.664837171489 potential 1.71783055
time 1016.028 cv_00 16.7252537813 cv_01 1.61093024506 cv_02 1.6677064679 cv_03 1.62111862289 cv_04 0.672412948262 potential 3.094911116
time 1017.03 cv_00 16.986508501 cv_01 1.58352474991 cv_02 1.68578091682 cv_03 1.71680982893 cv_04 0.848857134768 potential 0.8782081681
time 1018.032 cv_00 16.9322249223 cv_01 1.59237558999 cv_02 1.67289781744 cv_03 1.7426249145 cv_04 0.719729469827 potential 2.366067876
time 1019.034 cv_00 16.7762620714 cv_01 1.60901368511 cv_02 1.66697858162 cv_03 1.52491589394 cv_04 0.754417328947 potential 2.738250847
time 1020.036 cv_00 16.6199304578 cv_01 1.60202011075 cv_02 1.67708279116 cv_03 1.62730580035 cv_04 0.699765095886 potential 4.171325569
time 1021.038 cv_00 17.1459020765 cv_01 1.6218945122 cv_02 1.69257345594 cv_03 1.67388890518 cv_04 0.778765982731 potential 0.437198393
time 1022.04 cv_00 16.8504593503 cv_01 1.5752293754 cv_02 1.65557068177 cv_03 1.69372973672 cv_04 0.798535458448 potential 2.352621416
time 1023.042 cv_00 16.8358033429 cv_01 1.5825023806 cv_02 1.69884892284 cv_03 1.63594874612 cv_04 0.75087615025 potential 1.986830836
time 1024.044 cv_00 17.0970207035 cv_01 1.54727366129 cv_02 1.66966465478 cv_03 1.66368816379 cv_04 0.65980154239 potential 0.7002333347
time 1025.046 cv_00 17.1519403871 cv_01 1.58905018396 cv_02 1.69139342845 cv_03 1.53451592906 cv_04 0.826757465974 potential 0.978504524
time 1026.048 cv_00 17.1152545251 cv_01 1.58408062982 cv_02 1.67877486619 cv_03 1.58684490318 cv_04 0.823159874382 potential 1.574769945
time 1027.05 cv_00 17.1086600189 cv_01 1.57970010787 cv_02 1.67305408713 cv_03 1.65385185346 cv_04 0.75924037237 potential 2.07996795
time 1028.052 cv_00 17.0536000296 cv_01 1.58259170692 cv_02 1.68161661327 cv_03 1.4281709102 cv_04 0.744366584418 potential 2.621503406
time 1029.054 cv_00 16.86678258 cv_01 1.57091710011 cv_02 1.66576984777 cv_03 1.59756691856 cv_04 0.641936738344 potential 3.804445548
time 1030.056 cv_00 17.1191716248 cv_01 1.57495675675 cv_02 1.67604479374 cv_03 1.25048546984 cv_04 0.632779544015 potential 1.465048708
time 1031.058 cv_00 17.0207275264 cv_01 1.60040153118 cv_02 1.6708443884 cv_03 1.42007879896 cv_04 0.706174298111 potential 2.988450204
time 1032.06 cv_00 16.405404871 cv_01 1.58971360777 cv_02 1.69745165502 cv_03 1.54880007385 cv_04 0.621965129866 potential 3.963609173
time 1033.062 cv_00 16.7783611039 cv_01 1.5912315176 cv_02 1.70184635513 cv_03 1.80908983799 cv_04 0.71628368372 potential 2.146114974
time 1034.064 cv_00 16.7570757542 cv_01 1.59710356349 cv_02 1.70598336086 cv_03 1.57624137658 cv_04 0.720569882178 potential 2.40552321
time 1035.066 cv_00 17.0420545652 cv_01 1.59622432922 cv_02 1.6609038125 cv_03 1.37562341748 cv_04 0.718508020196 potential 2.936007655
time 1036.068 cv_00 17.0276078986 cv_01 1.58796576376 cv_02 1.70008639001 cv_03 1.30444460506 cv_04 0.659481360177 potential 2.233104355
time 1037.07 cv_00 16.3975836404 cv_01 1.58986948175 cv_02 1.69394641783 cv_03 1.08643469996 cv_04 0.685080835866 potential 3.101854615
time 1038.072 cv_00 16.4631889293 cv_01 1.56640253312 cv_02 1.70151687269 cv_03 1.30971116991 cv_04 0.592056390374 potential 4.144089886
time 1039.074 cv_00 16.4401651074 cv_01 1.61945518028 cv_02 1.64315094266 cv_03 1.20921519271 cv_04 0.642940803219 potential 4.622082296
time 1040.076 cv_00 16.1638014593 cv_01 1.60344342644 cv_02 1.68434049091 cv_03 1.25347396175 cv_04 0.634797321211 potential 5.51945491
time 1041.078 cv_00 16.5778557765 cv_01 1.61549043044 cv_02 1.67320385992 cv_03 1.3713578885 cv_04 0.684308699569 potential 4.235169188
time 1042.08 cv_00 16.365109586 cv_01 1.60337210503 cv_02 1.63625029448 cv_03 1.65148182508 cv_04 0.708827404857 potential 3.907242593
time 1043.082 cv_00 16.6432902684 cv_01 1.6264388016 cv_02 1.68566739706 cv_03 1.63017807316 cv_04 0.755127352588 potential 2.196823952
time 1044.084 cv_00 16.4637380506 cv_01 1.61084880312 cv_02 1.64888931834 cv_03 1.74280994193 cv_04 0.766889987678 potential 3.773991146
time 1045.086 cv_00 16.7124241766 cv_01 1.62222392434 cv_02 1.65697718334 cv_03 1.65504958937 cv_04 0.736212975051 potential 3.098055983
time 1046.088 cv_00 16.9211632271 cv_01 1.58447830393 cv_02 1.66761603749 cv_03 1.61432462388 cv_04 0.815436168701 potential 3.437451126
time 1047.09 cv_00 16.4617876364 cv_01 1.6185911879 cv_02 1.68425790798 cv_03 1.59268673938 cv_04 0.790689349903 potential 2.923183488
time 1048.092 cv_00 16.5431069698 cv_01 1.61972126822 cv_02 1.65221367497 cv_03 1.816005112 cv_04 0.642760172995 potential 3.917945479
time 1049.094 cv_00 16.4030608588 cv_01 1.60432192382 cv_02 1.65322619303 cv_03 1.66384598738 cv_04 0.7121088745 potential 5.605676598
time 1050.096 cv_00 16.4039634358 cv_01 1.63059710363 cv_02 1.67853467719 cv_03 1.37813221497 cv_04 0.577935038634 potential 3.33603438
time 1051.098 cv_00 16.3815536435 cv_01 1.62578102032 cv_02 1.66349772658 cv_03 1.6897715318 cv_04 0.55043934849 potential 4.64515845
time 1052.1 cv_00 16.3057775467 cv_01 1.58575049103 cv_02 1.66877971157 cv_03 1.64198313817 cv_04 0.549327535988 potential 6.545992165
time 1053.102 cv_00 16.3298195068 cv_01 1.55484749168 cv_02 1.65606715502 cv_03 1.47226186183 cv_04 0.516888582478 potential 4.682538907
time 1054.104 cv_00 16.7693120802 cv_01 1.60706757662 cv_02 1.6594837172 cv_03 1.4550235668 cv_04 0.493255685024 potential 4.342566767
time 1055.106 cv_00 16.2924088424 cv_01 1.58800349794 cv_02 1.66499903652 cv_03 1.19238839459 cv_04 0.4234458687 potential 6.13660957
time 1056.108 cv_00 16.6079003826 cv_01 1.54453342727 cv_02 1.68178339682 cv_03 1.13044537492 cv_04 0.602012416615 potential 2.327914986
time 1057.11 cv_00 16.4116909306 cv_01 1.61745522605 cv_02 1.69040032966 cv_03 1.14386799233 cv_04 0.54298229832 potential 3.309698585
time 1058.112 cv_00 16.5154863631 cv_01 1.59392485996 cv_02 1.61888305433 cv_03 1.1802191231 cv_04 0.614151853088 potential 4.244713108
time 1059.114 cv_00 16.5563179983 cv_01 1.60964406165 cv_02 1.65601737238 cv_03 1.28719094288 cv_04 0.641214067827 potential 6.498750928
time 1060.116 cv_00 16.2174588594 cv_01 1.60862689842 cv_02 1.68762709504 cv_03 1.09781770024 cv_04 0.661315974003 potential 4.311786158
time 1061.118 cv_00 16.4144550482 cv_01 1.57750448973 cv_02 1.62165458876 cv_03 1.12365102197 cv_04 0.584089597274 potential 3.659571172
time 1062.12 cv_00 16.4236376363 cv_01 1.59897446861 cv_02 1.66350054056 cv_03 1.17112349932 cv_04 0.767743154683 potential 4.763268944
time 1063.122 cv_00 16.3136580482 cv_01 1.59615883079 cv_02 1.65167563505 cv_03 1.10017945666 cv_04 0.69318697528 potential 4.928928362
time 1064.124 cv_00 16.8970997365 cv_01 1.58373203145 cv_02 1.61773779807 cv_03 0.990052657287 cv_04 0.741191180455 potential 0.75392184
time 1065.126 cv_00 16.5226715529 cv_01 1.57483667018 cv_02 1.65493099283 cv_03 1.02121392504 cv_04 0.653697457538 potential 4.212553265
time 1066.128 cv_00 16.5483127447 cv_01 1.5615950573 cv_02 1.63163532079 cv_03 1.33607080853 cv_04 0.556470983386 potential 4.969922858
time 1067.13 cv_00 16.6243908821 cv_01 1.53418725809 cv_02 1.64144281185 cv_03 1.28710724791 cv_04 0.66974243785 potential 2.131296649
time 1068.132 cv_00 16.4677337965 cv_01 1.56862769078 cv_02 1.66192346423 cv_03 1.2625406239 cv_04 0.504885635419 potential 7.922997649
time 1069.134 cv_00 16.3879660507 cv_01 1.56493616394 cv_02 1.62093712137 cv_03 1.56896271719 cv_04 0.621982742348 potential 2.861174094
time 1070.136 cv_00 16.3372158198 cv_01 1.59671548598 cv_02 1.64528967794 cv_03 1.46454344135 cv_04 0.601064539897 potential 6.436795731
time 1071.138 cv_00 16.2823155552 cv_01 1.5307923536 cv_02 1.64571623342 cv_03 1.44642415937 cv_04 0.634667903534 potential 2.702730986
time 1072.14 cv_00 16.2662382064 cv_01 1.60869078788 cv_02 1.63468233755 cv_03 1.37466865542 cv_04 0.700638214423 potential 4.934580522
time 1073.142 cv_00 16.0812377341 cv_01 1.56953625251 cv_02 1.68571424028 cv_03 1.53493642483 cv_04 0.592096461499 potential 5.740509063
time 1074.144 cv_00 16.431782983 cv_01 1.57078479258 cv_02 1.68585106638 cv_03 1.53551377132 cv_04 0.569785245677 potential 5.290991746
time 1075.146 cv_00 16.2432782522 cv_01 1.57428263262 cv_02 1.71052745817 cv_03 1.37972434494 cv_04 0.640188847075 potential 3.968848914
time 1076.148 cv_00 16.3532027065 cv_01 1.55001142589 cv_02 1.68567738723 cv_03 1.7192531935 cv_04 0.639186010563 potential 3.324778797
time 1077.15 cv_00 16.887615076 cv_01 1.59821190133 cv_02 1.65187719239 cv_03 1.93675393652 cv_04 0.635679308569 potential 1.569132656
time 1078.152 cv_00 16.3799498961 cv_01 1.55870575639 cv_02 1.66321107402 cv_03 1.94052821039 cv_04 0.581299704237 potential 3.377328063
time 1079.154 cv_00 16.1259081741 cv_01 1.57921581433 cv_02 1.68778596277 cv_03 1.78327590181 cv_04 0.606550293212 potential 5.43745501
time 1080.156 cv_00 16.2493817027 cv_01 1.56140738509 cv_02 1.69289728323 cv_03 1.54735704426 cv_04 0.598560612813 potential 4.433566028
time 1081.158 cv_00 16.5330518424 cv_01 1.54528274874 cv_02 1.68265393395 cv_03 1.33619512325 cv_04 0.660679635294 potential 4.088802274
time 1082.16 cv_00 16.4499012248 cv_01 1.56416503864 cv_02 1.66286545149 cv_03 1.46678347274 cv_04 0.657998313573 potential 6.508249282
time 1083.162 cv_00 16.4484041692 cv_01 1.55454874666 cv_02 1.68198055187 cv_03 1.60011186157 cv_04 0.654359901097 potential 4.175441726
time 1084.164 cv_00 16.6288306621 cv_01 1.56552766387 cv_02 1.67365337709 cv_03 1.7224400463 cv_04 0.709275343992 potential 4.703241889
time 1085.166 cv_00 16.2539365633 cv_01 1.58583502037 cv_02 1.65758729814 cv_03 1.75125683321 cv_04 0.682827700517 potential 6.304412871
time 1086.168 cv_00 16.4079369818 cv_01 1.60236332187 cv_02 1.69175794965 cv_03 1.92845383282 cv_04 0.627395002114 potential 3.606476938
time 1087.17 cv_00 16.6128552656 cv_01 1.55569247261 cv_02 1.6926802826 cv_03 1.7104807164 cv_04 0.661860757046 potential 3.309644121
time 1088.172 cv_00 16.6885944209 cv_01 1.56331765013 cv_02 1.64982299417 cv_03 1.91403579672 cv_04 0.735200065802 potential 2.071044443
time 1089.174 cv_00 16.8115695274 cv_01 1.54977591953 cv_02 1.67176193941 cv_03 1.7677975895 cv_04 0.669838224917 potential 2.489037078
time 1090.176 cv_00 16.3473519183 cv_01 1.57761315039 cv_02 1.66776781029 cv_03 1.89812936513 cv_04 0.697515818609 potential 5.070931418
time 1091.178 cv_00 16.7146491833 cv_01 1.61183261849 cv_02 1.68999491408 cv_03 1.78492579879 cv_04 0.768148616617 potential 2.805965566
time 1092.18 cv_00 16.5689949889 cv_01 1.58109986996 cv_02 1.67656818893 cv_03 2.01797629925 cv_04 0.699956300802 potential 2.84449313
time 1093.182 cv_00 16.2358371067 cv_01 1.60055451529 cv_02 1.67624179004 cv_03 1.89855731877 cv_04 0.657564950708 potential 5.032002722
time 1094.184 cv_00 16.3025393001 cv_01 1.5763560201 cv_02 1.6701314275 cv_03 2.06941018323 cv_04 0.623689167182 potential 2.82166677
time 1095.186 cv_00 16.4360467192 cv_01 1.59359415535 cv_02 1.6624372772 cv_03 2.21012686038 cv_04 0.61767267257 potential 1.17116973
time 1096.188 cv_00 16.3310575075 cv_01 1.59461654915 cv_02 1.64949286384 cv_03 2.24160139049 cv_04 0.547797207778 potential 1.693145855
time 1097.19 cv_00 16.3312641413 cv_01 1.57646466581 cv_02 1.67831157083 cv_03 2.25708372895 cv_04 0.58854952861 potential 1.785158633
time 1098.192 cv_00 16.5452301782 cv_01 1.60110219814 cv_02 1.63855547623 cv_03 2.25509014325 cv_04 0.56053740359 potential 0.9429156816
time 1099.194 cv_00 16.4329273337 cv_01 1.5855536071 cv_02 1.68416421914 cv_03 2.17610368336 cv_04 0.648407083747 potential 2.016664717
time 1100.196 cv_00 16.4791073142 cv_01 1.58881671781 cv_02 1.63727518169 cv_03 2.16440799633 cv_04 0.594378908992 potential 1.820159159
time 1101.198 cv_00 16.4028155522 cv_01 1.5623467096 cv_02 1.70498882565 cv_03 2.17358158796 cv_04 0.566854151037 potential 1.489416035
time 1102.2 cv_00 16.2484561951 cv_01 1.57828953193 cv_02 1.67894426557 cv_03 2.17094241771 cv_04 0.588211197057 potential 3.340669172
time 1103.202 cv_00 16.4623522028 cv_01 1.55553527245 cv_02 1.66066947033 cv_03 2.25585061957 cv_04 0.539627315195 potential 1.47630511
time 1104.204 cv_00 16.4102939741 cv_01 1.58519029613 cv_02 1.65765879072 cv_03 2.24168433977 cv_04 0.513898055126 potential 2.739350832
time 1105.206 cv_00 16.5233784619 cv_01 1.57993566451 cv_02 1.63414242019 cv_03 2.21115643574 cv_04 0.5327168892 potential 1.971077282
time 1106.208 cv_00 16.6881084725 cv_01 1.56758911034 cv_02 1.66546917869 cv_03 2.23684374471 cv_04 0.581965849243 potential 1.203532936
time 1107.21 cv_00 16.6618529961 cv_01 1.59542219525 cv_02 1.65766723872 cv_03 2.23668373561 cv_04 0.572599376477 potential 1.784194755
time 1108.212 cv_00 16.4399737689 cv_01 1.5679684456 cv_02 1.66328731357 cv_03 2.25201227513 cv_04 0.486672315234 potential 2.88209019
time 1109.214 cv_00 16.7495863116 cv_01 1.58856173749 cv_02 1.68100962673 cv_03 2.20294013083 cv_04 0.534270738121 potential 1.33980631
time 1110.216 cv_00 16.2696813562 cv_01 1.60098851739 cv_02 1.65054612767 cv_03 2.22629719687 cv_04 0.540227313848 potential 3.522015687
time 1111.218 cv_00 16.8782847526 cv_01 1.57849179869 cv_02 1.66560175594 cv_03 2.18209471904 cv_04 0.563175249409 potential 1.08357533
time 1112.22 cv_00 16.2314221262 cv_01 1.62070085503 cv_02 1.63932043241 cv_03 2.219144444 cv_04 0.632570223076 potential 2.96597569
time 1113.222 cv_00 16.5298945077 cv_01 1.59996616936 cv_02 1.69412613967 cv_03 2.17908567371 cv_04 0.619621938344 potential 2.274771201
time 1114.224 cv_00 16.4791181983 cv_01 1.56385539761 cv_02 1.68421931788 cv_03 2.27803392477 cv_04 0.590289658039 potential 2.47711274
time 1115.226 cv_00 16.1543680699 cv_01 1.61390507718 cv_02 1.67636097043 cv_03 2.26316384587 cv_04 0.623096376764 potential 3.96650168
time 1116.228 cv_00 16.2606025646 cv_01 1.59194046228 cv_02 1.6595823261 cv_03 2.22434678627 cv_04 0.637014086111 potential 4.551128485
time 1117.23 cv_00 16.2926901573 cv_01 1.56988752953 cv_02 1.69005155371 cv_03 2.25477037911 cv_04 0.630890516473 potential 3.58216492
time 1118.232 cv_00 16.26938489 cv_01 1.573322358 cv_02 1.67303554242 cv_03 2.24637106953 cv_04 0.576862708432 potential 4.72685444
time 1119.234 cv_00 16.1372178124 cv_01 1.5837832838 cv_02 1.64655761535 cv_03 2.22316790175 cv_04 0.554788274361 potential 5.217396568
time 1120.236 cv_00 16.2366879801 cv_01 1.5709195481 cv_02 1.65464143931 cv_03 2.23748877048 cv_04 0.495920068452 potential 4.777573032
time 1121.238 cv_00 16.3667099123 cv_01 1.61258395482 cv_02 1.67543688106 cv_03 2.2008665551 cv_04 0.613641794253 potential 3.766673637
time 1122.24 cv_00 16.4591880469 cv_01 1.5518731688 cv_02 1.67989218283 cv_03 2.29592368259 cv_04 0.532229420645 potential 2.659207728
time 1123.242 cv_00 16.4923481787 cv_01 1.56739861717 cv_02 1.6426736641 cv_03 2.11688977945 cv_04 0.616708666296 potential 3.008395938
time 1124.244 cv_00 16.1895066541 cv_01 1.56973034148 cv_02 1.67845398783 cv_03 1.9663040178 cv_04 0.669917627976 potential 4.451018717
time 1125.246 cv_00 16.5808769561 cv_01 1.56600468376 cv_02 1.66473917276 cv_03 2.07625699295 cv_04 0.682725172943 potential 3.03309347
time 1126.248 cv_00 16.5000898117 cv_01 1.56731556806 cv_02 1.64393327809 cv_03 2.19824365705 cv_04 0.698389396394 potential 3.288587591
time 1127.25 cv_00 16.2057792155 cv_01 1.55982040391 cv_02 1.64977729019 cv_03 2.2580566268 cv_04 0.727407541762 potential 4.053017467
time 1128.252 cv_00 16.4971813923 cv_01 1.56012969566 cv_02 1.6523369134 cv_03 2.25837907626 cv_04 0.578821038623 potential 3.890645665
time 1129.254 cv_00 16.6711935356 cv_01 1.56758186467 cv_02 1.6799094576 cv_03 2.16070103431 cv_04 0.581135421855 potential 2.978239674
time 1130.256 cv_00 16.3053684523 cv_01 1.58965548614 cv_02 1.66931973211 cv_03 2.21336887615 cv_04 0.598348390291 potential 6.234266392
time 1131.258 cv_00 16.2304978368 cv_01 1.56687372245 cv_02 1.66512631073 cv_03 2.257281882 cv_04 0.647878200722 potential 5.684946312
time 1132.26 cv_00 16.3668191203 cv_01 1.59808769121 cv_02 1.67902052221 cv_03 2.00610249319 cv_04 0.57592479198 potential 4.777835429
time 1133.262 cv_00 16.1995265683 cv_01 1.56975971037 cv_02 1.648302239 cv_03 1.97367897293 cv_04 0.591181027596 potential 4.575029125
time 1134.264 cv_00 16.6778720133 cv_01 1.57512380941 cv_02 1.64916173366 cv_03 2.0658997452 cv_04 0.575715967486 potential 3.203751297
time 1135.266 cv_00 16.5728319465 cv_01 1.55177501874 cv_02 1.66207344854 cv_03 2.10082084144 cv_04 0.520942403785 potential 3.106669625
time 1136.268 cv_00 16.2537664025 cv_01 1.56890617113 cv_02 1.65570227716 cv_03 1.95501174045 cv_04 0.49490275391 potential 4.96858332
time 1137.27 cv_00 16.6086580765 cv_01 1.55268183146 cv_02 1.67720890988 cv_03 2.04491563129 cv_04 0.546232815397 potential 2.949689115
time 1138.272 cv_00 16.9515091249 cv_01 1.56038243765 cv_02 1.6695529336 cv_03 1.98293516621 cv_04 0.565194462472 potential 1.345142209
time 1139.274 cv_00 16.1214795058 cv_01 1.56994403999 cv_02 1.65695562508 cv_03 2.13061832533 cv_04 0.532548524125 potential 5.893668602
time 1140.276 cv_00 16.9712842767 cv_01 1.58507004723 cv_02 1.6632432099 cv_03 2.07207549887 cv_04 0.635094822812 potential 1.439234467
time 1141.278 cv_00 16.2261875012 cv_01 1.5862002006 cv_02 1.65358287844 cv_03 2.03989554618 cv_04 0.526072528943 potential 5.264253865
time 1142.28 cv_00 16.8153385172 cv_01 1.56877756164 cv_02 1.65396218204 cv_03 2.02033404229 cv_04 0.636276397668 potential 2.763776007
time 1143.282 cv_00 16.2817779766 cv_01 1.5484302502 cv_02 1.69652063499 cv_03 1.97316718723 cv_04 0.578329236549 potential 3.056755825
time 1144.284 cv_00 16.8799753571 cv_01 1.55532353239 cv_02 1.65922121998 cv_03 1.93529175412 cv_04 0.573210642345 potential 2.164485654
time 1145.286 cv_00 16.643933328 cv_01 1.5697790528 cv_02 1.70129857245 cv_03 1.90809413844 cv_04 0.633213819287 potential 3.136546976
time 1146.288 cv_00 16.7022404341 cv_01 1.5576550114 cv_02 1.65118893388 cv_03 2.29954328938 cv_04 0.633699631393 potential 1.856804374
time 1147.29 cv_00 16.3063041182 cv_01 1.56995075554 cv_02 1.68768838256 cv_03 2.25226844223 cv_04 0.479882399243 potential 4.880989035
time 1148.292 cv_00 16.4300277429 cv_01 1.54803945853 cv_02 1.65982480666 cv_03 2.34207625592 cv_04 0.520550573463 potential 2.837258687
time 1149.294 cv_00 16.5840004062 cv_01 1.54787196252 cv_02 1.68280004466 cv_03 2.29595331487 cv_04 0.538543649216 potential 2.653348986
time 1150.296 cv_00 16.1756876398 cv_01 1.57388608851 cv_02 1.68662970478 cv_03 2.26285184823 cv_04 0.520890745838 potential 5.807205811
time 1151.298 cv_00 16.3918812247 cv_01 1.5895418443 cv_02 1.67712535151 cv_03 2.28408804266 cv_04 0.493577826753 potential 5.173324981
time 1152.3 cv_00 16.5838303627 cv_01 1.5690536058 cv_02 1.65325492275 cv_03 2.25181655819 cv_04 0.495738182292 potential 4.661505728
time 1153.302 cv_00 16.346120464 cv_01 1.57197123891 cv_02 1.70030490644 cv_03 2.20846646558 cv_04 0.456197654948 potential 4.288464809
time 1154.304 cv_00 16.6429132989 cv_01 1.57878337516 cv_02 1.69731388496 cv_03 2.22757384983 cv_04 0.594080259269 potential 3.081611021
time 1155.306 cv_00 16.3256636506 cv_01 1.60588781264 cv_02 1.67018552427 cv_03 2.26249288128 cv_04 0.56294881529 potential 5.497640405
time 1156.308 cv_00 16.1909649294 cv_01 1.59576203799 cv_02 1.66913004246 cv_03 2.3056110638 cv_04 0.476302859187 potential 5.672523014
time 1157.31 cv_00 16.6902892374 cv_01 1.58939069394 cv_02 1.65192152753 cv_03 2.2984457503 cv_04 0.552595688665 potential 2.889079954
time 1158.312 cv_00 16.6822589045 cv_01 1.54394423384 cv_02 1.67147839891 cv_03 2.28428415856 cv_04 0.530583686289 potential 2.596341364
time 1159.314 cv_00 16.6470872117 cv_01 1.56514816938 cv_02 1.67135007686 cv_03 2.26617731076 cv_04 0.423259133504 potential 3.884954452
time 1160.316 cv_00 16.5973807451 cv_01 1.5928412028 cv_02 1.67535220089 cv_03 2.27401011338 cv_04 0.514267900195 potential 4.563301513
time 1161.318 cv_00 16.6053993779 cv_01 1.6066320435 cv_02 1.63724746219 cv_03 2.33518512908 cv_04 0.595398513618 potential 1.952747521
time 1162.32 cv_00 16.2920398226 cv_01 1.56928314474 cv_02 1.63965172276 cv_03 2.39178726324 cv_04 0.509845569137 potential 2.954806448
time 1163.322 cv_00 16.1880111475 cv_01 1.59096951267 cv_02 1.6561256798 cv_03 2.30363745538 cv_04 0.505684880709 potential 6.378179253
time 1164.324 cv_00 16.9397978897 cv_01 1.58416139931 cv_02 1.65155405777 cv_03 2.25220956233 cv_04 0.532535232192 potential 1.433211708
time 1165.326 cv_00 16.7357382444 cv_01 1.59096762217 cv_02 1.68029087522 cv_03 2.21372460105 cv_04 0.588999641544 potential 3.810952327
time 1166.328 cv_00 16.6583719725 cv_01 1.58544404063 cv_02 1.66452540127 cv_03 2.25238268284 cv_04 0.524477044302 potential 5.552322574
time 1167.33 cv_00 16.7348638647 cv_01 1.59993844039 cv_02 1.65674565205 cv_03 2.25327361735 cv_04 0.536939459732 potential 3.747317235
time 1168.332 cv_00 16.7879024116 cv_01 1.57885034312 cv_02 1.64029584255 cv_03 2.23187571726 cv_04 0.592600543947 potential 3.272141761
time 1169.334 cv_00 16.6208630726 cv_01 1.6007425322 cv_02 1.65374649018 cv_03 2.30907688018 cv_04 0.547477288494 potential 4.258402828
time 1170.336 cv_00 16.258600761 cv_01 1.5771446854 cv_02 1.64823603605 cv_03 2.25164605359 cv_04 0.516309460333 potential 7.187196427
time 1171.338 cv_00 16.5224231992 cv_01 1.57168786144 cv_02 1.62703613524 cv_03 2.29844317654 cv_04 0.553546251001 potential 3.625822741
time 1172.34 cv_00 16.2019136631 cv_01 1.59372134422 cv_02 1.64885734432 cv_03 2.32513735495 cv_04 0.511388267868 potential 5.948021429
time 1173.342 cv_00 16.224112161 cv_01 1.57440194278 cv_02 1.65928750022 cv_03 2.2195329451 cv_04 0.451923389367 potential 7.491524284
time 1174.344 cv_00 16.510962844 cv_01 1.54344928768 cv_02 1.65693411693 cv_03 2.08660896879 cv_04 0.562776378915 potential 3.519665185
time 1175.346 cv_00 16.2253646966 cv_01 1.56802417224 cv_02 1.63150703796 cv_03 2.25024389894 cv_04 0.515622353635 potential 5.520295275
time 1176.348 cv_00 16.3927366576 cv_01 1.52285195251 cv_02 1.6515220007 cv_03 2.26289587062 cv_04 0.491432570846 potential 2.367195012
time 1177.35 cv_00 16.4293975247 cv_01 1.59791220355 cv_02 1.69061423347 cv_03 2.28243639109 cv_04 0.468903397404 potential 4.729952513
time 1178.352 cv_00 16.3231678175 cv_01 1.54366968275 cv_02 1.65623557032 cv_03 2.23744166709 cv_04 0.564830338635 potential 5.459691301
time 1179.354 cv_00 16.2646363521 cv_01 1.59257639608 cv_02 1.6631287102 cv_03 2.22443631624 cv_04 0.445959951888 potential 7.799648058
time 1180.356 cv_00 16.1545116327 cv_01 1.58397888425 cv_02 1.65095738093 cv_03 2.27620258438 cv_04 0.542811575945 potential 8.189887273
time 1181.358 cv_00 16.0522032513 cv_01 1.58509991966 cv_02 1.64420292936 cv_03 2.24573569866 cv_04 0.593731958317 potential 8.426983488
time 1182.36 cv_00 16.2741233132 cv_01 1.60662215541 cv_02 1.6699419653 cv_03 2.21674439709 cv_04 0.502328812672 potential 7.140582947
time 1183.362 cv_00 16.6442129073 cv_01 1.59342169603 cv_02 1.62795061195 cv_03 2.19735275656 cv_04 0.610135942938 potential 3.57267935
time 1184.364 cv_00 16.3290233407 cv_01 1.62035638414 cv_02 1.68205088851 cv_03 2.20929418736 cv_04 0.518342070534 potential 4.647868639
time 1185.366 cv_00 16.3824612428 cv_01 1.58677005232 cv_02 1.62664745148 cv_03 2.1275373547 cv_04 0.586876361232 potential 4.40701455
time 1186.368 cv_00 16.227068326 cv_01 1.6197259941 cv_02 1.65089759148 cv_03 2.01987980822 cv_04 0.515462809532 potential 3.837379346
time 1187.37 cv_00 16.1576392445 cv_01 1.59760021231 cv_02 1.65297451664 cv_03 2.02683164021 cv_04 0.64364749578 potential 5.73289917
time 1188.372 cv_00 16.3505301897 cv_01 1.58216156348 cv_02 1.64788464172 cv_03 1.95233173045 cv_04 0.600386190673 potential 6.207679438
time 1189.374 cv_00 16.540359347 cv_01 1.60399077166 cv_02 1.6196245882 cv_03 2.12523404601 cv_04 0.657459935374 potential 2.488172407
time 1190.376 cv_00 16.3085816052 cv_01 1.58828003647 cv_02 1.66985115296 cv_03 2.02297013018 cv_04 0.60205081853 potential 6.744173833
time 1191.378 cv_00 16.8612605746 cv_01 1.57517624737 cv_02 1.67340729628 cv_03 1.90762202325 cv_04 0.624535681689 potential 3.717232395
time 1192.38 cv_00 16.530040273 cv_01 1.58200247659 cv_02 1.65503665928 cv_03 2.004154603 cv_04 0.673729668185 potential 5.961245442
time 1193.382 cv_00 16.2339242791 cv_01 1.57110456407 cv_02 1.68915726891 cv_03 1.99980923338 cv_04 0.626167937093 potential 5.328325613
time 1194.384 cv_00 16.281226144 cv_01 1.59072302525 cv_02 1.67682860057 cv_03 1.8627361089 cv_04 0.587197548032 potential 7.3348563
time 1195.386 cv_00 16.367045409 cv_01 1.58350690479 cv_02 1.68361275785 cv_03 2.00908835036 cv_04 0.56781243852 potential 6.545397088
time 1196.388 cv_00 16.1542832715 cv_01 1.58258927283 cv_02 1.633819486 cv_03 2.00116788691 cv_04 0.613499417166 potential 5.561563262
time 1197.39 cv_00 16.4985901608 cv_01 1.54730527147 cv_02 1.69134616299 cv_03 1.8574508856 cv_04 0.653619829677 potential 3.341527647
time 1198.392 cv_00 16.254619748 cv_01 1.58175275612 cv_02 1.68590888613 cv_03 1.79875624756 cv_04 0.597982737593 potential 6.799396122
time 1199.394 cv_00 16.2703069375 cv_01 1.58626666839 cv_02 1.66162471415 cv_03 2.03889652769 cv_04 0.616939168646 potential 7.538855475
time 1200.396 cv_00 16.4355094439 cv_01 1.57778198836 cv_02 1.67458329422 cv_03 2.10525492931 cv_04 0.502683580804 potential 7.396680451
time 1201.398 cv_00 16.4809170159 cv_01 1.54358263299 cv_02 1.64946726447 cv_03 2.11184517265 cv_04 0.561869765512 potential 4.262441494
time 1202.4 cv_00 16.7004445765 cv_01 1.57060145566 cv_02 1.63692176321 cv_03 1.92851483705 cv_04 0.545006364317 potential 3.432250547
time 1203.402 cv_00 16.7567030222 cv_01 1.56799411829 cv_02 1.61948831913 cv_03 2.10961333615 cv_04 0.647150051048 potential 1.867882799
time 1204.404 cv_00 16.6497405843 cv_01 1.55439202865 cv_02 1.63110129356 cv_03 2.04069131813 cv_04 0.581340315264 potential 3.07554694
time 1205.406 cv_00 16.7184716083 cv_01 1.57563887402 cv_02 1.64359260284 cv_03 1.972450406 cv_04 0.660834383373 potential 4.439187755
time 1206.408 cv_00 16.3938732235 cv_01 1.59399526774 cv_02 1.63235435475 cv_03 2.16191305458 cv_04 0.581723686018 potential 6.27012653
time 1207.41 cv_00 16.1987239014 cv_01 1.59543473506 cv_02 1.6351715241 cv_03 2.14609895802 cv_04 0.612314975203 potential 6.691553711
time 1208.412 cv_00 16.1363917374 cv_01 1.60770823882 cv_02 1.66792101113 cv_03 2.05441901509 cv_04 0.623585281188 potential 6.544075387
time 1209.414 cv_00 16.6641120808 cv_01 1.5894555828 cv_02 1.68275952158 cv_03 2.1034851821 cv_04 0.534816551341 potential 5.092009141
time 1210.416 cv_00 16.2018495633 cv_01 1.60246282872 cv_02 1.62088578081 cv_03 2.13442985585 cv_04 0.545080370617 potential 5.042930216
time 1211.418 cv_00 16.6693045838 cv_01 1.59053820404 cv_02 1.61976840586 cv_03 2.14534802377 cv_04 0.586303926139 potential 3.332755765
time 1212.42 cv_00 16.3111951985 cv_01 1.59591423305 cv_02 1.68178674601 cv_03 2.13995506059 cv_04 0.489774456083 potential 7.343143311
time 1213.422 cv_00 16.2748906943 cv_01 1.56860252126 cv_02 1.62510804672 cv_03 2.14729203646 cv_04 0.603776630266 potential 5.564381096
time 1214.424 cv_00 16.476444107 cv_01 1.57626112268 cv_02 1.60700159564 cv_03 2.16102966088 cv_04 0.650131176388 potential 3.158129313
time 1215.426 cv_00 16.3086324604 cv_01 1.59061474537 cv_02 1.63781525127 cv_03 2.13027919159 cv_04 0.684770313921 potential 7.090317001
time 1216.428 cv_00 16.5461124429 cv_01 1.52508577205 cv_02 1.63150711652 cv_03 2.00999254767 cv_04 0.579786817196 potential 1.55346118
time 1217.43 cv_00 16.8336722638 cv_01 1.54629665645 cv_02 1.6417559948 cv_03 2.04409953546 cv_04 0.635138319944 potential 2.354533723
time 1218.432 cv_00 16.4078749279 cv_01 1.60046158998 cv_02 1.6388233855 cv_03 1.96527026951 cv_04 0.677898863904 potential 5.289209871
time 1219.434 cv_00 16.7894417805 cv_01 1.59206881543 cv_02 1.61786202217 cv_03 1.77442160871 cv_04 0.660715354331 potential 1.581897765
time 1220.436 cv_00 16.3575810875 cv_01 1.61500424227 cv_02 1.64665654253 cv_03 2.08154251457 cv_04 0.662278125179 potential 5.383209108
time 1221.438 cv_00 16.3720095289 cv_01 1.61148733341 cv_02 1.65960659572 cv_03 2.09430140621 cv_04 0.652665465911 potential 6.592643098
time 1222.44 cv_00 16.2897331405 cv_01 1.61395742783 cv_02 1.61551396399 cv_03 2.0946190053 cv_04 0.560483682428 potential 3.927405432
time 1223.442 cv_00 16.3234589637 cv_01 1.56617904656 cv_02 1.62897449329 cv_03 2.13771769097 cv_04 0.539674083464 potential 6.378447636
time 1224.444 cv_00 16.2245543219 cv_01 1.61623470567 cv_02 1.65307956663 cv_03 2.09456402843 cv_04 0.552006898482 potential 6.700253162
time 1225.446 cv_00 16.5878710435 cv_01 1.5924049269 cv_02 1.62481834007 cv_03 2.09410952836 cv_04 0.612126011497 potential 4.876424915
time 1226.448 cv_00 16.5214579832 cv_01 1.60297838141 cv_02 1.62071822494 cv_03 1.99083109505 cv_04 0.580796383601 potential 3.517203308
time 1227.45 cv_00 16.302877998 cv_01 1.61071746063 cv_02 1.63655195752 cv_03 1.93068912869 cv_04 0.686734741965 potential 4.92034444
time 1228.452 cv_00 16.6477204676 cv_01 1.57472220703 cv_02 1.61479891562 cv_03 1.78934509352 cv_04 0.613039396499 potential 2.0965107
time 1229.454 cv_00 16.5183321095 cv_01 1.58740488576 cv_02 1.66151888815 cv_03 1.99739170401 cv_04 0.707540821742 potential 7.356488977
time 1230.456 cv_00 16.56910572 cv_01 1.60004388295 cv_02 1.62338566802 cv_03 1.99246905745 cv_04 0.583349915594 potential 4.127256895
time 1231.458 cv_00 16.2478165276 cv_01 1.5927264789 cv_02 1.60445258195 cv_03 1.8535818962 cv_04 0.638653114713 potential 2.896881142
time 1232.46 cv_00 16.5248114659 cv_01 1.5685254129 cv_02 1.61902848999 cv_03 1.89197814999 cv_04 0.543595064615 potential 3.203179603
time 1233.462 cv_00 16.8035415518 cv_01 1.59559870478 cv_02 1.63601512869 cv_03 2.02131589115 cv_04 0.588328551741 potential 3.480093238
time 1234.464 cv_00 16.4483978591 cv_01 1.59094459421 cv_02 1.60964392158 cv_03 1.94420476346 cv_04 0.629655997462 potential 3.432523982
time 1235.466 cv_00 16.9066364926 cv_01 1.58306449197 cv_02 1.63320890871 cv_03 1.99445178506 cv_04 0.632468821718 potential 2.752585848
time 1236.468 cv_00 16.3665824323 cv_01 1.5936957708 cv_02 1.63128160258 cv_03 2.10156131851 cv_04 0.734349452402 potential 6.398056187
time 1237.47 cv_00 16.6303860829 cv_01 1.60925114318 cv_02 1.61923589323 cv_03 2.08286764227 cv_04 0.609271811645 potential 3.634099775
time 1238.472 cv_00 16.3116497765 cv_01 1.57275940757 cv_02 1.61460712498 cv_03 2.21521455049 cv_04 0.542720703628 potential 5.280822364
time 1239.474 cv_00 16.3434520119 cv_01 1.62643395092 cv_02 1.64310280799 cv_03 2.13693035419 cv_04 0.594528446948 potential 5.281411922
time 1240.476 cv_00 16.3655460188 cv_01 1.56880701915 cv_02 1.64534297958 cv_03 1.74733055173 cv_04 0.656596328305 potential 6.017466072
time 1241.478 cv_00 16.5028448149 cv_01 1.60511915024 cv_02 1.61705388835 cv_03 1.8209549857 cv_04 0.667733662652 potential 3.25686379
time 1242.48 cv_00 16.508737183 cv_01 1.60314110293 cv_02 1.63214150173 cv_03 1.98514285281 cv_04 0.553151056052 potential 6.155488916
time 1243.482 cv_00 16.4046663633 cv_01 1.57140194625 cv_02 1.59966523599 cv_03 2.01878443075 cv_04 0.670926627128 potential 2.865462823
time 1244.484 cv_00 16.3097294294 cv_01 1.59314192836 cv_02 1.60419544691 cv_03 1.90748918391 cv_04 0.601261513713 potential 3.692970857
time 1245.486 cv_00 16.145389408 cv_01 1.60145434467 cv_02 1.64015627363 cv_03 1.91680666117 cv_04 0.516085364244 potential 6.599094302
time 1246.488 cv_00 16.3817636433 cv_01 1.61542194666 cv_02 1.6446652634 cv_03 1.89945504356 cv_04 0.621041551136 potential 6.203173024
time 1247.49 cv_00 16.2963007073 cv_01 1.5846613236 cv_02 1.62443932726 cv_03 1.91630493865 cv_04 0.620418700642 potential 6.237291844
time 1248.492 cv_00 16.5132159829 cv_01 1.55957057344 cv_02 1.63461392531 cv_03 1.82382760818 cv_04 0.769028125414 potential 3.361451689
time 1249.494 cv_00 16.5459662022 cv_01 1.60247396676 cv_02 1.61014082128 cv_03 2.1040976785 cv_04 0.772656904745 potential 3.294648182
time 1250.496 cv_00 16.3049643822 cv_01 1.57596402405 cv_02 1.61444128933 cv_03 2.12513309902 cv_04 0.588414750868 potential 6.082765062
time 1251.498 cv_00 16.2028561716 cv_01 1.58386703038 cv_02 1.60199863871 cv_03 2.13469161927 cv_04 0.573263471883 potential 5.079396982
time 1252.5 cv_00 16.1497511325 cv_01 1.61443572308 cv_02 1.62059864489 cv_03 2.1576580514 cv_04 0.550626343237 potential 6.271237072
time 1253.502 cv_00 16.261325039 cv_01 1.59688647476 cv_02 1.61512848333 cv_03 2.22119062026 cv_04 0.577575149843 potential 6.233203047
time 1254.504 cv_00 16.1752879466 cv_01 1.6038673358 cv_02 1.60975418671 cv_03 2.11699431678 cv_04 0.638838286751 potential 6.179511788
time 1255.506 cv_00 16.3732965404 cv_01 1.61359912486 cv_02 1.64007306375 cv_03 2.15126477001 cv_04 0.553684203237 potential 7.729087402
time 1256.508 cv_00 16.3030761224 cv_01 1.58600729859 cv_02 1.68013843845 cv_03 2.3035239298 cv_04 0.621422493616 potential 7.537124265
time 1257.51 cv_00 16.3594135673 cv_01 1.60488857166 cv_02 1.6429241296 cv_03 2.35801888869 cv_04 0.569994127962 potential 4.613749042
time 1258.512 cv_00 16.5580980906 cv_01 1.5944002334 cv_02 1.63018316703 cv_03 2.27494690106 cv_04 0.614009056743 potential 5.756937458
time 1259.514 cv_00 16.2021743561 cv_01 1.5604428707 cv_02 1.63407038876 cv_03 2.27426702882 cv_04 0.664495943979 potential 6.450293342
time 1260.516 cv_00 16.2970941703 cv_01 1.5754452744 cv_02 1.6218636373 cv_03 2.27029689137 cv_04 0.694152106293 potential 5.941691746
time 1261.518 cv_00 16.5539372578 cv_01 1.57982223284 cv_02 1.6250872844 cv_03 2.2991072532 cv_04 0.58832738722 potential 5.136337856
time 1262.52 cv_00 16.1578165905 cv_01 1.61892512436 cv_02 1.62266928011 cv_03 2.25275036197 cv_04 0.688583505746 potential 5.561999007
time 1263.522 cv_00 16.2632630439 cv_01 1.61794559944 cv_02 1.65097051624 cv_03 2.24696817418 cv_04 0.604443877567 potential 7.510196283
time 1264.524 cv_00 16.5364538306 cv_01 1.55202338799 cv_02 1.63834789767 cv_03 2.28889229544 cv_04 0.490273837119 potential 4.888510589
time 1265.526 cv_00 16.8958369213 cv_01 1.57197169396 cv_02 1.67772716208 cv_03 2.17350495201 cv_04 0.643761910008 potential 2.876507457
time 1266.528 cv_00 16.838444569 cv_01 1.53378980989 cv_02 1.63566964704 cv_03 2.21545796855 cv_04 0.567995160756 potential 1.340118579
time 1267.53 cv_00 17.0504683618 cv_01 1.5845018563 cv_02 1.66204566797 cv_03 2.2948238277 cv_04 0.541830002905 potential 1.193001768
time 1268.532 cv_00 17.0492082507 cv_01 1.58828531297 cv_02 1.67034552299 cv_03 2.19704148106 cv_04 0.587130296988 potential 1.839214185
time 1269.534 cv_00 16.9282103274 cv_01 1.54968940623 cv_02 1.67647045951 cv_03 2.20325166374 cv_04 0.589072411546 potential 2.098833012
time 1270.536 cv_00 16.8944776779 cv_01 1.54980356544 cv_02 1.65732327107 cv_03 2.21341693035 cv_04 0.578407304924 potential 2.999748008
time 1271.538 cv_00 16.7783211994 cv_01 1.57676231945 cv_02 1.67649984465 cv_03 2.23958226188 cv_04 0.544374320577 potential 5.516395569
time 1272.54 cv_00 16.822341108 cv_01 1.58728225312 cv_02 1.64065586666 cv_03 2.27294318839 cv_04 0.604317590314 potential 4.171940722
time 1273.542 cv_00 16.628730227 cv_01 1.56260689283 cv_02 1.61611208769 cv_03 1.90516874286 cv_04 0.574382475884 potential 3.256001104
time 1274.544 cv_00 16.3636987376 cv_01 1.54536572514 cv_02 1.68074540694 cv_03 1.87145162651 cv_04 0.56833361072 potential 4.542285702
time 1275.546 cv_00 16.752031136 cv_01 1.54027766465 cv_02 1.63982845575 cv_03 2.20604207566 cv_04 0.563072595574 potential 3.354402082
time 1276.548 cv_00 16.4668716056 cv_01 1.55367349005 cv_02 1.62310100695 cv_03 2.18689965832 cv_04 0.571443506029 potential 5.624505842
time 1277.55 cv_00 16.5745102154 cv_01 1.58535218494 cv_02 1.64695672478 cv_03 2.27973138625 cv_04 0.6184652629 potential 8.242081706
time 1278.552 cv_00 16.8899580934 cv_01 1.58344059002 cv_02 1.63622978871 cv_03 2.26297416613 cv_04 0.585857385732 potential 3.547159181
time 1279.554 cv_00 16.8728917017 cv_01 1.59867528237 cv_02 1.65145353069 cv_03 2.29716939256 cv_04 0.581346543951 potential 3.565423116
time 1280.556 cv_00 16.7805941468 cv_01 1.58361485927 cv_02 1.62586385342 cv_03 2.23392324461 cv_04 0.615560692382 potential 4.696996969
time 1281.558 cv_00 16.4248151973 cv_01 1.58733287527 cv_02 1.61965080279 cv_03 2.28032056798 cv_04 0.549701507317 potential 6.529577646
time 1282.56 cv_00 16.2509187868 cv_01 1.57418393222 cv_02 1.6219194472 cv_03 2.27927358297 cv_04 0.543497726664 potential 7.236371823
time 1283.562 cv_00 16.2221432956 cv_01 1.5825515642 cv_02 1.62597912275 cv_03 2.31971733386 cv_04 0.564020390979 potential 7.063593982
time 1284.564 cv_00 16.2475439264 cv_01 1.61333097458 cv_02 1.63390249236 cv_03 2.39038426378 cv_04 0.542703270463 potential 4.062649535
time 1285.566 cv_00 16.5806383982 cv_01 1.55752954194 cv_02 1.61153242752 cv_03 2.24912902462 cv_04 0.484383293841 potential 3.589023507
time 1286.568 cv_00 16.5480509628 cv_01 1.56325776988 cv_02 1.66532685983 cv_03 2.28853362024 cv_04 0.615533797958 potential 7.947693877
time 1287.57 cv_00 16.6289101145 cv_01 1.54195353136 cv_02 1.69147427259 cv_03 2.22145741806 cv_04 0.631073582955 potential 3.377622296
time 1288.572 cv_00 16.8081161661 cv_01 1.57206867255 cv_02 1.62919334198 cv_03 2.28991950412 cv_04 0.535670783621 potential 4.194474458
time 1289.574 cv_00 16.2087624941 cv_01 1.55977842265 cv_02 1.6497490569 cv_03 2.31494028801 cv_04 0.529369877294 potential 7.760116362
time 1290.576 cv_00 16.5471923337 cv_01 1.59455381447 cv_02 1.60567349268 cv_03 2.31629709051 cv_04 0.492504870749 potential 3.098800597
time 1291.578 cv_00 16.5528260064 cv_01 1.58380160881 cv_02 1.61691898078 cv_03 2.39534260881 cv_04 0.617174810519 potential 2.782252303
time 1292.58 cv_00 16.2449515073 cv_01 1.61409605363 cv_02 1.61343113558 cv_03 2.26195893309 cv_04 0.554027309981 potential 5.651840404
time 1293.582 cv_00 16.0243972258 cv_01 1.5963397078 cv_02 1.62044868302 cv_03 2.27504133878 cv_04 0.56132911122 potential 8.829180097
time 1294.584 cv_00 16.6573339374 cv_01 1.54889544773 cv_02 1.61575948867 cv_03 2.26874859047 cv_04 0.501688775336 potential 3.316881149
time 1295.586 cv_00 16.5709108924 cv_01 1.56278272839 cv_02 1.61764561259 cv_03 2.30203194868 cv_04 0.557476661266 potential 5.219729986
time 1296.588 cv_00 16.2821536498 cv_01 1.60136979773 cv_02 1.61682215347 cv_03 2.25980179286 cv_04 0.561814528052 potential 7.606041763
time 1297.59 cv_00 16.3823251126 cv_01 1.57964101047 cv_02 1.62168628506 cv_03 2.28727424928 cv_04 0.493429202117 potential 7.929554523
time 1298.592 cv_00 16.2853162397 cv_01 1.56540009443 cv_02 1.61704136942 cv_03 2.30968017648 cv_04 0.594798515362 potential 6.449880469
time 1299.594 cv_00 16.5220993479 cv_01 1.57432730887 cv_02 1.62160020725 cv_03 2.28628960965 cv_04 0.611381561249 potential 7.5976837
time 1300.596 cv_00 16.1037324078 cv_01 1.56479480011 cv_02 1.62627643148 cv_03 2.31209717943 cv_04 0.516498611483 potential 7.721824626
time 1301.598 cv_00 16.8759984294 cv_01 1.5508218821 cv_02 1.64191664453 cv_03 2.26100785906 cv_04 0.536072012491 potential 3.766634288
time 1302.6 cv_00 16.856942623 cv_01 1.56459307212 cv_02 1.63988438136 cv_03 2.20922448966 cv_04 0.550037382704 potential 5.447009421
time 1303.602 cv_00 17.0184072441 cv_01 1.56681451814 cv_02 1.62571328954 cv_03 2.23471065795 cv_04 0.46952418122 potential 2.082051716
time 1304.604 cv_00 16.2193468135 cv_01 1.59773501454 cv_02 1.61917270825 cv_03 2.33021794425 cv_04 0.630039511174 potential 6.842444177
time 1305.606 cv_00 16.7850349375 cv_01 1.57017025728 cv_02 1.61414587812 cv_03 2.42109734217 cv_04 0.586390123849 potential 1.407130339
time 1306.608 cv_00 16.2462209524 cv_01 1.57967011147 cv_02 1.66832794798 cv_03 2.37746598192 cv_04 0.547826034973 potential 6.499449584
time 1307.61 cv_00 16.404802841 cv_01 1.60809276445 cv_02 1.60850486751 cv_03 2.27155097939 cv_04 0.669985667527 potential 5.107432647
time 1308.612 cv_00 16.42829233 cv_01 1.56859848993 cv_02 1.64902849587 cv_03 2.43941510493 cv_04 0.505472886506 potential 3.421950193
time 1309.614 cv_00 16.5727200835 cv_01 1.55542365505 cv_02 1.65813499056 cv_03 2.42362172143 cv_04 0.591565904688 potential 2.928731664
time 1310.616 cv_00 16.8127290545 cv_01 1.56418508441 cv_02 1.63138735307 cv_03 2.35793098349 cv_04 0.437457649204 potential 3.066435874
time 1311.618 cv_00 16.6268139885 cv_01 1.56295164845 cv_02 1.6195960733 cv_03 2.36430494928 cv_04 0.542869876259 potential 4.46063623
time 1312.62 cv_00 16.6295714303 cv_01 1.58458492044 cv_02 1.61920435051 cv_03 2.48698454921 cv_04 0.650965552854 potential 1.478080433
time 1313.622 cv_00 16.6619413028 cv_01 1.54797258894 cv_02 1.65415839437 cv_03 2.42089022996 cv_04 0.525068182348 potential 2.698759321
time 1314.624 cv_00 16.680224899 cv_01 1.60272693135 cv_02 1.63178564565 cv_03 2.46692342892 cv_04 0.61293597371 potential 1.72120537
time 1315.626 cv_00 16.6665603528 cv_01 1.56240172479 cv_02 1.61927707034 cv_03 2.41502069805 cv_04 0.607308728499 potential 3.296232656
time 1316.628 cv_00 16.4937460979 cv_01 1.60785156421 cv_02 1.64319498698 cv_03 2.37576144947 cv_04 0.578375982706 potential 5.103675348
time 1317.63 cv_00 16.3785143384 cv_01 1.60223708529 cv_02 1.62743897457 cv_03 2.41956695013 cv_04 0.616992241472 potential 4.334317717
time 1318.632 cv_00 16.8114973975 cv_01 1.57549376167 cv_02 1.6451168236 cv_03 2.37376258788 cv_04 0.569045239812 potential 4.512895006
time 1319.634 cv_00 16.5778699075 cv_01 1.56806449388 cv_02 1.63688311401 cv_03 2.47490858682 cv_04 0.547364578952 potential 3.111185575
time 1320.636 cv_00 16.0665728784 cv_01 1.61180101449 cv_02 1.64601957397 cv_03 2.37416795649 cv_04 0.575020745848 potential 7.320714543
time 1321.638 cv_00 16.7095198242 cv_01 1.60052381802 cv_02 1.67630008536 cv_03 2.06609523036 cv_04 0.589140777461 potential 5.259046505
time 1322.64 cv_00 16.8894869763 cv_01 1.60801195939 cv_02 1.64455556242 cv_03 2.10288007501 cv_04 0.641447036787 potential 2.937954083
time 1323.642 cv_00 16.4716939767 cv_01 1.60217552061 cv_02 1.65686987958 cv_03 2.35592454859 cv_04 0.521887554218 potential 6.765962692
time 1324.644 cv_00 16.4301333659 cv_01 1.5833166813 cv_02 1.6098691496 cv_03 2.38826028347 cv_04 0.498793958889 potential 4.759231657
time 1325.646 cv_00 16.4086120058 cv_01 1.56426673989 cv_02 1.64230938071 cv_03 2.45496606295 cv_04 0.627151577503 potential 4.019407524
time 1326.648 cv_00 16.1288534973 cv_01 1.6180520253 cv_02 1.64427156367 cv_03 2.27144619023 cv_04 0.562812911408 potential 8.537438535
time 1327.65 cv_00 16.8006971163 cv_01 1.61088163221 cv_02 1.66499711168 cv_03 2.26162626987 cv_04 0.555569071339 potential 4.239323809
time 1328.652 cv_00 16.6572195928 cv_01 1.63001444139 cv_02 1.64411037796 cv_03 2.19418179835 cv_04 0.501766231279 potential 3.05184014
time 1329.654 cv_00 17.0114382522 cv_01 1.56143697575 cv_02 1.66394888614 cv_03 2.22144037939 cv_04 0.581068041947 potential 3.555205216
time 1330.656 cv_00 16.7419563815 cv_01 1.57655210587 cv_02 1.61929766871 cv_03 2.22578199171 cv_04 0.592870210385 potential 6.387355973
time 1331.658 cv_00 16.3073200599 cv_01 1.60736615049 cv_02 1.60610395373 cv_03 2.29101533368 cv_04 0.675806274442 potential 5.678245562
time 1332.66 cv_00 16.1013871739 cv_01 1.59106148376 cv_02 1.66609917952 cv_03 2.27647433653 cv_04 0.495850714702 potential 10.17892103
time 1333.662 cv_00 16.8230497179 cv_01 1.61446890747 cv_02 1.63605989949 cv_03 2.45500361369 cv_04 0.531486014243 potential 1.334225156
time 1334.664 cv_00 16.6667290854 cv_01 1.60207828816 cv_02 1.70411313437 cv_03 2.21370885443 cv_04 0.523785604077 potential 3.143222697
time 1335.666 cv_00 16.075000218 cv_01 1.58614493419 cv_02 1.676857746 cv_03 2.24119498571 cv_04 0.54576043966 potential 9.896112442
time 1336.668 cv_00 16.2624749743 cv_01 1.55909820189 cv_02 1.67610997018 cv_03 2.21407146378 cv_04 0.443726099878 potential 7.970438241
time 1337.67 cv_00 16.5271057658 cv_01 1.62483344032 cv_02 1.67267049823 cv_03 2.2247829193 cv_04 0.561410503729 potential 4.917599176
time 1338.672 cv_00 16.2755338625 cv_01 1.62788713646 cv_02 1.65571881274 cv_03 2.22801007624 cv_04 0.62246435314 potential 6.979633048
time 1339.674 cv_00 16.3288513517 cv_01 1.59977117998 cv_02 1.60761508747 cv_03 2.31206873493 cv_04 0.475552747085 potential 6.168872198
time 1340.676 cv_00 16.350328791 cv_01 1.56097600473 cv_02 1.60489184431 cv_03 2.47892297936 cv_04 0.522756860441 potential 2.486299469
time 1341.678 cv_00 16.1277756023 cv_01 1.61099823388 cv_02 1.61823087145 cv_03 2.30953287023 cv_04 0.590921740116 potential 8.002577224
time 1342.68 cv_00 16.1416037239 cv_01 1.58645366924 cv_02 1.62266462463 cv_03 2.32139561916 cv_04 0.64602302134 potential 9.017220983
time 1343.682 cv_00 16.3157806828 cv_01 1.62737399334 cv_02 1.64485467213 cv_03 2.30576020185 cv_04 0.50832688714 potential 6.21985889
time 1344.684 cv_00 16.6256456383 cv_01 1.62576882704 cv_02 1.61373007838 cv_03 2.27011629395 cv_04 0.587148029846 potential 3.049720206
time 1345.686 cv_00 16.2345958443 cv_01 1.57489201012 cv_02 1.68456743524 cv_03 2.20238520265 cv_04 0.537237404475 potential 9.548196122
time 1346.688 cv_00 16.6079071833 cv_01 1.6254637575 cv_02 1.66972081493 cv_03 2.09943993716 cv_04 0.505169686743 potential 3.841168845
time 1347.69 cv_00 16.5065485187 cv_01 1.60415625736 cv_02 1.6485681553 cv_03 2.13933433351 cv_04 0.462500874115 potential 8.448914074
time 1348.692 cv_00 16.2326841569 cv_01 1.62826644371 cv_02 1.63978076068 cv_03 2.14626099465 cv_04 0.493764206822 potential 6.770429496
time 1349.694 cv_00 16.6528192297 cv_01 1.62744017916 cv_02 1.65581271232 cv_03 2.09566667917 cv_04 0.585307787074 potential 4.063403755
time 1350.696 cv_00 16.3483221146 cv_01 1.64234239665 cv_02 1.65890326855 cv_03 2.09471344408 cv_04 0.512555561181 potential 3.973259426
time 1351.698 cv_00 16.0641512245 cv_01 1.60895645334 cv_02 1.65122769942 cv_03 2.09140453783 cv_04 0.591355850221 potential 9.233282145
time 1352.7 cv_00 16.4435406277 cv_01 1.64088944675 cv_02 1.6625167526 cv_03 2.10626656043 cv_04 0.540202839972 potential 4.079651108
time 1353.702 cv_00 16.291932215 cv_01 1.6172421404 cv_02 1.63182157364 cv_03 2.10656282749 cv_04 0.574671435504 potential 8.509374437
time 1354.704 cv_00 16.3713476439 cv_01 1.6174996379 cv_02 1.58508707706 cv_03 2.18328585476 cv_04 0.717691743269 potential 2.79504503
time 1355.706 cv_00 16.3036157015 cv_01 1.64666078193 cv_02 1.65835684189 cv_03 2.10023215909 cv_04 0.566052823249 potential 4.435972375
time 1356.708 cv_00 16.629669393 cv_01 1.61355947787 cv_02 1.65923382681 cv_03 2.12857814132 cv_04 0.572306471005 potential 7.133154202
time 1357.71 cv_00 16.1310189253 cv_01 1.63211227141 cv_02 1.6598749327 cv_03 2.07982208386 cv_04 0.437029715062 potential 6.241217849
time 1358.712 cv_00 16.1302418776 cv_01 1.57757603452 cv_02 1.65142298104 cv_03 2.09477302141 cv_04 0.495662220807 potential 9.374654252
time 1359.714 cv_00 16.3975916836 cv_01 1.60200707328 cv_02 1.65531155421 cv_03 2.08746871873 cv_04 0.505469430272 potential 10.39394379
time 1360.716 cv_00 16.6824813835 cv_01 1.55720778521 cv_02 1.64095756412 cv_03 2.06574452244 cv_04 0.539272938771 potential 6.143032204
time 1361.718 cv_00 16.5456778017 cv_01 1.57248440125 cv_02 1.58791052194 cv_03 2.13465853692 cv_04 0.617277270478 potential 2.952722367
time 1362.72 cv_00 16.0992523839 cv_01 1.62689735738 cv_02 1.65115802611 cv_03 2.12562759283 cv_04 0.556727876664 potential 8.596369029
time 1363.722 cv_00 16.3163992023 cv_01 1.62200036141 cv_02 1.65024670047 cv_03 2.09139153763 cv_04 0.60117962837 potential 8.976944399
time 1364.724 cv_00 16.4841101969 cv_01 1.61746603392 cv_02 1.62454973431 cv_03 2.08672929549 cv_04 0.487867869775 potential 6.099656007
time 1365.726 cv_00 16.1427422961 cv_01 1.63379361435 cv_02 1.63626474055 cv_03 2.18213342014 cv_04 0.529921637465 potential 7.824497077
time 1366.728 cv_00 16.3325140837 cv_01 1.63904711285 cv_02 1.6875688979 cv_03 2.058206846 cv_04 0.542624064781 potential 3.734071728
time 1367.73 cv_00 16.2590071256 cv_01 1.5755681765 cv_02 1.70621248438 cv_03 2.08398795276 cv_04 0.564981981802 potential 4.981568134
time 1368.732 cv_00 16.2176592848 cv_01 1.57222295333 cv_02 1.66551360551 cv_03 2.11413210712 cv_04 0.560330846634 potential 10.2942326
time 1369.734 cv_00 16.6866807294 cv_01 1.59777231908 cv_02 1.63190263513 cv_03 2.12717567101 cv_04 0.487393742697 potential 6.826886465
time 1370.736 cv_00 16.7001500882 cv_01 1.61899881949 cv_02 1.64267574456 cv_03 1.87306812205 cv_04 0.547227834299 potential 3.602650212
time 1371.738 cv_00 16.2063209349 cv_01 1.56873009103 cv_02 1.63580717876 cv_03 1.88529158958 cv_04 0.580196771972 potential 6.401099734
time 1372.74 cv_00 16.6451488664 cv_01 1.58076033216 cv_02 1.60174314175 cv_03 1.88838383842 cv_04 0.589940415012 potential 2.68608292
time 1373.742 cv_00 16.4002989822 cv_01 1.57836735152 cv_02 1.62519374385 cv_03 1.88517195129 cv_04 0.559477720173 potential 6.556505013
time 1374.744 cv_00 16.3490920869 cv_01 1.57962975601 cv_02 1.60563697488 cv_03 2.0113936545 cv_04 0.65738443253 potential 5.413756911
time 1375.746 cv_00 16.3349766225 cv_01 1.60045439099 cv_02 1.62698867222 cv_03 1.77754880745 cv_04 0.610830312158 potential 5.700139898
time 1376.748 cv_00 16.5408791338 cv_01 1.59378769162 cv_02 1.63049194526 cv_03 1.60860886299 cv_04 0.513933509829 potential 4.65013957
time 1377.75 cv_00 16.784593316 cv_01 1.55376483577 cv_02 1.63407882554 cv_03 1.62426961893 cv_04 0.590011236173 potential 2.394304468
time 1378.752 cv_00 16.1397143829 cv_01 1.60156536036 cv_02 1.63912974804 cv_03 1.3504069495 cv_04 0.524977983474 potential 6.376650428
time 1379.754 cv_00 16.6097868685 cv_01 1.57182284324 cv_02 1.65490416252 cv_03 1.06164901517 cv_04 0.52988308345 potential 4.277855305
time 1380.756 cv_00 16.2945521425 cv_01 1.61338827663 cv_02 1.64399281877 cv_03 1.11360433531 cv_04 0.458414028208 potential 4.836645942
time 1381.758 cv_00 16.7662780273 cv_01 1.59046963254 cv_02 1.6250366234 cv_03 1.12575037073 cv_04 0.583247278792 potential 3.379552603
time 1382.76 cv_00 16.5041035494 cv_01 1.5529615008 cv_02 1.66023644058 cv_03 1.08637866971 cv_04 0.568961727396 potential 3.948474368
time 1383.762 cv_00 16.2909607826 cv_01 1.58889260957 cv_02 1.66314917989 cv_03 1.09673471675 cv_04 0.529223964145 potential 6.312978643
time 1384.764 cv_00 16.6081171469 cv_01 1.58967909485 cv_02 1.64831980595 cv_03 1.12262496464 cv_04 0.553524884627 potential 6.100067589
time 1385.766 cv_00 16.3981918327 cv_01 1.59826471129 cv_02 1.64981841901 cv_03 1.03646814984 cv_04 0.506531360412 potential 5.55016665
time 1386.768 cv_00 16.1619628321 cv_01 1.60485943576 cv_02 1.62068291777 cv_03 1.22987212224 cv_04 0.489136072732 potential 5.284748168
time 1387.77 cv_00 16.5675036817 cv_01 1.61518172997 cv_02 1.66522983274 cv_03 1.05125217393 cv_04 0.582948951582 potential 3.801371276
time 1388.772 cv_00 16.1739687024 cv_01 1.59189798164 cv_02 1.6326757471 cv_03 1.1881781047 cv_04 0.575010295572 potential 6.591912441
time 1389.774 cv_00 16.2969038631 cv_01 1.59441121089 cv_02 1.61095906994 cv_03 1.18170050377 cv_04 0.626994286112 potential 4.509545889
time 1390.776 cv_00 16.2590395527 cv_01 1.57599109353 cv_02 1.62099890943 cv_03 1.48295694553 cv_04 0.579124349722 potential 4.544851822
time 1391.778 cv_00 16.3763393308 cv_01 1.56742627784 cv_02 1.61918601634 cv_03 1.42663893617 cv_04 0.532199610028 potential 4.428390088
time 1392.78 cv_00 16.5042033097 cv_01 1.58224577857 cv_02 1.62050108663 cv_03 1.25649049928 cv_04 0.566803869733 potential 6.160306055
time 1393.782 cv_00 16.5420819576 cv_01 1.56474844599 cv_02 1.62313196901 cv_03 1.40072810818 cv_04 0.66666009381 potential 4.280101024
time 1394.784 cv_00 16.4430632708 cv_01 1.56962688445 cv_02 1.62552424399 cv_03 1.47051272864 cv_04 0.639390530773 potential 5.130463311
time 1395.786 cv_00 16.6785906838 cv_01 1.55892456778 cv_02 1.61978589435 cv_03 1.08024817152 cv_04 0.512966274372 potential 2.382585689
time 1396.788 cv_00 16.8033089845 cv_01 1.59522952111 cv_02 1.63820304944 cv_03 1.1184597036 cv_04 0.482665279015 potential 3.668854039
time 1397.79 cv_00 16.7922592765 cv_01 1.55967370223 cv_02 1.63572907531 cv_03 1.09205413656 cv_04 0.542218115136 potential 2.981221619
time 1398.792 cv_00 16.2461824664 cv_01 1.60593785566 cv_02 1.63686637963 cv_03 1.49144239002 cv_04 0.580233063546 potential 5.71467247
time 1399.794 cv_00 16.6325069194 cv_01 1.60593288918 cv_02 1.63110364214 cv_03 1.45197859801 cv_04 0.620657770322 potential 4.685714496
time 1400.796 cv_00 16.7300658112 cv_01 1.59603137397 cv_02 1.64335049442 cv_03 1.06756155087 cv_04 0.619611485337 potential 4.270745306
time 1401.798 cv_00 16.7859330336 cv_01 1.57326653008 cv_02 1.63050305313 cv_03 1.05243524759 cv_04 0.472853442966 potential 3.432748208
time 1402.8 cv_00 16.448227834 cv_01 1.58799143906 cv_02 1.5955111948 cv_03 1.18858081212 cv_04 0.574323890069 potential 3.149491253
time 1403.802 cv_00 16.7031822061 cv_01 1.55596124127 cv_02 1.66470674778 cv_03 1.07927675674 cv_04 0.525302504067 potential 3.80751119
time 1404.804 cv_00 16.5519389689 cv_01 1.5731681888 cv_02 1.62767239867 cv_03 1.18842624119 cv_04 0.586131845294 potential 6.472246095
time 1405.806 cv_00 16.4499135789 cv_01 1.56135102153 cv_02 1.63086043142 cv_03 1.73686864503 cv_04 0.596068546983 potential 4.744903553
time 1406.808 cv_00 16.8950243051 cv_01 1.56310881435 cv_02 1.61739059607 cv_03 1.14815378072 cv_04 0.579294034119 potential 2.232776531
time 1407.81 cv_00 16.7472455803 cv_01 1.55329179791 cv_02 1.6520441388 cv_03 1.23919165737 cv_04 0.566415563443 potential 5.152052878
time 1408.812 cv_00 16.9506650208 cv_01 1.56705118154 cv_02 1.64610229507 cv_03 1.26781638494 cv_04 0.662735813407 potential 3.556866767
time 1409.814 cv_00 16.539988492 cv_01 1.59780061179 cv_02 1.6195419302 cv_03 1.67979998307 cv_04 0.563057752407 potential 4.146798098
time 1410.816 cv_00 16.6807641351 cv_01 1.57136783492 cv_02 1.65131943629 cv_03 1.78737837734 cv_04 0.655871685988 potential 6.425345464
time 1411.818 cv_00 16.6682827211 cv_01 1.58587056376 cv_02 1.63311164813 cv_03 1.48652754849 cv_04 0.778990518774 potential 3.700335885
time 1412.82 cv_00 16.7181878153 cv_01 1.58223730466 cv_02 1.64973207117 cv_03 1.12782282056 cv_04 0.675441028128 potential 5.688255257
time 1413.822 cv_00 16.7904555961 cv_01 1.60690715368 cv_02 1.66461755044 cv_03 1.28301050403 cv_04 0.576610011675 potential 5.315414158
time 1414.824 cv_00 16.6317012665 cv_01 1.59107636611 cv_02 1.61740712487 cv_03 1.49861790869 cv_04 0.660423076196 potential 3.688568685
time 1415.826 cv_00 16.1458181904 cv_01 1.59999166452 cv_02 1.69846194895 cv_03 1.26845346277 cv_04 0.652705711992 potential 5.52836508
time 1416.828 cv_00 16.1708667929 cv_01 1.60781925274 cv_02 1.67994972564 cv_03 1.3404984153 cv_04 0.551597197458 potential 6.573600946
time 1417.83 cv_00 16.8313151453 cv_01 1.59542510318 cv_02 1.65109158694 cv_03 1.02408258237 cv_04 0.523527584472 potential 3.549148383
time 1418.832 cv_00 16.556050099 cv_01 1.60557755092 cv_02 1.68344013189 cv_03 1.14383841544 cv_04 0.479929998935 potential 4.712077198
time 1419.834 cv_00 16.3008913446 cv_01 1.59452275588 cv_02 1.68423929337 cv_03 1.4145654023 cv_04 0.566360459 potential 7.368098778
time 1420.836 cv_00 16.1024142991 cv_01 1.5841178206 cv_02 1.66391955008 cv_03 1.4077704202 cv_04 0.561806905709 potential 7.647104839
time 1421.838 cv_00 16.2978296881 cv_01 1.58046148458 cv_02 1.63564266056 cv_03 1.03638861474 cv_04 0.609808039585 potential 5.113576841
time 1422.84 cv_00 16.1056032502 cv_01 1.58640155033 cv_02 1.6206256391 cv_03 1.29214499515 cv_04 0.610932182726 potential 6.533582638
time 1423.842 cv_00 16.17495076 cv_01 1.54809349763 cv_02 1.627468802 cv_03 1.27333856891 cv_04 0.584989243925 potential 4.507513023
time 1424.844 cv_00 16.338000138 cv_01 1.57015484626 cv_02 1.61222828161 cv_03 1.48335537293 cv_04 0.575862749664 potential 4.389499194
time 1425.846 cv_00 16.1748991166 cv_01 1.58633547869 cv_02 1.65864369056 cv_03 1.41013274797 cv_04 0.542261320601 potential 8.306599725
time 1426.848 cv_00 16.6774454083 cv_01 1.53589330561 cv_02 1.64032048045 cv_03 1.41052163095 cv_04 0.62348914568 potential 2.751344296
time 1427.85 cv_00 16.5616641911 cv_01 1.55286222373 cv_02 1.64123448742 cv_03 1.54077384588 cv_04 0.599495097081 potential 4.762984503
time 1428.852 cv_00 16.5561927473 cv_01 1.53352265159 cv_02 1.63624556355 cv_03 1.30958800719 cv_04 0.569953747429 potential 3.254787086
time 1429.854 cv_00 16.0670740402 cv_01 1.60965978413 cv_02 1.63076636348 cv_03 1.2049288649 cv_04 0.597576721866 potential 7.269102871
time 1430.856 cv_00 16.3404226296 cv_01 1.60112480335 cv_02 1.63805756646 cv_03 1.55778755599 cv_04 0.568317591448 potential 6.648227056
time 1431.858 cv_00 16.8451028509 cv_01 1.60089344709 cv_02 1.63902671895 cv_03 1.57736484535 cv_04 0.662008021785 potential 3.855062006
time 1432.86 cv_00 16.7038536276 cv_01 1.54171950082 cv_02 1.64165582108 cv_03 1.68463802832 cv_04 0.623569513799 potential 2.727660126
time 1433.862 cv_00 16.3657949059 cv_01 1.54950376222 cv_02 1.66510198637 cv_03 1.71603838149 cv_04 0.573454184401 potential 5.414494578
time 1434.864 cv_00 16.2685268686 cv_01 1.58179421287 cv_02 1.62877624822 cv_03 1.63044329059 cv_04 0.620732710255 potential 5.7708302
time 1435.866 cv_00 16.2057591818 cv_01 1.60374663469 cv_02 1.63529306798 cv_03 1.75901609017 cv_04 0.582064085788 potential 6.339991803
time 1436.868 cv_00 16.1947401528 cv_01 1.58525196834 cv_02 1.6145651018 cv_03 1.70135566148 cv_04 0.633250676557 potential 4.82842651
time 1437.87 cv_00 16.7563881597 cv_01 1.58197409069 cv_02 1.63886730664 cv_03 1.65301833919 cv_04 0.738918917915 potential 4.750886814
time 1438.872 cv_00 16.5907924696 cv_01 1.60071701951 cv_02 1.61669359677 cv_03 1.55430574203 cv_04 0.556625177452 potential 3.994681094
time 1439.874 cv_00 17.0041444144 cv_01 1.57909306999 cv_02 1.66559346256 cv_03 1.7903294721 cv_04 0.572065659359 potential 3.078054023
time 1440.876 cv_00 16.6460681542 cv_01 1.53666194284 cv_02 1.66672889294 cv_03 1.60091751652 cv_04 0.557222021418 potential 2.95627749
time 1441.878 cv_00 16.2507234124 cv_01 1.60528924515 cv_02 1.64289291412 cv_03 1.68276762047 cv_04 0.729549363669 potential 6.18096609
time 1442.88 cv_00 16.8172108348 cv_01 1.58155798075 cv_02 1.61688975928 cv_03 1.81297387425 cv_04 0.723205606187 potential 2.462986164
time 1443.882 cv_00 16.7671720761 cv_01 1.58910037051 cv_02 1.61602049769 cv_03 1.6552254002 cv_04 0.663760694772 potential 3.130557962
time 1444.884 cv_00 16.6991659396 cv_01 1.59756778284 cv_02 1.63298739764 cv_03 1.64917131745 cv_04 0.56944023367 potential 5.740563909
time 1445.886 cv_00 16.8066914744 cv_01 1.57636938067 cv_02 1.64559167129 cv_03 1.77114341709 cv_04 0.627908042125 potential 5.695901585
time 1446.888 cv_00 16.6789532829 cv_01 1.56365004733 cv_02 1.63763407262 cv_03 1.62260278131 cv_04 0.598722347287 potential 5.801833837
time 1447.89 cv_00 16.4664917621 cv_01 1.56537139496 cv_02 1.71041306746 cv_03 1.61320992575 cv_04 0.623097985449 potential 3.22114241
time 1448.892 cv_00 16.3542679243 cv_01 1.61821437724 cv_02 1.68000944326 cv_03 1.6515120827 cv_04 0.624927376474 potential 5.502951747
time 1449.894 cv_00 16.26349383 cv_01 1.59325724195 cv_02 1.66245048125 cv_03 1.65850246183 cv_04 0.53460024194 potential 8.278594539
time 1450.896 cv_00 16.2174300946 cv_01 1.60675318709 cv_02 1.68451876722 cv_03 1.48898683514 cv_04 0.603051243469 potential 6.135629731
time 1451.898 cv_00 16.6052696633 cv_01 1.56255944107 cv_02 1.6213270746 cv_03 1.64222540745 cv_04 0.556643335927 potential 4.410744681
time 1452.9 cv_00 16.6963051942 cv_01 1.54780802805 cv_02 1.6401049905 cv_03 1.46691552795 cv_04 0.539195952833 potential 4.300780601
time 1453.902 cv_00 16.2319245933 cv_01 1.56497514125 cv_02 1.62324451932 cv_03 1.53161898869 cv_04 0.560001959322 potential 5.540920564
time 1454.904 cv_00 16.8334650083 cv_01 1.5725431384 cv_02 1.61708891875 cv_03 1.19175615418 cv_04 0.645586489474 potential 3.570800265
time 1455.906 cv_00 16.4712913005 cv_01 1.59543527413 cv_02 1.60559367725 cv_03 1.38342010303 cv_04 0.642312203192 potential 4.210907958
time 1456.908 cv_00 16.3196699561 cv_01 1.56086187432 cv_02 1.61961090932 cv_03 1.1760299793 cv_04 0.649200395861 potential 4.483298279
time 1457.91 cv_00 16.3323172417 cv_01 1.55797101411 cv_02 1.61977857892 cv_03 1.02298790546 cv_04 0.667532095865 potential 3.125320001
time 1458.912 cv_00 16.6148328423 cv_01 1.54631463326 cv_02 1.6163791396 cv_03 1.19609482775 cv_04 0.657338994738 potential 2.914088068
time 1459.914 cv_00 16.7906109641 cv_01 1.56652050021 cv_02 1.60333941058 cv_03 1.19964859231 cv_04 0.678850006678 potential 2.572850777
time 1460.916 cv_00 16.3533558507 cv_01 1.53841630662 cv_02 1.63286453492 cv_03 1.2590133765 cv_04 0.65387399028 potential 3.791867453
time 1461.918 cv_00 16.5334648168 cv_01 1.5570031124 cv_02 1.59713118893 cv_03 1.24024231586 cv_04 0.597744481491 potential 2.83786583
time 1462.92 cv_00 16.1393111556 cv_01 1.57228592509 cv_02 1.63166407884 cv_03 1.04658653494 cv_04 0.575324188062 potential 5.501921959
time 1463.922 cv_00 16.7963046929 cv_01 1.59368450466 cv_02 1.62631860359 cv_03 1.06688477043 cv_04 0.651255335697 potential 4.017652731
time 1464.924 cv_00 16.489062761 cv_01 1.57201736856 cv_02 1.59760207319 cv_03 1.30926208859 cv_04 0.691181304467 potential 3.432721714
time 1465.926 cv_00 16.4677961267 cv_01 1.59394537344 cv_02 1.62462402925 cv_03 1.02271534083 cv_04 0.555792800438 potential 5.173615904
time 1466.928 cv_00 16.3431165221 cv_01 1.5941718554 cv_02 1.61009872084 cv_03 0.631322839243 cv_04 0.66562580393 potential 5.885196949
time 1467.93 cv_00 16.5831744763 cv_01 1.58632088641 cv_02 1.61036031217 cv_03 0.504810157625 cv_04 0.706154442471 potential 5.797145316
time 1468.932 cv_00 16.3303272709 cv_01 1.58994601474 cv_02 1.63465210633 cv_03 0.748030167385 cv_04 0.591099414287 potential 9.959380366
time 1469.934 cv_00 16.0404846488 cv_01 1.61046219706 cv_02 1.65546302813 cv_03 0.590798596848 cv_04 0.60833365886 potential 9.500711887
time 1470.936 cv_00 16.6162120791 cv_01 1.61776502042 cv_02 1.67335337737 cv_03 0.481712818169 cv_04 0.638695275756 potential 6.327470867
time 1471.938 cv_00 16.6156070668 cv_01 1.61619236134 cv_02 1.67886141984 cv_03 0.270402305495 cv_04 0.685477653123 potential 5.352236168
time 1472.94 cv_00 16.1313011826 cv_01 1.59919166857 cv_02 1.62973811178 cv_03 0.215876429772 cv_04 0.57453350136 potential 8.358813314
time 1473.942 cv_00 16.4873303777 cv_01 1.6002942984 cv_02 1.63246276972 cv_03 0.347271119242 cv_04 0.584781637772 potential 9.720452821
time 1474.944 cv_00 16.6970913425 cv_01 1.55366958789 cv_02 1.62039274298 cv_03 0.225405891606 cv_04 0.583163389497 potential 4.850963672
time 1475.946 cv_00 16.3035324944 cv_01 1.53649651947 cv_02 1.65924612745 cv_03 0.170906748122 cv_04 0.622151304027 potential 7.225100648
time 1476.948 cv_00 16.2233227648 cv_01 1.57595752121 cv_02 1.71245285602 cv_03 0.332672779034 cv_04 0.480125196875 potential 8.585892003
time 1477.95 cv_00 16.3709406034 cv_01 1.60680504247 cv_02 1.70255414434 cv_03 0.442274355644 cv_04 0.600994927959 potential 6.672291805
time 1478.952 cv_00 16.3672351311 cv_01 1.59503856505 cv_02 1.6528863978 cv_03 0.31681313131 cv_04 0.619253546506 potential 11.99111986
time 1479.954 cv_00 17.0506148517 cv_01 1.56598019306 cv_02 1.64279169492 cv_03 0.222753850216 cv_04 0.675520274351 potential 3.270058959
time 1480.956 cv_00 16.8911559993 cv_01 1.54512453991 cv_02 1.66783797327 cv_03 0.206343219212 cv_04 0.549720837404 potential 6.189426812
time 1481.958 cv_00 16.5617167589 cv_01 1.52977299854 cv_02 1.64119925374 cv_03 0.172526340981 cv_04 0.606677017212 potential 4.675511192
time 1482.96 cv_00 16.76265557 cv_01 1.5509041116 cv_02 1.69367734677 cv_03 0.216572545258 cv_04 0.649744699082 potential 5.71730349
time 1483.962 cv_00 16.3827243917 cv_01 1.58318023774 cv_02 1.68364046424 cv_03 0.108444002309 cv_04 0.468494713648 potential 10.38699685
time 1484.964 cv_00 16.6780606111 cv_01 1.56000848082 cv_02 1.72778315582 cv_03 0.136585891543 cv_04 0.488051896875 potential 2.784337065
time 1485.966 cv_00 16.5241959056 cv_01 1.55938110352 cv_02 1.69724624249 cv_03 0.12896339082 cv_04 0.460554942096 potential 8.496103104
time 1486.968 cv_00 16.2086342573 cv_01 1.56141745327 cv_02 1.68672445322 cv_03 0.114799400107 cv_04 0.473260241816 potential 9.990528713
time 1487.97 cv_00 16.3057168172 cv_01 1.54946841832 cv_02 1.69482417714 cv_03 0.145118646256 cv_04 0.551901665458 potential 9.434223211
time 1488.972 cv_00 16.0120447457 cv_01 1.60265547121 cv_02 1.65575750548 cv_03 0.301247325107 cv_04 0.582855460128 potential 10.74718741
time 1489.974 cv_00 16.3256098626 cv_01 1.53972139705 cv_02 1.70579611001 cv_03 0.191440354099 cv_04 0.446588023946 potential 7.398615582
time 1490.976 cv_00 16.5421620846 cv_01 1.54452779239 cv_02 1.68672812262 cv_03 0.300938570426 cv_04 0.55619714343 potential 9.887831777
time 1491.978 cv_00 16.7548242623 cv_01 1.55893278128 cv_02 1.66705914208 cv_03 0.148427244115 cv_04 0.477094489693 potential 8.800712788
time 1492.98 cv_00 16.2740455302 cv_01 1.56744041746 cv_02 1.64054161692 cv_03 0.227316362122 cv_04 0.562143467251 potential 11.36085638
time 1493.982 cv_00 16.4453413061 cv_01 1.56030371087 cv_02 1.62313261265 cv_03 0.187336145076 cv_04 0.509223536037 potential 7.265819797
time 1494.984 cv_00 16.1908287595 cv_01 1.51816832352 cv_02 1.66856574608 cv_03 0.215134685701 cv_04 0.51996914504 potential 6.015946771
time 1495.986 cv_00 16.421591672 cv_01 1.54264108846 cv_02 1.63327647302 cv_03 0.210431472379 cv_04 0.519117869813 potential 7.516238109
time 1496.988 cv_00 16.6360045432 cv_01 1.52218541199 cv_02 1.64307112686 cv_03 0.534171095897 cv_04 0.466643326132 potential 5.098105826
time 1497.99 cv_00 16.5718239749 cv_01 1.53791550076 cv_02 1.62643206072 cv_03 0.528984337128 cv_04 0.501669476421 potential 6.868767817
time 1498.992 cv_00 16.7569652012 cv_01 1.54234852268 cv_02 1.64415766822 cv_03 0.536774042847 cv_04 0.68098289713 potential 6.382662084
time 1499.994 cv_00 16.9787665775 cv_01 1.54958575103 cv_02 1.61086725102 cv_03 0.471561199388 cv_04 0.51608129054 potential 4.031627866
time 1500.996 cv_00 16.6164520154 cv_01 1.58630032191 cv_02 1.60844239703 cv_03 0.622725610849 cv_04 0.597351786501 potential 5.590519852
time 1501.998 cv_00 16.6000783097 cv_01 1.54383272703 cv_02 1.60685450995 cv_03 0.468250036368 cv_04 0.448425430094 potential 5.085472134
time 1503 cv_00 16.5967003001 cv_01 1.54629077224 cv_02 1.62563341726 cv_03 0.572609489557 cv_04 0.567230775879 potential 7.680742488
time 1504.002 cv_00 17.0552131294 cv_01 1.54446526504 cv_02 1.62963356241 cv_03 0.368039592969 cv_04 0.705279499022 potential 2.97006628
time 1505.004 cv_00 16.9593628696 cv_01 1.55378679838 cv_02 1.63294686748 cv_03 0.488477691361 cv_04 0.338952108614 potential 5.30425477
time 1506.006 cv_00 17.3147762498 cv_01 1.56023694371 cv_02 1.66183415456 cv_03 0.380119501521 cv_04 0.593175703848 potential 2.802471957
time 1507.008 cv_00 17.3932140121 cv_01 1.5545798957 cv_02 1.66813921544 cv_03 0.426077082651 cv_04 0.53308145589 potential 2.11920683
time 1508.01 cv_00 16.8641627718 cv_01 1.56971909728 cv_02 1.65091365423 cv_03 0.555702245661 cv_04 0.600753037686 potential 9.385638991
time 1509.012 cv_00 16.8826549159 cv_01 1.5905799468 cv_02 1.61373932306 cv_03 0.541121573364 cv_04 0.562539099549 potential 5.615350428
time 1510.014 cv_00 17.0018931437 cv_01 1.60247477601 cv_02 1.61642913093 cv_03 0.469843520815 cv_04 0.584931709604 potential 4.322346286
time 1511.016 cv_00 16.7613144733 cv_01 1.54351148332 cv_02 1.63023791792 cv_03 0.371264094523 cv_04 0.424894182243 potential 7.496837805
time 1512.018 cv_00 17.0428648881 cv_01 1.5444120159 cv_02 1.64177879343 cv_03 0.224860116889 cv_04 0.550623396314 potential 3.721878966
time 1513.02 cv_00 16.766563937 cv_01 1.53908724164 cv_02 1.66021520634 cv_03 0.481587014574 cv_04 0.564002821325 potential 9.176441851
time 1514.022 cv_00 16.8827841705 cv_01 1.55722658859 cv_02 1.69382109838 cv_03 0.410912760012 cv_04 0.577914884006 potential 6.467343648
time 1515.024 cv_00 17.1966224389 cv_01 1.58945639411 cv_02 1.62972537732 cv_03 0.328580432461 cv_04 0.521644938767 potential 3.140933814
time 1516.026 cv_00 17.0712787028 cv_01 1.59895836142 cv_02 1.66219812805 cv_03 0.409353992514 cv_04 0.469872424996 potential 6.312177074
time 1517.028 cv_00 16.9337098342 cv_01 1.55996847364 cv_02 1.67627468974 cv_03 0.237420343788 cv_04 0.566739730542 potential 7.576657567
time 1518.03 cv_00 16.7198396072 cv_01 1.582255146 cv_02 1.6318642243 cv_03 0.193734793112 cv_04 0.461092460771 potential 7.858905453
time 1519.032 cv_00 16.7388539135 cv_01 1.56275902919 cv_02 1.61573719695 cv_03 0.170672917049 cv_04 0.45490036789 potential 4.390356383
time 1520.034 cv_00 16.7159899124 cv_01 1.61481963854 cv_02 1.66518594692 cv_03 0.178616495021 cv_04 0.627059975162 potential 5.605874869
time 1521.036 cv_00 16.6989958522 cv_01 1.61981955962 cv_02 1.6882485561 cv_03 0.243871824711 cv_04 0.474032753079 potential 5.091586381
time 1522.038 cv_00 16.9120957519 cv_01 1.59502226213 cv_02 1.63128672246 cv_03 0.283928451999 cv_04 0.516236305816 potential 6.536260401
time 1523.04 cv_00 16.6189067363 cv_01 1.61638104668 cv_02 1.62070487426 cv_03 0.151632225241 cv_04 0.52326340535 potential 3.684503159
time 1524.042 cv_00 16.8856319275 cv_01 1.63470315172 cv_02 1.65925177693 cv_03 0.277746518015 cv_04 0.601056629067 potential 2.983073361
time 1525.044 cv_00 16.4163331195 cv_01 1.61580344347 cv_02 1.61378181456 cv_03 0.335100624738 cv_04 0.528781641996 potential 5.406786189
time 1526.046 cv_00 16.7034644857 cv_01 1.61697499292 cv_02 1.63046099913 cv_03 0.696281314283 cv_04 0.597577602457 potential 4.211977939
time 1527.048 cv_00 16.9660257335 cv_01 1.59323833755 cv_02 1.65407535495 cv_03 0.310034637086 cv_04 0.486494334244 potential 8.418394269
time 1528.05 cv_00 16.451021242 cv_01 1.62463669492 cv_02 1.65149605642 cv_03 0.306973564611 cv_04 0.536503555829 potential 8.017471437
time 1529.052 cv_00 16.4036018894 cv_01 1.63773431125 cv_02 1.66831854118 cv_03 0.222791413211 cv_04 0.469703666847 potential 6.011100412
time 1530.054 cv_00 16.2759181212 cv_01 1.58294170875 cv_02 1.59249728818 cv_03 0.598871552798 cv_04 0.582012016799 potential 4.623622661
time 1531.056 cv_00 16.2057082043 cv_01 1.57351146939 cv_02 1.63505624434 cv_03 0.37449730317 cv_04 0.515212132968 potential 11.0354399
time 1532.058 cv_00 16.5518840827 cv_01 1.58092524095 cv_02 1.61113392669 cv_03 0.349936535879 cv_04 0.516098399152 potential 7.623741022
time 1533.06 cv_00 16.2302918641 cv_01 1.62098689878 cv_02 1.64355834845 cv_03 0.477706602811 cv_04 0.614994883859 potential 8.265031218
time 1534.062 cv_00 16.0672028353 cv_01 1.60068003557 cv_02 1.6547594042 cv_03 0.46136649728 cv_04 0.563259459166 potential 10.82878618
time 1535.064 cv_00 16.324313275 cv_01 1.6207200092 cv_02 1.60166092874 cv_03 0.59933130279 cv_04 0.471851487491 potential 4.451873276
time 1536.066 cv_00 16.3197090712 cv_01 1.59625083861 cv_02 1.62268689195 cv_03 0.50312511012 cv_04 0.559069939084 potential 10.95808333
time 1537.068 cv_00 16.9244903041 cv_01 1.58033603745 cv_02 1.60989524788 cv_03 0.555846791289 cv_04 0.458922553899 potential 4.877077475
time 1538.07 cv_00 16.6607725829 cv_01 1.59944003972 cv_02 1.61120157399 cv_03 0.439666932361 cv_04 0.511837262153 potential 7.723625518
time 1539.072 cv_00 16.8186458755 cv_01 1.57392285924 cv_02 1.59024151181 cv_03 0.61993632086 cv_04 0.57340169899 potential 2.525169554
time 1540.074 cv_00 16.230725589 cv_01 1.60119519043 cv_02 1.60807208656 cv_03 0.367547612513 cv_04 0.53255261299 potential 6.347450034
time 1541.076 cv_00 16.6000253611 cv_01 1.6179356316 cv_02 1.63900467312 cv_03 0.24582519417 cv_04 0.510594410656 potential 7.653276426
time 1542.078 cv_00 16.6747259525 cv_01 1.59234349068 cv_02 1.67851949219 cv_03 0.159916330082 cv_04 0.402810279105 potential 8.824226807
time 1543.08 cv_00 16.1615732744 cv_01 1.60679028742 cv_02 1.6811714994 cv_03 0.153999354965 cv_04 0.482702850019 potential 10.40498614
time 1544.082 cv_00 16.280442003 cv_01 1.60521853492 cv_02 1.67204455252 cv_03 0.171088843757 cv_04 0.624936411962 potential 11.02895813
time 1545.084 cv_00 16.0811695033 cv_01 1.56135126658 cv_02 1.68141522703 cv_03 0.119482247466 cv_04 0.478301894755 potential 10.29253974
time 1546.086 cv_00 17.086006633 cv_01 1.55285140849 cv_02 1.69814859463 cv_03 0.161159059328 cv_04 0.521552468525 potential 2.138750244
time 1547.088 cv_00 16.757458524 cv_01 1.5877495986 cv_02 1.71637253704 cv_03 0.320180836463 cv_04 0.515181286604 potential 4.497456367
time 1548.09 cv_00 16.3774417077 cv_01 1.56963327189 cv_02 1.69784153951 cv_03 0.154692018531 cv_04 0.487590801204 potential 11.92982053
time 1549.092 cv_00 16.628140425 cv_01 1.58456385524 cv_02 1.71972362219 cv_03 0.149218018549 cv_04 0.574683560485 potential 4.738934975
time 1550.094 cv_00 16.2218623277 cv_01 1.5836330285 cv_02 1.72818231261 cv_03 0.194460942272 cv_04 0.461737699145 potential 6.519040355
time 1551.096 cv_00 16.6564275777 cv_01 1.63076776438 cv_02 1.69723368829 cv_03 0.208723807678 cv_04 0.513149036104 potential 3.604780815
time 1552.098 cv_00 16.3073882261 cv_01 1.5958174723 cv_02 1.71134272076 cv_03 0.162461222569 cv_04 0.372741257384 potential 7.423439367
time 1553.1 cv_00 16.8324431575 cv_01 1.58109644184 cv_02 1.69341447213 cv_03 0.518582507737 cv_04 0.562226397776 potential 6.492954521
time 1554.102 cv_00 16.6836514871 cv_01 1.57983446592 cv_02 1.67057158297 cv_03 0.475441381895 cv_04 0.437400031432 potential 11.91359803
time 1555.104 cv_00 16.1244482799 cv_01 1.56693103095 cv_02 1.68987257193 cv_03 0.377018866835 cv_04 0.494940451066 potential 10.86464934
time 1556.106 cv_00 16.8122896757 cv_01 1.54158687848 cv_02 1.71828187498 cv_03 0.177321091469 cv_04 0.443994713819 potential 2.709459999
time 1557.108 cv_00 17.0730885024 cv_01 1.58274384219 cv_02 1.65418847921 cv_03 0.210814016825 cv_04 0.53914158097 potential 5.354719056
time 1558.11 cv_00 16.9543166556 cv_01 1.55337036464 cv_02 1.69738437618 cv_03 0.179064695919 cv_04 0.435129965224 potential 4.300722044
time 1559.112 cv_00 17.0481997712 cv_01 1.56158717072 cv_02 1.7165334355 cv_03 0.468897889771 cv_04 0.626285833911 potential 1.894312906
time 1560.114 cv_00 17.196484937 cv_01 1.5713795415 cv_02 1.64479856859 cv_03 0.552345976483 cv_04 0.633825593634 potential 4.047169803
time 1561.116 cv_00 17.1469550549 cv_01 1.56409009497 cv_02 1.63992019986 cv_03 0.566490807218 cv_04 0.711752942697 potential 3.511871939
time 1562.118 cv_00 17.2874689363 cv_01 1.59999760549 cv_02 1.68139921745 cv_03 0.492519299486 cv_04 0.505944362063 potential 2.195321881
time 1563.12 cv_00 17.2597196378 cv_01 1.57128966238 cv_02 1.67825860728 cv_03 0.411290927656 cv_04 0.458764876667 potential 3.822081922
time 1564.122 cv_00 17.3706907355 cv_01 1.58633864711 cv_02 1.67340355204 cv_03 0.510247227151 cv_04 0.624206520191 potential 2.352599223
time 1565.124 cv_00 17.2832730863 cv_01 1.62188964347 cv_02 1.68203332206 cv_03 0.489749308632 cv_04 0.52503801948 potential 1.435240143
time 1566.126 cv_00 17.3828578108 cv_01 1.58318956825 cv_02 1.6646300054 cv_03 0.542217833147 cv_04 0.542758582299 potential 2.725159117
time 1567.128 cv_00 17.3484463959 cv_01 1.57642259605 cv_02 1.66971265657 cv_03 0.318399797198 cv_04 0.538892492187 potential 2.660318512
time 1568.13 cv_00 17.4953568271 cv_01 1.58134783698 cv_02 1.67209186354 cv_03 0.358927567148 cv_04 0.552130813485 potential 1.675865419
time 1569.132 cv_00 16.991122554 cv_01 1.53411798429 cv_02 1.66378969507 cv_03 0.413859734932 cv_04 0.486463549921 potential 6.193686593
time 1570.134 cv_00 16.2290790135 cv_01 1.52009184805 cv_02 1.66803910432 cv_03 0.49495448417 cv_04 0.512957013292 potential 5.863771233
time 1571.136 cv_00 16.341273851 cv_01 1.5754843169 cv_02 1.69621690021 cv_03 0.137065654104 cv_04 0.58630492564 potential 11.17914422
time 1572.138 cv_00 16.8034181739 cv_01 1.5845111778 cv_02 1.67603006282 cv_03 0.193490837081 cv_04 0.630288982074 potential 8.488895336
time 1573.14 cv_00 16.7605766883 cv_01 1.60509903758 cv_02 1.67736063439 cv_03 0.198267291148 cv_04 0.525247660525 potential 8.273233834
time 1574.142 cv_00 16.9993527956 cv_01 1.5559847376 cv_02 1.65312551737 cv_03 0.135824372773 cv_04 0.460572651218 potential 4.536443704
time 1575.144 cv_00 16.7326687332 cv_01 1.55567846513 cv_02 1.69876472754 cv_03 0.302384838368 cv_04 0.59251314774 potential 7.981568766
time 1576.146 cv_00 16.105331839 cv_01 1.55096117533 cv_02 1.65802910154 cv_03 0.574538714941 cv_04 0.550665507776 potential 10.18738199
time 1577.148 cv_00 16.7881913998 cv_01 1.56254207217 cv_02 1.60589487054 cv_03 0.617873408393 cv_04 0.670577322536 potential 3.983446857
time 1578.15 cv_00 17.0186133693 cv_01 1.59567055289 cv_02 1.64158476597 cv_03 0.627675572952 cv_04 0.588263251606 potential 5.392361722
time 1579.152 cv_00 16.6883238325 cv_01 1.63502194531 cv_02 1.6408653918 cv_03 0.692208937405 cv_04 0.678731575085 potential 2.519058429
time 1580.154 cv_00 16.5640504778 cv_01 1.61799162541 cv_02 1.6319391253 cv_03 0.721041609775 cv_04 0.668623389106 potential 4.8468426
time 1581.156 cv_00 16.5472028715 cv_01 1.57976256184 cv_02 1.63114048932 cv_03 0.586674351019 cv_04 0.453515756348 potential 11.14169217
time 1582.158 cv_00 16.3884936024 cv_01 1.62748984799 cv_02 1.63173437563 cv_03 0.548520013507 cv_04 0.517084933376 potential 7.596853026
time 1583.16 cv_00 16.5304857717 cv_01 1.62466840156 cv_02 1.6275161105 cv_03 0.562044932439 cv_04 0.593811850182 potential 6.939840589
time 1584.162 cv_00 16.8417061953 cv_01 1.54984777445 cv_02 1.6557094255 cv_03 0.490620632691 cv_04 0.684127942411 potential 8.090453765
time 1585.164 cv_00 16.3302866327 cv_01 1.54441571821 cv_02 1.65104667989 cv_03 0.379952966676 cv_04 0.626199482984 potential 9.770758855
time 1586.166 cv_00 16.2590552575 cv_01 1.5628785056 cv_02 1.61349754323 cv_03 0.486941423126 cv_04 0.624273799466 potential 7.827602196
time 1587.168 cv_00 16.0420378216 cv_01 1.55919460297 cv_02 1.66592549768 cv_03 0.431203828662 cv_04 0.490075406654 potential 11.17283796
time 1588.17 cv_00 16.0916808015 cv_01 1.61410408742 cv_02 1.67625563787 cv_03 0.550608683957 cv_04 0.624622095366 potential 8.579672341
time 1589.172 cv_00 16.7842399251 cv_01 1.59994859254 cv_02 1.6187511892 cv_03 0.893855858088 cv_04 0.729319946162 potential 1.924820245
time 1590.174 cv_00 16.5601691464 cv_01 1.56605199541 cv_02 1.62860353915 cv_03 0.929573021566 cv_04 0.641415813443 potential 5.270653197
time 1591.176 cv_00 16.1571431688 cv_01 1.55923590643 cv_02 1.68980475969 cv_03 0.983481910415 cv_04 0.466855600291 potential 6.722654383
time 1592.178 cv_00 16.5719018362 cv_01 1.50272472857 cv_02 1.69584460797 cv_03 0.774236775293 cv_04 0.545711712278 potential 4.515260539
time 1593.18 cv_00 17.0471123149 cv_01 1.51925940415 cv_02 1.67197551218 cv_03 0.739467458558 cv_04 0.499746768331 potential 3.331452525
time 1594.182 cv_00 16.8272327478 cv_01 1.50442902619 cv_02 1.66729414492 cv_03 0.830888131009 cv_04 0.663629198987 potential 2.448589418
time 1595.184 cv_00 16.4979029369 cv_01 1.54084953618 cv_02 1.64855427088 cv_03 0.818310071492 cv_04 0.373770854602 potential 8.384637033
time 1596.186 cv_00 16.5562298162 cv_01 1.53293404951 cv_02 1.62996962219 cv_03 0.775530471661 cv_04 0.552885266972 potential 6.368381875
time 1597.188 cv_00 16.2323832274 cv_01 1.57808725732 cv_02 1.66074470426 cv_03 0.958179334146 cv_04 0.66648880439 potential 7.077421766
time 1598.19 cv_00 16.2831912508 cv_01 1.55068187637 cv_02 1.64250853567 cv_03 0.723586272429 cv_04 0.447530683167 potential 9.875220255
time 1599.192 cv_00 16.1511712267 cv_01 1.56775205126 cv_02 1.63992781431 cv_03 0.732372617549 cv_04 0.502962340353 potential 10.38465421
time 1600.194 cv_00 16.7106590474 cv_01 1.56186873174 cv_02 1.63765374458 cv_03 0.747609475226 cv_04 0.684118807775 potential 7.880992663
time 1601.196 cv_00 16.6394342143 cv_01 1.57109011531 cv_02 1.60908900972 cv_03 0.770727175425 cv_04 0.513474878414 potential 4.900168452
time 1602.198 cv_00 16.5529005373 cv_01 1.55314441657 cv_02 1.61676211503 cv_03 0.78578718365 cv_04 0.531986664213 potential 6.288557204
time 1603.2 cv_00 16.3031683306 cv_01 1.56166317553 cv_02 1.61012638263 cv_03 0.744100185673 cv_04 0.540730078136 potential 6.131734325
time 1604.202 cv_00 16.2393054817 cv_01 1.55922587224 cv_02 1.62026096058 cv_03 0.728370022909 cv_04 0.487896537568 potential 7.725309616
time 1605.204 cv_00 16.2499493946 cv_01 1.54546440075 cv_02 1.63040022381 cv_03 0.819762627533 cv_04 0.629022648939 potential 7.161643193
time 1606.206 cv_00 16.6150787657 cv_01 1.59640450358 cv_02 1.63140717637 cv_03 0.801701647416 cv_04 0.634653805294 potential 7.021676242
time 1607.208 cv_00 16.5191555416 cv_01 1.61488682874 cv_02 1.65166040113 cv_03 0.775838205231 cv_04 0.544715119066 potential 7.97681989
time 1608.21 cv_00 16.5796777055 cv_01 1.60215799326 cv_02 1.62199213074 cv_03 0.759130623701 cv_04 0.601206838065 potential 6.445124248
time 1609.212 cv_00 17.1691548191 cv_01 1.57278410223 cv_02 1.65334529048 cv_03 0.76398479097 cv_04 0.623392810304 potential 3.964686073
time 1610.214 cv_00 17.197708628 cv_01 1.57574133463 cv_02 1.65583963075 cv_03 0.711374603047 cv_04 0.524680577307 potential 4.252250796
time 1611.216 cv_00 16.1508453906 cv_01 1.58988377947 cv_02 1.64332977446 cv_03 0.753975901949 cv_04 0.547588153274 potential 11.07570516
time 1612.218 cv_00 17.0061661975 cv_01 1.60129466447 cv_02 1.67500924986 cv_03 0.686485674033 cv_04 0.585690023816 potential 5.129493565
time 1613.22 cv_00 16.6183746782 cv_01 1.55198613667 cv_02 1.63251940861 cv_03 0.87999666301 cv_04 0.639714004454 potential 6.314993726
time 1614.222 cv_00 16.5859161785 cv_01 1.54361640433 cv_02 1.62189505589 cv_03 0.779707296618 cv_04 0.541650606676 potential 6.900269034
time 1615.224 cv_00 17.1271922729 cv_01 1.57274772131 cv_02 1.64555327979 cv_03 0.814503792679 cv_04 0.570277076564 potential 4.171796878
time 1616.226 cv_00 16.6170373567 cv_01 1.54309950911 cv_02 1.61101454314 cv_03 0.793309520523 cv_04 0.591396575715 potential 4.583584537
time 1617.228 cv_00 16.5276786308 cv_01 1.56050408463 cv_02 1.62633424462 cv_03 0.848939334514 cv_04 0.506859615054 potential 8.676788273
time 1618.23 cv_00 16.2985675814 cv_01 1.55281648683 cv_02 1.62796945171 cv_03 0.868360923665 cv_04 0.611953983499 potential 7.222386729
time 1619.232 cv_00 16.1933372704 cv_01 1.53729997546 cv_02 1.66864902814 cv_03 0.994936413132 cv_04 0.584652251021 potential 5.19909343
time 1620.234 cv_00 16.9081287055 cv_01 1.54128725326 cv_02 1.66537281213 cv_03 0.932158401667 cv_04 0.667666469874 potential 3.044866096
time 1621.236 cv_00 17.2792342126 cv_01 1.54115096431 cv_02 1.65879222531 cv_03 0.654785266743 cv_04 0.442473388569 potential 2.183054207
time 1622.238 cv_00 16.9988486632 cv_01 1.58150389492 cv_02 1.63379920123 cv_03 0.757318984757 cv_04 0.621884482932 potential 5.279488649
time 1623.24 cv_00 17.0761168575 cv_01 1.5977989467 cv_02 1.68696156199 cv_03 0.703799797379 cv_04 0.711824050107 potential 3.216916778
time 1624.242 cv_00 17.2194219019 cv_01 1.55389291062 cv_02 1.64747423116 cv_03 0.753626212583 cv_04 0.571201099187 potential 3.883851267
time 1625.244 cv_00 16.2685665302 cv_01 1.56860377051 cv_02 1.63253454761 cv_03 0.731583442563 cv_04 0.767111880222 potential 7.095078241
time 1626.246 cv_00 16.2023609101 cv_01 1.56301116692 cv_02 1.68532811057 cv_03 0.716881911897 cv_04 0.575691186771 potential 12.45000879
time 1627.248 cv_00 16.2651187155 cv_01 1.55937977151 cv_02 1.66411545497 cv_03 0.746274526226 cv_04 0.751701180462 potential 9.251053559
time 1628.25 cv_00 16.9089472719 cv_01 1.55067893321 cv_02 1.63843284129 cv_03 0.681794955024 cv_04 0.50272322758 potential 7.702777074
time 1629.252 cv_00 16.53294135 cv_01 1.55308181901 cv_02 1.63039916193 cv_03 0.793355889083 cv_04 0.535187859771 potential 10.54365045
time 1630.254 cv_00 16.2185027997 cv_01 1.56015838139 cv_02 1.6434702605 cv_03 0.666305539596 cv_04 0.528273940899 potential 11.9466423
time 1631.256 cv_00 16.2670826951 cv_01 1.54966831884 cv_02 1.68950716815 cv_03 0.694725830954 cv_04 0.595843551472 potential 11.13427003
time 1632.258 cv_00 16.3272012374 cv_01 1.59328016589 cv_02 1.68938777758 cv_03 0.730018854637 cv_04 0.583006012889 potential 11.43772851
time 1633.26 cv_00 17.4157853516 cv_01 1.57844336828 cv_02 1.63942959159 cv_03 0.801967223945 cv_04 0.554342652626 potential 1.001727851
time 1634.262 cv_00 17.1670195818 cv_01 1.59157130469 cv_02 1.64097761652 cv_03 0.720690286962 cv_04 0.576273788868 potential 3.929961042
time 1635.264 cv_00 16.7254740957 cv_01 1.60670362311 cv_02 1.70255018077 cv_03 0.741444176407 cv_04 0.592377863895 potential 5.503283238
time 1636.266 cv_00 17.3197804898 cv_01 1.58916840021 cv_02 1.69123924674 cv_03 0.732398238419 cv_04 0.634049526527 potential 1.78132547
time 1637.268 cv_00 16.7929075805 cv_01 1.60965340766 cv_02 1.68880821815 cv_03 0.659215065766 cv_04 0.63260741859 potential 5.30718622
time 1638.27 cv_00 17.1929138293 cv_01 1.54949858092 cv_02 1.68327760538 cv_03 0.662680228668 cv_04 0.623275002592 potential 3.876749213
time 1639.272 cv_00 16.8387512304 cv_01 1.5673156046 cv_02 1.71336586971 cv_03 0.674566709337 cv_04 0.652340265495 potential 4.910230494
time 1640.274 cv_00 16.6689741827 cv_01 1.56991309665 cv_02 1.68471019925 cv_03 0.746147690072 cv_04 0.740732753764 potential 8.559731905
time 1641.276 cv_00 17.2621236078 cv_01 1.60725256881 cv_02 1.65299700251 cv_03 0.770715982701 cv_04 0.717600571487 potential 1.63168027
time 1642.278 cv_00 16.7008422438 cv_01 1.57103406706 cv_02 1.70340234828 cv_03 0.935136181298 cv_04 0.593165541304 potential 5.435666408
time 1643.28 cv_00 17.5110856942 cv_01 1.57326506354 cv_02 1.66994694083 cv_03 0.796240114796 cv_04 0.611602472864 potential 1.047784117
time 1644.282 cv_00 17.1415287944 cv_01 1.58704767417 cv_02 1.68834250133 cv_03 0.839755151456 cv_04 0.679830988331 potential 3.003585729
time 1645.284 cv_00 17.2121961142 cv_01 1.58030495667 cv_02 1.67766181453 cv_03 0.688288559499 cv_04 0.68514014201 potential 4.34999844
time 1646.286 cv_00 17.1699124867 cv_01 1.59692459587 cv_02 1.68756939026 cv_03 0.802089439547 cv_04 0.604250578606 potential 3.517428804
time 1647.288 cv_00 17.1278082857 cv_01 1.58882932076 cv_02 1.70982677584 cv_03 0.758625248391 cv_04 0.642599848725 potential 3.231215053
time 1648.29 cv_00 16.3221127295 cv_01 1.54596867186 cv_02 1.67109395119 cv_03 0.719224029883 cv_04 0.739573386745 potential 8.971710469
time 1649.292 cv_00 16.3372130674 cv_01 1.5556450161 cv_02 1.71612858889 cv_03 0.661429769288 cv_04 0.739112118261 potential 5.04091545
time 1650.294 cv_00 16.7448947647 cv_01 1.57408897518 cv_02 1.69769162218 cv_03 0.664291502393 cv_04 0.722104976839 potential 6.477387286
time 1651.296 cv_00 17.2260505633 cv_01 1.55849264025 cv_02 1.67988985413 cv_03 0.795664571802 cv_04 0.754961147919 potential 3.180940671
time 1652.298 cv_00 16.9734939133 cv_01 1.60001175321 cv_02 1.70894021229 cv_03 0.783350139916 cv_04 0.602078688895 potential 4.246246704
time 1653.3 cv_00 16.496522641 cv_01 1.61709198837 cv_02 1.69865147772 cv_03 0.684111914542 cv_04 0.72817179732 potential 3.850958157
time 1654.302 cv_00 16.9337143961 cv_01 1.58303021473 cv_02 1.6779549604 cv_03 0.650254922842 cv_04 0.732355264508 potential 6.364332608
time 1655.304 cv_00 16.7399369061 cv_01 1.56841007185 cv_02 1.68488833678 cv_03 0.685874063099 cv_04 0.70661307091 potential 9.039902568
time 1656.306 cv_00 16.5839638128 cv_01 1.56041151383 cv_02 1.7227324067 cv_03 0.627057060111 cv_04 0.70705572094 potential 3.905430232
time 1657.308 cv_00 16.383301178 cv_01 1.56616750643 cv_02 1.70784579001 cv_03 0.623771161241 cv_04 0.641865811443 potential 7.782531232
time 1658.31 cv_00 17.0180073919 cv_01 1.59233467652 cv_02 1.67686274809 cv_03 0.688157195126 cv_04 0.686338962786 potential 6.643671645
time 1659.312 cv_00 17.4076315871 cv_01 1.57994218083 cv_02 1.68229032303 cv_03 0.748953474594 cv_04 0.718357339048 potential 2.288819454
time 1660.314 cv_00 16.8050889795 cv_01 1.5663551978 cv_02 1.65624350106 cv_03 0.682519838216 cv_04 0.740313855499 potential 8.135950479
time 1661.316 cv_00 17.0886588766 cv_01 1.53369860888 cv_02 1.65928658234 cv_03 0.741327732654 cv_04 0.453020699158 potential 5.127752698
time 1662.318 cv_00 16.8986660371 cv_01 1.57599029561 cv_02 1.64735406081 cv_03 0.776239373736 cv_04 0.591927370879 potential 9.896522575
time 1663.32 cv_00 16.976540839 cv_01 1.61509947248 cv_02 1.67178192715 cv_03 0.725154400581 cv_04 0.57696229835 potential 4.935381655
time 1664.322 cv_00 16.7928514498 cv_01 1.60346538527 cv_02 1.70981095512 cv_03 0.821727937787 cv_04 0.51376870332 potential 5.413235605
time 1665.324 cv_00 16.2413375711 cv_01 1.58352067737 cv_02 1.71618916856 cv_03 0.572682377258 cv_04 0.610902657122 potential 6.079376266
time 1666.326 cv_00 16.911266316 cv_01 1.5502812296 cv_02 1.71422991318 cv_03 0.655703880278 cv_04 0.576806234778 potential 4.680061697
time 1667.328 cv_00 16.3464662991 cv_01 1.60607590541 cv_02 1.69806055149 cv_03 0.643397640556 cv_04 0.511663534648 potential 7.781230675
time 1668.33 cv_00 16.6039811478 cv_01 1.53899381053 cv_02 1.70116576697 cv_03 0.628706337309 cv_04 0.391796118722 potential 6.085699409
time 1669.332 cv_00 16.989182118 cv_01 1.52773015171 cv_02 1.69407172179 cv_03 0.601889453134 cv_04 0.490693438576 potential 3.725714625
time 1670.334 cv_00 17.282389269 cv_01 1.57893110325 cv_02 1.69272086572 cv_03 0.626578863148 cv_04 0.4751863358 potential 3.0413883
time 1671.336 cv_00 17.0613790161 cv_01 1.59844190678 cv_02 1.6552987651 cv_03 0.648279952658 cv_04 0.470287675158 potential 6.027181431
time 1672.338 cv_00 16.1619521006 cv_01 1.57805975533 cv_02 1.61528988244 cv_03 0.74509529589 cv_04 0.475764553752 potential 7.792663624
time 1673.34 cv_00 16.6400252388 cv_01 1.5214625838 cv_02 1.64487948487 cv_03 0.769630170241 cv_04 0.595914358836 potential 6.922746794
time 1674.342 cv_00 17.2116963953 cv_01 1.54328303658 cv_02 1.66515404073 cv_03 0.796145450351 cv_04 0.574668362237 potential 4.555001776
time 1675.344 cv_00 17.1659157787 cv_01 1.56458052915 cv_02 1.69732117373 cv_03 0.733447616314 cv_04 0.573320117181 potential 5.791527225
time 1676.346 cv_00 16.9409160774 cv_01 1.53129349775 cv_02 1.68220653317 cv_03 0.669715212608 cv_04 0.701398379943 potential 4.932373838
time 1677.348 cv_00 17.3197921062 cv_01 1.5746899192 cv_02 1.6371315659 cv_03 0.7227653887 cv_04 0.566156828923 potential 3.261516239
time 1678.35 cv_00 17.1673222289 cv_01 1.54449556147 cv_02 1.64394054924 cv_03 0.661890874037 cv_04 0.644688963095 potential 4.340836534
time 1679.352 cv_00 17.1917866773 cv_01 1.55295116268 cv_02 1.6896943421 cv_03 0.713610388516 cv_04 0.675577805533 potential 5.149580493
time 1680.354 cv_00 17.506725562 cv_01 1.56607337913 cv_02 1.7000134702 cv_03 0.686745614998 cv_04 0.551188785579 potential 1.280929937
time 1681.356 cv_00 16.7540722455 cv_01 1.565646198 cv_02 1.72268899735 cv_03 0.81345252497 cv_04 0.62154721206 potential 6.131425106
time 1682.358 cv_00 16.8086069808 cv_01 1.59937195503 cv_02 1.70280614863 cv_03 0.670582923943 cv_04 0.546054048416 potential 6.535392406
time 1683.36 cv_00 16.9289979488 cv_01 1.60570053735 cv_02 1.67129964703 cv_03 0.792313618349 cv_04 0.469015276689 potential 6.344871521
time 1684.362 cv_00 16.8909267929 cv_01 1.58466517358 cv_02 1.671641419 cv_03 0.6544357513 cv_04 0.406515372315 potential 8.482543002
time 1685.364 cv_00 16.9616512502 cv_01 1.61709783437 cv_02 1.66024925726 cv_03 0.683094856015 cv_04 0.558988880967 potential 5.33843578
time 1686.366 cv_00 16.7565473196 cv_01 1.60023371368 cv_02 1.70674899952 cv_03 0.642825431965 cv_04 0.576439391963 potential 5.921015595
time 1687.368 cv_00 16.3444540612 cv_01 1.5872551991 cv_02 1.69727506006 cv_03 0.671241875669 cv_04 0.633874487129 potential 9.80876367
time 1688.37 cv_00 16.609773019 cv_01 1.60156297776 cv_02 1.7126206891 cv_03 0.599462864071 cv_04 0.66802941143 potential 4.438530133
time 1689.372 cv_00 16.4199917756 cv_01 1.5775662278 cv_02 1.72666907104 cv_03 0.539382668779 cv_04 0.617406953576 potential 4.466019035
time 1690.374 cv_00 16.4202042789 cv_01 1.60399393869 cv_02 1.71288815401 cv_03 0.676958598543 cv_04 0.641531383286 potential 5.667020203
time 1691.376 cv_00 16.2796157145 cv_01 1.60547262932 cv_02 1.72086372707 cv_03 0.561583702502 cv_04 0.662516277204 potential 4.514885686
time 1692.378 cv_00 16.8717289352 cv_01 1.59830535991 cv_02 1.6623440739 cv_03 0.644036120817 cv_04 0.806426175641 potential 5.069951341
time 1693.38 cv_00 16.6453913289 cv_01 1.56497897286 cv_02 1.72768157003 cv_03 0.613034538101 cv_04 0.650620681415 potential 4.224762016
time 1694.382 cv_00 17.0091916267 cv_01 1.56682644756 cv_02 1.70492696163 cv_03 0.663803932299 cv_04 0.67680096387 potential 5.853548526
time 1695.384 cv_00 16.6010161723 cv_01 1.6399321613 cv_02 1.69530773518 cv_03 0.599482928121 cv_04 0.687393419928 potential 2.452242844
time 1696.386 cv_00 16.516862799 cv_01 1.61756529439 cv_02 1.69012100608 cv_03 0.646057422284 cv_04 0.734824753997 potential 5.429716897
time 1697.388 cv_00 16.395199761 cv_01 1.56010748725 cv_02 1.68939371865 cv_03 0.625634222229 cv_04 0.672491100442 potential 10.45528544
time 1698.39 cv_00 16.5162411428 cv_01 1.60377974696 cv_02 1.68848998513 cv_03 0.707088934532 cv_04 0.721352795381 potential 7.712656096
time 1699.392 cv_00 16.4068005037 cv_01 1.57971011914 cv_02 1.71048847144 cv_03 0.580300427295 cv_04 0.690400773133 potential 7.174259225
time 1700.394 cv_00 16.4299960878 cv_01 1.58825169057 cv_02 1.71830318586 cv_03 0.602421510426 cv_04 0.794057600528 potential 4.379719631
time 1701.396 cv_00 16.2034953221 cv_01 1.59739430936 cv_02 1.70555824641 cv_03 0.632132918081 cv_04 0.830063447336 potential 5.080729538
time 1702.398 cv_00 16.2529623522 cv_01 1.61764247602 cv_02 1.71185463844 cv_03 0.663543884275 cv_04 0.708319556773 potential 4.919338135
time 1703.4 cv_00 16.4174101098 cv_01 1.57428341918 cv_02 1.69502242203 cv_03 0.500391210981 cv_04 0.728153877562 potential 8.135693784
time 1704.402 cv_00 16.2311769591 cv_01 1.59732783877 cv_02 1.69448324418 cv_03 0.61681484735 cv_04 0.71636442206 potential 8.401328688
time 1705.404 cv_00 16.9935242919 cv_01 1.60336157181 cv_02 1.70092401152 cv_03 0.652524869081 cv_04 0.577459963022 potential 5.306945803
time 1706.406 cv_00 17.2534986963 cv_01 1.59900853364 cv_02 1.68891917633 cv_03 0.721580753876 cv_04 0.643837619588 potential 4.23159707
time 1707.408 cv_00 17.0043706888 cv_01 1.55600606432 cv_02 1.68039704043 cv_03 0.624923145406 cv_04 0.691627729081 potential 7.08793846
time 1708.41 cv_00 17.3098171914 cv_01 1.58962738222 cv_02 1.69096338426 cv_03 0.645792009808 cv_04 0.681379257156 potential 3.573181096
time 1709.412 cv_00 17.3460469653 cv_01 1.56961411019 cv_02 1.63925028412 cv_03 0.661756471086 cv_04 0.624218396323 potential 3.347651516
time 1710.414 cv_00 16.8397689527 cv_01 1.59814241699 cv_02 1.66119856197 cv_03 0.699707109678 cv_04 0.504207033201 potential 10.07961375
time 1711.416 cv_00 16.7600230879 cv_01 1.60611232283 cv_02 1.65567455682 cv_03 0.818480657174 cv_04 0.498257368815 potential 7.788312204
time 1712.418 cv_00 16.7794951864 cv_01 1.60636926434 cv_02 1.65087047748 cv_03 0.705753687702 cv_04 0.498817426341 potential 8.601282942
time 1713.42 cv_00 16.9237224373 cv_01 1.59389954803 cv_02 1.6486391337 cv_03 0.804439436271 cv_04 0.565966876587 potential 7.980705352
time 1714.422 cv_00 17.40904865 cv_01 1.58953328257 cv_02 1.66349770176 cv_03 0.65616056155 cv_04 0.556657828813 potential 3.353808686
time 1715.424 cv_00 17.4281651926 cv_01 1.5815325553 cv_02 1.66449020048 cv_03 0.745905209712 cv_04 0.480033665251 potential 3.154135193
time 1716.426 cv_00 17.0347642689 cv_01 1.55470966072 cv_02 1.71821142281 cv_03 0.710787962261 cv_04 0.503730877337 potential 4.717027781
time 1717.428 cv_00 17.1800858549 cv_01 1.56864055148 cv_02 1.68994583841 cv_03 0.855600932906 cv_04 0.640965026287 potential 4.437081737
time 1718.43 cv_00 17.1670318744 cv_01 1.52492814449 cv_02 1.66469143919 cv_03 0.778002736165 cv_04 0.559128807402 potential 3.949282138
time 1719.432 cv_00 16.7245004512 cv_01 1.56315753792 cv_02 1.69849162024 cv_03 0.672488462779 cv_04 0.552024892181 potential 11.29032018
time 1720.434 cv_00 16.9668818726 cv_01 1.56844844202 cv_02 1.72286623222 cv_03 0.749449043238 cv_04 0.487937612087 potential 5.237556277
time 1721.436 cv_00 16.8652204297 cv_01 1.56582669412 cv_02 1.73368925152 cv_03 0.62394040205 cv_04 0.656833653721 potential 2.975980112
time 1722.438 cv_00 16.5985293463 cv_01 1.59949690795 cv_02 1.72677088608 cv_03 0.684728287835 cv_04 0.595631038168 potential 4.797776945
time 1723.44 cv_00 16.3731967746 cv_01 1.58839393736 cv_02 1.71521940229 cv_03 0.614832128465 cv_04 0.727745887564 potential 6.791578726
time 1724.442 cv_00 16.4630409883 cv_01 1.60724589254 cv_02 1.70116009337 cv_03 0.652951281426 cv_04 0.703754826294 potential 7.485463817
time 1725.444 cv_00 17.0846878939 cv_01 1.56768159709 cv_02 1.69121839417 cv_03 0.62221145406 cv_04 0.619178156373 potential 7.370057415
time 1726.446 cv_00 16.6811951488 cv_01 1.61329023858 cv_02 1.66021865414 cv_03 0.675041279736 cv_04 0.522951152895 potential 8.940142985
time 1727.448 cv_00 16.9853408822 cv_01 1.62141126054 cv_02 1.67465736342 cv_03 0.687383623173 cv_04 0.710634038557 potential 4.353092745
time 1728.45 cv_00 16.464082127 cv_01 1.59750865127 cv_02 1.698109406 cv_03 0.735279113479 cv_04 0.580742225548 potential 11.28054106
time 1729.452 cv_00 16.2122028498 cv_01 1.5697187883 cv_02 1.7204351331 cv_03 0.612320992719 cv_04 0.688441965726 potential 6.714419452
time 1730.454 cv_00 16.3676881364 cv_01 1.57973816535 cv_02 1.66429993288 cv_03 0.598422109827 cv_04 0.704881823808 potential 12.14433114
time 1731.456 cv_00 17.0500101848 cv_01 1.55919015614 cv_02 1.70884032163 cv_03 0.635020068825 cv_04 0.644861351582 potential 5.579960638
time 1732.458 cv_00 16.9906700427 cv_01 1.54443574408 cv_02 1.69832333293 cv_03 0.631602490503 cv_04 0.580140797769 potential 6.860070675
time 1733.46 cv_00 16.5264956193 cv_01 1.5834752595 cv_02 1.73382501318 cv_03 0.692959079557 cv_04 0.538648672125 potential 5.271760227
time 1734.462 cv_00 16.9402705768 cv_01 1.63319793495 cv_02 1.65077052993 cv_03 0.696462579947 cv_04 0.551626707297 potential 3.412844119
time 1735.464 cv_00 16.7738303536 cv_01 1.63344270227 cv_02 1.70262891839 cv_03 0.74793599963 cv_04 0.661653465609 potential 2.930276979
time 1736.466 cv_00 17.2217369219 cv_01 1.57265610813 cv_02 1.63279915284 cv_03 0.772338895622 cv_04 0.621965243986 potential 4.399221259
time 1737.468 cv_00 17.1745554257 cv_01 1.59463106992 cv_02 1.63284545533 cv_03 0.789096978629 cv_04 0.588802461239 potential 3.905544263
time 1738.47 cv_00 16.617923314 cv_01 1.56319159267 cv_02 1.61227155998 cv_03 0.651188122846 cv_04 0.483284161223 potential 6.999697136
time 1739.472 cv_00 16.7088615356 cv_01 1.56733137625 cv_02 1.62045104736 cv_03 0.758803201884 cv_04 0.528249801893 potential 8.421105569
time 1740.474 cv_00 16.8049193635 cv_01 1.58542634306 cv_02 1.62752903511 cv_03 0.687710373942 cv_04 0.65205512671 potential 7.962789564
time 1741.476 cv_00 16.8101687952 cv_01 1.61554054627 cv_02 1.6483063303 cv_03 0.756213769736 cv_04 0.509604293529 potential 6.701859771
time 1742.478 cv_00 16.901354114 cv_01 1.59032756773 cv_02 1.63651872926 cv_03 0.73523828526 cv_04 0.582684163764 potential 8.915034469
time 1743.48 cv_00 16.7392705085 cv_01 1.59474037265 cv_02 1.6724268322 cv_03 0.656252893064 cv_04 0.83492884325 potential 5.919056634
time 1744.482 cv_00 16.4685221456 cv_01 1.5566254314 cv_02 1.67556052901 cv_03 0.682120976294 cv_04 0.92704961783 potential 3.865861393
time 1745.484 cv_00 16.6574821044 cv_01 1.58245462959 cv_02 1.66504723166 cv_03 0.658490420924 cv_04 0.90121495168 potential 4.642707039
time 1746.486 cv_00 16.5464700578 cv_01 1.56911919949 cv_02 1.63558895966 cv_03 0.757657306714 cv_04 0.845993509588 potential 5.182343413
time 1747.488 cv_00 16.5882182393 cv_01 1.58788829991 cv_02 1.65341922777 cv_03 0.727556613962 cv_04 0.863405505235 potential 5.68374781
time 1748.49 cv_00 16.4015926927 cv_01 1.5859567163 cv_02 1.64396315221 cv_03 0.727815065763 cv_04 0.872206929599 potential 5.485503805
time 1749.492 cv_00 16.530331825 cv_01 1.56610524558 cv_02 1.64527249131 cv_03 0.662122985627 cv_04 0.967722623269 potential 3.250761622
time 1750.494 cv_00 16.197539467 cv_01 1.58591161766 cv_02 1.66308608387 cv_03 0.746105467224 cv_04 0.891009268749 potential 5.807579134
time 1751.496 cv_00 16.7947139914 cv_01 1.58327101746 cv_02 1.6765164693 cv_03 0.590944543825 cv_04 0.900310103692 potential 3.978368174
time 1752.498 cv_00 16.7189148943 cv_01 1.59402854598 cv_02 1.64836006178 cv_03 0.597046134172 cv_04 0.905662080544 potential 4.147978123
time 1753.5 cv_00 16.4328995747 cv_01 1.56803638495 cv_02 1.65827335199 cv_03 0.660109072481 cv_04 0.848348527691 potential 7.469924351
time 1754.502 cv_00 16.407271059 cv_01 1.55457689043 cv_02 1.67203054564 cv_03 0.833151815394 cv_04 0.949928877319 potential 3.371261887
time 1755.504 cv_00 16.381306826 cv_01 1.56698222296 cv_02 1.67435678967 cv_03 0.832059110104 cv_04 0.861686335453 potential 6.209976776
time 1756.506 cv_00 16.5070085017 cv_01 1.57710571814 cv_02 1.64950704213 cv_03 0.710569937969 cv_04 0.88607841005 potential 6.351395896
time 1757.508 cv_00 16.2151493254 cv_01 1.56809826606 cv_02 1.63431410881 cv_03 0.754067801295 cv_04 0.819995721227 potential 6.887863785
time 1758.51 cv_00 16.7781617286 cv_01 1.54383800256 cv_02 1.65654396713 cv_03 0.797535109875 cv_04 0.878770463829 potential 3.617004902
time 1759.512 cv_00 16.4022774683 cv_01 1.56864700737 cv_02 1.67232075178 cv_03 0.685361209416 cv_04 0.907398518154 potential 6.263888946
time 1760.514 cv_00 16.6734984926 cv_01 1.53020275109 cv_02 1.64463376764 cv_03 0.735868002695 cv_04 0.70123200461 potential 7.090496633
time 1761.516 cv_00 16.2461555136 cv_01 1.57275535401 cv_02 1.63783353525 cv_03 0.725473353499 cv_04 0.864401193212 potential 6.640515445
time 1762.518 cv_00 16.4974827255 cv_01 1.59617247265 cv_02 1.62503400752 cv_03 0.81578986936 cv_04 0.899200281771 potential 3.091075599
time 1763.52 cv_00 16.3075123175 cv_01 1.5770267777 cv_02 1.63674069947 cv_03 0.6949425947 cv_04 0.841655452318 potential 7.568037931
time 1764.522 cv_00 16.738756965 cv_01 1.58094069713 cv_02 1.6238364639 cv_03 0.678963409357 cv_04 0.923786058685 potential 3.094826139
time 1765.524 cv_00 16.6541319035 cv_01 1.56948992109 cv_02 1.65858894673 cv_03 0.776737879068 cv_04 0.831344054865 potential 7.895977398
time 1766.526 cv_00 16.5850624613 cv_01 1.58805437782 cv_02 1.62778167844 cv_03 0.761363747977 cv_04 0.842737556633 potential 5.630074698
time 1767.528 cv_00 16.4118692397 cv_01 1.56627202703 cv_02 1.65609364162 cv_03 0.742330040634 cv_04 0.940454100696 potential 5.947884446
time 1768.53 cv_00 16.5148994935 cv_01 1.56703702061 cv_02 1.64692872065 cv_03 0.743148455709 cv_04 0.961818414106 potential 5.187887452
time 1769.532 cv_00 16.3197597018 cv_01 1.58451207815 cv_02 1.6663908403 cv_03 0.761159223979 cv_04 0.98442252602 potential 4.842834166
time 1770.534 cv_00 16.7508846169 cv_01 1.5589828023 cv_02 1.65038511407 cv_03 0.814371025596 cv_04 0.865370080829 potential 5.219873442
time 1771.536 cv_00 16.2525794793 cv_01 1.59919329235 cv_02 1.6798840632 cv_03 0.834458901783 cv_04 0.878898704549 potential 5.201973061
time 1772.538 cv_00 16.5510781959 cv_01 1.58984279769 cv_02 1.67335343994 cv_03 0.690307929326 cv_04 0.907608370762 potential 6.406162238
time 1773.54 cv_00 16.5727307105 cv_01 1.58700714745 cv_02 1.64041637581 cv_03 0.764312061501 cv_04 1.01484892846 potential 3.690788346
time 1774.542 cv_00 16.4598622824 cv_01 1.58041093152 cv_02 1.64135971714 cv_03 0.86125917219 cv_04 0.918996123295 potential 4.584161317
time 1775.544 cv_00 16.4125913955 cv_01 1.58695882688 cv_02 1.66582362703 cv_03 0.831232934204 cv_04 0.879259690863 potential 6.689289113
time 1776.546 cv_00 16.1987963438 cv_01 1.60530813368 cv_02 1.66727411657 cv_03 0.836893327562 cv_04 0.811335138527 potential 6.668517454
time 1777.548 cv_00 16.364563381 cv_01 1.56182040449 cv_02 1.71130338004 cv_03 0.816541255801 cv_04 0.907778604711 potential 3.861192583
time 1778.55 cv_00 16.6002481573 cv_01 1.54689939821 cv_02 1.64446682313 cv_03 0.839154873569 cv_04 0.834115406765 potential 5.740434019
time 1779.552 cv_00 16.0573089038 cv_01 1.54476755597 cv_02 1.6673151405 cv_03 0.855827704877 cv_04 0.704100990948 potential 9.207783044
time 1780.554 cv_00 16.3328433403 cv_01 1.5820796084 cv_02 1.63401566227 cv_03 0.821657355504 cv_04 0.820266641457 potential 7.492246071
time 1781.556 cv_00 16.5524894275 cv_01 1.57732532082 cv_02 1.67356296802 cv_03 0.931210495457 cv_04 0.852911207527 potential 4.349725343
time 1782.558 cv_00 16.3225023965 cv_01 1.54027783557 cv_02 1.66992448522 cv_03 0.846745689215 cv_04 0.883691720781 potential 5.335682494
time 1783.56 cv_00 16.3221777618 cv_01 1.56131688698 cv_02 1.63069638713 cv_03 0.69157539469 cv_04 0.91435310156 potential 5.723087837
time 1784.562 cv_00 16.5933664206 cv_01 1.56151481173 cv_02 1.65130236844 cv_03 0.687432136077 cv_04 1.04398326884 potential 3.764970634
time 1785.564 cv_00 16.9799823875 cv_01 1.57438314325 cv_02 1.64326867104 cv_03 0.784911736797 cv_04 0.876538875558 potential 3.724419232
time 1786.566 cv_00 16.1988670653 cv_01 1.58019832298 cv_02 1.67176742823 cv_03 0.762876848961 cv_04 0.93467610472 potential 6.849603797
time 1787.568 cv_00 16.2922659005 cv_01 1.58705079025 cv_02 1.63028316504 cv_03 0.799057593509 cv_04 0.890997217135 potential 6.182551393
time 1788.57 cv_00 16.2245580469 cv_01 1.61164878714 cv_02 1.64211441795 cv_03 0.674879044844 cv_04 0.947144616988 potential 4.477015665
time 1789.572 cv_00 16.7973672794 cv_01 1.58116820631 cv_02 1.643792137 cv_03 0.842899862584 cv_04 0.879979510616 potential 4.462493407
time 1790.574 cv_00 16.4851202423 cv_01 1.61105209833 cv_02 1.640019603 cv_03 0.81622245136 cv_04 0.870616088997 potential 4.69949773
time 1791.576 cv_00 16.1077611074 cv_01 1.57967443097 cv_02 1.68087528127 cv_03 0.775744585175 cv_04 0.778422675832 potential 9.964693152
time 1792.578 cv_00 16.7883002978 cv_01 1.58788317512 cv_02 1.67049209976 cv_03 0.878137458051 cv_04 0.771530986886 potential 6.160731696
time 1793.58 cv_00 16.7864000311 cv_01 1.55877279913 cv_02 1.6410000431 cv_03 0.81883127977 cv_04 0.833880165386 potential 6.028733581
time 1794.582 cv_00 16.2264673892 cv_01 1.53900662135 cv_02 1.64743403152 cv_03 0.810297947596 cv_04 0.769943524949 potential 7.761728497
time 1795.584 cv_00 16.6018688798 cv_01 1.53663009551 cv_02 1.66552653658 cv_03 0.803307968153 cv_04 0.787099903052 potential 7.763626633
time 1796.586 cv_00 16.5010080335 cv_01 1.53908639689 cv_02 1.64942001522 cv_03 0.772085149116 cv_04 0.786426872889 potential 8.636330464
time 1797.588 cv_00 16.9553261204 cv_01 1.57603444413 cv_02 1.64989337857 cv_03 0.800378073544 cv_04 0.708291330699 potential 8.867273838
time 1798.59 cv_00 16.5114499649 cv_01 1.60581224396 cv_02 1.66466037912 cv_03 0.765337635435 cv_04 0.819916952206 potential 7.804667393
time 1799.592 cv_00 16.3063509309 cv_01 1.60897743223 cv_02 1.66739851165 cv_03 0.805344596146 cv_04 0.86633617569 potential 6.377856761
time 1800.594 cv_00 16.340630927 cv_01 1.58354335911 cv_02 1.6451964547 cv_03 0.841058172443 cv_04 0.788334268604 potential 9.80679058
time 1801.596 cv_00 16.3216488473 cv_01 1.561465548 cv_02 1.68267727364 cv_03 0.895190415731 cv_04 0.88486370641 potential 5.710458036
time 1802.598 cv_00 16.401813242 cv_01 1.55477410127 cv_02 1.6365951438 cv_03 0.679180417213 cv_04 0.88449609186 potential 6.918108011
time 1803.6 cv_00 16.3025786279 cv_01 1.57268521947 cv_02 1.67578438051 cv_03 0.885214742658 cv_04 0.827956568916 potential 8.172837408
time 1804.602 cv_00 16.2557896623 cv_01 1.58960771059 cv_02 1.66559281349 cv_03 0.957831898573 cv_04 0.782761904828 potential 6.383694838
time 1805.604 cv_00 16.7452342554 cv_01 1.57961234532 cv_02 1.70341831986 cv_03 0.985655488325 cv_04 0.715727600196 potential 2.824067012
time 1806.606 cv_00 16.214251805 cv_01 1.56410258966 cv_02 1.68916468198 cv_03 0.914278946862 cv_04 0.768017905285 potential 7.989852198
time 1807.608 cv_00 16.5988912229 cv_01 1.56558776145 cv_02 1.68716531596 cv_03 0.88958824728 cv_04 0.834488593345 potential 5.904725686
time 1808.61 cv_00 16.1910315685 cv_01 1.53628972723 cv_02 1.69517841643 cv_03 0.830803156889 cv_04 0.796731918961 potential 7.221135414
time 1809.612 cv_00 16.4225378439 cv_01 1.52258540597 cv_02 1.68037426711 cv_03 0.874219247051 cv_04 0.782131259856 potential 5.303166237
time 1810.614 cv_00 16.6785057323 cv_01 1.5908142198 cv_02 1.68279853447 cv_03 0.84244424081 cv_04 0.806635308454 potential 7.135693731
time 1811.616 cv_00 16.4827616353 cv_01 1.55805013881 cv_02 1.69516329957 cv_03 0.836350565808 cv_04 0.895014403017 potential 5.906120732
time 1812.618 cv_00 16.704031324 cv_01 1.54603170014 cv_02 1.65854996687 cv_03 0.671170514676 cv_04 0.878806822396 potential 5.715346196
time 1813.62 cv_00 16.6003059723 cv_01 1.60008613829 cv_02 1.68914533177 cv_03 0.787445108388 cv_04 0.938905069634 potential 4.225309939
time 1814.622 cv_00 16.6183771189 cv_01 1.58351731546 cv_02 1.69466213971 cv_03 0.668781133735 cv_04 0.818830058285 potential 8.075363923
time 1815.624 cv_00 16.4158493589 cv_01 1.57496766416 cv_02 1.66652760775 cv_03 0.633148295806 cv_04 0.882160693669 potential 8.4970528
time 1816.626 cv_00 16.359980019 cv_01 1.62080089534 cv_02 1.66552841247 cv_03 0.721554800466 cv_04 0.747645666575 potential 7.46433912
time 1817.628 cv_00 16.3256779937 cv_01 1.56122954912 cv_02 1.68836848564 cv_03 0.543022429602 cv_04 0.825555335799 potential 6.810528854
time 1818.63 cv_00 16.9390260652 cv_01 1.55742997387 cv_02 1.68488198586 cv_03 0.690624034984 cv_04 0.872981568499 potential 4.851834132
time 1819.632 cv_00 16.6857086873 cv_01 1.5883112507 cv_02 1.6908369155 cv_03 0.615172502641 cv_04 0.787207199198 potential 8.092364011
time 1820.634 cv_00 16.4742631292 cv_01 1.5673080715 cv_02 1.69946094012 cv_03 0.5646381185 cv_04 0.97273414967 potential 3.328902247
time 1821.636 cv_00 16.6130936157 cv_01 1.58139588306 cv_02 1.68788735971 cv_03 0.564823784361 cv_04 1.05226098908 potential 2.38624678
time 1822.638 cv_00 16.746405844 cv_01 1.55941723598 cv_02 1.69328595003 cv_03 0.603481442161 cv_04 0.93962965402 potential 3.595754041
time 1823.64 cv_00 16.6759234307 cv_01 1.56309110067 cv_02 1.69331180122 cv_03 0.649031805002 cv_04 0.942710569838 potential 4.896286519
time 1824.642 cv_00 16.9307943312 cv_01 1.5638654458 cv_02 1.69497644524 cv_03 0.620087878094 cv_04 0.963989651367 potential 2.756719789
time 1825.644 cv_00 16.7647852098 cv_01 1.59458985741 cv_02 1.71034653072 cv_03 0.683598888893 cv_04 0.918182656952 potential 3.562325205
time 1826.646 cv_00 17.0590911034 cv_01 1.57489936348 cv_02 1.66374419456 cv_03 0.671705555712 cv_04 0.944434090749 potential 3.320252058
time 1827.648 cv_00 17.315235645 cv_01 1.58305264212 cv_02 1.70048480808 cv_03 0.644961235054 cv_04 0.783340894345 potential 2.81361706
time 1828.65 cv_00 17.1603427925 cv_01 1.56733415834 cv_02 1.64719458136 cv_03 0.610742647411 cv_04 0.862567868339 potential 3.232830233
time 1829.652 cv_00 16.9931345108 cv_01 1.60221758815 cv_02 1.68689344382 cv_03 0.694707689854 cv_04 0.950418810075 potential 2.926709618
time 1830.654 cv_00 16.7622714152 cv_01 1.55063721725 cv_02 1.66804642477 cv_03 0.599461699885 cv_04 1.06716725103 potential 2.243192222
time 1831.656 cv_00 17.3084933214 cv_01 1.55482589023 cv_02 1.67729810821 cv_03 0.68799271971 cv_04 0.939788899265 potential 1.828311926
time 1832.658 cv_00 16.6431437841 cv_01 1.55142468005 cv_02 1.71167323281 cv_03 0.658286792902 cv_04 0.905977525026 potential 4.04414227
time 1833.66 cv_00 17.3635403067 cv_01 1.57712141692 cv_02 1.67655055941 cv_03 0.670617945297 cv_04 0.971768109755 potential 1.668898063
time 1834.662 cv_00 16.9901284035 cv_01 1.56932919566 cv_02 1.67167311489 cv_03 0.636417466735 cv_04 0.961350831982 potential 4.062925081
time 1835.664 cv_00 17.4909965393 cv_01 1.57279843641 cv_02 1.66253121886 cv_03 0.615123693143 cv_04 0.831424501175 potential 1.76707541
time 1836.666 cv_00 16.8324236006 cv_01 1.57108491907 cv_02 1.70180674678 cv_03 0.695065129568 cv_04 0.911538975062 potential 5.296566143
time 1837.668 cv_00 17.2963257834 cv_01 1.55557796771 cv_02 1.67576084897 cv_03 0.650084082013 cv_04 0.840286580211 potential 3.743983126
time 1838.67 cv_00 17.0398964834 cv_01 1.58689969629 cv_02 1.68577132562 cv_03 0.669011123961 cv_04 0.878309694204 potential 5.615610668
time 1839.672 cv_00 17.0486725869 cv_01 1.56910857502 cv_02 1.65421114512 cv_03 0.656739756344 cv_04 0.979583937544 potential 3.49161181
time 1840.674 cv_00 17.0004107592 cv_01 1.56016938213 cv_02 1.70793347345 cv_03 0.689088862427 cv_04 0.921566083091 potential 3.589289452
time 1841.676 cv_00 16.8503086546 cv_01 1.59743629695 cv_02 1.65276341593 cv_03 0.690619907853 cv_04 0.915621763378 potential 5.380519622
time 1842.678 cv_00 16.7622166891 cv_01 1.55447757682 cv_02 1.7103504744 cv_03 0.610673288724 cv_04 0.918681399102 potential 3.94058465
time 1843.68 cv_00 16.6422561496 cv_01 1.58955242586 cv_02 1.71373130001 cv_03 0.633327998238 cv_04 0.899699848845 potential 4.813699915
time 1844.682 cv_00 16.6820138959 cv_01 1.54865307613 cv_02 1.66042482815 cv_03 0.630850659886 cv_04 0.892830692142 potential 6.299594138
time 1845.684 cv_00 17.0920951101 cv_01 1.53720706694 cv_02 1.68368387873 cv_03 0.652677323012 cv_04 0.899859079665 potential 3.210736369
time 1846.686 cv_00 17.1780257525 cv_01 1.54029686276 cv_02 1.64979453079 cv_03 0.690742219466 cv_04 0.84633375486 potential 3.406364567
time 1847.688 cv_00 17.236673746 cv_01 1.56323420504 cv_02 1.67240515186 cv_03 0.664552831776 cv_04 0.929748617555 potential 4.188336887
time 1848.69 cv_00 16.9727307861 cv_01 1.57256070349 cv_02 1.67516931892 cv_03 0.60464782493 cv_04 0.914837481731 potential 5.831408139
time 1849.692 cv_00 16.9540823138 cv_01 1.60259773271 cv_02 1.67090255369 cv_03 0.73950723345 cv_04 0.958203635369 potential 3.871604815
time 1850.694 cv_00 17.3546914529 cv_01 1.55270647728 cv_02 1.67294139999 cv_03 0.688894879126 cv_04 0.937913173116 potential 2.927221214
time 1851.696 cv_00 16.3891862989 cv_01 1.53905482015 cv_02 1.68476414521 cv_03 0.633231717797 cv_04 0.887581369521 potential 5.396978337
time 1852.698 cv_00 16.90725164 cv_01 1.58941321646 cv_02 1.66660783786 cv_03 0.542024042206 cv_04 0.972426336614 potential 3.384629936
time 1853.7 cv_00 16.9571654278 cv_01 1.54962272011 cv_02 1.71177299237 cv_03 0.606437467156 cv_04 0.98154564332 potential 2.545256601
time 1854.702 cv_00 16.5527916771 cv_01 1.58446352098 cv_02 1.68441116224 cv_03 0.605706817445 cv_04 0.806107290517 potential 10.09822926
time 1855.704 cv_00 17.010622052 cv_01 1.56353639417 cv_02 1.70021548415 cv_03 0.611018154494 cv_04 0.863022251354 potential 5.654532276
time 1856.706 cv_00 16.5328108385 cv_01 1.5743595409 cv_02 1.70922003364 cv_03 0.656299320505 cv_04 0.850111435385 potential 7.484836046
time 1857.708 cv_00 16.6846897899 cv_01 1.59625256795 cv_02 1.70359480242 cv_03 0.686121811132 cv_04 0.876309666929 potential 6.566754373
time 1858.71 cv_00 17.0692950752 cv_01 1.58731205697 cv_02 1.69734156931 cv_03 0.609939046875 cv_04 0.936851778866 potential 4.033340748
time 1859.712 cv_00 17.0710485443 cv_01 1.60361637092 cv_02 1.67410693018 cv_03 0.670597902694 cv_04 0.820719476024 potential 6.28150795
time 1860.714 cv_00 16.6722797471 cv_01 1.60421506433 cv_02 1.68045459877 cv_03 0.635967476726 cv_04 0.848306836938 potential 7.941378646
time 1861.716 cv_00 17.4815659135 cv_01 1.57122221017 cv_02 1.66990763745 cv_03 0.655796448668 cv_04 0.954058608698 potential 2.128092216
time 1862.718 cv_00 17.0207671775 cv_01 1.55922161412 cv_02 1.71131260105 cv_03 0.654975825327 cv_04 0.934412300656 potential 4.175742695
time 1863.72 cv_00 16.4326941975 cv_01 1.59178296777 cv_02 1.68709000601 cv_03 0.561412033017 cv_04 0.972568207425 potential 4.764261866
time 1864.722 cv_00 16.6769891691 cv_01 1.58896771321 cv_02 1.7187361185 cv_03 0.613314093488 cv_04 0.919390955775 potential 4.494736098
time 1865.724 cv_00 16.4412348909 cv_01 1.57180743528 cv_02 1.66830900826 cv_03 0.511463649169 cv_04 1.03521215912 potential 3.312413356
time 1866.726 cv_00 16.2056034847 cv_01 1.6041438714 cv_02 1.68637055312 cv_03 0.543955998883 cv_04 0.922851114063 potential 5.04201777
time 1867.728 cv_00 16.4396224873 cv_01 1.60601945505 cv_02 1.670482971 cv_03 0.51433870494 cv_04 0.94038118976 potential 4.343206802
time 1868.73 cv_00 16.1281958305 cv_01 1.59627451813 cv_02 1.70127682609 cv_03 0.576047889384 cv_04 0.981734445646 potential 5.275682249
time 1869.732 cv_00 16.1877116103 cv_01 1.60211263243 cv_02 1.65963835799 cv_03 0.502750723537 cv_04 0.953512608177 potential 4.887312371
time 1870.734 cv_00 16.3902554521 cv_01 1.55461111159 cv_02 1.68486318461 cv_03 0.534602617868 cv_04 0.91852981417 potential 5.481594618
time 1871.736 cv_00 16.2153067361 cv_01 1.60887408455 cv_02 1.67666309498 cv_03 0.577391858055 cv_04 0.932311878613 potential 5.813102695
time 1872.738 cv_00 16.1275530427 cv_01 1.58216472007 cv_02 1.70250313886 cv_03 0.524940684337 cv_04 0.885286233168 potential 6.435676611
time 1873.74 cv_00 16.2108818241 cv_01 1.61324111566 cv_02 1.68756950747 cv_03 0.567911755062 cv_04 0.899986985605 potential 6.096212931
time 1874.742 cv_00 16.339417119 cv_01 1.58959142289 cv_02 1.68113719803 cv_03 0.606785194251 cv_04 1.05075981182 potential 5.188792776
time 1875.744 cv_00 16.5108338874 cv_01 1.61569011765 cv_02 1.6752291644 cv_03 0.552215373628 cv_04 0.838134340244 potential 6.444620286
time 1876.746 cv_00 16.145883993 cv_01 1.5924397469 cv_02 1.67816079333 cv_03 0.485710630608 cv_04 0.965118895887 potential 5.99398484
time 1877.748 cv_00 16.4351334912 cv_01 1.54676701005 cv_02 1.69609672977 cv_03 0.561770868912 cv_04 0.852782618707 potential 6.244550413
time 1878.75 cv_00 16.2415504772 cv_01 1.54587639736 cv_02 1.69975327986 cv_03 0.575273535539 cv_04 0.886011932663 potential 5.525170635
time 1879.752 cv_00 16.4791850328 cv_01 1.58779380143 cv_02 1.70585115464 cv_03 0.487235476043 cv_04 0.854637492951 potential 5.440197036
time 1880.754 cv_00 16.8098159446 cv_01 1.60929646479 cv_02 1.65774259401 cv_03 0.645851251429 cv_04 0.866428210418 potential 6.269917977
time 1881.756 cv_00 16.748097144 cv_01 1.61415754885 cv_02 1.68109066364 cv_03 0.571275525897 cv_04 0.837651555567 potential 5.728685593
time 1882.758 cv_00 16.671837268 cv_01 1.6033599038 cv_02 1.68099134767 cv_03 0.556652415263 cv_04 0.97664970994 potential 4.862383917
time 1883.76 cv_00 16.9818088101 cv_01 1.60193402147 cv_02 1.68466288428 cv_03 0.675508505026 cv_04 0.929151443342 potential 5.567879356
time 1884.762 cv_00 17.237229782 cv_01 1.56450703957 cv_02 1.68284498292 cv_03 0.683279674856 cv_04 0.770822370052 potential 7.487839228
time 1885.764 cv_00 16.9197343964 cv_01 1.53684929027 cv_02 1.67903315386 cv_03 0.624617856807 cv_04 0.889701087435 potential 4.84100475
time 1886.766 cv_00 16.6592211662 cv_01 1.54818577117 cv_02 1.66033510814 cv_03 0.574365878163 cv_04 0.994141767681 potential 4.191222493
time 1887.768 cv_00 16.538531525 cv_01 1.59638348419 cv_02 1.69918185519 cv_03 0.548846682776 cv_04 0.971744567942 potential 5.369181053
time 1888.77 cv_00 16.3785811964 cv_01 1.57559464308 cv_02 1.6679061936 cv_03 0.506921334169 cv_04 0.930082855012 potential 6.810718434
time 1889.772 cv_00 16.611317575 cv_01 1.54549044939 cv_02 1.70779070258 cv_03 0.531705548114 cv_04 0.915646179603 potential 3.876504512
time 1890.774 cv_00 16.2164178704 cv_01 1.57266316885 cv_02 1.66318536114 cv_03 0.608182282719 cv_04 0.897949697314 potential 8.540122921
time 1891.776 cv_00 16.1585740289 cv_01 1.56012725606 cv_02 1.68767627339 cv_03 0.504346198163 cv_04 0.962399017218 potential 5.856115145
time 1892.778 cv_00 16.4676301492 cv_01 1.56484616176 cv_02 1.69829428195 cv_03 0.539522376829 cv_04 0.938047332479 potential 6.645593556
time 1893.78 cv_00 16.5987614692 cv_01 1.53790429754 cv_02 1.70193030364 cv_03 0.612000067045 cv_04 0.99724355837 potential 3.814062675
time 1894.782 cv_00 16.2654994033 cv_01 1.56548904288 cv_02 1.67442720933 cv_03 0.459362823188 cv_04 0.94565841675 potential 5.771234791
time 1895.784 cv_00 16.6060960937 cv_01 1.531588462 cv_02 1.69105566197 cv_03 0.609428838211 cv_04 0.898486477306 potential 4.991336936
time 1896.786 cv_00 16.6510035411 cv_01 1.55007102769 cv_02 1.70071734002 cv_03 0.627397283912 cv_04 0.9167615652 potential 6.940729953
time 1897.788 cv_00 16.1928302555 cv_01 1.53645626147 cv_02 1.68396179178 cv_03 0.629945714306 cv_04 0.846678941819 potential 6.596398476
time 1898.79 cv_00 16.7743498998 cv_01 1.55580806664 cv_02 1.68405085769 cv_03 0.555316068719 cv_04 0.886697817422 potential 6.951150215
time 1899.792 cv_00 16.5142487355 cv_01 1.53128839906 cv_02 1.68462345552 cv_03 0.607997963144 cv_04 0.873993196935 potential 6.034293508
time 1900.794 cv_00 16.5724573748 cv_01 1.52977804737 cv_02 1.70169562213 cv_03 0.639102701926 cv_04 0.892301879267 potential 5.135378992
time 1901.796 cv_00 16.3600457564 cv_01 1.56774112508 cv_02 1.70503903805 cv_03 0.523922176929 cv_04 0.873448110939 potential 7.562737485
time 1902.798 cv_00 16.4567003815 cv_01 1.53773187332 cv_02 1.66232592612 cv_03 0.510667680371 cv_04 1.00706096235 potential 3.469122136
time 1903.8 cv_00 16.1954011293 cv_01 1.56467511357 cv_02 1.65294744848 cv_03 0.64739397881 cv_04 0.952347798948 potential 7.354847953
time 1904.802 cv_00 16.5647411628 cv_01 1.55828104463 cv_02 1.70283619909 cv_03 0.761518204744 cv_04 0.996396478281 potential 4.689182358
time 1905.804 cv_00 16.3545382532 cv_01 1.56619978555 cv_02 1.69108159932 cv_03 0.670195952454 cv_04 1.07396312046 potential 5.434349882
time 1906.806 cv_00 16.4057350802 cv_01 1.55217805034 cv_02 1.73540072204 cv_03 0.633160071556 cv_04 0.767498498595 potential 4.588088415
time 1907.808 cv_00 16.6819843365 cv_01 1.55305775858 cv_02 1.70823247544 cv_03 0.6837645458 cv_04 0.881459995626 potential 7.521345197
time 1908.81 cv_00 16.7014799208 cv_01 1.53401243398 cv_02 1.67819634748 cv_03 0.570403215431 cv_04 0.856395700816 potential 6.103204192
time 1909.812 cv_00 16.4900233261 cv_01 1.56668740291 cv_02 1.69607275058 cv_03 0.559916940142 cv_04 0.746574026856 potential 11.87276345
time 1910.814 cv_00 16.1612299667 cv_01 1.53473340582 cv_02 1.70720878631 cv_03 0.647832469333 cv_04 0.877201781096 potential 5.728871152
time 1911.816 cv_00 16.8377586145 cv_01 1.53935047321 cv_02 1.68476400636 cv_03 0.564095549889 cv_04 0.816201751756 potential 6.478162325
time 1912.818 cv_00 16.3916511603 cv_01 1.55441972704 cv_02 1.67425477865 cv_03 0.635117631953 cv_04 0.948235337928 potential 8.811275128
time 1913.82 cv_00 16.4544964906 cv_01 1.55406237428 cv_02 1.65350410051 cv_03 0.542434003624 cv_04 0.931705421676 potential 6.637320612
time 1914.822 cv_00 16.461890075 cv_01 1.57376391165 cv_02 1.71397309458 cv_03 0.554322912037 cv_04 0.868019644956 potential 7.703744107
time 1915.824 cv_00 16.2660472498 cv_01 1.51928671108 cv_02 1.70816997042 cv_03 0.657754959307 cv_04 0.927160776897 potential 3.970564963
time 1916.826 cv_00 16.1673792992 cv_01 1.59006030625 cv_02 1.67243127541 cv_03 0.61530405767 cv_04 0.902521149991 potential 9.070940838
time 1917.828 cv_00 16.8217241595 cv_01 1.55862710589 cv_02 1.68492107309 cv_03 0.77294327546 cv_04 0.979619404666 potential 5.087533403
time 1918.83 cv_00 16.9643468408 cv_01 1.54696739197 cv_02 1.6965866908 cv_03 0.717854368285 cv_04 1.02459742939 potential 3.741768898
time 1919.832 cv_00 16.4083770185 cv_01 1.58299274754 cv_02 1.69440146967 cv_03 0.532093036484 cv_04 1.00441473548 potential 6.928154984
time 1920.834 cv_00 16.5511349528 cv_01 1.53336964972 cv_02 1.70129008139 cv_03 0.7299647763 cv_04 0.904285208467 potential 5.770190966
time 1921.836 cv_00 16.6573301302 cv_01 1.56687806505 cv_02 1.73321329022 cv_03 0.731749541049 cv_04 0.886808304294 potential 3.877266
time 1922.838 cv_00 16.4919211071 cv_01 1.56915668834 cv_02 1.65051454412 cv_03 0.646954415105 cv_04 1.02322459232 potential 7.022874956
time 1923.84 cv_00 16.2650208673 cv_01 1.60906896754 cv_02 1.70263010293 cv_03 0.442426908476 cv_04 0.784665282388 potential 6.000168842
time 1924.842 cv_00 16.3031818969 cv_01 1.58471028297 cv_02 1.70120990892 cv_03 0.720140284988 cv_04 0.900319457313 potential 7.916200513
time 1925.844 cv_00 16.3194338181 cv_01 1.62501250203 cv_02 1.68260129502 cv_03 0.635344350723 cv_04 0.884464723418 potential 5.78934283
time 1926.846 cv_00 16.4454038277 cv_01 1.57672992757 cv_02 1.65179808311 cv_03 0.358036819767 cv_04 0.96526648092 potential 2.928397975
time 1927.848 cv_00 16.1965226716 cv_01 1.58494318914 cv_02 1.69586753338 cv_03 0.185739005797 cv_04 0.963984694864 potential 3.456148096
time 1928.85 cv_00 16.4320282665 cv_01 1.57248856927 cv_02 1.69805129053 cv_03 0.283747745022 cv_04 1.05307667875 potential 1.50324543
time 1929.852 cv_00 16.5956481723 cv_01 1.5628727011 cv_02 1.70146443195 cv_03 0.51278823677 cv_04 1.04640797904 potential 4.740710481
time 1930.854 cv_00 16.3375659066 cv_01 1.56557074484 cv_02 1.66459870666 cv_03 0.171766707347 cv_04 1.03186248761 potential 2.097814235
time 1931.856 cv_00 16.4801398094 cv_01 1.55465802577 cv_02 1.69299767347 cv_03 0.193445079069 cv_04 1.0238290778 potential 1.567626623
time 1932.858 cv_00 16.5405012509 cv_01 1.55422793525 cv_02 1.68965339471 cv_03 0.121206923687 cv_04 0.998429583467 potential 1.460607713
time 1933.86 cv_00 16.4683524599 cv_01 1.58048411535 cv_02 1.66233007921 cv_03 0.346500531756 cv_04 1.03351506845 potential 2.513986876
time 1934.862 cv_00 16.949444378 cv_01 1.56634641643 cv_02 1.6699760627 cv_03 0.491584422449 cv_04 1.01565451946 potential 2.782342152
time 1935.864 cv_00 16.6495494125 cv_01 1.58645185969 cv_02 1.70873617926 cv_03 0.329710097997 cv_04 0.901659646096 potential 2.108632403
time 1936.866 cv_00 16.2624849123 cv_01 1.56801861851 cv_02 1.6828006288 cv_03 0.188978059035 cv_04 1.02396660913 potential 3.424443495
time 1937.868 cv_00 16.6879995741 cv_01 1.5886547398 cv_02 1.646251565 cv_03 0.241213593574 cv_04 1.00715003646 potential 1.210246276
time 1938.87 cv_00 16.7696050979 cv_01 1.58446045075 cv_02 1.65801272464 cv_03 0.450916713235 cv_04 1.01047522209 potential 2.813318745
time 1939.872 cv_00 16.5200032178 cv_01 1.5733677943 cv_02 1.66429401704 cv_03 0.405032116952 cv_04 1.04586833185 potential 3.434722876
time 1940.874 cv_00 16.7239666622 cv_01 1.56263081154 cv_02 1.6745786292 cv_03 0.312707886705 cv_04 1.0598580699 potential 1.501200808
time 1941.876 cv_00 16.8183571669 cv_01 1.54379140173 cv_02 1.68644844275 cv_03 0.304950312789 cv_04 1.04094143291 potential 1.025026508
time 1942.878 cv_00 16.7208873639 cv_01 1.55487557733 cv_02 1.67371882818 cv_03 0.243184862643 cv_04 1.01452716875 potential 1.945196662
time 1943.88 cv_00 16.240899629 cv_01 1.57688486989 cv_02 1.65753134978 cv_03 0.392517287373 cv_04 0.941032496842 potential 5.448147724
time 1944.882 cv_00 16.4287204267 cv_01 1.61384618652 cv_02 1.64497025424 cv_03 0.454540072234 cv_04 0.831949219232 potential 5.72879762
time 1945.884 cv_00 16.5843590324 cv_01 1.57250083259 cv_02 1.67493583937 cv_03 0.263269786125 cv_04 0.865238300048 potential 5.258150727
time 1946.886 cv_00 16.9121698293 cv_01 1.60322662034 cv_02 1.66179494066 cv_03 0.469027435424 cv_04 0.821281857141 potential 4.930004866
time 1947.888 cv_00 16.5199006495 cv_01 1.62062465798 cv_02 1.64554516451 cv_03 0.528273486922 cv_04 0.905718145107 potential 4.287988422
time 1948.89 cv_00 16.4874189456 cv_01 1.57453671815 cv_02 1.63421359014 cv_03 0.429095260839 cv_04 1.00655849059 potential 3.247056276
time 1949.892 cv_00 16.4915482213 cv_01 1.55791729563 cv_02 1.63693966007 cv_03 0.50085239938 cv_04 0.993391665186 potential 4.171939505
time 1950.894 cv_00 16.4977501045 cv_01 1.58850779411 cv_02 1.64795251907 cv_03 0.521794484108 cv_04 0.914832388064 potential 7.638568248
time 1951.896 cv_00 16.6635350753 cv_01 1.55770890686 cv_02 1.64382035091 cv_03 0.505356878955 cv_04 1.03800240516 potential 3.674999442
time 1952.898 cv_00 16.2409354096 cv_01 1.58957954619 cv_02 1.64657632737 cv_03 0.465641850339 cv_04 1.04709893215 potential 4.817628442
time 1953.9 cv_00 16.7604741767 cv_01 1.54881286576 cv_02 1.65155069082 cv_03 0.435759590618 cv_04 1.02846952424 potential 2.617832403
time 1954.902 cv_00 16.4625253714 cv_01 1.60360365672 cv_02 1.62631239585 cv_03 0.612976000146 cv_04 1.05645306785 potential 3.007177986
time 1955.904 cv_00 16.7409265502 cv_01 1.54942128184 cv_02 1.63829116172 cv_03 0.472715305142 cv_04 1.00213103584 potential 3.034408462
time 1956.906 cv_00 16.5307973838 cv_01 1.58016869216 cv_02 1.6691956149 cv_03 0.440553632111 cv_04 0.907691301578 potential 7.56055834
time 1957.908 cv_00 16.3828690875 cv_01 1.55755853481 cv_02 1.6332077591 cv_03 0.174797733308 cv_04 0.960346929382 potential 2.264443359
time 1958.91 cv_00 16.5850301383 cv_01 1.53366854952 cv_02 1.68583817806 cv_03 0.234147010357 cv_04 0.890845974884 potential 2.809189965
time 1959.912 cv_00 16.580606655 cv_01 1.58558901962 cv_02 1.65050457629 cv_03 0.319194136344 cv_04 0.99570027479 potential 3.460533901
time 1960.914 cv_00 16.5273012776 cv_01 1.58792600883 cv_02 1.67164518655 cv_03 0.139058959718 cv_04 0.974394343742 potential 2.53129644
time 1961.916 cv_00 16.7537580351 cv_01 1.59632971059 cv_02 1.69372767351 cv_03 0.113613342162 cv_04 1.0307227108 potential 0.7627980086
time 1962.918 cv_00 16.2991466657 cv_01 1.56269446016 cv_02 1.66128646664 cv_03 0.129056323231 cv_04 0.989756234987 potential 3.51370259
time 1963.92 cv_00 16.6504192452 cv_01 1.56614158319 cv_02 1.65013194106 cv_03 0.262401053131 cv_04 0.897090766452 potential 4.349474062
time 1964.922 cv_00 16.3438825658 cv_01 1.57264873641 cv_02 1.70111677444 cv_03 0.316126499621 cv_04 0.762211715619 potential 7.250145214
time 1965.924 cv_00 16.8466668205 cv_01 1.58992160652 cv_02 1.68680917447 cv_03 0.459306699667 cv_04 0.936791989652 potential 3.893859273
time 1966.926 cv_00 17.1489297204 cv_01 1.55748055134 cv_02 1.6780451493 cv_03 0.396215222968 cv_04 0.882648890983 potential 2.093761883
time 1967.928 cv_00 16.7747741102 cv_01 1.56847940187 cv_02 1.66670178218 cv_03 0.361721847763 cv_04 0.973185962594 potential 3.993900905
time 1968.93 cv_00 16.9545419217 cv_01 1.58017273414 cv_02 1.67847460277 cv_03 0.243786785957 cv_04 0.857887298934 potential 3.037071819
time 1969.932 cv_00 16.4189801532 cv_01 1.57508751417 cv_02 1.71227474499 cv_03 0.159222844041 cv_04 0.982270811518 potential 2.600721064
time 1970.934 cv_00 16.7137579068 cv_01 1.58306768392 cv_02 1.68257388884 cv_03 0.288233813911 cv_04 0.919497232708 potential 4.303656746
time 1971.936 cv_00 16.2571900865 cv_01 1.57794324459 cv_02 1.67787022044 cv_03 0.332813288195 cv_04 0.961545555792 potential 5.296285587
time 1972.938 cv_00 16.4804756144 cv_01 1.59347767793 cv_02 1.65189656202 cv_03 0.162106497634 cv_04 0.916964285667 potential 3.788880932
time 1973.94 cv_00 16.4436261925 cv_01 1.56836401672 cv_02 1.67240049044 cv_03 0.305364414318 cv_04 0.934304907732 potential 5.919576582
time 1974.942 cv_00 16.3062700639 cv_01 1.55465398629 cv_02 1.66437486285 cv_03 0.436206702164 cv_04 1.04042933126 potential 5.115273297
time 1975.944 cv_00 16.9847987934 cv_01 1.54988065462 cv_02 1.66534055036 cv_03 0.395278214706 cv_04 1.09240417208 potential 1.566676085
time 1976.946 cv_00 16.6957117908 cv_01 1.58193295941 cv_02 1.65941529273 cv_03 0.534496995935 cv_04 0.98520353743 potential 7.03070978
time 1977.948 cv_00 16.7498998807 cv_01 1.56218391986 cv_02 1.63890466074 cv_03 0.496505011292 cv_04 0.847449672939 potential 6.913942504
time 1978.95 cv_00 16.6998975925 cv_01 1.54482575903 cv_02 1.65782314313 cv_03 0.44023066036 cv_04 1.05491323941 potential 3.746695219
time 1979.952 cv_00 16.6234489269 cv_01 1.54796975264 cv_02 1.67771874385 cv_03 0.441484367845 cv_04 0.898793960221 potential 6.451544752
time 1980.954 cv_00 16.927003778 cv_01 1.57085580677 cv_02 1.62923197927 cv_03 0.541057623028 cv_04 0.939836158012 potential 3.501670785
time 1981.956 cv_00 16.8889838477 cv_01 1.55441106235 cv_02 1.69512604671 cv_03 0.374962445998 cv_04 1.10456085426 potential 1.807458272
time 1982.958 cv_00 16.8087120229 cv_01 1.528178 cv_02 1.64799226302 cv_03 0.575075284959 cv_04 0.970680218453 potential 3.15729425
time 1983.96 cv_00 16.8237655754 cv_01 1.54435796026 cv_02 1.66806281693 cv_03 0.394058908775 cv_04 0.944708545138 potential 4.338580946
time 1984.962 cv_00 16.2960546432 cv_01 1.58157933101 cv_02 1.67868208482 cv_03 0.177896233329 cv_04 0.974673636869 potential 4.925934546
time 1985.964 cv_00 16.6851792108 cv_01 1.54561512226 cv_02 1.64512651156 cv_03 0.196793871707 cv_04 1.03022295619 potential 1.768986544
time 1986.966 cv_00 16.4524837054 cv_01 1.58047562147 cv_02 1.64895055866 cv_03 0.322286109789 cv_04 0.907885724387 potential 6.267372614
time 1987.968 cv_00 16.6530209247 cv_01 1.57996958388 cv_02 1.63622400693 cv_03 0.434194186789 cv_04 0.919446465786 potential 5.819149925
time 1988.97 cv_00 16.9712767283 cv_01 1.56588868444 cv_02 1.68107602341 cv_03 0.457395477422 cv_04 0.941987532103 potential 4.536337067
time 1989.972 cv_00 16.6283780584 cv_01 1.54682545775 cv_02 1.69998344025 cv_03 0.291677121316 cv_04 0.754123695123 potential 5.761931321
time 1990.974 cv_00 16.7155766374 cv_01 1.53232820955 cv_02 1.65927873437 cv_03 0.268563257144 cv_04 0.829724898321 potential 4.102962509
time 1991.976 cv_00 16.6585916393 cv_01 1.52902539608 cv_02 1.68148007808 cv_03 0.421245425656 cv_04 0.756570662654 potential 5.884732561
time 1992.978 cv_00 16.292883786 cv_01 1.53706895332 cv_02 1.70752348652 cv_03 0.273685245521 cv_04 0.607605952028 potential 6.830370915
time 1993.98 cv_00 16.7736091251 cv_01 1.56341195163 cv_02 1.7170606037 cv_03 0.400550944068 cv_04 0.810828994538 potential 3.405796803
time 1994.982 cv_00 17.0992220195 cv_01 1.52976337473 cv_02 1.66052708203 cv_03 0.522144717319 cv_04 0.763538247116 potential 3.54160343
time 1995.984 cv_00 16.0935283607 cv_01 1.58062094795 cv_02 1.70117307865 cv_03 0.166718848681 cv_04 0.894824128012 potential 6.199154557
time 1996.986 cv_00 16.3294896105 cv_01 1.57809089725 cv_02 1.68613591346 cv_03 0.177924325626 cv_04 0.882331408124 potential 6.607415424
time 1997.988 cv_00 16.6539587565 cv_01 1.5592667916 cv_02 1.67431987696 cv_03 0.202660333919 cv_04 0.933432798572 potential 4.853093924
time 1998.99 cv_00 16.2516661831 cv_01 1.5537268075 cv_02 1.68233712356 cv_03 0.238935548453 cv_04 0.933356374914 potential 5.580326647
time 1999.992 cv_00 16.522608445 cv_01 1.52802689527 cv_02 1.67751356485 cv_03 0.344648859421 cv_04 0.983541208948 potential 3.131083987
time 2000.994 cv_00 16.3394853886 cv_01 1.59359423006 cv_02 1.6792331039 cv_03 0.171960137546 cv_04 1.1546350089 potential 2.997429483
time 2001.996 cv_00 16.2928782834 cv_01 1.60835356838 cv_02 1.6821877826 cv_03 0.1941051367 cv_04 1.00684799934 potential 3.829301099
time 2002.998 cv_00 16.5935145735 cv_01 1.59442532483 cv_02 1.66899677001 cv_03 0.502702058169 cv_04 0.974452706612 potential 7.423533695
time 2004 cv_00 16.5341606603 cv_01 1.59049695417 cv_02 1.71341204935 cv_03 0.313991397288 cv_04 0.99056210232 potential 2.710967204
time 2005.002 cv_00 16.2059281333 cv_01 1.57345718104 cv_02 1.65507383964 cv_03 0.176514928574 cv_04 0.968312501326 potential 5.530811934
time 2006.004 cv_00 16.5567526657 cv_01 1.61869097767 cv_02 1.67988685513 cv_03 0.331721318061 cv_04 0.84614845127 potential 4.078193719
time 2007.006 cv_00 16.6049143912 cv_01 1.62537439105 cv_02 1.68792279773 cv_03 0.323984053559 cv_04 0.967548263762 potential 2.025479154
time 2008.008 cv_00 16.500430749 cv_01 1.5874899701 cv_02 1.69937943116 cv_03 0.373433865157 cv_04 0.812524768984 potential 7.018780984
time 2009.01 cv_00 16.2895743529 cv_01 1.60213955205 cv_02 1.67442447484 cv_03 0.274649062664 cv_04 0.898838751526 potential 6.2841115
time 2010.012 cv_00 16.3471750119 cv_01 1.58895799369 cv_02 1.68203684962 cv_03 0.39092008042 cv_04 0.978901977699 potential 6.5482585
time 2011.014 cv_00 16.2729568307 cv_01 1.58825686432 cv_02 1.66723302825 cv_03 0.290327852759 cv_04 0.96449615119 potential 6.551817741
time 2012.016 cv_00 16.2132495239 cv_01 1.60953369164 cv_02 1.69884478106 cv_03 0.189661922557 cv_04 0.912389171855 potential 4.959924026
time 2013.018 cv_00 16.2886153322 cv_01 1.57796478666 cv_02 1.7141988608 cv_03 0.343117768935 cv_04 0.806334986717 potential 5.928296387
time 2014.02 cv_00 16.2370395591 cv_01 1.5787317542 cv_02 1.68334515504 cv_03 0.30681264652 cv_04 1.05213449628 potential 5.859318377
time 2015.022 cv_00 16.2916454396 cv_01 1.6171665646 cv_02 1.67473785826 cv_03 0.370314139921 cv_04 0.834981318209 potential 6.291242996
time 2016.024 cv_00 16.1015204048 cv_01 1.57583083589 cv_02 1.70991304814 cv_03 0.42594099719 cv_04 0.90955590893 potential 6.588829662
time 2017.026 cv_00 16.4583012459 cv_01 1.61251460297 cv_02 1.67219649797 cv_03 0.206159952114 cv_04 0.856230176234 potential 5.729811471
time 2018.028 cv_00 16.255467865 cv_01 1.53915217736 cv_02 1.69697611712 cv_03 0.214790877626 cv_04 0.978755641191 potential 4.127592313
time 2019.03 cv_00 16.7772139015 cv_01 1.58871476102 cv_02 1.68748261813 cv_03 0.224930304966 cv_04 1.03912217572 potential 2.702823967
time 2020.032 cv_00 16.4599590668 cv_01 1.60174005563 cv_02 1.69952889087 cv_03 0.236918936668 cv_04 0.906964193824 potential 5.298612138
time 2021.034 cv_00 16.4380724075 cv_01 1.56937263597 cv_02 1.71378791633 cv_03 0.370907170552 cv_04 0.859111294702 potential 5.53603731
time 2022.036 cv_00 16.6766162176 cv_01 1.54286939196 cv_02 1.70488708529 cv_03 0.224040924516 cv_04 0.869780484386 potential 3.589884214
time 2023.038 cv_00 16.3673299235 cv_01 1.59126815864 cv_02 1.7160784411 cv_03 0.265870852903 cv_04 0.896819084676 potential 5.045780065
time 2024.04 cv_00 16.3623750097 cv_01 1.5802126839 cv_02 1.71722697256 cv_03 0.267944799818 cv_04 0.916139376754 potential 5.282769818
time 2025.042 cv_00 16.434010472 cv_01 1.6018117203 cv_02 1.70182378047 cv_03 0.227965940675 cv_04 0.916976061495 potential 5.680512799
time 2026.044 cv_00 16.433747237 cv_01 1.59337169822 cv_02 1.72440279662 cv_03 0.202108003307 cv_04 0.915912990076 potential 3.805088055
time 2027.046 cv_00 16.1897976472 cv_01 1.59826959673 cv_02 1.70747183471 cv_03 0.168127794501 cv_04 0.873777682781 potential 6.266746483
time 2028.048 cv_00 16.4818113951 cv_01 1.59488887015 cv_02 1.69490111764 cv_03 0.202037074253 cv_04 1.03899729057 potential 5.113716595
time 2029.05 cv_00 16.4720641971 cv_01 1.55396778829 cv_02 1.69236794155 cv_03 0.23067512385 cv_04 0.882433973055 potential 7.085794933
time 2030.052 cv_00 16.2755082213 cv_01 1.5389403272 cv_02 1.71102324148 cv_03 0.256402048962 cv_04 0.940860429451 potential 4.158461746
time 2031.054 cv_00 16.9366837292 cv_01 1.55026545248 cv_02 1.694789833 cv_03 0.197621573756 cv_04 0.948055106241 potential 1.902175546
time 2032.056 cv_00 16.7217886827 cv_01 1.61669115884 cv_02 1.68567066132 cv_03 0.266488610693 cv_04 1.03196589389 potential 2.34728216
time 2033.058 cv_00 16.7322308055 cv_01 1.5750404169 cv_02 1.71105253182 cv_03 0.225398317558 cv_04 0.884410307977 potential 4.094678782
time 2034.06 cv_00 16.5267736532 cv_01 1.60600789992 cv_02 1.65837304172 cv_03 0.108204596008 cv_04 0.925923368952 potential 3.258479704
time 2035.062 cv_00 16.6368015178 cv_01 1.59111077586 cv_02 1.66442404128 cv_03 0.147539453624 cv_04 0.911676985142 potential 4.825878807
time 2036.064 cv_00 16.1599780432 cv_01 1.58682627034 cv_02 1.65071381874 cv_03 0.300386458684 cv_04 0.898155193371 potential 7.059386342
time 2037.066 cv_00 16.5389236717 cv_01 1.60694068301 cv_02 1.64261723968 cv_03 0.225120428093 cv_04 0.856767738488 potential 5.128981539
time 2038.068 cv_00 16.575529394 cv_01 1.59077930343 cv_02 1.69370537112 cv_03 0.12398865416 cv_04 0.898789234243 potential 4.927939232
time 2039.07 cv_00 16.3213505677 cv_01 1.56858795278 cv_02 1.70156941003 cv_03 0.144931603738 cv_04 0.944683481575 potential 6.279081145
time 2040.072 cv_00 16.7752186623 cv_01 1.59771602716 cv_02 1.70118494712 cv_03 0.123307295172 cv_04 0.898976704505 potential 2.593661191
time 2041.074 cv_00 16.1877875059 cv_01 1.63447912622 cv_02 1.6778605263 cv_03 0.389195649122 cv_04 0.774632247071 potential 5.461842875
time 2042.076 cv_00 16.756827001 cv_01 1.59592670165 cv_02 1.65227227636 cv_03 0.299422643658 cv_04 0.939866851073 potential 4.453112392
time 2043.078 cv_00 16.6105262984 cv_01 1.58768103693 cv_02 1.70228896966 cv_03 0.440298509556 cv_04 0.886247396794 potential 6.51065816
time 2044.08 cv_00 16.5348540165 cv_01 1.605813713 cv_02 1.62130591409 cv_03 0.223535483269 cv_04 0.922963030649 potential 2.561142018
time 2045.082 cv_00 16.2930316029 cv_01 1.6124979497 cv_02 1.68407735553 cv_03 0.308894147564 cv_04 0.959381047134 potential 6.081521938
time 2046.084 cv_00 16.4492008605 cv_01 1.62606642474 cv_02 1.64489430387 cv_03 0.206081526241 cv_04 0.935204310405 potential 3.231669675
time 2047.086 cv_00 16.7370250084 cv_01 1.61443049814 cv_02 1.70214574104 cv_03 0.197608209877 cv_04 0.868214025379 potential 3.221257197
time 2048.088 cv_00 16.5542178233 cv_01 1.57810422885 cv_02 1.69853453752 cv_03 0.137464410493 cv_04 0.98038406212 potential 5.29220456
time 2049.09 cv_00 16.4078865104 cv_01 1.62202334162 cv_02 1.69244858836 cv_03 0.192210866479 cv_04 0.968674573666 potential 4.551898533
time 2050.092 cv_00 16.4839596046 cv_01 1.59188798763 cv_02 1.66987878954 cv_03 0.162810024945 cv_04 1.21194041612 potential 3.177001884
time 2051.094 cv_00 16.3981246992 cv_01 1.5997657722 cv_02 1.6462378249 cv_03 0.213747760023 cv_04 1.08463547528 potential 4.225457102
time 2052.096 cv_00 16.4801362064 cv_01 1.58343048848 cv_02 1.6811885551 cv_03 0.299415643568 cv_04 1.16490241118 potential 4.926050261
time 2053.098 cv_00 16.4212648952 cv_01 1.59295374881 cv_02 1.66020412655 cv_03 0.322791963236 cv_04 1.19195553676 potential 4.080797599
time 2054.1 cv_00 16.379616836 cv_01 1.57633843865 cv_02 1.64600188814 cv_03 0.204992448135 cv_04 1.34605807083 potential 2.027461248
time 2055.102 cv_00 16.4974484451 cv_01 1.60854746192 cv_02 1.66935442626 cv_03 0.502882226086 cv_04 1.2737962026 potential 1.938693539
time 2056.104 cv_00 16.4014432249 cv_01 1.57897096522 cv_02 1.67194041149 cv_03 0.39860627363 cv_04 1.21554492364 potential 4.295633843
time 2057.106 cv_00 16.1735974453 cv_01 1.59073195426 cv_02 1.67353401371 cv_03 0.421068643605 cv_04 1.14062876956 potential 5.795001454
time 2058.108 cv_00 16.7326608171 cv_01 1.58124031554 cv_02 1.66832673214 cv_03 0.476360441463 cv_04 1.12917150743 potential 4.666035233
time 2059.11 cv_00 16.7811177131 cv_01 1.57000761906 cv_02 1.67641229889 cv_03 0.322522766689 cv_04 1.35156242268 potential 1.238024973
time 2060.112 cv_00 16.3844690607 cv_01 1.57280228115 cv_02 1.71027570793 cv_03 0.329097324412 cv_04 1.10945200988 potential 4.610416773
time 2061.114 cv_00 16.5854372508 cv_01 1.55410159198 cv_02 1.68653793946 cv_03 0.508508092647 cv_04 1.2488683425 potential 2.87763019
time 2062.116 cv_00 16.4796024098 cv_01 1.58905779588 cv_02 1.71614398019 cv_03 0.252132504894 cv_04 1.15591791694 potential 3.695913193
time 2063.118 cv_00 16.3295865685 cv_01 1.57518207247 cv_02 1.64090069841 cv_03 0.319664291716 cv_04 1.2345419387 potential 3.397907935
time 2064.12 cv_00 16.9158527396 cv_01 1.58491503072 cv_02 1.67614077589 cv_03 0.610020472454 cv_04 1.21160231558 potential 2.450779387
time 2065.122 cv_00 16.5808313252 cv_01 1.56534397981 cv_02 1.69703455353 cv_03 0.505932490809 cv_04 1.22150995621 potential 3.549531079
time 2066.124 cv_00 16.9143375732 cv_01 1.59936405774 cv_02 1.65247859301 cv_03 0.667103302184 cv_04 1.25145397311 potential 1.225563079
time 2067.126 cv_00 16.8195061554 cv_01 1.5946289527 cv_02 1.66132792968 cv_03 0.500564677244 cv_04 1.20080855017 potential 2.737276581
time 2068.128 cv_00 16.6362021801 cv_01 1.5738212394 cv_02 1.62933697985 cv_03 0.557341677533 cv_04 1.16244365602 potential 2.888635167
time 2069.13 cv_00 16.5447830031 cv_01 1.57884326595 cv_02 1.66631322554 cv_03 0.334130132355 cv_04 1.32162735575 potential 2.972973164
time 2070.132 cv_00 16.5852878836 cv_01 1.60084512294 cv_02 1.68501140922 cv_03 0.390866273173 cv_04 1.17344366487 potential 4.020588511
time 2071.134 cv_00 16.640012149 cv_01 1.56171480768 cv_02 1.6753182748 cv_03 0.348380228515 cv_04 1.32175650363 potential 2.72220749
time 2072.136 cv_00 16.2211068217 cv_01 1.58048361161 cv_02 1.68662205611 cv_03 0.433924092008 cv_04 1.28144366605 potential 4.203489465
time 2073.138 cv_00 16.3420499815 cv_01 1.59745273984 cv_02 1.69194624148 cv_03 0.382924413729 cv_04 1.35335524056 potential 2.92660774
time 2074.14 cv_00 16.4561940025 cv_01 1.59864742721 cv_02 1.67458834781 cv_03 0.420346295884 cv_04 1.36870302614 potential 2.861997087
time 2075.142 cv_00 16.412920852 cv_01 1.57095840449 cv_02 1.66714551563 cv_03 0.237907971538 cv_04 1.35628722844 potential 3.123600081
time 2076.144 cv_00 16.4672196538 cv_01 1.5493119335 cv_02 1.69721981633 cv_03 0.441482544383 cv_04 1.36765762581 potential 2.004736403
time 2077.146 cv_00 16.3291493447 cv_01 1.58626210814 cv_02 1.68068052368 cv_03 0.169745549412 cv_04 1.23075523223 potential 4.772532233
time 2078.148 cv_00 16.6319448027 cv_01 1.57981601261 cv_02 1.66570686215 cv_03 0.478520345565 cv_04 1.33493905749 potential 3.066860825
time 2079.15 cv_00 16.9135929467 cv_01 1.59111498716 cv_02 1.67916065653 cv_03 0.385257782066 cv_04 1.37480490458 potential 1.078416012
time 2080.152 cv_00 16.5158735426 cv_01 1.56728056796 cv_02 1.6902747823 cv_03 0.352530801497 cv_04 1.18935930364 potential 5.58116816
time 2081.154 cv_00 16.4925721897 cv_01 1.57049497792 cv_02 1.67852466735 cv_03 0.341805630536 cv_04 1.29419525362 potential 4.929900053
time 2082.156 cv_00 16.6918867479 cv_01 1.58745002611 cv_02 1.68185667309 cv_03 0.1659598375 cv_04 1.33562088859 potential 1.727884347
time 2083.158 cv_00 16.5630404595 cv_01 1.61506435915 cv_02 1.65248259567 cv_03 0.386659225669 cv_04 1.39108544719 potential 1.642822603
time 2084.16 cv_00 16.7356519336 cv_01 1.60684309887 cv_02 1.68694158397 cv_03 0.361998417959 cv_04 1.24999892172 potential 2.643150705
time 2085.162 cv_00 16.1381749032 cv_01 1.60701029864 cv_02 1.66512628334 cv_03 0.233245284996 cv_04 1.40258953889 potential 4.083197331
time 2086.164 cv_00 16.3666460921 cv_01 1.59778660941 cv_02 1.66764055711 cv_03 0.221044556272 cv_04 1.34891535936 potential 3.819349417
time 2087.166 cv_00 16.283508096 cv_01 1.62006889495 cv_02 1.67448953153 cv_03 0.253141399165 cv_04 1.18987919335 potential 4.345658778
time 2088.168 cv_00 16.3891263078 cv_01 1.5827762176 cv_02 1.6991075252 cv_03 0.450495876565 cv_04 1.33276295691 potential 3.689143307
time 2089.17 cv_00 16.2864034595 cv_01 1.57801493762 cv_02 1.69017626026 cv_03 0.461871009078 cv_04 1.27338825688 potential 5.052824068
time 2090.172 cv_00 16.430427782 cv_01 1.61366339346 cv_02 1.67105342163 cv_03 0.365227962625 cv_04 1.30697332608 potential 3.857167365
time 2091.174 cv_00 16.41185493 cv_01 1.5998823798 cv_02 1.67665114282 cv_03 0.33724516004 cv_04 1.29982525277 potential 5.464491058
time 2092.176 cv_00 16.3051698837 cv_01 1.62168771192 cv_02 1.69145267038 cv_03 0.35565034581 cv_04 1.2436209297 potential 3.906297748
time 2093.178 cv_00 16.4569312974 cv_01 1.61330015858 cv_02 1.70435148677 cv_03 0.36417478207 cv_04 1.27589459737 potential 3.429253658
time 2094.18 cv_00 16.8175657154 cv_01 1.58627710213 cv_02 1.68694992806 cv_03 0.166145537307 cv_04 1.14142140977 potential 2.746087581
time 2095.182 cv_00 16.7162266032 cv_01 1.61374800633 cv_02 1.68506515143 cv_03 0.247328950095 cv_04 1.24953759287 potential 2.642340502
time 2096.184 cv_00 16.647394191 cv_01 1.60206946372 cv_02 1.68372887334 cv_03 0.354264302776 cv_04 1.2733036381 potential 4.587950587
time 2097.186 cv_00 16.5554431798 cv_01 1.59336706991 cv_02 1.65038793574 cv_03 0.529048270339 cv_04 1.2856391634 potential 3.27712175
time 2098.188 cv_00 16.4095145371 cv_01 1.60358645533 cv_02 1.68994465531 cv_03 0.510240565996 cv_04 1.20583200142 potential 4.975332594
time 2099.19 cv_00 16.8091801106 cv_01 1.56563252813 cv_02 1.68848638836 cv_03 0.757690835688 cv_04 1.18826742998 potential 2.280401211
time 2100.192 cv_00 16.6083326482 cv_01 1.58709245771 cv_02 1.69516591219 cv_03 0.851898196999 cv_04 1.2256052982 potential 1.160079907
time 2101.194 cv_00 16.5266233514 cv_01 1.59035819284 cv_02 1.68944722132 cv_03 0.792738899257 cv_04 1.14573748632 potential 3.069099207
time 2102.196 cv_00 16.5109819725 cv_01 1.57880267361 cv_02 1.69968217116 cv_03 0.779449926219 cv_04 1.28330110973 potential 1.870445291
time 2103.198 cv_00 16.7020671682 cv_01 1.59288937548 cv_02 1.65693926275 cv_03 0.759892576312 cv_04 1.23746037486 potential 2.023278462
time 2104.2 cv_00 16.6351729631 cv_01 1.56454409769 cv_02 1.67072556002 cv_03 0.820855839179 cv_04 1.26927311387 potential 1.87560062
time 2105.202 cv_00 16.7218443132 cv_01 1.56407173935 cv_02 1.68576350685 cv_03 0.812695198477 cv_04 1.24376043554 potential 2.233374772
time 2106.204 cv_00 16.5263608275 cv_01 1.5863174004 cv_02 1.66582665121 cv_03 0.960222105639 cv_04 1.1183067664 potential 1.762103577
time 2107.206 cv_00 16.5147548196 cv_01 1.62238909544 cv_02 1.66969232876 cv_03 0.786427699272 cv_04 1.13541140411 potential 2.106420206
time 2108.208 cv_00 16.6337513702 cv_01 1.55973602481 cv_02 1.67841955803 cv_03 0.816128139782 cv_04 1.20332232435 potential 3.168680163
time 2109.21 cv_00 16.2948033872 cv_01 1.58563317547 cv_02 1.65857188895 cv_03 0.763716606894 cv_04 1.17167519437 potential 4.313817562
time 2110.212 cv_00 16.4183517219 cv_01 1.55802276128 cv_02 1.66733853345 cv_03 0.784960272878 cv_04 1.18766618189 potential 3.967275775
time 2111.214 cv_00 16.6175621718 cv_01 1.6024407197 cv_02 1.68110707357 cv_03 0.818924924211 cv_04 1.16731749299 potential 3.086289518
time 2112.216 cv_00 16.4977260086 cv_01 1.56332075372 cv_02 1.68474921344 cv_03 0.81345330736 cv_04 1.2057150953 potential 3.963314883
time 2113.218 cv_00 16.6068614965 cv_01 1.59722429332 cv_02 1.68413434922 cv_03 0.74040767496 cv_04 1.30177181272 potential 2.706276015
time 2114.22 cv_00 17.0786133589 cv_01 1.57616249467 cv_02 1.68463405773 cv_03 0.828111075108 cv_04 1.1253210131 potential 1.458552663
time 2115.222 cv_00 16.5142260143 cv_01 1.60134620344 cv_02 1.67215629906 cv_03 0.93790493852 cv_04 1.25862398406 potential 1.706788353
time 2116.224 cv_00 16.4397888138 cv_01 1.59617480769 cv_02 1.65486349989 cv_03 0.694628031412 cv_04 1.16291035752 potential 4.778302916
time 2117.226 cv_00 16.9185509516 cv_01 1.58170008761 cv_02 1.69915188295 cv_03 0.843601781661 cv_04 1.1213248747 potential 2.023296332
time 2118.228 cv_00 16.6989365336 cv_01 1.57454147472 cv_02 1.64905636427 cv_03 0.852872479014 cv_04 1.24150624006 potential 2.280430834
time 2119.23 cv_00 16.7060234501 cv_01 1.59240120937 cv_02 1.69595958462 cv_03 0.846518366675 cv_04 1.23585559827 potential 2.821539239
time 2120.232 cv_00 16.4125001093 cv_01 1.58742327954 cv_02 1.67569598816 cv_03 0.884500436132 cv_04 1.24446118399 potential 3.362074667
time 2121.234 cv_00 16.2493321174 cv_01 1.59162412014 cv_02 1.68732664275 cv_03 0.858057990066 cv_04 1.19892106957 potential 3.779670461
time 2122.236 cv_00 16.3274144657 cv_01 1.61099819461 cv_02 1.66022513785 cv_03 0.725190367799 cv_04 1.20207364565 potential 3.706221846
time 2123.238 cv_00 16.3382531418 cv_01 1.60768446087 cv_02 1.67058919498 cv_03 0.835735703905 cv_04 1.16642098663 potential 4.184130325
time 2124.24 cv_00 16.5726134154 cv_01 1.58895919673 cv_02 1.70752487676 cv_03 0.816222293383 cv_04 1.25319592099 potential 3.186955157
time 2125.242 cv_00 16.6758051969 cv_01 1.56820054565 cv_02 1.68175998878 cv_03 0.806049113265 cv_04 1.18871116979 potential 5.091198504
time 2126.244 cv_00 16.4712218402 cv_01 1.58429233379 cv_02 1.67941032941 cv_03 0.748101170875 cv_04 1.2102046092 potential 5.834573871
time 2127.246 cv_00 16.5405686443 cv_01 1.61748484511 cv_02 1.65507318343 cv_03 0.851972386683 cv_04 1.31065534301 potential 2.059503309
time 2128.248 cv_00 16.3754603727 cv_01 1.55741826176 cv_02 1.70967001664 cv_03 0.816877830949 cv_04 1.25995807348 potential 2.753161065
time 2129.25 cv_00 16.3295464447 cv_01 1.59386654434 cv_02 1.67533353072 cv_03 0.850881930497 cv_04 1.19687986206 potential 5.06362085
time 2130.252 cv_00 16.4844468761 cv_01 1.57235649835 cv_02 1.67161035524 cv_03 0.931644567718 cv_04 1.24975916651 potential 3.276936479
time 2131.254 cv_00 16.3919719149 cv_01 1.56276265756 cv_02 1.67089774238 cv_03 0.826616539408 cv_04 1.14793854553 potential 5.951860717
time 2132.256 cv_00 16.2869979392 cv_01 1.56782754005 cv_02 1.6557269686 cv_03 0.796453576289 cv_04 1.24810878031 potential 4.479612422
time 2133.258 cv_00 16.9492714747 cv_01 1.57287304892 cv_02 1.66733174673 cv_03 0.844568242376 cv_04 1.27966758887 potential 1.68409467
time 2134.26 cv_00 17.2784737674 cv_01 1.57761576686 cv_02 1.66599621179 cv_03 0.794780675374 cv_04 1.24425433576 potential 0.7190006179
time 2135.262 cv_00 16.6928869459 cv_01 1.5899986755 cv_02 1.70679830064 cv_03 0.82841286083 cv_04 1.21100698477 potential 3.598597458
time 2136.264 cv_00 16.843820103 cv_01 1.56140198391 cv_02 1.65684798217 cv_03 0.778647493017 cv_04 1.18818070221 potential 3.377977802
time 2137.266 cv_00 16.7447437071 cv_01 1.57235164158 cv_02 1.69135623551 cv_03 0.886660370065 cv_04 1.27149635863 potential 3.337081298
time 2138.268 cv_00 16.3999710374 cv_01 1.56321314996 cv_02 1.71093020121 cv_03 0.734342531241 cv_04 1.1940109302 potential 3.985017857
time 2139.27 cv_00 16.6478570049 cv_01 1.59415247827 cv_02 1.65984216322 cv_03 0.733694540879 cv_04 1.13701414268 potential 6.076764232
time 2140.272 cv_00 16.7229580843 cv_01 1.62738784973 cv_02 1.68981291635 cv_03 0.792892129521 cv_04 1.11468022668 potential 2.16866341
time 2141.274 cv_00 16.9220046948 cv_01 1.57003114478 cv_02 1.6595901448 cv_03 0.837228287699 cv_04 1.10781508237 potential 3.450439817
time 2142.276 cv_00 16.4797917414 cv_01 1.57261180699 cv_02 1.66485318522 cv_03 0.763357689419 cv_04 1.22322802778 potential 6.47960505
time 2143.278 cv_00 16.2712956036 cv_01 1.57922804492 cv_02 1.66290888453 cv_03 0.717324549237 cv_04 1.15906602029 potential 6.65902783
time 2144.28 cv_00 16.6269340712 cv_01 1.58491514729 cv_02 1.64914196159 cv_03 0.711993624064 cv_04 1.20662848511 potential 5.137475952
time 2145.282 cv_00 16.6720598746 cv_01 1.59804163252 cv_02 1.67118492603 cv_03 0.723781171295 cv_04 1.18787132295 potential 5.857725152
time 2146.284 cv_00 16.2256374682 cv_01 1.59333645903 cv_02 1.64232061115 cv_03 0.687592925736 cv_04 1.17510481724 potential 5.055308832
time 2147.286 cv_00 16.4009244782 cv_01 1.5559311758 cv_02 1.67000942221 cv_03 0.725433008546 cv_04 1.26309520316 potential 4.865232669
time 2148.288 cv_00 16.299380321 cv_01 1.60655909917 cv_02 1.692163764 cv_03 0.739576665593 cv_04 1.18678458432 potential 4.76216613
time 2149.29 cv_00 16.4442768187 cv_01 1.60374828251 cv_02 1.6476998923 cv_03 0.854419762312 cv_04 1.27814603167 potential 3.662560713
time 2150.292 cv_00 16.5686447809 cv_01 1.59865670829 cv_02 1.70214908329 cv_03 0.895433760019 cv_04 1.1416684513 potential 3.847887932
time 2151.294 cv_00 16.244307082 cv_01 1.57080248956 cv_02 1.68787542836 cv_03 0.852438759225 cv_04 1.25296302847 potential 5.017114907
time 2152.296 cv_00 16.2553169914 cv_01 1.58094737616 cv_02 1.68606565582 cv_03 0.882509312418 cv_04 1.20154917726 potential 5.481203202
time 2153.298 cv_00 16.3846422014 cv_01 1.61313435304 cv_02 1.7075989358 cv_03 0.883876598134 cv_04 1.20379602211 potential 3.037215961
time 2154.3 cv_00 16.5560001913 cv_01 1.5586813797 cv_02 1.65207208527 cv_03 0.851879197977 cv_04 1.41906959167 potential 2.331447077
time 2155.302 cv_00 16.6239986646 cv_01 1.59189428674 cv_02 1.67594980888 cv_03 0.98365143288 cv_04 1.27119562071 potential 2.486374944
time 2156.304 cv_00 16.6447482506 cv_01 1.60382606236 cv_02 1.71404921943 cv_03 0.894115493059 cv_04 1.11632759036 potential 2.803366977
time 2157.306 cv_00 16.15505133 cv_01 1.56562139405 cv_02 1.6756647093 cv_03 0.846853592205 cv_04 1.17495927124 potential 6.121412943
time 2158.308 cv_00 16.6814567142 cv_01 1.58473478323 cv_02 1.6770269622 cv_03 0.868098314739 cv_04 1.32227836428 potential 4.981259736
time 2159.31 cv_00 16.3736961122 cv_01 1.60098949769 cv_02 1.63948825782 cv_03 0.861423500127 cv_04 1.30710963462 potential 3.37499839
time 2160.312 cv_00 16.5632444398 cv_01 1.58060580346 cv_02 1.65640044504 cv_03 0.709667166048 cv_04 1.43061067831 potential 2.964610687
time 2161.314 cv_00 16.9789008385 cv_01 1.59404828113 cv_02 1.68095562138 cv_03 0.744322117678 cv_04 1.30580343981 potential 2.261042578
time 2162.316 cv_00 16.7494927094 cv_01 1.57445976124 cv_02 1.64263719807 cv_03 0.7761617904 cv_04 1.30596546101 potential 3.359552419
time 2163.318 cv_00 16.2938961325 cv_01 1.56307899464 cv_02 1.65264596779 cv_03 0.877843770897 cv_04 1.27231041187 potential 4.440838665
time 2164.32 cv_00 16.5580476375 cv_01 1.57444980667 cv_02 1.65298074436 cv_03 0.881282048078 cv_04 1.39890647674 potential 3.699853792
time 2165.322 cv_00 16.3030240336 cv_01 1.60274991359 cv_02 1.69746326984 cv_03 0.865516793768 cv_04 1.25302650637 potential 4.897027521
time 2166.324 cv_00 16.8861513985 cv_01 1.5844548781 cv_02 1.67384238591 cv_03 0.732466765411 cv_04 1.37237026056 potential 2.952843691
time 2167.326 cv_00 16.2221212865 cv_01 1.56173050986 cv_02 1.66530028731 cv_03 0.803204204716 cv_04 1.31990305211 potential 5.390126762
time 2168.328 cv_00 16.8381190516 cv_01 1.55272752905 cv_02 1.70350444254 cv_03 0.724830667161 cv_04 1.23221587262 potential 3.012112284
time 2169.33 cv_00 16.5361014083 cv_01 1.55747323829 cv_02 1.66494733353 cv_03 0.677068698062 cv_04 1.24297503604 potential 5.494984242
time 2170.332 cv_00 16.3950075658 cv_01 1.58716839744 cv_02 1.64717712064 cv_03 0.674931842383 cv_04 1.19153123002 potential 6.275266919
time 2171.334 cv_00 16.3566938204 cv_01 1.56872475406 cv_02 1.6757970088 cv_03 0.486032249671 cv_04 1.29041004953 potential 5.26472043
time 2172.336 cv_00 16.3412839861 cv_01 1.5947276547 cv_02 1.67237979638 cv_03 0.303533744425 cv_04 1.3117697693 potential 6.112872235
time 2173.338 cv_00 16.4341998985 cv_01 1.5469726707 cv_02 1.67278908666 cv_03 0.293677573134 cv_04 1.1796799003 potential 4.787709248
time 2174.34 cv_00 16.6329127123 cv_01 1.59724927127 cv_02 1.62360376888 cv_03 0.387264998801 cv_04 1.21401586303 potential 1.9587455
time 2175.342 cv_00 16.6353214549 cv_01 1.56920823991 cv_02 1.65559515156 cv_03 0.436769506854 cv_04 1.37415346683 potential 3.359813822
time 2176.344 cv_00 16.7436600922 cv_01 1.58581178001 cv_02 1.65077960755 cv_03 0.303881414727 cv_04 1.24046621432 potential 3.556559271
time 2177.346 cv_00 16.1828726604 cv_01 1.60331719397 cv_02 1.6643955011 cv_03 0.523412305873 cv_04 1.33130153207 potential 4.463823212
time 2178.348 cv_00 16.3776635121 cv_01 1.56176272472 cv_02 1.67888256103 cv_03 0.526109827291 cv_04 1.29419887957 potential 4.908253207
time 2179.35 cv_00 16.6525799561 cv_01 1.56791651143 cv_02 1.65177939128 cv_03 0.173504180461 cv_04 1.26512499559 potential 2.569243202
time 2180.352 cv_00 16.4436330822 cv_01 1.60493201073 cv_02 1.66146588472 cv_03 0.382452365671 cv_04 1.34599904555 potential 5.131291279
time 2181.354 cv_00 16.7921083764 cv_01 1.57630565477 cv_02 1.64100119956 cv_03 0.282680191623 cv_04 1.2401934527 potential 2.57664452
time 2182.356 cv_00 16.7431868208 cv_01 1.62121008379 cv_02 1.65930338988 cv_03 0.364151709586 cv_04 1.22066951123 potential 2.637643954
time 2183.358 cv_00 16.7673469614 cv_01 1.57712180863 cv_02 1.68949424298 cv_03 0.339233849299 cv_04 1.21758357205 potential 4.741551795
time 2184.36 cv_00 16.6612656814 cv_01 1.59022061311 cv_02 1.66531409059 cv_03 0.314566967993 cv_04 1.29957904126 potential 5.628931543
time 2185.362 cv_00 16.9786372547 cv_01 1.6038767479 cv_02 1.66872730478 cv_03 0.452584840477 cv_04 1.31896302172 potential 1.51514226
time 2186.364 cv_00 16.7950532132 cv_01 1.58733874605 cv_02 1.64637261742 cv_03 0.462814187247 cv_04 1.3065124645 potential 3.184849616
time 2187.366 cv_00 16.765335325 cv_01 1.60555947733 cv_02 1.70929159837 cv_03 0.490962919042 cv_04 1.30055415608 potential 1.651377862
time 2188.368 cv_00 16.687794207 cv_01 1.568095031 cv_02 1.66812411599 cv_03 0.27505133932 cv_04 1.25012375113 potential 5.473249487
time 2189.37 cv_00 16.9526065397 cv_01 1.57842272195 cv_02 1.70252743129 cv_03 0.466849184776 cv_04 1.16483648804 potential 2.482421733
time 2190.372 cv_00 16.9196830788 cv_01 1.58354564799 cv_02 1.66735759878 cv_03 0.617424172774 cv_04 1.2849242297 potential 3.246181695
time 2191.374 cv_00 16.4111701936 cv_01 1.57925094506 cv_02 1.63033712538 cv_03 0.449506312462 cv_04 1.14390377064 potential 4.488931634
time 2192.376 cv_00 16.7309434174 cv_01 1.60378082269 cv_02 1.67520262916 cv_03 0.435655936617 cv_04 1.29877775099 potential 4.672507801
time 2193.378 cv_00 16.7768425063 cv_01 1.57706140989 cv_02 1.63269053041 cv_03 0.353583984551 cv_04 1.25680118903 potential 2.979444697
time 2194.38 cv_00 16.6241076234 cv_01 1.58268521409 cv_02 1.66534371192 cv_03 0.164152784106 cv_04 1.27808350174 potential 4.00582222
time 2195.382 cv_00 16.7391517419 cv_01 1.5684447508 cv_02 1.67586833853 cv_03 0.1574629028 cv_04 1.24675114075 potential 3.291541593
time 2196.384 cv_00 16.4100559793 cv_01 1.58095810911 cv_02 1.69388996318 cv_03 0.186192583133 cv_04 1.29660852764 potential 4.742173234
time 2197.386 cv_00 16.4912404784 cv_01 1.61147369867 cv_02 1.65411415292 cv_03 0.279898486169 cv_04 1.18339395545 potential 5.517812129
time 2198.388 cv_00 16.3822267433 cv_01 1.59512248495 cv_02 1.63726906243 cv_03 0.47100293545 cv_04 1.14395153195 potential 5.209889499
time 2199.39 cv_00 16.5911100805 cv_01 1.58460027424 cv_02 1.65380711053 cv_03 0.499159124614 cv_04 1.24901767354 potential 6.228970197
time 2200.392 cv_00 16.8299622621 cv_01 1.56179029283 cv_02 1.65076711885 cv_03 0.522383511543 cv_04 1.23847451399 potential 3.815247823
time 2201.394 cv_00 17.0165879269 cv_01 1.60045339432 cv_02 1.65067511129 cv_03 0.442184797801 cv_04 1.22267749791 potential 2.033926345
time 2202.396 cv_00 17.2695015933 cv_01 1.58421244065 cv_02 1.64969930913 cv_03 0.280600915653 cv_04 1.27479806401 potential 0.2208151495
time 2203.398 cv_00 16.8365063439 cv_01 1.56608970958 cv_02 1.64874874448 cv_03 0.24503947337 cv_04 1.23745843971 potential 3.148939043
time 2204.4 cv_00 16.399918853 cv_01 1.63322097897 cv_02 1.62035598277 cv_03 0.186118599641 cv_04 1.33548318325 potential 1.258212293
time 2205.402 cv_00 16.3209715437 cv_01 1.56048731009 cv_02 1.68002021129 cv_03 0.295534673759 cv_04 1.23381045417 potential 6.288531735
time 2206.404 cv_00 16.2066465702 cv_01 1.60124316655 cv_02 1.6619535563 cv_03 0.310820704764 cv_04 1.31175692733 potential 5.92488297
time 2207.406 cv_00 16.7236887419 cv_01 1.61372941125 cv_02 1.65450723599 cv_03 0.139413305416 cv_04 1.27420871147 potential 1.782639213
time 2208.408 cv_00 16.9639786052 cv_01 1.56785262523 cv_02 1.66657693208 cv_03 0.487947668836 cv_04 1.34700409097 potential 2.489373732
time 2209.41 cv_00 16.189230373 cv_01 1.58783759604 cv_02 1.65416258029 cv_03 0.401099656314 cv_04 1.2747109748 potential 6.160025046
time 2210.412 cv_00 16.1586146302 cv_01 1.57868936911 cv_02 1.64433018682 cv_03 0.496099356081 cv_04 1.25106037242 potential 5.406656612
time 2211.414 cv_00 16.2989876452 cv_01 1.61837226475 cv_02 1.65766422485 cv_03 0.327480236785 cv_04 1.34782574639 potential 4.752485648
time 2212.416 cv_00 16.1460044252 cv_01 1.61501239365 cv_02 1.6656935521 cv_03 0.289858307289 cv_04 1.24532742023 potential 6.215658032
time 2213.418 cv_00 16.3892127454 cv_01 1.60911670164 cv_02 1.67239013439 cv_03 0.272573245308 cv_04 1.31894455144 potential 6.397003704
time 2214.42 cv_00 16.4862849479 cv_01 1.59011182738 cv_02 1.67268962095 cv_03 0.587172295309 cv_04 1.2683364773 potential 5.958849329
time 2215.422 cv_00 16.1459724557 cv_01 1.59186365046 cv_02 1.70292006944 cv_03 0.32647246758 cv_04 1.19833657027 potential 6.407237478
time 2216.424 cv_00 16.675352653 cv_01 1.55567265508 cv_02 1.67480737048 cv_03 0.604133235526 cv_04 1.31011599193 potential 4.026362793
time 2217.426 cv_00 16.0738432304 cv_01 1.5873698841 cv_02 1.70453283125 cv_03 0.235221655268 cv_04 1.19524443856 potential 6.823865813
time 2218.428 cv_00 16.4459170599 cv_01 1.5937870162 cv_02 1.66947285475 cv_03 0.59013558619 cv_04 1.32100472689 potential 5.201996172
time 2219.43 cv_00 16.2710197645 cv_01 1.61462572881 cv_02 1.65482365689 cv_03 0.430700801135 cv_04 1.25559581814 potential 5.58378126
time 2220.432 cv_00 16.1492979246 cv_01 1.59725319597 cv_02 1.67609818922 cv_03 0.55360827045 cv_04 1.2035551283 potential 6.77979609
time 2221.434 cv_00 16.4819567047 cv_01 1.58589480066 cv_02 1.68883884424 cv_03 0.496566795905 cv_04 1.27866814531 potential 6.819113284
time 2222.436 cv_00 16.4247534042 cv_01 1.56916009465 cv_02 1.66121271203 cv_03 0.299881405939 cv_04 1.3929368591 potential 5.388706754
time 2223.438 cv_00 16.3810153672 cv_01 1.56914202969 cv_02 1.65013731009 cv_03 0.185067505701 cv_04 1.37746010813 potential 3.802675908
time 2224.44 cv_00 16.5871314956 cv_01 1.59787059958 cv_02 1.7023108456 cv_03 0.593160021186 cv_04 1.19475741143 potential 4.766258471
time 2225.442 cv_00 16.4999269532 cv_01 1.57523446802 cv_02 1.69284481004 cv_03 0.260887293566 cv_04 1.42535136253 potential 4.229554827
time 2226.444 cv_00 16.6701792052 cv_01 1.53813503953 cv_02 1.69941090482 cv_03 0.428485497282 cv_04 1.40529959271 potential 1.679942823
time 2227.446 cv_00 16.522477346 cv_01 1.58631512236 cv_02 1.70042736815 cv_03 0.445095827187 cv_04 1.25429341774 potential 6.452231313
time 2228.448 cv_00 16.3021440467 cv_01 1.56320215839 cv_02 1.71000563031 cv_03 0.304995584125 cv_04 1.32413325786 potential 4.245006331
time 2229.45 cv_00 16.2489417187 cv_01 1.57481066032 cv_02 1.70636986706 cv_03 0.633806553025 cv_04 1.22005811582 potential 4.869318213
time 2230.452 cv_00 16.347561554 cv_01 1.55611235571 cv_02 1.67787792117 cv_03 0.281398929697 cv_04 1.30379348099 potential 5.933849417
time 2231.454 cv_00 16.2559759698 cv_01 1.61495205389 cv_02 1.67339820546 cv_03 0.18394432599 cv_04 1.18904149895 potential 5.778945086
time 2232.456 cv_00 16.3509830008 cv_01 1.55754866485 cv_02 1.7093863421 cv_03 0.332883915374 cv_04 1.36458032204 potential 3.971797029
time 2233.458 cv_00 16.193515622 cv_01 1.56618526134 cv_02 1.69677034784 cv_03 0.233083764596 cv_04 1.29717383653 potential 5.871465054
time 2234.46 cv_00 16.396811818 cv_01 1.61965553999 cv_02 1.68668830934 cv_03 0.588417186792 cv_04 1.3049846974 potential 3.541573859
time 2235.462 cv_00 16.3438783053 cv_01 1.61232031084 cv_02 1.70566726079 cv_03 0.558871753466 cv_04 1.42064648434 potential 2.813145847
time 2236.464 cv_00 16.4438756715 cv_01 1.57835321294 cv_02 1.70159945606 cv_03 0.139426475342 cv_04 1.17416313003 potential 5.313231507
time 2237.466 cv_00 16.4887226356 cv_01 1.60488457916 cv_02 1.68491184696 cv_03 0.263378040244 cv_04 1.38377586829 potential 5.63210752
time 2238.468 cv_00 16.2048551507 cv_01 1.59973302437 cv_02 1.67022651132 cv_03 0.435005354305 cv_04 1.16168856603 potential 8.42203154
time 2239.47 cv_00 16.3669461925 cv_01 1.59674258039 cv_02 1.64781603244 cv_03 0.11105077742 cv_04 1.32953877603 potential 3.253966853
time 2240.472 cv_00 16.3081805286 cv_01 1.59357379767 cv_02 1.66191257161 cv_03 0.318627381011 cv_04 1.25848312527 potential 9.048224553
time 2241.474 cv_00 16.3837993376 cv_01 1.6156895875 cv_02 1.63179448027 cv_03 0.406714550479 cv_04 1.25428458281 potential 3.858986226
time 2242.476 cv_00 16.3604558532 cv_01 1.60159620969 cv_02 1.69232407456 cv_03 0.685114045827 cv_04 1.20371548606 potential 6.144428845
time 2243.478 cv_00 16.3627288616 cv_01 1.54307295142 cv_02 1.69984796884 cv_03 0.889886514801 cv_04 1.2288969353 potential 3.245929984
time 2244.48 cv_00 16.3528820278 cv_01 1.5731531462 cv_02 1.67800707774 cv_03 0.885587742494 cv_04 1.34196051501 potential 5.730916677
time 2245.482 cv_00 16.4994204898 cv_01 1.56660391704 cv_02 1.66113841169 cv_03 0.986059528558 cv_04 1.30949653574 potential 2.86405494
time 2246.484 cv_00 16.827986039 cv_01 1.56697637095 cv_02 1.67748203767 cv_03 1.03377616667 cv_04 1.15763314789 potential 1.00818868
time 2247.486 cv_00 16.362525847 cv_01 1.53867578069 cv_02 1.7074836951 cv_03 1.02167669731 cv_04 1.27284426435 potential 1.575586865
time 2248.488 cv_00 16.7369316725 cv_01 1.58748095168 cv_02 1.66398733631 cv_03 1.12843214586 cv_04 1.23588062562 potential 0.6447410143
time 2249.49 cv_00 16.5229684522 cv_01 1.57611597742 cv_02 1.67391046136 cv_03 1.30711258202 cv_04 1.31417517168 potential 0.5561255909
time 2250.492 cv_00 16.6173096999 cv_01 1.56444093775 cv_02 1.67925811569 cv_03 1.1527619742 cv_04 1.26966479632 potential 0.9195914325
time 2251.494 cv_00 16.6642290391 cv_01 1.55051532429 cv_02 1.66258684112 cv_03 0.984329238791 cv_04 1.19636197589 potential 2.229078086
time 2252.496 cv_00 16.5497558909 cv_01 1.57586048779 cv_02 1.65142851429 cv_03 1.03691685547 cv_04 1.36847911794 potential 1.995209163
time 2253.498 cv_00 16.8800157621 cv_01 1.55899676983 cv_02 1.64038592762 cv_03 0.899615414857 cv_04 1.19912638739 potential 1.889589667
time 2254.5 cv_00 16.7041369443 cv_01 1.58587185448 cv_02 1.64870726459 cv_03 1.00632638333 cv_04 1.27506375065 potential 2.311152823
time 2255.502 cv_00 17.0670379413 cv_01 1.55339506711 cv_02 1.67225799828 cv_03 1.03449906983 cv_04 1.27685344556 potential 0.4711968612
time 2256.504 cv_00 16.8082220183 cv_01 1.57481594299 cv_02 1.6770725739 cv_03 0.920559322589 cv_04 1.23406859228 potential 4.312030694
time 2257.506 cv_00 16.8348225255 cv_01 1.55239490125 cv_02 1.66620141613 cv_03 0.953012238095 cv_04 1.22075921157 potential 2.745251169
time 2258.508 cv_00 17.1785874539 cv_01 1.59369944394 cv_02 1.66848316775 cv_03 0.806935967044 cv_04 1.14588142919 potential 1.958067285
time 2259.51 cv_00 16.7073965155 cv_01 1.53940734443 cv_02 1.68678853582 cv_03 0.851277948247 cv_04 1.13275758448 potential 3.747024696
time 2260.512 cv_00 16.598139921 cv_01 1.5568904004 cv_02 1.7089770353 cv_03 0.848374825696 cv_04 1.1995449341 potential 4.540203228
time 2261.514 cv_00 16.3366824201 cv_01 1.53915935506 cv_02 1.67024567999 cv_03 0.919708006671 cv_04 1.23980048824 potential 3.720306628
time 2262.516 cv_00 16.9293128497 cv_01 1.57439853051 cv_02 1.6713956323 cv_03 0.701819201877 cv_04 1.25584934885 potential 4.641376904
time 2263.518 cv_00 16.6500093989 cv_01 1.60651648877 cv_02 1.66617605416 cv_03 1.06005946046 cv_04 1.20049739423 potential 1.862684519
time 2264.52 cv_00 16.641542878 cv_01 1.59761771437 cv_02 1.65767224532 cv_03 1.03977076782 cv_04 1.15906942876 potential 2.733296866
time 2265.522 cv_00 16.9933767632 cv_01 1.58039159883 cv_02 1.68957847409 cv_03 0.902596843986 cv_04 1.24243040628 potential 2.646467889
time 2266.524 cv_00 17.0963053299 cv_01 1.59092362126 cv_02 1.63784425756 cv_03 0.72899409935 cv_04 1.1211196415 potential 2.122119082
time 2267.526 cv_00 17.0995917898 cv_01 1.54969947526 cv_02 1.68970048814 cv_03 0.871389877817 cv_04 1.19134605991 potential 1.692371419
time 2268.528 cv_00 16.3207400584 cv_01 1.55508039198 cv_02 1.68903723431 cv_03 0.765343490827 cv_04 1.20899162583 potential 6.651145885
time 2269.53 cv_00 16.2186635937 cv_01 1.57242612219 cv_02 1.65739607596 cv_03 0.762354516864 cv_04 1.27340338057 potential 6.703455068
time 2270.532 cv_00 16.4286596374 cv_01 1.542529963 cv_02 1.66519029855 cv_03 0.775863998182 cv_04 1.16370046704 potential 6.118668218
time 2271.534 cv_00 16.2492349204 cv_01 1.55447089125 cv_02 1.66999496563 cv_03 0.736195561391 cv_04 1.2690049226 potential 6.286463873
time 2272.536 cv_00 16.1410227045 cv_01 1.58076362953 cv_02 1.6448693497 cv_03 0.974796342278 cv_04 1.19866563018 potential 4.464950894
time 2273.538 cv_00 16.4747192095 cv_01 1.58049713789 cv_02 1.63704652311 cv_03 0.664266750225 cv_04 1.21821196299 potential 5.575788846
time 2274.54 cv_00 16.3009033633 cv_01 1.54503509346 cv_02 1.67220821343 cv_03 0.711183751585 cv_04 1.16919898868 potential 6.444192611
time 2275.542 cv_00 16.5373270983 cv_01 1.5600524214 cv_02 1.662428916 cv_03 0.981572371601 cv_04 1.23169777432 potential 4.449888269
time 2276.544 cv_00 16.6237819964 cv_01 1.57409911377 cv_02 1.63343259658 cv_03 0.889358756227 cv_04 1.21898558397 potential 3.951191932
time 2277.546 cv_00 16.7141257104 cv_01 1.57568927151 cv_02 1.63638237518 cv_03 1.10204320477 cv_04 1.2705284444 potential 1.487894514
time 2278.548 cv_00 16.6608068961 cv_01 1.5690426604 cv_02 1.62671123303 cv_03 0.815426601631 cv_04 1.18647340048 potential 3.804927427
time 2279.55 cv_00 16.4498687262 cv_01 1.57343171433 cv_02 1.65038132075 cv_03 1.1125409608 cv_04 1.22094266761 potential 2.241827902
time 2280.552 cv_00 16.6095702431 cv_01 1.59459519528 cv_02 1.67318102549 cv_03 1.31756119585 cv_04 1.23011394239 potential 0.8142857171
time 2281.554 cv_00 16.4508582041 cv_01 1.58307194163 cv_02 1.66098800478 cv_03 1.35240531821 cv_04 1.21371812442 potential 1.326844478
time 2282.556 cv_00 16.6522365558 cv_01 1.56458783915 cv_02 1.63435156447 cv_03 1.28908026504 cv_04 1.33615920936 potential 0.6533670122
time 2283.558 cv_00 16.5541424207 cv_01 1.58294991932 cv_02 1.65370768587 cv_03 1.47882454732 cv_04 1.16382453457 potential 0.927248302
time 2284.56 cv_00 16.5376862517 cv_01 1.56313688641 cv_02 1.6472306331 cv_03 1.37924058789 cv_04 1.12816285579 potential 1.405819428
time 2285.562 cv_00 16.3701903932 cv_01 1.58426210966 cv_02 1.66017965432 cv_03 1.25883427181 cv_04 1.13454368414 potential 2.143724795
time 2286.564 cv_00 16.2496411064 cv_01 1.57525680804 cv_02 1.65063117968 cv_03 1.45482353373 cv_04 1.2379604306 potential 2.356853034
time 2287.566 cv_00 16.8737564582 cv_01 1.57770281703 cv_02 1.64599240128 cv_03 1.38777617995 cv_04 1.25409723206 potential 0.5191425708
time 2288.568 cv_00 16.7765486179 cv_01 1.57867345047 cv_02 1.66234203345 cv_03 1.50372154798 cv_04 1.18532561119 potential 0.8729303684
time 2289.57 cv_00 16.240291396 cv_01 1.60082492549 cv_02 1.6502925265 cv_03 1.35247159829 cv_04 1.19338926263 potential 2.724592129
time 2290.572 cv_00 16.5424914348 cv_01 1.58844935757 cv_02 1.65573447004 cv_03 1.54258975965 cv_04 1.19984735023 potential 1.334830906
time 2291.574 cv_00 16.5308063416 cv_01 1.57588040986 cv_02 1.65099473333 cv_03 1.63784499537 cv_04 1.3137167812 potential 0.8543489322
time 2292.576 cv_00 16.5263642904 cv_01 1.57557871038 cv_02 1.62078205641 cv_03 1.33389977211 cv_04 1.22212143653 potential 1.387898292
time 2293.578 cv_00 16.4333366977 cv_01 1.59045407768 cv_02 1.6742441982 cv_03 1.1791806276 cv_04 1.15641158119 potential 2.251100162
time 2294.58 cv_00 16.5258844422 cv_01 1.59260645837 cv_02 1.6500363034 cv_03 1.24289828136 cv_04 1.17472537745 potential 2.3697831
time 2295.582 cv_00 16.3308059972 cv_01 1.60727942859 cv_02 1.68353569609 cv_03 0.848900933589 cv_04 1.16465316042 potential 6.677772549
time 2296.584 cv_00 16.2231245564 cv_01 1.59994225124 cv_02 1.63894252608 cv_03 0.953860656074 cv_04 1.11758029569 potential 4.005496515
time 2297.586 cv_00 16.9409556263 cv_01 1.55803228113 cv_02 1.64574481416 cv_03 0.905351636808 cv_04 1.16903340525 potential 2.767612814
time 2298.588 cv_00 17.0415561957 cv_01 1.55267540532 cv_02 1.64999492631 cv_03 0.961345893196 cv_04 1.25219482634 potential 1.668616731
time 2299.59 cv_00 16.4944100707 cv_01 1.58716014064 cv_02 1.64925073748 cv_03 1.30448527727 cv_04 1.11170209308 potential 2.943805845
time 2300.592 cv_00 16.5452624397 cv_01 1.57927262031 cv_02 1.64201254261 cv_03 1.42299863543 cv_04 1.13902055388 potential 2.585496615
time 2301.594 cv_00 16.3971159476 cv_01 1.5832665637 cv_02 1.68257625023 cv_03 1.55414122653 cv_04 1.16969721119 potential 1.688045456
time 2302.596 cv_00 16.3730596888 cv_01 1.59794309475 cv_02 1.64961580878 cv_03 1.45566804134 cv_04 1.16303322922 potential 2.770322875
time 2303.598 cv_00 16.5354013779 cv_01 1.57833130047 cv_02 1.66773719773 cv_03 1.29237793286 cv_04 1.24804140344 potential 3.022505862
time 2304.6 cv_00 16.5790039588 cv_01 1.59132720963 cv_02 1.62240124628 cv_03 1.19606099167 cv_04 1.12354793631 potential 1.672980305
time 2305.602 cv_00 16.4310312257 cv_01 1.57865299732 cv_02 1.66904322168 cv_03 1.23372416816 cv_04 1.07340440737 potential 3.351069621
time 2306.604 cv_00 16.7989151528 cv_01 1.56762966885 cv_02 1.67805389156 cv_03 1.07125902397 cv_04 1.23441487319 potential 2.580355051
time 2307.606 cv_00 16.8137270233 cv_01 1.58959126544 cv_02 1.65069222555 cv_03 0.740070211645 cv_04 1.14801072387 potential 6.080295938
time 2308.608 cv_00 16.3820151344 cv_01 1.5832311126 cv_02 1.62882079847 cv_03 0.701906815776 cv_04 1.1954759726 potential 5.273018152
time 2309.61 cv_00 16.2947749185 cv_01 1.59754484499 cv_02 1.6660491094 cv_03 0.790051191676 cv_04 1.21171375227 potential 8.303387212
time 2310.612 cv_00 16.30691937 cv_01 1.5781259964 cv_02 1.66772199549 cv_03 0.684297864281 cv_04 1.21108348422 potential 8.754988361
time 2311.614 cv_00 16.4242186154 cv_01 1.54051966547 cv_02 1.65756230442 cv_03 0.796203122101 cv_04 1.22604223515 potential 5.513558297
time 2312.616 cv_00 16.1068784248 cv_01 1.56214404166 cv_02 1.66911566002 cv_03 0.736498514525 cv_04 1.18143398525 potential 7.856882441
time 2313.618 cv_00 16.3649858778 cv_01 1.57077984121 cv_02 1.6437527809 cv_03 0.875470282167 cv_04 1.29759016298 potential 5.931423855
time 2314.62 cv_00 16.8395948366 cv_01 1.54431168535 cv_02 1.68269754789 cv_03 0.829737930597 cv_04 1.23859620648 potential 4.110458293
time 2315.622 cv_00 16.6281440845 cv_01 1.56941436372 cv_02 1.70421796319 cv_03 0.818557912197 cv_04 1.2084022437 potential 6.807186538
time 2316.624 cv_00 16.6200915813 cv_01 1.56444245052 cv_02 1.70519005958 cv_03 0.856940106284 cv_04 1.19448189459 potential 6.219058375
time 2317.626 cv_00 16.0936816036 cv_01 1.57609143695 cv_02 1.67402668733 cv_03 0.780684417611 cv_04 1.2069932078 potential 8.447371715
time 2318.628 cv_00 16.3021098887 cv_01 1.55401116519 cv_02 1.68401841962 cv_03 0.784399978575 cv_04 1.11093394538 potential 8.801092982
time 2319.63 cv_00 16.6426562685 cv_01 1.60993387333 cv_02 1.69079712292 cv_03 0.842359426842 cv_04 1.07634410587 potential 5.663754951
time 2320.632 cv_00 16.2977562712 cv_01 1.58840080536 cv_02 1.64866545474 cv_03 0.981741269672 cv_04 1.17629911234 potential 4.744461097
time 2321.634 cv_00 16.8942453866 cv_01 1.60124937746 cv_02 1.65009907869 cv_03 0.825127873999 cv_04 1.16416587903 potential 3.743215208
time 2322.636 cv_00 16.9798211863 cv_01 1.55059067902 cv_02 1.68050576446 cv_03 0.774079768571 cv_04 1.23696952437 potential 3.859749093
time 2323.638 cv_00 16.6884649723 cv_01 1.61056583979 cv_02 1.65736265033 cv_03 0.945051781766 cv_04 1.26186795248 potential 3.575400257
time 2324.64 cv_00 16.1905902676 cv_01 1.57708460468 cv_02 1.68085371935 cv_03 0.54050899202 cv_04 1.142846862 potential 8.443769382
time 2325.642 cv_00 16.873934545 cv_01 1.5463727119 cv_02 1.67479643859 cv_03 0.938048592398 cv_04 1.26455047438 potential 3.514383423
time 2326.644 cv_00 16.6376169963 cv_01 1.5414246292 cv_02 1.67035536277 cv_03 0.669908627409 cv_04 1.23425509624 potential 4.882046987
time 2327.646 cv_00 16.824051549 cv_01 1.54823148124 cv_02 1.65909261147 cv_03 0.916631813763 cv_04 1.20832184509 potential 4.550554566
time 2328.648 cv_00 16.783268495 cv_01 1.54259225974 cv_02 1.69390354241 cv_03 0.710429462842 cv_04 1.14036160332 potential 5.327157482
time 2329.65 cv_00 16.5943431031 cv_01 1.54763852142 cv_02 1.68621882847 cv_03 0.71415202858 cv_04 1.19460586184 potential 7.122629245
time 2330.652 cv_00 16.6476478172 cv_01 1.566044239 cv_02 1.63122142988 cv_03 0.788269838898 cv_04 1.26786520354 potential 4.628587659
time 2331.654 cv_00 16.7865363085 cv_01 1.54688016279 cv_02 1.67548423436 cv_03 0.663508112769 cv_04 1.17310326425 potential 6.047300462
time 2332.656 cv_00 16.2215530977 cv_01 1.53925628875 cv_02 1.6389065512 cv_03 0.86877305099 cv_04 1.30346273193 potential 3.965616378
time 2333.658 cv_00 16.6107572963 cv_01 1.55167646573 cv_02 1.68427710866 cv_03 0.703916980036 cv_04 1.24890771486 potential 7.095744832
time 2334.66 cv_00 16.5486576489 cv_01 1.56303234023 cv_02 1.64234188051 cv_03 0.761008867823 cv_04 1.1698110679 potential 7.919158018
time 2335.662 cv_00 16.3464211041 cv_01 1.58209366636 cv_02 1.64153462812 cv_03 0.744092968007 cv_04 1.28369730838 potential 7.024910101
time 2336.664 cv_00 16.087635702 cv_01 1.5822940282 cv_02 1.63757679152 cv_03 0.749927315306 cv_04 1.23253782648 potential 7.019223364
time 2337.666 cv_00 16.552895162 cv_01 1.59904595654 cv_02 1.68659858152 cv_03 0.741254406011 cv_04 1.19966352157 potential 8.429688319
time 2338.668 cv_00 16.4408767845 cv_01 1.58185903635 cv_02 1.72103163957 cv_03 0.769353332636 cv_04 1.25132784578 potential 4.587926256
time 2339.67 cv_00 16.04113579 cv_01 1.5940941878 cv_02 1.65554191566 cv_03 0.627693882298 cv_04 1.10798553406 potential 8.428781879
time 2340.672 cv_00 16.2144809781 cv_01 1.59750755118 cv_02 1.69107854548 cv_03 0.682441670408 cv_04 1.22906656821 potential 6.913254022
time 2341.674 cv_00 16.2648148835 cv_01 1.56275116556 cv_02 1.6826590552 cv_03 0.721969065613 cv_04 1.18324192104 potential 9.316543741
time 2342.676 cv_00 16.4586537032 cv_01 1.5616754376 cv_02 1.72042714984 cv_03 0.697697048033 cv_04 1.33106464949 potential 3.394865989
time 2343.678 cv_00 16.9480877356 cv_01 1.53528959735 cv_02 1.6632653669 cv_03 0.677077679876 cv_04 1.26990790831 potential 2.341296169
time 2344.68 cv_00 17.1625343218 cv_01 1.56392831061 cv_02 1.69495496129 cv_03 0.805771431502 cv_04 1.17555547855 potential 2.693440797
time 2345.682 cv_00 17.1084543513 cv_01 1.59186003136 cv_02 1.6853017917 cv_03 0.745367247892 cv_04 1.27145677658 potential 2.920676277
time 2346.684 cv_00 16.8602425946 cv_01 1.56220566079 cv_02 1.71787269866 cv_03 0.828624893676 cv_04 1.25735828108 potential 3.145200601
time 2347.686 cv_00 16.5278276066 cv_01 1.55886143221 cv_02 1.69877704052 cv_03 0.999782347821 cv_04 1.36825514713 potential 2.815051193
time 2348.688 cv_00 16.4335624145 cv_01 1.54556155611 cv_02 1.69358206127 cv_03 0.925496367353 cv_04 1.29476009163 potential 4.669312329
time 2349.69 cv_00 16.173772925 cv_01 1.57407970947 cv_02 1.68832412186 cv_03 0.975658052913 cv_04 1.31935821645 potential 4.962276339
time 2350.692 cv_00 16.4577779539 cv_01 1.5484789087 cv_02 1.65613058006 cv_03 1.02041685836 cv_04 1.2546142089 potential 3.620936558
time 2351.694 cv_00 16.8696199606 cv_01 1.53873551561 cv_02 1.7065397595 cv_03 0.835969004287 cv_04 1.24727659164 potential 3.040004581
time 2352.696 cv_00 16.205696262 cv_01 1.58132856568 cv_02 1.6874371914 cv_03 0.991575344934 cv_04 1.26933919143 potential 5.06313327
time 2353.698 cv_00 16.3010581118 cv_01 1.60207466775 cv_02 1.69188872797 cv_03 0.841074734663 cv_04 1.39823528683 potential 5.265341427
time 2354.7 cv_00 16.4480266904 cv_01 1.59346235708 cv_02 1.68853659551 cv_03 0.737525814236 cv_04 1.28849300181 potential 8.410968974
time 2355.702 cv_00 16.5455529961 cv_01 1.56434964782 cv_02 1.7151814416 cv_03 0.672039453873 cv_04 1.16642392323 potential 5.931025933
time 2356.704 cv_00 16.5510652153 cv_01 1.55168882303 cv_02 1.71046922439 cv_03 0.94420340273 cv_04 1.19139827586 potential 3.848836446
time 2357.706 cv_00 16.349877204 cv_01 1.54633860555 cv_02 1.65382222672 cv_03 0.781567179393 cv_04 1.32010037474 potential 6.302406797
time 2358.708 cv_00 17.0912592447 cv_01 1.57284738168 cv_02 1.65646419647 cv_03 0.844277202795 cv_04 1.26352715506 potential 3.391269391
time 2359.71 cv_00 16.6769491136 cv_01 1.56257244602 cv_02 1.68331923717 cv_03 1.13032982259 cv_04 1.19518296495 potential 2.541652745
time 2360.712 cv_00 16.6634590531 cv_01 1.58895674699 cv_02 1.67742887384 cv_03 1.38509000051 cv_04 1.27156763447 potential 2.027302476
time 2361.714 cv_00 16.5970501156 cv_01 1.5534530946 cv_02 1.69595716601 cv_03 1.03938977974 cv_04 1.30424148984 potential 3.179225496
time 2362.716 cv_00 16.4202380318 cv_01 1.54522672817 cv_02 1.6745358434 cv_03 0.980374505958 cv_04 1.26092966533 potential 5.022592846
time 2363.718 cv_00 16.9593225275 cv_01 1.51724873543 cv_02 1.66483338938 cv_03 0.970793818654 cv_04 1.29995392471 potential 1.083269319
time 2364.72 cv_00 16.3171808245 cv_01 1.53990791011 cv_02 1.68278322067 cv_03 0.938268321474 cv_04 1.18789895352 potential 5.395070238
time 2365.722 cv_00 16.4621154954 cv_01 1.54046896131 cv_02 1.71311641774 cv_03 0.887794949679 cv_04 1.31238961156 potential 3.835055852
time 2366.724 cv_00 16.7899146405 cv_01 1.5772686354 cv_02 1.69598199735 cv_03 0.681489123773 cv_04 1.22444602638 potential 6.615971141
time 2367.726 cv_00 17.1246437894 cv_01 1.58547604215 cv_02 1.65241208399 cv_03 1.05882128257 cv_04 1.16759884888 potential 0.7928573631
time 2368.728 cv_00 16.9502559922 cv_01 1.59108211975 cv_02 1.66821108592 cv_03 1.23997879419 cv_04 1.24927370933 potential 0.8678788108
time 2369.73 cv_00 16.5085463732 cv_01 1.60828121415 cv_02 1.69214279789 cv_03 1.33566402147 cv_04 1.15127047017 potential 1.822335709
time 2370.732 cv_00 16.2726796381 cv_01 1.60980517206 cv_02 1.64834263509 cv_03 1.25683112346 cv_04 1.23390576964 potential 2.980021912
time 2371.734 cv_00 17.0077772162 cv_01 1.57781403211 cv_02 1.67786805186 cv_03 1.42667175199 cv_04 1.25647117403 potential 0.6274107398
time 2372.736 cv_00 16.8547444065 cv_01 1.58531562413 cv_02 1.68663436041 cv_03 1.51407833597 cv_04 1.25084782613 potential 0.9829209545
time 2373.738 cv_00 16.6076313508 cv_01 1.58527219964 cv_02 1.66562837479 cv_03 1.68378480949 cv_04 1.17918632883 potential 1.150905443
time 2374.74 cv_00 16.7593948229 cv_01 1.57955907207 cv_02 1.69323607549 cv_03 1.39269344894 cv_04 1.22239456971 potential 1.66262084
time 2375.742 cv_00 16.7376702237 cv_01 1.55538288364 cv_02 1.6674711341 cv_03 1.25980338832 cv_04 1.18274395011 potential 1.950933426
time 2376.744 cv_00 16.2712227016 cv_01 1.59304954389 cv_02 1.68415093299 cv_03 1.5022321477 cv_04 1.25545867933 potential 2.650059728
time 2377.746 cv_00 16.4644797781 cv_01 1.60102569682 cv_02 1.69268584938 cv_03 1.2986861066 cv_04 1.2169270924 potential 2.595763823
time 2378.748 cv_00 16.4358732934 cv_01 1.56653661987 cv_02 1.70747355463 cv_03 1.17771655489 cv_04 1.22967519329 potential 1.903680155
time 2379.75 cv_00 16.9465757002 cv_01 1.55555314677 cv_02 1.66118952279 cv_03 1.26581628914 cv_04 1.24543009849 potential 1.103514453
time 2380.752 cv_00 16.7001687879 cv_01 1.57549515769 cv_02 1.66542971399 cv_03 1.39097702066 cv_04 1.29368972269 potential 3.024101425
time 2381.754 cv_00 16.522550355 cv_01 1.58551966846 cv_02 1.6633017042 cv_03 1.34858038416 cv_04 1.22520755343 potential 4.610103577
time 2382.756 cv_00 16.3664608356 cv_01 1.5727119236 cv_02 1.67492912989 cv_03 1.48621749784 cv_04 1.23104537332 potential 3.059484482
time 2383.758 cv_00 16.4223694613 cv_01 1.58688986859 cv_02 1.66393462259 cv_03 1.55207685668 cv_04 1.27354043449 potential 2.911057352
time 2384.76 cv_00 16.6133460295 cv_01 1.56238341684 cv_02 1.69673294375 cv_03 1.59453437531 cv_04 1.19410769982 potential 1.141759078
time 2385.762 cv_00 16.4444342027 cv_01 1.59925118199 cv_02 1.6781398461 cv_03 1.58713546778 cv_04 1.18883026847 potential 2.562393213
time 2386.764 cv_00 16.5626233626 cv_01 1.61790176603 cv_02 1.67397797838 cv_03 1.45748262137 cv_04 1.1987607757 potential 2.175063801
time 2387.766 cv_00 16.6921935253 cv_01 1.59014294011 cv_02 1.66609641271 cv_03 1.35277875391 cv_04 1.1120573347 potential 3.889810162
time 2388.768 cv_00 16.3813545691 cv_01 1.6052032891 cv_02 1.6792927734 cv_03 1.31055845863 cv_04 1.07527203607 potential 3.699286244
time 2389.77 cv_00 16.3104462323 cv_01 1.58647402815 cv_02 1.63475356308 cv_03 1.01410560136 cv_04 1.20213641831 potential 3.880452255
time 2390.772 cv_00 16.8305405671 cv_01 1.57509104287 cv_02 1.65120887035 cv_03 1.16060190412 cv_04 1.18793564036 potential 2.584083438
time 2391.774 cv_00 16.6636938776 cv_01 1.55644747023 cv_02 1.68393048236 cv_03 1.28815156556 cv_04 1.17932742568 potential 2.688597637
time 2392.776 cv_00 16.6527157317 cv_01 1.58990690223 cv_02 1.64406802177 cv_03 1.48980939605 cv_04 1.21462818893 potential 2.926822104
time 2393.778 cv_00 16.8716103505 cv_01 1.54196298936 cv_02 1.68943325283 cv_03 1.0914399728 cv_04 1.28240273077 potential 1.741148444
time 2394.78 cv_00 16.6534287327 cv_01 1.58061980007 cv_02 1.68094018728 cv_03 1.09714298631 cv_04 1.19861401309 potential 4.240744752
time 2395.782 cv_00 16.3494021088 cv_01 1.60608015526 cv_02 1.67045320832 cv_03 1.17095038644 cv_04 1.24358304847 potential 3.214223102
time 2396.784 cv_00 16.2696527117 cv_01 1.59328367436 cv_02 1.6751792621 cv_03 1.28913115894 cv_04 1.13302663051 potential 4.505971579
time 2397.786 cv_00 16.9295994791 cv_01 1.56701237414 cv_02 1.67739000969 cv_03 1.32333759098 cv_04 1.22274713444 potential 2.10121268
time 2398.788 cv_00 17.0477392366 cv_01 1.5829345308 cv_02 1.64031631404 cv_03 0.759102176538 cv_04 1.12489165824 potential 3.701586624
time 2399.79 cv_00 16.6134218639 cv_01 1.59164927385 cv_02 1.64798258537 cv_03 0.871771506042 cv_04 1.32630833299 potential 6.290577958
time 2400.792 cv_00 17.0021737518 cv_01 1.57535032997 cv_02 1.64466689436 cv_03 0.805725820965 cv_04 1.13634961674 potential 4.779349303
time 2401.794 cv_00 17.0613112176 cv_01 1.54396025595 cv_02 1.66839699136 cv_03 0.808155530512 cv_04 1.28667588014 potential 3.283435779
time 2402.796 cv_00 16.6649288135 cv_01 1.56598508973 cv_02 1.66037742937 cv_03 0.642943607786 cv_04 1.23309750274 potential 7.812157613
time 2403.798 cv_00 16.7927306522 cv_01 1.54109751634 cv_02 1.66318394153 cv_03 0.748430873737 cv_04 1.20494947328 potential 5.830875591
time 2404.8 cv_00 17.336323337 cv_01 1.57787950152 cv_02 1.67524741994 cv_03 0.85178563881 cv_04 1.26851983138 potential 1.531586634
time 2405.802 cv_00 16.7494271183 cv_01 1.57381715844 cv_02 1.67790122053 cv_03 1.08668419492 cv_04 1.27757729659 potential 4.328817653
time 2406.804 cv_00 16.1551646896 cv_01 1.57977873528 cv_02 1.66009558304 cv_03 1.32169125317 cv_04 1.0956352992 potential 4.896410668
time 2407.806 cv_00 16.5974662253 cv_01 1.566380517 cv_02 1.67017253758 cv_03 1.51000668052 cv_04 1.27440508682 potential 3.069598118
time 2408.808 cv_00 16.5196545403 cv_01 1.60908595965 cv_02 1.64388800613 cv_03 1.4621924544 cv_04 1.06036033068 potential 3.026716121
time 2409.81 cv_00 16.5622021003 cv_01 1.6068727142 cv_02 1.62131743599 cv_03 0.955319934903 cv_04 1.17734662113 potential 2.294422178
time 2410.812 cv_00 16.2869274523 cv_01 1.55448784963 cv_02 1.66764107248 cv_03 0.891778796516 cv_04 1.0351559842 potential 7.936780633
time 2411.814 cv_00 16.3335212219 cv_01 1.57719794434 cv_02 1.65627787911 cv_03 1.09729417054 cv_04 1.13227155498 potential 4.318908873
time 2412.816 cv_00 17.158037842 cv_01 1.58994972857 cv_02 1.63719436447 cv_03 1.04146599297 cv_04 1.20532930855 potential 0.8551544314
time 2413.818 cv_00 16.9737692274 cv_01 1.57308770953 cv_02 1.68681684625 cv_03 0.964742979486 cv_04 1.15378330232 potential 3.764752894
time 2414.82 cv_00 17.1746769557 cv_01 1.57433867461 cv_02 1.68106576225 cv_03 0.882359310951 cv_04 1.24396605245 potential 3.334644672
time 2415.822 cv_00 16.6990081894 cv_01 1.58519124236 cv_02 1.67223498423 cv_03 0.934995497775 cv_04 1.34410702889 potential 6.605034224
time 2416.824 cv_00 16.8796948893 cv_01 1.60256058832 cv_02 1.65476794849 cv_03 1.0692568427 cv_04 1.15155502748 potential 2.427057363
time 2417.826 cv_00 17.134673989 cv_01 1.5915782688 cv_02 1.63826729615 cv_03 0.935588408477 cv_04 1.28949349609 potential 1.642561255
time 2418.828 cv_00 16.3573164629 cv_01 1.60119234955 cv_02 1.67479292059 cv_03 1.09496691268 cv_04 1.2564201771 potential 3.856216902
time 2419.83 cv_00 16.6127201258 cv_01 1.62203778282 cv_02 1.67501535192 cv_03 1.09727463147 cv_04 1.06051772693 potential 2.045794396
time 2420.832 cv_00 16.6073574368 cv_01 1.58276529519 cv_02 1.60044320628 cv_03 1.25911371664 cv_04 1.11605869118 potential 1.253542169
time 2421.834 cv_00 16.754178114 cv_01 1.57724896976 cv_02 1.6797767077 cv_03 1.35640870961 cv_04 0.993360866391 potential 3.617137793
time 2422.836 cv_00 17.0599845475 cv_01 1.58461141487 cv_02 1.63899239309 cv_03 1.0412246229 cv_04 1.26658637466 potential 2.043887471
time 2423.838 cv_00 16.8497049207 cv_01 1.58563392892 cv_02 1.69503696309 cv_03 1.33424445309 cv_04 1.22557802584 potential 2.379976883
time 2424.84 cv_00 16.6229026567 cv_01 1.56201834276 cv_02 1.67988832848 cv_03 1.2863168407 cv_04 1.32716123618 potential 3.554813547
time 2425.842 cv_00 16.1862437696 cv_01 1.60442941964 cv_02 1.66973797904 cv_03 1.36955984403 cv_04 1.24453910791 potential 4.653346308
time 2426.844 cv_00 16.670932948 cv_01 1.60261395657 cv_02 1.63942799518 cv_03 1.54385331946 cv_04 1.23505951135 potential 2.101723087
time 2427.846 cv_00 16.6026125889 cv_01 1.5617804082 cv_02 1.64382121651 cv_03 1.65636767609 cv_04 1.30527024072 potential 1.335506545
time 2428.848 cv_00 16.4042537291 cv_01 1.56799280449 cv_02 1.65484609936 cv_03 1.61865971433 cv_04 1.34594087462 potential 2.513551597
time 2429.85 cv_00 16.352089714 cv_01 1.59556408985 cv_02 1.69108791625 cv_03 1.23048566449 cv_04 1.1706457934 potential 4.130451669
time 2430.852 cv_00 16.3338397944 cv_01 1.59796800614 cv_02 1.63473266486 cv_03 1.2547040433 cv_04 1.24755489843 potential 3.727060757
time 2431.854 cv_00 16.5244018386 cv_01 1.57392487879 cv_02 1.65125196752 cv_03 1.22243671216 cv_04 1.20130951868 potential 5.088929216
time 2432.856 cv_00 16.3696729297 cv_01 1.55819211476 cv_02 1.67499386803 cv_03 1.35436846792 cv_04 1.154083813 potential 3.902541206
time 2433.858 cv_00 16.8839423284 cv_01 1.55990481873 cv_02 1.67651196496 cv_03 1.12430106714 cv_04 1.28036692492 potential 3.257939143
time 2434.86 cv_00 16.8265067358 cv_01 1.53816983572 cv_02 1.69737437992 cv_03 0.73141294997 cv_04 1.20521722457 potential 4.965475018
time 2435.862 cv_00 17.3185557102 cv_01 1.59465122918 cv_02 1.68367359782 cv_03 0.716766960918 cv_04 1.16885510307 potential 2.025083896
time 2436.864 cv_00 17.0811186483 cv_01 1.55263590808 cv_02 1.6531240585 cv_03 0.707734407864 cv_04 1.35625566218 potential 2.324207093
time 2437.866 cv_00 16.5180248022 cv_01 1.58416520881 cv_02 1.62501431154 cv_03 0.700774269571 cv_04 1.26186770266 potential 4.714958626
time 2438.868 cv_00 16.6657663097 cv_01 1.61763850431 cv_02 1.64585068617 cv_03 0.792646305686 cv_04 1.13298883148 potential 4.439601323
time 2439.87 cv_00 17.0625022292 cv_01 1.60036053674 cv_02 1.68662971267 cv_03 0.766665464971 cv_04 1.29410533045 potential 3.438297839
time 2440.872 cv_00 16.8497609156 cv_01 1.5452891084 cv_02 1.70556965279 cv_03 0.678852057774 cv_04 1.1858984326 potential 4.88324297
time 2441.874 cv_00 16.9570423557 cv_01 1.5444952383 cv_02 1.69229824796 cv_03 0.786098300873 cv_04 1.34823066639 potential 4.019758969
time 2442.876 cv_00 17.3692722637 cv_01 1.55845939413 cv_02 1.66598486874 cv_03 0.887464515981 cv_04 1.22330190999 potential 1.532719874
time 2443.878 cv_00 16.9406494279 cv_01 1.59940974522 cv_02 1.65658380902 cv_03 0.850894671702 cv_04 1.28560665912 potential 4.512738833
time 2444.88 cv_00 17.0727176594 cv_01 1.56553261968 cv_02 1.67374727679 cv_03 0.6772470747 cv_04 1.14132244797 potential 6.039493448
time 2445.882 cv_00 16.9592020551 cv_01 1.55322858428 cv_02 1.71123839505 cv_03 0.697329687981 cv_04 1.18551441345 potential 4.34390342
time 2446.884 cv_00 16.3431867922 cv_01 1.57087669428 cv_02 1.67863913107 cv_03 0.996584959942 cv_04 1.29925093543 potential 6.467465453
time 2447.886 cv_00 16.2201837381 cv_01 1.55545169305 cv_02 1.6509166507 cv_03 0.917247251396 cv_04 1.26765880814 potential 6.562961846
time 2448.888 cv_00 16.879755651 cv_01 1.56707430447 cv_02 1.65830249414 cv_03 0.937238229685 cv_04 1.20500275595 potential 6.461419741
time 2449.89 cv_00 16.9413463917 cv_01 1.57072607823 cv_02 1.71602210235 cv_03 0.65599107778 cv_04 1.14637848148 potential 4.26691892
time 2450.892 cv_00 16.8753153278 cv_01 1.60383562598 cv_02 1.68370478619 cv_03 0.639161006874 cv_04 1.28162084264 potential 4.028979012
time 2451.894 cv_00 16.6601598046 cv_01 1.61552534061 cv_02 1.67248122739 cv_03 0.728408381449 cv_04 1.2422552928 potential 5.671187563
time 2452.896 cv_00 17.2233507152 cv_01 1.54439334731 cv_02 1.71148951394 cv_03 0.689570004421 cv_04 1.20156187172 potential 1.589348582
time 2453.898 cv_00 17.1723754894 cv_01 1.56150540504 cv_02 1.66097807828 cv_03 0.706124293091 cv_04 1.24639251971 potential 3.842234323
time 2454.9 cv_00 17.1743912833 cv_01 1.55863089725 cv_02 1.6919152799 cv_03 0.769685504616 cv_04 1.32240721536 potential 3.561435771
time 2455.902 cv_00 17.2523711536 cv_01 1.6003486554 cv_02 1.67163602719 cv_03 0.700026481559 cv_04 1.2637491789 potential 2.504469835
time 2456.904 cv_00 17.3371769613 cv_01 1.57344694041 cv_02 1.69152795811 cv_03 0.716060370408 cv_04 1.25267683276 potential 2.575257484
time 2457.906 cv_00 17.1437313243 cv_01 1.56589242374 cv_02 1.65698524141 cv_03 0.864620776352 cv_04 1.34370730487 potential 3.918018339
time 2458.908 cv_00 17.1576960478 cv_01 1.57792132614 cv_02 1.67000059656 cv_03 0.65880032706 cv_04 1.29796776086 potential 3.940534194
time 2459.91 cv_00 16.6963785647 cv_01 1.56026039126 cv_02 1.73067699074 cv_03 0.618447333607 cv_04 1.17085866446 potential 3.183866296
time 2460.912 cv_00 17.0232753093 cv_01 1.55705212318 cv_02 1.69565173158 cv_03 0.710537452831 cv_04 1.25637352517 potential 5.799445291
time 2461.914 cv_00 16.8181033603 cv_01 1.59623942587 cv_02 1.72033054159 cv_03 0.700533828262 cv_04 1.20851663272 potential 3.411903703
time 2462.916 cv_00 16.6120586064 cv_01 1.61448855995 cv_02 1.66076974592 cv_03 0.68291659945 cv_04 1.14614859539 potential 6.31493522
time 2463.918 cv_00 16.4059718691 cv_01 1.62389285672 cv_02 1.65022950089 cv_03 0.675388542593 cv_04 1.08602434346 potential 5.088901201
time 2464.92 cv_00 16.6581382664 cv_01 1.61373452362 cv_02 1.63045787617 cv_03 0.903716719879 cv_04 1.21256120653 potential 3.153266852
time 2465.922 cv_00 16.5585295262 cv_01 1.60146415964 cv_02 1.68728094221 cv_03 0.987023848368 cv_04 1.24337244432 potential 5.475588906
time 2466.924 cv_00 16.5830989765 cv_01 1.55623013276 cv_02 1.69611854994 cv_03 1.06475724977 cv_04 1.24321459288 potential 4.342846427
time 2467.926 cv_00 16.8263769439 cv_01 1.58769668999 cv_02 1.63431606508 cv_03 0.885766279626 cv_04 1.26155065064 potential 4.724429855
time 2468.928 cv_00 16.406846191 cv_01 1.59935039587 cv_02 1.6259754642 cv_03 0.880030891262 cv_04 1.20040131988 potential 4.84490977
time 2469.93 cv_00 16.6370183996 cv_01 1.54666165385 cv_02 1.68871833831 cv_03 0.922505189414 cv_04 1.21830926967 potential 6.786486503
time 2470.932 cv_00 16.6820053173 cv_01 1.54925717845 cv_02 1.65093503974 cv_03 0.89282107348 cv_04 1.46201683328 potential 3.636681491
time 2471.934 cv_00 16.7562400555 cv_01 1.57303715118 cv_02 1.65584489056 cv_03 0.818275563833 cv_04 1.4827246358 potential 4.608197782
time 2472.936 cv_00 16.3446901832 cv_01 1.59798695076 cv_02 1.62870420694 cv_03 0.710092896685 cv_04 1.21799078426 potential 5.795901615
time 2473.938 cv_00 16.309023848 cv_01 1.59541474717 cv_02 1.68123964558 cv_03 0.638198441854 cv_04 1.29937424941 potential 7.33567561
time 2474.94 cv_00 16.4110593274 cv_01 1.55419196855 cv_02 1.70398624022 cv_03 0.864202285346 cv_04 1.37270721116 potential 5.866380565
time 2475.942 cv_00 16.3397321515 cv_01 1.54704218248 cv_02 1.71311871223 cv_03 0.84129826012 cv_04 1.33385099914 potential 4.955942755
time 2476.944 cv_00 16.373206772 cv_01 1.52383104035 cv_02 1.67096746058 cv_03 0.879173053754 cv_04 1.25882546091 potential 4.569150407
time 2477.946 cv_00 16.5954802938 cv_01 1.53907303995 cv_02 1.71524302363 cv_03 0.904022102198 cv_04 1.26596026864 potential 4.056466722
time 2478.948 cv_00 16.3071975406 cv_01 1.56406185337 cv_02 1.7183756094 cv_03 0.843702539091 cv_04 1.30979158125 potential 5.527911735
time 2479.95 cv_00 16.208390755 cv_01 1.54853903875 cv_02 1.69504057223 cv_03 0.898575392716 cv_04 1.36150766657 potential 6.20604909
time 2480.952 cv_00 16.1731459582 cv_01 1.56148843721 cv_02 1.73610986186 cv_03 0.8810888695 cv_04 1.21339501035 potential 4.142372501
time 2481.954 cv_00 16.3189697894 cv_01 1.57271697419 cv_02 1.68911656635 cv_03 0.911739732371 cv_04 1.28837441642 potential 9.082595629
time 2482.956 cv_00 16.1082948399 cv_01 1.56766226676 cv_02 1.67990839442 cv_03 0.917763409768 cv_04 1.27689099303 potential 8.190075397
time 2483.958 cv_00 16.9254253855 cv_01 1.54913971521 cv_02 1.67333783097 cv_03 0.689516851586 cv_04 1.31202597476 potential 5.69463831
time 2484.96 cv_00 16.7019784717 cv_01 1.53422790347 cv_02 1.67664181034 cv_03 0.78598393655 cv_04 1.26896451771 potential 6.153941031
time 2485.962 cv_00 16.6518107793 cv_01 1.51117011715 cv_02 1.68609950385 cv_03 0.721526222876 cv_04 1.1835197469 potential 2.742152629
time 2486.964 cv_00 16.5521519699 cv_01 1.53227213153 cv_02 1.6839365885 cv_03 0.729877912161 cv_04 1.38574023872 potential 4.247879606
time 2487.966 cv_00 16.7431348612 cv_01 1.57016959189 cv_02 1.71701076611 cv_03 0.706505927286 cv_04 1.33975823089 potential 4.441005382
time 2488.968 cv_00 16.1163882958 cv_01 1.54404259637 cv_02 1.68731408883 cv_03 0.719983319626 cv_04 1.3445971364 potential 6.187170165
time 2489.97 cv_00 16.4700248619 cv_01 1.54973075617 cv_02 1.65385448015 cv_03 0.652045532229 cv_04 1.43678889875 potential 3.677851688
time 2490.972 cv_00 16.308184669 cv_01 1.53644457889 cv_02 1.6495978068 cv_03 0.693623248409 cv_04 1.26628490563 potential 5.035595087
time 2491.974 cv_00 16.8821223378 cv_01 1.55965169134 cv_02 1.63809380771 cv_03 0.627577045203 cv_04 1.32162957961 potential 3.140518368
time 2492.976 cv_00 16.3727687422 cv_01 1.55587634956 cv_02 1.69785159513 cv_03 0.709860983894 cv_04 1.42321445084 potential 5.298932399
time 2493.978 cv_00 16.466101661 cv_01 1.53222746342 cv_02 1.70020824094 cv_03 0.661748989589 cv_04 1.27377580377 potential 4.473295385
time 2494.98 cv_00 16.2732354804 cv_01 1.53576034519 cv_02 1.70542414461 cv_03 0.895932578433 cv_04 1.20908265366 potential 5.804797787
time 2495.982 cv_00 16.8473839173 cv_01 1.57655298501 cv_02 1.69212835451 cv_03 0.705361092436 cv_04 1.2340370382 potential 8.703684612
time 2496.984 cv_00 16.2082255444 cv_01 1.61171131932 cv_02 1.69160202885 cv_03 0.672393704424 cv_04 1.2483325129 potential 6.168595049
time 2497.986 cv_00 16.0814735539 cv_01 1.59049720255 cv_02 1.68868459507 cv_03 0.710519389701 cv_04 1.16335551786 potential 8.754820575
time 2498.988 cv_00 16.4490271019 cv_01 1.60303953257 cv_02 1.66118301969 cv_03 0.710453845571 cv_04 1.19932491616 potential 9.633914123
time 2499.99 cv_00 16.367657132 cv_01 1.61245191022 cv_02 1.6774819755 cv_03 0.696214648722 cv_04 1.35825953687 potential 5.897503086
time 2500.992 cv_00 16.2345663728 cv_01 1.61674879097 cv_02 1.62045065974 cv_03 0.69251147995 cv_04 1.22130266283 potential 3.937104021
time 2501.994 cv_00 16.1704738626 cv_01 1.63500185069 cv_02 1.674399545 cv_03 0.674519942958 cv_04 1.21644534198 potential 4.909576511
time 2502.996 cv_00 16.43970251 cv_01 1.63025623724 cv_02 1.67657506621 cv_03 0.624236277068 cv_04 1.14765487768 potential 4.782175107
time 2503.998 cv_00 16.7143899527 cv_01 1.59992530418 cv_02 1.63172357624 cv_03 0.70703022113 cv_04 1.17868257606 potential 5.17858729
time 2505 cv_00 16.7734454522 cv_01 1.62397496634 cv_02 1.68853149264 cv_03 0.750544529953 cv_04 1.28822033679 potential 3.53254987
time 2506.002 cv_00 16.1029716409 cv_01 1.59443261507 cv_02 1.65744211999 cv_03 0.648038754849 cv_04 1.16850214509 potential 8.853635602
time 2507.004 cv_00 16.3686982277 cv_01 1.56852994886 cv_02 1.67262075567 cv_03 0.91953883422 cv_04 1.29493382302 potential 10.08578624
time 2508.006 cv_00 16.4775106932 cv_01 1.60925568625 cv_02 1.69214266923 cv_03 0.819346905853 cv_04 1.32845294094 potential 6.966960559
time 2509.008 cv_00 16.390659563 cv_01 1.62131949189 cv_02 1.69574835033 cv_03 0.809003378626 cv_04 1.09062860303 potential 5.728027052
time 2510.01 cv_00 16.1532758153 cv_01 1.54868134063 cv_02 1.70930991907 cv_03 0.620015653681 cv_04 1.20324554279 potential 5.530437233
time 2511.012 cv_00 16.2593590204 cv_01 1.56662640439 cv_02 1.66891757369 cv_03 0.641455486311 cv_04 1.41018431689 potential 6.117275333
time 2512.014 cv_00 16.2402079745 cv_01 1.551672158 cv_02 1.71003617055 cv_03 0.754626957252 cv_04 1.19884964457 potential 7.115651922
time 2513.016 cv_00 16.1806713822 cv_01 1.5860846652 cv_02 1.70669553358 cv_03 0.711031996416 cv_04 1.17904973586 potential 7.791938056
time 2514.018 cv_00 16.4450799386 cv_01 1.58003682657 cv_02 1.70813690968 cv_03 0.583920267837 cv_04 1.30193443335 potential 5.789242451
time 2515.02 cv_00 16.2306504694 cv_01 1.5703478113 cv_02 1.67016442717 cv_03 0.461984721754 cv_04 1.30925786273 potential 7.266451549
time 2516.022 cv_00 16.4929943118 cv_01 1.55485010519 cv_02 1.70128500863 cv_03 0.388456476037 cv_04 1.28769099534 potential 5.327513911
time 2517.024 cv_00 16.7151257255 cv_01 1.55958224822 cv_02 1.64769565567 cv_03 0.574259292152 cv_04 1.36023199494 potential 4.196312067
time 2518.026 cv_00 16.2774043938 cv_01 1.5831236719 cv_02 1.69319115048 cv_03 0.351782165661 cv_04 1.36156220673 potential 7.388901704
time 2519.028 cv_00 16.3898687665 cv_01 1.57042198479 cv_02 1.70483775018 cv_03 0.512011265577 cv_04 1.24841854923 potential 6.835340024
time 2520.03 cv_00 16.2254491862 cv_01 1.55474098791 cv_02 1.71630763707 cv_03 0.489008243326 cv_04 1.36133909029 potential 4.083235527
time 2521.032 cv_00 16.7244678037 cv_01 1.5396249862 cv_02 1.66313031942 cv_03 0.545109214527 cv_04 1.29743686834 potential 4.073985765
time 2522.034 cv_00 16.2886524136 cv_01 1.53153235686 cv_02 1.68359636482 cv_03 0.475053446448 cv_04 1.3781214568 potential 3.357828601
time 2523.036 cv_00 16.1894098578 cv_01 1.57549295562 cv_02 1.65748112409 cv_03 0.46654743064 cv_04 1.30206416826 potential 7.318340844
time 2524.038 cv_00 16.6718205245 cv_01 1.55179632668 cv_02 1.68427341513 cv_03 0.140221884437 cv_04 1.2361263047 potential 3.013747204
time 2525.04 cv_00 17.0186821185 cv_01 1.57201554546 cv_02 1.66275805442 cv_03 0.321293624096 cv_04 1.14700847336 potential 2.926890686
time 2526.042 cv_00 16.3175587968 cv_01 1.55557273172 cv_02 1.70044726829 cv_03 0.257022531225 cv_04 1.27852985506 potential 5.837651177
time 2527.044 cv_00 16.2695036927 cv_01 1.56557220429 cv_02 1.64506847651 cv_03 0.235331379381 cv_04 1.21872640416 potential 5.69774425
time 2528.046 cv_00 16.7466497494 cv_01 1.54378699461 cv_02 1.66560594704 cv_03 0.366691482716 cv_04 1.48386618412 potential 1.955999601
time 2529.048 cv_00 16.597310071 cv_01 1.54962393347 cv_02 1.6645737657 cv_03 0.165981628655 cv_04 1.3385181855 potential 3.241182128
time 2530.05 cv_00 16.7147944408 cv_01 1.54158901958 cv_02 1.69656292616 cv_03 0.303517607808 cv_04 1.11987360201 potential 4.114112347
time 2531.052 cv_00 16.2488484987 cv_01 1.56173720153 cv_02 1.6730416466 cv_03 0.148539356907 cv_04 1.39229313026 potential 4.402787676
time 2532.054 cv_00 16.3205186183 cv_01 1.56070479459 cv_02 1.64952986479 cv_03 0.371452565576 cv_04 1.34205489911 potential 5.628184005
time 2533.056 cv_00 16.4832517888 cv_01 1.56327661179 cv_02 1.64627642791 cv_03 0.393263419822 cv_04 1.38682457802 potential 5.007548904
time 2534.058 cv_00 16.6363802387 cv_01 1.56835459054 cv_02 1.64739791857 cv_03 0.388850519561 cv_04 1.26058260769 potential 6.775513797
time 2535.06 cv_00 16.5788833392 cv_01 1.59215074598 cv_02 1.62372825794 cv_03 0.521826264673 cv_04 1.09787283184 potential 4.690020429
time 2536.062 cv_00 16.8037190179 cv_01 1.56073254486 cv_02 1.66360031324 cv_03 0.486766955293 cv_04 1.28884369821 potential 5.733649404
time 2537.064 cv_00 17.2499425888 cv_01 1.56866429641 cv_02 1.68282469225 cv_03 0.456166406909 cv_04 1.28482815711 potential 0.9081511958
time 2538.066 cv_00 17.056472944 cv_01 1.53719033723 cv_02 1.66085130662 cv_03 0.503823906515 cv_04 1.1811412567 potential 2.231577945
time 2539.068 cv_00 16.992221283 cv_01 1.55912280083 cv_02 1.65030064373 cv_03 0.539515617065 cv_04 1.25335530373 potential 3.877283713
time 2540.07 cv_00 16.8821317923 cv_01 1.5666449526 cv_02 1.64832387185 cv_03 0.473435469295 cv_04 1.34992498561 potential 4.131541159
time 2541.072 cv_00 17.129851662 cv_01 1.56654096108 cv_02 1.64699512961 cv_03 0.51610261468 cv_04 1.26315753571 potential 2.474838152
time 2542.074 cv_00 16.8909786127 cv_01 1.58742973439 cv_02 1.65568841277 cv_03 0.457346580029 cv_04 1.34838583233 potential 4.6504682
time 2543.076 cv_00 16.5186038158 cv_01 1.5490467696 cv_02 1.67951544239 cv_03 0.420893655747 cv_04 1.32773500377 potential 6.261625299
time 2544.078 cv_00 16.9943634763 cv_01 1.56288523905 cv_02 1.69090129283 cv_03 0.294413195536 cv_04 1.38950580588 potential 1.616525012
time 2545.08 cv_00 16.9571890316 cv_01 1.580380839 cv_02 1.66268336591 cv_03 0.492773392602 cv_04 1.32960438975 potential 4.879089642
time 2546.082 cv_00 17.2490389696 cv_01 1.56260739264 cv_02 1.69326836212 cv_03 0.591783663032 cv_04 1.31951415121 potential 1.96752622
time 2547.084 cv_00 17.0293486119 cv_01 1.5836080462 cv_02 1.69577758599 cv_03 0.28459665361 cv_04 1.32364697866 potential 1.767747731
time 2548.086 cv_00 16.7928593362 cv_01 1.54435183294 cv_02 1.68868500152 cv_03 0.304439492073 cv_04 1.22899963035 potential 4.145000589
time 2549.088 cv_00 16.3610225501 cv_01 1.60112490135 cv_02 1.69735537672 cv_03 0.489130620677 cv_04 1.38080005709 potential 5.983067851
time 2550.09 cv_00 16.8455814665 cv_01 1.54567162591 cv_02 1.677561808 cv_03 0.157613120454 cv_04 1.35044276402 potential 1.799634642
time 2551.092 cv_00 16.530628822 cv_01 1.59657274475 cv_02 1.68231133252 cv_03 0.172619470581 cv_04 1.37707138599 potential 4.891613295
time 2552.094 cv_00 16.9478179355 cv_01 1.57002532156 cv_02 1.70583701686 cv_03 0.550912499128 cv_04 1.29893497674 potential 3.389784266
time 2553.096 cv_00 16.4193835752 cv_01 1.57076968069 cv_02 1.7360780069 cv_03 0.344188715259 cv_04 1.21506843364 potential 3.030965341
time 2554.098 cv_00 16.5535871439 cv_01 1.58107006525 cv_02 1.71451370636 cv_03 0.383611269108 cv_04 1.34301012658 potential 4.791037249
time 2555.1 cv_00 16.1434449712 cv_01 1.61273275372 cv_02 1.68593330973 cv_03 0.636765935754 cv_04 1.16418412128 potential 7.960620907
time 2556.102 cv_00 16.2441202738 cv_01 1.60008509759 cv_02 1.66817448699 cv_03 0.988132714329 cv_04 1.23097398119 potential 6.189759874
time 2557.104 cv_00 16.8695358194 cv_01 1.59295866076 cv_02 1.70678929805 cv_03 0.977453283945 cv_04 1.21414102702 potential 2.871417202
time 2558.106 cv_00 16.3764519374 cv_01 1.59995862516 cv_02 1.71373694002 cv_03 0.908751931195 cv_04 1.31967009305 potential 4.912808582
time 2559.108 cv_00 16.2332213596 cv_01 1.59455621104 cv_02 1.71742671188 cv_03 0.868803658107 cv_04 1.20269453418 potential 5.907963777
time 2560.11 cv_00 16.1968334378 cv_01 1.59021161153 cv_02 1.67996611602 cv_03 0.873042386238 cv_04 1.40577211976 potential 7.485021237
time 2561.112 cv_00 16.2654393566 cv_01 1.60636433652 cv_02 1.68710375407 cv_03 0.910250120544 cv_04 1.23617745793 potential 7.518471643
time 2562.114 cv_00 16.3335715046 cv_01 1.59643225667 cv_02 1.69275686491 cv_03 0.841090757429 cv_04 1.26852246379 potential 10.13949066
time 2563.116 cv_00 16.1040052197 cv_01 1.61698195243 cv_02 1.66840430726 cv_03 0.90677505576 cv_04 1.28718982731 potential 6.411845578
time 2564.118 cv_00 16.6290059224 cv_01 1.59327899029 cv_02 1.71079854438 cv_03 0.859827352625 cv_04 1.22568179097 potential 7.140383144
time 2565.12 cv_00 16.4428576752 cv_01 1.58774726768 cv_02 1.73560322915 cv_03 0.903584023209 cv_04 1.18316181041 potential 3.449235709
time 2566.122 cv_00 16.1719661464 cv_01 1.5860322886 cv_02 1.69611254846 cv_03 0.878128607853 cv_04 1.21142947185 potential 9.348528122
time 2567.124 cv_00 16.4894803907 cv_01 1.57215816812 cv_02 1.72583781722 cv_03 0.9590094873 cv_04 1.34836226713 potential 3.823384578
time 2568.126 cv_00 16.8697275532 cv_01 1.60310030049 cv_02 1.73356875133 cv_03 0.859415677588 cv_04 1.24327252615 potential 1.661330871
time 2569.128 cv_00 16.6936525543 cv_01 1.57503476036 cv_02 1.71055671076 cv_03 0.897408318116 cv_04 1.26460913221 potential 7.025768094
time 2570.13 cv_00 16.5833272463 cv_01 1.59062592105 cv_02 1.69513743455 cv_03 0.887002241635 cv_04 1.30483741912 potential 9.404002219
time 2571.132 cv_00 16.8817123281 cv_01 1.60023401362 cv_02 1.68169039954 cv_03 0.857447227875 cv_04 1.48110712279 potential 3.165819667
time 2572.134 cv_00 16.6009820285 cv_01 1.5797002492 cv_02 1.69747767548 cv_03 0.891722857265 cv_04 1.42019530472 potential 7.147638108
time 2573.136 cv_00 16.27591249 cv_01 1.58099177345 cv_02 1.72741751416 cv_03 0.827604279797 cv_04 1.28426381109 potential 5.957529952
time 2574.138 cv_00 16.2509920874 cv_01 1.60076952029 cv_02 1.67438048652 cv_03 0.867504788744 cv_04 1.38983909971 potential 7.913218634
time 2575.14 cv_00 16.4178989106 cv_01 1.60517233148 cv_02 1.6787579004 cv_03 0.888550630259 cv_04 1.48785714888 potential 5.243716833
time 2576.142 cv_00 16.3223373296 cv_01 1.60693662188 cv_02 1.70631840432 cv_03 0.858637315668 cv_04 1.41755764309 potential 5.819629757
time 2577.144 cv_00 16.4795132559 cv_01 1.59780572195 cv_02 1.69146344608 cv_03 1.04129123676 cv_04 1.40061249306 potential 4.174796849
time 2578.146 cv_00 16.1050632918 cv_01 1.64177366531 cv_02 1.68357187562 cv_03 0.679130592773 cv_04 1.13721693713 potential 5.671251675
time 2579.148 cv_00 16.4174134167 cv_01 1.6230160347 cv_02 1.67917190512 cv_03 0.782533425672 cv_04 1.40372236179 potential 5.261660213
time 2580.15 cv_00 16.1924430195 cv_01 1.60710099703 cv_02 1.70952273293 cv_03 0.783106644931 cv_04 1.17020584817 potential 7.228113646
time 2581.152 cv_00 16.125049176 cv_01 1.58336191566 cv_02 1.66535590603 cv_03 0.770447329992 cv_04 1.14970917045 potential 11.10846185
time 2582.154 cv_00 16.1536110408 cv_01 1.5599216006 cv_02 1.67240584333 cv_03 0.800978494037 cv_04 1.13373561446 potential 10.8334905
time 2583.156 cv_00 16.7756838147 cv_01 1.61585142411 cv_02 1.69729350541 cv_03 0.741449987095 cv_04 1.31905622306 potential 4.412840556
time 2584.158 cv_00 16.6464595824 cv_01 1.55444456941 cv_02 1.72446654427 cv_03 0.71812313609 cv_04 1.26088377276 potential 5.04244929
time 2585.16 cv_00 16.3629199308 cv_01 1.58784851224 cv_02 1.72254096205 cv_03 0.733688822066 cv_04 1.16934993648 potential 6.687395766
time 2586.162 cv_00 17.0393250192 cv_01 1.55653497619 cv_02 1.71150224366 cv_03 0.826668334874 cv_04 1.3511474853 potential 3.489763972
time 2587.164 cv_00 16.720965255 cv_01 1.59388100273 cv_02 1.72039078876 cv_03 0.866888138918 cv_04 1.19305362378 potential 5.558757699
time 2588.166 cv_00 16.6844417021 cv_01 1.56799706872 cv_02 1.73275635736 cv_03 0.65051862661 cv_04 1.23075866151 potential 3.869834592
time 2589.168 cv_00 16.1341291677 cv_01 1.54583656239 cv_02 1.65516322827 cv_03 0.586189906472 cv_04 1.21443378659 potential 6.136753996
time 2590.17 cv_00 16.358836183 cv_01 1.54956233401 cv_02 1.70800650918 cv_03 0.652008135179 cv_04 1.209109291 potential 7.024083676
time 2591.172 cv_00 16.5731002744 cv_01 1.63552357402 cv_02 1.67933604897 cv_03 0.620385193234 cv_04 1.24611112991 potential 3.319304064
time 2592.174 cv_00 16.3397105053 cv_01 1.57393480382 cv_02 1.64778937153 cv_03 0.528610061923 cv_04 1.26368059558 potential 7.452580421
time 2593.176 cv_00 16.1665270664 cv_01 1.60697716212 cv_02 1.68195654802 cv_03 0.456103005099 cv_04 1.30408408765 potential 7.646246679
time 2594.178 cv_00 16.6475431184 cv_01 1.56754274478 cv_02 1.67832216205 cv_03 0.383282031906 cv_04 1.263171124 potential 9.020340461
time 2595.18 cv_00 16.5571618111 cv_01 1.58518024045 cv_02 1.71304193832 cv_03 0.399506194383 cv_04 1.18173110343 potential 6.293456875
time 2596.182 cv_00 16.8228164242 cv_01 1.5431385187 cv_02 1.67452698021 cv_03 0.367543485784 cv_04 1.30036775077 potential 4.406505191
time 2597.184 cv_00 16.2542762061 cv_01 1.58848563213 cv_02 1.70068280643 cv_03 0.315006127196 cv_04 1.16421118574 potential 8.964210297
time 2598.186 cv_00 16.5024168899 cv_01 1.57321222229 cv_02 1.71331392005 cv_03 0.50043795657 cv_04 1.28941156105 potential 5.993203047
time 2599.188 cv_00 16.7250911109 cv_01 1.58241929592 cv_02 1.70862199717 cv_03 0.298429614162 cv_04 1.36551638554 potential 3.829005233
time 2600.19 cv_00 16.4182111334 cv_01 1.55042321879 cv_02 1.70061674781 cv_03 0.170498856408 cv_04 1.34991096822 potential 3.71256405
time 2601.192 cv_00 16.389065177 cv_01 1.56361410309 cv_02 1.70455844819 cv_03 0.228250030523 cv_04 1.11551138376 potential 7.981087144
time 2602.194 cv_00 16.5951039156 cv_01 1.57857675257 cv_02 1.70391352959 cv_03 0.368165566818 cv_04 1.26984913241 potential 7.690812966
time 2603.196 cv_00 16.3738674608 cv_01 1.56460383809 cv_02 1.71742953857 cv_03 0.54569060527 cv_04 1.27398011498 potential 5.735475438
time 2604.198 cv_00 16.2025732338 cv_01 1.56957740999 cv_02 1.70461154606 cv_03 0.254311925547 cv_04 1.30564441984 potential 6.920890334
time 2605.2 cv_00 16.9144114273 cv_01 1.57702463371 cv_02 1.70133544273 cv_03 0.497315895489 cv_04 1.2306454738 potential 4.592608737
time 2606.202 cv_00 16.8650069467 cv_01 1.56429655082 cv_02 1.71779269951 cv_03 0.366082065132 cv_04 1.22662323628 potential 2.88731195
time 2607.204 cv_00 16.5404451111 cv_01 1.54726332665 cv_02 1.72891697974 cv_03 0.332132767022 cv_04 1.27460323744 potential 2.912692374
time 2608.206 cv_00 16.2423199548 cv_01 1.52615816825 cv_02 1.72087331993 cv_03 0.276814417711 cv_04 1.2445056495 potential 3.242723142
time 2609.208 cv_00 16.498767316 cv_01 1.56517035731 cv_02 1.72620603017 cv_03 0.305960525365 cv_04 1.22915403573 potential 4.951911982
time 2610.21 cv_00 17.0415017534 cv_01 1.55119254647 cv_02 1.68234167656 cv_03 0.519185262425 cv_04 1.28235351495 potential 3.837037054
time 2611.212 cv_00 17.0093013703 cv_01 1.54588034408 cv_02 1.68003815469 cv_03 0.581554307949 cv_04 1.24520972566 potential 4.992729732
time 2612.214 cv_00 16.9648604115 cv_01 1.58954200336 cv_02 1.68633091592 cv_03 0.419738543846 cv_04 1.37722918847 potential 3.84330947
time 2613.216 cv_00 17.3259432101 cv_01 1.61697771672 cv_02 1.69357754174 cv_03 0.513897306749 cv_04 1.22319713092 potential 0.4745309537
time 2614.218 cv_00 17.0459629894 cv_01 1.58094881462 cv_02 1.68558308329 cv_03 0.602403361044 cv_04 1.29570407207 potential 5.359623693
time 2615.22 cv_00 16.6875597293 cv_01 1.57392905805 cv_02 1.67636142275 cv_03 0.284996431046 cv_04 1.34088526558 potential 7.723170111
time 2616.222 cv_00 16.6264575259 cv_01 1.5848794395 cv_02 1.69767277364 cv_03 0.200368388513 cv_04 1.31461387166 potential 5.788627235
time 2617.224 cv_00 16.8761756824 cv_01 1.59155065395 cv_02 1.71261640872 cv_03 0.344278576758 cv_04 1.21236686328 potential 3.427813294
time 2618.226 cv_00 16.8165411781 cv_01 1.59826400372 cv_02 1.67928787883 cv_03 0.307642293365 cv_04 1.28244917607 potential 5.954293982
time 2619.228 cv_00 16.4758924857 cv_01 1.61701152764 cv_02 1.67292517034 cv_03 0.18388532671 cv_04 1.17786889422 potential 5.884523415
time 2620.23 cv_00 16.137421999 cv_01 1.61918076469 cv_02 1.65325594807 cv_03 0.388159366171 cv_04 1.25914436111 potential 6.618709299
time 2621.232 cv_00 16.1888001966 cv_01 1.62005766507 cv_02 1.66906348045 cv_03 0.171222752595 cv_04 1.29814925821 potential 5.368641239
time 2622.234 cv_00 16.541770466 cv_01 1.62623525517 cv_02 1.68555520101 cv_03 0.421844340879 cv_04 1.26605468236 potential 4.92841435
time 2623.236 cv_00 16.2253248484 cv_01 1.61783561564 cv_02 1.67493911741 cv_03 0.429719195582 cv_04 1.21542493345 potential 7.730845579
time 2624.238 cv_00 16.1518218358 cv_01 1.60919724561 cv_02 1.67103582891 cv_03 0.186323293481 cv_04 1.4867142159 potential 5.17288103
time 2625.24 cv_00 16.5372712509 cv_01 1.59726528007 cv_02 1.69152782113 cv_03 0.427995559443 cv_04 1.35362689406 potential 8.18612227
time 2626.242 cv_00 16.1058830287 cv_01 1.56439951567 cv_02 1.68405358198 cv_03 0.227031091397 cv_04 1.25637728141 potential 7.842740201
time 2627.244 cv_00 16.144689619 cv_01 1.56676706188 cv_02 1.66595890571 cv_03 0.342660956458 cv_04 1.31491989269 potential 7.974412366
time 2628.246 cv_00 16.1289240799 cv_01 1.59135526597 cv_02 1.72394932413 cv_03 0.427167961143 cv_04 1.25670585468 potential 5.782107455
time 2629.248 cv_00 16.3841334016 cv_01 1.58042013735 cv_02 1.73188759355 cv_03 0.184791383116 cv_04 1.29706199437 potential 3.27810746
time 2630.25 cv_00 16.2937059382 cv_01 1.60258173573 cv_02 1.64337594414 cv_03 0.172474017983 cv_04 1.29784153295 potential 5.253864993
time 2631.252 cv_00 16.4806453482 cv_01 1.64584788623 cv_02 1.66719148749 cv_03 0.372034288312 cv_04 1.28284516629 potential 2.881624348
time 2632.254 cv_00 16.9898227354 cv_01 1.57703441507 cv_02 1.6687139003 cv_03 0.206349705096 cv_04 1.32129578598 potential 2.548050857
time 2633.256 cv_00 16.2756528514 cv_01 1.60937585499 cv_02 1.66396658052 cv_03 0.209410902166 cv_04 1.24598312235 potential 7.972952835
time 2634.258 cv_00 16.6882474185 cv_01 1.59746011876 cv_02 1.71146370215 cv_03 0.470826222181 cv_04 1.1764942032 potential 5.418263134
time 2635.26 cv_00 16.6787299362 cv_01 1.61873382294 cv_02 1.69573922982 cv_03 0.322274581865 cv_04 1.3609059279 potential 4.198423551
time 2636.262 cv_00 16.2572590466 cv_01 1.59939940928 cv_02 1.62850699318 cv_03 0.476222270804 cv_04 1.2496337706 potential 5.299934765
time 2637.264 cv_00 17.1659283714 cv_01 1.59061184624 cv_02 1.65027112023 cv_03 0.499284432276 cv_04 1.28535329874 potential 2.450326731
time 2638.266 cv_00 17.076002359 cv_01 1.588396754 cv_02 1.65118294147 cv_03 0.363279257807 cv_04 1.1845192304 potential 3.034431318
time 2639.268 cv_00 17.0074194645 cv_01 1.58728456143 cv_02 1.62938987176 cv_03 0.629229650919 cv_04 1.1894432552 potential 3.195281377
time 2640.27 cv_00 17.1942797682 cv_01 1.59474944389 cv_02 1.66761734248 cv_03 0.448025166302 cv_04 1.27008069053 potential 2.670252285
time 2641.272 cv_00 16.5707884816 cv_01 1.58777342722 cv_02 1.64419633157 cv_03 0.574861058287 cv_04 1.1971997828 potential 8.104343744
time 2642.274 cv_00 16.9003918235 cv_01 1.57720725692 cv_02 1.61902625288 cv_03 0.561190233556 cv_04 1.21020610015 potential 2.882983327
time 2643.276 cv_00 16.4513875427 cv_01 1.5887621376 cv_02 1.62638126157 cv_03 0.497835956089 cv_04 1.19910870999 potential 5.664630401
time 2644.278 cv_00 16.6516542737 cv_01 1.59812359035 cv_02 1.63675107681 cv_03 0.541792166115 cv_04 1.1826191601 potential 6.176603525
time 2645.28 cv_00 16.7431487977 cv_01 1.60157343124 cv_02 1.64124315133 cv_03 0.41877120745 cv_04 1.23697934072 potential 5.644893291
time 2646.282 cv_00 16.9119500296 cv_01 1.57902328254 cv_02 1.6139210462 cv_03 0.584252850203 cv_04 1.21941278952 potential 2.593864095
time 2647.284 cv_00 16.5561418139 cv_01 1.59696616317 cv_02 1.61618940926 cv_03 0.600232859853 cv_04 1.26547011393 potential 3.65909848
time 2648.286 cv_00 16.5198391684 cv_01 1.6206948986 cv_02 1.65950893861 cv_03 0.603554808252 cv_04 1.15778743066 potential 6.487851042
time 2649.288 cv_00 16.630505656 cv_01 1.56576748462 cv_02 1.62309539724 cv_03 0.365015694477 cv_04 1.12974561659 potential 4.215828364
time 2650.29 cv_00 16.3394747139 cv_01 1.59730976217 cv_02 1.62231447543 cv_03 0.443305455548 cv_04 1.20835950314 potential 5.236604739
time 2651.292 cv_00 16.6774989411 cv_01 1.59412708573 cv_02 1.61622280862 cv_03 0.454576740126 cv_04 1.17915668138 potential 3.941579076
time 2652.294 cv_00 16.4099910263 cv_01 1.59746270568 cv_02 1.62216614141 cv_03 0.388155123389 cv_04 1.26812212408 potential 5.003701616
time 2653.296 cv_00 16.3612477786 cv_01 1.56777292849 cv_02 1.64460612902 cv_03 0.255516937502 cv_04 1.2000784168 potential 7.345299299
time 2654.298 cv_00 16.3813175066 cv_01 1.55072512362 cv_02 1.63150703046 cv_03 0.43943667829 cv_04 1.18964535295 potential 4.705049508
time 2655.3 cv_00 16.4102346553 cv_01 1.55381878901 cv_02 1.65179817541 cv_03 0.507582160748 cv_04 1.24207314404 potential 7.219490009
time 2656.302 cv_00 16.8035209742 cv_01 1.59520657135 cv_02 1.62132802816 cv_03 0.41530215709 cv_04 1.20210524945 potential 3.754711006
time 2657.304 cv_00 16.2975801968 cv_01 1.58001332329 cv_02 1.61328944096 cv_03 0.619578995166 cv_04 1.24944311317 potential 4.32062496
time 2658.306 cv_00 16.2986116019 cv_01 1.60714908142 cv_02 1.61608186474 cv_03 0.547242988312 cv_04 1.20289688583 potential 4.511980676
time 2659.308 cv_00 16.4651278535 cv_01 1.57220144534 cv_02 1.65611095098 cv_03 0.524505178063 cv_04 1.24657917117 potential 10.0775965
time 2660.31 cv_00 16.428524336 cv_01 1.59211475848 cv_02 1.61734457131 cv_03 0.630191595795 cv_04 1.12466143105 potential 5.858615861
time 2661.312 cv_00 16.5535004443 cv_01 1.60439886915 cv_02 1.65937173337 cv_03 0.585276322624 cv_04 1.21197221216 potential 8.923561382
time 2662.314 cv_00 16.3341969306 cv_01 1.57554144528 cv_02 1.64518773978 cv_03 0.554503054743 cv_04 1.17086086628 potential 9.585491862
time 2663.316 cv_00 16.0734156646 cv_01 1.56630764547 cv_02 1.67774210543 cv_03 0.626089273196 cv_04 1.18313088599 potential 9.599411185
time 2664.318 cv_00 16.2130524801 cv_01 1.52693153906 cv_02 1.66813621795 cv_03 0.331390494749 cv_04 1.21499680318 potential 4.315506555
time 2665.32 cv_00 16.1538478585 cv_01 1.58381034823 cv_02 1.65334651825 cv_03 0.122622644975 cv_04 1.27951424357 potential 5.895941696
time 2666.322 cv_00 16.2348226393 cv_01 1.58884310749 cv_02 1.67849837875 cv_03 0.191611714799 cv_04 1.08957562749 potential 9.98131758
time 2667.324 cv_00 16.1867573391 cv_01 1.59258667897 cv_02 1.70423978769 cv_03 0.191318823758 cv_04 1.14887242772 potential 7.898161241
time 2668.326 cv_00 16.1952983971 cv_01 1.5595457498 cv_02 1.68588017501 cv_03 0.333697010388 cv_04 1.19195193681 potential 9.138763576
time 2669.328 cv_00 16.4611067751 cv_01 1.53242663513 cv_02 1.62261968065 cv_03 0.602105802186 cv_04 1.1654293963 potential 2.659638451
time 2670.33 cv_00 16.6073367377 cv_01 1.51556041228 cv_02 1.64683615815 cv_03 0.521920479844 cv_04 1.23694628765 potential 2.16041613
time 2671.332 cv_00 16.6804497928 cv_01 1.55648719833 cv_02 1.69432850002 cv_03 0.45878199624 cv_04 1.25434961421 potential 7.546836547
time 2672.334 cv_00 16.6819813343 cv_01 1.55163920983 cv_02 1.62307225012 cv_03 0.653553662102 cv_04 1.24384054929 potential 3.9097946
time 2673.336 cv_00 16.7771859433 cv_01 1.53310067333 cv_02 1.65613612265 cv_03 0.798457289699 cv_04 1.28518619 potential 5.046899655
time 2674.338 cv_00 16.3634013019 cv_01 1.53776203225 cv_02 1.6312567855 cv_03 1.20094236792 cv_04 1.15781330889 potential 1.86385001
time 2675.34 cv_00 16.4554823223 cv_01 1.54297385871 cv_02 1.64256883123 cv_03 1.48907594166 cv_04 1.1615843264 potential 2.045855795
time 2676.342 cv_00 16.2722737815 cv_01 1.56685708802 cv_02 1.65438982311 cv_03 1.44772781332 cv_04 1.34093907625 potential 3.908227204
time 2677.344 cv_00 16.9316829311 cv_01 1.54506443953 cv_02 1.66659678757 cv_03 1.34752860039 cv_04 1.35853594727 potential 1.364934124
time 2678.346 cv_00 16.219464008 cv_01 1.56125423513 cv_02 1.63109759147 cv_03 1.18975079091 cv_04 1.20875064425 potential 3.560069857
time 2679.348 cv_00 16.6402485328 cv_01 1.60157703968 cv_02 1.64196245809 cv_03 1.23816209338 cv_04 1.28778706669 potential 3.257331226
time 2680.35 cv_00 16.6363875682 cv_01 1.55998930223 cv_02 1.63516318668 cv_03 1.16697880306 cv_04 1.15064324071 potential 3.167568558
time 2681.352 cv_00 16.9626707116 cv_01 1.58241984776 cv_02 1.67144322648 cv_03 1.14723761131 cv_04 1.17376486546 potential 3.004881564
time 2682.354 cv_00 16.9025795386 cv_01 1.58628399036 cv_02 1.62264876553 cv_03 1.30545925105 cv_04 1.2352888808 potential 1.324692276
time 2683.356 cv_00 16.4927395254 cv_01 1.58285339475 cv_02 1.65017809473 cv_03 1.08500807402 cv_04 1.09967945078 potential 5.421055721
time 2684.358 cv_00 16.2319476912 cv_01 1.58506792935 cv_02 1.68774557024 cv_03 1.22868352529 cv_04 1.29018397677 potential 4.414337581
time 2685.36 cv_00 16.3917106275 cv_01 1.55811412134 cv_02 1.69208782115 cv_03 1.16085646394 cv_04 1.30869284149 potential 3.667363686
time 2686.362 cv_00 16.743806545 cv_01 1.58533458982 cv_02 1.65000906303 cv_03 1.11029247453 cv_04 1.21413965787 potential 5.140212393
time 2687.364 cv_00 16.4415608833 cv_01 1.60216126963 cv_02 1.64588521162 cv_03 1.11411745612 cv_04 1.14344214813 potential 4.674458622
time 2688.366 cv_00 16.8264164272 cv_01 1.59680198786 cv_02 1.6199448772 cv_03 1.06935869837 cv_04 1.1269163938 potential 1.987396624
time 2689.368 cv_00 16.8776412905 cv_01 1.56481172261 cv_02 1.6744184809 cv_03 1.56811690416 cv_04 1.30665701867 potential 1.365807521
time 2690.37 cv_00 16.7594338616 cv_01 1.57759747991 cv_02 1.6914488289 cv_03 1.22988524083 cv_04 1.23438284702 potential 3.872726026
time 2691.372 cv_00 16.125999448 cv_01 1.60061768168 cv_02 1.66835360336 cv_03 1.00436671463 cv_04 1.27001103309 potential 6.784779514
time 2692.374 cv_00 16.4588211366 cv_01 1.60967495745 cv_02 1.6819824313 cv_03 1.07277273318 cv_04 1.14906174037 potential 4.640012139
time 2693.376 cv_00 16.538447368 cv_01 1.59443200597 cv_02 1.6962446308 cv_03 1.17489363159 cv_04 1.18474172173 potential 4.290529509
time 2694.378 cv_00 16.2409261489 cv_01 1.58982522746 cv_02 1.67935105842 cv_03 1.24833384904 cv_04 1.27610892011 potential 5.469026946
time 2695.38 cv_00 16.383323878 cv_01 1.55679719326 cv_02 1.68082528673 cv_03 1.12247424181 cv_04 1.23838042142 potential 5.065324272
time 2696.382 cv_00 16.4475506111 cv_01 1.57442332894 cv_02 1.70555456328 cv_03 1.15286558649 cv_04 1.21080173504 potential 4.212175399
time 2697.384 cv_00 16.6553658984 cv_01 1.56231308889 cv_02 1.65279382451 cv_03 1.31875193207 cv_04 1.15924537457 potential 5.006597359
time 2698.386 cv_00 16.8492966264 cv_01 1.57296989332 cv_02 1.67764450821 cv_03 1.48739585055 cv_04 1.18415172695 potential 3.042229998
time 2699.388 cv_00 16.5609620533 cv_01 1.61725939062 cv_02 1.69447064543 cv_03 1.72838287793 cv_04 1.17440248055 potential 0.838918036
time 2700.39 cv_00 16.7004510172 cv_01 1.5809224566 cv_02 1.66990470087 cv_03 1.71659158039 cv_04 1.17415727948 potential 1.605803678
time 2701.392 cv_00 16.5176411289 cv_01 1.5818477246 cv_02 1.67147533693 cv_03 1.65072896938 cv_04 1.22906283203 potential 3.164553596
time 2702.394 cv_00 16.5909738635 cv_01 1.58061143034 cv_02 1.65024962942 cv_03 1.23709005174 cv_04 1.24515439887 potential 6.330948107
time 2703.396 cv_00 16.581703722 cv_01 1.58213048118 cv_02 1.67540048797 cv_03 1.35369841292 cv_04 1.14464311333 potential 6.525694158
time 2704.398 cv_00 16.3399933135 cv_01 1.58245303519 cv_02 1.69370456516 cv_03 1.33931906341 cv_04 1.21092696498 potential 4.918438175
time 2705.4 cv_00 16.4110571392 cv_01 1.54220511831 cv_02 1.68327714616 cv_03 1.43697363665 cv_04 1.30841733886 potential 2.369290386
time 2706.402 cv_00 16.3631652202 cv_01 1.55869498669 cv_02 1.67665030076 cv_03 1.30177181533 cv_04 1.10248205202 potential 4.983387095
time 2707.404 cv_00 16.3632713025 cv_01 1.56714822483 cv_02 1.67901117601 cv_03 1.37173071117 cv_04 1.20625222036 potential 5.755351274
time 2708.406 cv_00 16.2834976019 cv_01 1.58886406689 cv_02 1.66507491925 cv_03 1.5620577168 cv_04 1.12194213842 potential 4.265832819
time 2709.408 cv_00 16.796353635 cv_01 1.57258814964 cv_02 1.65127328855 cv_03 1.67452666533 cv_04 1.1878417901 potential 1.754911341
time 2710.41 cv_00 16.3844039805 cv_01 1.61647921562 cv_02 1.64145370675 cv_03 1.68211881166 cv_04 1.11258737681 potential 1.926620445
time 2711.412 cv_00 16.4895807896 cv_01 1.57853934392 cv_02 1.67492529815 cv_03 1.7866438447 cv_04 1.11675683481 potential 1.791306101
time 2712.414 cv_00 16.4828487449 cv_01 1.571160236 cv_02 1.65807453038 cv_03 1.89869926966 cv_04 1.24820976508 potential 0.9091335778
time 2713.416 cv_00 16.7754459209 cv_01 1.59068152049 cv_02 1.64770368602 cv_03 1.4748650355 cv_04 1.21088168461 potential 3.611162177
time 2714.418 cv_00 16.867021969 cv_01 1.58542684326 cv_02 1.66172488054 cv_03 1.61003223506 cv_04 1.07561879259 potential 2.643417157
time 2715.42 cv_00 16.4821714814 cv_01 1.58362969497 cv_02 1.6534070584 cv_03 1.89396888163 cv_04 1.23543217426 potential 1.292979125
time 2716.422 cv_00 16.4068490129 cv_01 1.58564715559 cv_02 1.65631585677 cv_03 1.78079990826 cv_04 1.34884263326 potential 1.979470041
time 2717.424 cv_00 16.6803029448 cv_01 1.58364537652 cv_02 1.64180543388 cv_03 1.86960281158 cv_04 1.29483630337 potential 0.9363034592
time 2718.426 cv_00 16.5810473116 cv_01 1.57513617645 cv_02 1.66304792454 cv_03 1.69839261812 cv_04 1.24127067948 potential 3.345924443
time 2719.428 cv_00 16.4320329279 cv_01 1.625719329 cv_02 1.66089650686 cv_03 1.59422801473 cv_04 1.21626498523 potential 2.364614884
time 2720.43 cv_00 16.3974730182 cv_01 1.57998652097 cv_02 1.61692569996 cv_03 1.59265480522 cv_04 1.25029607827 potential 2.093234142
time 2721.432 cv_00 16.57455048 cv_01 1.59824091032 cv_02 1.64479884081 cv_03 1.72198259749 cv_04 1.18757630602 potential 2.695791541
time 2722.434 cv_00 16.8131636499 cv_01 1.58900660776 cv_02 1.63379014417 cv_03 1.74572258282 cv_04 1.26652185434 potential 1.242262034
time 2723.436 cv_00 16.3127237189 cv_01 1.601694286 cv_02 1.61010603189 cv_03 1.38142652905 cv_04 1.17529964138 potential 2.563731209
time 2724.438 cv_00 16.7018874945 cv_01 1.59308982844 cv_02 1.61401666162 cv_03 1.32949994596 cv_04 1.20143755918 potential 2.319645357
time 2725.44 cv_00 17.1511725996 cv_01 1.57938754525 cv_02 1.64984626374 cv_03 1.50644354976 cv_04 1.26545075801 potential 0.7196922117
time 2726.442 cv_00 16.6221187994 cv_01 1.58203856702 cv_02 1.62321591231 cv_03 1.29289599128 cv_04 1.24734516478 potential 4.049600901
time 2727.444 cv_00 16.6206750406 cv_01 1.60970372857 cv_02 1.63698545557 cv_03 1.56859033655 cv_04 1.33540550394 potential 2.37399088
time 2728.446 cv_00 16.8985227845 cv_01 1.5969978152 cv_02 1.65456488152 cv_03 1.28912661255 cv_04 1.20764892092 potential 3.176343619
time 2729.448 cv_00 16.3967228525 cv_01 1.60190432384 cv_02 1.62836118507 cv_03 1.18329557391 cv_04 1.22421713184 potential 3.962732558
time 2730.45 cv_00 16.778686926 cv_01 1.57097038251 cv_02 1.63078356903 cv_03 1.51241467789 cv_04 1.28582958297 potential 2.414486937
time 2731.452 cv_00 16.8084285866 cv_01 1.6291539044 cv_02 1.64241531541 cv_03 1.37648639587 cv_04 1.32638685009 potential 1.053554267
time 2732.454 cv_00 16.6479138221 cv_01 1.56716328803 cv_02 1.6262835823 cv_03 1.39497895638 cv_04 1.25626406743 potential 3.681992938
time 2733.456 cv_00 16.8730790565 cv_01 1.62855842727 cv_02 1.62848469144 cv_03 1.32061402002 cv_04 1.19815841936 potential 1.063133195
time 2734.458 cv_00 16.8889436923 cv_01 1.58250170241 cv_02 1.61013277202 cv_03 1.5827131195 cv_04 1.29066486254 potential 0.8786320515
time 2735.46 cv_00 17.1055218114 cv_01 1.57223358076 cv_02 1.66129852696 cv_03 1.45420506064 cv_04 1.23353238939 potential 1.764871482
time 2736.462 cv_00 16.5371232526 cv_01 1.58634107383 cv_02 1.66288352722 cv_03 1.53164644002 cv_04 1.35082670376 potential 4.898164364
time 2737.464 cv_00 16.6655159007 cv_01 1.5561082929 cv_02 1.66750412322 cv_03 1.73248625298 cv_04 1.35760990569 potential 1.836052493
time 2738.466 cv_00 16.5860407412 cv_01 1.61672548888 cv_02 1.65409668206 cv_03 1.74164907437 cv_04 1.18554633341 potential 2.218567814
time 2739.468 cv_00 16.7880074659 cv_01 1.5821597218 cv_02 1.66023551614 cv_03 1.78008366746 cv_04 1.27673975227 potential 2.105296376
time 2740.47 cv_00 16.516962379 cv_01 1.61939535295 cv_02 1.66351987162 cv_03 1.60395348133 cv_04 1.18385011848 potential 3.439134138
time 2741.472 cv_00 16.4245321268 cv_01 1.62848549807 cv_02 1.65150955731 cv_03 1.40633806012 cv_04 1.2988914137 potential 2.742293821
time 2742.474 cv_00 16.5181407448 cv_01 1.60522530151 cv_02 1.64072092541 cv_03 1.20396318576 cv_04 1.1354860401 potential 5.109852781
time 2743.476 cv_00 16.3281244592 cv_01 1.60952046462 cv_02 1.61413911677 cv_03 1.45373408774 cv_04 1.20964251776 potential 2.787951725
time 2744.478 cv_00 16.5088866231 cv_01 1.60646640151 cv_02 1.64772608097 cv_03 1.80800286012 cv_04 1.21909954738 potential 2.497121754
time 2745.48 cv_00 16.9169465196 cv_01 1.59097549051 cv_02 1.64328502536 cv_03 1.55460601661 cv_04 1.23489083041 potential 2.697045805
time 2746.482 cv_00 16.8076359043 cv_01 1.58839798455 cv_02 1.64528073966 cv_03 1.4612919861 cv_04 1.28016329206 potential 4.486952169
time 2747.484 cv_00 16.7234633877 cv_01 1.59477657239 cv_02 1.64398711539 cv_03 1.71176117177 cv_04 1.18512783397 potential 3.456616753
time 2748.486 cv_00 16.1893080766 cv_01 1.61166001233 cv_02 1.64187519588 cv_03 1.41919517944 cv_04 1.35079297332 potential 4.334293194
time 2749.488 cv_00 16.7741308854 cv_01 1.61222385645 cv_02 1.64372926898 cv_03 1.30299617172 cv_04 1.12497721519 potential 3.409673492
time 2750.49 cv_00 16.6294842758 cv_01 1.60816772168 cv_02 1.62323433578 cv_03 1.17381101259 cv_04 1.25529154104 potential 3.127452294
time 2751.492 cv_00 16.937287415 cv_01 1.57683624649 cv_02 1.63026063623 cv_03 1.58112172363 cv_04 1.30002442015 potential 2.159785543
time 2752.494 cv_00 16.7310428564 cv_01 1.61549498268 cv_02 1.66469394549 cv_03 1.59346744898 cv_04 1.13721517618 potential 3.188202055
time 2753.496 cv_00 16.5025559669 cv_01 1.61799387349 cv_02 1.6240802405 cv_03 1.59045447997 cv_04 1.24798741413 potential 2.586697922
time 2754.498 cv_00 16.4634698874 cv_01 1.61924327027 cv_02 1.62122745113 cv_03 1.24177217973 cv_04 1.11091830587 potential 3.043223809
time 2755.5 cv_00 16.4864564371 cv_01 1.62992886323 cv_02 1.64015553213 cv_03 1.54585054745 cv_04 1.26517437513 potential 2.958777592
time 2756.502 cv_00 16.7913908518 cv_01 1.61223173578 cv_02 1.61764630786 cv_03 1.11961029569 cv_04 1.22720172768 potential 1.987808824
time 2757.504 cv_00 16.5225046863 cv_01 1.60972167521 cv_02 1.7079397672 cv_03 1.13541574872 cv_04 1.22818062206 potential 2.81959615
time 2758.506 cv_00 16.4721624745 cv_01 1.61216787192 cv_02 1.68309541729 cv_03 1.22259511255 cv_04 1.30161597573 potential 4.53506496
time 2759.508 cv_00 16.3258569944 cv_01 1.60906782973 cv_02 1.63109809381 cv_03 1.08956712187 cv_04 1.39957834622 potential 3.003530808
time 2760.51 cv_00 16.3929305294 cv_01 1.60389386479 cv_02 1.65999967913 cv_03 1.16807628202 cv_04 1.314192367 potential 5.854943915
time 2761.512 cv_00 16.2704352064 cv_01 1.58963861174 cv_02 1.62878895587 cv_03 1.05213358975 cv_04 1.4246263016 potential 3.67687701
time 2762.514 cv_00 16.201963445 cv_01 1.57640594599 cv_02 1.65470524065 cv_03 0.988659835103 cv_04 1.4046610067 potential 6.405779123
time 2763.516 cv_00 16.1860421734 cv_01 1.62256591646 cv_02 1.65959763818 cv_03 0.892344979571 cv_04 1.2508037049 potential 6.226708256
time 2764.518 cv_00 16.2102777383 cv_01 1.5856946582 cv_02 1.68231466647 cv_03 0.441408012419 cv_04 1.30821296876 potential 10.11128787
time 2765.52 cv_00 16.3843481914 cv_01 1.52930830548 cv_02 1.68560708726 cv_03 0.6469731425 cv_04 1.38373160931 potential 4.306916954
time 2766.522 cv_00 16.6235465495 cv_01 1.58886432738 cv_02 1.64572574862 cv_03 0.46388296255 cv_04 1.48941370851 potential 4.495029816
time 2767.524 cv_00 16.8962537279 cv_01 1.57701704871 cv_02 1.656017728 cv_03 0.181601671326 cv_04 1.30253285368 potential 3.204401373
time 2768.526 cv_00 17.3327725588 cv_01 1.56028336858 cv_02 1.66092732139 cv_03 0.527236162121 cv_04 1.23451058031 potential 1.91507853
time 2769.528 cv_00 17.0927208157 cv_01 1.55426759674 cv_02 1.69059513621 cv_03 0.360971107341 cv_04 1.35169109106 potential 2.453356194
time 2770.53 cv_00 16.9821256014 cv_01 1.59635484456 cv_02 1.66176888768 cv_03 0.586992655807 cv_04 1.35634582576 potential 4.730280741
time 2771.532 cv_00 17.3248665734 cv_01 1.59269884187 cv_02 1.67361849528 cv_03 0.601505595095 cv_04 1.33139102241 potential 2.23695144
time 2772.534 cv_00 17.3645761266 cv_01 1.58102470289 cv_02 1.66816075936 cv_03 0.524064384429 cv_04 1.27748367801 potential 2.221829767
time 2773.536 cv_00 16.8990166512 cv_01 1.54137701627 cv_02 1.63824367922 cv_03 0.642738442247 cv_04 1.22997255784 potential 4.063513891
time 2774.538 cv_00 16.8616831499 cv_01 1.55393392508 cv_02 1.70887186307 cv_03 0.504171812455 cv_04 1.29927582445 potential 4.063975634
time 2775.54 cv_00 16.3957751123 cv_01 1.61770350137 cv_02 1.6662038452 cv_03 0.588495753737 cv_04 1.39615726111 potential 5.481151675
time 2776.542 cv_00 16.649650587 cv_01 1.55744426959 cv_02 1.67081864906 cv_03 0.573257200035 cv_04 1.43456739539 potential 5.617179576
time 2777.544 cv_00 16.8059166285 cv_01 1.53217981889 cv_02 1.70382703928 cv_03 0.386608604119 cv_04 1.30711643673 potential 2.971939673
time 2778.546 cv_00 16.4438948642 cv_01 1.52893261385 cv_02 1.6712720129 cv_03 0.418608231187 cv_04 1.43024015552 potential 3.452569737
time 2779.548 cv_00 16.8597106035 cv_01 1.57933698226 cv_02 1.6723050176 cv_03 0.26349607557 cv_04 1.35450992843 potential 5.723641694
time 2780.55 cv_00 16.1283909844 cv_01 1.55597980127 cv_02 1.6711404286 cv_03 0.255279137672 cv_04 1.47580712527 potential 5.93908354
time 2781.552 cv_00 16.5995388835 cv_01 1.57103534415 cv_02 1.70421312275 cv_03 0.476461121503 cv_04 1.41832225837 potential 5.938163688
time 2782.554 cv_00 16.7160943431 cv_01 1.53257952063 cv_02 1.66161670943 cv_03 0.382201412089 cv_04 1.28800550915 potential 4.427609832
time 2783.556 cv_00 16.8984422419 cv_01 1.54923783852 cv_02 1.70123725756 cv_03 0.533701392313 cv_04 1.36431312672 potential 4.064715562
time 2784.558 cv_00 16.468007609 cv_01 1.57443956278 cv_02 1.68003523352 cv_03 0.176191867544 cv_04 1.29581928328 potential 8.438106167
time 2785.56 cv_00 16.8427581149 cv_01 1.55503802983 cv_02 1.68463068495 cv_03 0.269874692522 cv_04 1.33700581858 potential 5.36205199
time 2786.562 cv_00 16.6594913847 cv_01 1.5864961552 cv_02 1.68425817623 cv_03 0.241827789842 cv_04 1.31540281867 potential 8.521850246
time 2787.564 cv_00 16.9831532343 cv_01 1.58277378899 cv_02 1.71929474576 cv_03 0.528111797418 cv_04 1.39695151868 potential 2.28491895
time 2788.566 cv_00 16.7122138623 cv_01 1.55334236667 cv_02 1.73183901115 cv_03 0.213796837433 cv_04 1.18865203459 potential 2.08221394
time 2789.568 cv_00 16.6771025721 cv_01 1.55799097581 cv_02 1.65599391394 cv_03 0.640643564378 cv_04 1.4833718026 potential 4.501189908
time 2790.57 cv_00 17.0108840824 cv_01 1.54798782767 cv_02 1.69836991299 cv_03 0.457942930724 cv_04 1.31968916993 potential 3.852479014
time 2791.572 cv_00 16.4373792459 cv_01 1.55955134703 cv_02 1.7110901626 cv_03 0.372639742673 cv_04 1.19129370132 potential 8.071265281
time 2792.574 cv_00 16.2865506828 cv_01 1.61538581485 cv_02 1.72511540824 cv_03 0.410613360787 cv_04 1.27445312034 potential 4.043554864
time 2793.576 cv_00 16.2080107465 cv_01 1.55436950985 cv_02 1.7095969418 cv_03 0.407142733489 cv_04 1.27713747314 potential 6.807649238
time 2794.578 cv_00 16.4793293007 cv_01 1.57930656307 cv_02 1.72103954384 cv_03 0.250986518864 cv_04 1.38951415243 potential 4.858732542
time 2795.58 cv_00 16.620469721 cv_01 1.59188606271 cv_02 1.66080081015 cv_03 0.613188443034 cv_04 1.29043100246 potential 9.385208399
time 2796.582 cv_00 16.7595544849 cv_01 1.58914932123 cv_02 1.66956757345 cv_03 0.549851762734 cv_04 1.35931799675 potential 7.644617219
time 2797.584 cv_00 16.8879714639 cv_01 1.60691410119 cv_02 1.65283909802 cv_03 1.04765144179 cv_04 1.25615485123 potential 3.538079425
time 2798.586 cv_00 16.695457739 cv_01 1.57669019503 cv_02 1.63576285863 cv_03 0.991573158554 cv_04 1.29891241705 potential 5.362146038
time 2799.588 cv_00 16.0754463591 cv_01 1.57809936041 cv_02 1.65105408404 cv_03 1.04604083861 cv_04 1.22791081202 potential 7.17351721
time 2800.59 cv_00 16.6839083538 cv_01 1.59168461585 cv_02 1.62016122923 cv_03 0.870247340522 cv_04 1.32754266565 potential 3.817456816
time 2801.592 cv_00 16.8435890154 cv_01 1.58646016736 cv_02 1.63442642549 cv_03 0.637134324842 cv_04 1.22028269769 potential 6.297734137
time 2802.594 cv_00 16.6378102098 cv_01 1.63184123166 cv_02 1.63393199558 cv_03 0.509347902308 cv_04 1.26011265192 potential 2.707804119
time 2803.596 cv_00 16.8188063533 cv_01 1.62614963544 cv_02 1.65507225339 cv_03 0.756025149312 cv_04 1.24343202945 potential 3.766460954
time 2804.598 cv_00 16.6899347046 cv_01 1.61635015212 cv_02 1.64481982361 cv_03 0.778008250303 cv_04 1.23306854634 potential 5.888363296
time 2805.6 cv_00 16.9175897871 cv_01 1.59292238819 cv_02 1.64504844106 cv_03 0.611756352379 cv_04 1.24014446562 potential 6.553486304
time 2806.602 cv_00 17.1329457902 cv_01 1.59100401429 cv_02 1.64099087219 cv_03 0.705565858495 cv_04 1.33436784094 potential 3.440735648
time 2807.604 cv_00 16.4300839314 cv_01 1.62515924508 cv_02 1.61600065853 cv_03 0.643978750722 cv_04 1.26771726071 potential 3.063875773
time 2808.606 cv_00 17.0891225328 cv_01 1.56637340349 cv_02 1.63692126832 cv_03 0.705505753153 cv_04 1.3112878283 potential 4.123018336
time 2809.608 cv_00 16.6994800843 cv_01 1.54814862288 cv_02 1.61575115076 cv_03 0.672102395175 cv_04 1.18755102214 potential 3.407539992
time 2810.61 cv_00 16.2256061817 cv_01 1.61560990307 cv_02 1.62850712901 cv_03 0.564253307098 cv_04 1.40564444252 potential 4.367043119
time 2811.612 cv_00 16.288097616 cv_01 1.59678407654 cv_02 1.66096758665 cv_03 0.612071833356 cv_04 1.08666284727 potential 11.52923633
time 2812.614 cv_00 17.1020784811 cv_01 1.55812624593 cv_02 1.65015203454 cv_03 0.228941856519 cv_04 1.14180452771 potential 1.706540866
time 2813.616 cv_00 16.4694363301 cv_01 1.53418593011 cv_02 1.67859902561 cv_03 0.523487266371 cv_04 1.32892391382 potential 5.511421447
time 2814.618 cv_00 16.4931920284 cv_01 1.55152697178 cv_02 1.65002445719 cv_03 0.407933319036 cv_04 1.4378948262 potential 5.26296765
time 2815.62 cv_00 16.3597810004 cv_01 1.56091531173 cv_02 1.62646932769 cv_03 0.53341568534 cv_04 1.34580961972 potential 4.907045179
time 2816.622 cv_00 16.4800562148 cv_01 1.57231140938 cv_02 1.62196029939 cv_03 0.548935470959 cv_04 1.23686436412 potential 6.559233084
time 2817.624 cv_00 16.5291585523 cv_01 1.53984937199 cv_02 1.61889881009 cv_03 0.501107355321 cv_04 1.29498809013 potential 3.105547102
time 2818.626 cv_00 16.478680177 cv_01 1.59999445848 cv_02 1.61762910829 cv_03 0.187847828253 cv_04 1.20104575815 potential 2.810607863
time 2819.628 cv_00 16.694116995 cv_01 1.57458552696 cv_02 1.65512442827 cv_03 0.278911928984 cv_04 1.3347001162 potential 7.804736193
time 2820.63 cv_00 16.6983999471 cv_01 1.57365644224 cv_02 1.663185586 cv_03 0.129377083003 cv_04 1.15140428783 potential 5.363427795
time 2821.632 cv_00 16.4370643627 cv_01 1.53851734806 cv_02 1.69432155357 cv_03 0.311515729059 cv_04 1.11866596123 potential 6.718806264
time 2822.634 cv_00 16.4010616203 cv_01 1.51988302666 cv_02 1.67189165555 cv_03 0.203320517647 cv_04 1.25381858728 potential 2.849284881
time 2823.636 cv_00 16.8007463174 cv_01 1.54832023184 cv_02 1.65193739746 cv_03 0.169717230078 cv_04 1.27113580034 potential 3.333050716
time 2824.638 cv_00 16.2283873439 cv_01 1.56504468041 cv_02 1.68896728308 cv_03 0.47476267996 cv_04 1.32158173446 potential 9.035210862
time 2825.64 cv_00 16.7991744599 cv_01 1.53401516786 cv_02 1.70392962579 cv_03 0.349702906825 cv_04 1.30724557886 potential 3.849656874
time 2826.642 cv_00 17.1843602939 cv_01 1.58752778434 cv_02 1.66512586289 cv_03 0.481242719859 cv_04 1.2258032051 potential 4.302321836
time 2827.644 cv_00 16.7504007334 cv_01 1.57041698591 cv_02 1.65226704622 cv_03 0.319194711933 cv_04 1.27446748092 potential 8.34776683
time 2828.646 cv_00 16.8590716684 cv_01 1.55512271145 cv_02 1.64964710221 cv_03 0.477373632328 cv_04 1.2182644745 potential 7.376325979
time 2829.648 cv_00 17.1466982093 cv_01 1.60426191734 cv_02 1.66256330214 cv_03 0.456929320518 cv_04 1.24516613177 potential 3.602708342
time 2830.65 cv_00 16.9637718866 cv_01 1.59772563478 cv_02 1.64249619587 cv_03 0.268125646337 cv_04 1.19688444891 potential 3.148475897
time 2831.652 cv_00 16.6819377035 cv_01 1.58516372132 cv_02 1.69883434501 cv_03 0.173335189903 cv_04 1.25910124765 potential 6.109357927
time 2832.654 cv_00 16.366426752 cv_01 1.53491484797 cv_02 1.6587835879 cv_03 0.162976883284 cv_04 1.30941966009 potential 3.700537961
time 2833.656 cv_00 16.6941614707 cv_01 1.55244202993 cv_02 1.62880774321 cv_03 0.505358326708 cv_04 1.39082849361 potential 4.254127941
time 2834.658 cv_00 17.0858340807 cv_01 1.56049762012 cv_02 1.67269706055 cv_03 0.261695541979 cv_04 1.28525208301 potential 3.341634225
time 2835.66 cv_00 17.3577045333 cv_01 1.56165502857 cv_02 1.6791222068 cv_03 0.517696573866 cv_04 1.23168495517 potential 2.570054395
time 2836.662 cv_00 17.0845376024 cv_01 1.60490801433 cv_02 1.64106482434 cv_03 0.163194926652 cv_04 1.28938193267 potential 0.9526852739
time 2837.664 cv_00 16.7747487316 cv_01 1.59976242955 cv_02 1.62870006506 cv_03 0.494902629898 cv_04 1.28431617652 potential 5.40808452
time 2838.666 cv_00 17.6084169995 cv_01 1.58121964235 cv_02 1.66022281825 cv_03 0.564866406487 cv_04 1.23373192785 potential 0.8060824391
time 2839.668 cv_00 16.952581874 cv_01 1.57261443608 cv_02 1.69370850889 cv_03 0.232980452797 cv_04 1.30095589343 potential 4.559521081
time 2840.67 cv_00 16.5356375489 cv_01 1.54680616402 cv_02 1.71318911694 cv_03 0.411064580641 cv_04 1.26006715583 potential 6.260216628
time 2841.672 cv_00 16.4491135177 cv_01 1.56222763471 cv_02 1.65942088485 cv_03 0.254183261781 cv_04 1.33092024252 potential 8.854699455
time 2842.674 cv_00 16.1700477099 cv_01 1.58843056249 cv_02 1.64687048904 cv_03 0.212599969301 cv_04 1.32501343979 potential 7.409289864
time 2843.676 cv_00 16.5592716805 cv_01 1.56704222324 cv_02 1.63542583192 cv_03 0.353908779969 cv_04 1.42453893593 potential 5.347709071
time 2844.678 cv_00 16.5896202677 cv_01 1.57551262819 cv_02 1.64103041853 cv_03 0.531668530665 cv_04 1.38605192421 potential 7.601116427
time 2845.68 cv_00 16.2873309036 cv_01 1.55999825858 cv_02 1.69348240265 cv_03 0.556863656743 cv_04 1.40190756684 potential 6.95901407
time 2846.682 cv_00 16.482282001 cv_01 1.55643831658 cv_02 1.71223597186 cv_03 0.481116739277 cv_04 1.37778564691 potential 6.26322516
time 2847.684 cv_00 16.7550017226 cv_01 1.58675296114 cv_02 1.6886532341 cv_03 0.671824879665 cv_04 1.36064409095 potential 7.689761334
time 2848.686 cv_00 16.7583597528 cv_01 1.57233884058 cv_02 1.63134783471 cv_03 0.21751110326 cv_04 1.31596379447 potential 3.826218831
time 2849.688 cv_00 17.0716184874 cv_01 1.55848682045 cv_02 1.65670387353 cv_03 0.436926266119 cv_04 1.44122681025 potential 3.459950455
time 2850.69 cv_00 17.1007264741 cv_01 1.56713361745 cv_02 1.65429967212 cv_03 0.376764911278 cv_04 1.20336220486 potential 4.663432814
time 2851.692 cv_00 17.0240792349 cv_01 1.55479539245 cv_02 1.64091403687 cv_03 0.470158975906 cv_04 1.33941844362 potential 4.327898352
time 2852.694 cv_00 16.9831786754 cv_01 1.55503764854 cv_02 1.68476785594 cv_03 0.466585411433 cv_04 1.37930134883 potential 5.665231218
time 2853.696 cv_00 16.5724444625 cv_01 1.60820839879 cv_02 1.70262830868 cv_03 0.474653248874 cv_04 1.36973857868 potential 5.856206413
time 2854.698 cv_00 16.4435675707 cv_01 1.62551393711 cv_02 1.69189166877 cv_03 0.369211850528 cv_04 1.36678571497 potential 5.706439136
time 2855.7 cv_00 16.3667119185 cv_01 1.5898211982 cv_02 1.71505237157 cv_03 0.129763143483 cv_04 1.2416514138 potential 4.867042615
time 2856.702 cv_00 17.2256520332 cv_01 1.55936980016 cv_02 1.66592700912 cv_03 0.328994783452 cv_04 1.31165020327 potential 2.673089
time 2857.704 cv_00 16.522065345 cv_01 1.63060382357 cv_02 1.65270922027 cv_03 0.300807680076 cv_04 1.2094152477 potential 4.882177042
time 2858.706 cv_00 16.6706628987 cv_01 1.61722906629 cv_02 1.64532564103 cv_03 0.477915100457 cv_04 1.35602647384 potential 5.190870123
time 2859.708 cv_00 16.3982455261 cv_01 1.54990532905 cv_02 1.65534770134 cv_03 0.507612636695 cv_04 1.29078864866 potential 8.205129423
time 2860.71 cv_00 16.8078890709 cv_01 1.55421174728 cv_02 1.65174529291 cv_03 0.286902610051 cv_04 1.34185627176 potential 6.016132207
time 2861.712 cv_00 16.4202638256 cv_01 1.53704931896 cv_02 1.65950677458 cv_03 0.500371078194 cv_04 1.39663350475 potential 5.534375184
time 2862.714 cv_00 16.2073872725 cv_01 1.55641633481 cv_02 1.66498891619 cv_03 0.358514800703 cv_04 1.25365295984 potential 9.081424361
time 2863.716 cv_00 17.2914020173 cv_01 1.56725859623 cv_02 1.65475316624 cv_03 0.521154940458 cv_04 1.30021166591 potential 3.640624236
time 2864.718 cv_00 17.2431302588 cv_01 1.55458765212 cv_02 1.69987998191 cv_03 0.565721496643 cv_04 1.32920551157 potential 2.905635537
time 2865.72 cv_00 16.5052489033 cv_01 1.54423942617 cv_02 1.69050691681 cv_03 0.156333997279 cv_04 1.40855151744 potential 3.88184897
time 2866.722 cv_00 16.7721889829 cv_01 1.58897655023 cv_02 1.69069848874 cv_03 0.168388146101 cv_04 1.20370286714 potential 6.112785862
time 2867.724 cv_00 16.2463274505 cv_01 1.60116461728 cv_02 1.70640493706 cv_03 0.501644404454 cv_04 1.26011401429 potential 7.852355879
time 2868.726 cv_00 16.5542916949 cv_01 1.56961656761 cv_02 1.71060717104 cv_03 0.128527525113 cv_04 1.2315156881 potential 5.054278279
time 2869.728 cv_00 16.9084729903 cv_01 1.58583929349 cv_02 1.68452283497 cv_03 0.322843766789 cv_04 1.28233832629 potential 7.503936407
time 2870.73 cv_00 16.1436492946 cv_01 1.59229106801 cv_02 1.63864541396 cv_03 0.410845549448 cv_04 1.11669573329 potential 8.110725585
time 2871.732 cv_00 16.2064205803 cv_01 1.60964020686 cv_02 1.66642261406 cv_03 0.237158147556 cv_04 1.31442755766 potential 8.762657979
time 2872.734 cv_00 16.280263385 cv_01 1.61613604642 cv_02 1.71366172123 cv_03 0.243403751343 cv_04 1.19559426153 potential 5.624601234
time 2873.736 cv_00 16.8413726488 cv_01 1.61296026029 cv_02 1.67061828311 cv_03 0.459304598041 cv_04 1.15395210448 potential 5.980496121
time 2874.738 cv_00 16.3414035615 cv_01 1.63531036105 cv_02 1.66240957666 cv_03 0.233706463643 cv_04 1.18079383851 potential 5.294514277
time 2875.74 cv_00 16.6039746559 cv_01 1.59211670962 cv_02 1.68238022725 cv_03 0.184770831773 cv_04 1.28551972379 potential 8.785610331
time 2876.742 cv_00 16.5751779948 cv_01 1.56900016671 cv_02 1.70587211503 cv_03 0.176915320723 cv_04 1.29720367822 potential 6.847768559
time 2877.744 cv_00 16.0852742392 cv_01 1.57834861631 cv_02 1.71001499994 cv_03 0.388530332955 cv_04 1.30102461384 potential 8.369437071
time 2878.746 cv_00 16.4678999836 cv_01 1.56207247099 cv_02 1.70768137345 cv_03 0.232132889283 cv_04 1.2975917219 potential 8.332933164
time 2879.748 cv_00 16.7258616334 cv_01 1.52697089412 cv_02 1.67648934562 cv_03 0.211260596875 cv_04 1.22993418552 potential 3.689952104
time 2880.75 cv_00 16.6412122713 cv_01 1.59552613437 cv_02 1.64935075984 cv_03 0.193498785693 cv_04 1.34178384564 potential 6.008946238
time 2881.752 cv_00 16.6430827575 cv_01 1.55514559309 cv_02 1.7046144149 cv_03 0.16525818893 cv_04 1.34565922674 potential 4.99648741
time 2882.754 cv_00 16.5370248771 cv_01 1.54131633519 cv_02 1.69839786716 cv_03 0.283902104678 cv_04 1.24223381469 potential 7.511207354
time 2883.756 cv_00 17.1450068139 cv_01 1.56265483562 cv_02 1.70670196086 cv_03 0.309882602088 cv_04 1.21230182712 potential 2.409409176
time 2884.758 cv_00 16.5094714939 cv_01 1.58307713789 cv_02 1.73808648891 cv_03 0.357090545852 cv_04 1.29302494292 potential 4.175937818
time 2885.76 cv_00 16.6961607266 cv_01 1.54347583499 cv_02 1.69744715044 cv_03 0.195653799225 cv_04 1.33426733546 potential 5.140268324
time 2886.762 cv_00 16.8311344075 cv_01 1.55379696234 cv_02 1.69739273955 cv_03 0.501353876314 cv_04 1.3460594789 potential 6.569254067
time 2887.764 cv_00 16.4772797759 cv_01 1.54619188971 cv_02 1.7024261351 cv_03 0.477479876431 cv_04 1.36884051209 potential 6.947134115
time 2888.766 cv_00 16.3615324699 cv_01 1.55587393474 cv_02 1.66654550445 cv_03 0.528659290514 cv_04 1.35809443848 potential 8.876097958
time 2889.768 cv_00 16.5083022388 cv_01 1.52758733812 cv_02 1.68214926128 cv_03 0.398516333529 cv_04 1.32981146174 potential 5.668546675
time 2890.77 cv_00 16.5618642965 cv_01 1.57329275847 cv_02 1.70711770424 cv_03 0.536918538962 cv_04 1.44184883758 potential 5.97526348
time 2891.772 cv_00 16.1715165666 cv_01 1.56995413003 cv_02 1.71814882079 cv_03 0.243088326275 cv_04 1.26367365095 potential 7.449985448
time 2892.774 cv_00 16.5187159191 cv_01 1.56275669394 cv_02 1.71032108669 cv_03 0.551981275995 cv_04 1.37753919138 potential 6.890656983
time 2893.776 cv_00 16.6048274676 cv_01 1.61269677346 cv_02 1.70591736664 cv_03 0.477149223374 cv_04 1.31901964725 potential 5.72400886
time 2894.778 cv_00 16.7245935015 cv_01 1.56676461974 cv_02 1.69829977925 cv_03 0.391328734948 cv_04 1.34940552621 potential 9.033677175
time 2895.78 cv_00 16.4492429603 cv_01 1.52285123774 cv_02 1.67251631079 cv_03 0.178522673364 cv_04 1.2597065703 potential 3.812577657
time 2896.782 cv_00 16.1968853354 cv_01 1.56728577674 cv_02 1.66701573786 cv_03 0.335229700163 cv_04 1.40367557794 potential 8.862332528
time 2897.784 cv_00 16.5630860849 cv_01 1.59812554148 cv_02 1.71808841727 cv_03 0.35635528887 cv_04 1.20511575755 potential 7.133399258
time 2898.786 cv_00 16.7301849914 cv_01 1.55633838268 cv_02 1.72021202351 cv_03 0.422762366184 cv_04 1.31480472747 potential 5.583724092
time 2899.788 cv_00 16.2866221645 cv_01 1.54969629649 cv_02 1.68979638814 cv_03 0.153885534205 cv_04 1.30155193635 potential 6.598442511
time 2900.79 cv_00 16.7059956966 cv_01 1.55480418365 cv_02 1.72192171485 cv_03 0.224510336012 cv_04 1.22085835646 potential 4.794887979
time 2901.792 cv_00 16.5059154777 cv_01 1.60739173843 cv_02 1.72565918499 cv_03 0.332217307376 cv_04 1.33974139574 potential 4.707974675
time 2902.794 cv_00 16.3558816331 cv_01 1.60084477713 cv_02 1.66148372843 cv_03 0.161312837657 cv_04 1.23298309943 potential 8.720911897
time 2903.796 cv_00 16.944499952 cv_01 1.60395549105 cv_02 1.65847327267 cv_03 0.346137095085 cv_04 1.19825490926 potential 5.636760673
time 2904.798 cv_00 16.5132064203 cv_01 1.57164694507 cv_02 1.63417548577 cv_03 0.184439358217 cv_04 1.22921080188 potential 5.672017007
time 2905.8 cv_00 16.5727378806 cv_01 1.61433891197 cv_02 1.63655045974 cv_03 0.617215078851 cv_04 1.39047520042 potential 4.581861605
time 2906.802 cv_00 16.3318501771 cv_01 1.58714751622 cv_02 1.6946214906 cv_03 0.495360065 cv_04 1.26807002668 potential 11.59096619
time 2907.804 cv_00 16.5362206356 cv_01 1.56893473576 cv_02 1.71912875374 cv_03 0.551517763719 cv_04 1.40361769579 potential 5.698638229
time 2908.806 cv_00 16.5765607422 cv_01 1.60888714875 cv_02 1.70831012266 cv_03 0.219160279965 cv_04 1.32315499505 potential 5.569215957
time 2909.808 cv_00 16.4906438615 cv_01 1.62332418708 cv_02 1.68980683239 cv_03 0.288289037025 cv_04 1.31093908767 potential 7.026245976
time 2910.81 cv_00 16.1397796892 cv_01 1.58879272857 cv_02 1.66019026864 cv_03 0.373327416771 cv_04 1.31076576981 potential 10.34052246
time 2911.812 cv_00 16.2294854121 cv_01 1.63380140066 cv_02 1.64373963893 cv_03 0.345124054514 cv_04 1.25171487729 potential 5.400394777
time 2912.814 cv_00 16.2458859164 cv_01 1.62695991209 cv_02 1.64331819928 cv_03 0.232872068997 cv_04 1.29211867887 potential 5.84258368
time 2913.816 cv_00 16.2459206402 cv_01 1.56318396717 cv_02 1.63632944681 cv_03 0.188802763561 cv_04 1.27615608395 potential 5.854372164
time 2914.818 cv_00 16.1843981809 cv_01 1.60789271801 cv_02 1.66862686611 cv_03 0.482114526805 cv_04 1.28249460316 potential 9.701695621
time 2915.82 cv_00 16.0786194369 cv_01 1.60446025364 cv_02 1.70022685792 cv_03 0.386058441018 cv_04 1.29500628394 potential 8.889643673
time 2916.822 cv_00 16.1519155729 cv_01 1.54926113392 cv_02 1.6675063875 cv_03 0.173948569253 cv_04 1.26064489315 potential 7.171799923
time 2917.824 cv_00 16.2306100426 cv_01 1.58700857933 cv_02 1.68941881962 cv_03 0.246345499872 cv_04 1.39165530208 potential 9.657186854
time 2918.826 cv_00 16.3644934017 cv_01 1.54836250732 cv_02 1.68946266373 cv_03 0.133281975822 cv_04 1.23494850123 potential 6.745565319
time 2919.828 cv_00 16.4447149111 cv_01 1.58021762931 cv_02 1.68105405157 cv_03 0.134982905345 cv_04 1.39687503819 potential 7.177723304
time 2920.83 cv_00 16.3553735875 cv_01 1.63513036261 cv_02 1.6596267485 cv_03 0.45998395759 cv_04 1.17880059883 potential 5.644259382
time 2921.832 cv_00 16.2452829764 cv_01 1.60525501104 cv_02 1.70208898962 cv_03 0.173037107832 cv_04 1.29570328979 potential 7.178943733
time 2922.834 cv_00 16.5503668485 cv_01 1.63046590037 cv_02 1.66495350565 cv_03 0.202948328706 cv_04 1.21488053311 potential 5.019377488
time 2923.836 cv_00 16.4599325468 cv_01 1.57200917344 cv_02 1.63513194213 cv_03 0.288897174273 cv_04 1.22623049473 potential 8.108004875
time 2924.838 cv_00 16.4191286518 cv_01 1.60564280216 cv_02 1.65821254456 cv_03 0.160018096108 cv_04 1.24500343407 potential 8.400738728
time 2925.84 cv_00 16.5126313035 cv_01 1.59725876191 cv_02 1.62102523935 cv_03 0.161385444379 cv_04 1.28239175876 potential 3.569414288
time 2926.842 cv_00 16.2381155069 cv_01 1.60090680766 cv_02 1.63761965204 cv_03 0.144695335598 cv_04 1.19191599316 potential 6.255370227
time 2927.844 cv_00 16.8100981588 cv_01 1.57455391791 cv_02 1.66347487268 cv_03 0.152086905879 cv_04 1.29186107943 potential 6.10555144
time 2928.846 cv_00 16.5027067855 cv_01 1.5349621559 cv_02 1.69569606358 cv_03 0.182378166817 cv_04 1.32174910246 potential 5.612667589
time 2929.848 cv_00 16.9296142295 cv_01 1.54290922277 cv_02 1.68865404233 cv_03 0.244957078648 cv_04 1.29352233659 potential 4.807535862
time 2930.85 cv_00 16.7500688963 cv_01 1.61661772539 cv_02 1.68592178826 cv_03 0.443914955048 cv_04 1.21577720739 potential 6.478470036
time 2931.852 cv_00 16.8918910382 cv_01 1.60431541878 cv_02 1.69206892117 cv_03 0.154418387013 cv_04 1.24056290008 potential 3.443345984
time 2932.854 cv_00 17.0032572655 cv_01 1.60135012383 cv_02 1.69034969547 cv_03 0.223323490194 cv_04 1.13130606134 potential 3.430978165
time 2933.856 cv_00 16.0675749061 cv_01 1.58867847056 cv_02 1.6888713326 cv_03 0.178236958144 cv_04 1.18974981445 potential 9.720177994
time 2934.858 cv_00 16.098450696 cv_01 1.6082253987 cv_02 1.6524899958 cv_03 0.17060004958 cv_04 1.24657642782 potential 8.264842819
time 2935.86 cv_00 16.6439771105 cv_01 1.60223129961 cv_02 1.64811181335 cv_03 0.181620749447 cv_04 1.24398487414 potential 6.756870309
time 2936.862 cv_00 16.4022961687 cv_01 1.59085262055 cv_02 1.69671865641 cv_03 0.138378002441 cv_04 1.28579467367 potential 8.419766134
time 2937.864 cv_00 16.5241469691 cv_01 1.61744528274 cv_02 1.70003103896 cv_03 0.168405778372 cv_04 1.28818719046 potential 5.512191816
time 2938.866 cv_00 16.3986494927 cv_01 1.63809771948 cv_02 1.67932726538 cv_03 0.35142004764 cv_04 1.27656701114 potential 6.02084669
time 2939.868 cv_00 16.4832640585 cv_01 1.60332029744 cv_02 1.63278787786 cv_03 0.119324833682 cv_04 1.15605967078 potential 4.606125857
time 2940.87 cv_00 16.2304976328 cv_01 1.62055293163 cv_02 1.66462219373 cv_03 0.476554556981 cv_04 1.26402706328 potential 8.554026631
time 2941.872 cv_00 16.1031350713 cv_01 1.5887739307 cv_02 1.66483238023 cv_03 0.169531012371 cv_04 1.20866107664 potential 9.898174287
[truncated: 41,278,101 more chars]
