# Supplementary material for: Unbinding Kinetics of Muscarinic M3 Receptor Antagonists Explained by Metadynamics Simulations
Source: J Chem Inf Model. 2023 Apr 13;63(9):2842–56. doi: 10.1021/acs.jcim.3c00042 (PMC10170513; doi:10.1021/acs.jcim.3c00042)
Supplement: Supplementary file 4 — ci3c00042_si_005.zip [file ci3c00042_si_005.zip › logRTcalc/1/V2.txt]

0 16.2625280967 1.809957199 20.7336
1.002 16.3354685853 1.258676224 8.23452
2.004 16.2774962 1.938831248 25.7291
3.006 16.3371206288 1.253943185 8.1695
4.008 16.7181109557 0.2424537396 1.50098
5.01 16.3199078959 1.666046445 16.2924
6.012 16.3564862066 1.791545422 20.1039
7.014 16.3344979025 2.270286695 44.8277
8.016 16.5506288635 0.8364919719 4.0599
9.018 16.496669309 0.7263636067 3.37599
10.02 16.4852997527 1.407353299 10.5632
11.022 16.5608721409 0.9943250072 5.28851
12.024 16.4940707439 1.144877077 6.8054
13.026 16.3419378281 1.943514806 25.9318
14.028 16.6215126816 1.315308934 9.05392
15.03 16.3667146208 1.995192034 28.2765
16.032 16.5231471119 1.983618997 27.7336
17.034 16.2883937766 2.448019486 60.3726
18.036 16.4633000087 2.374129019 53.3442
19.038 16.4987335591 2.241817046 42.7401
20.04 16.5442489459 2.187138032 38.9995
21.042 16.390072724 2.309752249 47.8912
22.044 16.2829125532 3.071336955 171.506
23.046 16.3142434233 2.406548214 56.3211
24.048 16.5871908132 2.046720456 30.8255
25.05 16.4467598715 2.214877484 40.8543
26.052 16.6061583985 1.662706725 16.2015
27.054 16.7447361856 1.717297545 17.7528
28.056 16.8298708137 1.037192809 5.68222
29.058 16.2828192575 2.986374859 148.755
30.06 16.433090677 2.524623221 68.6382
31.062 16.7837014656 1.868565289 22.8723
32.064 16.7602437739 1.87570488 23.1474
33.066 16.3546557435 3.573697577 397.857
34.068 16.4284501904 2.665472285 86.9017
35.07 16.314119618 3.727592132 514.849
36.072 16.6518691978 0.9532811168 4.93714
37.074 16.4011555328 3.021417412 157.748
38.076 16.6954206484 2.920291851 133.168
39.078 16.5555437997 3.691024953 484.26
40.08 16.9055238455 0.9868263453 5.2225
41.082 16.6661602775 2.068977414 31.9964
42.084 16.8277658737 1.425705179 10.893
43.086 16.3031504628 3.004170328 153.256
44.088 16.4409074622 1.97142526 27.1729
45.09 16.3540994889 2.614234045 79.7544
46.092 16.936499485 1.066390867 5.96703
47.094 16.5873558181 3.497996593 350.475
48.096 16.3621548907 3.731923607 518.598
49.098 16.2753866438 3.332935086 265.816
50.1 16.2912400164 3.487127903 344.153
51.102 16.3112211284 2.479870126 63.681
52.104 16.2137957116 3.956452496 755.382
53.106 16.5549752723 3.104591213 181.33
54.108 16.2970668906 3.22488592 221.81
55.11 16.5597026329 1.222230277 7.74685
56.112 16.9062078814 2.080048549 32.5953
57.114 16.6812851471 2.916360214 132.294
58.116 16.7750346332 3.242760707 228.551
59.118 16.2926405017 3.580765088 402.595
60.12 16.7901854101 1.817288503 20.9898
61.122 16.3097673268 2.722750378 95.6524
62.124 16.9037113661 2.037828048 30.3698
63.126 16.1905920282 3.885217835 670.419
64.128 16.7851893792 2.361729952 52.2477
65.13 16.368207882 3.079067658 173.741
66.132 16.1950920844 4.696595208 2609.71
67.134 16.7239069647 2.969722848 144.663
68.136 16.7037694981 4.492402815 1853.74
69.138 16.4011189046 4.429270453 1667.72
70.14 16.3767821727 2.996724578 151.357
71.142 16.4407657481 2.432296218 58.8033
72.144 16.7490330956 0.9335182252 4.77638
73.146 16.3947796112 2.73911182 98.3101
74.148 16.7879740722 1.134177267 6.68452
75.15 16.2436220525 2.520195919 68.1311
76.152 16.4600587935 3.229665984 223.593
77.154 16.5527078445 2.79909234 108.701
78.156 16.263243123 2.663346352 86.5928
79.158 16.3348866833 2.481484618 63.8535
80.16 16.1545865687 5.189881371 5962.64
81.162 16.4672545381 4.76181804 2910.98
82.164 16.3512667473 2.513531437 67.3748
83.166 16.687625876 2.609086856 79.0697
84.168 16.2011150183 5.088490605 5031.31
85.17 16.2973420189 3.714070779 503.319
86.172 16.5332440668 2.744184356 99.149
87.174 16.3479513885 2.250037882 43.3327
88.176 16.4972615853 5.228897906 6365.34
89.178 16.494775314 2.201271399 39.9337
90.18 16.2679522926 5.613356526 12119.9
91.182 16.5590650763 2.478446089 63.5293
92.184 16.7464116892 1.85412176 22.3255
93.186 16.0975422331 5.702824793 14079.4
94.188 16.3745547218 4.88781853 3595.01
95.19 16.4978009612 2.668511721 87.3453
96.192 16.5050001703 2.699778197 92.0417
97.194 16.3586855215 4.386036804 1551.22
98.196 16.4702738708 4.552131506 2048.8
99.198 16.314488449 6.583332495 61534.8
100.2 16.8463675998 0.945826407 4.87587
101.202 16.3742452968 5.472392449 9570.94
102.204 16.224907688 6.203976435 32595.2
103.206 16.2958320992 4.69848871 2618
104.208 16.6367164449 2.750402521 100.187
105.21 16.641813812 2.064091734 31.7356
106.212 16.5676697326 6.634911482 67087.6
107.214 16.1889595109 4.37673338 1527.23
108.216 16.3243203855 4.309636753 1364.88
109.218 16.4639504662 1.285869374 8.61828
110.22 16.3229031179 2.412307836 56.8671
111.222 16.5279360291 1.4689582 11.7114
112.224 16.6438541485 1.086618959 6.17267
113.226 16.6688372281 1.197587642 7.43359
114.228 16.5146601247 1.696620055 17.1485
115.23 16.3568636869 2.354506457 51.6194
116.232 16.2872102873 2.862784513 120.939
117.234 16.6132922388 1.809553013 20.7195
118.236 16.5188192799 2.771854541 103.853
119.238 16.3929982802 3.452165003 324.576
120.24 16.5919725099 2.284289608 45.8915
121.242 16.6544486086 2.933076417 136.05
122.244 16.5251792652 2.940033416 137.645
123.246 16.332402315 3.104849386 181.409
124.248 16.3642937723 3.649925335 452.043
125.25 16.2768176517 3.552932862 384.257
126.252 16.5824695943 3.337255209 267.747
127.254 16.5648530043 2.561027752 72.954
128.256 16.586821891 2.460101058 61.6068
129.258 16.3077626459 3.401557374 298.196
130.26 16.8773959814 0.8749161206 4.3298
131.262 16.5951585548 3.884745062 669.888
132.264 16.510481317 4.032457724 857.941
133.266 16.6586290375 2.884428474 125.404
134.268 16.8245134933 1.580966233 14.1284
135.27 16.306878821 4.335568531 1425.47
136.272 16.8286366773 2.346873287 50.9636
137.274 16.4133963015 4.407427328 1607.81
138.276 16.4054602527 5.295335522 7114.63
139.278 16.3990131211 3.39932339 297.082
140.28 17.075472514 0.5633361178 2.56924
141.282 16.5353322208 4.740142196 2807.18
142.284 16.9683886942 1.359312143 9.74647
143.286 16.2826528051 3.652118307 453.707
144.288 16.3542512641 5.391764259 8361.82
145.29 16.3959887765 3.844298812 626.007
146.292 16.4143479761 5.608816423 12028.1
147.294 16.9131870979 2.022151456 29.5827
148.296 16.6529183452 5.098028283 5112.33
149.298 16.7753804373 2.895156137 127.678
150.3 16.7948407033 4.034618873 861.053
151.302 16.5858541245 4.410328931 1615.64
152.304 16.5554346725 2.404718791 56.1488
153.306 16.6892193129 2.476023724 63.272
154.308 16.8816234863 2.633932532 82.4298
155.31 16.8954917107 2.579069977 75.1924
156.312 16.4956831572 3.656765929 457.253
157.314 16.9454466314 3.133405621 190.297
158.316 16.9796953665 2.482534433 63.9658
159.318 16.3755692133 4.150861576 1046.14
160.32 16.9830779608 2.580666653 75.3938
161.322 16.8198708091 4.260696406 1257.45
162.324 16.8602192751 4.074241295 920.139
163.326 16.5910372758 3.740620359 526.208
164.328 16.1725229737 4.111294364 979.057
165.33 16.2711827922 5.388243287 8312.65
166.332 16.4019839574 4.443052673 1706.67
167.334 16.5152242093 4.105019389 968.821
168.336 17.0022544034 2.820354064 112.642
169.338 16.4930934978 6.869911133 99447.9
170.34 16.181553 4.53283968 1983.65
171.342 16.3738872851 6.945927999 112952
172.344 16.4229466764 3.309133422 255.427
173.346 16.5645897985 2.806353589 110.031
174.348 16.9105517132 2.105636494 34.0227
175.35 16.5338202662 3.596134799 413.094
176.352 16.7627155632 5.27015505 6820.79
177.354 16.6199219895 2.385029082 54.3271
178.356 16.4599350326 5.286098869 7005.4
179.358 16.2587681531 3.549740144 382.207
180.36 16.2562722217 6.881071664 101324
181.362 16.5458991381 4.58897527 2179.23
182.364 16.5123671997 3.645340655 448.585
183.366 16.2528565416 5.787112854 16214.4
184.368 16.9008816504 2.746283917 99.4983
185.37 16.1326850863 6.344038819 41213.9
186.372 16.5418636598 4.173764441 1087.06
187.374 16.3622139744 2.94993926 139.948
188.376 16.3862192721 4.694118604 2598.9
189.378 16.7602339036 3.641166369 445.459
190.38 16.5021857563 3.618954099 429.19
191.382 16.7450489507 3.348747346 272.951
192.384 17.0269933875 1.757148781 18.9783
193.386 16.5911984474 3.504836622 354.514
194.388 16.352945147 3.484367622 342.565
195.39 16.765652296 3.082709752 174.804
196.392 16.727399689 6.495312485 53099.4
197.394 16.2379746805 4.634274295 2351.02
198.396 16.175687405 5.819333221 17113.6
199.398 16.1664585516 7.003079196 124300
200.4 16.7471163472 5.174191469 5807.98
201.402 17.017241391 1.841344178 21.8528
202.404 16.5930504885 4.604894585 2238.12
203.406 16.6859554652 3.765034911 548.173
204.408 16.780195786 4.451384635 1730.66
205.41 16.8147945002 3.63358468 439.838
206.412 16.9396634477 3.305112566 253.713
207.414 16.7160189362 5.184044629 5904.63
208.416 16.2813869604 6.607385701 64064.6
209.418 16.7794364804 6.6909129 73685.4
210.42 16.347132059 6.270580644 36442.3
211.422 16.1038245132 5.258979003 6694.29
212.424 16.5910150157 5.644860314 12776.7
213.426 16.6982952453 5.779389347 16006
214.428 16.2224664272 4.591129839 2187.11
215.43 16.2310666272 5.143888987 5520.53
216.432 16.5682124975 6.411773958 46165.6
217.434 16.3187122049 5.650421287 12896.3
218.436 16.1981486218 6.52472623 55781.1
219.438 17.1051564178 1.543994256 13.2799
220.44 16.7695136471 5.800915801 16593.7
221.442 17.1668194764 0.5916045883 2.69383
222.444 16.8528267412 2.054929446 31.2523
223.446 16.2688847707 4.092816377 949.218
224.448 16.7768606584 2.945857185 138.994
225.45 16.4570949418 2.956119324 141.404
226.452 16.4464613269 2.707439093 93.2304
227.454 16.6406951523 3.270087215 239.256
228.456 16.2183853892 6.245855592 34963.8
229.458 16.3855332006 4.959159359 4051.33
230.46 16.6031355558 7.73113398 420825
231.462 16.2357392227 5.643310929 12743.6
232.464 16.7298305622 2.435595858 59.1292
233.466 16.6103195513 7.413211354 247073
234.468 16.6421089911 3.191534566 209.758
235.47 16.6642805788 3.240219545 227.58
236.472 16.4370378846 3.465717333 332.029
237.474 16.4521768552 4.736033985 2787.93
238.476 16.2663875294 8.350915775 1.18842e+06
239.478 16.2665945652 7.391390729 238205
240.48 16.4215460291 3.234867791 225.549
241.482 16.2061499301 6.427483654 47396.5
242.484 16.7772549852 3.185188124 207.54
243.486 16.9556892213 3.918920282 709.355
244.488 16.4653226293 5.709582429 14239.7
245.49 16.6714338278 4.550869801 2044.48
246.492 16.482936778 7.527968861 299438
247.494 16.9055819271 3.946121898 742.423
248.496 16.643943601 3.392803291 293.855
249.498 16.7716798812 5.343734541 7715.44
250.5 17.2562250953 0.7955856327 3.79104
251.502 16.3695927827 6.306391818 38695.2
252.504 16.6368259375 3.023574477 158.319
253.506 16.475334982 6.404955364 45641.3
254.508 16.2381531074 5.670851576 13345.2
255.51 16.64156576 2.988056184 149.175
256.512 16.3613873402 5.720134427 14493.6
257.514 16.1513727223 8.338779919 1.1645e+06
258.516 16.6340124174 4.355710384 1474.39
259.518 16.3203867336 3.032608763 160.733
260.52 16.3783764057 6.178179299 31216.7
261.522 16.5261295084 5.834322368 17548.7
262.524 16.5408963222 4.679809445 2537.35
263.526 16.439031735 6.387065428 44293.9
264.528 16.324505589 4.981779996 4207.78
265.53 16.2129576093 6.66649041 70731.8
266.532 16.7017271414 5.723508855 14575.8
267.534 16.2102349175 7.134184176 154826
268.536 16.2601971115 4.856721921 3412.54
269.538 16.7264470078 3.455882228 326.604
270.54 16.9456894141 1.46652819 11.6639
271.542 16.9531477532 2.096163106 33.4871
272.544 16.468343305 4.317777329 1383.62
273.546 16.7757168523 1.330497481 9.28722
274.548 16.6303420886 3.871169783 654.827
275.55 16.2981621085 4.908213103 3719.94
276.552 16.5625447241 2.54732938 71.2991
277.554 16.4993553119 4.251071104 1237.34
278.556 16.4378453296 3.629261061 436.664
279.558 16.5704729589 3.273489498 240.623
280.56 16.1929405882 5.946435565 21174
281.562 16.6445621193 3.502201102 352.953
282.564 16.251460506 4.83399186 3285.06
283.566 16.3197185183 3.895950716 682.581
284.568 16.7488359207 3.434887522 315.318
285.57 16.5840345234 4.380698253 1537.41
286.572 16.6961710417 3.183454776 206.938
287.574 16.4031572006 6.825458841 92312
288.576 16.7712288769 2.242219993 42.769
289.578 16.809215194 2.165852119 37.6334
290.58 16.1583174689 5.83045635 17435.4
291.582 16.5954651115 4.563765321 2089.12
292.584 16.3347682864 5.075623195 4924.02
293.586 16.1760409271 5.622437827 12305.7
294.588 16.6249393655 2.517976427 67.8783
295.59 16.4164522797 4.391398888 1565.21
296.592 16.3340221405 3.401252301 298.044
297.594 16.7153779042 5.012226418 4427.94
298.596 16.3577452616 4.095967523 954.242
299.598 16.3867114711 5.260673691 6713.32
300.6 16.2766115065 6.68235376 72636.5
301.602 16.3953123664 5.892915069 19358.4
302.604 16.3187439386 5.663172781 13174.7
303.606 16.4787133713 6.392753561 44717.9
304.608 16.6074347934 3.536538944 373.849
305.61 16.2011378741 4.145976736 1037.62
306.612 16.6311724529 6.542876876 57503
307.614 16.8423950793 3.505901843 355.147
308.616 16.3493963764 8.349233973 1.18507e+06
309.618 16.4002955813 3.835993951 617.359
310.62 16.0899756268 5.745134568 15113.5
311.622 16.2184578375 5.585223392 11562
312.624 16.4068233509 4.976442914 4170.33
313.626 16.3486040278 6.206549915 32736
314.628 16.5175516206 3.548665252 381.52
315.63 17.1064537588 1.513944588 12.6281
316.632 16.5502997068 6.295622192 38003.4
317.634 16.9336033635 3.367575815 281.697
318.636 16.8226594905 4.393644067 1571.11
319.638 16.3995592471 4.93458341 3887.94
320.64 16.5244422561 2.351348487 51.347
321.642 16.4519562363 5.106628962 5186.52
322.644 16.535407351 3.008951299 154.488
323.646 16.6953092027 2.653005037 85.1057
324.648 16.6445071391 2.118796272 34.781
325.65 17.0779279265 2.087217416 32.9891
326.652 16.3250888798 3.627619833 435.465
327.654 16.6141962823 1.8414892 21.8581
328.656 16.7850056901 2.764423686 102.568
329.658 16.7942946285 3.047490254 164.79
330.66 16.575645347 4.012512425 829.752
331.662 16.6014241688 4.407216415 1607.24
332.664 16.4544612719 5.5451417 10811.3
333.666 16.4561893651 5.913071073 20023.1
334.668 16.4042727497 5.679551472 13541.1
335.67 16.3279297685 7.317597637 210509
336.672 16.596776742 4.320844912 1390.75
337.674 16.8187515423 2.9995248 152.068
338.676 17.0530058559 2.375255591 53.445
339.678 16.6356715541 3.080068076 174.033
340.68 16.6349641972 3.479718539 339.908
341.682 16.6387748892 6.269784927 36393.7
342.684 16.434677706 4.660747176 2457.62
343.686 16.7925845798 1.287856469 8.64701
344.688 16.7124760645 2.982781389 147.863
345.69 16.8716225498 3.396959233 295.908
346.692 16.6245010616 6.515891534 54961.7
347.694 16.3022324914 7.234595239 183185
348.696 16.1513278651 7.015161551 126841
349.698 16.4408830683 5.445239732 9145.38
350.7 16.5725699365 6.0283848 24289.4
351.702 16.2188026336 5.627770253 12416.1
352.704 16.7079466382 1.522725496 12.8152
353.706 16.9028814614 3.633824477 440.015
354.708 16.9855475335 2.889619773 126.499
355.71 16.6978324056 2.810888242 110.87
356.712 16.2554326183 4.381227942 1538.77
357.714 16.0888558067 7.969770323 627626
358.716 16.4676597723 7.563459949 317779
359.718 16.1030817404 7.519508189 295224
360.72 16.4231316171 4.794516805 3074.87
361.722 16.2248125884 5.765919263 15648.9
362.724 16.0735335801 7.177118156 166371
363.726 16.6667771787 4.587355474 2173.32
364.728 16.1920763821 8.292095759 1.07691e+06
365.73 16.2886530257 6.041098401 24812.3
366.732 16.1874196488 6.583102168 61511
367.734 16.3695525039 6.868218907 99166.4
368.736 16.3359066128 7.951545174 608755
369.738 16.3762303303 4.037025787 864.531
370.74 16.3877879469 6.76530312 83463.6
371.742 16.419261696 8.410659731 1.3135e+06
372.744 16.2087474717 8.454820424 1.41435e+06
373.746 16.5094606763 5.572051154 11309.7
374.748 16.5072976496 6.333104374 40465.9
375.75 16.8682694348 3.807886312 588.966
376.752 16.4604180304 2.733616271 97.4093
377.754 16.46342768 7.989685124 648915
378.756 16.9875362725 4.372806257 1517.22
379.758 16.5829275305 7.718639745 412110
380.76 16.861084087 3.4885654 344.982
381.762 16.8156574821 5.43144896 8936.55
382.764 16.7034161793 6.017770528 23861.4
383.766 16.9163758925 4.910264673 3732.74
384.768 17.0025384029 2.315771448 48.3765
385.77 16.8144490232 6.991655532 121944
386.772 16.706973936 5.258581663 6689.84
387.774 16.5983595787 5.983158032 22517.3
388.776 16.4819064854 5.71325305 14327.5
389.778 16.6581457245 3.708368037 498.534
390.78 16.8104792045 3.907988238 696.483
391.782 16.5971389952 3.814490431 595.518
392.784 16.5586714066 4.234448204 1203.37
393.786 16.1105345937 7.000643333 123794
394.788 16.1368370117 8.597266752 1.79548e+06
395.79 16.596163965 7.814195013 483644
396.792 16.6302048246 7.034913059 131108
397.794 16.3852895425 6.395091271 44893.4
398.796 16.6636927769 6.919174929 108002
399.798 16.2780637951 5.807876083 16788.3
400.8 16.9927775074 3.573811588 397.933
401.802 16.3074392922 5.903611814 19708.3
402.804 16.18302402 4.599639737 2218.51
403.806 16.1926338126 9.391968687 6.79665e+06
404.808 16.0643965719 8.763984484 2.37389e+06
405.81 16.3741010035 9.540160029 8.71161e+06
406.812 16.2860702264 6.661491147 70142
407.814 16.2064351994 7.296321873 203139
408.816 16.6145781093 6.966573539 116927
409.818 16.4342489589 4.679929238 2537.86
410.82 16.2990819516 5.901440608 19636.8
411.822 16.242424729 9.507230661 8.24411e+06
412.824 16.2837523748 8.813626155 2.57972e+06
413.826 16.7183339065 4.545186836 2025.11
414.828 16.7460412178 8.507355977 1.54445e+06
415.83 16.7237587293 6.056546688 25462.7
416.832 16.8663224549 4.947855414 3975.34
417.834 16.8954606977 3.200959683 213.096
418.836 16.5635276423 5.497087031 9975.14
419.838 16.7038758203 5.279918154 6933.25
420.84 16.8412831934 2.194875026 39.5082
421.842 17.1812760196 2.065442171 31.8075
422.844 17.0542502066 2.488264034 64.5827
423.846 16.7410882885 2.171289828 37.9778
424.848 16.8255257616 1.652774653 15.9342
425.85 16.3763222185 5.250460867 6599.45
426.852 17.079219889 3.134661778 190.698
427.854 16.8532731065 6.479901299 51746.2
428.856 16.9094908011 5.08894038 5035.1
429.858 16.5036468549 4.184086737 1106.02
430.86 16.1998909874 7.578964661 326140
431.862 16.8925237959 3.070187111 171.176
432.864 16.6520054383 6.463946258 50381.6
433.866 16.7009739476 4.548776876 2037.32
434.868 16.7201610714 5.126204382 5359.4
435.87 16.8349583363 5.604986725 11951.2
436.872 16.18127142 7.142831827 157085
437.874 16.5505602383 5.431136291 8931.87
438.876 17.0432152168 1.379343339 10.079
439.878 16.596072715 7.396498088 240252
440.88 16.9038011897 7.268313281 193829
441.882 16.4415920444 7.912508299 570223
442.884 17.0348487856 2.805299782 109.837
443.886 16.9020199026 5.012404671 4429.26
444.888 16.7991621369 6.957229017 115111
445.89 16.753710158 5.436428454 9011.4
446.892 17.0838140218 2.013493149 29.1567
447.894 17.0726652723 1.675825622 16.5615
448.896 16.3416360814 8.230052712 970613
449.898 16.3141683891 6.664261387 70468.2
450.9 17.5124496533 0.2267830901 1.4621
451.902 17.0428706566 1.546352632 13.3325
452.904 16.607849084 6.990193087 121645
453.906 16.2666695191 7.82742062 494478
454.908 16.7853602148 6.312800349 39112.8
455.91 16.3839215478 10.02599662 1.96574e+07
456.912 16.7878336445 2.926501396 134.56
457.914 17.1365060557 2.614261323 79.758
458.916 16.8486613456 4.34132038 1439.27
459.918 16.380579589 4.758849045 2896.54
460.92 16.3992084333 4.119551745 992.693
461.922 16.1906146352 6.831605007 93267.3
462.924 16.2116511732 6.086302852 26764
463.926 16.1513573159 7.212828351 176626
464.928 16.2769644191 4.745434725 2832.18
465.93 16.5983003234 1.985620447 27.8267
466.932 16.7377242629 4.757168446 2888.4
467.934 16.2436278729 7.474316584 273701
468.936 16.1847685069 7.511495421 291288
469.938 16.2594637611 10.51369748 4.44948e+07
470.94 16.1017297752 8.011670901 673258
471.942 16.3499123071 6.907817159 105967
472.944 16.6789246024 5.118569505 5291.29
473.946 16.6576749312 3.871410194 655.091
474.948 16.3074228585 7.24073469 185078
475.95 16.6209536636 3.575447179 399.025
476.952 16.14264518 6.140485903 29306.7
477.954 16.3538756602 5.159653096 5668.25
478.956 16.3202969826 6.55609164 58790.1
479.958 16.4591132393 2.544757052 70.9925
480.96 16.5123523952 3.967986569 770.118
481.962 16.250739493 9.815256264 1.38109e+07
482.964 16.3096933004 7.984705932 643525
483.966 16.3905617265 5.510808471 10207.1
484.968 16.3978520762 5.202989405 6095.01
485.97 16.6655368241 8.883471101 2.8999e+06
486.972 16.8021714176 4.068351004 911.105
487.974 16.6808877459 8.885909638 2.91177e+06
488.976 16.4176199126 5.189946331 5963.29
489.978 16.5086554499 6.499148134 53441.6
490.98 16.2806078392 9.565132884 9.08375e+06
491.982 16.2887976828 5.311069342 7304.63
492.984 16.3820882076 6.466708833 50615.2
493.986 16.5496987227 7.981556455 640139
494.988 16.7356005804 5.487625734 9818.3
495.99 16.554839762 5.845018533 17865.9
496.992 16.6556948539 9.763973728 1.2674e+07
497.994 16.596663672 3.398286808 296.567
498.996 16.2956311425 9.735514123 1.2084e+07
499.998 16.6963196369 3.845989066 627.782
501 16.1607726231 6.072984797 26173.5
502.002 16.1023629792 8.562311619 1.69337e+06
503.004 16.3299464617 5.938825463 20905.8
504.006 16.229588661 7.922325191 579677
505.008 16.7539873627 5.887844475 19194.6
506.01 16.8318314724 6.830106468 93033.4
507.012 17.0103861866 3.37690929 286.135
508.014 17.3425853696 1.180803005 7.22751
509.016 16.9917364213 1.485658775 12.0437
510.018 16.5362232838 6.632794597 66850.1
511.02 16.8202800231 6.516811097 55046.4
512.022 17.0616434422 2.69305952 91.0116
513.024 17.1189014748 3.081578053 174.473
514.026 16.3461179357 4.516441158 1929.91
515.028 16.8465010686 3.705985874 496.549
516.03 16.6537840431 8.876359415 2.86556e+06
517.032 17.058696243 2.82497157 113.516
518.034 16.5909255592 7.828147375 495080
519.036 16.6443489134 5.119276942 5297.57
520.038 17.0751551766 3.625061191 433.603
521.04 16.9215802307 4.988658728 4256.54
522.042 16.8430928353 3.750446037 534.94
523.044 17.1867544242 1.75114 18.7883
524.046 16.9723028958 0.6962265587 3.2098
525.048 17.1331587294 1.684831926 16.8132
526.05 16.6174221297 7.927887133 585103
527.052 16.764670562 2.12180431 34.9567
528.054 16.5701294184 2.658621983 85.9103
529.056 16.3192248411 7.595259275 335165
530.058 16.3119326219 6.342597284 41114.5
531.06 16.1515547595 8.787532181 2.4694e+06
532.062 16.5059619557 6.076220022 26315.8
533.064 16.1358815913 7.859583791 521848
534.066 16.2680587477 5.2620805 6729.16
535.068 16.2391604292 5.436421844 9011.3
536.07 16.3749293421 4.583422342 2159.05
537.072 16.1308885069 5.749760246 15231
538.074 16.2126577996 5.393949522 8392.48
539.076 16.2892882764 10.34516189 3.35511e+07
540.078 16.6048662391 6.738413342 79787.7
541.08 17.269338407 2.482295379 63.9402
542.082 16.8534368 5.290083611 7052.32
543.084 16.8191553121 5.376876376 8155.87
544.086 16.9764606884 5.348271291 7774.3
545.088 16.346927874 9.424545924 7.17784e+06
546.09 16.1100867277 9.196422521 4.89827e+06
547.092 16.4600942201 6.786131175 86426.9
548.094 16.4862702584 5.182869536 5893.02
549.096 16.2919677459 8.131750084 823256
550.098 16.1025536749 7.233108204 182729
551.1 16.3113072895 6.394851507 44875.4
552.102 16.941333922 3.267787185 238.336
553.104 16.8834811643 4.471464642 1789.86
554.106 16.0795765148 10.85766656 7.91651e+07
555.108 16.2910155983 8.118122325 804676
556.11 16.5810436797 8.976554056 3.3892e+06
557.112 16.5636834583 7.648816181 366622
558.114 16.7517165469 5.615119207 12155.8
559.116 16.4169295056 9.065240201 3.93199e+06
560.118 16.2926353912 6.585391052 61747.3
561.12 16.4906571611 7.851109359 514493
562.122 17.1575426465 2.514279118 67.4592
563.124 16.7087613145 5.320686435 7423.25
564.126 16.7947294886 2.421778538 57.7764
565.128 16.807558442 3.142470591 193.208
566.13 17.0167625053 2.722611625 95.6302
567.132 16.1977326341 6.522790873 55600.5
568.134 16.4909462352 5.300079852 7171.4
569.136 16.4635630723 9.954242217 1.74312e+07
570.138 16.137158128 7.37278403 230896
571.14 16.3421718325 4.163570046 1068.65
572.142 16.129823227 7.700954751 400081
573.144 16.0852757867 6.519697186 55313.1
574.146 16.1995155094 9.663472767 1.07104e+07
575.148 16.1417176387 8.538895249 1.62823e+06
576.15 16.2095744961 7.099181497 146009
577.152 16.3704833521 8.06961832 741884
578.154 16.8179465299 5.029131702 4555.12
579.156 16.4697014323 8.341223114 1.16928e+06
580.158 16.35013918 7.396442472 240230
581.16 16.2574655846 4.345225466 1448.72
582.162 16.3652040802 6.464056935 50390.9
583.164 16.6843837004 5.207635108 6142.62
584.166 16.5541314884 5.049513435 4713.31
585.168 16.3987865688 5.939194934 20918.7
586.17 16.5610793124 6.364698615 42665.1
587.172 16.2377026927 10.24769288 2.84972e+07
588.174 16.4913479176 5.1870029 5933.96
589.176 16.2479683862 7.72791534 418563
590.178 16.0404085778 10.39608636 3.65386e+07
591.18 16.4194043568 5.679241382 13534.1
592.182 16.3790162135 6.615266449 64915.9
593.184 16.6650805562 6.704038616 75323.3
594.186 16.306089293 6.572680454 60446.6
595.188 16.234429743 7.687080639 390890
596.19 16.0868101109 8.659225322 1.99183e+06
597.192 16.2282948243 5.902759346 19680.2
598.194 16.1856662565 9.014606034 3.61225e+06
599.196 16.4260268293 13.47980388 6.3979e+09
600.198 17.0051724837 4.743200377 2821.6
601.2 16.5091401653 4.492841578 1855.11
602.202 16.7047641527 5.357961057 7901.51
603.204 16.3026904594 5.367192082 8024.64
604.206 16.4457481513 4.246876222 1228.68
605.208 16.5326662174 5.972393019 22114.9
606.21 16.7903809075 4.212072241 1159.1
607.212 17.131312078 3.101397459 180.363
608.214 16.6848524993 6.238977822 34563.3
609.216 16.4267662771 5.466097334 9470.55
610.218 16.2648521472 8.074457454 747922
611.22 16.155133339 8.762716639 2.36886e+06
612.222 16.5409578821 2.69158104 90.7865
613.224 16.267109332 5.89304307 19362.5
614.226 16.9776416801 2.833435171 115.137
615.228 16.2118299809 6.658037006 69737.3
616.23 16.2346876751 5.978601375 22346.1
617.232 16.0932795732 8.531728857 1.60881e+06
618.234 16.2824506864 6.430709852 47653.4
619.236 16.3395873911 6.307228586 38749.5
620.238 16.2320664909 7.480485898 276545
621.24 16.1780567228 10.47124815 4.14409e+07
622.242 16.35893083 4.503141265 1887.39
623.244 16.4087471786 6.384188711 44081
624.246 16.5850180927 4.258576915 1253
625.248 16.0133287728 9.768136985 1.27627e+07
626.25 16.1657017333 7.973740205 631813
627.252 16.3021988012 7.112131037 149211
628.254 16.3909362096 4.312291649 1370.96
629.256 16.3098070135 4.884770109 3576.7
630.258 16.6556639716 2.529499292 69.2011
631.26 16.9136826241 2.691760081 90.8138
632.262 16.9047937837 5.471162132 9551.23
633.264 16.5335496837 3.660867858 460.405
634.266 16.2699828111 7.155303674 160401
635.268 16.9595999718 3.559327986 388.395
636.27 17.1962453765 3.549810278 382.252
637.272 17.0692675628 3.689447078 482.982
638.274 16.6882331331 7.345103742 220435
639.276 16.8031480617 5.355345064 7866.96
640.278 16.5052769491 4.672423894 2506.16
641.28 16.9927276208 2.929431048 135.222
642.282 16.6206245333 7.231443492 182220
643.284 16.4856780051 4.818947181 3203.3
644.286 16.7266233064 6.684649909 72916.4
645.288 16.9581236166 5.206813133 6134.17
646.29 16.3160666858 7.926370493 583618
647.292 16.2995710451 8.811740329 2.57159e+06
648.294 16.3502066867 9.551715815 8.88188e+06
649.296 16.1006788469 7.270452593 194524
650.298 16.6228216781 6.7010764 74950.5
651.3 16.8988620826 3.801357963 582.561
652.302 17.1280698397 6.025555346 24174.6
653.304 17.063341977 5.578202732 11426.9
654.306 16.2797430375 4.977561389 4178.15
655.308 16.2976228947 9.760060404 1.25912e+07
656.31 16.626999083 8.484502036 1.48644e+06
657.312 16.5639126936 5.342657605 7701.54
658.314 16.2223703921 10.83314466 7.59793e+07
659.316 16.3843120128 12.57980519 1.41685e+09
660.318 16.0724861593 10.28031818 3.00978e+07
661.32 16.2360195573 10.17772041 2.53454e+07
662.322 16.3416541204 7.613340774 345471
663.324 16.2842156696 8.129507914 820169
664.326 16.2018349037 5.976313442 22260.6
665.328 16.7637900248 6.811645001 90200.5
666.33 16.9967092304 4.415168689 1628.79
667.332 16.960782625 3.367024335 281.436
668.334 17.1356437513 3.186167369 207.881
669.336 16.1792886596 7.615091139 346486
670.338 16.1137534914 8.410415572 1.31296e+06
671.34 16.2701103195 7.885158208 544689
672.342 16.1294131784 7.59552646 335315
673.344 16.2653551023 7.299805721 204328
674.346 16.4446999716 8.166642403 872805
675.348 16.6342022926 3.107387872 182.182
676.35 16.236452523 7.736017771 424282
677.352 16.6842456447 6.784377166 86173.3
678.354 16.6271545371 8.171457387 879873
679.356 16.8702722004 7.574987979 323975
680.358 17.2083077528 3.710405901 500.239
681.36 16.3485799547 7.253671445 189133
682.362 16.3320965419 6.822656092 91879.6
683.364 16.23275873 10.25642915 2.89172e+07
684.366 16.0129361179 10.96765993 9.51809e+07
685.368 16.1270245696 10.62656823 5.3755e+07
686.37 16.2974500714 8.808509357 2.55771e+06
687.372 16.5534485524 10.56882822 4.87995e+07
688.374 16.0314611404 11.17029493 1.33647e+08
689.376 16.1600415414 6.028107833 24278.2
690.378 16.2165814515 6.756152599 82194.1
691.38 16.3242755979 3.887999336 673.55
692.382 16.7642391555 4.294954697 1331.72
693.384 16.2098066993 6.050605121 25210.5
694.386 16.6111086837 2.887371145 126.023
695.388 16.393321297 4.461039591 1758.87
696.39 16.5280728054 4.058035088 895.497
697.392 16.1825965274 7.727838139 418509
698.394 16.4203935927 5.462614579 9415.46
699.396 16.8848543561 4.560243841 2076.83
700.398 16.7534793861 5.161946736 5690.06
701.4 16.962073386 4.363853265 1494.63
702.402 16.8580939109 3.119667403 185.968
703.404 16.571284903 6.622058361 65658.7
704.406 16.0672340374 7.885931364 545395
705.408 16.185096512 7.693737643 395273
706.41 16.836530851 2.690561078 90.6316
707.412 16.0899820694 8.812230176 2.5737e+06
708.414 16.3318402438 5.890385516 19276.5
709.416 16.1004661973 8.831576931 2.65847e+06
710.418 16.5238832441 8.876188088 2.86474e+06
711.42 16.4850974659 5.759579553 15483.6
712.422 16.6449729614 4.6637924 2470.18
713.424 16.1472250174 7.663570945 375796
714.426 16.2219049003 7.104403422 147292
715.428 16.4279939215 5.173675715 5802.96
716.43 16.2692904381 9.446752983 7.44987e+06
717.432 16.1839276163 7.95603202 613347
718.434 16.2739260206 7.724858274 416425
719.436 16.1057723064 9.022673198 3.6614e+06
720.438 16.3478570084 2.799199324 108.72
721.44 16.7220767506 4.510934279 1912.19
722.442 16.4238979422 5.908893326 19883.5
723.444 16.782264713 3.535286592 373.065
724.446 16.7396670294 4.175363298 1089.97
725.448 16.7144845051 4.172461008 1084.69
726.45 16.2997852908 5.193598076 5999.88
727.452 17.0650836141 2.159576004 37.2399
728.454 16.6494358447 6.060392768 25627.3
729.456 16.4858231149 6.335689954 40641.5
730.458 16.918762643 2.808338445 110.397
731.46 17.1142472789 3.019305666 157.191
732.462 16.8528164516 6.974635654 118516
733.464 17.0574718452 2.601347906 78.0513
734.466 16.8006202057 4.405770141 1603.35
735.468 16.4573921733 7.249009984 187662
736.47 16.8616543867 4.572211729 2118.89
737.472 16.9062096735 3.766022731 549.081
738.474 16.9934045096 3.508512897 356.704
739.476 16.2821022587 5.282751625 6966.24
740.478 16.2879793641 3.833389501 614.671
741.48 16.2117029461 6.317000723 39389
742.482 16.5532233474 3.261103973 235.683
743.484 16.4019956946 5.738592006 14948.7
744.486 16.2975842483 7.001713123 124016
745.488 16.3351785814 3.251126318 231.776
746.49 16.5368951295 6.839427905 94497.5
747.492 16.3285091888 5.651070458 12910.3
748.494 16.6746594023 4.963421586 4080.35
749.496 16.4314130914 4.628112275 2326.88
750.498 16.5288854414 7.053256633 135199
751.5 16.8574275365 4.884921383 3577.6
752.502 16.5416204254 7.596365732 335786
753.504 16.344129974 6.605583458 63871.5
754.506 16.2823221331 5.575461297 11374.5
755.508 16.1505956254 7.254752076 189475
756.51 16.3072971896 8.320022038 1.12848e+06
757.512 16.7681754755 2.872830261 122.991
758.514 16.3125077287 5.824632075 17266.1
759.516 16.4878046854 6.267352438 36245.8
760.518 16.7716830274 7.584924403 329412
761.52 16.7765932427 6.695791042 74289.9
762.522 16.3733682041 8.008696528 669912
763.524 16.3422347061 6.795362146 87773.6
764.526 16.6648917615 2.2773378 45.3603
765.528 16.2510564269 9.744188993 1.22609e+07
766.53 16.7999919426 7.3227028 212317
767.532 16.6853102669 6.297563207 38127.2
768.534 16.5996844229 9.235082107 5.22596e+06
769.536 16.2057631486 8.290917277 1.07479e+06
770.538 16.7268318436 3.813248826 594.281
771.54 16.239173201 8.381672018 1.25125e+06
772.542 16.3981035627 9.696042451 1.13109e+07
773.544 16.1485972365 6.834738987 93758.2
774.546 16.6531608954 6.050112517 25189.7
775.548 16.6760298266 7.985097442 643948
776.55 16.6804314084 5.553151509 10957.3
777.552 16.539855587 9.129126524 4.3761e+06
778.554 16.6342500041 7.256620362 190069
779.556 16.6409882718 3.330735847 264.839
780.558 16.9531602133 4.844089379 3341.09
781.56 16.2837611462 5.519319841 10353.6
782.562 16.7595182826 6.114817502 28073.3
783.564 16.9944081445 6.053030679 25313.2
784.566 16.9328605875 4.467467285 1777.91
785.568 17.2268694286 2.363474225 52.4006
786.57 17.1295572758 1.67527293 16.5461
787.572 17.1906387234 3.156991086 197.965
788.574 17.0978784764 2.201917462 39.977
789.576 17.302059878 1.439831763 11.1538
790.578 17.0141993191 4.567444527 2102.03
791.58 16.4722369351 8.243835019 993281
792.582 17.0629275463 5.047471784 4697.22
793.584 16.8031797887 8.926417474 3.11619e+06
794.586 16.788632348 4.439667168 1697.02
795.588 16.2581967918 10.96936771 9.54535e+07
796.59 16.6849577795 4.620054803 2295.68
797.592 16.6030837259 4.52564587 1959.9
798.594 16.6132943437 2.410297777 56.6759
799.596 16.52201316 6.22746569 33903.2
800.598 17.064570582 3.121016479 186.389
801.6 16.3171287298 8.929601486 3.13286e+06
802.602 16.2570668691 10.62938262 5.4009e+07
803.604 16.1816856155 4.621719245 2302.09
804.606 16.4654257529 8.437164016 1.37313e+06
805.608 16.7169995238 3.690134712 483.538
806.61 16.534028503 5.15276779 5603.25
807.612 16.3160568517 6.438149878 48250.9
808.614 16.3435676648 7.819569905 488018
809.616 16.6430468271 5.759743923 15487.9
810.618 16.1057143118 8.457135085 1.41984e+06
811.62 16.1476159989 9.811681604 1.37284e+07
812.622 16.5977560321 7.165680422 163214
813.624 16.4393904144 6.018571483 23893.4
814.626 16.2501560959 7.979230148 637650
815.628 16.6781303192 7.88714539 546505
816.63 16.786150097 9.246467907 5.32659e+06
817.632 16.7831953061 4.431799275 1674.8
818.634 16.5925082506 5.804393825 16690.6
819.636 16.6192597829 3.845577128 627.349
820.638 16.31655289 5.944902716 21119.7
821.64 16.0876413455 11.13829787 1.26672e+08
822.642 15.9775398608 10.57659373 4.94384e+07
823.644 16.2719192447 6.952731063 114247
824.646 16.4051600364 6.224774594 33750.8
825.648 16.2899705679 6.62575149 66066.1
826.65 16.142124204 12.28703907 8.67655e+08
827.652 16.1666511317 8.337217063 1.16146e+06
828.654 16.3587558429 2.72995684 96.814
829.656 16.3417752602 1.218935118 7.70421
830.658 16.4685397009 0.7115723359 3.29338
831.66 16.3691583767 1.246620683 8.06991
832.662 16.3560462858 1.452724002 11.3973
833.664 16.3527429875 1.382667404 10.1353
834.666 16.6045853461 0.7698957168 3.63136
835.668 16.3877032719 1.865195986 22.7435
836.67 16.3144775539 2.217543839 41.0372
837.672 16.6191492979 1.138881775 6.7374
838.674 16.5951858529 0.343666016 1.77829
839.676 16.5539800551 0.4994983395 2.30869
840.678 16.4470611259 0.8844121752 4.39922
841.68 16.3039301981 1.790582336 20.0715
842.682 16.496901565 2.027706043 29.8592
843.684 16.353492914 2.753842879 100.766
844.686 16.5707628112 0.7755716521 3.66605
845.688 16.5255058691 1.235818035 7.9252
846.69 16.5999878057 0.9681653161 5.06178
847.692 16.3115518995 2.367414324 52.7476
848.694 16.5437128757 1.226191658 7.79843
849.696 16.645526812 1.04096392 5.71822
850.698 16.4114989236 2.519262317 68.0246
851.7 16.4410187376 2.592487847 76.9015
852.702 16.4467026947 2.548393116 71.4262
853.704 16.4632788858 1.650511136 15.8739
854.706 16.5770368875 1.426527841 10.908
855.708 16.625435258 1.306649554 8.92354
856.71 16.4061154938 1.927297642 25.2368
857.712 16.322634169 2.952929741 140.651
858.714 16.3778228772 2.211466038 40.6215
859.716 16.4559473587 2.516765651 67.7407
860.718 16.3483475483 1.722945495 17.9216
861.72 16.7134841964 1.193997386 7.38902
862.722 16.2504641321 2.530851035 69.358
863.724 16.4542214775 1.79277009 20.1452
864.726 16.4403240352 2.848835008 118.146
865.728 16.7244541218 1.327577408 9.2419
866.73 16.4575322954 2.166574137 37.679
867.732 16.4090599339 3.081325333 174.4
868.734 16.3726311491 2.949915084 139.942
869.736 16.4468998822 2.058415959 31.4353
870.738 16.6490972447 2.241452996 42.714
871.74 16.3972178282 3.422415464 308.799
872.742 16.3591300866 2.727746583 96.4563
873.744 16.6518221005 1.624673869 15.2015
874.746 16.7303042202 0.8488479448 4.14481
875.748 16.2731380658 3.327615303 263.458
876.75 16.2179204046 3.600098752 415.846
877.752 16.7156112433 0.9438339902 4.85963
878.754 16.4072510282 3.81489442 595.921
879.756 16.7352661781 1.696704827 17.1509
880.758 16.63401079 1.390046422 10.2614
881.76 16.3234849449 4.285571393 1310.96
882.762 16.4538473382 2.119025411 34.7944
883.764 16.3084818584 3.628032327 435.766
884.766 16.7874199657 1.657207919 16.053
885.768 16.2327380571 3.391022403 292.98
886.77 16.4875638805 1.814813333 20.9029
887.772 16.6301733765 1.619149351 15.0615
888.774 16.6619552204 2.233570099 42.1537
889.776 16.3697924768 3.704145639 495.02
890.778 16.5307406105 1.519869841 12.754
891.78 16.430086792 3.689040519 482.653
892.782 16.2988181736 2.619262379 80.4289
893.784 16.2763004174 3.713413422 502.765
894.786 16.7098975523 2.457838972 61.3738
895.788 16.5053482973 1.004100387 5.37582
896.79 16.2932518758 4.444806661 1711.69
897.792 16.8294112346 1.197239437 7.42926
898.794 16.2954389593 1.659160108 16.1055
899.796 16.8317704605 0.977441142 5.14104
900.798 16.6493434313 2.109684664 34.2542
901.8 16.8161283137 1.09582649 6.26861
902.802 16.486883231 1.112956217 6.45108
903.804 16.6528328096 2.600111535 77.8899
904.806 16.5344496662 2.909500955 130.783
905.808 16.5649649062 3.881796574 666.588
906.81 16.7812215556 3.126264233 188.034
907.812 16.2843219368 4.189127193 1115.39
908.814 16.9072265274 1.407311372 10.5625
909.816 16.4992316334 2.371296893 53.0918
910.818 16.2850059516 3.602265315 417.358
911.82 16.5275185185 3.287215943 246.22
912.822 16.7181786046 1.072193099 6.02531
913.824 16.5000480828 3.987969605 796.332
914.826 16.5118754084 2.590590344 76.6575
915.828 16.6943438512 2.099253926 33.6609
916.83 16.6815618384 2.4877234 64.5242
917.832 16.546298405 2.446023954 60.1711
918.834 16.6418647405 3.243123604 228.69
919.836 16.8983609042 1.137289248 6.71946
920.838 16.6651173957 2.352692106 51.4627
921.84 16.3806825778 2.636302802 82.7577
922.842 16.6535649465 3.836220258 617.593
923.844 16.560347565 3.491807529 346.861
924.846 16.624323241 3.145825552 194.297
925.848 16.3823846807 3.757005508 540.85
926.85 16.9746553277 0.7725555409 3.64758
927.852 16.6977214238 3.357041696 276.77
928.854 16.6863924445 3.599166914 415.198
929.856 16.3457538732 4.220110108 1174.81
930.858 16.7320857216 3.335434719 266.932
931.86 16.5319944509 2.82207883 112.968
932.862 16.450721235 1.382395824 10.1307
933.864 16.3705502774 3.663104176 462.133
934.866 16.6659752484 1.7589099 19.0344
935.868 16.5880014524 1.093511834 6.24436
936.87 16.8558562743 0.8992065444 4.5096
937.872 16.4671772106 1.793411898 20.1668
938.874 17.0103620686 0.7317743521 3.40673
939.876 16.6432910047 1.878089606 23.2401
940.878 16.8545415073 2.046066475 30.7918
941.88 16.2945509271 3.213738684 217.706
942.882 16.5980170715 3.843933052 625.624
943.884 16.1874778219 4.479652308 1814.57
944.886 16.3494127847 4.405655073 1603.04
945.888 16.8304043356 1.878423206 23.2531
946.89 16.3401608008 5.862467099 18395.8
947.892 16.3719690466 5.268905232 6806.52
948.894 16.2351989787 3.371427979 283.52
949.896 16.2496911857 4.444654851 1711.26
950.898 16.3203733512 3.706958558 497.358
951.9 16.6514828966 4.314367611 1375.74
952.902 16.3411801352 4.849298066 3370.37
953.904 16.8202011865 3.075048549 172.576
954.906 16.4809723399 1.707267516 17.4571
955.908 16.3094476385 5.607048715 11992.6
956.91 16.572873003 3.67499831 471.433
957.912 16.2272850084 5.076729729 4933.16
958.914 16.4743494628 3.437887681 316.906
959.916 16.2951568312 4.862870288 3447.87
960.918 16.5032140385 5.424043288 8826.37
961.92 16.3474246434 4.268389591 1273.76
962.922 16.5982907655 3.701844364 493.116
963.924 16.7817809215 1.388049441 10.2271
964.926 16.6877214341 2.093493187 33.3377
965.928 16.4127893909 2.884820131 125.486
966.93 16.797730817 1.583100089 14.179
967.932 16.6889060869 1.236370379 7.93253
968.934 16.5021749217 3.128073415 188.605
969.936 16.6611308248 3.600851706 416.371
970.938 16.6026367659 3.362485221 279.305
971.94 16.3238129564 2.551141006 71.7558
972.942 16.5785750672 2.097261364 33.5488
973.944 16.5524282436 3.727775468 515.007
974.946 16.9471049707 1.406492156 10.548
975.948 16.9038883302 1.898947295 24.0664
976.95 16.3258839746 4.891779068 3618.93
977.952 16.5596685071 2.874809878 123.399
978.954 16.6711735312 4.516948587 1931.55
979.956 16.6417908002 4.17833501 1095.41
980.958 16.9406501458 2.281958159 45.7127
981.96 16.802534514 3.897806635 684.706
982.962 16.9380681688 1.940502864 25.8013
983.964 16.8999301459 1.348880262 9.57764
984.966 16.4459171034 4.320659149 1390.31
985.968 16.8630028815 2.339336561 50.3242
986.97 16.5497934144 2.405153252 56.1896
987.972 16.39682076 3.065030627 169.704
988.974 16.3178179594 3.297511487 250.503
989.976 16.1930998966 4.466353396 1774.6
990.978 16.520880707 3.617260075 427.974
991.98 16.3391963839 3.734841349 521.138
992.982 16.4275792947 3.311141642 256.288
993.984 16.4391423403 4.57630588 2133.47
994.986 16.6623838123 2.703746608 92.6555
995.988 16.3574700415 4.279547292 1297.79
996.99 16.5539382458 1.219751442 7.71476
997.992 16.799950696 2.773367734 104.116
998.994 16.8364604357 1.287442394 8.64101
999.996 17.0449826959 0.6132025717 2.79307
1000.998 16.77691074 2.15137048 36.7315
1002 17.1436269899 0.5138045693 2.36468
1003.002 16.9682603976 1.665954053 16.2899
1004.004 16.8682117939 2.326940175 49.2901
1005.006 16.8447056591 1.085783721 6.16404
1006.008 16.7924023767 2.806863528 110.125
1007.01 16.8655909433 2.498711054 65.7228
1008.012 17.0062493868 0.9032496672 4.54025
1009.014 17.1033982327 1.069094767 5.99412
1010.016 16.7721940815 4.23361199 1201.68
1011.018 16.660157014 4.025035054 847.34
1012.02 16.56592312 1.304379661 8.88968
1013.022 16.3726348696 4.577573837 2138
1014.024 16.8733023927 2.3005376 47.1577
1015.026 16.9907507124 1.71783055 17.7687
1016.028 16.7252537813 3.094911116 178.414
1017.03 16.986508501 0.8782081681 4.35374
1018.032 16.9322249223 2.366067876 52.6288
1019.034 16.7762620714 2.738250847 98.1684
1020.036 16.6199304578 4.171325569 1082.63
1021.038 17.1459020765 0.437198393 2.07991
1022.04 16.8504593503 2.352621416 51.4566
1023.042 16.8358033429 1.986830836 27.8832
1024.044 17.0970207035 0.7002333347 3.23142
1025.046 17.1519403871 0.978504524 5.1502
1026.048 17.1152545251 1.574769945 13.9825
1027.05 17.1086600189 2.07996795 32.5909
1028.052 17.0536000296 2.621503406 80.7314
1029.054 16.86678258 3.804445548 585.582
1030.056 17.1191716248 1.465048708 11.635
1031.058 17.0207275264 2.988450204 149.273
1032.06 16.405404871 3.963609173 764.492
1033.062 16.7783611039 2.146114974 36.4096
1034.064 16.7570757542 2.40552321 56.2245
1035.066 17.0420545652 2.936007655 136.72
1036.068 17.0276078986 2.233104355 42.1209
1037.07 16.3975836404 3.101854615 180.501
1038.072 16.4631889293 4.144089886 1034.35
1039.074 16.4401651074 4.622082296 2303.49
1040.076 16.1638014593 5.51945491 10356
1041.078 16.5778557765 4.235169188 1204.82
1042.08 16.365109586 3.907242593 695.614
1043.082 16.6432902684 2.196823952 39.6374
1044.084 16.4637380506 3.773991146 556.459
1045.086 16.7124241766 3.098055983 179.356
1046.088 16.9211632271 3.437451126 316.675
1047.09 16.4617876364 2.923183488 133.815
1048.092 16.5431069698 3.917945479 708.197
1049.094 16.4030608588 5.605676598 11965
1050.096 16.4039634358 3.33603438 267.2
1051.098 16.3815536435 4.64515845 2394.27
1052.1 16.3057775467 6.545992165 57803.9
1053.102 16.3298195068 4.682538907 2548.98
1054.104 16.7693120802 4.342566767 1442.28
1055.106 16.2924088424 6.13660957 29117
1056.108 16.6079003826 2.327914986 49.3706
1057.11 16.4116909306 3.309698585 255.669
1058.112 16.5154863631 4.244713108 1224.24
1059.114 16.5563179983 6.498750928 53406.1
1060.116 16.2174588594 4.311786158 1369.8
1061.118 16.4144550482 3.659571172 459.406
1062.12 16.4236376363 4.763268944 2918.06
1063.122 16.3136580482 4.928928362 3851.28
1064.124 16.8970997365 0.75392184 3.53549
1065.126 16.5226715529 4.212553265 1160.03
1066.128 16.5483127447 4.969922858 4125.03
1067.13 16.6243908821 2.131296649 35.517
1068.132 16.4677337965 7.922997649 580330
1069.134 16.3879660507 2.861174094 120.613
1070.136 16.3372158198 6.436795731 48141.6
1071.138 16.2823155552 2.702730986 92.4981
1072.14 16.2662382064 4.934580522 3887.92
1073.142 16.0812377341 5.740509063 14996.8
1074.144 16.431782983 5.290991746 7063.05
1075.146 16.2432782522 3.968848914 771.231
1076.148 16.3532027065 3.324778797 262.209
1077.15 16.887615076 1.569132656 13.8511
1078.152 16.3799498961 3.377328063 286.336
1079.154 16.1259081741 5.43745501 9026.9
1080.156 16.2493817027 4.433566028 1679.76
1081.158 16.5330518424 4.088802274 942.857
1082.16 16.4499012248 6.508249282 54262.6
1083.162 16.4484041692 4.175441726 1090.12
1084.164 16.6288306621 4.703241889 2638.93
1085.166 16.2539365633 6.304412871 38567.1
1086.168 16.4079369818 3.606476938 420.313
1087.17 16.6128552656 3.309644121 255.646
1088.172 16.6885944209 2.071044443 32.1074
1089.174 16.8115695274 2.489037078 64.6664
1090.176 16.3473519183 5.070931418 4885.48
1091.178 16.7146491833 2.805965566 109.959
1092.18 16.5689949889 2.84449313 117.289
1093.182 16.2358371067 5.032002722 4577.07
1094.184 16.3025393001 2.82166677 112.89
1095.186 16.4360467192 1.17116973 7.11182
1096.188 16.3310575075 1.693145855 17.049
1097.19 16.3312641413 1.785158633 19.89
1098.192 16.5452301782 0.9429156816 4.85216
1099.194 16.4329273337 2.016664717 29.312
1100.196 16.4791073142 1.820159159 21.0909
1101.198 16.4028155522 1.489416035 12.1197
1102.2 16.2484561951 3.340669172 269.282
1103.202 16.4623522028 1.47630511 11.8565
1104.204 16.4102939741 2.739350832 98.3495
1105.206 16.5233784619 1.971077282 27.1571
1106.208 16.6881084725 1.203532936 7.50799
1107.21 16.6618529961 1.784194755 19.8579
1108.212 16.4399737689 2.88209019 124.914
1109.214 16.7495863116 1.33980631 9.43317
1110.216 16.2696813562 3.522015687 364.864
1111.218 16.8782847526 1.08357533 6.14129
1112.22 16.2314221262 2.96597569 143.758
1113.222 16.5298945077 2.274771201 45.1657
1114.224 16.4791181983 2.47711274 63.3876
1115.226 16.1543680699 3.96650168 768.205
1116.228 16.2606025646 4.551128485 2045.36
1117.23 16.2926901573 3.58216492 403.54
1118.232 16.26938489 4.72685444 2745.39
1119.234 16.1372178124 5.217396568 6243.88
1120.236 16.2366879801 4.777573032 2988.82
1121.238 16.3667099123 3.766673637 549.68
1122.24 16.4591880469 2.659207728 85.9946
1123.242 16.4923481787 3.008395938 154.345
1124.244 16.1895066541 4.451018717 1729.6
1125.246 16.5808769561 3.03309347 160.864
1126.248 16.5000898117 3.288587591 246.786
1127.25 16.2057792155 4.053017467 888.002
1128.252 16.4971813923 3.890645665 676.542
1129.254 16.6711935356 2.978239674 146.742
1130.256 16.3053684523 6.234266392 34291.7
1131.258 16.2304978368 5.684946312 13664
1132.26 16.3668191203 4.777835429 2990.14
1133.262 16.1995265683 4.575029125 2128.91
1134.264 16.6778720133 3.203751297 214.095
1135.266 16.5728319465 3.106669625 181.963
1136.268 16.2537664025 4.96858332 4115.79
1137.27 16.6086580765 2.949689115 139.889
1138.272 16.9515091249 1.345142209 9.51786
1139.274 16.1214795058 5.893668602 19382.8
1140.276 16.9712842767 1.439234467 11.1426
1141.278 16.2261875012 5.264253865 6753.7
1142.28 16.8153385172 2.763776007 102.457
1143.282 16.2817779766 3.056755825 167.368
1144.284 16.8799753571 2.164485654 37.5474
1145.286 16.643933328 3.136546976 191.301
1146.288 16.7022404341 1.856804374 22.4261
1147.29 16.3063041182 4.880989035 3554.11
1148.292 16.4300277429 2.837258687 115.877
1149.294 16.5840004062 2.653348986 85.1548
1150.296 16.1756876398 5.807205811 16769.4
1151.298 16.3918812247 5.173324981 5799.55
1152.3 16.5838303627 4.661505728 2460.74
1153.302 16.346120464 4.288464809 1317.32
1154.304 16.6429132989 3.081611021 174.483
1155.306 16.3256636506 5.497640405 9984.39
1156.308 16.1909649294 5.672523014 13382.6
1157.31 16.6902892374 2.889079954 126.385
1158.312 16.6822589045 2.596341364 77.3995
1159.314 16.6470872117 3.884954452 670.123
1160.316 16.5973807451 4.563301513 2087.5
1161.318 16.6053993779 1.952747521 26.3359
1162.32 16.2920398226 2.954806448 141.094
1163.322 16.1880111475 6.378179253 43639.5
1164.324 16.9397978897 1.433211708 11.0308
1165.326 16.7357382444 3.810952327 591.999
1166.328 16.6583719725 5.552322574 10942.1
1167.33 16.7348638647 3.747317235 532.144
1168.332 16.7879024116 3.272141761 240.081
1169.334 16.6208630726 4.258402828 1252.63
1170.336 16.258600761 7.187196427 169203
1171.338 16.5224231992 3.625822741 434.156
1172.34 16.2019136631 5.948021429 21230.3
1173.342 16.224112161 7.491524284 281705
1174.344 16.510962844 3.519665185 363.43
1175.346 16.2253646966 5.520295275 10370.6
1176.348 16.3927366576 2.367195012 52.7282
1177.35 16.4293975247 4.729952513 2759.68
1178.352 16.3231678175 5.459691301 9369.47
1179.354 16.2646363521 7.799648058 472001
1180.356 16.1545116327 8.189887273 907459
1181.358 16.0522032513 8.426983488 1.34991e+06
1182.36 16.2741233132 7.140582947 156494
1183.362 16.6442129073 3.57267935 397.179
1184.364 16.3290233407 4.647868639 2405.17
1185.366 16.3824612428 4.40701455 1606.69
1186.368 16.227068326 3.837379346 618.793
1187.37 16.1576392445 5.73289917 14806.9
1188.372 16.3505301897 6.207679438 32798
1189.374 16.540359347 2.488172407 64.5728
1190.376 16.3085816052 6.744173833 80561.3
1191.378 16.8612605746 3.717232395 505.992
1192.38 16.530040273 5.961245442 21705.8
1193.382 16.2339242791 5.328325613 7518.85
1194.384 16.281226144 7.3348563 216683
1195.386 16.367045409 6.545397088 57746.3
1196.388 16.1542832715 5.561563262 11112.8
1197.39 16.4985901608 3.341527647 269.67
1198.392 16.254619748 6.799396122 88368.7
1199.394 16.2703069375 7.538855475 304949
1200.396 16.4355094439 7.396680451 240325
1201.398 16.4809170159 4.262441494 1261.14
1202.4 16.7004445765 3.432250547 313.928
1203.402 16.7567030222 1.867882799 22.8461
1204.404 16.6497405843 3.07554694 172.72
1205.406 16.7184716083 4.439187755 1695.66
1206.408 16.3938732235 6.27012653 36414.6
1207.41 16.1987239014 6.691553711 73764.5
1208.412 16.1363917374 6.544075387 57618.6
1209.414 16.6641120808 5.092009141 5061.05
1210.416 16.2018495633 5.042930216 4661.62
1211.418 16.6693045838 3.332755765 265.737
1212.42 16.3111951985 7.343143311 219712
1213.422 16.2748906943 5.564381096 11165.4
1214.424 16.476444107 3.158129313 198.343
1215.426 16.3086324604 7.090317001 143857
1216.428 16.5461124429 1.55346118 13.4922
1217.43 16.8336722638 2.354533723 51.6217
1218.432 16.4078749279 5.289209871 7042
1219.434 16.7894417805 1.581897765 14.1504
1220.436 16.3575810875 5.383209108 8242.84
1221.438 16.3720095289 6.592643098 62502
1222.44 16.2897331405 3.927405432 719.509
1223.442 16.3234589637 6.378447636 43659.1
1224.444 16.2245543219 6.700253162 74847.2
1225.446 16.5878710435 4.876424915 3527.05
1226.448 16.5214579832 3.517203308 361.934
1227.45 16.302877998 4.92034444 3796.3
1228.452 16.6477204676 2.0965107 33.5066
1229.454 16.5183321095 7.356488977 224679
1230.456 16.56910572 4.127256895 1005.59
1231.458 16.2478165276 2.896881142 128.047
1232.46 16.5248114659 3.203179603 213.89
1233.462 16.8035415518 3.480093238 340.121
1234.464 16.4483978591 3.432523982 314.072
1235.466 16.9066364926 2.752585848 100.554
1236.468 16.3665824323 6.398056187 45116.9
1237.47 16.6303860829 3.634099775 440.218
1238.472 16.3116497765 5.280822364 6943.76
1239.474 16.3434520119 5.281411922 6950.62
1240.476 16.3655460188 6.017466072 23849.2
1241.478 16.5028448149 3.25686379 234.015
1242.48 16.508737183 6.155488916 30052.5
1243.482 16.4046663633 2.865462823 121.483
1244.484 16.3097294294 3.692970857 485.841
1245.486 16.145389408 6.599094302 63181
1246.488 16.3817636433 6.203173024 32551.4
1247.49 16.2963007073 6.237291844 34465.9
1248.492 16.5132159829 3.361451689 278.822
1249.494 16.5459662022 3.294648182 249.304
1250.496 16.3049643822 6.082765062 26605.8
1251.498 16.2028561716 5.079396982 4955.25
1252.5 16.1497511325 6.271237072 36482.4
1253.502 16.261325039 6.233203047 34230.6
1254.504 16.1752879466 6.179511788 31286.5
1255.506 16.3732965404 7.729087402 419385
1256.508 16.3030761224 7.537124265 304066
1257.51 16.3594135673 4.613749042 2271.56
1258.512 16.5580980906 5.756937458 15415.2
1259.514 16.2021743561 6.450293342 49242.5
1260.516 16.2970941703 5.941691746 21006.4
1261.518 16.5539372578 5.136337856 5451.15
1262.52 16.1578165905 5.561999007 11120.9
1263.522 16.2632630439 7.510196283 290655
1264.524 16.5364538306 4.888510589 3599.18
1265.526 16.8958369213 2.876507457 123.751
1266.528 16.838444569 1.340118579 9.4381
1267.53 17.0504683618 1.193001768 7.37671
1268.532 17.0492082507 1.839214185 21.775
1269.534 16.9282103274 2.098833012 33.6372
1270.536 16.8944776779 2.999748008 152.125
1271.538 16.7783211994 5.516395569 10303
1272.54 16.822341108 4.171940722 1083.74
1273.542 16.628730227 3.256001104 233.677
1274.544 16.3636987376 4.542285702 2015.29
1275.546 16.752031136 3.354402082 275.549
1276.548 16.4668716056 5.624505842 12348.4
1277.55 16.5745102154 8.242081706 990368
1278.552 16.8899580934 3.547159181 380.559
1279.554 16.8728917017 3.565423116 392.381
1280.556 16.7805941468 4.696996969 2611.46
1281.558 16.4248151973 6.529577646 56236.2
1282.56 16.2509187868 7.236371823 183731
1283.562 16.2221432956 7.063593982 137560
1284.564 16.2475439264 4.062649535 902.445
1285.566 16.5806383982 3.589023507 408.203
1286.568 16.5480509628 7.947693877 604840
1287.57 16.6289101145 3.377622296 286.477
1288.572 16.8081161661 4.194474458 1125.43
1289.574 16.2087624941 7.760116362 441759
1290.576 16.5471923337 3.098800597 179.58
1291.578 16.5528260064 2.782252303 105.677
1292.58 16.2449515073 5.651840404 12926.9
1293.582 16.0243972258 8.829180097 2.64782e+06
1294.584 16.6573339374 3.316881149 258.764
1295.586 16.5709108924 5.219729986 6268.34
1296.588 16.2821536498 7.606041763 341273
1297.59 16.3823251126 7.929554523 586739
1298.592 16.2853162397 6.449880469 49208.4
1299.594 16.5220993479 7.5976837 336529
1300.596 16.1037324078 7.721824626 414314
1301.598 16.8759984294 3.766634288 549.644
1302.6 16.856942623 5.447009421 9172.53
1303.602 17.0184072441 2.082051716 32.7049
1304.604 16.2193468135 6.842444177 94976.1
1305.606 16.7850349375 1.407130339 10.5592
1306.608 16.2462209524 6.499449584 53468.6
1307.61 16.404802841 5.107432647 5193.5
1308.612 16.42829233 3.421950193 308.558
1309.614 16.5727200835 2.928731664 135.064
1310.616 16.8127290545 3.066435874 170.104
1311.618 16.6268139885 4.46063623 1757.68
1312.62 16.6295714303 1.478080433 11.8918
1313.622 16.6619413028 2.698759321 91.8847
1314.624 16.680224899 1.72120537 17.8694
1315.626 16.6665603528 3.296232656 249.967
1316.628 16.4937460979 5.103675348 5160.92
1317.63 16.3785143384 4.334317717 1422.49
1318.632 16.8114973975 4.512895006 1918.48
1319.634 16.5778699075 3.111185575 183.344
1320.636 16.0665728784 7.320714543 211611
1321.638 16.7095198242 5.259046505 6695.05
1322.64 16.8894869763 2.937954083 137.167
1323.642 16.4716939767 6.765962692 83555.9
1324.644 16.4301333659 4.759231657 2898.39
1325.646 16.4086120058 4.019407524 839.39
1326.648 16.1288534973 8.537438535 1.62427e+06
1327.65 16.8006971163 4.239323809 1213.23
1328.652 16.6572195928 3.05184014 165.995
1329.654 17.0114382522 3.555205216 385.722
1330.656 16.7419563815 6.387355973 44315.5
1331.658 16.3073200599 5.678245562 13511.5
1332.66 16.1013871739 10.17892103 2.53964e+07
1333.662 16.8230497179 1.334225156 9.34539
1334.664 16.6667290854 3.143222697 193.452
1335.666 16.075000218 9.896112442 1.58139e+07
1336.668 16.2624749743 7.970438241 628328
1337.67 16.5271057658 4.917599176 3778.89
1338.672 16.2755338625 6.979633048 119513
1339.674 16.3288513517 6.168872198 30733.8
1340.676 16.350328791 2.486299469 64.3705
1341.678 16.1277756023 8.002577224 663081
1342.68 16.1416037239 9.017220983 3.62811e+06
1343.682 16.3157806828 6.21985889 33474
1344.684 16.6256456383 3.049720206 165.407
1345.686 16.2345958443 9.548196122 8.82967e+06
1346.688 16.6079071833 3.841168845 622.734
1347.69 16.5065485187 8.448914074 1.40042e+06
1348.692 16.2326841569 6.770429496 84183.4
1349.694 16.6528192297 4.063403755 903.586
1350.696 16.3483221146 3.973259426 776.95
1351.698 16.0641512245 9.233282145 5.21023e+06
1352.7 16.4435406277 4.079651108 928.515
1353.702 16.291932215 8.509374437 1.54968e+06
1354.704 16.3713476439 2.79504503 107.966
1355.706 16.3036157015 4.435972375 1686.55
1356.708 16.629669393 7.133154202 154559
1357.71 16.1310189253 6.241217849 34693.3
1358.712 16.1302418776 9.374654252 6.60236e+06
1359.714 16.3975916836 10.39394379 3.64077e+07
1360.716 16.6824813835 6.143032204 29432
1361.718 16.5456778017 2.952722367 140.602
1362.72 16.0992523839 8.596369029 1.79278e+06
1363.722 16.3163992023 8.976944399 3.39141e+06
1364.724 16.4841101969 6.099656007 27369.4
1365.726 16.1427422961 7.824497077 492062
1366.728 16.3325140837 3.734071728 520.467
1367.73 16.2590071256 4.981568134 4206.29
1368.732 16.2176592848 10.2942326 3.08076e+07
1369.734 16.6866807294 6.826886465 92533
1370.736 16.7001500882 3.602650212 417.628
1371.738 16.2063209349 6.401099734 45347.5
1372.74 16.6451488664 2.68608292 89.9543
1373.742 16.4002989822 6.556505013 58830.8
1374.744 16.3490920869 5.413756911 8675.6
1375.746 16.3349766225 5.700139898 14016.3
1376.748 16.5408791338 4.65013957 2414.33
1377.75 16.784593316 2.394304468 55.1778
1378.752 16.1397143829 6.376650428 43527.9
1379.754 16.6097868685 4.277855305 1294.12
1380.756 16.2945521425 4.836645942 3299.69
1381.758 16.7662780273 3.379552603 287.405
1382.76 16.5041035494 3.948474368 745.354
1383.762 16.2909607826 6.312978643 39124.5
1384.764 16.6081171469 6.100067589 27388.2
1385.766 16.3981918327 5.55016665 10902.7
1386.768 16.1619628321 5.284748168 6989.57
1387.77 16.5675036817 3.801371276 582.574
1388.772 16.1739687024 6.591912441 62425.5
1389.774 16.2969038631 4.509545889 1907.75
1390.776 16.2590395527 4.544851822 2023.97
1391.778 16.3763393308 4.428390088 1665.26
1392.78 16.5042033097 6.160306055 30296
1393.782 16.5420819576 4.280101024 1299
1394.784 16.4430632708 5.130463311 5397.77
1395.786 16.6785906838 2.382585689 54.1052
1396.788 16.8033089845 3.668854039 466.606
1397.79 16.7922592765 2.981221619 147.477
1398.792 16.2461824664 5.71467247 14361.6
1399.794 16.6325069194 4.685714496 2562.58
1400.796 16.7300658112 4.270745306 1278.8
1401.798 16.7859330336 3.432748208 314.19
1402.8 16.448227834 3.149491253 195.494
1403.802 16.7031822061 3.80751119 588.596
1404.804 16.5519389689 6.472246095 51086.9
1405.806 16.4499135789 4.744903553 2829.66
1406.808 16.8950243051 2.232776531 42.0977
1407.81 16.7472455803 5.152052878 5596.54
1408.812 16.9506650208 3.556866767 386.797
1409.814 16.539988492 4.146798098 1039.05
1410.816 16.6807641351 6.425345464 47227.1
1411.818 16.6682827211 3.700335885 491.872
1412.82 16.7181878153 5.688255257 13740
1413.822 16.7904555961 5.315414158 7357.98
1414.824 16.6317012665 3.688568685 482.271
1415.826 16.1458181904 5.52836508 10511.7
1416.828 16.1708667929 6.573600946 60539.8
1417.83 16.8313151453 3.549148383 381.829
1418.832 16.556050099 4.712077198 2678.27
1419.834 16.3008913446 7.368098778 229091
1420.836 16.1024142991 7.647104839 365573
1421.838 16.2978296881 5.113576841 5247.23
1422.84 16.1056032502 6.533582638 56614.7
1423.842 16.17495076 4.507513023 1901.26
1424.844 16.338000138 4.389499194 1560.24
1425.846 16.1748991166 8.306599725 1.1034e+06
1426.848 16.6774454083 2.751344296 100.345
1427.85 16.5616641911 4.762984503 2916.67
1428.852 16.5561927473 3.254787086 233.202
1429.854 16.0670740402 7.269102871 194085
1430.856 16.3404226296 6.648227056 68600.7
1431.858 16.8451028509 3.855062006 637.395
1432.86 16.7038536276 2.727660126 96.4423
1433.862 16.3657949059 5.414494578 8686.32
1434.864 16.2685268686 5.7708302 15778.2
1435.866 16.2057591818 6.339991803 40935.5
1436.868 16.1947401528 4.82842651 3254.57
1437.87 16.7563881597 4.750886814 2858.16
1438.872 16.5907924696 3.994681094 805.335
1439.874 17.0041444144 3.078054023 173.447
1440.876 16.6460681542 2.95627749 141.442
1441.878 16.2507234124 6.18096609 31362.8
1442.88 16.8172108348 2.462986164 61.9052
1443.882 16.7671720761 3.130557962 189.391
1444.884 16.6991659396 5.740563909 14998.2
1445.886 16.8066914744 5.695901585 13917.1
1446.888 16.6789532829 5.801833837 16619.2
1447.89 16.4664917621 3.22114241 220.423
1448.892 16.3542679243 5.502951747 10073.6
1449.894 16.26349383 8.278594539 1.05283e+06
1450.896 16.2174300946 6.135629731 29069.3
1451.898 16.6052696633 4.410744681 1616.76
1452.9 16.6963051942 4.300780601 1344.78
1453.902 16.2319245933 5.540920564 10735.1
1454.904 16.8334650083 3.570800265 395.931
1455.906 16.4712913005 4.210907958 1156.84
1456.908 16.3196699561 4.483298279 1825.69
1457.91 16.3323172417 3.125320001 187.737
1458.912 16.6148328423 2.914088068 131.791
1459.914 16.7906109641 2.572850777 74.4132
1460.916 16.3533558507 3.791867453 573.373
1461.918 16.5334648168 2.83786583 115.995
1462.92 16.1393111556 5.501921959 10056.3
1463.922 16.7963046929 4.017652731 836.927
1464.924 16.489062761 3.432721714 314.176
1465.926 16.4677961267 5.173615904 5802.38
1466.928 16.3431165221 5.885196949 19109.7
1467.93 16.5831744763 5.797145316 16489.2
1468.932 16.3303272709 9.959380366 1.75819e+07
1469.934 16.0404846488 9.500711887 8.15458e+06
1470.936 16.6162120791 6.327470867 40085.8
1471.938 16.6156070668 5.352236168 7826.1
1472.94 16.1313011826 8.358813314 1.20424e+06
1473.942 16.4873303777 9.720452821 1.1783e+07
1474.944 16.6970913425 4.850963672 3379.78
1475.946 16.3035324944 7.225100648 180294
1476.948 16.2233227648 8.585892003 1.76159e+06
1477.95 16.3709406034 6.672291805 71422.5
1478.952 16.3672351311 11.99111986 5.28539e+08
1479.954 17.0506148517 3.270058959 239.244
1480.956 16.8911559993 6.189426812 31810.4
1481.958 16.5617167589 4.675511192 2519.15
1482.96 16.76265557 5.71730349 14425.1
1483.962 16.3827243917 10.38699685 3.59865e+07
1484.964 16.6780606111 2.784337065 106.047
1485.966 16.5241959056 8.496103104 1.51561e+06
1486.968 16.2086342573 9.990528713 1.85236e+07
1487.97 16.3057168172 9.434223211 7.29514e+06
1488.972 16.0120447457 10.74718741 6.57907e+07
1489.974 16.3256098626 7.398615582 241106
1490.976 16.5421620846 9.887831777 1.55961e+07
1491.978 16.7548242623 8.800712788 2.52452e+06
1492.98 16.2740455302 11.36085638 1.83901e+08
1493.982 16.4453413061 7.265819797 193021
1494.984 16.1908287595 6.015946771 23788.6
1495.986 16.421591672 7.516238109 293612
1496.988 16.6360045432 5.098105826 5113
1497.99 16.5718239749 6.868767817 99257.6
1498.992 16.7569652012 6.382662084 43968.4
1499.994 16.9787665775 4.031627866 856.749
1500.996 16.6164520154 5.590519852 11665.1
1501.998 16.6000783097 5.085472134 5005.93
1503 16.5967003001 7.680742488 386762
1504.002 17.0552131294 2.97006628 144.747
1505.004 16.9593628696 5.30425477 7221.72
1506.006 17.3147762498 2.802471957 109.318
1507.008 17.3932140121 2.11920683 34.805
1508.01 16.8641627718 9.385638991 6.72497e+06
1509.012 16.8826549159 5.615350428 12160.5
1510.014 17.0018931437 4.322346286 1394.25
1511.016 16.7613144733 7.496837805 284224
1512.018 17.0428648881 3.721878966 509.945
1513.02 16.766563937 9.176441851 4.73705e+06
1514.022 16.8827841705 6.467343648 50669.1
1515.024 17.1966224389 3.140933814 192.712
1516.026 17.0712787028 6.312177074 39072
1517.028 16.9337098342 7.576657567 324882
1518.03 16.7198396072 7.858905453 521256
1519.032 16.7388539135 4.390356383 1562.48
1520.034 16.7159899124 5.605874869 11969
1521.036 16.6989958522 5.091586381 5057.46
1522.038 16.9120957519 6.536260401 56869.2
1523.04 16.6189067363 3.684503159 478.998
1524.042 16.8856319275 2.983073361 147.935
1525.044 16.4163331195 5.406786189 8574.89
1526.046 16.7034644857 4.211977939 1158.91
1527.048 16.9660257335 8.418394269 1.33063e+06
1528.05 16.451021242 8.017471437 679832
1529.052 16.4036018894 6.011100412 23596.3
1530.054 16.2759181212 4.623622661 2309.44
1531.056 16.2057082043 11.0354399 1.06625e+08
1532.058 16.5518840827 7.623741022 351542
1533.06 16.2302918641 8.265031218 1.02918e+06
1534.062 16.0672028353 10.82878618 7.54266e+07
1535.064 16.324313275 4.451873276 1732.07
1536.066 16.3197090712 10.95808333 9.36662e+07
1537.068 16.9244903041 4.877077475 3530.9
1538.07 16.6607725829 7.723625518 415566
1539.072 16.8186458755 2.525169554 68.7011
1540.074 16.230725589 6.347450034 41450.1
1541.076 16.6000253611 7.653276426 369372
1542.078 16.6747259525 8.824226807 2.62594e+06
1543.08 16.1615732744 10.40498614 3.70874e+07
1544.082 16.280442003 11.02895813 1.05473e+08
1545.084 16.0811695033 10.29253974 3.07203e+07
1546.086 17.086006633 2.138750244 35.9632
1547.088 16.757458524 4.497456367 1869.5
1548.09 16.3774417077 11.92982053 4.76963e+08
1549.092 16.628140425 4.738934975 2801.51
1550.094 16.2218623277 6.519040355 55252.3
1551.096 16.6564275777 3.604780815 419.121
1552.098 16.3073882261 7.423439367 251342
1553.1 16.8324431575 6.492954521 52890.1
1554.102 16.6836514871 11.91359803 4.64177e+08
1555.104 16.1244482799 10.86464934 8.00965e+07
1556.106 16.8122896757 2.709459999 93.5465
1557.108 17.0730885024 5.354719056 7858.72
1558.11 16.9543166556 4.300722044 1344.65
1559.112 17.0481997712 1.894312906 23.8803
1560.114 17.196484937 4.047169803 879.346
1561.116 17.1469550549 3.511871939 358.717
1562.118 17.2874689363 2.195321881 39.5378
1563.12 17.2597196378 3.822081922 603.139
1564.122 17.3706907355 2.352599223 51.4547
1565.124 17.2832730863 1.435240143 11.0683
1566.126 17.3828578108 2.725159117 96.0391
1567.128 17.3484463959 2.660318512 86.1547
1568.13 17.4953568271 1.675865419 16.5626
1569.132 16.991122554 6.193686593 32038.2
1570.134 16.2290790135 5.863771233 18436
1571.136 16.341273851 11.17914422 1.35643e+08
1572.138 16.8034181739 8.488895336 1.49742e+06
1573.14 16.7605766883 8.273233834 1.04342e+06
1574.142 16.9993527956 4.536443704 1995.67
1575.144 16.7326687332 7.981568766 640153
1576.146 16.105331839 10.18738199 2.57589e+07
1577.148 16.7881913998 3.983446857 790.322
1578.15 17.0186133693 5.392361722 8370.19
1579.152 16.6883238325 2.519058429 68.0014
1580.154 16.5640504778 4.8468426 3356.53
1581.156 16.5472028715 11.14169217 1.27395e+08
1582.158 16.3884936024 7.596853026 336061
1583.16 16.5304857717 6.939840589 111806
1584.162 16.8417061953 8.090453765 768233
1585.164 16.3302866327 9.770758855 1.28189e+07
1586.166 16.2590552575 7.827602196 494628
1587.168 16.0420378216 11.17283796 1.34217e+08
1588.17 16.0916808015 8.579672341 1.74333e+06
1589.172 16.7842399251 1.924820245 25.1323
1590.174 16.5601691464 5.270653197 6826.48
1591.176 16.1571431688 6.722654383 77709.1
1592.178 16.5719018362 4.515260539 1926.1
1593.18 17.0471123149 3.331452525 265.157
1594.182 16.8272327478 2.448589418 60.4303
1595.184 16.4979029369 8.384637033 1.25748e+06
1596.186 16.5562298162 6.368381875 42929.1
1597.188 16.2323832274 7.077421766 140783
1598.19 16.2831912508 9.875220255 1.52701e+07
1599.192 16.1511712267 10.38465421 3.58456e+07
1600.194 16.7106590474 7.880992663 540902
1601.196 16.6394342143 4.900168452 3670.15
1602.198 16.5529005373 6.288557204 37556.3
1603.2 16.3031683306 6.131734325 28880.2
1604.202 16.2393054817 7.725309616 416740
1605.204 16.2499493946 7.161643193 162114
1606.206 16.6150787657 7.021676242 128233
1607.208 16.5191555416 7.97681989 635081
1608.21 16.5796777055 6.445124248 48817.9
1609.212 17.1691548191 3.964686073 765.872
1610.214 17.197708628 4.252250796 1239.79
1611.216 16.1508453906 11.07570516 1.14064e+08
1612.218 17.0061661975 5.129493565 5389.01
1613.22 16.6183746782 6.314993726 39256.8
1614.222 16.5859161785 6.900269034 104636
1615.224 17.1271922729 4.171796878 1083.48
1616.226 16.6170373567 4.583584537 2159.64
1617.228 16.5276786308 8.676788273 2.0513e+06
1618.23 16.2985675814 7.222386729 179477
1619.232 16.1933372704 5.19909343 6055.36
1620.234 16.9081287055 3.044866096 164.068
1621.236 17.2792342126 2.183054207 38.7336
1622.238 16.9988486632 5.279488649 6928.26
1623.24 17.0761168575 3.216916778 218.868
1624.242 17.2194219019 3.883851267 668.886
1625.244 16.2685665302 7.095078241 145009
1626.246 16.2023609101 12.45000879 1.13999e+09
1627.248 16.2651187155 9.251053559 5.36766e+06
1628.25 16.9089472719 7.702777074 401304
1629.252 16.53294135 10.54365045 4.67842e+07
1630.254 16.2185027997 11.9466423 4.90593e+08
1631.256 16.2670826951 11.13427003 1.25821e+08
1632.258 16.3272012374 11.43772851 2.09173e+08
1633.26 17.4157853516 1.001727851 5.35449
1634.262 17.1670195818 3.929961042 722.595
1635.264 16.7254740957 5.503283238 10079.2
1636.266 17.3197804898 1.78132547 19.7627
1637.268 16.7929075805 5.30718622 7257.27
1638.27 17.1929138293 3.876749213 660.976
1639.272 16.8387512304 4.910230494 3732.53
1640.274 16.6689741827 8.559731905 1.68607e+06
1641.276 17.2621236078 1.63168027 15.381
1642.278 16.7008422438 5.435666408 8999.9
1643.28 17.5110856942 1.047784117 5.78392
1644.282 17.1415287944 3.003585729 153.106
1645.284 17.2121961142 4.34999844 1460.35
1646.286 17.1699124867 3.517428804 362.071
1647.288 17.1278082857 3.231215053 224.174
1648.29 16.3221127295 8.971710469 3.36181e+06
1649.292 16.3372130674 5.04091545 4645.92
1650.294 16.7448947647 6.477387286 51528.7
1651.296 17.2260505633 3.180940671 206.069
1652.298 16.9734939133 4.246246704 1227.38
1653.3 16.496522641 3.850958157 633.029
1654.302 16.9337143961 6.364332608 42639
1655.304 16.7399369061 9.039902568 3.7686e+06
1656.306 16.5839638128 3.905430232 693.506
1657.308 16.383301178 7.782531232 458661
1658.31 17.0180073919 6.643671645 68079.3
1659.312 17.4076315871 2.288819454 46.2411
1660.314 16.8050889795 8.135950479 829068
1661.316 17.0886588766 5.127752698 5373.32
1662.318 16.8986660371 9.896522575 1.58248e+07
1663.32 16.976540839 4.935381655 3893.14
1664.322 16.7928514498 5.413235605 8668.03
1665.324 16.2413375711 6.079376266 26455.2
1666.326 16.911266316 4.680061697 2538.43
1667.328 16.3464662991 7.781230675 457662
1668.33 16.6039811478 6.085699409 26736.9
1669.332 16.989182118 3.725714625 513.232
1670.334 17.282389269 3.0413883 163.115
1671.336 17.0613790161 6.027181431 24240.5
1672.338 16.1619521006 7.792663624 466511
1673.34 16.6400252388 6.922746794 108650
1674.342 17.2116963953 4.555001776 2058.68
1675.344 17.1659157787 5.791527225 16334.8
1676.346 16.9409160774 4.932373838 3873.57
1677.348 17.3197921062 3.261516239 235.845
1678.35 17.1673222289 4.340836534 1438.11
1679.352 17.1917866773 5.149580493 5573.41
1680.354 17.506725562 1.280929937 8.54726
1681.356 16.7540722455 6.131425106 28865.3
1682.358 16.8086069808 6.535392406 56786.6
1683.36 16.9289979488 6.344871521 41271.4
1684.362 16.8909267929 8.482543002 1.48157e+06
1685.364 16.9616512502 5.33843578 7647.27
1686.366 16.7565473196 5.921015595 20291.3
1687.368 16.3444540612 9.80876367 1.36615e+07
1688.37 16.609773019 4.438530133 1693.79
1689.372 16.4199917756 4.466019035 1773.6
1690.374 16.4202042789 5.667020203 13259.9
1691.376 16.2796157145 4.514885686 1924.89
1692.378 16.8717289352 5.069951341 4877.46
1693.38 16.6453913289 4.224762016 1184
1694.382 17.0091916267 5.853548526 18123
1695.384 16.6010161723 2.452242844 60.8012
1696.386 16.516862799 5.429716897 8910.66
1697.388 16.395199761 10.45528544 4.03475e+07
1698.39 16.5162411428 7.712656096 408000
1699.392 16.4068005037 7.174259225 165576
1700.394 16.4299960878 4.379719631 1534.89
1701.396 16.2034953221 5.080729538 4966.32
1702.398 16.2529623522 4.919338135 3789.91
1703.4 16.4174101098 8.135693784 828712
1704.402 16.2311769591 8.401328688 1.29313e+06
1705.404 16.9935242919 5.306945803 7254.35
1706.406 17.2534986963 4.23159707 1197.63
1707.408 17.0043706888 7.08793846 143285
1708.41 17.3098171914 3.573181096 397.513
1709.412 17.3460469653 3.347651516 272.45
1710.414 16.8397689527 10.07961375 2.15046e+07
1711.416 16.7600230879 7.788312204 463124
1712.418 16.7794951864 8.601282942 1.8076e+06
1713.42 16.9237224373 7.980705352 639227
1714.422 17.40904865 3.353808686 275.275
1715.424 17.4281651926 3.154135193 197.021
1716.426 17.0347642689 4.717027781 2700.57
1717.428 17.1800858549 4.437081737 1689.69
1718.43 17.1670318744 3.949282138 746.364
1719.432 16.7245004512 11.29032018 1.63408e+08
1720.434 16.9668818726 5.237556277 6458.33
1721.436 16.8652204297 2.975980112 146.188
1722.438 16.5985293463 4.797776945 3091.7
1723.44 16.3731967746 6.791578726 87219.1
1724.442 16.4630409883 7.485463817 278860
1725.444 17.0846878939 7.370057415 229844
1726.446 16.6811951488 8.940142985 3.18867e+06
1727.448 16.9853408822 4.353092745 1467.94
1728.45 16.464082127 11.28054106 1.60753e+08
1729.452 16.2122028498 6.714419452 76644.5
1730.454 16.3676881364 12.14433114 6.83176e+08
1731.456 17.0500101848 5.579960638 11460.6
1732.458 16.9906700427 6.860070675 97822.1
1733.46 16.5264956193 5.271760227 6839.15
1734.462 16.9402705768 3.412844119 303.887
1735.464 16.7738303536 2.930276979 135.414
1736.466 17.2217369219 4.399221259 1585.86
1737.468 17.1745554257 3.905544263 693.638
1738.47 16.617923314 6.999697136 123598
1739.472 16.7088615356 8.421105569 1.33669e+06
1740.474 16.8049193635 7.962789564 620329
1741.476 16.8101687952 6.701859771 75048.9
1742.478 16.901354114 8.915034469 3.05734e+06
1743.48 16.7392705085 5.919056634 20224.9
1744.482 16.4685221456 3.865861393 649.031
1745.484 16.6574821044 4.642707039 2384.46
1746.486 16.5464700578 5.182343413 5887.83
1747.488 16.5882182393 5.68374781 13636.6
1748.49 16.4015926927 5.485503805 9783.46
1749.492 16.530331825 3.250761622 231.635
1750.494 16.197539467 5.807579134 16779.9
1751.496 16.7947139914 3.978368174 783.627
1752.498 16.7189148943 4.147978123 1041.1
1753.5 16.4328995747 7.469924351 271695
1754.502 16.407271059 3.371261887 283.441
1755.504 16.381306826 6.209976776 32924.5
1756.506 16.5070085017 6.351395896 41724.9
1757.508 16.2151493254 6.887863785 102484
1758.51 16.7781617286 3.617004902 427.791
1759.512 16.4022774683 6.263888946 36036.1
1760.514 16.6734984926 7.090496633 143901
1761.516 16.2461555136 6.640515445 67720.3
1762.518 16.4974827255 3.091075599 177.271
1763.52 16.3075123175 7.568037931 320225
1764.522 16.738756965 3.094826139 178.388
1765.524 16.6541319035 7.895977398 554650
1766.526 16.5850624613 5.630074698 12464.1
1767.528 16.4118692397 5.947884446 21225.4
1768.53 16.5148994935 5.187887452 5942.76
1769.532 16.3197597018 4.842834166 3334.07
1770.534 16.7508846169 5.219873442 6269.84
1771.536 16.2525794793 5.201973061 6084.64
1772.538 16.5510781959 6.406162238 45733.7
1773.54 16.5727307105 3.690788346 484.068
1774.542 16.4598622824 4.584161317 2161.73
1775.544 16.4125913955 6.689289113 73485.2
1776.546 16.1987963438 6.668517454 70972.4
1777.548 16.364563381 3.861192583 643.975
1778.55 16.6002481573 5.740434019 14994.9
1779.552 16.0573089038 9.207783044 4.99237e+06
1780.554 16.3328433403 7.492246071 282046
1781.556 16.5524894275 4.349725343 1459.68
1782.558 16.3225023965 5.335682494 7612.08
1783.56 16.3221777618 5.723087837 14565.5
1784.562 16.5933664206 3.764970634 548.114
1785.564 16.9799823875 3.724419232 512.12
1786.566 16.1988670653 6.849603797 96122
1787.568 16.2922659005 6.182551393 31446.2
1788.57 16.2245580469 4.477015665 1806.58
1789.572 16.7973672794 4.462493407 1763.16
1790.574 16.4851202423 4.69949773 2622.43
1791.576 16.1077611074 9.964693152 1.7739e+07
1792.578 16.7883002978 6.160731696 30317.6
1793.58 16.7864000311 6.028733581 24303.6
1794.582 16.2264673892 7.761728497 442954
1795.584 16.6018688798 7.763626633 444364
1796.586 16.5010080335 8.636330464 1.91689e+06
1797.588 16.9553261204 8.867273838 2.82228e+06
1798.59 16.5114499649 7.804667393 475986
1799.592 16.3063509309 6.377856761 43615.9
1800.594 16.340630927 9.80679058 1.36164e+07
1801.596 16.3216488473 5.710458036 14260.6
1802.598 16.401813242 6.918108011 107809
1803.6 16.3025786279 8.172837408 881910
1804.602 16.2557896623 6.383694838 44044.5
1805.604 16.7452342554 2.824067012 113.344
1806.606 16.214251805 7.989852198 649097
1807.608 16.5988912229 5.904725686 19745.1
1808.61 16.1910315685 7.221135414 179101
1809.612 16.4225378439 5.303166237 7208.57
1810.614 16.6785057323 7.135693731 155218
1811.616 16.4827616353 5.906120732 19791.3
1812.618 16.704031324 5.715346196 14377.9
1813.62 16.6003059723 4.225309939 1185.09
1814.622 16.6183771189 8.075363923 749059
1815.624 16.4158493589 8.4970528 1.51802e+06
1816.626 16.359980019 7.46433912 269165
1817.628 16.3256779937 6.810528854 90032.1
1818.63 16.9390260652 4.851834132 3384.72
1819.632 16.6857086873 8.092364011 770695
1820.634 16.4742631292 3.328902247 264.027
1821.636 16.6130936157 2.38624678 54.438
1822.638 16.746405844 3.595754041 412.831
1823.64 16.6759234307 4.896286519 3646.36
1824.642 16.9307943312 2.756719789 101.253
1825.644 16.7647852098 3.562325205 390.35
1826.646 17.0590911034 3.320252058 260.229
1827.648 17.315235645 2.81361706 111.378
1828.65 17.1603427925 3.232830233 224.781
1829.652 16.9931345108 2.926709618 134.607
1830.654 16.7622714152 2.243192222 42.8387
1831.656 17.3084933214 1.828311926 21.3809
1832.658 16.6431437841 4.04414227 874.898
1833.66 17.3635403067 1.668898063 16.3704
1834.662 16.9901284035 4.062925081 902.862
1835.664 17.4909965393 1.76707541 19.2965
1836.666 16.8324236006 5.296566143 7129.31
1837.668 17.2963257834 3.743983126 529.18
1838.67 17.0398964834 5.615610668 12165.8
1839.672 17.0486725869 3.49161181 346.747
1840.674 17.0004107592 3.589289452 408.385
1841.676 16.8503086546 5.380519622 8205.79
1842.678 16.7622166891 3.94058465 735.569
1843.68 16.6422561496 4.813699915 3175.27
1844.682 16.6820138959 6.299594138 38257.1
1845.684 17.0920951101 3.210736369 216.614
1846.686 17.1780257525 3.406364567 300.607
1847.688 17.236673746 4.188336887 1113.92
1848.69 16.9727307861 5.831408139 17463.2
1849.692 16.9540823138 3.871604815 655.305
1850.694 17.3546914529 2.927221214 134.723
1851.696 16.3891862989 5.396978337 8435.17
1852.698 16.90725164 3.384629936 289.86
1853.7 16.9571654278 2.545256601 71.052
1854.702 16.5527916771 10.09822926 2.21857e+07
1855.704 17.010622052 5.654532276 12985.4
1856.706 16.5328108385 7.484836046 278567
1857.708 16.6846897899 6.566754373 59849.5
1858.71 17.0692950752 4.033340748 859.211
1859.712 17.0710485443 6.28150795 37115.5
1860.714 16.6722797471 7.941378646 598476
1861.716 17.4815659135 2.128092216 35.3269
1862.718 17.0207671775 4.175742695 1090.67
1863.72 16.4326941975 4.764261866 2922.92
1864.722 16.6769891691 4.494736098 1861
1865.724 16.4412348909 3.312413356 256.834
1866.726 16.2056034847 5.04201777 4654.51
1867.728 16.4396224873 4.343206802 1443.83
1868.73 16.1281958305 5.275682249 6884.23
1869.732 16.1877116103 4.887312371 3591.96
1870.734 16.3902554521 5.481594618 9719.61
1871.736 16.2153067361 5.813102695 16935.9
1872.738 16.1275530427 6.435676611 48051.5
1873.74 16.2108818241 6.096212931 27212
1874.742 16.339417119 5.188792776 5951.78
1875.744 16.5108338874 6.444620286 48776.7
1876.746 16.145883993 5.99398484 22929.4
1877.748 16.4351334912 6.244550413 34887.5
1878.75 16.2415504772 5.525170635 10455.6
1879.752 16.4791850328 5.440197036 9068.46
1880.754 16.8098159446 6.269917977 36401.9
1881.756 16.748097144 5.728685593 14702.7
1882.758 16.671837268 4.862383917 3445.06
1883.76 16.9818088101 5.567879356 11231
1884.762 17.237229782 7.487839228 279972
1885.764 16.9197343964 4.84100475 3323.87
1886.766 16.6592211662 4.191222493 1119.32
1887.768 16.538531525 5.369181053 8051.41
1888.77 16.3785811964 6.810718434 90060.6
1889.772 16.611317575 3.876504512 660.705
1890.774 16.2164178704 8.540122921 1.63159e+06
1891.776 16.1585740289 5.856115145 18201.1
1892.778 16.4676301492 6.645593556 68298.8
1893.78 16.5987614692 3.814062675 595.091
1894.782 16.2654994033 5.771234791 15788.9
1895.784 16.6060960937 4.991336936 4275.68
1896.786 16.6510035411 6.940729953 111973
1897.788 16.1928302555 6.596398476 62896.4
1898.79 16.7743498998 6.951150215 113945
1899.792 16.5142487355 6.034293508 24531
1900.794 16.5724573748 5.135378992 5442.4
1901.796 16.3600457564 7.562737485 317395
1902.798 16.4567003815 3.469122136 333.928
1903.8 16.1954011293 7.354847953 224062
1904.802 16.5647411628 4.689182358 2577.5
1905.804 16.3545382532 5.434349882 8980.08
1906.806 16.4057350802 4.588088415 2175.99
1907.808 16.6819843365 7.521345197 296134
1908.81 16.7014799208 6.103204192 27532.5
1909.812 16.4900233261 11.87276345 4.33489e+08
1910.814 16.1612299667 5.728871152 14707.3
1911.816 16.8377586145 6.478162325 51595.7
1912.818 16.3916511603 8.811275128 2.56958e+06
1913.82 16.4544964906 6.637320612 67358.9
1914.822 16.461890075 7.703744107 401954
1915.824 16.2660472498 3.970564963 773.451
1916.826 16.1673792992 9.070940838 3.96972e+06
1917.828 16.8217241595 5.087533403 5023.25
1918.83 16.9643468408 3.741768898 527.221
1919.832 16.4083770185 6.928154984 109639
1920.834 16.5511349528 5.770190966 15761.3
1921.836 16.6573301302 3.877266 661.548
1922.838 16.4919211071 7.022874956 128490
1923.84 16.2650208673 6.000168842 23168.2
1924.842 16.3031818969 7.916200513 573761
1925.844 16.3194338181 5.78934283 16275.1
1926.846 16.4454038277 2.928397975 134.988
1927.848 16.1965226716 3.456148096 326.749
1928.85 16.4320282665 1.50324543 12.4038
1929.852 16.5956481723 4.740710481 2809.86
1930.854 16.3375659066 2.097814235 33.5799
1931.856 16.4801398094 1.567626623 13.8162
1932.858 16.5405012509 1.460607713 11.5488
1933.86 16.4683524599 2.513986876 67.4262
1934.862 16.949444378 2.782342152 105.693
1935.864 16.6495494125 2.108632403 34.1939
1936.866 16.2624849123 3.424443495 309.849
1937.868 16.6879995741 1.210246276 7.5929
1938.87 16.7696050979 2.813318745 111.322
1939.872 16.5200032178 3.434722876 315.231
1940.874 16.7239666622 1.501200808 12.3613
1941.876 16.8183571669 1.025026508 5.56759
1942.878 16.7208873639 1.945196662 26.0049
1943.88 16.240899629 5.448147724 9190.04
1944.882 16.4287204267 5.72879762 14705.5
1945.884 16.5843590324 5.258150727 6685.01
1946.886 16.9121698293 4.930004866 3858.23
1947.888 16.5199006495 4.287988422 1316.27
1948.89 16.4874189456 3.247056276 230.202
1949.892 16.4915482213 4.171939505 1083.74
1950.894 16.4977501045 7.638568248 360383
1951.896 16.6635350753 3.674999442 471.433
1952.898 16.2409354096 4.817628442 3196.24
1953.9 16.7604741767 2.617832403 80.2365
1954.902 16.4625253714 3.007177986 154.03
1955.904 16.7409265502 3.034408462 161.219
1956.906 16.5307973838 7.56055834 316238
1957.908 16.3828690875 2.264443359 44.391
1958.91 16.5850301383 2.809189965 110.555
1959.912 16.580606655 3.460533901 329.158
1960.914 16.5273012776 2.53129644 69.4098
1961.916 16.7537580351 0.7627980086 3.58844
1962.918 16.2991466657 3.51370259 359.818
1963.92 16.6504192452 4.349474062 1459.07
1964.922 16.3438825658 7.250145214 188019
1965.924 16.8466668205 3.893859273 680.194
1966.926 17.1489297204 2.093761883 33.3527
1967.928 16.7747741102 3.993900905 804.283
1968.93 16.9545419217 3.037071819 161.939
1969.932 16.4189801532 2.600721064 77.9694
1970.934 16.7137579068 4.303656746 1351.28
1971.936 16.2571900865 5.296285587 7125.96
1972.938 16.4804756144 3.788880932 570.512
1973.94 16.4436261925 5.919576582 20242.5
1974.942 16.3062700639 5.115273297 5262.16
1975.944 16.9847987934 1.566676085 13.7942
1976.946 16.6957117908 7.03070978 130188
1977.948 16.7498998807 6.913942504 107060
1978.95 16.6998975925 3.746695219 531.589
1979.952 16.6234489269 6.451544752 49345.8
1980.954 16.927003778 3.501670785 352.639
1981.956 16.8889838477 1.807458272 20.647
1982.958 16.8087120229 3.15729425 198.066
1983.96 16.8237655754 4.338580946 1432.68
1984.962 16.2960546432 4.925934546 3832.02
1985.964 16.6851792108 1.768986544 19.3584
1986.966 16.4524837054 6.267372614 36247
1987.968 16.6530209247 5.819149925 17108.3
1988.97 16.9712767283 4.536337067 1995.31
1989.972 16.6283780584 5.761931321 15544.7
1990.974 16.7155766374 4.102962509 965.488
1991.976 16.6585916393 5.884732561 19094.8
1992.978 16.292883786 6.830370915 93074.7
1993.98 16.7736091251 3.405796803 300.321
1994.982 17.0992220195 3.54160343 377.034
1995.984 16.0935283607 6.199154557 32333
1996.986 16.3294896105 6.607415424 64067.8
1997.988 16.6539587565 4.853093924 3391.87
1998.99 16.2516661831 5.580326647 11467.6
1999.992 16.522608445 3.131083987 189.558
2000.994 16.3394853886 2.997429483 151.535
2001.996 16.2928782834 3.829301099 610.476
2002.998 16.5935145735 7.423533695 251382
2004 16.5341606603 2.710967204 93.783
2005.002 16.2059281333 5.530811934 10554.9
2006.004 16.5567526657 4.078193719 926.251
2007.006 16.6049143912 2.025479154 29.748
2008.008 16.500430749 7.018780984 127612
2009.01 16.2895743529 6.2841115 37277.7
2010.012 16.3471750119 6.5482585 58023.7
2011.014 16.2729568307 6.551817741 58370.7
2012.016 16.2132495239 4.959924026 4056.52
2013.018 16.2886153322 5.928296387 20540.3
2014.02 16.2370395591 5.859318377 18299
2015.022 16.2916454396 6.291242996 37725.6
2016.024 16.1015204048 6.588829662 62104
2017.026 16.4583012459 5.729811471 14730.5
2018.028 16.255467865 4.127592313 1006.15
2019.03 16.7772139015 2.702823967 92.5125
2020.032 16.4599590668 5.298612138 7153.79
2021.034 16.4380724075 5.53603731 10647.6
2022.036 16.6766162176 3.589884214 408.792
2023.038 16.3673299235 5.045780065 4683.93
2024.04 16.3623750097 5.282769818 6966.45
2025.042 16.434010472 5.680512799 13562.9
2026.044 16.433747237 3.805088055 586.212
2027.046 16.1897976472 6.266746483 36209
2028.048 16.4818113951 5.113716595 5248.46
2029.05 16.4720641971 7.085794933 142772
2030.052 16.2755082213 4.158461746 1059.55
2031.054 16.9366837292 1.902175546 24.1969
2032.056 16.7217886827 2.34728216 50.9985
2033.058 16.7322308055 4.094678782 952.184
2034.06 16.5267736532 3.258479704 234.649
2035.062 16.6368015178 4.825878807 3240.71
2036.064 16.1599780432 7.059386342 136594
2037.066 16.5389236717 5.128981539 5384.39
2038.068 16.575529394 4.927939232 3844.91
2039.07 16.3213505677 6.279081145 36964.9
2040.072 16.7752186623 2.593661191 77.0528
2041.074 16.1877875059 5.461842875 9403.3
2042.076 16.756827001 4.453112392 1735.67
2043.078 16.6105262984 6.51065816 54482
2044.08 16.5348540165 2.561142018 72.9679
2045.082 16.2930316029 6.081521938 26550.5
2046.084 16.4492008605 3.231669675 224.344
2047.086 16.7370250084 3.221257197 220.465
2048.088 16.5542178233 5.29220456 7077.42
2049.09 16.4078865104 4.551898533 2048
2050.092 16.4839596046 3.177001884 204.713
2051.094 16.3981246992 4.225457102 1185.38
2052.096 16.4801362064 4.926050261 3832.76
2053.098 16.4212648952 4.080797599 930.3
2054.1 16.379616836 2.027461248 29.8469
2055.102 16.4974484451 1.938693539 25.7232
2056.104 16.4014432249 4.295633843 1333.24
2057.106 16.1735974453 5.795001454 16430.1
2058.108 16.7326608171 4.666035233 2479.48
2059.11 16.7811177131 1.238024973 7.95455
2060.112 16.3844690607 4.610416773 2258.92
2061.114 16.5854372508 2.87763019 123.984
2062.116 16.4796024098 3.695913193 488.241
2063.118 16.3295865685 3.397907935 296.379
2064.12 16.9158527396 2.450779387 60.6523
2065.122 16.5808313252 3.549531079 382.074
2066.124 16.9143375732 1.225563079 7.79022
2067.126 16.8195061554 2.737276581 98.0084
2068.128 16.6362021801 2.888635167 126.291
2069.13 16.5447830031 2.972973164 145.453
2070.132 16.5852878836 4.020588511 841.053
2071.134 16.640012149 2.72220749 95.5655
2072.136 16.2211068217 4.203489465 1142.55
2073.138 16.3420499815 2.92660774 134.584
2074.14 16.4561940025 2.861997087 120.779
2075.142 16.412920852 3.123600081 187.197
2076.144 16.4672196538 2.004736403 28.7322
2077.146 16.3291493447 4.772532233 2963.69
2078.148 16.6319448027 3.066860825 170.225
2079.15 16.9135929467 1.078416012 6.08844
2080.152 16.5158735426 5.58116816 11483.8
2081.154 16.4925721897 4.929900053 3857.56
2082.156 16.6918867479 1.727884347 18.0705
2083.158 16.5630404595 1.642822603 15.6708
2084.16 16.7356519336 2.643150705 83.7125
2085.162 16.1381749032 4.083197331 934.047
2086.164 16.3666460921 3.819349417 600.384
2087.166 16.283508096 4.345658778 1449.77
2088.168 16.3891263078 3.689143307 482.736
2089.17 16.2864034595 5.052824068 4739.52
2090.172 16.430427782 3.857167365 639.647
2091.174 16.41185493 5.464491058 9445.1
2092.176 16.3051698837 3.906297748 694.514
2093.178 16.4569312974 3.429253658 312.356
2094.18 16.8175657154 2.746087581 99.4656
2095.182 16.7162266032 2.642340502 83.599
2096.184 16.647394191 4.587950587 2175.49
2097.186 16.5554431798 3.27712175 242.092
2098.188 16.4095145371 4.975332594 4162.58
2099.19 16.8091801106 2.280401211 45.5936
2100.192 16.6083326482 1.160079907 6.98093
2101.194 16.5266233514 3.069099207 170.864
2102.196 16.5109819725 1.870445291 22.9444
2103.198 16.7020671682 2.023278462 29.6386
2104.2 16.6351729631 1.87560062 23.1434
2105.202 16.7218443132 2.233374772 42.14
2106.204 16.5263608275 1.762103577 19.1365
2107.206 16.5147548196 2.106420206 34.0674
2108.208 16.6337513702 3.168680163 201.88
2109.21 16.2948033872 4.313817562 1374.47
2110.212 16.4183517219 3.967275775 769.202
2111.214 16.6175621718 3.086289518 175.856
2112.216 16.4977260086 3.963314883 764.115
2113.218 16.6068614965 2.706276015 93.0489
2114.22 17.0786133589 1.458552663 11.5091
2115.222 16.5142260143 1.706788353 17.4431
2116.224 16.4397888138 4.778302916 2992.48
2117.226 16.9185509516 2.023296332 29.6394
2118.228 16.6989365336 2.280430834 45.5959
2119.23 16.7060234501 2.821539239 112.865
2120.232 16.4125001093 3.362074667 279.113
2121.234 16.2493321174 3.779670461 561.778
2122.236 16.3274144657 3.706221846 496.745
2123.238 16.3382531418 4.184130325 1106.1
2124.24 16.5726134154 3.186955157 208.155
2125.242 16.6758051969 5.091198504 5054.18
2126.244 16.4712218402 5.834573871 17556.1
2127.246 16.5405686443 2.059503309 31.4927
2128.248 16.3754603727 2.753161065 100.651
2129.25 16.3295464447 5.06362085 4826.02
2130.252 16.4844468761 3.276936479 242.016
2131.254 16.3919719149 5.951860717 21367.3
2132.256 16.2869979392 4.479612422 1814.45
2133.258 16.9492714747 1.68409467 16.7924
2134.26 17.2784737674 0.7190006179 3.33461
2135.262 16.6928869459 3.598597458 414.802
2136.264 16.843820103 3.377977802 286.648
2137.266 16.7447437071 3.337081298 267.669
2138.268 16.3999710374 3.985017857 792.404
2139.27 16.6478570049 6.076764232 26339.8
2140.272 16.7229580843 2.16866341 37.8111
2141.274 16.9220046948 3.450439817 323.64
2142.276 16.4797917414 6.47960505 51720.5
2143.278 16.2712956036 6.65902783 69853.2
2144.28 16.6269340712 5.137475952 5461.55
2145.282 16.6720598746 5.857725152 18250.3
2146.284 16.2256374682 5.055308832 4759.29
2147.286 16.4009244782 4.865232669 3461.54
2148.288 16.299380321 4.76216613 2912.68
2149.29 16.4442768187 3.662560713 461.713
2150.292 16.5686447809 3.847887932 629.782
2151.294 16.244307082 5.017114907 4464.34
2152.296 16.2553169914 5.481203202 9713.24
2153.298 16.3846422014 3.037215961 161.979
2154.3 16.5560001913 2.331447077 49.6636
2155.302 16.6239986646 2.486374944 64.3787
2156.304 16.6447482506 2.803366977 109.482
2157.306 16.15505133 6.121412943 28385.2
2158.308 16.6814567142 4.981259736 4204.11
2159.31 16.3736961122 3.37499839 285.221
2160.312 16.5632444398 2.964610687 143.43
2161.314 16.9789008385 2.261042578 44.1389
2162.316 16.7494927094 3.359552419 277.936
2163.318 16.2938961325 4.440838665 1700.35
2164.32 16.5580476375 3.699853792 491.474
2165.322 16.3030240336 4.897027521 3650.89
2166.324 16.8861513985 2.952843691 140.631
2167.326 16.2221212865 5.390126762 8338.91
2168.328 16.8381190516 3.012112284 155.309
2169.33 16.5361014083 5.494984242 9940.06
2170.332 16.3950075658 6.275266919 36729.5
2171.334 16.3566938204 5.26472043 6758.98
2172.336 16.3412839861 6.112872235 27982
2173.338 16.4341998985 4.787709248 3040
2174.34 16.6329127123 1.9587455 26.6018
2175.342 16.6353214549 3.359813822 278.058
2176.344 16.7436600922 3.556559271 386.598
2177.346 16.1828726604 4.463823212 1767.09
2178.348 16.3776635121 4.908253207 3720.19
2179.35 16.6525799561 2.569243202 73.9648
2180.352 16.4436330822 5.131291279 5405.26
2181.354 16.7921083764 2.57664452 74.8875
2182.356 16.7431868208 2.637643954 82.9439
2183.358 16.7673469614 4.741551795 2813.82
2184.36 16.6612656814 5.628931543 12440.3
2185.362 16.9786372547 1.51514226 12.6534
2186.364 16.7950532132 3.184849616 207.422
2187.366 16.765335325 1.651377862 15.8969
2188.368 16.687794207 5.473249487 9584.69
2189.37 16.9526065397 2.482421733 63.9538
2190.372 16.9196830788 3.246181695 229.865
2191.374 16.4111701936 4.488931634 1843
2192.376 16.7309434174 4.672507801 2506.51
2193.378 16.7768425063 2.979444697 147.039
2194.38 16.6241076234 4.00582222 820.505
2195.382 16.7391517419 3.291541593 248.01
2196.384 16.4100559793 4.742173234 2816.75
2197.386 16.4912404784 5.517812129 10327.5
2198.388 16.3822267433 5.209889499 6165.86
2199.39 16.5911100805 6.228970197 33988.8
2200.392 16.8299622621 3.815247823 596.274
2201.394 17.0165879269 2.033926345 30.1719
2202.396 17.2695015933 0.2208151495 1.44755
2203.398 16.8365063439 3.148939043 195.313
2204.4 16.399918853 1.258212293 8.22813
2205.402 16.3209715437 6.288531735 37554.7
2206.404 16.2066465702 5.92488297 20423.2
2207.406 16.7236887419 1.782639213 19.8062
2208.408 16.9639786052 2.489373732 64.7028
2209.41 16.189230373 6.160025046 30281.7
2210.412 16.1586146302 5.406656612 8573.03
2211.414 16.2989876452 4.752485648 2865.83
2212.416 16.1460044252 6.215658032 33239.3
2213.418 16.3892127454 6.397003704 45037.4
2214.42 16.4862849479 5.958849329 21618.9
2215.422 16.1459724557 6.407237478 45816.1
2216.424 16.675352653 4.026362793 849.227
2217.426 16.0738432304 6.823865813 92066
2218.428 16.4459170599 5.201996172 6084.87
2219.43 16.2710197645 5.58378126 11534.1
2220.432 16.1492979246 6.77979609 85514.6
2221.434 16.4819567047 6.819113284 91336
2222.436 16.4247534042 5.388706754 8319.1
2223.438 16.3810153672 3.802675908 583.848
2224.44 16.5871314956 4.766258471 2932.71
2225.442 16.4999269532 4.229554827 1193.54
2226.444 16.6701792052 1.679942823 16.6761
2227.446 16.522477346 6.452231313 49402.6
2228.448 16.3021440467 4.245006331 1224.84
2229.45 16.2489417187 4.869318213 3485.31
2230.452 16.347561554 5.933849417 20732.3
2231.454 16.2559759698 5.778945086 15994.1
2232.456 16.3509830008 3.971797029 775.049
2233.458 16.193515622 5.871465054 18675.2
2234.46 16.396811818 3.541573859 377.015
2235.462 16.3438783053 2.813145847 111.29
2236.464 16.4438756715 5.313231507 7331.13
2237.466 16.4887226356 5.63210752 12506.7
2238.468 16.2048551507 8.42203154 1.33876e+06
2239.47 16.3669461925 3.253966853 232.882
2240.472 16.3081805286 9.048224553 3.82151e+06
2241.474 16.3837993376 3.858986226 641.599
2242.476 16.3604558532 6.144428845 29500.9
2243.478 16.3627288616 3.245929984 229.768
2244.48 16.3528820278 5.730916677 14757.8
2245.482 16.4994204898 2.86405494 121.196
2246.484 16.827986039 1.00818868 5.41276
2247.486 16.362525847 1.575586865 14.0016
2248.488 16.7369316725 0.6447410143 2.94459
2249.49 16.5229684522 0.5561255909 2.5384
2250.492 16.6173096999 0.9195914325 4.66624
2251.494 16.6642290391 2.229078086 41.8378
2252.496 16.5497558909 1.995209163 28.2773
2253.498 16.8800157621 1.889589667 23.6921
2254.5 16.7041369443 2.311152823 48.0037
2255.502 17.0670379413 0.4711968612 2.2018
2256.504 16.8082220183 4.312030694 1370.36
2257.506 16.8348225255 2.745251169 99.3263
2258.508 17.1785874539 1.958067285 26.5716
2259.51 16.7073965155 3.747024696 531.883
2260.512 16.598139921 4.540203228 2008.27
2261.514 16.3366824201 3.720306628 508.604
2262.516 16.9293128497 4.641376904 2379.16
2263.518 16.6500093989 1.862684519 22.6481
2264.52 16.641542878 2.733296866 97.3572
2265.522 16.9933767632 2.646467889 84.1789
2266.524 17.0963053299 2.122119082 34.9752
2267.526 17.0995917898 1.692371419 17.0269
2268.528 16.3207400584 6.651145885 68937
2269.53 16.2186635937 6.703455068 75249.8
2270.532 16.4286596374 6.118668218 28255
2271.534 16.2492349204 6.286463873 37424.9
2272.536 16.1410227045 4.464950894 1770.43
2273.538 16.4747192095 5.575788846 11380.8
2274.54 16.3009033633 6.444192611 48741.8
2275.542 16.5373270983 4.449888269 1726.32
2276.544 16.6237819964 3.951191932 748.755
2277.546 16.7141257104 1.487894514 12.0889
2278.548 16.6608068961 3.804927427 586.054
2279.55 16.4498687262 2.241827902 42.7409
2280.552 16.6095702431 0.8142857171 3.91166
2281.554 16.4508582041 1.326844478 9.23056
2282.556 16.6522365558 0.6533670122 2.98744
2283.558 16.5541424207 0.927248302 4.72648
2284.56 16.5376862517 1.405819428 10.5361
2285.562 16.3701903932 2.143724795 36.2641
2286.564 16.2496411064 2.356853034 51.8227
2287.566 16.8737564582 0.5191425708 2.38592
2288.568 16.7765486179 0.8729303684 4.31542
2289.57 16.240291396 2.724592129 95.948
2290.572 16.5424914348 1.334830906 9.35488
2291.574 16.5308063416 0.8543489322 4.18317
2292.576 16.5263642904 1.387898292 10.2245
2293.578 16.4333366977 2.251100162 43.4099
2294.58 16.5258844422 2.3697831 52.9573
2295.582 16.3308059972 6.677772549 72081.2
2296.584 16.2231245564 4.005496515 820.057
2297.586 16.9409556263 2.767612814 103.117
2298.588 17.0415561957 1.668616731 16.3627
2299.59 16.4944100707 2.943805845 138.518
2300.592 16.5452624397 2.585496615 76.0062
2301.594 16.3971159476 1.688045456 16.9039
2302.596 16.3730596888 2.770322875 103.586
2303.598 16.5354013779 3.022505862 158.036
2304.6 16.5790039588 1.672980305 16.4827
2305.602 16.4310312257 3.351069621 274.015
2306.604 16.7989151528 2.580355051 75.3544
2307.606 16.8137270233 6.080295938 26496
2308.608 16.3820151344 5.273018152 6853.58
2309.61 16.2947749185 8.303387212 1.09747e+06
2310.612 16.30691937 8.754988361 2.33839e+06
2311.614 16.4242186154 5.513558297 10254.2
2312.616 16.1068784248 7.856882441 519492
2313.618 16.3649858778 5.931423855 20648.2
2314.62 16.8395948366 4.110458293 977.687
2315.622 16.6281440845 6.807186538 89529.4
2316.624 16.6200915813 6.219058375 33429.1
2317.626 16.0936816036 8.447371715 1.39681e+06
2318.628 16.3021098887 8.801092982 2.52613e+06
2319.63 16.6426562685 5.663754951 13187.5
2320.632 16.2977562712 4.744461097 2827.56
2321.634 16.8942453866 3.743215208 528.5
2322.636 16.9798211863 3.859749093 642.419
2323.638 16.6884649723 3.575400257 398.994
2324.64 16.1905902676 8.443769382 1.38841e+06
2325.642 16.873934545 3.514383423 360.229
2326.644 16.6376169963 4.882046987 3560.42
2327.646 16.824051549 4.550554566 2043.4
2328.648 16.783268495 5.327157482 7504.15
2329.65 16.5943431031 7.122629245 151858
2330.652 16.6476478172 4.628587659 2328.73
2331.654 16.7865363085 6.047300462 25071.4
2332.656 16.2215530977 3.965616378 767.066
2333.658 16.6107572963 7.095744832 145171
2334.66 16.5486576489 7.919158018 576610
2335.662 16.3464211041 7.024910101 128929
2336.664 16.087635702 7.019223364 127707
2337.666 16.552895162 8.429688319 1.35604e+06
2338.668 16.4408767845 4.587926256 2175.4
2339.67 16.04113579 8.428781879 1.35398e+06
2340.672 16.2144809781 6.913254022 106936
2341.674 16.2648148835 9.316543741 5.98999e+06
2342.676 16.4586537032 3.394865989 294.872
2343.678 16.9480877356 2.341296169 50.4897
2344.68 17.1625343218 2.693440797 91.0698
2345.682 17.1084543513 2.920676277 133.254
2346.684 16.8602425946 3.145200601 194.094
2347.686 16.5278276066 2.815051193 111.645
2348.688 16.4335624145 4.669312329 2493.13
2349.69 16.173772925 4.962276339 4072.53
2350.692 16.4577779539 3.620936558 430.618
2351.694 16.8696199606 3.040004581 162.737
2352.696 16.205696262 5.06313327 4822.08
2353.698 16.3010581118 5.265341427 6766.01
2354.7 16.4480266904 8.410968974 1.31418e+06
2355.702 16.5455529961 5.931025933 20634.4
2356.704 16.5510652153 3.848836446 630.783
2357.706 16.349877204 6.302406797 38437.7
2358.708 17.0912592447 3.391269391 293.101
2359.71 16.6769491136 2.541652745 70.6243
2360.712 16.6634590531 2.027302476 29.839
2361.714 16.5970501156 3.179225496 205.477
2362.716 16.4202380318 5.022592846 4505.5
2363.718 16.9593225275 1.083269319 6.13814
2364.72 16.3171808245 5.395070238 8408.25
2365.722 16.4621154954 3.835055852 616.39
2366.724 16.7899146405 6.615971141 64992.6
2367.726 17.1246437894 0.7928573631 3.77375
2368.728 16.9502559922 0.8678788108 4.27906
2369.73 16.5085463732 1.822335709 21.168
2370.732 16.2726796381 2.980021912 147.181
2371.734 17.0077772162 0.6274107398 2.86034
2372.736 16.8547444065 0.9829209545 5.18844
2373.738 16.6076313508 1.150905443 6.87447
2374.74 16.7593948229 1.66262084 16.1992
2375.742 16.7376702237 1.950933426 26.256
2376.744 16.2712227016 2.650059728 84.6869
2377.746 16.4644797781 2.595763823 77.3247
2378.748 16.4358732934 1.903680155 24.2579
2379.75 16.9465757002 1.103514453 6.34986
2380.752 16.7001687879 3.024101425 158.459
2381.754 16.522550355 4.610103577 2257.73
2382.756 16.3664608356 3.059484482 168.135
2383.758 16.4223694613 2.911057352 131.124
2384.76 16.6133460295 1.141759078 6.76995
2385.762 16.4444342027 2.562393213 73.121
2386.764 16.5626233626 2.175063801 38.2186
2387.766 16.6921935253 3.889810162 675.596
2388.768 16.3813545691 3.699286244 491.007
2389.77 16.3104462323 3.880452255 665.088
2390.772 16.8305405671 2.584083438 75.8265
2391.774 16.6636938776 2.688597637 90.334
2392.776 16.6527157317 2.926822104 134.633
2393.778 16.8716103505 1.741148444 18.4764
2394.78 16.6534287327 4.240744752 1216.13
2395.782 16.3494021088 3.214223102 217.883
2396.784 16.2696527117 4.505971579 1896.36
2397.786 16.9295994791 2.10121268 33.7716
2398.788 17.0477392366 3.701586624 492.903
2399.79 16.6134218639 6.290577958 37683.6
2400.792 17.0021737518 4.779349303 2997.73
2401.794 17.0613112176 3.283435779 244.666
2402.796 16.6649288135 7.812157613 481996
2403.798 16.7927306522 5.830875591 17447.7
2404.8 17.336323337 1.531586634 13.0068
2405.802 16.7494271183 4.328817653 1409.44
2406.804 16.1551646896 4.896410668 3647.12
2407.806 16.5974662253 3.069598118 171.007
2408.808 16.5196545403 3.026716121 159.155
2409.81 16.5622021003 2.294422178 46.6771
2410.812 16.2869274523 7.936780633 593884
2411.814 16.3335212219 4.318908873 1386.24
2412.816 17.158037842 0.8551544314 4.18882
2413.818 16.9737692274 3.764752894 547.914
2414.82 17.1746769557 3.334644672 266.579
2415.822 16.6990081894 6.605034224 63812.8
2416.824 16.8796948893 2.427057363 58.2895
2417.826 17.134673989 1.642561255 15.6639
2418.828 16.3573164629 3.856216902 638.63
2419.83 16.6127201258 2.045794396 30.7777
2420.832 16.6073574368 1.253542169 8.16401
2421.834 16.754178114 3.617137793 427.886
2422.836 17.0599845475 2.043887471 30.6796
2423.838 16.8497049207 2.379976883 53.8693
2424.84 16.6229026567 3.554813547 385.469
2425.842 16.1862437696 4.653346308 2427.34
2426.844 16.670932948 2.101723087 33.8005
2427.846 16.6026125889 1.335506545 9.36547
2428.848 16.4042537291 2.513551597 67.377
2429.85 16.352089714 4.130451669 1010.98
2430.852 16.3338397944 3.727060757 514.391
2431.854 16.5244018386 5.088929216 5035
2432.856 16.3696729297 3.902541206 690.158
2433.858 16.8839423284 3.257939143 234.436
2434.86 16.8265067358 4.965475018 4094.41
2435.862 17.3185557102 2.025083896 29.7283
2436.864 17.0811186483 2.324207093 49.0649
2437.866 16.5180248022 4.714958626 2691.23
2438.868 16.6657663097 4.439601323 1696.83
2439.87 17.0625022292 3.438297839 317.124
2440.872 16.8497609156 4.88324297 3567.56
2441.874 16.9570423557 4.019758969 839.885
2442.876 17.3692722637 1.532719874 13.0315
2443.878 16.9406494279 4.512738833 1917.98
2444.88 17.0727176594 6.039493448 24745.6
2445.882 16.9592020551 4.34390342 1445.51
2446.884 16.3431867922 6.467465453 50679.4
2447.886 16.2201837381 6.562961846 59470.5
2448.888 16.879755651 6.461419741 50168.8
2449.89 16.9413463917 4.26691892 1270.63
2450.892 16.8753153278 4.028979012 852.957
2451.894 16.6601598046 5.671187563 13352.7
2452.896 17.2233507152 1.589348582 14.3281
2453.898 17.1723754894 3.842234323 623.846
2454.9 17.1743912833 3.561435771 389.769
2455.902 17.2523711536 2.504469835 66.3598
2456.904 17.3371769613 2.575257484 74.7137
2457.906 17.1437313243 3.918018339 708.284
2458.908 17.1576960478 3.940534194 735.507
2459.91 16.6963785647 3.183866296 207.081
2460.912 17.0232753093 5.799445291 16552.9
2461.914 16.8181033603 3.411903703 303.409
2462.916 16.6120586064 6.31493522 39252.9
2463.918 16.4059718691 5.088901201 5034.77
2464.92 16.6581382664 3.153266852 196.734
2465.922 16.5585295262 5.475588906 9622.32
2466.924 16.5830989765 4.342846427 1442.96
2467.926 16.8263769439 4.724429855 2734.26
2468.928 16.406846191 4.84490977 3345.69
2469.93 16.6370183996 6.786486503 86478.3
2470.932 16.6820053173 3.636681491 442.126
2471.934 16.7562400555 4.608197782 2250.54
2472.936 16.3446901832 5.795901615 16454.9
2473.938 16.309023848 7.33567561 216981
2474.94 16.4110593274 5.866380565 18516.8
2475.942 16.3397321515 4.955942755 4029.56
2476.944 16.373206772 4.569150407 2108.05
2477.946 16.5954802938 4.056466722 893.147
2478.948 16.3071975406 5.527911735 10503.7
2479.95 16.208390755 6.20604909 32708.6
2480.952 16.1731459582 4.142372501 1031.37
2481.954 16.3189697894 9.082595629 4.04798e+06
2482.956 16.1082948399 8.190075397 907745
2483.958 16.9254253855 5.69463831 13887.7
2484.96 16.7019784717 6.153941031 29974.7
2485.962 16.6518107793 2.742152629 98.8121
2486.964 16.5521519699 4.247879606 1230.75
2487.966 16.7431348612 4.441005382 1700.83
2488.968 16.1163882958 6.187170165 31690.4
2489.97 16.4700248619 3.677851688 473.691
2490.972 16.308184669 5.035595087 4604.7
2491.974 16.8821223378 3.140518368 192.578
2492.976 16.3727687422 5.298932399 7157.63
2493.978 16.466101661 4.473295385 1795.35
2494.98 16.2732354804 5.804797787 16701.9
2495.982 16.8473839173 8.703684612 2.14583e+06
2496.984 16.2082255444 6.168595049 30719.6
2497.986 16.0814735539 8.754820575 2.33773e+06
2498.988 16.4490271019 9.633914123 1.0193e+07
2499.99 16.367657132 5.897503086 19507.7
2500.992 16.2345663728 3.937104021 731.293
2501.994 16.1704738626 4.909576511 3728.44
2502.996 16.43970251 4.782175107 3011.95
2503.998 16.7143899527 5.17858729 5850.9
2505 16.7734454522 3.53254987 371.359
2506.002 16.1029716409 8.853635602 2.75854e+06
2507.004 16.3686982277 10.08578624 2.1728e+07
2508.006 16.4775106932 6.966960559 117003
2509.008 16.390659563 5.728027052 14686.5
2510.01 16.1532758153 5.530437233 10548.2
2511.012 16.2593590204 6.117275333 28189.1
2512.014 16.2402079745 7.115651922 150094
2513.016 16.1806713822 7.791938056 465945
2514.018 16.4450799386 5.789242451 16272.4
2515.02 16.2306504694 7.266451549 193225
2516.022 16.4929943118 5.327513911 7508.63
2517.024 16.7151257255 4.196312067 1128.9
2518.026 16.2774043938 7.388901704 237214
2519.028 16.3898687665 6.835340024 93852.6
2520.03 16.2254491862 4.083235527 934.107
2521.032 16.7244678037 4.073985765 919.745
2522.034 16.2886524136 3.357828601 277.135
2523.036 16.1894098578 7.318340844 210771
2524.038 16.6718205245 3.013747204 155.735
2525.04 17.0186821185 2.926890686 134.648
2526.042 16.3175587968 5.837651177 17646.8
2527.044 16.2695036927 5.69774425 13960.1
2528.046 16.7466497494 1.955999601 26.4798
2529.048 16.597310071 3.241182128 227.948
2530.05 16.7147944408 4.114112347 983.69
2531.052 16.2488484987 4.402787676 1595.36
2532.054 16.3205186183 5.628184005 12424.7
2533.056 16.4832517888 5.007548904 4393.38
2534.058 16.6363802387 6.775513797 84903.4
2535.06 16.5788833392 4.690020429 2581.12
2536.062 16.8037190179 5.733649404 14825.5
2537.064 17.2499425888 0.9081511958 4.57768
2538.066 17.056472944 2.231577945 42.0133
2539.068 16.992221283 3.877283713 661.568
2540.07 16.8821317923 4.131541159 1012.83
2541.072 17.129851662 2.474838152 63.1465
2542.074 16.8909786127 4.6504682 2415.66
2543.076 16.5186038158 6.261625299 35899.7
2544.078 16.9943634763 1.616525012 14.9955
2545.08 16.9571890316 4.879089642 3542.82
2546.082 17.2490389696 1.96752622 26.996
2547.084 17.0293486119 1.767747731 19.3183
2548.086 16.7928593362 4.145000589 1035.92
2549.088 16.3610225501 5.983067851 22513.9
2550.09 16.8455814665 1.799634642 20.3782
2551.092 16.530628822 4.891613295 3617.93
2552.094 16.9478179355 3.389784266 292.373
2553.096 16.4193835752 3.030965341 160.291
2554.098 16.5535871439 4.791037249 3057
2555.1 16.1434449712 7.960620907 618080
2556.102 16.2441202738 6.189759874 31828.2
2557.104 16.8695358194 2.871417202 122.7
2558.106 16.3764519374 4.912808582 3748.68
2559.108 16.2332213596 5.907963777 19852.5
2560.11 16.1968334378 7.485021237 278653
2561.112 16.2654393566 7.518471643 294712
2562.114 16.3335715046 10.13949066 2.37732e+07
2563.116 16.1040052197 6.411845578 46171.1
2564.118 16.6290059224 7.140383144 156442
2565.12 16.4428576752 3.449235709 322.988
2566.122 16.1719661464 9.348528122 6.31966e+06
2567.124 16.4894803907 3.823384578 604.456
2568.126 16.8697275532 1.661330871 16.1642
2569.128 16.6936525543 7.025768094 129115
2570.13 16.5833272463 9.404002219 6.93504e+06
2571.132 16.8817123281 3.165819667 200.915
2572.134 16.6009820285 7.147638108 158355
2573.136 16.27591249 5.957529952 21571.2
2574.138 16.2509920874 7.913218634 570902
2575.14 16.4178989106 5.243716833 6525.32
2576.142 16.3223373296 5.819629757 17122.1
2577.144 16.4795132559 4.174796849 1088.94
2578.146 16.1050632918 5.671251675 13354.2
2579.148 16.4174134167 5.261660213 6724.42
2580.15 16.1924430195 7.228113646 181207
2581.152 16.125049176 11.10846185 1.20497e+08
2582.154 16.1536110408 10.8334905 7.60233e+07
2583.156 16.7756838147 4.412840556 1622.45
2584.158 16.6464595824 5.04244929 4657.87
2585.16 16.3629199308 6.687395766 73252.5
2586.162 17.0393250192 3.489763972 345.676
2587.164 16.720965255 5.558757699 11060.7
2588.166 16.6844417021 3.869834592 653.364
2589.168 16.1341291677 6.136753996 29124.1
2590.17 16.358836183 7.024083676 128751
2591.172 16.5731002744 3.319304064 259.816
2592.174 16.3397105053 7.452580421 263916
2593.176 16.1665270664 7.646246679 365048
2594.178 16.6475431184 9.020340461 3.64712e+06
2595.18 16.5571618111 6.293456875 37865.8
2596.182 16.8228164242 4.406505191 1605.32
2597.184 16.2542762061 8.964210297 3.31984e+06
2598.186 16.5024168899 5.993203047 22899.4
2599.188 16.7250911109 3.829005233 610.174
2600.19 16.4182111334 3.71256405 502.05
2601.192 16.389065177 7.981087144 639636
2602.194 16.5951039156 7.690812966 393342
2603.196 16.3738674608 5.735475438 14870.9
2604.198 16.2025732338 6.920890334 108313
2605.2 16.9144114273 4.592608737 2192.53
2606.202 16.8650069467 2.88731195 126.011
2607.204 16.5404451111 2.912692374 131.484
2608.206 16.2423199548 3.242723142 228.537
2609.208 16.498767316 4.951911982 4002.44
2610.21 17.0415017534 3.837037054 618.438
2611.212 17.0093013703 4.992729732 4285.67
2612.214 16.9648604115 3.84330947 624.97
2613.216 17.3259432101 0.4745309537 2.21413
2614.218 17.0459629894 5.359623693 7923.55
2615.22 16.6875597293 7.723170111 415249
2616.222 16.6264575259 5.788627235 16255.6
2617.224 16.8761756824 3.427813294 311.603
2618.226 16.8165411781 5.954293982 21454.5
2619.228 16.4758924857 5.884523415 19088.2
2620.23 16.137421999 6.618709299 65291.4
2621.232 16.1888001966 5.368641239 8044.14
2622.234 16.541770466 4.92841435 3847.97
2623.236 16.2253248484 7.730845579 420622
2624.238 16.1518218358 5.17288103 5795.24
2625.24 16.5372712509 8.18612227 901755
2626.242 16.1058830287 7.842740201 507331
2627.244 16.144689619 7.974412366 632525
2628.246 16.1289240799 5.782107455 16079
2629.248 16.3841334016 3.27810746 242.492
2630.25 16.2937059382 5.253864993 6637.19
2631.252 16.4806453482 2.881624348 124.816
2632.254 16.9898227354 2.548050857 71.3853
2633.256 16.2756528514 7.972952835 630980
2634.258 16.6882474185 5.418263134 8741.33
2635.26 16.6787299362 4.198423551 1132.9
2636.262 16.2572590466 5.299934765 7169.65
2637.264 17.1659283714 2.450326731 60.6064
2638.266 17.076002359 3.034431318 161.225
2639.268 17.0074194645 3.195281377 211.079
2640.27 17.1942797682 2.670252285 87.6003
2641.272 16.5707884816 8.104343744 786317
2642.274 16.9003918235 2.882983327 125.101
2643.276 16.4513875427 5.664630401 13206.9
2644.278 16.6516542737 6.176603525 31134.4
2645.28 16.7431487977 5.644893291 12777.4
2646.282 16.9119500296 2.593864095 77.079
2647.284 16.5561418139 3.65909848 459.043
2648.286 16.5198391684 6.487851042 52439.9
2649.288 16.630505656 4.215828364 1166.41
2650.29 16.3394747139 5.236604739 6448.04
2651.292 16.6774989411 3.941579076 736.795
2652.294 16.4099910263 5.003701616 4365.16
2653.296 16.3612477786 7.345299299 220507
2654.298 16.3813175066 4.705049508 2646.93
2655.3 16.4102346553 7.219490009 178608
2656.302 16.8035209742 3.754711006 538.775
2657.304 16.2975801968 4.32062496 1390.23
2658.306 16.2986116019 4.511980676 1915.54
2659.308 16.4651278535 10.0775965 2.1432e+07
2660.31 16.428524336 5.858615861 18277.5
2661.312 16.5535004443 8.923561382 3.10132e+06
2662.314 16.3341969306 9.585491862 9.39887e+06
2663.316 16.0734156646 9.599411185 9.62059e+06
2664.318 16.2130524801 4.315506555 1378.37
2665.32 16.1538478585 5.895941696 19456.7
2666.322 16.2348226393 9.98131758 1.824e+07
2667.324 16.1867573391 7.898161241 556683
2668.326 16.1952983971 9.138763576 4.44732e+06
2669.328 16.4611067751 2.659638451 86.0566
2670.33 16.6073367377 2.16041613 37.2923
2671.332 16.6804497928 7.546836547 309053
2672.334 16.6819813343 3.9097946 698.594
2673.336 16.7771859433 5.046899655 4692.72
2674.338 16.3634013019 1.86385001 22.6923
2675.34 16.4554823223 2.045855795 30.7809
2676.342 16.2722737815 3.908227204 696.762
2677.344 16.9316829311 1.364934124 9.83868
2678.346 16.219464008 3.560069857 388.878
2679.348 16.6402485328 3.257331226 234.198
2680.35 16.6363875682 3.167568558 201.504
2681.352 16.9626707116 3.004881564 153.439
2682.354 16.9025795386 1.324692276 9.19735
2683.356 16.4927395254 5.421055721 8782.32
2684.358 16.2319476912 4.414337581 1626.52
2685.36 16.3917106275 3.667363686 465.442
2686.362 16.743806545 5.140212393 5486.64
2687.364 16.4415608833 4.674458622 2514.71
2688.366 16.8264164272 1.987396624 27.9097
2689.368 16.8776412905 1.365807521 9.85309
2690.37 16.7594338616 3.872726026 656.536
2691.372 16.125999448 6.784779514 86231.4
2692.374 16.4588211366 4.640012139 2373.72
2693.376 16.538447368 4.290529509 1321.89
2694.378 16.2409261489 5.469026946 9517.14
2695.38 16.383323878 5.065324272 4839.81
2696.382 16.4475506111 4.212175399 1159.3
2697.384 16.6553658984 5.006597359 4386.38
2698.386 16.8492966264 3.042229998 163.345
2699.388 16.5609620533 0.838918036 4.07644
2700.39 16.7004510172 1.605803678 14.7286
2701.392 16.5176411289 3.164553596 200.489
2702.394 16.5909738635 6.330948107 40320
2703.396 16.581703722 6.525694158 55871.6
2704.398 16.3399933135 4.918438175 3784.2
2705.4 16.4110571392 2.369290386 52.9136
2706.402 16.3631652202 4.983387095 4219.12
2707.404 16.3632713025 5.755351274 15374.3
2708.406 16.2834976019 4.265832819 1268.32
2709.408 16.796353635 1.754911341 18.9073
2710.41 16.3844039805 1.926620445 25.2082
2711.412 16.4895807896 1.791306101 20.0958
2712.414 16.4828487449 0.9091335778 4.58521
2713.416 16.7754459209 3.611162177 423.625
2714.418 16.867021969 2.643417157 83.7499
2715.42 16.4821714814 1.292979125 8.72153
2716.422 16.4068490129 1.979470041 27.5415
2717.424 16.6803029448 0.9363034592 4.79871
2718.426 16.5810473116 3.345924443 271.663
2719.428 16.4320329279 2.364614884 52.5008
2720.43 16.3974730182 2.093234142 33.3232
2721.432 16.57455048 2.695791541 91.4291
2722.434 16.8131636499 1.242262034 8.0112
2723.436 16.3127237189 2.563731209 73.2851
2724.438 16.7018874945 2.319645357 48.6914
2725.44 17.1511725996 0.7196922117 3.33848
2726.442 16.6221187994 4.049600901 882.935
2727.444 16.6206750406 2.37399088 53.3319
2728.446 16.8985227845 3.176343619 204.488
2729.448 16.3967228525 3.962732558 763.37
2730.45 16.778686926 2.414486937 57.075
2731.452 16.8084285866 1.053554267 5.8401
2732.454 16.6479138221 3.681992938 476.988
2733.456 16.8730790565 1.063133195 5.93456
2734.458 16.8889436923 0.8786320515 4.35683
2735.46 17.1055218114 1.764871482 19.2254
2736.462 16.5371232526 4.898164364 3657.85
2737.464 16.6655159007 1.836052493 21.6599
2738.466 16.5860407412 2.218567814 41.1076
2739.468 16.7880074659 2.105296376 34.0034
2740.47 16.516962379 3.439134138 317.569
2741.472 16.4245321268 2.742293821 98.8355
2742.474 16.5181407448 5.109852781 5214.6
2743.476 16.3281244592 2.787951725 106.691
2744.478 16.5088866231 2.497121754 65.5481
2745.48 16.9169465196 2.697045805 91.6214
2746.482 16.8076359043 4.486952169 1836.9
2747.484 16.7234633877 3.456616753 327.006
2748.486 16.1893080766 4.334293194 1422.43
2749.488 16.7741308854 3.409673492 302.278
2750.49 16.6294842758 3.127452294 188.409
2751.492 16.937287415 2.159785543 37.253
2752.494 16.7310428564 3.188202055 208.59
2753.496 16.5025559669 2.586697922 76.1593
2754.498 16.4634698874 3.043223809 163.617
2755.5 16.4864564371 2.958777592 142.035
2756.502 16.7913908518 1.987808824 27.9289
2757.504 16.5225046863 2.81959615 112.499
2758.506 16.4721624745 4.53506496 1991.06
2759.508 16.3258569944 3.003530808 153.092
2760.51 16.3929305294 5.854943915 18165.4
2761.512 16.2704352064 3.67687701 472.918
2762.514 16.201963445 6.405779123 45704.3
2763.516 16.1860421734 6.226708256 33860.3
2764.518 16.2102777383 10.11128787 2.26763e+07
2765.52 16.3843481914 4.306916954 1358.68
2766.522 16.6235465495 4.495029816 1861.92
2767.524 16.8962537279 3.204401373 214.328
2768.526 17.3327725588 1.91507853 24.7255
2769.528 17.0927208157 2.453356194 60.9147
2770.53 16.9821256014 4.730280741 2761.19
2771.532 17.3248665734 2.23695144 42.3932
2772.534 17.3645761266 2.221829767 41.3329
2773.536 16.8990166512 4.063513891 903.753
2774.538 16.8616831499 4.063975634 904.452
2775.54 16.3957751123 5.481151675 9712.4
2776.542 16.649650587 5.617179576 12197.8
2777.544 16.8059166285 2.971939673 145.202
2778.546 16.4438948642 3.452569737 324.797
2779.548 16.8597106035 5.723641694 14579
2780.55 16.1283909844 5.93908354 20914.8
2781.552 16.5995388835 5.938163688 20882.6
2782.554 16.7160943431 4.427609832 1663.09
2783.556 16.8984422419 4.064715562 905.574
2784.558 16.468007609 8.438106167 1.3753e+06
2785.56 16.8427581149 5.36205199 7955.84
2786.562 16.6594913847 8.521850246 1.5824e+06
2787.564 16.9831532343 2.28491895 45.9399
2788.566 16.7122138623 2.08221394 32.7138
2789.568 16.6771025721 4.501189908 1881.23
2790.57 17.0108840824 3.852479014 634.644
2791.572 16.4373792459 8.071265281 743934
2792.574 16.2865506828 4.043554864 874.038
2793.576 16.2080107465 6.807649238 89598.8
2794.578 16.4793293007 4.858732542 3424.05
2795.58 16.620469721 9.385208399 6.72012e+06
2796.582 16.7595544849 7.644617219 364053
2797.584 16.8879714639 3.538079425 374.814
2798.586 16.695457739 5.362146038 7957.09
2799.588 16.0754463591 7.17351721 165370
2800.59 16.6839083538 3.817456816 598.484
2801.592 16.8435890154 6.297734137 38138.1
2802.594 16.6378102098 2.707804119 93.2874
2803.596 16.8188063533 3.766460954 549.484
2804.598 16.6899347046 5.888363296 19211.3
2805.6 16.9175897871 6.553486304 58534.1
2806.602 17.1329457902 3.440735648 318.422
2807.604 16.4300839314 3.063875773 169.376
2808.606 17.0891225328 4.123018336 998.474
2809.608 16.6994800843 3.407539992 301.199
2810.61 16.2256061817 4.367043119 1502.64
2811.612 16.288097616 11.52923633 2.43823e+08
2812.614 17.1020784811 1.706540866 17.4358
2813.616 16.4694363301 5.511421447 10217.5
2814.618 16.4931920284 5.26296765 6739.16
2815.62 16.3597810004 4.907045179 3712.67
2816.622 16.4800562148 6.559233084 59100.2
2817.624 16.5291585523 3.105547102 181.621
2818.626 16.478680177 2.810607863 110.818
2819.628 16.694116995 7.804736193 476041
2820.63 16.6983999471 5.363427795 7974.2
2821.632 16.4370643627 6.718806264 77209.8
2822.634 16.4010616203 2.849284881 118.235
2823.636 16.8007463174 3.333050716 265.868
2824.638 16.2283873439 9.035210862 3.7391e+06
2825.64 16.7991744599 3.849656874 631.651
2826.642 17.1843602939 4.302321836 1348.26
2827.644 16.7504007334 8.34776683 1.18217e+06
2828.646 16.8590716684 7.376325979 232270
2829.648 17.1466982093 3.602708342 417.668
2830.65 16.9637718866 3.148475897 195.162
2831.652 16.6819377035 6.109357927 27817.8
2832.654 16.366426752 3.700537961 492.038
2833.656 16.6941614707 4.254127941 1243.7
2834.658 17.0858340807 3.341634225 269.718
2835.66 17.3577045333 2.570054395 74.0654
2836.662 17.0845376024 0.9526852739 4.93221
2837.664 16.7747487316 5.40808452 8593.56
2838.666 17.6084169995 0.8060824391 3.85828
2839.668 16.952581874 4.559521081 2074.32
2840.67 16.5356375489 6.260216628 35815.1
2841.672 16.4491135177 8.854699455 2.76346e+06
2842.674 16.1700477099 7.409289864 245455
2843.676 16.5592716805 5.347709071 7766.98
2844.678 16.5896202677 7.601116427 338469
2845.68 16.2873309036 6.95901407 115455
2846.682 16.482282001 6.26322516 35996
2847.684 16.7550017226 7.689761334 392649
2848.686 16.7583597528 3.826218831 607.333
2849.688 17.0716184874 3.459950455 328.837
2850.69 17.1007264741 4.663432814 2468.7
2851.692 17.0240792349 4.327898352 1407.28
2852.694 16.9831786754 5.665231218 13220.2
2853.696 16.5724444625 5.856206413 18203.9
2854.698 16.4435675707 5.706439136 14164.9
2855.7 16.3667119185 4.867042615 3472.05
2856.702 17.2256520332 2.673089 88.0175
2857.704 16.522065345 4.882177042 3561.19
2858.706 16.6706628987 5.190870123 5972.52
2859.708 16.3982455261 8.205129423 930926
2860.71 16.8078890709 6.016132207 23796
2861.712 16.4202638256 5.534375184 10618
2862.714 16.2073872725 9.081424361 4.04004e+06
2863.716 17.2914020173 3.640624236 445.055
2864.718 17.2431302588 2.905635537 129.938
2865.72 16.5052489033 3.88184897 666.646
2866.722 16.7721889829 6.112785862 27978
2867.724 16.2463274505 7.852355879 515568
2868.726 16.5542916949 5.054278279 4751.08
2869.728 16.9084729903 7.503936407 287624
2870.73 16.1436492946 8.110725585 794768
2871.732 16.2064205803 8.762657979 2.36862e+06
2872.734 16.280263385 5.624601234 12350.4
2873.736 16.8413726488 5.980496121 22417.1
2874.738 16.3414035615 5.294514277 7104.85
2875.74 16.6039746559 8.785610331 2.46146e+06
2876.742 16.5751779948 6.847768559 95826.9
2877.744 16.0852742392 8.369437071 1.22587e+06
2878.746 16.4678999836 8.332933164 1.15315e+06
2879.748 16.7258616334 3.689952104 483.39
2880.75 16.6412122713 6.008946238 23511.3
2881.752 16.6430827575 4.99648741 4312.73
2882.754 16.5370248771 7.511207354 291148
2883.756 17.1450068139 2.409409176 56.5916
2884.758 16.5094714939 4.175937818 1091.02
2885.76 16.6961607266 5.140268324 5487.15
2886.762 16.8311344075 6.569254067 60100.6
2887.764 16.4772797759 6.947134115 113181
2888.766 16.3615324699 8.876097958 2.8643e+06
2889.768 16.5083022388 5.668546675 13293.8
2890.77 16.5618642965 5.97526348 22221.5
2891.772 16.1715165666 7.449985448 262771
2892.774 16.5187159191 6.890656983 102964
2893.776 16.6048274676 5.72400886 14588
2894.778 16.7245935015 9.033677175 3.72951e+06
2895.78 16.4492429603 3.812577657 593.613
2896.782 16.1968853354 8.862332528 2.79901e+06
2897.784 16.5630860849 7.133399258 154623
2898.786 16.7301849914 5.583724092 11533
2899.788 16.2866221645 6.598442511 63112.1
2900.79 16.7059956966 4.794887979 3076.78
2901.792 16.5059154777 4.707974675 2659.93
2902.794 16.3558816331 8.720911897 2.20865e+06
2903.796 16.944499952 5.636760673 12604.5
2904.798 16.5132064203 5.672017007 13371.3
2905.8 16.5727378806 4.581861605 2153.41
2906.802 16.3318501771 11.59096619 2.70384e+08
2907.804 16.5362206356 5.698638229 13981
2908.806 16.5765607422 5.569215957 11256.2
2909.808 16.4906438615 7.026245976 129218
2910.81 16.1397796892 10.34052246 3.32913e+07
2911.812 16.2294854121 5.400394777 8483.58
2912.814 16.2458859164 5.84258368 17793.2
2913.816 16.2459206402 5.854372164 18148.1
2914.818 16.1843981809 9.701695621 1.14185e+07
2915.82 16.0786194369 8.889643673 2.93004e+06
2916.822 16.1519155729 7.171799923 164895
2917.824 16.2306100426 9.657186854 1.05982e+07
2918.826 16.3644934017 6.745565319 80749.3
2919.828 16.4447149111 7.177723304 166539
2920.83 16.3553735875 5.644259382 12763.8
2921.832 16.2452829764 7.178943733 166880
2922.834 16.5503668485 5.019377488 4481.3
2923.836 16.4599325468 8.108004875 791154
2924.838 16.4191286518 8.400738728 1.29185e+06
2925.84 16.5126313035 3.569414288 395.013
2926.842 16.2381155069 6.255370227 35525.5
2927.844 16.8100981588 6.10555144 27641
2928.846 16.5027067855 5.612667589 12106
2929.848 16.9296142295 4.807535862 3142.66
2930.85 16.7500688963 6.478470036 51622.3
2931.852 16.8918910382 3.443345984 319.817
2932.854 17.0032572655 3.430978165 313.26
2933.856 16.0675749061 9.720177994 1.17775e+07
2934.858 16.098450696 8.264842819 1.02886e+06
2935.86 16.6439771105 6.756870309 82292.9
2936.862 16.4022961687 8.419766134 1.33369e+06
2937.864 16.5241469691 5.512191816 10230.7
2938.866 16.3986494927 6.02084669 23984.7
2939.868 16.4832640585 4.606125857 2242.74
2940.87 16.2304976328 8.554026631 1.67003e+06
2941.872 16.1031350713 9.898174287 1.58687e+07
2942.874 16.2502016681 8.656893837 1.98407e+06
2943.876 16.8345312784 7.336202066 217172
2944.878 17.1025539003 3.375989793 285.695
2945.88 16.7498192558 10.49755305 4.33077e+07
2946.882 16.9660719567 5.965260506 21852.3
2947.884 16.9639113273 5.272569763 6848.43
2948.886 16.6348106758 5.922978483 20358.2
2949.888 16.9366634569 5.969548134 22009.8
2950.89 16.1782275741 8.430628641 1.35818e+06
2951.892 16.2340441769 7.341711242 219186
2952.894 16.50619167 7.235431202 183441
2953.896 16.3191784363 6.214654093 33183.4
2954.898 15.9939076543 8.864652064 2.80991e+06
2955.9 16.0813177663 7.019661787 127801
2956.902 16.3106433725 10.26127656 2.9153e+07
2957.904 16.4515162927 8.029913914 694149
2958.906 16.453641695 8.879411595 2.88025e+06
2959.908 16.0893328723 10.01531275 1.93087e+07
2960.91 16.2368836271 4.820853436 3213.55
2961.912 16.2290774192 8.461372731 1.42996e+06
2962.914 16.2366529454 11.46932336 2.20542e+08
2963.916 16.5310947927 6.131012822 28845.3
2964.918 16.2070472244 7.575170248 324074
2965.92 16.8088014383 2.89545722 127.742
2966.922 16.4250175073 6.44004377 48404.3
2967.924 16.2420562441 6.513663261 54756.9
2968.926 16.6495201449 3.410782229 302.84
2969.928 16.3467438003 4.366913373 1502.32
2970.93 16.1470082389 9.245080134 5.31422e+06
2971.932 16.0569426479 8.59563862 1.79059e+06
2972.934 16.4218514533 7.004576362 124612
2973.936 16.1636420217 7.409619692 245591
2974.938 16.0435238476 8.034871446 699937
2975.94 16.6789959966 6.404771471 45627.3
2976.942 16.2297181781 9.568827022 9.14014e+06
2977.944 16.0559768171 9.260857966 5.45654e+06
2978.946 16.0855768571 9.841792029 1.44386e+07
2979.948 16.1164919697 10.27118739 2.9641e+07
2980.95 16.3870754803 4.468367242 1780.59
2981.952 16.1961536406 7.032305912 130536
2982.954 16.3032287762 4.366047113 1500.14
2983.956 16.1998274116 8.629970675 1.89658e+06
2984.958 16.350638218 6.443860185 48714.7
2985.96 16.3354974581 8.924513 3.10627e+06
2986.962 16.3546388372 9.198274827 4.91349e+06
2987.964 16.1547893796 8.884266686 2.90377e+06
2988.966 16.4412733053 10.87495117 8.14906e+07
2989.968 16.6981175984 7.487847288 279976
2990.97 16.2165279501 8.222306226 958100
2991.972 16.8368244159 6.469495971 50852.1
2992.974 16.236138617 7.225425169 180392
2993.976 16.6673774178 7.487187495 279666
2994.978 16.4628795773 5.615642338 12166.4
2995.98 16.7198125975 5.670639321 13340.5
2996.982 16.4862996756 7.320814333 211646
2997.984 17.1006305143 2.008475884 28.9127
2998.986 16.5579051961 9.714520008 1.16665e+07
2999.988 16.7644558671 4.077730854 925.533
3000.99 16.4072079602 8.052508774 720924
3001.992 16.5049176747 7.033524386 130803
3002.994 16.8723314974 3.745419996 530.455
3003.996 17.169372486 3.417939145 306.492
3004.998 17.3936193242 1.502315147 12.3844
3006 17.3130151957 3.218224413 219.348
3007.002 17.0883289505 4.543671862 2019.98
3008.004 16.8093396781 5.070182739 4879.36
3009.006 16.9012055074 3.271999588 240.023
3010.008 16.6952862212 5.861528006 18366.9
3011.01 16.4321306831 6.721214063 77521.8
3012.012 16.3582449057 4.65049453 2415.77
3013.014 16.4280386614 5.41487457 8691.85
3014.016 16.2307948554 9.658780142 1.06265e+07
3015.018 16.6735008632 2.65280942 85.0779
3016.02 16.5481345131 7.085793786 142772
3017.022 16.2427865294 7.874702175 535232
3018.024 16.3944582306 5.054773679 4755.03
3019.026 16.1170519204 9.522689326 8.46037e+06
3020.028 16.286695665 12.591429 1.4447e+09
3021.03 16.0854306345 9.22063234 5.10099e+06
3022.032 16.3428933354 8.968708763 3.34495e+06
3023.034 16.8940531257 3.525892812 367.241
3024.036 17.343018379 2.133600577 35.6543
3025.038 16.807589358 6.309731736 38912.3
3026.04 16.5139020103 7.509505372 290319
3027.042 16.5359108887 9.98359979 1.83098e+07
3028.044 16.6704961769 5.805414537 16719.2
3029.046 16.6819130763 3.693604945 486.357
3030.048 16.2418887508 9.142943114 4.47856e+06
3031.05 16.2270008496 8.053001429 721519
3032.052 16.2398893515 5.078913774 4951.24
3033.054 16.4292639467 10.22585701 2.74737e+07
3034.056 16.2895761924 5.594503425 11743.2
3035.058 16.3011916318 5.998190456 23091.5
3036.06 16.4019483648 8.440030094 1.37974e+06
3037.062 16.3906493347 4.641776398 2380.75
3038.064 16.3888757937 4.114668197 984.606
3039.066 16.3757017426 5.621758624 12291.7
3040.068 16.0362049327 8.531838704 1.6091e+06
3041.07 16.1568487526 8.835281959 2.67502e+06
3042.072 16.3673669861 7.813329035 482943
3043.074 16.1789296801 9.147786667 4.51505e+06
3044.076 16.8171538576 4.416336854 1631.98
3045.078 16.3902227412 8.599435386 1.80201e+06
3046.08 16.600856106 5.944053697 21089.7
3047.082 16.0623473553 10.7163478 6.24784e+07
3048.084 16.055046209 11.02303032 1.04431e+08
3049.086 16.37495674 6.243138154 34805.1
3050.088 16.5847326529 4.949447971 3985.96
3051.09 16.065077369 10.88648694 8.30806e+07
3052.092 16.2864012931 4.547541387 2033.11
3053.094 16.9935400288 4.14268233 1031.91
3054.096 16.5384937569 4.461079281 1758.99
3055.098 17.1164238481 3.674672289 471.175
3056.1 16.9223764165 7.273522403 195527
3057.102 16.865263615 7.810015928 480270
3058.104 16.9951036298 6.517036908 55067.2
3059.106 16.7204068932 5.287887377 7026.42
3060.108 16.8402720125 4.39251741 1568.15
3061.11 16.8984949635 4.182029759 1102.21
3062.112 16.9234809338 6.088636393 26868.8
3063.114 17.0979369699 5.150850299 5585.28
3064.116 16.8910900785 4.219234386 1173.09
3065.118 16.5987209713 8.932889198 3.15016e+06
3066.12 16.6628611859 10.5084388 4.41046e+07
3067.122 17.1691071232 3.36552954 280.733
3068.124 16.4920646882 7.041675985 132601
3069.126 16.6245546814 6.501272497 53632.1
3070.128 17.1926079555 5.627783423 12416.4
3071.13 16.5349276753 5.683128919 13622.5
3072.132 16.6633521523 5.846456269 17909
3073.134 16.5641458006 5.496484305 9965.07
3074.136 16.7626908431 3.921356334 712.255
3075.138 16.779488478 7.662127129 374888
3076.14 16.6949268945 5.25798113 6683.11
3077.142 16.4058336479 4.579432393 2144.67
3078.144 16.2540279379 8.388164282 1.26493e+06
3079.146 16.9490817635 4.076904216 924.252
3080.148 17.0194817251 4.275956184 1290.01
3081.15 16.9171704473 4.318906641 1386.24
3082.152 16.9618137122 3.11508635 184.546
3083.154 17.0161675193 4.861188067 3438.17
3084.156 17.2977661473 3.682771331 477.611
3085.158 17.1377108949 6.099692332 27371
3086.16 16.9765956771 5.348849176 7781.83
3087.162 16.4993446663 5.83140987 17463.3
3088.164 16.2746956791 8.191985336 910654
3089.166 16.9092033002 6.454894165 49623.4
3090.168 16.612053058 5.701700281 14052.9
3091.17 16.1960402206 8.503659401 1.53492e+06
3092.172 16.6748926944 4.490807425 1848.8
3093.174 16.0853390386 8.636654168 1.91793e+06
3094.176 16.2836770626 5.099623599 5126.01
3095.178 16.2043138149 9.682233165 1.10523e+07
3096.18 16.3802132625 6.341495589 41038.7
3097.182 16.9375931541 5.172486904 5791.42
3098.184 16.5581417718 5.077266503 4937.6
3099.186 16.3993115164 5.044770181 4676.01
3100.188 16.6229675758 6.278065703 36902.1
3101.19 16.9317354604 5.06344581 4824.6
3102.192 16.4993019897 5.767413702 15688.1
3103.194 16.3758239967 9.267684822 5.51929e+06
3104.196 16.8246912015 3.912878558 702.212
3105.198 16.7352357796 9.202184476 4.94578e+06
3106.2 16.8300883531 9.524578813 8.48719e+06
3107.202 17.0540076941 4.498899256 1874.03
3108.204 16.914474296 6.483659207 52072.9
3109.206 16.815474412 7.839207194 504337
3110.208 16.3022585085 10.01946129 1.94434e+07
3111.21 16.4002802598 9.05774361 3.88293e+06
3112.212 16.7623864385 6.071649247 26115
3113.214 17.2613666704 2.106413953 34.0671
3114.216 16.5941831153 4.540449513 2009.1
3115.218 16.8673794121 6.790588705 87074.6
3116.22 16.6454709723 4.655228218 2435
3117.222 17.0960810265 2.705465506 92.9227
3118.224 16.7067642227 7.331729702 215551
3119.226 16.1494695158 9.492582848 8.0443e+06
3120.228 16.3013419279 7.537853841 304437
3121.23 16.3817475811 3.438507924 317.236
3122.232 17.0299670568 3.301274308 252.087
3123.234 16.5861141914 5.949957325 21299.3
3124.236 16.3745099285 4.082967522 933.687
3125.238 16.6126441206 6.653322782 69188.8
3126.24 17.015837749 6.358174935 42201.4
3127.242 16.735494052 6.988922291 121387
3128.244 16.8831746479 4.126104738 1003.65
3129.246 16.7918795161 7.212482079 176524
3130.248 16.9876286519 6.062823162 25731.8
3131.25 17.4316895088 1.447123496 11.2908
3132.252 16.6034647747 7.578207006 325727
3133.254 17.2019865568 3.722858576 510.783
3134.256 16.8588467172 5.709968133 14248.9
3135.258 17.0717417357 3.859424284 642.07
3136.26 17.2223006947 2.710136619 93.6526
3137.262 17.3717018296 2.915324332 132.064
3138.264 17.5027811674 1.196694964 7.42249
3139.266 16.8983024721 7.022560142 128423
3140.268 17.0960757769 6.078105213 26399
3141.27 17.0792207338 6.68184452 72574.5
3142.272 17.1045590083 4.951979915 4002.9
3143.274 16.3849450229 6.960835677 115808
3144.276 17.2112564083 2.185266631 38.8774
3145.278 17.1230635102 5.639942334 12671.9
3146.28 17.1903261623 3.664051531 462.867
3147.282 16.756426465 5.088684605 5032.94
3148.284 17.4574244426 1.023522282 5.55358
3149.286 16.8721198693 5.48432433 9764.15
3150.288 17.1939196649 4.792592154 3064.97
3151.29 17.1770539037 4.801280048 3109.9
3152.292 16.9256250108 5.282820668 6967.04
3153.294 16.3345000451 8.575126168 1.73011e+06
3154.296 16.6030638357 6.83954312 94515.7
3155.298 16.6382318451 6.672188782 71410.2
3156.3 16.6149270938 6.773946262 84680.8
3157.302 16.6038210942 7.808559408 479100
3158.304 16.5850091004 4.589084452 2179.63
3159.306 16.3002880207 10.16652295 2.48744e+07
3160.308 16.6445474709 7.494358139 283046
3161.31 16.4384769903 6.808715815 89759
3162.312 16.2652644257 8.608738596 1.83031e+06
3163.314 16.4362936931 7.52994527 300431
3164.316 16.404472178 6.344463171 41243.2
3165.318 16.4974671046 4.880475576 3551.06
3166.32 16.4480765467 3.964425568 765.538
3167.322 16.526906778 8.281676817 1.05828e+06
3168.324 16.9033624126 3.591695672 410.034
3169.326 17.0003179958 3.948722553 745.664
3170.328 16.8810471572 3.434288911 315.002
3171.33 16.7714116568 7.868440368 529648
3172.332 16.6006030048 11.06534845 1.12102e+08
3173.334 16.5634084346 3.964849608 766.082
3174.336 16.2426696302 7.609861935 343464
3175.338 16.2378196925 9.903020023 1.5998e+07
3176.34 16.5444971267 7.461369034 267829
3177.342 16.3825420854 6.015765374 23781.4
3178.344 16.3215469005 10.5880071 5.03926e+07
3179.346 16.2745512144 8.024107214 687430
3180.348 16.4204445699 5.693369144 13858.2
3181.35 16.4451752218 7.644950403 364256
3182.352 16.3855414033 7.672727249 381604
3183.354 16.3710870088 9.108374644 4.2266e+06
3184.356 17.1585289703 4.012719131 830.039
3185.358 17.082456393 3.531322467 370.596
3186.36 16.8093645766 6.832318602 93378.8
3187.362 16.9447181775 7.470801528 272095
3188.364 17.1501230474 4.48025534 1816.41
3189.366 16.8776043436 6.773634332 84636.5
3190.368 16.8700584315 5.824378309 17258.8
3191.37 16.3927087791 4.463873307 1767.24
3192.372 16.5204424892 5.520098158 10367.1
3193.374 16.4559621794 5.392348547 8370
3194.376 16.1753511376 7.242503322 185627
3195.378 16.2967882948 8.265312537 1.02967e+06
3196.38 16.0588969028 6.473946858 51232.6
3197.382 16.772866231 6.911475218 106618
3198.384 16.1703708862 6.920046001 108160
3199.386 16.3852197833 3.872591474 656.389
3200.388 16.2861831793 4.594741161 2200.38
3201.39 16.8610461233 4.485703809 1833.06
3202.392 16.8112435421 5.182314624 5887.54
3203.394 16.2363645589 5.970322762 22038.4
3204.396 16.4895465783 9.497740982 8.1141e+06
3205.398 16.8762701917 3.333697516 266.156
3206.4 16.5218693693 4.865553719 3463.4
3207.402 16.4079981684 6.625606584 66050.1
3208.404 16.3329275956 7.71781487 411541
3209.406 16.4585655948 6.462584546 50266.8
3210.408 16.1672535898 8.505837461 1.54053e+06
3211.41 16.5854613739 5.440894621 9079.06
3212.412 16.6780130662 7.652016283 368593
3213.414 16.7754002067 3.263779607 236.741
3214.416 16.5564071135 5.650267225 12892.9
3215.418 16.9843951287 3.63814908 443.214
3216.42 16.7629105065 7.215308788 177361
3217.422 16.4851994036 2.832068234 114.874
3218.424 16.1780988478 9.822854861 1.39878e+07
3219.426 16.5650674084 5.166432148 5732.98
3220.428 16.2746978764 9.529898661 8.56316e+06
3221.43 16.2397557718 7.471971306 272628
3222.432 16.1030212974 8.749406656 2.31663e+06
3223.434 16.046266779 6.874544347 100223
3224.436 16.4517339832 5.370687818 8071.76
3225.438 16.6555764954 6.731123741 78819.4
3226.44 16.1283038162 7.162029988 162219
3227.442 16.7716752679 7.210976741 176079
3228.444 16.6370231646 4.142919182 1032.32
3229.446 16.3364460729 5.347685316 7766.67
3230.448 16.4256828567 4.676457274 2523.15
3231.45 16.2526239088 10.45462973 4.03032e+07
3232.452 16.4641634966 9.636797537 1.02423e+07
3233.454 16.2082070785 9.913794988 1.62893e+07
3234.456 16.0755972863 8.674357229 2.04296e+06
3235.458 16.0439621648 9.158962884 4.60037e+06
3236.46 16.898806887 6.362176765 42485.3
3237.462 16.307207741 4.38634223 1552.01
3238.464 16.2258606132 7.36278579 227061
3239.466 16.2636207193 8.890493511 2.93421e+06
3240.468 16.0310261655 10.55367895 4.75767e+07
3241.47 16.5841521611 9.505126757 8.21511e+06
3242.472 16.6525151876 7.869742981 530804
3243.474 16.1286547924 11.52930812 2.43852e+08
3244.476 16.7729175294 9.333955163 6.16726e+06
3245.478 16.9122331623 8.376904086 1.24129e+06
3246.48 16.9939453141 9.431197229 7.25826e+06
3247.482 17.026976358 5.061404643 4808.14
3248.484 17.0492781421 7.820761925 488993
3249.486 17.0923849294 5.561167653 11105.4
3250.488 16.8074902633 5.252050918 6617.05
3251.49 16.5644062918 5.326081543 7490.64
3252.492 16.5440228852 7.447995506 261896
3253.494 16.4464854858 7.427549223 253079
3254.496 16.3558411646 8.564442256 1.69942e+06
3255.498 16.1567848701 8.690679037 2.09959e+06
3256.5 16.5081630662 7.860393182 522556
3257.502 16.2327216464 7.651677696 368384
3258.504 16.3225943648 9.026796705 3.68677e+06
3259.506 16.6633325619 4.43691473 1689.21
3260.508 16.449998651 5.585173406 11561.1
3261.51 16.6743801628 5.684302569 13649.3
3262.512 16.7504667842 3.47723722 338.498
3263.514 16.583114671 7.856676749 519313
3264.516 16.2666326458 10.7207953 6.29456e+07
3265.518 16.6121741187 9.853760786 1.4731e+07
3266.52 16.8600756938 5.253976403 6638.43
3267.522 17.3037266164 1.863125621 22.6648
3268.524 17.4879928572 2.003175599 28.6572
3269.526 17.3931776665 3.34166533 269.732
3270.528 16.8309648909 3.210891541 216.671
3271.53 16.4585537832 5.78458801 16146
3272.532 17.1517473263 3.031304828 160.383
3273.534 17.3303939181 4.445209464 1712.85
3274.536 17.0908229698 6.178629215 31240.3
3275.538 16.7675866322 6.371385382 43145.7
3276.54 16.2868520366 7.539484356 305270
3277.542 16.4529470155 6.924220553 108919
3278.544 16.7175026709 8.144897411 841587
3279.546 17.4403106248 2.422213236 57.8185
3280.548 16.9357229066 4.490215704 1846.97
3281.55 16.9736487014 6.842867947 95043.5
3282.552 17.2535155193 0.5750036322 2.61995
3283.554 17.3005096485 4.378854388 1532.67
3284.556 17.5384640442 1.934949258 25.5624
3285.558 17.5349774631 3.288172773 246.615
3286.56 17.5117744083 2.13848778 35.9474
3287.562 17.6642286927 1.737876398 18.3755
3288.564 17.5967465675 2.288112778 46.1864
3289.566 17.357792618 1.128107603 6.6169
3290.568 17.4246510363 1.500783194 12.3527
3291.57 17.195519491 1.870586723 22.9498
3292.572 17.3178018477 1.448034875 11.3081
3293.574 17.4054994393 4.427108491 1661.69
3294.576 17.4988547684 3.583548767 404.477
3295.578 16.9647326732 3.397730168 296.29
3296.58 16.7190688467 5.024088069 4516.79
3297.582 16.5861077915 5.161778682 5688.46
3298.584 16.9344256394 9.023333381 3.66545e+06
3299.586 16.8780100072 3.023051614 158.181
3300.588 17.0236582865 2.709259288 93.5151
3301.59 16.5148326768 6.859293417 97694.8
3302.592 16.963231246 3.050960901 165.751
3303.594 16.6579286669 5.795847851 16453.4
3304.596 16.3795614289 6.818020468 91169
3305.598 16.3251016127 4.303865628 1351.75
3306.6 17.1186116196 1.383630285 10.1517
3307.602 16.7108157291 4.673340088 2510.01
3308.604 16.1501584584 4.95321184 4011.17
3309.606 16.8700954049 4.11436424 984.105
3310.608 16.8528634031 2.84393774 117.18
3311.61 16.7569600603 4.405187956 1601.79
3312.612 16.7070028483 4.601358281 2224.9
3313.614 17.1339352741 1.518187862 12.7181
3314.616 17.024076783 3.966581435 768.307
3315.618 17.1472720639 1.501747092 12.3727
3316.62 16.8812206571 3.132594587 190.039
3317.622 17.1336844817 2.324315037 49.0738
3318.624 16.8730291422 5.228498668 6361.08
3319.626 17.0201288624 3.45740686 327.439
3320.628 16.9432823853 3.702940993 494.023
3321.63 16.243796623 6.348113659 41496.2
3322.632 16.9430719855 1.697992164 17.1879
3323.634 16.6627240418 3.446474159 321.497
3324.636 16.7944755735 3.491686055 346.79
3325.638 16.5634407385 3.765053773 548.19
3326.64 16.1856261232 5.234471903 6425.05
3327.642 16.3443879818 6.665516226 70616.5
3328.644 16.3562020701 4.629577274 2332.59
3329.646 16.4902866823 8.495546207 1.5142e+06
3330.648 16.509455723 5.698009458 13966.3
3331.65 16.7476850776 4.290998639 1322.93
3332.652 16.8788524394 4.426121882 1658.95
3333.654 16.6754967875 5.228657088 6362.77
3334.656 16.7752197771 6.279152075 36969.3
3335.658 16.9991743339 3.836845244 618.24
3336.66 17.0178006552 3.121898732 186.664
3337.662 16.9325827182 3.984968805 792.339
3338.664 16.7826620545 5.875026795 18786.9
3339.666 16.4257671777 6.351915732 41761.3
3340.668 17.0200584071 2.78658517 106.447
3341.67 16.9075941866 4.715611742 2694.17
3342.672 16.4238463416 7.467333985 270519
3343.674 16.6412127574 4.970167149 4126.72
3344.676 16.1977779833 4.562521597 2084.77
3345.678 16.3214364842 5.225770522 6332.08
3346.68 16.5416134293 5.754290454 15347
3347.682 16.6055177017 4.56748636 2102.18
3348.684 16.2653424216 6.091562377 27000.8
3349.686 16.2578198703 7.808310081 478900
3350.688 16.188763603 8.454362018 1.41326e+06
3351.69 16.8018245469 5.60377511 11927
3352.692 16.9061405925 6.068445634 25975.3
3353.694 16.4560884734 4.089862827 944.534
3354.696 16.3489969691 4.47226498 1792.26
3355.698 16.2529903441 4.454017028 1738.3
3356.7 16.7985552987 3.107862575 182.327
3357.702 16.4375305902 4.653845321 2429.37
3358.704 16.3977548347 8.703912691 2.14665e+06
3359.706 16.7209074632 3.106123699 181.796
3360.708 16.7910284937 3.441212306 318.676
3361.71 16.2933761965 6.488289419 52478.4
3362.712 16.9347646903 1.680301843 16.6861
3363.714 16.90857175 2.212758677 40.7096
3364.716 16.3424514926 5.758223253 15448.5
3365.718 16.881010842 6.187368111 31700.9
3366.72 16.4758936508 3.799434369 580.687
3367.722 16.8444362115 4.182619338 1103.3
3368.724 16.223568495 4.767590861 2939.26
3369.726 16.5630865529 4.97344685 4149.45
3370.728 16.1855448626 7.852989328 516116
3371.73 16.2370866535 7.228622667 181361
3372.732 17.0021545764 2.534921407 69.8325
3373.734 16.7830909678 2.304493461 47.4712
3374.736 16.3885833384 5.564871378 11174.5
3375.738 17.0246046099 2.869139224 122.233
3376.74 16.7340182949 4.28410976 1307.75
3377.742 16.8264627149 3.52589473 367.242
3378.744 17.1041243234 2.262799024 44.2689
3379.746 16.9360818082 3.496944102 349.858
3380.748 16.3873166784 5.308023198 7267.45
3381.75 16.3568636396 7.186208844 168923
3382.752 16.2044472027 7.901341362 559656
3383.754 16.289625842 4.999979674 4338.03
3384.756 16.6051540914 6.742913797 80391.4
3385.758 16.5888164132 3.710452905 500.278
3386.76 16.5082915241 3.533173301 371.747
3387.762 16.4639207389 5.265736358 6770.49
3388.764 16.3160926659 6.927363605 109494
3389.766 16.8127411378 4.01516749 833.45
3390.768 16.2458015576 5.189298927 5956.83
3391.77 16.2160540263 4.526383226 1962.32
3392.772 16.5867622064 4.138224081 1024.23
3393.774 16.4580897934 2.696224408 91.4954
3394.776 16.4212513247 6.101737516 27464.9
3395.778 16.5385315924 4.858553179 3423.03
3396.78 16.4564809838 6.201859954 32479.8
3397.782 16.6066179996 4.704908777 2646.3
3398.784 16.5094039269 9.608186438 9.76304e+06
3399.786 16.798868717 7.485293396 278780
3400.788 17.1489709448 2.67547675 88.3703
3401.79 16.6493595114 6.499915126 53510.3
3402.792 16.2108938391 5.579484178 11451.4
3403.794 16.9697954307 1.790010781 20.0523
3404.796 16.2322780412 5.124965409 5348.29
3405.798 16.1094424435 8.135922761 829030
3406.8 16.7253604344 6.495231054 53092.1
3407.802 16.9062140137 4.205237737 1145.9
3408.804 16.8781205918 4.423424505 1651.47
3409.806 16.5554072646 9.712531895 1.16277e+07
3410.808 16.2203638258 6.660103543 69979.1
3411.81 16.4905843962 5.56379466 11154.4
3412.812 16.3818670933 4.232488032 1199.42
3413.814 16.3971096887 6.145666756 29562.1
3414.816 16.2327610074 6.056227385 25449.1
3415.818 16.6414545256 2.940533811 137.761
3416.82 16.4192571641 7.09753005 145606
3417.822 16.6304351116 4.262135217 1260.49
3418.824 16.8805432164 4.280856499 1300.64
3419.826 17.0919972864 2.971416574 145.074
3420.828 16.932512933 5.07810195 4944.51
3421.83 16.6978395547 8.971566279 3.361e+06
3422.832 16.905484464 3.396637494 295.749
3423.834 17.11701389 2.512754984 67.2872
3424.836 16.5248290069 8.808446633 2.55744e+06
3425.838 16.7785778759 5.464479674 9444.92
3426.84 16.6476564113 2.766217723 102.877
3427.842 16.5884231949 4.817424137 3195.14
3428.844 17.2574402589 1.749282327 18.7299
3429.846 16.2208231221 7.96188913 619395
3430.848 16.6240556432 4.857022344 3414.26
3431.85 16.3740409586 6.248357723 35110.7
3432.852 16.15464488 6.145554376 29556.6
3433.854 16.8165489107 5.108031267 5198.71
3434.856 16.5219760689 4.366167296 1500.44
3435.858 16.4707285076 8.995358022 3.49765e+06
3436.86 16.589216212 7.859692762 521943
3437.862 16.480042821 8.215807458 947727
3438.864 16.6329705791 6.403116394 45500.9
3439.866 16.8809668586 6.537078474 56947.2
3440.868 16.9459240227 3.898062863 685
3441.87 17.0700602684 3.62189679 431.311
3442.872 16.766329018 4.247389634 1229.74
3443.874 17.1058000024 1.747225373 18.6655
3444.876 16.7022465623 5.204852688 6114.06
3445.878 16.7541856192 6.613421026 64715.6
3446.88 17.1309437642 3.071068921 171.429
3447.882 17.1140840903 3.073056557 172.001
3448.884 16.2932533722 6.655681015 69462.6
3449.886 16.4078484558 5.40139642 8497.82
3450.888 16.3378826223 7.808290397 478884
3451.89 16.892272647 2.939910515 137.617
3452.892 16.934850178 4.577215445 2136.72
3453.894 16.7820628416 3.760308853 543.851
3454.896 16.5924699645 6.08604279 26752.3
3455.898 16.7723368256 4.753804262 2872.16
3456.9 16.8583867747 5.826499362 17320.2
3457.902 17.4120175967 0.8518165237 4.16547
3458.904 16.8202798324 7.314563646 209442
3459.906 17.1785593814 2.139446527 36.0052
3460.908 16.2487805304 5.732514825 14797.3
3461.91 16.6216285106 2.876528502 123.755
3462.912 16.6636405219 5.622341704 12303.7
3463.914 16.4529376579 6.221148328 33546.4
3464.916 16.2822719702 4.51767153 1933.89
3465.918 16.5078398966 5.211120844 6178.59
3466.92 16.8091718884 3.083897013 175.152
3467.922 16.9202525366 4.375037072 1522.9
3468.924 16.6495285945 4.411619365 1619.13
3469.926 17.0628819881 5.375350261 8135.05
3470.928 17.046304575 3.649665009 451.846
3471.93 16.6013445909 3.425966423 310.641
3472.932 16.5338013233 6.446557998 48935.3
3473.934 16.7700028167 4.390994165 1564.15
3474.936 16.8337905185 4.319859007 1388.45
3475.938 16.7968256665 5.952991038 21407.8
3476.94 17.1152569967 3.72353853 511.365
3477.942 16.8838569297 6.987930778 121185
3478.944 17.0008760976 5.300116788 7171.84
3479.946 17.0843214731 4.275628666 1289.3
3480.948 16.763156576 3.45213326 324.559
3481.95 16.7224911432 6.791719859 87239.7
3482.952 16.821014534 7.430739666 254435
3483.954 17.1099498458 4.483645949 1826.75
3484.956 16.6037228042 7.919644722 577080
3485.958 16.1553864684 7.580777565 327132
3486.96 16.2281544393 3.829583107 610.765
3487.962 16.1870143291 7.096383417 145327
3488.964 16.0765811723 8.204003513 929172
3489.966 16.2290242932 8.410400167 1.31293e+06
3490.968 16.5973154427 3.134681427 190.704
3491.97 16.2499915281 7.280019848 197667
3492.972 16.2807778984 7.767617423 447345
3493.974 16.7341639178 5.904391494 19734.1
3494.976 16.4798774956 6.382746039 43974.6
3495.978 16.2593821613 9.467687146 7.71574e+06
3496.98 16.2867433468 9.359235962 6.43403e+06
3497.982 16.346743226 8.425047249 1.34554e+06
3498.984 16.6067070769 9.940732446 1.70412e+07
3499.986 16.2066105825 7.981554678 640138
3500.988 16.803360805 9.486081209 7.95716e+06
3501.99 17.0750219255 4.132581935 1014.6
3502.992 17.1764659638 2.730791472 96.9495
3503.994 16.9226438447 5.570560753 11281.5
3504.996 16.6134122025 9.016553899 3.62406e+06
3505.998 16.8645049712 6.092238685 27031.4
3507 16.9015317249 7.110696809 148853
3508.002 17.0756830562 6.25998193 35801
3509.004 16.9604052967 6.139952337 29280.5
3510.006 16.8218784799 7.105989658 147684
3511.008 16.6895943187 5.574833622 11362.6
3512.01 16.6920529703 5.097266468 5105.81
3513.012 16.6117611939 2.832263833 114.911
3514.014 16.2326240948 9.351732681 6.35367e+06
3515.016 16.4929020327 4.92889108 3851.04
3516.018 16.1626458199 9.163779698 4.63763e+06
3517.02 16.4344074105 4.547199227 2031.95
3518.022 16.5199933521 6.129983758 28795.6
3519.024 16.344176509 8.084613442 760755
3520.026 16.4603630401 5.845686267 17885.9
3521.028 16.4624569576 6.492147825 52818.6
3522.03 16.8071730991 5.332103806 7566.59
3523.032 17.144617275 1.709568526 17.5245
3524.034 17.2399068042 2.867194944 121.835
3525.036 17.1234020953 5.066194503 4846.87
3526.038 17.1895940001 4.603966623 2234.64
3527.04 17.171598781 4.749822094 2853.07
3528.042 17.2357022809 2.980917576 147.402
3529.044 17.1074765632 3.166828398 201.254
3530.046 16.705873542 8.511681463 1.55568e+06
3531.048 16.3958766184 7.009945816 125738
3532.05 16.8593230285 7.061455717 137068
3533.052 16.9254923927 7.681705577 387387
3534.054 17.0666163394 2.568873371 73.919
3535.056 17.5506263209 1.018704015 5.50894
3536.058 17.0468674858 1.23306717 7.88876
3537.06 17.2661261675 2.153514731 36.8637
3538.062 17.4617388073 2.722691161 95.6429
3539.064 17.2587187693 2.031027312 30.0258
3540.066 16.7269754322 7.243863068 186051
3541.068 17.1474281417 5.906851204 19815.6
3542.07 16.7920892321 6.517353506 55096.4
3543.072 17.6065660252 2.775967554 104.571
3544.074 17.3471615084 4.092848758 949.27
3545.076 17.0712545777 3.835714975 617.07
3546.078 17.081217971 5.901591567 19641.8
3547.08 16.4509768708 6.489297884 52567.1
3548.082 16.1933879953 7.133198903 154571
3549.084 16.6784807804 8.28339547 1.06133e+06
3550.086 16.7525886017 5.71025569 14255.8
3551.088 16.6395250667 4.962244263 4072.32
3552.09 16.1682788644 10.19922405 2.6275e+07
3553.092 16.1752852243 6.52506068 55812.3
3554.094 16.3312095985 9.76870807 1.27749e+07
3555.096 16.2697265683 6.240821042 34670.2
3556.098 16.4762222946 7.117462265 150550
3557.1 16.5802901755 7.934487329 591607
3558.102 16.435882818 2.90262499 129.285
3559.104 16.7742207041 6.375817063 43467.1
3560.106 16.2230122403 8.829710615 2.65017e+06
3561.108 16.2182912081 5.910352107 19932.1
3562.11 16.3291668392 9.438724644 7.35035e+06
3563.112 16.602876139 5.291486776 7068.91
3564.114 16.2602600348 7.069862857 139012
3565.116 16.6781583881 6.352570078 41807.1
3566.118 16.2975273215 7.24440422 186219
3567.12 16.313932817 9.487100693 7.97076e+06
3568.122 16.3815613041 5.61165685 12085.5
3569.124 16.5009825808 5.761854409 15542.7
3570.126 16.5931448114 4.211424777 1157.84
3571.128 16.293011578 5.614824372 12149.8
3572.13 16.3741537544 5.354998517 7862.4
3573.132 16.8990281016 5.427225337 8873.55
3574.134 16.6816526182 3.926395354 718.292
3575.136 16.4097994117 6.523762195 55691.1
3576.138 16.2029590483 8.493740724 1.50962e+06
3577.14 16.2521278559 10.03440524 1.99362e+07
3578.142 16.7017303177 5.070142383 4879.03
3579.144 16.7117636126 6.786247717 86443.7
3580.146 16.8562184682 6.982733147 120135
3581.148 16.6173009046 7.550952951 311191
3582.15 16.3729952943 6.321679349 39698.9
3583.152 16.4846375311 8.071546931 744285
3584.154 16.5828416358 6.689042187 73454.8
3585.156 16.2606278058 6.86262853 98242.1
3586.158 16.7938370246 5.967093764 21919.5
3587.16 16.1219237012 7.885120317 544654
3588.162 16.576061763 4.343858835 1445.41
3589.164 16.7750061083 6.376089349 43487
3590.166 16.3315659849 4.653699101 2428.77
3591.168 16.731183229 3.75537053 539.371
3592.17 16.2087597824 9.781601404 1.30538e+07
3593.172 16.2132483001 6.284522235 37303.3
3594.174 16.4778405374 6.91180454 106677
3595.176 16.0788956303 9.484274724 7.93312e+06
3596.178 16.5184670106 7.346856312 221083
3597.18 16.2867897569 6.045749364 25006.3
3598.182 16.1699833838 7.209720171 175709
3599.184 16.5605761675 8.090647988 768483
3600.186 16.2243229049 7.639307645 360829
3601.188 16.1115043307 9.100925708 4.17419e+06
3602.19 16.2269007699 7.778073034 455248
3603.192 16.2807694983 6.944222399 112630
3604.194 16.7129689865 5.54736948 10851.7
3605.196 17.0555754632 3.721160267 509.332
3606.198 17.1498931189 7.120630788 151351
3607.2 16.9471698772 2.910278622 130.953
3608.202 17.1147682237 5.160470721 5676.01
3609.204 17.2064483383 2.229412196 41.8612
3610.206 16.6538626738 4.705796855 2650.24
3611.208 16.904839896 5.78991442 16290.7
3612.21 16.4083185275 5.948452375 21245.6
3613.212 17.2334609102 2.28626598 46.0437
3614.214 17.0549449049 3.023091472 158.191
3615.216 16.9269781104 5.105983942 5180.91
3616.218 17.1723795085 2.669112637 87.4332
3617.22 16.8603316032 2.917183497 132.476
3618.222 16.8039657965 8.665267394 2.01209e+06
3619.224 16.4062267547 7.953492159 610744
3620.226 16.4497098054 6.107262141 27720.3
3621.228 16.1266579252 6.362358906 42498.2
3622.23 16.2098048903 8.557139009 1.67876e+06
3623.232 16.1825095547 5.345127098 7733.46
3624.234 16.4268302265 5.775742386 15908.5
3625.236 16.206139505 4.401603725 1592.2
3626.238 16.0961317194 8.034405573 699391
3627.24 16.6155016045 8.662381922 2.00239e+06
3628.242 16.1489879862 7.377352882 232670
3629.244 16.5049689949 10.03527123 1.99652e+07
3630.246 16.5587296376 7.139294882 156157
3631.248 16.363322791 3.971456731 774.607
3632.25 16.446027301 8.154024653 854552
3633.252 16.4792538504 8.787291928 2.4684e+06
3634.254 16.4029063427 6.972630678 118119
3635.256 16.3559669973 4.281895045 1302.91
3636.258 16.3042609312 6.336157983 40673.4
3637.26 16.2357418484 3.743404982 528.668
3638.262 16.5877053039 6.691274169 73730
3639.264 16.610511622 2.401112959 55.8107
3640.266 16.8266553125 2.511744839 67.1734
3641.268 16.5649825443 6.454799738 49615.6
3642.27 16.513153194 3.152608584 196.517
3643.272 16.4976097647 5.152481618 5600.56
3644.274 16.6856748437 7.652471779 368874
3645.276 16.3385377764 6.051445821 25246.1
3646.278 16.2365871009 8.883645136 2.90074e+06
3647.28 16.7709260936 5.801357208 16605.9
3648.282 16.908427013 5.799446692 16552.9
3649.284 16.8270980007 7.219822181 178707
3650.286 16.592519127 4.266134295 1268.96
3651.288 16.6260629884 5.236446248 6446.33
3652.29 16.8421547298 5.771655273 15800
3653.292 16.9816614679 3.869836303 653.366
3654.294 16.72297256 5.051769398 4731.16
3655.296 16.816292154 3.113888312 184.176
3656.298 16.7360862248 7.697439235 397732
3657.3 17.2748459739 1.32773311 9.24431
3658.302 16.6621799909 7.63487262 358159
3659.304 17.0629214884 3.973895063 777.778
3660.306 17.1874170557 3.309090784 255.409
3661.308 17.3863804093 1.809257427 20.7093
3662.31 16.7928890778 4.32414842 1398.46
3663.312 17.3096378531 1.395603657 10.3573
3664.314 17.085833568 3.730504048 517.366
3665.316 16.5230294621 10.05688713 2.07013e+07
3666.318 16.7819661704 4.519591721 1940.12
3667.32 17.197885183 2.573955539 74.551
3668.322 16.2058260019 8.412206219 1.31691e+06
3669.324 16.2214805897 11.98979425 5.27367e+08
3670.326 16.3501928913 9.035830862 3.74299e+06
3671.328 16.130537383 11.08068022 1.15018e+08
3672.33 16.0891369909 13.9971488 1.5219e+10
3673.332 16.0092538459 11.97077851 5.10834e+08
3674.334 16.3969717103 7.619741014 349195
3675.336 16.3888002921 9.636773776 1.02419e+07
3676.338 16.245457528 8.624011485 1.87774e+06
3677.34 16.0905238859 10.5143649 4.45446e+07
3678.342 16.0664338841 12.92408468 2.52216e+09
3679.344 16.2321908041 8.996110369 3.50206e+06
3680.346 16.5930501357 11.12845355 1.24601e+08
3681.348 16.8391999962 7.193256775 170929
3682.35 16.8734191519 6.778464375 85324.1
3683.352 16.9778159827 7.896929845 555536
3684.354 16.5056632203 6.873048242 99971.8
3685.356 17.0067549147 6.050260078 25196
3686.358 17.2228400548 5.282927613 6968.29
3687.36 16.476291852 5.107724021 5196.04
3688.362 16.5564870931 9.393949587 6.81924e+06
3689.364 16.4197695576 9.493686371 8.05918e+06
3690.366 16.7971029899 4.682571194 2549.12
3691.368 16.8322691995 8.765814032 2.38118e+06
3692.37 16.4629502189 7.236623971 183808
3693.372 16.4604647292 5.77784222 15964.6
3694.374 16.3902251354 5.227728885 6352.89
3695.376 16.0276006433 11.00099787 1.00647e+08
3696.378 16.2019493963 10.69254312 6.00362e+07
3697.38 16.4908859589 8.341708859 1.17023e+06
3698.382 16.7586728833 8.592512553 1.78124e+06
3699.384 16.4427755111 13.12237507 3.51578e+09
3700.386 16.5060760547 10.34589029 3.3592e+07
3701.388 17.1488551545 2.839239776 116.262
3702.39 16.7592630207 3.881639503 666.412
3703.392 16.9905492686 4.260592026 1257.23
3704.394 16.9800267364 5.12712022 5367.63
3705.396 16.9703379771 10.0067675 1.90343e+07
3706.398 17.2189992866 4.527057171 1964.53
3707.4 16.8179797709 6.454242563 49569.3
3708.402 16.9551687533 4.811514191 3163.67
3709.404 17.2118082837 2.288755893 46.2362
3710.406 17.1484584425 4.280922142 1300.79
3711.408 16.7851889265 7.056875859 136021
3712.41 17.2661544191 5.426808671 8867.35
3713.412 16.2914300715 7.769510686 448765
3714.414 16.853134117 4.317206263 1382.3
3715.416 16.8900474877 7.271210335 194771
3716.418 16.9243797289 7.631610961 356207
3717.42 16.8417138076 5.585331624 11564.1
3718.422 17.1996817653 7.613524944 345578
3719.424 16.9894469444 4.979297463 4190.32
3720.426 17.2748717485 4.614072544 2272.79
3721.428 17.1044804851 4.781810499 3010.11
3722.43 16.8076566248 9.06980023 3.96214e+06
3723.432 17.1615514658 6.796360412 87920.5
3724.434 16.8619251297 7.638539403 360365
3725.436 16.9098724579 5.508339779 10164.9
3726.438 16.9970026695 6.104424541 27588.8
3727.44 17.5403700893 3.188091286 208.552
3728.442 17.3710948832 5.353163442 7838.27
3729.444 17.2627790585 4.505266332 1894.12
3730.446 17.2273243046 3.48751525 344.376
3731.448 16.8962614308 10.39406594 3.64152e+07
3732.45 16.7659907779 7.5884744 331377
3733.452 17.323408133 3.663853925 462.714
3734.454 17.0404739445 5.387736442 8305.59
3735.456 17.0491563509 6.00783163 23467.4
3736.458 17.2047797547 2.814929555 111.623
3737.46 16.9510346579 5.476298809 9633.77
3738.462 17.03376953 3.182227165 206.513
3739.464 16.896455933 5.058294886 4783.16
3740.466 16.8694477616 4.103493865 966.348
3741.468 17.5362727579 2.368093131 52.8076
3742.47 17.2937519567 3.385004329 290.041
3743.472 17.3127211591 4.095719575 953.846
3744.474 17.2942682897 3.214323531 217.92
3745.476 17.3517799559 2.462016371 61.8048
3746.478 17.6506780986 2.315054892 48.3185
3747.48 17.502353134 4.769840376 2950.36
3748.482 17.4513852359 1.500147063 12.3395
3749.484 16.7092086274 8.992652642 3.48183e+06
3750.486 16.6169191473 6.883926146 101810
3751.488 16.7023052877 7.931248139 588406
3752.49 16.3703732163 6.282528591 37179
3753.492 16.375239146 10.31446154 3.18693e+07
3754.494 16.4587629994 8.602078645 1.81001e+06
3755.496 16.5900714669 12.23688251 7.97738e+08
3756.498 16.8696619504 6.444210878 48743.3
3757.5 17.0660466005 6.340291011 40956
3758.502 16.9547338763 7.92767126 584891
3759.504 16.3545223186 7.649799678 367227
3760.506 16.6004761433 4.638678357 2368.43
3761.508 16.6019805155 6.636855011 67306.4
3762.51 16.5494625874 6.011023704 23593.3
3763.512 16.7460549072 8.499687069 1.52474e+06
3764.514 16.1264010346 7.000746842 123815
3765.516 17.0730966298 4.969262795 4120.47
3766.518 16.2196389832 7.512321707 291692
3767.52 16.1373407109 5.797120191 16488.5
3768.522 16.6205594093 7.524993895 297950
3769.524 16.289140331 7.163317606 162569
3770.526 16.3012154683 9.337045984 6.19928e+06
3771.528 16.3142940233 8.291116428 1.07515e+06
3772.53 17.0680915408 4.875335416 3520.62
3773.532 16.9614421284 5.725982219 14636.3
3774.534 16.4761200997 8.691949036 2.10406e+06
3775.536 16.719919582 6.584726842 61678.7
3776.538 16.8967927633 9.280573594 5.63974e+06
3777.54 16.441789555 5.62674428 12394.8
3778.542 16.3448255628 7.325925707 213466
3779.544 16.0326227175 12.42198095 1.08771e+09
3780.546 16.2398747947 9.523823139 8.47645e+06
3781.548 16.0855055914 11.1830555 1.36534e+08
3782.55 16.017704311 11.29955429 1.65955e+08
3783.552 16.0836638487 9.796600959 1.3386e+07
3784.554 16.6301615914 8.173424341 882777
3785.556 17.2172916421 3.295228234 249.547
3786.558 17.1744872893 6.166988682 30637
3787.56 16.5930425582 7.302153931 205133
3788.562 16.4432255507 9.943088438 1.71086e+07
3789.564 16.8090958666 8.160181202 863410
3790.566 17.1162805967 4.247425143 1229.81
3791.568 16.560707742 7.035656922 131271
3792.57 16.7028526368 4.825923707 3240.96
3793.572 16.9469745642 12.43829835 1.11785e+09
3794.574 16.3193724373 3.993528343 803.781
3795.576 16.338255752 8.265501926 1.02999e+06
3796.578 16.6521322256 5.316005604 7365.28
3797.58 16.2313199981 5.569352896 11258.7
3798.582 16.3440579406 12.75375659 1.89612e+09
3799.584 16.7547350285 6.701082757 74951.3
3800.586 16.6036874524 8.773263888 2.41108e+06
3801.588 17.0082617166 9.379391563 6.65496e+06
3802.59 16.8051394054 10.51470566 4.457e+07
3803.592 16.9158477662 11.81824534 3.95656e+08
3804.594 16.7090290811 4.475928727 1803.29
3805.596 16.4094275379 5.829055599 17394.6
3806.598 16.4464786192 8.596039476 1.79179e+06
3807.6 16.295066644 8.027885018 691794
3808.602 16.4015687374 6.278269462 36914.7
3809.604 16.7982314724 9.97535796 1.80588e+07
3810.606 16.5541977828 7.174522519 165649
3811.608 16.8691286821 7.742158661 428669
3812.61 16.6874596337 5.986838963 22656.6
3813.612 16.6302620412 4.259812943 1255.6
3814.614 16.1648859076 8.990384821 3.46863e+06
3815.616 16.3135964857 8.784812491 2.45817e+06
3816.618 16.7417134544 6.038143831 24689.8
3817.62 16.4410638823 4.673518348 2510.76
3818.622 16.3425714078 9.040005335 3.76925e+06
3819.624 16.6764339619 4.132169693 1013.9
3820.626 16.8171120327 5.033484674 4588.45
3821.628 16.2198206225 7.052255613 134972
3822.63 16.6825527566 7.383295372 234997
3823.632 16.7843724698 7.771295196 450109
3824.634 16.0110507382 10.58194118 4.98832e+07
3825.636 16.4424014803 7.965615411 623273
3826.638 16.1367414226 10.23893328 2.80821e+07
3827.64 16.2258120302 8.211097466 940279
3828.642 16.0935514778 8.438673852 1.37661e+06
3829.644 16.5744447945 4.249664423 1234.43
3830.646 16.1902746438 10.96435431 9.46553e+07
3831.648 16.2871409874 10.39729608 3.66127e+07
3832.65 16.7557016199 7.10257948 146843
3833.652 16.4088242759 6.207706548 32799.5
3834.654 16.1021595151 13.32793986 4.96092e+09
3835.656 16.5362350598 9.715248819 1.16807e+07
3836.658 16.1983852036 9.7798471 1.30155e+07
3837.66 16.4458751889 4.568492862 2105.73
3838.662 16.2465023951 10.78245594 6.97945e+07
3839.664 16.5214174673 3.840817581 622.367
3840.666 16.3400708943 7.854814252 517696
3841.668 16.3210315724 10.91391267 8.69863e+07
3842.67 16.4194718661 10.33520807 3.29963e+07
3843.672 16.3090217367 6.8587776 97610.4
3844.674 16.0427047131 12.29705944 8.82341e+08
3845.676 16.2978646251 7.643318115 363261
3846.678 16.1857791481 10.30300536 3.12636e+07
3847.68 16.8791001095 9.02755392 3.69145e+06
3848.682 16.090749034 11.96337846 5.04541e+08
3849.684 16.140919445 8.797265249 2.50999e+06
3850.686 16.7861292411 7.019433973 127752
3851.688 16.8042083988 9.498217016 8.12057e+06
3852.69 16.2309252953 8.427601266 1.35131e+06
3853.692 16.0467118536 12.18931531 7.36643e+08
3854.694 16.3105889374 9.644760681 1.03799e+07
3855.696 16.5021645378 12.97135409 2.72998e+09
3856.698 16.1646519379 9.744128483 1.22596e+07
3857.7 16.6513496011 8.454903044 1.41454e+06
3858.702 16.7668142351 9.48342438 7.92183e+06
3859.704 16.8014060171 7.59898499 337263
3860.706 16.2433036218 11.17370608 1.34413e+08
3861.708 16.3668872777 7.656818176 371569
3862.71 16.8942733034 6.171973571 30893.9
3863.712 16.5353610696 10.41255567 3.75606e+07
3864.714 16.382657152 9.277802723 5.61363e+06
3865.716 16.4620854833 7.831791645 498111
3866.718 16.1006881029 10.89815244 8.472e+07
3867.72 16.2845230341 10.94987779 9.23876e+07
3868.722 16.5036528028 10.33509265 3.29899e+07
3869.724 16.3708899212 8.005159238 665955
3870.726 16.0501015184 14.31615671 2.59688e+10
3871.728 16.2447529604 7.090661118 143940
3872.73 16.5467194571 9.212156121 5.02908e+06
3873.732 16.0839960215 10.47045994 4.13862e+07
3874.734 16.4652457556 8.910706725 3.03526e+06
3875.736 16.5887666992 9.078188251 4.0182e+06
3876.738 16.2323520837 7.465078836 269499
3877.74 16.5289158298 11.65182348 2.994e+08
3878.742 16.5370939278 5.702054646 14061.3
3879.744 16.3813266325 7.332513704 215835
3880.746 16.1918919317 10.35372458 3.40358e+07
3881.748 16.401100634 9.087417214 4.0808e+06
3882.75 16.1498848296 12.8710584 2.3078e+09
3883.752 16.2846303393 7.202109988 173483
3884.754 16.0893843821 13.41668837 5.75604e+09
3885.756 16.2218381362 11.47812952 2.23819e+08
3886.758 16.35195002 11.95703606 4.99209e+08
3887.76 16.2827884981 9.689485584 1.11873e+07
3888.762 16.5567936067 7.411973177 246561
3889.764 16.0542837963 11.70195905 3.2563e+08
3890.766 16.2780408161 6.380658093 43821
3891.768 16.5449003421 5.864612368 18462
3892.77 16.3571438241 4.774088718 2971.43
3893.772 16.6704424786 12.91600778 2.48827e+09
3894.774 16.5329359824 6.234243618 34290.3
3895.776 16.2874425289 9.005576264 3.55803e+06
3896.778 16.6353638325 6.295263094 37980.5
3897.78 16.0892322161 12.18698697 7.33775e+08
3898.782 16.6695707782 10.48072515 4.2104e+07
3899.784 16.6357810473 6.244871087 34906.2
3900.786 16.2410350391 9.153917155 4.56165e+06
3901.788 16.9305479274 3.519749344 363.481
3902.79 17.011516415 8.024001735 687309
3903.792 17.0521798842 8.085462697 761838
3904.794 16.7724315814 7.52137633 296150
3905.796 16.9587023444 6.966695673 116951
3906.798 16.8701944019 6.252220376 35338.6
3907.8 16.9898745507 5.370807531 8073.38
3908.802 16.8295981629 10.66775648 5.75946e+07
3909.804 17.0030924469 7.709286012 405703
3910.806 16.6765652974 6.223137023 33658.3
3911.808 16.8538741676 6.539659059 57193.9
3912.81 16.6678786513 7.415318062 247947
3913.812 16.4013259157 8.147440746 845180
3914.814 16.1111001646 10.69598008 6.03828e+07
3915.816 16.061866719 14.31453248 2.58983e+10
3916.818 16.4296020164 9.491116722 8.02456e+06
3917.82 17.0021147748 7.659247927 373085
3918.822 17.207829915 5.435465097 8996.87
3919.824 17.3000369409 6.839102915 94446
3920.826 17.2063346419 5.991919833 22850.2
3921.828 17.6716212197 1.694149793 17.0777
3922.83 16.6471231411 6.122935358 28457.7
3923.832 16.1800417247 9.771004002 1.28242e+07
3924.834 16.9278852991 7.202782358 173679
3925.836 17.260538826 4.867257753 3473.3
3926.838 16.6459212965 8.998258611 3.51468e+06
3927.84 17.0698471823 6.81208773 90267.5
3928.842 17.0119614333 5.529626799 10533.9
3929.844 17.2584860396 6.95618032 114909
3930.846 17.3149701343 6.016858907 23825
3931.848 17.6080571191 3.767926629 550.835
3932.85 17.7224658994 1.533115338 13.0401
3933.852 17.2886228455 3.37620052 285.796
3934.854 17.4021286391 1.779512557 19.7027
3935.856 17.2715836353 4.722737648 2726.53
3936.858 17.2102874004 3.156464094 197.791
3937.86 17.620363846 3.319554116 259.925
3938.862 17.2066367693 7.099087673 145986
3939.864 16.952133494 7.960157548 617601
3940.866 17.3205969354 6.784165531 86142.8
3941.868 17.3416399565 2.681342061 89.2428
3942.87 17.4530121067 3.060757801 168.494
3943.872 17.3618971703 3.834831825 616.158
3944.874 16.9394235732 5.253689071 6635.23
3945.876 16.8612249656 8.669752535 2.02727e+06
3946.878 16.8159987864 8.701735585 2.13883e+06
3947.88 16.8159642328 9.124136649 4.33968e+06
3948.882 16.9882549924 6.621648246 65613.6
3949.884 16.8187075317 5.118499981 5290.68
3950.886 17.0082056367 7.301318241 204846
3951.888 16.7251480154 7.49080775 281367
3952.89 16.6800398295 4.701675751 2632.01
3953.892 16.8710794161 3.646810223 449.691
3954.894 16.947127311 7.628668055 354456
3955.896 16.8493881332 6.08197682 26570.7
3956.898 17.1579443712 5.041679528 4651.87
3957.9 16.9870895277 7.161356898 162036
3958.902 17.2091955074 6.795098079 87734.8
3959.904 17.341210209 3.987456982 795.648
3960.906 16.4199748268 6.775477488 84898.2
3961.908 16.2252068389 7.532652877 301797
3962.91 16.196407676 7.02025963 127929
3963.912 16.6953614635 6.116765305 28165.1
3964.914 16.9980022474 5.746811763 15156
3965.916 16.5776086381 5.862147983 18386
3966.918 16.5245594504 4.626997993 2322.54
3967.92 16.348195068 6.368804549 42959.6
3968.922 16.3301896112 4.517553312 1933.51
3969.924 16.3073468712 10.67264806 5.80684e+07
3970.926 16.7748750558 7.625414512 352529
3971.928 16.8110174207 4.634769364 2352.97
3972.93 16.5319616279 6.798755403 88273.9
3973.932 16.6837876071 3.8301642 611.36
3974.934 16.256689654 4.753109768 2868.83
3975.936 16.1803957926 5.784513599 16144
3976.938 16.5518659866 3.607732817 421.198
3977.94 16.2961417623 12.01278691 5.48074e+08
3978.942 16.665080258 5.943558328 21072.2
3979.944 16.7742510437 6.853754679 96792.6
3980.946 16.5255350198 6.951498181 114011
3981.948 16.1538161421 9.623390242 1.00149e+07
3982.95 16.1807505819 7.56616592 319223
3983.952 16.2478000808 7.492207374 282028
3984.954 16.158644077 10.22962498 2.76476e+07
3985.956 16.8853079699 3.891385987 677.381
3986.958 17.160558036 1.108304853 6.40102
3987.96 16.4019871991 4.767972898 2941.15
3988.962 16.302353711 4.808953101 3150.13
3989.964 16.0557362301 9.363435449 6.47945e+06
3990.966 16.7287671633 3.664028974 462.85
3991.968 16.598156803 4.148675296 1042.32
3992.97 16.5679877443 8.674924952 2.04491e+06
3993.972 16.8577674864 2.415179913 57.1413
3994.974 16.5725125028 9.005390197 3.55692e+06
3995.976 16.8780111836 5.593347555 11720.5
3996.978 16.602834402 3.678737942 474.395
3997.98 16.6320789702 5.38269663 8235.77
3998.982 16.828266754 6.041279746 24819.8
3999.984 16.9746298718 2.933414697 136.128
4000.986 16.6319588142 6.964028441 116429
4001.988 17.0697440387 2.118789025 34.7806
4002.99 16.8519693367 6.053556383 25335.5
4003.992 17.0027927336 3.205758511 214.816
4004.994 16.5168470318 7.102766642 146889
4005.996 17.2924807593 0.5118583856 2.35699
4006.998 17.0587974237 3.635204706 441.033
4008 16.9836715613 3.904689665 692.646
4009.002 17.1015517442 2.865534374 121.497
4010.004 16.8151416735 3.89419213 680.573
4011.006 17.0299910708 3.810651269 591.7
4012.008 17.2142094253 2.394379391 55.1847
4013.01 17.0419219917 5.483550593 9751.5
4014.012 16.6889055082 7.417581519 248888
4015.014 16.2371924216 7.798586498 471163
4016.016 16.7928285607 4.933499903 3880.89
4017.018 16.6937378397 4.000630983 813.401
4018.02 16.7777560055 5.315810025 7362.86
4019.022 16.7972324805 4.394035532 1572.14
4020.024 16.8883952836 6.475548032 51370.2
4021.026 16.9878353962 3.428954265 312.199
4022.028 16.7139636747 6.349406645 41586.1
4023.03 16.4021584709 8.613891926 1.84618e+06
4024.032 16.1555822348 6.262069525 35926.4
4025.034 16.0298927286 10.41737236 3.78649e+07
4026.036 16.2287306721 8.866163169 2.81703e+06
4027.038 16.084852597 8.634135115 1.90986e+06
4028.04 16.0937518045 9.18944875 4.84139e+06
4029.042 16.4435277568 5.045886341 4684.76
4030.044 16.1860502727 9.816152066 1.38316e+07
4031.046 16.2582418927 8.353856965 1.19429e+06
4032.048 16.4073720946 9.536938678 8.66473e+06
4033.05 16.2442256661 6.687045362 73209.5
4034.052 16.6404244098 6.316028249 39324.8
4035.054 16.4138288835 3.731160354 517.935
4036.056 16.3908339802 3.911993289 701.172
4037.058 16.474110485 7.395528963 239862
4038.06 16.1053893038 7.230591797 181960
4039.062 16.4273360106 6.1622213 30393.3
4040.064 16.7066811332 5.797826204 16508
4041.066 16.9654949843 4.867257069 3473.3
4042.068 16.5439409563 3.103338901 180.95
4043.07 16.2263128639 4.940226767 3924.86
4044.072 16.7718894972 5.897104019 19494.7
4045.074 16.1280301695 9.45816701 7.59367e+06
4046.076 16.7631651687 4.817983033 3198.14
4047.078 16.7283642369 7.766600837 446583
4048.08 17.1035448809 3.762681207 546.016
4049.082 16.4423434076 3.823220525 604.29
4050.084 16.8188132094 4.849612144 3372.14
4051.086 16.5891770439 7.178979207 166890
4052.088 17.0594587323 2.322041401 48.8872
4053.09 16.945068467 3.805536326 586.653
4054.092 16.6998925245 6.980568303 119700
4055.094 16.9169757821 5.328205621 7517.34
4056.096 17.1377439677 2.427669035 58.3493
4057.098 16.6020345143 5.228368635 6359.7
4058.1 16.8091028649 1.686772426 16.8679
4059.102 17.061503843 4.699476278 2622.33
4060.104 17.1730187393 3.694099721 486.76
4061.106 16.9640097058 3.733947759 520.359
4062.108 17.1990734307 2.596376362 77.4041
4063.11 16.8814207334 3.803648514 584.8
4064.112 16.2377259764 5.296233096 7125.34
4065.114 16.6167649465 4.288665007 1317.77
4066.116 16.9068523178 1.751945224 18.8136
4067.118 16.8500342736 4.596116004 2205.45
4068.12 16.4256085162 3.049798016 165.429
4069.122 16.8759495587 5.506992628 10142
4070.124 16.8407339032 7.746731886 431965
4071.126 16.5599784805 4.805220267 3130.49
4072.128 16.391741145 5.476711165 9640.43
4073.13 16.7371353737 4.88648778 3587
4074.132 16.1634628359 8.622511206 1.87303e+06
4075.134 16.1980785407 6.114321265 28050
4076.136 16.7923419122 5.28005964 6934.89
4077.138 16.6242719411 8.464970795 1.4386e+06
4078.14 17.0539955431 6.422294697 46986.4
4079.142 17.1588393153 1.971388863 27.1712
4080.144 16.5243923729 3.984505694 791.725
4081.146 16.3570597184 7.953202357 610447
4082.148 16.1690985654 6.426762264 47339.3
4083.15 16.523978544 5.561763646 11116.5
4084.152 16.5956029817 3.75652813 540.417
4085.154 16.508231868 9.999028914 1.87892e+07
4086.156 16.3130150198 6.508479011 54283.5
4087.158 16.7090424005 3.961978147 762.406
4088.16 16.3138894791 5.291907526 7073.9
4089.162 16.3909404128 3.378691778 286.991
4090.164 16.3368642966 6.216175049 33268.1
4091.166 16.2385144947 5.505969056 10124.7
4092.168 16.7746010223 3.998623115 810.67
4093.17 16.656852263 6.379258547 43718.4
4094.172 16.4960504884 5.932301964 20678.6
4095.174 16.1715745973 9.636179063 1.02317e+07
4096.176 16.1425511665 9.504013161 8.1998e+06
4097.178 16.0107749772 10.01918595 1.94344e+07
4098.18 16.603575763 7.988968413 648137
4099.182 16.8487980051 7.012927777 126367
4100.184 16.5259310638 10.20433809 2.6501e+07
4101.186 16.1124513185 8.597438118 1.79599e+06
4102.188 16.2268634439 7.084197299 142390
4103.19 17.072445846 5.65412222 12976.5
4104.192 16.9407580587 3.911507485 700.601
4105.194 17.0106376992 5.678664359 13521
4106.196 16.8977044831 3.091903501 177.517
4107.198 16.6968253904 10.00897523 1.91048e+07
4108.2 16.553998476 4.971899853 4138.71
4109.202 16.9125855956 7.19240765 170687
4110.204 16.8157179525 5.560597122 11094.8
4111.206 16.8891208649 2.450044706 60.5777
4112.208 16.3121865941 10.25540325 2.88676e+07
4113.21 16.5377680738 3.967427315 769.397
4114.212 17.0857369223 1.843342262 21.9261
4115.214 17.1879631164 1.75792971 19.0032
4116.216 16.7804120034 3.219597345 219.853
4117.218 16.9266699478 5.65376329 12968.7
4118.22 16.9875125347 3.602593851 417.588
4119.222 17.0058231652 3.136287643 191.218
4120.224 16.7572386134 6.602304424 63521.7
4121.226 16.5344317788 5.128483363 5379.9
4122.228 16.7605515994 2.865123919 121.414
4123.23 16.2868449986 6.175470986 31075.4
4124.232 16.1881631829 7.008285843 125389
4125.234 16.4974157656 10.10865037 2.25763e+07
4126.236 17.086293539 5.106527763 5185.64
4127.238 16.6232609632 3.628533861 436.133
4128.24 16.2606646504 5.047517579 4697.58
4129.242 16.1319203463 8.338267034 1.1635e+06
4130.244 16.8177567007 6.370408405 43075.1
4131.246 16.721969601 5.692640461 13841.3
4132.248 16.5655963939 7.089164983 143580
4133.25 16.8122138024 5.292034353 7075.4
4134.252 16.8505736534 5.665597082 13228.3
4135.254 17.2771090904 2.808047308 110.343
4136.256 17.1295355673 3.848261871 630.176
4137.258 16.780036742 8.584661229 1.75796e+06
4138.26 16.6384821271 7.843878077 508299
4139.262 16.3788008634 9.481867856 7.9012e+06
4140.264 16.4465215849 7.092469293 144377
4141.266 16.1657836667 10.68642835 5.94244e+07
4142.268 16.3475254709 5.066451989 4848.96
4143.27 16.7153733063 4.388856235 1558.56
4144.272 16.192545248 6.45815508 49895.2
4145.274 17.2831752673 1.123651849 6.5677
4146.276 17.3336018401 2.578626315 75.1365
4147.278 16.97595059 4.16664745 1074.18
4148.28 17.0950435621 5.138877816 5474.39
4149.282 17.2217119832 4.24690321 1228.74
4150.284 16.906912841 5.979386912 22375.5
4151.286 16.2183584893 7.054545601 135491
4152.288 17.0818841064 3.139198667 192.152
4153.29 16.6265522258 3.011120106 155.051
4154.292 16.6294887255 4.078569473 926.834
4155.294 17.0256401538 2.149274615 36.6028
4156.296 16.5788990423 3.338049585 268.103
4157.298 16.8093408362 2.800125046 108.889
4158.3 16.461538487 5.18329539 5897.22
4159.302 16.9173658993 2.78402835 105.992
4160.304 16.6505544642 2.907146967 130.268
4161.306 16.334253695 4.571613164 2116.76
4162.308 16.5341525211 4.137075696 1022.26
4163.31 16.2967589398 3.916317952 706.269
4164.312 17.091187651 2.348023238 51.0618
4165.314 16.3154969808 2.783839822 105.959
4166.316 16.8453710849 2.174343213 38.1725
4167.318 16.9475831669 3.506593207 355.559
4168.32 16.4901406912 3.381544672 288.366
4169.322 16.786732507 2.237609015 42.4399
4170.324 16.6760605912 3.754447077 538.537
4171.326 16.4211327329 3.729818348 516.772
4172.328 16.6485201824 2.883616521 125.233
4173.33 16.7407212199 3.152547194 196.497
4174.332 16.5942815635 3.302304601 252.522
4175.334 16.3687283533 4.028953221 852.92
4176.336 16.7023853374 0.9678292751 5.05893
4177.338 16.9227208345 3.365082571 280.523
4178.34 16.9860033196 2.773257357 104.097
4179.342 16.5882606279 1.951583939 26.2846
4180.344 16.8033903945 2.848955118 118.169
4181.346 16.5725890709 2.444062891 59.9738
4182.348 16.609172578 5.06098364 4804.75
4183.35 16.7108848915 3.058878284 167.964
4184.352 16.5489920515 4.42864003 1665.96
4185.354 16.6942465069 3.43127404 313.415
4186.356 16.2227739332 4.076146445 923.08
4187.358 16.8124696449 3.492683132 347.37
4188.36 16.8423451585 1.820603047 21.1066
4189.362 16.790901005 3.903623388 691.41
4190.364 16.3757931758 4.381863982 1540.41
4191.366 16.3862178295 5.245699211 6547.02
4192.368 16.6216226923 3.731880201 518.56
4193.37 16.5678422181 3.955610299 754.317
4194.372 16.4478978846 2.723765554 95.8152
4195.374 16.470922409 4.346410467 1451.6
4196.376 16.6076904089 2.615712018 79.9521
4197.378 16.7144466237 3.135134368 190.849
4198.38 16.754262312 4.093310956 950.005
4199.382 16.8490176274 3.76045628 543.985
4200.384 16.8382249375 2.954867359 141.108
4201.386 16.849958208 2.997064498 151.443
4202.388 16.9910471637 2.594975788 77.2227
4203.39 16.5553023033 6.257454173 35649.8
4204.392 16.5663828564 3.820532291 601.575
4205.394 16.442179701 3.895987027 682.622
4206.396 16.4558699019 3.337325789 267.779
4207.398 16.2336806613 4.557778462 2068.27
4208.4 16.2279436358 3.964479686 765.607
4209.402 16.3560146854 5.104867975 5171.24
4210.404 16.5132679414 2.33708258 50.1346
4211.406 16.3855577291 3.185412596 207.618
4212.408 16.3796031128 5.662052137 13150
4213.41 16.2873397283 4.837385725 3303.78
4214.412 16.6636257486 4.850664109 3378.09
4215.414 16.6354379804 3.470124466 334.489
4216.416 16.1863031545 5.472121034 9566.59
4217.418 16.2735609173 4.999118551 4331.78
4218.42 16.6518776356 2.380157874 53.8856
4219.422 16.5689678612 4.980844862 4201.19
4220.424 16.3237100317 5.589825529 11651.5
4221.426 16.7404589547 5.654398869 12982.5
4222.428 16.4056602443 5.035481613 4603.82
4223.43 16.4598180909 5.738003512 14934
4224.432 16.2578634541 4.59833631 2213.67
4225.434 16.4378602831 3.851283176 633.374
4226.436 16.4860435404 2.98165663 147.584
4227.438 16.4822937254 5.355537099 7869.49
4228.44 17.0266923022 2.640847069 83.3901
4229.442 16.750621548 5.409404318 8612.58
4230.444 16.4478019443 4.73668568 2790.98
4231.446 17.2015906775 1.118264892 6.50871
4232.448 17.129457544 2.18863497 39.0974
4233.45 17.208449228 1.620036369 15.0839
4234.452 16.7887456175 3.185442011 207.628
4235.454 17.0849821031 2.685495466 89.8658
4236.456 16.407291926 4.510536156 1910.91
4237.458 16.4524859775 6.246290427 34989.3
4238.46 16.5631069419 7.378186386 232995
4239.462 16.2472783722 4.548631299 2036.83
4240.464 16.4528278497 4.532539223 1982.66
4241.466 16.2983631258 4.732203781 2770.1
4242.468 16.501650602 3.704790719 495.556
4243.47 16.6580866535 2.335483678 50.0005
4244.472 16.7652753396 4.144153735 1034.46
4245.474 17.1897817642 1.117585394 6.5013
4246.476 16.8778683527 2.892976355 127.212
4247.478 16.878502985 3.95401309 752.302
4248.48 16.2606369534 3.851713763 633.831
4249.482 16.5063091098 6.84574153 95502.1
4250.484 16.3160401527 7.009282836 125598
4251.486 16.4428023776 5.779320263 16004.2
4252.488 16.3786303305 3.265667156 237.491
4253.49 16.3612253266 4.100674902 961.796
4254.492 16.2530485255 6.1281458 28707.1
4255.494 16.3337412585 4.468524289 1781.06
4256.496 16.8604745374 5.421691426 8791.67
4257.498 16.729679598 2.579475478 75.2435
4258.5 16.8806697022 5.802572418 16639.8
4259.502 16.8042134087 2.945826668 138.987
4260.504 16.5181495419 7.241481136 185310
4261.506 16.7739243585 3.720146124 508.467
4262.508 16.6645346514 7.088591343 143442
4263.51 16.6367581593 6.853705478 96784.6
4264.512 16.6032233333 5.977692143 22312.1
4265.514 16.1580398171 5.927350909 20507.8
4266.516 17.35300464 0.9544577852 4.94688
4267.518 16.9529118631 4.106204433 970.746
4268.52 16.6576442458 2.228031255 41.7645
4269.522 16.8735180075 1.736176639 18.3232
4270.524 16.8691565182 3.176162317 204.426
4271.526 17.0326624785 2.41480313 57.1053
4272.528 17.0543151737 3.119431927 185.894
4273.53 16.3356556576 5.576614726 11396.5
4274.532 16.3424647332 6.415207987 46431.9
4275.534 16.3042716855 7.228044664 181186
4276.536 16.4742796356 4.712035027 2678.08
4277.538 16.9083145423 1.734817553 18.2815
4278.54 16.7515368816 3.411608532 303.259
4279.542 16.7006319842 3.701551305 492.874
4280.544 16.6966803047 6.367930886 42896.7
4281.546 16.6340866084 4.395884455 1577.02
4282.548 16.4263869329 5.358140914 7903.89
4283.55 16.5996302017 4.062811334 902.69
4284.552 16.2259982099 6.576021879 60785.8
4285.554 16.9660899245 3.011912605 155.257
4286.556 17.1159197827 2.347299715 51
4287.558 16.6759828401 5.239318072 6477.42
4288.56 16.4213483582 5.031043542 4569.73
4289.562 16.1747312627 6.927023653 109432
4290.564 16.451103849 3.208129858 215.671
4291.566 16.9353959224 2.799252069 108.73
4292.568 16.5367849056 4.644534151 2391.77
4293.57 16.5030710091 3.173144629 203.395
4294.572 16.4422458701 3.215319877 218.284
4295.574 16.8041524968 2.511452748 67.1406
4296.576 16.9884959181 0.8433057 4.10651
4297.578 16.5893400065 4.56164152 2081.7
4298.58 16.8743916665 2.381026863 53.9641
4299.582 17.3539485389 1.707843735 17.4739
4300.584 17.2435064614 2.176463835 38.3084
4301.586 17.0475545067 4.846226455 3353.07
4302.588 16.687259138 3.017823356 156.801
4303.59 16.9373288663 3.059864302 168.242
4304.592 16.38983808 4.628639755 2328.93
4305.594 16.8317464852 3.640078714 444.649
4306.596 17.0012729149 4.330147067 1412.59
4307.598 16.9074886767 4.020217566 840.53
4308.6 16.7073660034 3.582762422 403.944
4309.602 16.2293378722 6.556868962 58866.7
4310.604 16.3641986131 3.044852787 164.064
4311.606 16.3847410859 5.937845953 20871.5
4312.608 16.851576674 4.091410735 946.986
4313.61 17.18495528 3.602330098 417.404
4314.612 16.8406594418 4.003579726 817.429
4315.614 16.6083977137 8.136731441 830153
4316.616 16.1212436293 4.927967517 3845.09
4317.618 16.8210193529 6.059842958 25603.7
4318.62 16.4187431478 6.440118449 48410.3
4319.622 16.4517456437 4.019035069 838.867
4320.624 17.0990474762 2.210252844 40.5391
4321.626 16.4124586196 2.989734393 149.595
4322.628 16.7503065427 4.246081174 1227.04
4323.63 16.4868312628 5.149089063 5568.83
4324.632 16.4916264722 4.824907577 3235.45
4325.634 16.5197741939 5.559566073 11075.7
4326.636 17.0279792147 3.878777409 663.225
4327.638 16.7035280169 5.812698743 16924.4
4328.64 16.537247448 5.72209015 14541.2
4329.642 16.4893405549 5.952676846 21396.5
4330.644 16.3414174025 4.812542236 3169.12
4331.646 16.3088788385 5.768856243 15726.1
4332.648 16.8883362699 3.079802671 173.955
4333.65 16.815128813 4.60168945 2226.14
4334.652 16.5147134736 2.488989691 64.6612
4335.654 16.9576097924 2.805237081 109.825
4336.656 16.1710488184 5.066163397 4846.62
4337.658 16.3004815502 7.217004106 177866
4338.66 16.530704062 1.928364848 25.282
4339.662 16.6353356849 6.337908233 40792.8
4340.664 16.2027623366 5.017307236 4465.78
4341.666 16.2776279008 5.739426799 14969.7
4342.668 16.1462677419 7.425188415 252080
4343.67 16.3898381927 4.809603613 3153.56
4344.672 16.4166001131 5.025081978 4524.32
4345.674 16.4631263177 5.145821164 5538.43
4346.676 16.9633568347 3.883871379 668.908
4347.678 16.1781513213 4.996139725 4310.22
4348.68 16.1141312586 7.807554854 478294
4349.682 16.5735758058 7.641860482 362376
4350.684 16.8029292506 6.29598648 38026.6
4351.686 16.7741297261 6.356675091 42095.5
4352.688 16.2595392138 6.2130254 33093
4353.69 16.4880612804 3.980548962 786.495
4354.692 16.6144569143 8.709856428 2.16813e+06
4355.694 16.8932305933 5.130338487 5396.64
4356.696 16.6392303152 2.276365471 45.2864
4357.698 16.4117621178 6.60031376 63310.2
4358.7 16.1647882238 7.08934479 143623
4359.702 16.1678175112 7.473179784 273181
4360.704 16.1104771546 5.862013603 18381.8
4361.706 16.2220871303 5.716769506 14412.2
4362.708 16.1616063885 6.251885323 35318.8
4363.71 16.376998804 6.145333289 29545.6
4364.712 16.4832108894 6.765499392 83491.1
4365.714 16.6180003673 6.744645578 80625
4366.716 16.3592793865 5.521941758 10399.2
4367.718 16.2813535327 6.114563368 28061.4
4368.72 16.1962543572 7.356782086 224789
4369.722 16.6699960674 4.454977608 1741.1
4370.724 16.1736056383 5.121699891 5319.11
4371.726 16.5378043272 6.493603466 52947.6
4372.728 16.4668393439 5.991492586 22833.9
4373.73 16.2664637828 6.705363859 75490.7
4374.732 16.4801502198 3.370976076 283.306
4375.734 16.2327715437 7.471758167 272531
4376.736 16.7793797861 4.358602666 1481.55
4377.738 16.2185323434 4.853523345 3394.31
4378.74 16.7598815767 7.16183267 162165
4379.742 16.4568181937 6.970956303 117788
4380.744 16.3450784229 6.640287891 67694.5
4381.746 16.2507556866 6.092892146 27061
4382.748 16.4006847761 5.183452064 5898.77
4383.75 16.2905615288 5.14492481 5530.12
4384.752 16.7277856244 3.155428237 197.448
4385.754 16.3751502634 4.713030167 2682.55
4386.756 16.5719945955 6.124614142 28537.8
4387.758 16.1601363247 7.484074573 278212
4388.76 16.3872774391 8.895596602 2.9594e+06
4389.762 16.782704788 6.276192873 36786.5
4390.764 16.2094127188 8.146070905 843243
4391.766 16.5090856081 6.180323658 31329
4392.768 17.1049950533 3.072319236 171.788
4393.77 16.4601313044 9.643451902 1.03571e+07
4394.772 16.3328463968 5.918326654 20200.1
4395.774 16.4026476788 8.293099075 1.07872e+06
4396.776 16.685073863 8.430277113 1.35738e+06
4397.778 16.9523442211 5.877471496 18864
4398.78 16.2532347141 6.254490747 35473.2
4399.782 16.687178263 3.235530952 225.8
4400.784 16.594002861 4.586840113 2171.45
4401.786 16.3978126527 5.55687483 11025.9
4402.788 16.7727287162 7.538974264 305009
4403.79 16.3021752572 4.873205002 3508.07
4404.792 16.1479488177 8.357892264 1.20239e+06
4405.794 16.4889597325 8.460399581 1.42763e+06
4406.796 16.5579590284 8.542908951 1.63922e+06
4407.798 16.2034770176 6.452250647 49404.2
4408.8 16.3234949306 8.982060088 3.4206e+06
4409.802 16.3894666575 8.529072564 1.60166e+06
4410.804 16.268849215 5.879155109 18917.3
4411.806 16.3018475 6.364946753 42682.8
4412.808 16.5235763648 3.364637579 280.314
4413.81 16.5907656509 3.355882189 276.233
4414.812 16.2923178638 4.230562658 1195.56
4415.814 16.0722070941 8.893625134 2.94964e+06
4416.816 16.8997799854 2.884163035 125.348
4417.818 16.7863880632 4.324348627 1398.93
4418.82 16.3531593965 7.318360533 210778
4419.822 16.5345658702 4.001784651 814.975
4420.824 16.749667096 5.10432683 5166.55
4421.826 16.5345307092 8.502681939 1.5324e+06
4422.828 16.5335635454 7.11672797 150364
4423.83 16.6213404088 6.127539496 28678
4424.832 16.832746282 6.521289619 55460.9
4425.834 16.4103647781 9.491969024 8.03603e+06
4426.836 16.7755990524 5.938510483 20894.8
4427.838 16.4628343635 3.693650363 486.394
4428.84 16.2120005795 5.350343723 7801.33
4429.842 16.6568818594 7.908275491 566194
4430.844 16.1663913623 7.504184453 287743
4431.846 16.5375034889 4.357574475 1479
4432.848 16.1763428021 5.612916884 12111
4433.85 16.5120092316 7.106422722 147791
4434.852 16.4099888398 5.794964842 16429.1
4435.854 16.4796292791 6.852184421 96538.4
4436.856 16.38998774 5.927093292 20499
4437.858 16.6735771888 4.261611768 1259.38
4438.86 16.2345789158 7.458158039 266393
4439.862 16.6167477695 5.189254813 5956.39
4440.864 16.6972361886 6.073659849 26203.1
4441.866 16.093246312 7.569495019 321008
4442.868 16.5443405664 4.805431508 3131.6
4443.87 16.8247866877 3.409239297 302.058
4444.872 16.8749281008 2.235567403 42.295
4445.874 16.6496682684 4.401092688 1590.84
4446.876 16.3526457867 10.21764688 2.70984e+07
4447.878 16.7279908256 5.023175387 4509.89
4448.88 16.3341340145 5.649698527 12880.7
4449.882 16.6350650455 3.408769056 301.82
4450.884 16.5161541701 2.432185437 58.7924
4451.886 16.701835371 2.568009552 73.8122
4452.888 16.4114225155 6.569880582 60163.7
4453.89 16.6093785656 2.68469841 89.7459
4454.892 16.7034493818 3.581485192 403.081
4455.894 16.4726281906 5.676648099 13475.4
4456.896 16.5417400033 8.296059023 1.08408e+06
4457.898 16.3897431167 5.287094708 7017.1
4458.9 16.2878538198 7.452533515 263895
4459.902 16.5608373413 3.667815811 465.795
4460.904 16.7838697928 5.096719229 5101.13
4461.906 16.402462545 7.096980081 145472
4462.908 16.5015288149 5.622527941 12307.6
4463.91 16.7810080708 5.665216166 13219.8
4464.912 16.6631917664 6.41249103 46221.1
4465.914 16.2815190638 7.698960757 398747
4466.916 16.1981412792 7.300652342 204618
4467.918 16.9028260599 6.355946159 42044.2
4468.92 16.7079462962 5.30871353 7275.86
4469.922 16.8213216215 4.643256771 2386.66
4470.924 17.3766822194 1.890568111 23.731
4471.926 16.9945947358 3.150915656 195.961
4472.928 16.6730158175 5.025324591 4526.16
4473.93 16.7048936065 5.12872386 5382.06
4474.932 17.2240437982 2.084316298 32.8292
4475.934 16.8004810872 3.996520052 807.819
4476.936 17.0100230308 3.758554087 542.255
4477.938 16.9912880066 4.186522466 1110.54
4478.94 16.769276687 4.5544432 2056.75
4479.942 16.3080036835 7.79471402 468116
4480.944 16.8279177805 1.9764739 27.4037
4481.946 16.7695086734 7.592540825 333642
4482.948 16.3467668892 3.1574309 198.111
4483.95 16.1587801655 6.004733049 23346
4484.952 16.3896827334 7.520710079 295819
4485.954 17.0536985114 3.103185038 180.904
4486.956 16.8636992528 6.509771437 54401.1
4487.958 16.1920638441 5.613076844 12114.3
4488.96 16.9919893067 3.034930166 161.36
4489.962 16.4225500421 6.901186511 104797
4490.964 16.6741045787 4.334436227 1422.77
4491.966 16.4884511018 4.829210384 3258.85
4492.968 16.7026761503 4.219868948 1174.33
4493.97 17.1524270624 2.156112904 37.0245
4494.972 16.8336568971 4.792966833 3066.89
4495.974 16.4696279676 7.548152072 309735
4496.976 16.5854452398 5.98377923 22540.8
4497.978 16.6492721364 5.710340111 14257.8
4498.98 16.6736449044 1.915061185 24.7248
4499.982 16.4397194129 7.591189263 332888
4500.984 16.8549073373 4.17932408 1097.23
4501.986 17.1410533956 3.601334078 416.708
4502.988 16.7524190346 8.06900295 741120
4503.99 16.8374240638 2.9872891 148.983
4504.992 17.1135477218 2.225153421 41.5636
4505.994 16.6404736837 3.96937293 771.908
4506.996 16.5765630021 4.5186178 1936.96
4507.998 16.6257579341 4.00719201 822.39
4509 16.4923151226 6.587738894 61990.6
4510.002 16.779883917 3.969717849 772.354
4511.004 17.0643660731 5.207026873 6136.37
4512.006 16.4854914341 4.57611294 2132.78
4513.008 16.9919952504 3.403963748 299.4
4514.01 16.7167872923 4.175911246 1090.97
4515.012 16.6893161343 3.886920408 672.333
4516.014 16.9141683465 2.179692633 38.5161
4517.016 16.6350792697 7.861726124 523724
4518.018 16.6811307612 5.171462109 5781.48
4519.02 16.4421446352 2.801195751 109.084
4520.022 16.224549413 5.189663783 5960.47
4521.024 16.1566533684 7.43530189 256387
4522.026 16.495508504 8.005815412 666687
4523.028 16.088319708 7.398853905 241202
4524.03 16.3515754535 7.231469262 182228
4525.032 16.1578574155 6.464833699 50456.5
4526.034 16.5695384621 5.625772661 12374.6
4527.036 16.2937118312 9.049518187 3.8298e+06
4528.038 16.343535224 6.478841865 51654.4
4529.04 16.8984540859 5.611227058 12076.8
4530.042 17.1495763677 2.045935119 30.785
4531.044 17.0214854097 5.046780782 4691.79
4532.046 16.8688406615 4.442631952 1705.47
4533.048 16.3095334841 7.487896312 279999
4534.05 17.0139390415 3.016927263 156.566
4535.052 16.5119550401 4.080724512 930.186
4536.054 16.6714874504 7.652531265 368911
4537.056 16.34238746 2.818179838 112.232
4538.058 16.3313843999 7.035224153 131176
4539.06 16.6128908446 4.475160898 1800.97
4540.062 17.1319058548 3.069178518 170.887
4541.064 16.8500371933 6.172198111 30905.5
4542.066 17.08675371 4.487648532 1839.04
4543.068 16.6698371195 4.578168423 2140.13
4544.07 16.6699138265 3.586839462 406.712
4545.072 17.0307925272 3.026466605 159.088
4546.074 16.6038753268 7.659626334 373321
4547.076 17.0973532814 2.236681102 42.374
4548.078 17.0179850478 4.256507447 1248.66
4549.08 16.4195477133 4.544067599 2021.31
4550.082 16.9283530276 6.559998625 59176.1
4551.084 16.8821577055 4.692804228 2593.19
4552.086 16.1918284844 6.430526084 47638.7
4553.088 16.6283055164 5.956780754 21544.1
4554.09 16.6375394306 4.830427255 3265.5
4555.092 16.5502763837 3.485914176 343.454
4556.094 16.4855596812 7.994217369 653860
4557.096 17.2086096803 2.233741584 42.1659
4558.098 16.5487362619 8.744750018 2.29863e+06
4559.1 16.6750966812 3.650044537 452.133
4560.102 16.8724127121 2.613770728 79.6925
4561.104 16.6385816851 2.709451367 93.5452
4562.106 16.5349078035 4.84859946 3366.43
4563.108 16.3591016721 6.082964276 26614.7
4564.11 16.443394654 6.217914872 33365.2
4565.112 17.0170140896 6.982453336 120079
4566.114 16.9937182921 4.735513075 2785.5
4567.116 17.0215867224 4.411011414 1617.49
4568.118 16.7835311257 4.912014078 3743.7
4569.12 17.2464138807 2.761341276 102.04
4570.122 16.8884191635 3.856288875 638.707
4571.124 16.8607626878 6.076304193 26319.5
4572.126 16.6465756877 4.280698237 1300.3
4573.128 16.355339879 5.838877849 17683.1
4574.13 16.4628984714 7.521165958 296045
4575.132 16.6322543047 4.625106982 2315.19
4576.134 16.2131818695 5.817501166 17061.1
4577.136 16.208671748 7.946531495 603664
4578.138 16.5615270504 8.583097873 1.75337e+06
4579.14 16.403554638 5.038643669 4628.27
4580.142 16.393352191 6.64328818 68035.6
4581.144 16.3495780059 7.367885887 229009
4582.146 16.3258296028 6.234227469 34289.4
4583.148 16.5690222582 4.395518703 1576.05
4584.15 16.511008439 4.539672671 2006.49
4585.152 16.9418091798 2.68416692 89.666
4586.154 16.2229354797 5.129024461 5384.77
4587.156 16.3337308637 8.086647848 763351
4588.158 16.1330329725 9.246141136 5.32367e+06
4589.16 16.9295264919 5.486520279 9800.13
4590.162 16.7240211758 7.219325211 178559
4591.164 16.4629800114 7.445343701 260736
4592.166 16.6350457643 3.957693422 756.954
4593.168 16.9866018732 5.237281253 6455.36
4594.17 16.7785103638 7.080248168 141451
4595.172 16.988230537 6.019622894 23935.6
4596.174 16.9243001092 4.113104353 982.03
4597.176 16.776295581 4.577496828 2137.73
4598.178 16.6934419327 10.43182392 3.87927e+07
4599.18 17.063745838 1.443567088 11.2238
4600.182 17.2498289065 4.022863791 844.264
4601.184 17.0608992267 5.409829882 8618.72
4602.186 17.0150711811 2.869659505 122.339
4603.188 17.29487376 3.720647758 508.895
4604.19 17.0600360453 6.836229932 93992.6
4605.192 17.0259316705 7.919980393 577405
4606.194 17.1195531388 2.159957079 37.2637
4607.196 17.0751366362 1.818584182 21.0354
4608.198 17.0407254392 5.163211105 5702.13
4609.2 17.0390674857 4.325788713 1402.31
4610.202 16.6324492408 3.640684518 445.1
4611.204 17.0003755634 5.425969312 8854.9
4612.206 17.2618441999 2.212633352 40.701
4613.208 16.8522631181 4.560487634 2077.68
4614.21 17.1046624653 4.233169525 1200.79
4615.212 17.2203376962 3.653015621 454.389
4616.214 16.3698248108 4.73547714 2785.33
4617.216 16.9064655233 8.291519672 1.07587e+06
4618.218 16.977548327 6.461015129 50134.8
4619.22 17.3741914663 2.919154809 132.915
4620.222 17.1360166642 5.882076787 19010.1
4621.224 16.6268616949 5.016356835 4458.68
4622.226 16.3855583019 5.250883622 6604.13
4623.228 16.1749122953 8.305025638 1.10049e+06
4624.23 16.2338782964 5.690456581 13790.7
4625.232 16.500030681 5.871392589 18672.9
4626.234 16.8715139363 3.734729627 521.041
4627.236 16.694068787 4.668237629 2488.64
4628.238 16.1695796234 5.573175785 11331.1
4629.24 16.1610577495 5.706616886 14169.1
4630.242 16.362922291 6.377972404 43624.4
4631.244 16.750727972 6.16542914 30557.1
4632.246 16.6336143665 9.16791078 4.66984e+06
4633.248 16.485082843 7.858970276 521312
4634.25 16.9106051411 2.818591643 112.31
4635.252 16.6117906349 4.919894791 3793.44
4636.254 16.6317810622 6.52238844 55563.1
4637.256 16.6098405561 8.231683887 973268
4638.258 17.1582376541 2.787160663 106.55
4639.26 17.216609066 3.946569962 742.981
4640.262 17.2029845537 3.485399828 343.158
4641.264 16.6793280283 5.249737297 6591.46
4642.266 16.2365405517 5.085684737 5007.71
4643.268 17.0600197032 3.56423679 391.602
4644.27 16.3751176744 5.691439485 13813.5
4645.272 16.7721031882 6.46757225 50688.5
4646.274 16.1987765027 9.695936141 1.13089e+07
4647.276 16.630953737 6.621664425 65615.4
4648.278 16.7361003379 3.915571827 705.387
4649.28 16.6497051356 2.695758241 91.424
4650.282 16.6048148512 6.213386539 33113
4651.284 17.3230685569 2.898963948 128.494
4652.286 17.0594130856 5.924068437 20395.4
4653.288 16.8356950015 7.220062354 178779
4654.29 16.6551419386 9.513417568 8.32999e+06
4655.292 16.2809757936 7.428411606 253445
4656.294 16.4453265825 6.120702903 28351.5
4657.296 16.3822176282 4.652610334 2424.35
4658.298 16.520946043 4.971357285 4134.95
4659.3 16.1613168503 9.03112535 3.7136e+06
4660.302 16.6062157691 9.59225644 9.50598e+06
4661.304 17.2129984081 2.935662432 136.641
4662.306 17.0855274534 4.869384414 3485.7
4663.308 17.5041101071 0.4084679134 1.98219
4664.31 16.6504020133 5.962062845 21735.6
4665.312 16.3097689776 11.12516384 1.23916e+08
4666.314 17.1826904495 3.813655342 594.685
4667.316 16.9119563655 5.972283387 22110.9
4668.318 17.0776979497 3.121986282 186.692
4669.32 16.8937175932 3.820430351 601.473
4670.322 16.3169912437 3.85211003 634.252
4671.324 16.2221880701 9.646485856 1.04099e+07
4672.326 16.3893504575 9.302078471 5.8466e+06
4673.328 16.5481575061 7.44384371 260081
4674.33 16.8188135881 10.2503849 2.86259e+07
4675.332 16.8633039536 5.127262204 5368.9
4676.334 16.5669276893 9.146054973 4.50197e+06
4677.336 16.3876303149 11.84575497 4.14314e+08
4678.338 16.7906957021 7.965665456 623325
4679.34 17.1157522569 2.20869777 40.4336
4680.342 17.0100669906 5.954846266 21474.4
4681.344 16.8265319692 5.489333606 9846.42
4682.346 16.2052937789 5.626956791 12399.2
4683.348 16.6057601334 7.632024421 356454
4684.35 16.3008610111 8.470365914 1.45166e+06
4685.352 16.3240124697 8.633267948 1.90708e+06
4686.354 16.3891576743 8.366638047 1.22013e+06
4687.356 16.2520759811 8.795399778 2.50216e+06
4688.358 16.2214523913 6.209523279 32899.5
4689.36 16.623743544 5.918897326 20219.5
4690.362 16.5602621341 8.358867571 1.20435e+06
4691.364 16.3301001589 5.64231024 12722.2
4692.366 16.9656999121 5.646393824 12809.5
4693.368 16.5336659242 7.524607945 297757
4694.37 16.8708954913 6.126021248 28605.2
4695.372 16.2732162813 9.067507416 3.94695e+06
4696.374 16.4289986628 9.616614059 9.90184e+06
4697.376 16.8451811507 4.993209259 4289.11
4698.378 17.281246066 2.045920985 30.7843
4699.38 16.7752812503 5.593434431 11722.2
4700.382 16.679045015 6.226874802 33869.7
4701.384 17.2496847665 2.778300765 104.98
4702.386 17.1957277473 3.388155773 291.577
4703.388 17.064660106 5.16087629 5679.87
4704.39 17.3623870516 2.668820847 87.3905
4705.392 16.9830646279 3.061186891 168.615
4706.394 17.3626866053 2.01190009 29.079
4707.396 16.9993852465 8.696228309 2.11919e+06
4708.398 16.7014816009 3.910691688 699.644
4709.4 16.3679571775 6.326422253 40015.5
4710.402 16.6675739126 8.367761216 1.22243e+06
4711.404 16.3124797282 5.001537133 4349.36
4712.406 16.3713515306 5.466103416 9470.64
4713.408 16.2590184724 9.659788916 1.06445e+07
4714.41 16.4770688221 3.716598988 505.455
4715.412 16.4655699985 4.151073794 1046.52
4716.414 16.8086890468 6.309524993 38898.8
4717.416 16.5096076461 10.43667396 3.91091e+07
4718.418 16.6739973671 8.720257348 2.20623e+06
4719.42 16.2387298692 9.787940647 1.31932e+07
4720.422 16.151407331 10.01959376 1.94477e+07
4721.424 16.3026629544 7.660662788 373970
4722.426 16.2861312156 3.984828217 792.153
4723.428 16.794629045 9.669793336 1.08243e+07
4724.43 17.1743087116 2.010315804 29.002
4725.432 17.1541570489 3.358403808 277.402
4726.434 16.8467946754 6.633879423 66971.7
4727.436 17.2315623814 3.744897235 529.991
4728.438 17.0999236473 5.732483214 14796.6
4729.44 17.2082934551 3.466996534 332.741
4730.442 17.1753876349 3.638774575 443.678
4731.444 16.6758182827 3.61307765 424.986
4732.446 16.9731408944 2.687880748 90.2256
4733.448 17.0250187278 2.40590052 56.26
4734.45 16.5852106736 3.908024898 696.526
4735.452 16.9499591472 2.10243501 33.8408
4736.454 16.8131557912 4.514865092 1924.82
4737.456 16.8425175115 4.636456615 2359.63
4738.458 16.5800071776 3.673840969 470.52
4739.46 17.2713564228 1.532520553 13.0272
4740.462 17.0605565551 1.53029893 12.9788
4741.464 16.9449721617 4.870012725 3489.37
4742.466 16.5360157784 6.424621269 47169.8
4743.468 17.2569195561 1.047173371 5.77801
4744.47 17.1068872594 2.663722772 86.6474
4745.472 16.9197564569 5.407959877 8591.76
4746.474 17.12216411 1.665129893 16.2674
4747.476 17.0544756536 2.081984566 32.7012
4748.478 17.0129062149 4.678110704 2530.14
4749.48 16.9883992977 2.474443015 63.1047
4750.482 16.6559801289 5.580962833 11479.8
4751.484 17.2527611614 3.351018704 273.991
4752.486 16.8915945443 4.247135641 1229.21
4753.488 16.6375292766 5.290392919 7055.97
4754.49 16.8989952252 1.838744154 21.7578
4755.492 16.3093529235 3.001504846 152.573
4756.494 16.5434619196 4.114784953 984.799
4757.496 16.8479193869 3.632612945 439.123
4758.498 16.8740487664 5.057237327 4774.69
4759.5 16.873012374 2.403564453 56.0403
4760.502 16.6509670276 3.966225954 767.85
4761.504 17.044356385 2.714800217 94.3871
4762.506 17.2846716987 1.906243344 24.3623
4763.508 17.1568144403 3.770270596 553.002
4764.51 16.7737575411 4.143184779 1032.78
4765.512 17.0312859381 4.174770077 1088.89
4766.514 17.2364220238 2.448693052 60.4407
4767.516 16.9772435339 4.556868535 2065.12
4768.518 17.0172481736 4.810899362 3160.41
4769.52 17.1365961842 2.093851762 33.3577
4770.522 16.8946532436 4.083783021 934.964
4771.524 16.9515658079 5.294601504 7105.89
4772.526 17.4020824448 1.388336308 10.232
4773.528 17.0033803167 4.772130787 2961.7
4774.53 17.4222563539 1.288927556 8.66254
4775.532 17.2190328247 2.965685751 143.689
4776.534 16.617192753 4.172200752 1084.21
4777.536 16.5050156734 2.383720406 54.2082
4778.538 16.9383851423 5.771243251 15789.1
4779.54 17.0094558289 4.169690447 1079.67
4780.542 17.0753907859 3.950712273 748.154
4781.544 17.0576371522 3.287123882 246.182
4782.546 17.2976184354 2.812230102 111.119
4783.548 16.8129062744 4.609757288 2256.42
4784.55 17.476705961 1.383745779 10.1536
4785.552 16.8865757539 3.307222252 254.611
4786.554 17.1993526149 2.609350327 79.1046
4787.556 16.8771033694 2.029716767 29.9599
4788.558 17.0129060324 3.41238034 303.651
4789.56 16.7700717792 5.709867132 14246.5
4790.562 16.8852834291 2.58398812 75.8144
4791.564 16.9667702474 5.731437689 14770.7
4792.566 16.9956904288 2.376075552 53.5184
4793.568 16.4811862765 5.985501239 22605.9
4794.57 16.7562014081 7.30772043 207055
4795.572 16.6789673016 4.417326832 1634.69
4796.574 16.7227878287 3.203590249 214.037
4797.576 16.7864577011 5.593604552 11725.5
4798.578 17.0631178544 3.37090849 283.274
4799.58 16.7824292082 3.685614342 479.891
4800.582 17.2390998606 3.639031063 443.869
4801.584 16.808868635 5.236500375 6446.92
4802.586 16.5787830992 3.77235831 554.939
4803.588 16.4362517219 4.95368933 4014.38
4804.59 17.0176023746 3.461514576 329.7
4805.592 16.785313552 5.894085381 19396.3
4806.594 16.3381541945 4.913781627 3754.8
4807.596 16.4584893253 2.851921547 118.758
4808.598 16.3556025783 4.381826578 1540.32
4809.6 16.7823062997 4.613013057 2268.76
4810.602 16.7352016879 2.680949124 89.184
4811.604 16.4954965565 4.824600711 3233.78
4812.606 16.5885774664 5.636923019 12607.9
4813.608 16.4560331106 3.857664511 640.18
4814.61 16.6679176355 5.682845853 13616.1
4815.612 16.3585136433 3.956304556 755.195
4816.614 16.9255196161 3.054921009 166.854
4817.616 16.8136028793 4.326395062 1403.74
4818.618 16.5549853127 2.859659409 120.307
4819.62 16.4257642208 3.143368989 193.499
4820.622 16.3972444323 4.962516395 4074.17
4821.624 16.9734149781 3.834483875 615.799
4822.626 17.0438593176 3.621015574 430.675
4823.628 17.3578905967 1.176555653 7.17627
4824.63 16.9865874757 6.820581684 91560.9
4825.632 17.1828160947 1.888734273 23.6582
4826.634 17.3955092292 1.746189129 18.6331
4827.636 16.9493532203 2.827411808 113.981
4828.638 16.6927878357 3.045459131 164.231
4829.64 16.8701670363 2.764567515 102.593
4830.642 16.5899032689 2.181887289 38.658
4831.644 16.8364678071 2.834476589 115.338
4832.646 16.9497460152 2.548372678 71.4238
4833.648 17.0366406872 4.284485506 1308.57
4834.65 17.0542780422 2.570048945 74.0647
4835.652 17.3832761558 2.00263734 28.6313
4836.654 17.190631843 4.132621014 1014.66
4837.656 17.0101431112 4.959206019 4051.64
4838.658 17.3032049952 1.524333087 12.8497
4839.66 17.2190795051 2.921278344 133.388
4840.662 16.6628205229 7.000199376 123702
4841.664 16.4673145144 5.153436977 5609.53
4842.666 16.7197244169 2.577991332 75.0567
4843.668 17.1374153904 4.674522772 2514.98
4844.67 16.5788355887 4.618117156 2288.24
4845.672 16.4680824255 1.365497959 9.84798
4846.674 16.7949458453 5.546303347 10832.3
4847.676 16.3382356809 5.352853644 7834.2
4848.678 16.6996633786 4.101805729 963.619
4849.68 16.9567211908 5.092347219 5063.91
4850.682 17.0648265305 1.831231878 21.4858
4851.684 17.4081827277 2.15936231 37.2266
4852.686 17.1479090721 2.974671384 145.868
4853.688 17.6251074245 0.7689891089 3.62585
4854.69 16.6594770989 7.925157935 582434
4855.692 16.3868212715 4.209101711 1153.34
4856.694 16.5908402939 2.805254536 109.828
4857.696 16.7404683742 6.952160332 114138
4858.698 16.3309183697 5.214031686 6208.79
4859.7 16.5005581811 4.984331895 4225.8
4860.702 16.4867219414 7.439305615 258112
4861.704 16.9333217297 1.534162191 13.063
4862.706 16.7228255719 5.43910642 9051.91
4863.708 16.8153995493 2.498302861 65.6779
4864.71 17.0481997639 3.896974099 683.752
4865.712 16.6630445831 4.866179204 3467.03
4866.714 16.4523202675 3.832598273 613.857
4867.716 16.4127054366 3.854656012 636.962
4868.718 16.7432618648 4.760448801 2904.31
4869.72 16.4500720438 6.411376992 46134.9
4870.722 16.593830654 6.083565248 26641.5
4871.724 16.827269468 6.200201041 32389.7
4872.726 17.0022506652 3.120901811 186.353
4873.728 16.797704537 4.581878845 2153.48
4874.73 17.2734762674 4.451104634 1729.84
4875.732 17.1507794831 4.333707904 1421.04
4876.734 17.2900115474 3.868686429 652.109
4877.736 17.077217366 5.065739196 4843.17
4878.738 16.37950025 2.950250107 140.021
4879.74 16.8492417794 5.133415508 5424.53
4880.742 16.628768224 3.614674471 426.124
4881.744 17.0594236349 5.707182682 14182.6
4882.746 16.3459994474 4.545439972 2025.97
4883.748 16.4083191135 5.396044989 8421.99
4884.75 16.4716748673 5.097319937 5106.27
4885.752 16.4174629974 9.475762709 7.82082e+06
4886.754 16.806140166 7.305325518 206226
4887.756 16.4010587565 4.313823525 1374.49
4888.758 16.2644994262 6.119548728 28296.7
4889.76 16.4829006361 5.202875995 6093.85
4890.762 16.3003499583 5.653082406 12953.9
4891.764 16.6167912304 5.319913172 7413.64
4892.766 16.755691156 3.768412673 551.283
4893.768 16.8851538418 4.451966517 1732.34
4894.77 16.8293536797 5.18549733 5919.01
4895.772 16.6642196074 5.984834845 22580.7
4896.774 16.7826322956 2.345565934 50.8521
4897.776 16.9409779736 3.731920323 518.595
4898.778 16.7026311811 3.219056716 219.654
4899.78 16.7252208106 2.893503078 127.324
4900.782 16.70674697 7.457936341 266294
4901.784 16.3791759913 5.293149857 7088.63
4902.786 16.3340512926 5.179637912 5861.2
4903.788 16.4282619312 6.47138236 51013
4904.79 16.6253683251 6.512599611 54659.4
4905.792 17.060957613 2.674405891 88.2119
4906.794 16.6699129885 7.044237373 133171
4907.796 17.1726642486 2.356512856 51.7931
4908.798 16.9017998048 3.885193385 670.391
4909.8 16.4830554577 2.134606442 35.7144
4910.802 16.6119193936 4.055077502 891.071
4911.804 17.074958331 1.761297807 19.1107
4912.806 16.7703913937 5.536605849 10657.8
4913.808 17.0268910939 2.264051942 44.3619
4914.81 16.7254827711 6.426465267 47315.7
4915.812 16.1837556292 4.900666827 3673.21
4916.814 16.289009132 5.696286401 13926.1
4917.816 16.427156488 4.749497322 2851.52
4918.818 16.6156333357 5.23371445 6416.9
4919.82 16.3369857742 4.750974027 2858.58
4920.822 16.4877303052 5.623948548 12336.9
4921.824 16.8725865901 7.287335388 200104
4922.826 16.9635826209 2.16237357 37.4148
4923.828 17.2752747152 4.398518677 1583.99
4924.83 17.3771190954 1.791632634 20.1068
4925.832 17.2182523032 3.002890538 152.928
4926.834 16.4570790544 5.314348855 7344.87
4927.836 16.6711999236 6.57689056 60874.3
4928.838 16.4830126664 8.295229263 1.08258e+06
4929.84 16.3821559003 5.156456921 5637.98
4930.842 16.5731485418 4.208984261 1153.12
4931.844 16.3917403107 4.685062365 2559.78
4932.846 16.8065524897 4.367930316 1504.88
4933.848 17.3116268066 3.43963041 317.833
4934.85 16.3908907189 4.552200221 2049.04
4935.852 16.5224585752 2.987959569 149.151
4936.854 16.0494056728 6.766125098 83578.6
4937.856 16.3656150342 3.435336757 315.555
4938.858 16.4117259125 4.785059711 3026.54
4939.86 16.392018976 4.315864294 1379.19
4940.862 16.4748543445 4.652697554 2424.7
4941.864 16.2393563761 6.044580401 24957.4
4942.866 17.2313984397 3.186350336 207.944
4943.868 17.1548936084 2.686414726 90.0043
4944.87 16.6236880799 5.453087124 9266.39
4945.872 16.6122824603 3.57930235 401.61
4946.874 17.1768353079 4.633773257 2349.05
4947.876 17.0635209953 3.787184994 568.894
4948.878 16.8667308896 4.305413641 1355.26
4949.88 17.2759595533 2.256888126 43.8328
4950.882 16.6675166251 4.007903809 823.371
4951.884 16.6505024275 4.972150248 4140.45
4952.886 17.0509697531 1.51606845 12.6731
4953.888 16.6865559816 4.682305531 2547.98
4954.89 16.6420363187 2.846406382 117.666
4955.892 16.3417051961 6.163327372 30449.7
4956.894 16.682645131 8.680538013 2.06422e+06
4957.896 16.2634677982 5.696203208 13924.1
4958.898 16.2541749875 9.127323491 4.36291e+06
4959.9 16.3747223084 5.897343704 19502.5
4960.902 16.1723432799 8.768392832 2.39149e+06
4961.904 16.302724309 7.496538446 284081
4962.906 16.4816572608 5.969252137 21998.9
4963.908 16.3605984988 3.116850079 185.092
4964.91 16.3520942712 7.347133102 221185
4965.912 16.2054698185 5.756506221 15404.1
4966.914 16.433731003 13.11579343 3.47723e+09
4967.916 16.2280000998 6.351548652 41735.6
4968.918 16.752990911 8.251104817 1.00545e+06
4969.92 16.2375140258 7.055474183 135702
4970.922 16.573151431 4.222400074 1179.32
4971.924 16.478242554 4.304970309 1354.25
4972.926 16.3222876295 7.124662974 152376
4973.928 16.4229187244 4.073736107 919.361
4974.93 16.4875243925 5.947123641 21198.4
4975.932 16.2289002267 5.174477255 5810.76
4976.934 16.3575538483 6.510624408 54478.9
4977.936 16.3143647129 7.773306239 451628
4978.938 16.7233376862 4.891432895 3616.84
4979.94 17.3137866064 4.190453724 1117.88
4980.942 17.3613191107 3.025194515 158.75
4981.944 17.0459366718 3.317383596 258.981
4982.946 16.7791390605 10.40695556 3.72099e+07
4983.948 17.1689943812 5.691705323 13819.6
4984.95 16.2176205402 3.116230824 184.9
4985.952 16.6748116736 6.319017978 39522.3
4986.954 16.1575129257 8.747472385 2.30913e+06
4987.956 16.5513068835 4.706355713 2652.73
4988.958 16.6111497084 7.107998037 148182
4989.96 16.2065702346 7.314589326 209451
4990.962 16.2670206476 5.974663085 22199.2
4991.964 16.9168259772 4.558731421 2071.58
4992.966 16.5302720363 5.400549873 8485.78
4993.968 16.4891326744 5.301506973 7188.56
4994.97 16.7950712999 5.468361752 9506.54
4995.972 16.7172500386 6.349265017 41576.3
4996.974 16.7394695465 1.249325382 8.10655
4997.976 16.4086891954 2.02072182 29.5119
4998.978 16.7484711895 1.804135782 20.5324
4999.98 16.382678493 2.20697209 40.3169
5000.982 16.7606587187 1.999848324 28.4979
5001.984 16.893871102 2.105278268 34.0023
5002.986 16.8066525289 1.309756934 8.97011
5003.988 16.6449700388 2.404213449 56.1013
5004.99 16.5975790123 2.426655997 58.2504
5005.992 16.9032156659 2.906080586 130.035
5006.994 16.7878006156 3.369368477 282.544
5007.996 16.9068346657 2.0550879 31.2606
5008.998 16.6711132201 3.333510938 266.073
5010 17.2034905993 2.464485352 62.0609
5011.002 16.8028868842 1.348021951 9.56388
5012.004 16.7757886511 3.014553597 155.945
5013.006 16.946545504 3.603664908 418.338
5014.008 16.558663066 3.330084188 264.55
5015.01 16.6276075914 2.445289206 60.0971
5016.012 17.0447040801 2.420661406 57.6684
5017.014 16.5018802906 3.601308727 416.69
5018.016 16.3915787412 3.163255469 200.054
5019.018 17.1700106648 3.196542346 211.525
5020.02 16.2102284711 4.172172561 1084.16
5021.022 16.8449062037 3.348391703 272.788
5022.024 16.6452247706 2.682067903 89.3513
5023.026 16.6096427381 6.02466609 24138.6
5024.028 16.5034116038 3.606994782 420.678
5025.03 16.6185035736 4.426344577 1659.57
5026.032 16.4036931528 6.174445609 31022.1
5027.034 16.35643729 5.748874674 15208.4
5028.036 16.554690876 3.076059086 172.868
5029.038 16.3213347853 3.39517923 295.027
5030.04 16.3043436456 5.218147963 6251.75
5031.042 16.5476129607 5.763001288 15572.6
5032.044 16.2552438241 4.87675732 3529.01
5033.046 16.3790305113 4.742053573 2816.18
5034.048 16.7992026749 2.650483785 84.7471
5035.05 17.0503498467 2.181269335 38.618
5036.052 16.3337045448 3.916513556 706.501
5037.054 16.5607474055 4.761115853 2907.56
5038.056 16.6145420555 6.413677523 46313
5039.058 16.7578105259 3.086421122 175.895
5040.06 16.5164670684 3.137806236 191.705
5041.062 16.4467232684 6.313371932 39150.3
5042.064 16.4827923866 1.571019678 13.8949
5043.066 16.6281806207 1.979608476 27.5479
5044.068 16.2485984251 4.980380144 4197.92
5045.07 16.5917554153 6.302482255 38442.6
5046.072 16.7534650077 3.257134972 234.121
5047.074 16.1892335439 5.027005211 4538.92
5048.076 16.8428788791 3.031555484 160.45
5049.078 16.7531262048 5.973486475 22155.5
5050.08 16.8352288741 4.654136685 2430.55
5051.082 16.7571556433 3.956679302 755.669
5052.084 16.8966341276 4.30392663 1351.89
5053.086 17.1883651629 0.5855403394 2.6666
5054.088 17.1125332522 1.155777459 6.9308
5055.09 16.9596202404 3.792006128 573.506
5056.092 16.7841713402 3.89479212 681.257
5057.094 16.3574750642 5.163158846 5701.63
5058.096 16.2392006164 4.793920731 3071.8
5059.098 16.454711035 7.005153196 124732
5060.1 17.1754927888 1.744913148 18.5933
5061.102 16.787938235 4.078535091 926.781
5062.104 16.8421716862 2.840726935 116.552
5063.106 17.0765084502 2.30278417 47.3355
5064.108 16.6923483197 5.382157339 8228.33
5065.11 16.7687321304 7.328375731 214344
5066.112 17.0478340518 4.577552508 2137.93
5067.114 16.9405333298 3.656044825 456.701
5068.116 16.8444494945 4.191554615 1119.94
5069.118 16.1514916174 7.218533492 178322
5070.12 16.7185321559 4.792052524 3062.2
5071.122 16.55341312 5.722414004 14549.1
5072.124 16.8613955392 4.355052803 1472.76
5073.126 16.8733031913 5.336012833 7616.29
5074.128 16.6776296178 5.291091921 7064.24
5075.13 16.9038198983 4.747758962 2843.23
5076.132 16.6677002097 2.966656415 143.922
5077.134 17.1284017252 3.347985041 272.603
5078.136 17.0496453997 2.928104273 134.922
5079.138 16.927323272 3.97989764 785.637
5080.14 16.7054545982 3.672733135 469.647
5081.142 17.0620113137 1.931214222 25.4029
5082.144 16.3893006851 5.368379759 8040.62
5083.146 16.7529390736 3.311047036 256.247
5084.148 16.8249154706 3.036049411 161.662
5085.15 16.6527794567 1.718836111 17.7986
5086.152 16.3738605177 4.225617131 1185.7
5087.154 16.7451285506 1.341847882 9.46548
5088.156 16.3906625943 1.443577914 11.224
5089.158 17.0610635458 0.9391904117 4.82197
5090.16 16.9893184189 1.779467143 19.7012
5091.162 16.8789583998 2.762178637 102.183
5092.164 16.60351566 2.497623316 65.6031
5093.166 16.4540349158 1.330127376 9.28146
5094.168 16.671950051 3.171798801 202.937
5095.17 16.7806011251 1.825718712 21.2883
5096.172 16.3910194261 3.454965317 326.102
5097.174 16.819850289 1.784190543 19.8577
5098.176 16.5713982566 1.228586832 7.82978
5099.178 16.5245525132 2.04650849 30.8146
5100.18 16.5903357796 2.577377575 74.9795
5101.182 16.4437663217 2.483124836 64.0291
5102.184 16.5180185858 2.877025858 123.858
5103.186 16.5986970467 2.161400126 37.3538
5104.188 16.6713052193 1.898718627 24.0572
5105.19 16.359332198 3.660528877 460.144
5106.192 16.364325947 2.68469094 89.7448
5107.194 16.4483905462 3.994282953 804.798
5108.196 16.3302722319 4.461216572 1759.39
5109.198 16.2296994541 5.97600499 22249.1
5110.2 16.3380260577 3.144570986 193.889
5111.202 16.2582228734 3.362448759 279.288
5112.204 16.4568117186 2.842443488 116.887
5113.206 16.4416298914 5.751728199 15281.3
5114.208 16.662845702 3.33256867 265.653
5115.21 16.5126415788 4.42494564 1655.68
5116.212 16.4809781912 3.623289891 432.318
5117.214 16.8769435828 3.789712323 571.307
5118.216 16.0328395601 7.125727261 152648
5119.218 16.2781026784 4.225973716 1186.4
5120.22 16.5500728035 2.987295847 148.985
5121.222 16.1792350323 7.177586483 166501
5122.224 16.4234245204 4.652579526 2424.22
5123.226 16.3266823735 3.578658278 401.177
5124.228 16.1934370143 4.678395264 2531.35
5125.23 16.5163741782 5.523940791 10434.1
5126.232 16.5641648352 3.652602892 454.075
5127.234 16.7178477136 3.138515961 191.933
5128.236 16.6955779447 2.638201 83.0213
5129.238 16.9532890322 1.377395241 10.0462
5130.24 16.4013231122 5.055526477 4761.03
5131.242 16.7888805507 3.90589367 694.044
5132.244 16.1987840168 6.024227221 24120.9
5133.246 16.2998642542 6.532394557 56502.2
5134.248 16.3620098965 5.573383929 11335
5135.25 16.2018719675 6.136178111 29096
5136.252 16.3873562696 4.459522945 1754.41
5137.254 16.5117526957 7.206798598 174851
5138.256 16.6147418427 6.111445567 27915.2
5139.258 16.9105891035 4.071418017 915.798
5140.26 16.7773729713 2.82273879 113.092
5141.262 16.6095540701 5.230775975 6385.4
5142.264 16.347220697 5.572957275 11326.9
5143.266 16.5451337884 2.792392038 107.487
5144.268 16.6450327787 3.245104228 229.45
5145.27 16.378472632 2.658833841 85.9407
5146.272 16.5071990991 4.906070231 3706.61
5147.274 16.9106952562 3.340474291 269.195
5148.276 16.2634562736 5.680388702 13560.1
5149.278 16.9133292024 5.877132858 18853.3
5150.28 17.1849554862 1.496408678 12.2625
5151.282 17.3005486336 0.8292416884 4.0109
5152.284 17.2007939453 2.290071027 46.3381
5153.286 17.3316144738 1.872361394 23.0182
5154.288 17.3003433097 1.834953354 21.6201
5155.29 17.1290356122 1.716211692 17.7206
5156.292 17.1846135388 3.356655798 276.591
5157.294 16.8073328317 4.050013009 883.544
5158.296 17.1465776294 2.586654218 76.1537
5159.298 16.9687171969 2.664404466 86.7464
5160.3 17.0183967326 3.205999028 214.902
5161.302 16.9430688124 3.388786603 291.885
5162.304 16.899970923 6.281274275 37100.9
5163.306 17.0750226354 2.42942394 58.5211
5164.308 17.1462388397 3.869554579 653.058
5165.31 17.1599080157 2.763066544 102.335
5166.312 17.3204197828 1.996374139 28.3325
5167.314 16.5722248568 3.943419367 739.07
5168.316 17.4106516732 2.032174223 30.0835
5169.318 17.2869434858 2.332994408 49.7924
5170.32 16.407962559 2.865941772 121.58
5171.322 16.6688619215 3.096674135 178.941
5172.324 16.3000662242 2.975184036 145.993
5173.326 17.0366463975 2.941619555 138.011
5174.328 16.8304054786 5.336848901 7626.97
5175.33 16.8335680908 3.334768883 266.634
5176.332 16.7668710393 4.961479202 4067.1
5177.334 17.1237719866 3.41859784 306.83
5178.336 16.9651708929 5.770873061 15779.3
5179.338 17.1215414546 1.931924459 25.4332
5180.34 17.122646134 4.747144847 2840.3
5181.342 17.3968270498 1.52544002 12.8736
5182.344 17.3145702607 3.166100789 201.009
5183.346 17.1584631975 1.98848943 27.9608
5184.348 17.3710409871 1.666068876 16.293
5185.35 17.0663993207 4.886439376 3586.71
5186.352 17.3761095035 2.042288316 30.5975
5187.354 17.1226900996 5.134605917 5435.35
5188.356 17.3250988397 3.884951053 670.119
5189.358 17.1725874273 4.279728048 1298.19
5190.36 16.6028704291 6.314383459 39216.7
5191.362 16.7902927758 4.416851441 1633.39
5192.364 16.9934311324 3.880503694 665.146
5193.366 16.8330433367 5.168074526 5748.77
5194.368 17.0412786108 4.898027759 3657.01
5195.37 16.7419242478 4.19741039 1130.98
5196.372 16.6188385005 1.839118818 21.7715
5197.374 16.365672702 2.877928877 124.046
5198.376 17.057529343 3.42922915 312.343
5199.378 17.1612911947 1.952346095 26.3182
5200.38 17.1831446827 2.305576443 47.5574
5201.382 16.9059454297 3.174841614 203.974
5202.384 16.8135101831 5.243386004 6521.71
5203.386 16.4037090316 5.047976889 4701.2
5204.388 16.6331756656 5.149326976 5571.05
5205.39 16.1971013691 4.53410819 1987.87
5206.392 16.3100445172 4.524856357 1957.31
5207.394 16.3997054368 2.853490878 119.071
5208.396 16.1804386133 4.658768453 2449.48
5209.398 16.3697424882 4.403823923 1598.13
5210.4 16.1480673943 6.273282675 36607.6
5211.402 16.5534529539 4.998172151 4324.91
5212.404 16.3150362041 3.762464312 545.818
5213.406 16.4920842907 2.67502492 88.3034
5214.408 16.2406429807 3.765122714 548.254
5215.41 15.9776677492 9.02290885 3.66284e+06
5216.412 16.1223421399 5.240695221 6492.38
5217.414 16.4471933369 5.401084299 8493.38
5218.416 16.3163315492 3.892396025 678.528
5219.418 16.2557415284 6.400695738 45316.8
5220.42 16.2139340019 6.756472383 82238.1
5221.422 16.4847471129 4.355211486 1473.15
5222.424 16.0548342003 7.576189517 324628
5223.426 16.1751777383 6.68452091 72900.6
5224.428 16.2471098486 7.165097122 163054
5225.43 16.4573789038 4.497890963 1870.86
5226.432 16.5816498101 5.044240366 4671.87
5227.434 16.3472993516 5.585464246 11566.7
5228.436 16.2974162585 5.524234449 10439.2
5229.438 16.1721597804 6.335516331 40629.7
5230.44 16.4219190442 7.900883964 559227
5231.442 16.3829180317 5.941787224 21009.8
5232.444 16.1857244364 6.598272996 63094.2
5233.446 16.4563767058 7.820082015 488437
5234.448 16.6176578138 3.88746923 672.952
5235.45 16.2638551748 6.958267746 115311
5236.452 16.6882934754 3.692546308 485.495
5237.454 16.2424342497 5.377579442 8165.48
5238.456 16.1017078747 6.743118723 80419
5239.458 16.3144066411 8.365187844 1.21717e+06
5240.46 16.1079967334 8.125659774 814900
5241.462 16.2912509629 5.459953945 9373.59
5242.464 16.1457868551 7.192124028 170605
5243.466 16.5657960016 6.350865985 41687.9
5244.468 16.6837340804 1.139247687 6.74153
5245.47 16.7419567017 3.62352429 432.488
5246.472 16.520623745 6.671974604 71384.6
5247.474 16.3139270226 7.883514805 543192
5248.476 16.0812831317 8.436250375 1.37103e+06
5249.478 16.171633964 6.864218354 98504.1
5250.48 16.2201905738 5.042687831 4659.73
5251.482 16.8634170067 5.502185487 10060.7
5252.484 16.549885765 4.95542795 4026.08
5253.486 16.0834776417 7.450076002 262811
5254.488 16.3397560293 3.556212766 386.374
5255.49 16.3006240634 6.250037622 35209.6
5256.492 16.5286533542 6.261154246 35871.4
5257.494 16.1354478798 7.292883748 201972
5258.496 16.1082155927 6.499124935 53439.6
5259.498 16.5272064466 5.9661711 21885.6
5260.5 16.2940968641 6.400388944 45293.5
5261.502 16.749897802 2.775461875 104.482
5262.504 16.2762612854 7.111648906 149091
5263.506 16.3773272252 9.515539034 8.35964e+06
5264.508 16.2283047322 6.950096041 113744
5265.51 16.1005807818 8.275454117 1.04731e+06
5266.512 16.3938073768 7.031764954 130418
5267.514 16.2104377669 6.665645873 70631.8
5268.516 16.3737981836 9.50190958 8.17096e+06
5269.518 16.2678348967 7.738389418 425971
5270.52 16.5066741605 4.226281922 1187.02
5271.522 16.2983322823 8.458183821 1.42234e+06
5272.524 16.5625442507 6.013100258 23675.5
5273.526 16.8843612674 3.047454913 164.781
5274.528 16.0314642475 10.33905218 3.32095e+07
5275.53 16.4442043613 6.713004487 76463.1
5276.532 16.464323602 11.47634171 2.2315e+08
5277.534 16.5961887977 5.526571503 10480.2
5278.536 16.4669705885 8.166654452 872823
5279.538 16.3914895125 7.026439526 129260
5280.54 16.0400876982 8.298212338 1.088e+06
5281.542 16.4443513732 7.461660077 267960
5282.544 16.5261392273 5.640689324 12687.7
5283.546 16.1694762299 10.37286657 3.51448e+07
5284.548 16.2333210878 6.268660192 36325.2
5285.55 16.4301920538 9.628482722 1.01007e+07
5286.552 16.1092876295 8.619453025 1.86346e+06
5287.554 16.3755491077 4.844111784 3341.22
5288.556 16.3762500248 10.56321999 4.83432e+07
5289.558 16.762484661 6.144541449 29506.5
5290.56 16.2668655186 9.632519986 1.01692e+07
5291.562 16.4545816499 5.512931141 10243.4
5292.564 16.4528094447 5.354856648 7860.53
5293.566 16.306334117 9.443233957 7.40608e+06
5294.568 16.5773980937 7.198593818 172464
5295.57 16.8900317156 7.007906732 125309
5296.572 16.8694185374 5.640857253 12691.3
5297.574 16.5679962075 7.47896644 275842
5298.576 16.3484838077 5.935848545 20801.8
5299.578 16.200908267 10.89474081 8.42372e+07
5300.58 16.6406792875 6.906916611 105807
5301.582 16.4529197457 4.427682293 1663.29
5302.584 16.4208470226 6.60148781 63434.8
5303.586 16.0699276094 10.06309907 2.09178e+07
5304.588 16.1115528612 8.666802399 2.01727e+06
5305.59 16.6979434953 6.550127175 58205.6
5306.592 16.2048745786 10.49293478 4.2974e+07
5307.594 15.9860079219 11.2543947 1.53864e+08
5308.596 16.299885077 6.579994781 61191.7
5309.598 16.2468132634 7.084775887 142528
5310.6 16.628246329 5.855153468 18171.8
5311.602 16.4730109741 10.87035519 8.08657e+07
5312.604 16.4277072605 7.827356107 494424
5313.606 16.2581283683 6.68915477 73468.7
5314.608 16.34671486 5.443675476 9121.45
5315.61 16.2118928674 8.007655767 668745
5316.612 16.2620518212 6.17767392 31190.3
5317.614 16.8471891425 5.574095998 11348.5
5318.616 16.6545067228 5.382094443 8227.47
5319.618 16.4214835659 7.297733916 203620
5320.62 16.055798936 8.842376752 2.707e+06
5321.622 16.3744118724 6.830557705 93103.8
5322.624 16.3579473467 4.420702128 1643.96
5323.626 16.3243148283 9.64816496 1.04392e+07
5324.628 16.5430553827 8.250454598 1.00436e+06
5325.63 16.8011193597 5.471893975 9562.95
5326.632 16.4215829703 8.08805795 765157
5327.634 16.1098678519 6.905891626 105626
5328.636 16.3156353409 6.376776082 43537
5329.638 16.1456480849 8.381231747 1.25033e+06
5330.64 16.1435233454 8.676416823 2.05002e+06
5331.642 15.9992956639 10.23417935 2.78593e+07
5332.644 16.2850126411 10.07007237 2.11636e+07
5333.646 16.4740180164 6.70845978 75883.2
5334.648 16.2940697213 8.057016847 726389
5335.65 16.2143393627 8.85610873 2.76999e+06
5336.652 16.4478174756 6.406144559 45732.3
5337.654 16.12675361 10.2917118 3.06778e+07
5338.656 16.347307457 7.793867262 467453
5339.658 16.0779014709 10.0274073 1.97039e+07
5340.66 16.2581988709 6.927799909 109574
5341.662 16.2657821995 10.58194067 4.98831e+07
5342.664 16.0581101076 8.422904708 1.34072e+06
5343.666 16.8360056248 3.629516716 436.851
5344.668 16.6791774674 8.618347857 1.86001e+06
5345.67 16.0734131372 10.59101368 5.0647e+07
5346.672 16.2628828439 7.543961388 307568
5347.674 16.4332322443 11.20378121 1.41357e+08
5348.676 16.5835128191 7.658402797 372557
5349.678 16.6643949401 7.678427565 385265
5350.68 16.0074659418 12.16629228 7.08775e+08
5351.682 16.3019263247 6.649840643 68786.4
5352.684 16.7287222579 5.808931279 16818
5353.686 16.1853940125 11.29712714 1.65282e+08
5354.688 16.9891546572 5.484788845 9771.75
5355.69 16.6422374397 3.750241392 534.756
5356.692 16.3667523749 6.678829599 72208.9
5357.694 16.700017118 6.796255448 87905
5358.696 17.0392393976 3.621608647 431.103
5359.698 16.520568438 10.17182391 2.50963e+07
5360.7 16.096332618 10.33220839 3.28309e+07
5361.702 16.111911152 11.0516076 1.09552e+08
5362.704 16.0728463812 10.57714952 4.94844e+07
5363.706 16.1335138091 7.966257538 623943
5364.708 16.2438483484 6.989888469 121583
5365.71 16.4886294645 5.31137963 7308.43
5366.712 16.1975601493 8.114975279 800445
5367.714 16.0863097887 10.31263367 3.17719e+07
5368.716 16.5101910098 7.986798964 645786
5369.718 16.0735729076 8.319131051 1.1268e+06
5370.72 16.3970987108 7.811497489 481463
5371.722 17.0083316448 1.905066108 24.3143
5372.724 16.6600085954 4.949985338 3989.55
5373.726 16.3037367088 8.652765141 1.97039e+06
5374.728 16.7251518913 7.494381255 283057
5375.73 16.2994116573 6.531204916 56389.7
5376.732 16.295036391 8.841553257 2.70327e+06
5377.734 16.772357962 5.542502694 10763.6
5378.736 16.534512041 5.963520521 21788.7
5379.738 16.967505923 9.075446024 3.99979e+06
5380.74 16.425293032 6.012879359 23666.7
5381.742 16.4184613759 6.659968203 69963.3
5382.744 16.7989299688 6.177519569 31182.2
5383.746 16.3272465771 4.86443981 3456.94
5384.748 16.2102282507 5.762395715 15556.8
5385.75 16.9354410879 4.257520828 1250.78
5386.752 16.36416798 8.643928083 1.94144e+06
5387.754 16.3252586324 5.698846385 13985.9
5388.756 16.4490967217 6.173634673 30980
5389.758 16.3748214678 4.491056672 1849.57
5390.76 16.492464584 8.094592611 773578
5391.762 16.1835440843 6.466663311 50611.4
5392.764 16.5753508208 7.074255722 140039
5393.766 16.305901984 6.345077577 41285.7
5394.768 16.5298634246 5.06907556 4870.31
5395.77 16.9624123225 4.102701708 965.067
5396.772 16.3351633529 7.919901623 577329
5397.774 16.1467671034 8.185871694 901376
5398.776 16.395765575 5.621718928 12290.9
5399.778 16.1319820193 10.2580129 2.8994e+07
5400.78 16.1562936486 6.725296346 78053.8
5401.782 16.3679602779 5.829604701 17410.6
5402.784 16.810466071 1.975850386 27.3751
5403.786 16.9243199625 5.094689541 5083.82
5404.788 16.4291249155 8.95614229 3.27528e+06
5405.79 16.5347804887 6.645965588 68341.4
5406.792 16.5302669919 7.50038853 285919
5407.794 16.6963999298 8.779535303 2.43654e+06
5408.796 16.2980927808 4.485451125 1832.28
5409.798 16.1079039777 8.699866258 2.13215e+06
5410.8 16.0100798717 10.30626073 3.14346e+07
5411.802 16.6055633018 6.603476749 63646.5
5412.804 16.3008228979 6.058482975 25545.4
5413.806 16.217038333 7.900036075 558434
5414.808 16.5394362355 6.418481004 46687.2
5415.81 16.4547664157 7.178248022 166686
5416.812 16.6770316614 6.838617664 94369.3
5417.814 16.2449966737 5.739448782 14970.2
5418.816 16.1999020588 8.314308521 1.11774e+06
5419.818 16.2288940981 11.99676513 5.33561e+08
5420.82 16.2621883081 6.145098911 29534
5421.822 16.5119125394 7.939201204 596297
5422.824 16.8430863791 8.98991621 3.46591e+06
5423.826 16.4384255017 11.16035626 1.3144e+08
5424.828 16.4313407335 6.697144336 74458.5
5425.83 16.3040552239 6.644256781 68146
5426.832 16.1079131048 9.247258299 5.33364e+06
5427.834 16.18370833 8.740592077 2.28267e+06
5428.836 16.3443312169 12.19273891 7.40879e+08
5429.838 17.0058360068 7.263472232 192263
5430.84 16.4472190029 11.98884375 5.26528e+08
5431.842 16.1632529872 10.12538723 2.32182e+07
5432.844 16.362792297 6.146335778 29595.3
5433.846 16.7311227951 5.844378322 17846.8
5434.848 16.6360576173 7.230887935 182051
5435.85 16.4565005069 9.019825855 3.64398e+06
5436.852 16.250089723 6.063058625 25741.9
5437.854 16.2733493608 6.684068194 72845.4
5438.856 16.3824828827 6.219963113 33479.8
5439.858 16.4142449338 6.462618141 50269.6
5440.86 16.2843530977 7.797453618 470270
5441.862 16.1013131738 9.59364865 9.52817e+06
5442.864 16.3349089885 4.481991626 1821.7
5443.866 16.6646056912 5.502690471 10069.2
5444.868 16.1362849537 7.176018958 166065
5445.87 16.2283480368 7.085224439 142635
5446.872 16.6295354385 7.436708523 256991
5447.874 16.880856028 4.652640158 2424.47
5448.876 16.5774990787 8.253267577 1.0091e+06
5449.878 16.2532684049 8.460856026 1.42872e+06
5450.88 16.2196632133 7.211614114 176267
5451.882 16.3755391334 4.305287888 1354.97
5452.884 16.5617883974 10.14513866 2.39992e+07
5453.886 16.6536180488 6.004426913 23334
5454.888 16.9085735975 5.422762544 8807.46
5455.89 16.3483827448 5.122542037 5326.62
5456.892 16.4287603944 7.002481849 124175
5457.894 16.886189478 6.818217849 91199.1
5458.896 16.7583807791 5.200875292 6073.46
5459.898 16.359964884 8.206836868 933593
5460.9 16.5810989384 9.256417412 5.4161e+06
5461.902 16.5223752804 4.527561263 1966.19
5462.904 16.3140430643 9.705565848 1.14928e+07
5463.906 16.6945593539 5.240909714 6494.71
5464.908 16.4228848989 5.601313599 11877.9
5465.91 17.1771402287 3.430759539 313.145
5466.912 16.7555757851 7.470060469 271757
5467.914 16.2996226676 5.654755416 12990.2
5468.916 16.4070925027 5.215610047 6225.23
5469.918 16.1784303029 8.990333534 3.46833e+06
5470.92 16.5220334824 5.860567274 18337.4
5471.922 16.7476102422 5.674958266 13437.3
5472.924 16.1076864828 6.563133247 59487.6
5473.926 16.755058543 8.290733003 1.07446e+06
5474.928 16.1524103792 8.664325484 2.00892e+06
5475.93 16.2128403991 9.164066709 4.63986e+06
5476.932 16.5169092276 4.165065935 1071.33
5477.934 16.646822344 3.456465556 326.923
5478.936 16.2862994899 6.195119405 32115.2
5479.938 16.682608166 4.147407066 1040.11
5480.94 16.7752114702 3.670537566 467.923
5481.942 16.3624631059 7.038451862 131887
5482.944 16.8131375744 5.363115398 7970.02
5483.946 16.9410554494 5.40931953 8611.35
5484.948 16.4050382477 10.20977028 2.67433e+07
5485.95 16.3001106031 6.236549977 34423.1
5486.952 16.5601536985 6.299566718 38255.3
5487.954 16.5929918356 4.009698596 825.85
5488.956 16.3802206847 6.22081313 33527.5
5489.958 16.1337188441 10.13191027 2.34733e+07
5490.96 16.3049555173 7.265456035 192903
5491.962 16.1278036334 7.512745514 291899
5492.964 16.4967594386 8.702059812 2.14e+06
5493.966 16.985783015 5.642386031 12723.8
5494.968 16.717221846 4.268063954 1273.07
5495.97 16.9607524674 6.648906315 68678.8
5496.972 16.3220906219 4.820852157 3213.54
5497.974 16.4712194737 9.705602794 1.14935e+07
5498.976 16.6157724012 13.46943665 6.28776e+09
5499.978 17.0793346009 5.641872 12712.9
5500.98 16.5455728615 12.88813644 2.37477e+09
5501.982 16.4548726089 5.960306567 21671.7
5502.984 16.1605223807 9.715628139 1.16881e+07
5503.986 16.486405001 7.528900139 299906
5504.988 16.2389851359 8.057321529 726760
5505.99 16.298765473 6.371408246 43147.3
5506.992 16.5218204143 6.200765298 32420.3
5507.994 16.2204318188 12.53544053 1.31538e+09
5508.996 16.4720729696 5.397506191 8442.63
5509.998 16.4227927729 5.42772705 8881.01
5511 16.1938582834 8.630858203 1.8994e+06
5512.002 16.3014250924 4.961335367 4066.12
5513.004 16.2755482291 9.076927351 4.00973e+06
5514.006 16.1753035311 9.769451608 1.27908e+07
5515.008 16.5547455827 6.449241745 49155.8
5516.01 16.8841945761 7.421258518 250426
5517.012 17.1223800455 3.750723358 535.188
5518.014 16.7689355254 9.862084998 1.49378e+07
5519.016 16.9128033517 6.684252487 72867.9
5520.018 16.8729683017 7.714301844 409126
5521.02 16.303265152 6.73676952 79568.3
5522.022 16.6582893691 8.0060565 666956
5523.024 16.2941359659 7.289246769 200746
5524.026 16.2844503456 6.046792056 25050
5525.028 16.2754932597 9.999375127 1.88001e+07
5526.03 16.2613156009 5.322713922 7448.51
5527.032 16.6183121693 5.90274503 19679.7
5528.034 16.8017734318 7.395805015 239973
5529.036 16.5867861302 4.180136772 1098.72
5530.038 16.5287356794 5.028227359 4548.22
5531.04 16.308810897 8.478535255 1.47166e+06
5532.042 16.4050001853 6.269050392 36349
5533.044 16.3035907874 7.400716375 241956
5534.046 16.1332396823 8.5036079 1.53478e+06
5535.048 16.7481824711 10.02153512 1.9511e+07
5536.05 16.7105231525 6.934046952 110727
5537.052 16.4195600036 4.128387312 1007.49
5538.054 16.4578345505 8.604553558 1.81753e+06
5539.056 16.5093935428 5.044873893 4676.83
5540.058 16.2297942957 13.72116849 9.58564e+09
5541.06 16.1579844881 6.818210875 91198
5542.062 16.579349765 7.784162597 459916
5543.064 16.2202572818 8.262535293 1.02489e+06
5544.066 16.4485739786 4.426626587 1660.35
5545.068 16.3603779718 6.315449031 39286.7
5546.07 16.3773260509 5.531488676 10566.8
5547.072 16.292668568 6.916774749 107569
5548.074 16.411796947 7.460974668 267653
5549.076 16.1077997215 5.8509635 18044.7
5550.078 16.2646548156 6.572035236 60381.3
5551.08 16.5512931271 6.366027888 42760.2
5552.082 16.1604505923 9.887741001 1.55937e+07
5553.084 16.6121070449 5.549117616 10883.5
5554.086 16.9878071883 2.669060017 87.4255
5555.088 16.7401588086 5.597407948 11800.4
5556.09 16.3487105839 9.3485206 6.31958e+06
5557.092 16.6487362862 6.730397891 78723.6
5558.094 16.0287764701 10.12884738 2.33532e+07
5559.096 16.0329665815 10.1254701 2.32214e+07
5560.098 16.5670642203 6.127924463 28696.5
5561.1 16.4715432933 6.570649876 60241.3
5562.102 16.1970824539 8.356069728 1.19872e+06
5563.104 16.1477466345 8.150912237 850109
5564.106 16.1071748866 7.879896323 539909
5565.108 16.2510645895 8.097508383 777365
5566.11 16.7327966397 4.391188869 1564.66
5567.112 16.2892272867 8.046623764 713853
5568.114 16.0154538504 9.164934712 4.64661e+06
5569.116 16.5990088935 7.52783189 299369
5570.118 16.4895346299 5.107563524 5194.64
5571.12 16.3330356586 6.745649007 80760.6
5572.122 16.1885734978 6.771240487 84297.8
5573.124 16.2280743803 9.375396005 6.61057e+06
5574.126 16.2108551309 10.12168794 2.30748e+07
5575.128 16.5697000362 5.256876958 6670.76
5576.13 16.2308872675 9.72920539 1.1957e+07
5577.132 16.4414385101 6.026488255 24212.4
5578.134 16.51642585 7.358194815 225322
5579.136 16.4867877183 5.308447294 7272.62
5580.138 16.7818345665 5.863146467 18416.8
5581.14 16.0403824612 9.092899753 4.11845e+06
5582.142 16.2137403821 9.691533396 1.12258e+07
5583.144 16.3774867476 4.189784488 1116.62
5584.146 16.2360294289 7.084524603 142468
5585.148 16.3473110969 4.569632591 2109.75
5586.15 16.476342427 5.807303835 16772.2
5587.152 16.5262846133 7.13286682 154485
5588.154 16.725695899 6.442799612 48628.2
5589.156 16.3760709177 5.808490408 16805.6
5590.158 16.5227951235 8.089295343 766744
5591.16 16.4480194597 8.139856518 834510
5592.162 16.456905099 4.060868936 899.758
5593.164 16.7421719921 8.227409355 966325
5594.166 16.5877400121 2.496437034 65.4729
5595.168 16.119968747 8.666216212 2.01529e+06
5596.17 16.4275160339 5.385507615 8274.64
5597.172 16.494908473 8.612481419 1.84182e+06
5598.174 16.6017546476 4.39736799 1580.94
5599.176 16.460527797 6.171622134 30875.7
5600.178 16.4034522886 6.676161323 71886.9
5601.18 16.0467946142 9.893446831 1.57435e+07
5602.182 16.4668595538 4.470514104 1787.01
5603.184 16.5632725247 2.709954491 93.624
5604.186 16.3704120289 4.793407859 3069.16
5605.188 16.5300935594 4.142783375 1032.08
5606.19 16.4794710708 6.368706144 42952.5
5607.192 16.5987982683 5.208547875 6152.02
5608.194 16.2014545708 6.992193869 122054
5609.196 16.3230881997 8.541790817 1.63615e+06
5610.198 16.1231324209 5.673200503 13397.8
5611.2 16.2849405575 7.416289032 248350
5612.202 16.5848975125 5.320603046 7422.22
5613.204 16.5902867592 3.974341985 778.36
5614.206 16.5442495159 7.317507061 210477
5615.208 16.5450633989 6.934494434 110810
5616.21 16.8565372501 4.76794045 2940.99
5617.212 16.801322594 10.712099 6.20353e+07
5618.214 16.5107411775 7.598676445 337089
5619.216 16.7150880738 7.911500293 569261
5620.218 16.1927061022 4.471927894 1791.25
5621.22 16.2781610866 9.659187973 1.06338e+07
5622.222 16.1275780152 8.966633865 3.33335e+06
5623.224 16.8201362755 4.360376049 1485.95
5624.226 16.9874503105 4.191426171 1119.7
5625.228 16.5232362154 8.578210334 1.73907e+06
5626.23 16.564752288 8.58044799 1.7456e+06
5627.232 16.9131859135 5.190500578 5968.83
5628.234 16.3707140479 8.75702756 2.34639e+06
5629.236 16.6067972767 6.930752757 110117
5630.238 16.0907371725 12.26586303 8.37418e+08
5631.24 16.3126709591 4.642800744 2384.84
5632.242 16.2569314961 10.97893223 9.69951e+07
5633.244 16.7146346598 6.575930488 60776.5
5634.246 16.1770184875 7.284693308 199220
5635.248 16.7278603866 7.094683836 144914
5636.25 16.9592547229 8.520596772 1.57909e+06
5637.252 16.6227312247 6.765478479 83488.1
5638.254 16.3034049057 9.768246636 1.27651e+07
5639.256 16.8805503116 3.799717362 580.962
5640.258 16.5524051315 6.327867132 40112.5
5641.26 16.2878956886 5.066613741 4850.27
5642.262 16.2601177643 8.889082816 2.92729e+06
5643.264 16.1677796957 7.752128566 435888
5644.266 16.0431793028 11.5998672 2.74446e+08
5645.268 16.5106928034 7.449590263 262597
5646.27 16.3084799973 12.12864499 6.65459e+08
5647.272 16.9489326642 4.856916028 3413.65
5648.274 16.5070760605 4.00280377 816.367
5649.276 16.4213492521 13.05055657 3.11729e+09
5650.278 16.4143413091 9.324114148 6.06643e+06
5651.28 16.2307253707 7.493635794 282703
5652.282 16.201492455 14.44606571 3.22817e+10
5653.284 16.0274810679 13.06537447 3.19563e+09
5654.286 16.207432933 13.27347197 4.52834e+09
5655.288 16.0592177748 11.05497799 1.10172e+08
5656.29 16.1329027265 9.324235894 6.06767e+06
5657.292 16.5965176307 7.003466024 124380
5658.294 16.0702888264 9.693392786 1.12608e+07
5659.296 16.4521145406 5.354774735 7859.45
5660.298 16.6836906748 9.405378507 6.95105e+06
5661.3 16.2278171475 7.049967308 134456
5662.302 16.0044919778 12.05344596 5.86702e+08
5663.304 16.2436808321 8.185791477 901255
5664.306 16.2895879803 7.316657289 210177
5665.308 16.4636160197 8.707773976 2.16058e+06
5666.31 16.9085181971 6.227061417 33880.3
5667.312 16.9880780207 4.894773554 3637.13
5668.314 16.9078949451 8.402258543 1.29515e+06
5669.316 16.9679640571 9.527752891 8.53243e+06
5670.318 16.9265150458 7.553346339 312441
5671.32 17.3632802894 3.369648615 282.676
5672.322 17.2561834753 2.614417358 79.7789
5673.324 17.3347825974 4.501398364 1881.89
5674.326 16.9919641507 6.795382937 87776.7
5675.328 16.8885143482 4.866830391 3470.81
5676.33 16.8203767107 5.393495618 8386.1
5677.332 16.7199969459 6.884990766 101992
5678.334 16.1338953018 13.57431906 7.49538e+09
5679.336 16.1665182726 9.131533712 4.39378e+06
5680.338 16.0995109235 12.0707524 6.03958e+08
5681.34 16.0432663396 12.4946904 1.22859e+09
5682.342 16.1714061725 7.911035495 568818
5683.344 17.1215377425 7.709400319 405781
5684.346 16.9322309233 10.32620585 3.25025e+07
5685.348 16.1738153706 13.26908132 4.49516e+09
5686.35 16.1535534089 11.00125117 1.0069e+08
5687.352 16.1719999485 8.507371301 1.54449e+06
5688.354 16.4746711306 6.867338444 99020.2
5689.356 16.3475999404 8.332776959 1.15285e+06
5690.358 16.8256096314 6.534495972 56701.4
5691.36 17.2655773371 4.88855206 3599.43
5692.362 16.9679457662 7.784995606 460558
5693.364 16.9825708097 7.524834535 297870
5694.366 16.8305706271 3.983248677 790.06
5695.368 16.5446216732 9.331514738 6.1421e+06
5696.37 16.8123611171 8.298304159 1.08817e+06
5697.372 17.1016426344 4.187335078 1112.05
5698.374 17.1393543494 6.414247399 46357.3
5699.376 16.8770873408 6.530952706 56365.9
5700.378 16.0473418955 13.59440431 7.75184e+09
5701.38 16.1597863226 13.30023261 4.73594e+09
5702.382 16.1966963183 10.21223567 2.68539e+07
5703.384 16.0525749969 11.36631565 1.85591e+08
5704.386 16.5278974722 7.527121622 299013
5705.388 16.276306364 10.91033038 8.64659e+07
5706.39 17.1273711484 8.1655282 871178
5707.392 16.9658958261 5.216964758 6239.37
5708.394 16.0579006355 12.81795987 2.11141e+09
5709.396 16.0614906381 12.93806522 2.58192e+09
5710.398 16.8665952892 8.35246871 1.19151e+06
5711.4 16.3491249558 8.99205566 3.47835e+06
5712.402 16.0618459998 11.18128731 1.3613e+08
5713.404 16.8116206618 9.97910008 1.81723e+07
5714.406 16.8746081281 9.356616484 6.40586e+06
5715.408 16.4128814579 8.162702487 867064
5716.41 16.6011406145 2.832759545 115.007
5717.412 16.5711983417 9.285958259 5.69084e+06
5718.414 16.2638815693 6.004984783 23355.8
5719.416 16.7283749067 8.449248267 1.40121e+06
5720.418 16.3231490108 12.24985729 8.15265e+08
5721.42 16.1688675654 9.299500772 5.82141e+06
5722.422 16.6641877131 10.85119874 7.83121e+07
5723.424 16.49620031 11.37652095 1.88791e+08
5724.426 16.3221863815 8.055908792 725042
5725.428 16.4917772632 10.12564237 2.32281e+07
5726.43 16.5532756411 5.741323514 15017.3
5727.432 16.5743658232 8.959017487 3.29109e+06
5728.434 16.97552638 8.597162341 1.79516e+06
5729.436 16.6985312529 7.96496052 622589
5730.438 16.8100893868 6.598826256 63152.7
5731.44 16.8860240137 9.720501398 1.17839e+07
5732.442 16.7448793797 6.643355815 68043.3
5733.444 16.5093556824 9.358037349 6.42113e+06
5734.446 16.7027969221 12.0132211 5.48473e+08
5735.448 16.6229625235 7.992357651 651827
5736.45 17.2090048976 3.317432631 259.003
5737.452 16.3071926285 10.79960029 7.18278e+07
5738.454 16.3221502696 7.671898033 381075
5739.456 16.6232058003 13.72733579 9.68518e+09
5740.458 16.612769242 5.416208424 8711.3
5741.46 16.0532602192 12.96447516 2.69871e+09
5742.462 16.7622266323 3.192360967 210.048
5743.464 16.1562428208 7.288755033 200580
5744.466 16.166031907 11.08443652 1.15744e+08
5745.468 16.4672519884 10.76529207 6.78164e+07
5746.47 16.2205897638 8.332367535 1.15206e+06
5747.472 16.301660403 7.912970449 570665
5748.474 16.4103185295 6.232336034 34181
5749.476 16.2127617083 11.17241473 1.34122e+08
5750.478 16.1548898219 13.19299193 3.95725e+09
5751.48 16.1369243145 11.00782291 1.01804e+08
5752.482 16.7778259513 5.002059371 4353.17
5753.484 16.7730006574 7.601898533 338913
5754.486 17.2175694326 6.120202288 28327.7
5755.488 16.6709917876 6.526528502 55949.7
5756.49 16.8833547419 7.085041919 142592
5757.492 16.99575211 9.354967035 6.38819e+06
5758.494 16.6012767018 4.288062142 1316.44
5759.496 16.8706757067 8.234794259 978352
5760.498 16.8854342502 8.026101684 689731
5761.5 16.3179562847 7.521200654 296063
5762.502 16.4606620664 14.59055622 4.11213e+10
5763.504 16.1027590147 11.33757258 1.76867e+08
5764.506 15.9839679207 13.56473688 7.37604e+09
5765.508 15.9819208722 13.95253935 1.41232e+10
5766.51 16.347802113 16.0527061 4.76129e+11
5767.512 16.5010103655 12.08977859 6.23516e+08
5768.514 16.3902420762 7.862364478 524284
5769.516 16.2347490382 12.51273066 1.26628e+09
5770.518 16.1443339307 12.07534483 6.08622e+08
5771.52 16.1118320053 12.22434081 7.81154e+08
5772.522 16.1230321594 6.962955528 116220
5773.524 16.4884151346 11.14275909 1.27623e+08
5774.526 16.4353652488 9.236052921 5.23447e+06
5775.528 16.2852138364 9.359837606 6.44052e+06
5776.53 16.3017159186 10.43172955 3.87865e+07
5777.532 16.8278181169 9.297371655 5.80069e+06
5778.534 16.8872782823 5.094688631 5083.81
5779.536 16.2287518392 8.256366517 1.01435e+06
5780.538 16.2138354035 9.70347218 1.14525e+07
5781.54 16.1210916876 11.27717829 1.5985e+08
5782.542 16.1080098739 12.69927338 1.73074e+09
5783.544 16.4322373227 7.997511073 657478
5784.546 16.2192458436 12.13351202 6.70907e+08
5785.548 16.8324116021 9.743132984 1.22392e+07
5786.55 16.2963634535 7.07359873 139885
5787.552 16.2111122013 9.601576766 9.65555e+06
5788.554 16.3177814147 6.188734892 31773.6
5789.556 16.197486967 8.096851275 776510
5790.558 16.1694954174 6.903266019 105162
5791.56 16.2776711135 10.34379291 3.34742e+07
5792.562 16.2436792427 7.812662298 482404
5793.564 16.1057234536 8.646080848 1.94846e+06
5794.566 16.0433240941 11.7325422 3.42746e+08
5795.568 16.3551597511 5.943318712 21063.7
5796.57 16.3748798955 7.742852013 429167
5797.572 16.3980711894 10.30576162 3.14083e+07
5798.574 16.2511329028 8.554088368 1.6702e+06
5799.576 16.1407628034 11.28581339 1.62179e+08
5800.578 16.0420361441 10.75676214 6.68544e+07
5801.58 16.3247619731 8.153712428 854105
5802.582 16.3115424478 13.39121319 5.51558e+09
5803.584 16.2609507515 5.946943617 21192
5804.586 16.7539439217 5.765275895 15632
5805.588 16.0189925186 9.457399715 7.58392e+06
5806.59 16.3659222325 6.975028533 118594
5807.592 16.2670919032 10.71326694 6.21568e+07
5808.594 16.5609126043 10.30040419 3.11277e+07
5809.596 16.3339483443 8.242650522 991312
5810.598 16.567857044 7.506818918 289016
5811.6 16.1989124421 9.796266409 1.33785e+07
5812.602 16.128213437 6.99595427 122825
5813.604 16.1188321903 9.562168996 9.03877e+06
5814.606 15.9926528331 11.2716635 1.5838e+08
5815.608 16.3571975116 7.508461518 289812
5816.61 16.2164504469 7.317651457 210528
5817.612 16.515989292 9.404990889 6.94654e+06
5818.614 16.6518802715 9.617094572 9.90981e+06
5819.616 16.9733033896 5.454743096 9292.13
5820.618 16.2822976706 7.907058675 565041
5821.62 16.2059221281 9.010769251 3.58911e+06
5822.622 17.0295504042 5.037344622 4618.21
5823.624 17.0036359547 4.444220497 1710.01
5824.626 16.1935098776 12.29433127 8.78318e+08
5825.628 16.7314455264 6.910539031 106451
5826.63 16.3639532614 5.938348686 20889.1
5827.632 17.1329060516 5.034367227 4595.24
5828.634 17.0433127993 5.961666409 21721.1
5829.636 16.8627183362 6.329470978 40220.4
5830.638 16.3725236964 6.622737124 65733.4
5831.64 16.2200168131 7.638401428 360282
5832.642 16.0708559752 10.38427827 3.5823e+07
5833.644 16.2345846936 7.090289605 143851
5834.646 16.1445471732 10.95171773 9.26728e+07
5835.648 16.1598748328 10.69697808 6.04838e+07
5836.65 16.1872363472 8.389436538 1.26763e+06
5837.652 16.0564364553 12.37513436 1.00562e+09
5838.654 16.3219048191 11.07926399 1.14746e+08
5839.656 16.3147522461 6.136162808 29095.2
5840.658 16.2924369604 5.775668286 15906.5
5841.66 16.3029800776 7.653777808 369682
5842.662 16.8758099715 4.733869881 2777.84
5843.664 16.5006769876 8.003960328 664619
5844.666 16.3759477682 8.704328459 2.14814e+06
5845.668 16.6601949287 6.480350425 51785.1
5846.67 16.6134550896 6.938227586 111505
5847.672 16.1566856213 7.521121777 296023
5848.674 16.889531744 3.141339098 192.843
5849.676 16.9532947204 6.677418162 72038.4
5850.678 17.2183039176 2.241204532 42.6963
5851.68 16.8152301428 11.01286275 1.02668e+08
5852.682 16.6937670081 11.6718388 3.09608e+08
5853.684 16.4666209028 12.02382069 5.58298e+08
5854.686 16.7436226139 13.15963262 3.74219e+09
5855.688 16.5621630521 4.034507932 860.893
5856.69 17.1406312733 5.16884395 5756.18
5857.692 16.7998443248 6.845213097 95417.6
5858.694 17.1043108503 8.921314961 3.08967e+06
5859.696 16.6181353834 8.606338615 1.82297e+06
5860.698 16.3715640575 6.366758589 42812.6
5861.7 16.485886399 9.91720862 1.63828e+07
5862.702 16.2088400063 8.405592918 1.3024e+06
5863.704 16.3929201391 9.110696803 4.24307e+06
5864.706 16.6819326131 7.869074044 530210
5865.708 16.4063761465 8.063961848 734888
5866.71 16.6073130907 6.597126402 62973.1
5867.712 16.0974768299 8.855909609 2.76906e+06
5868.714 16.3547292665 6.611578788 64516.2
5869.716 16.0342063923 11.65134298 2.99159e+08
5870.718 16.2792661768 6.834153502 93666.3
5871.72 16.6261937994 6.544144734 57625.3
5872.722 16.6383520425 6.686409236 73131.6
5873.724 16.4168278069 6.135031018 29040.1
5874.726 16.7294710646 12.61092959 1.49267e+09
5875.728 16.7027681017 5.525811344 10466.8
5876.73 16.6382846478 9.802309863 1.35146e+07
5877.732 16.2954385863 8.233610024 976414
5878.734 16.3221170326 12.1381268 6.76113e+08
5879.736 16.3494340956 7.915880275 573453
5880.738 16.2258255458 14.08441447 1.76144e+10
5881.74 16.0699445684 10.42082958 3.80848e+07
5882.742 16.16284358 14.50560555 3.56672e+10
5883.744 16.1733658151 10.1573183 2.44939e+07
5884.746 16.3984717971 13.50178291 6.63784e+09
5885.748 16.0421666496 11.93994445 4.8512e+08
5886.75 16.1356913773 14.5065117 3.57214e+10
5887.752 16.0988521612 10.85294327 7.85412e+07
5888.754 16.1158061371 11.43792188 2.09241e+08
5889.756 16.5367861382 10.69959684 6.07497e+07
5890.758 16.0816698312 11.14858448 1.28874e+08
5891.76 15.9439971902 12.73576588 1.83983e+09
5892.762 16.1397094102 8.353526234 1.19363e+06
5893.764 16.1602661259 8.895932838 2.96107e+06
5894.766 16.3399330666 10.61587981 5.28011e+07
5895.768 16.5800719718 8.235342702 979252
5896.77 16.5191458683 6.621855264 65636.3
5897.772 16.8295389745 8.53616825 1.62081e+06
5898.774 16.177228975 7.574406268 323660
5899.776 16.2115045662 6.976588408 118905
5900.778 16.3236594749 13.51269418 6.76027e+09
5901.78 16.1682193797 14.43267034 3.15654e+10
5902.782 16.0402677875 12.01748999 5.52409e+08
5903.784 16.0936056675 10.78127803 6.96569e+07
5904.786 16.5087355648 13.79889977 1.09186e+10
5905.788 16.7326270443 8.561292328 1.69048e+06
5906.79 16.5845130033 4.970893843 4131.75
5907.792 16.2013242996 14.38794413 2.9287e+10
5908.794 16.5107401327 6.35346724 41870
5909.796 16.583574974 7.030688781 130183
5910.798 16.7895379247 3.854694433 637.003
5911.8 16.979393521 5.60430107 11937.5
5912.802 17.207601717 5.575391036 11373.2
5913.804 16.8335434137 2.890902273 126.771
5914.806 16.8104341565 9.621472383 9.98275e+06
5915.808 16.9397229311 7.126795275 152922
5916.81 16.6984702312 4.827094383 3247.32
5917.812 16.1549902944 10.04236901 2.02039e+07
5918.814 16.2134994615 5.999478485 23141.4
5919.816 16.5362378229 8.769621522 2.39641e+06
5920.818 16.4736925279 8.643207019 1.9391e+06
5921.82 16.1913430613 7.116813384 150386
5922.822 16.3411221339 9.298558385 5.81223e+06
5923.824 16.2470720924 7.810031632 480283
5924.826 16.2367934543 7.52645334 298679
5925.828 16.305968549 8.390067331 1.26897e+06
5926.83 16.3630873114 8.709789949 2.16789e+06
5927.832 16.4608828056 7.617022263 347608
5928.834 16.4569882773 11.35026249 1.80667e+08
5929.836 16.272511293 9.972345239 1.79679e+07
5930.838 16.3282245803 6.778121529 85275.1
5931.84 16.4499242314 5.48300133 9742.54
5932.842 16.6108528494 12.518126 1.27777e+09
5933.844 17.0167456639 5.439382942 9056.1
5934.846 17.023687378 5.943389621 21066.2
5935.848 16.607628264 5.017972624 4470.76
5936.85 16.6673227354 6.895336727 103775
5937.852 16.6923660811 9.148048658 4.51703e+06
5938.854 16.8701497993 3.506040316 355.23
5939.856 16.7810775085 8.627297343 1.88811e+06
5940.858 16.6724934934 7.278203669 197066
5941.86 16.2115919233 7.418653247 249336
5942.862 16.137127086 12.59254903 1.44742e+09
5943.864 16.6271237397 4.72247286 2725.32
5944.866 16.1461779066 7.292919025 201984
5945.868 16.1391045915 9.606206257 9.73071e+06
5946.87 16.6820427797 5.93901877 20912.6
5947.872 16.3497371739 8.08013745 755072
5948.874 16.2048946774 8.850930521 2.74606e+06
5949.876 16.8342616489 10.33819299 3.31617e+07
5950.878 16.6607253449 6.06092682 25650.2
5951.88 16.1387084796 12.12979313 6.6674e+08
5952.882 16.4090696812 8.722920401 2.21609e+06
5953.884 16.214859009 9.976845136 1.81038e+07
5954.886 16.2852686016 7.672293599 381327
5955.888 16.3007959876 8.287469458 1.0686e+06
5956.89 16.5728058185 9.417820188 7.09743e+06
5957.892 16.9358295061 4.327965139 1407.43
5958.894 16.8035327221 3.607255788 420.862
5959.896 16.7013826842 12.83745556 2.18149e+09
5960.898 16.002371864 13.80252432 1.09851e+10
5961.9 16.4128624697 13.34256462 5.08395e+09
5962.902 16.7397665448 9.967474539 1.78219e+07
5963.904 16.3569177972 5.705899255 14152.1
5964.906 16.1986940372 12.92996655 2.54714e+09
5965.908 16.8520083506 8.174872172 884921
5966.91 16.9671179268 8.581134127 1.74761e+06
5967.912 17.0636919393 6.625549992 66043.8
5968.914 16.555113206 11.43137434 2.06959e+08
5969.916 17.0160755491 3.842091569 623.697
5970.918 16.8124173962 8.690142246 2.0977e+06
5971.92 16.604886107 7.107562052 148074
5972.922 17.0358459679 5.014484441 4444.72
5973.924 16.9079314962 8.146179176 843395
5974.926 16.0309342141 12.13003375 6.67009e+08
5975.928 16.9391648914 3.549715523 382.192
5976.93 16.5243042745 5.192433026 5988.18
5977.932 16.5886563122 9.451494382 7.50927e+06
5978.934 16.7445298793 8.824023592 2.62505e+06
5979.936 16.7865705175 7.682524246 387918
5980.938 16.7378207054 9.732793149 1.20291e+07
5981.94 16.3961916885 11.93595506 4.81889e+08
5982.942 16.144360088 12.31351678 9.07003e+08
5983.944 16.2372970836 10.09899404 2.22141e+07
5984.946 16.2827148868 9.270325318 5.54376e+06
5985.948 16.7602229113 12.26320918 8.33704e+08
5986.95 16.9679087545 7.97756101 635870
5987.952 16.5052555554 6.919851224 108125
5988.954 16.3677182046 6.414965128 46413
5989.956 16.9738191949 4.918030487 3781.62
5990.958 16.9943218577 5.89039603 19276.8
5991.96 17.2315843188 5.844981042 17864.8
5992.962 16.5303246981 12.40119253 1.05048e+09
5993.964 16.3044115602 8.746367697 2.30486e+06
5994.966 16.6200867299 5.828492188 17378.1
5995.968 16.8408699924 7.22630786 180659
5996.97 16.0544375269 10.40040121 3.68036e+07
5997.972 16.554485126 8.782269195 2.44772e+06
5998.974 17.1114559316 4.53414558 1988
5999.976 16.7879981152 9.340729764 6.23765e+06
6000.978 16.9572739561 7.340211223 218635
6001.98 16.8067901227 3.982919786 789.624
6002.982 16.7302171379 5.10842421 5202.14
6003.984 16.7778985726 9.289158965 5.72144e+06
6004.986 16.4492693121 5.72911997 14713.4
6005.988 17.0076795676 7.010197105 125791
6006.99 16.8884968311 4.954796789 4021.83
6007.992 16.6736681648 5.334381418 7595.51
6008.994 16.2821280749 9.121934415 4.3237e+06
6009.996 17.0647054004 2.638797884 83.1043
6010.998 17.0352765062 7.146324014 158007
6012 16.5725232176 5.68429737 13649.2
6013.002 16.7487587095 5.25950072 6700.14
6014.004 16.2662414322 9.677655723 1.09678e+07
6015.006 16.6394012045 4.966960529 4104.61
6016.008 16.0693017185 10.86157302 7.96848e+07
6017.01 16.8219015242 4.424038615 1653.17
6018.012 16.4353592984 8.11828845 804900
6019.014 16.3755447709 9.283143116 5.66407e+06
6020.016 16.5019642823 14.89919331 6.89586e+10
6021.018 17.0830197965 4.854840175 3401.8
6022.02 17.2821014326 3.2590671 234.88
6023.022 16.8789011026 8.053025518 721549
6024.024 16.8278166592 4.785402443 3028.28
6025.026 16.6409680141 14.59120702 4.11662e+10
6026.028 16.8248454936 9.162544638 4.62805e+06
6027.03 16.4842254735 8.425370725 1.34627e+06
6028.032 16.918585825 5.857471184 18242.5
6029.034 17.3856442338 2.890432785 126.671
6030.036 17.2137724546 5.653197562 12956.4
6031.038 16.8224532918 10.28802693 3.0489e+07
6032.04 16.8768891863 4.68758818 2570.63
6033.042 16.9860141612 4.647738305 2404.64
6034.044 17.4510830312 1.697567999 17.1757
6035.046 17.2783305163 2.843529736 117.1
6036.048 16.8670317571 11.15600526 1.30486e+08
6037.05 16.8042450339 6.754928951 82025.8
6038.052 16.4356228258 8.516871679 1.56926e+06
6039.054 16.8557444078 3.695547067 487.942
6040.056 16.72493848 9.776373788 1.294e+07
6041.058 16.5562032219 11.05257884 1.0973e+08
6042.06 16.2211847026 7.725297241 416731
6043.062 16.0827840863 9.579091781 9.29865e+06
6044.064 16.2983353555 10.00134317 1.88622e+07
6045.066 16.2887170025 9.216731592 5.06777e+06
6046.068 16.1294054596 14.29366164 2.50085e+10
6047.07 16.3210994736 6.52314151 55633.2
6048.072 16.1056267466 10.88245144 8.25209e+07
6049.074 16.0802230523 11.56844525 2.60374e+08
6050.076 16.2792551587 13.64432244 8.42788e+09
6051.078 16.2234229429 8.310135636 1.10995e+06
6052.08 16.0012663743 12.34733086 9.59858e+08
6053.082 16.1277657415 13.46067769 6.19618e+09
6054.084 16.258460557 9.965400339 1.77601e+07
6055.086 16.3028988473 9.447003396 7.45299e+06
6056.088 16.5803974886 8.028481332 692485
6057.09 17.0563487868 5.454228285 9284.12
6058.092 16.7153152457 7.77669004 454195
6059.094 16.0013169535 12.49163139 1.22231e+09
6060.096 16.2849568022 7.949110451 606277
6061.098 16.4574805977 8.95180439 3.25157e+06
6062.1 15.9557137144 12.80568757 2.06844e+09
6063.102 16.3085559972 9.161567512 4.62048e+06
6064.104 16.1295459218 9.820499429 1.39327e+07
6065.106 16.3316037958 6.728618897 78489.4
6066.108 16.7456008916 5.874935962 18784.1
6067.11 16.825672588 5.685007321 13665.4
6068.112 16.4852978185 11.67399345 3.10728e+08
6069.114 16.894158242 8.159915706 863026
6070.116 17.3328004735 1.204067763 7.51472
6071.118 17.5548235514 1.684015829 16.7902
6072.12 16.8186630995 4.315309243 1377.91
6073.122 17.0870963526 4.02742892 850.745
6074.124 16.5422863754 7.211256769 176162
6075.126 16.4326511233 5.37587339 8142.18
6076.128 17.2087371254 3.789204369 570.821
6077.13 16.9761130598 8.542911697 1.63923e+06
6078.132 16.9753182498 10.50319214 4.37187e+07
6079.134 16.7768448927 4.793068224 3067.41
6080.136 16.8967885704 9.385540921 6.72387e+06
6081.138 16.7156954294 10.98092595 9.73196e+07
6082.14 16.107049656 8.353682898 1.19394e+06
6083.142 16.2822482429 6.824713853 92196.9
6084.144 16.2260430789 7.587271871 330710
6085.146 16.1867110622 8.400069894 1.29041e+06
6086.148 16.1993049748 11.90624698 4.58496e+08
6087.15 16.6074870384 6.36200526 42473.1
6088.152 16.6218202493 8.520801763 1.57963e+06
6089.154 16.089692592 9.57703192 9.26662e+06
6090.156 16.8415174485 4.439995881 1697.95
6091.158 17.013706489 4.176817731 1092.63
6092.16 16.3574582318 7.287318705 200098
6093.162 16.5851890693 7.051737798 134855
6094.164 16.2051907751 14.13315053 1.91127e+10
6095.166 16.1063496599 10.6935687 6.01394e+07
6096.168 16.7044027045 6.054899067 25392.5
6097.17 16.4830139845 6.608616854 64196.9
6098.172 16.3969323874 6.646622403 68416.6
6099.174 16.7696139434 3.390319008 292.635
6100.176 17.0840591816 2.31677588 48.458
6101.178 16.6567741442 8.397902812 1.28573e+06
6102.18 16.8158030431 5.623930981 12336.5
6103.182 17.0211480615 5.432986604 8959.59
6104.184 16.8340493437 6.808251878 89689.3
6105.186 16.9717314878 6.574283465 60609.1
6106.188 16.9753016222 5.455869631 9309.68
6107.19 16.5335680868 4.963606146 4081.62
6108.192 16.2068878467 12.80250838 2.05746e+09
6109.194 17.3239404727 2.006155706 28.8006
6110.196 16.8870633478 7.003580614 124404
6111.198 16.5466879866 9.363662365 6.48192e+06
6112.2 16.8753031516 2.534394236 69.7709
6113.202 16.797621085 6.003321179 23290.8
6114.204 16.5309405686 4.536042098 1994.32
6115.206 16.4510695349 4.597884331 2211.99
6116.208 16.9799791641 4.935847469 3896.18
6117.21 16.5437769653 7.412790058 246899
6118.212 17.1355833366 2.120485581 34.8796
6119.214 16.5303525506 4.106038194 970.475
6120.216 16.3198023076 11.2423582 1.50793e+08
6121.218 16.2045762783 12.77655628 1.96994e+09
6122.22 16.3250653345 11.85180561 4.18535e+08
6123.222 16.4502818841 7.361933154 226737
6124.224 16.4657691048 6.81313849 90426.5
6125.226 16.4911131485 9.478005019 7.85025e+06
6126.228 16.2734858715 5.865226171 18481
6127.23 16.6203349437 9.31521445 5.97667e+06
6128.232 16.8394005692 10.48129302 4.21441e+07
6129.234 17.2341825671 5.428206134 8888.14
6130.236 16.8252314953 5.809772976 16841.7
6131.238 16.5028388456 5.188186155 5945.73
6132.24 16.7313479125 9.86260118 1.49507e+07
6133.242 17.0923596766 4.988868109 4258.03
6134.244 16.1765532522 8.143773138 840003
6135.246 17.0194244756 8.66189557 2.00076e+06
6136.248 16.8261220023 7.083575567 142242
6137.25 16.4785663115 9.655795937 1.05735e+07
6138.252 17.028445152 7.989383797 648588
6139.254 16.9692763979 5.263872104 6749.38
6140.256 17.3604890333 3.565719287 392.576
6141.258 16.747828693 9.826397748 1.4071e+07
6142.26 16.8652016451 7.807247259 478048
6143.262 16.9311318084 5.675833787 13457.1
6144.264 16.77097191 8.683921388 2.07596e+06
6145.266 17.1876489506 3.880825028 665.504
6146.268 16.733817528 8.027267216 691079
6147.27 17.1143166595 3.260651302 235.504
6148.272 17.2022301255 3.541980153 377.271
6149.274 16.4524155303 4.431049178 1672.7
6150.276 16.198878458 6.616657611 65067.4
6151.278 16.5114245054 3.026501033 159.097
6152.28 16.0435747998 8.835816713 2.67742e+06
6153.282 17.0332778985 3.386214201 290.63
6154.284 16.8217977327 9.63709315 1.02474e+07
6155.286 16.4799221901 10.06917292 2.11317e+07
6156.288 16.2290637761 7.424275353 251695
6157.29 16.4019283358 5.579491312 11451.6
6158.292 16.7140788063 3.627948831 435.705
6159.294 16.2933518203 6.994482871 122523
6160.296 16.1571651141 7.63522428 358370
6161.298 16.4101898395 8.399511716 1.2892e+06
6162.3 16.6135481262 11.89069206 4.46704e+08
6163.302 16.7774549526 5.763781104 15593
6164.304 17.0259906129 4.556533515 2063.97
6165.306 16.8703557043 6.675632158 71823.2
6166.308 16.9403232289 4.632086183 2342.42
6167.31 16.8204308508 3.40489898 299.87
6168.312 16.6934699102 7.436678458 256979
6169.314 16.1145446771 8.954812804 3.26799e+06
6170.316 16.3765938797 8.836043141 2.67843e+06
6171.318 16.2822173034 6.850559786 96276
6172.32 16.6727756567 6.668182697 70932.6
6173.322 16.6386898684 5.146717384 5546.75
6174.324 16.4620774289 5.930288046 20609
6175.326 16.5187290588 8.736014102 2.26524e+06
6176.328 16.4568237688 6.125744253 28591.9
6177.33 17.0777701944 1.992093233 28.1301
6178.332 16.6328523254 5.403617675 8529.5
6179.334 16.8087331761 4.746480627 2837.15
6180.336 16.5528711868 3.811316834 592.36
6181.338 16.1503566107 8.684911613 2.0794e+06
6182.34 16.6423217831 4.946265373 3964.76
6183.342 16.6310670144 6.212440237 33060.6
6184.344 16.5367110879 8.436904006 1.37253e+06
6185.346 16.385928311 7.15250049 159650
6186.348 16.8151091905 5.744475438 15096.8
6187.35 16.1486459955 9.078697829 4.02163e+06
6188.352 16.3620985456 5.307929298 7266.31
6189.354 16.9076575176 3.337365023 267.796
6190.356 16.7670743563 4.126489818 1004.3
6191.358 16.7668055696 4.658202012 2447.16
6192.36 17.034551907 3.904030618 691.882
6193.362 16.8918003768 6.021125903 23995.9
6194.364 16.4685974349 7.030545741 130152
6195.366 16.5429598993 4.04308669 873.353
6196.368 16.6008518132 8.162904164 867357
6197.37 16.8641011385 4.949565257 3986.74
6198.372 16.8864902166 6.922594441 108623
6199.374 17.0696052254 3.963963795 764.946
6200.376 17.1058701416 3.524937719 366.654
6201.378 16.6120715133 8.644124557 1.94208e+06
6202.38 17.0984834783 3.794974292 576.365
6203.382 16.7905781197 8.028941187 693019
6204.384 16.3434512364 8.755407796 2.34003e+06
6205.386 16.7964509343 9.650935948 1.04878e+07
6206.388 16.6621003257 4.434467472 1682.3
6207.39 16.6944580254 6.965210495 116660
6208.392 16.3047702719 4.492475976 1853.97
6209.394 16.9721416688 2.89396813 127.424
6210.396 16.3213234774 9.249879495 5.35711e+06
6211.398 16.5520803335 9.056170806 3.87271e+06
6212.4 16.661426348 6.5559628 58777.4
6213.402 16.3980683114 6.220734413 33523.1
6214.404 16.3425496058 3.981994615 788.402
6215.406 16.8195147573 4.433368125 1679.21
6216.408 16.6434810984 5.96609909 21883
6217.41 16.4872326991 9.19147617 4.85785e+06
6218.412 16.4943207158 8.910391781 3.03366e+06
6219.414 16.5736987746 8.578697472 1.74049e+06
6220.416 17.0569288372 5.297797191 7144.03
6221.418 16.5834153204 9.620273174 9.96272e+06
6222.42 16.6822098408 6.036420723 24618.6
6223.422 16.0153542806 11.70026615 3.24708e+08
6224.424 16.7160680298 8.052097948 720428
6225.426 16.4667568962 13.50087246 6.62772e+09
6226.428 16.2385585653 7.125714613 152645
6227.43 17.1771668428 5.094284626 5080.37
6228.432 16.8376719583 10.09385772 2.20238e+07
6229.434 16.609788999 6.716697065 76937.5
6230.436 16.8246891314 6.934535673 110817
6231.438 16.5061868024 11.51731048 2.39001e+08
6232.44 16.3797391539 9.140737135 4.46204e+06
6233.442 16.4789848681 5.070993075 4885.98
6234.444 16.2170220023 5.123515768 5335.32
6235.446 16.3306366823 5.277960035 6910.55
6236.448 16.1887981218 7.621350663 350138
6237.45 16.1226844128 7.20733216 175007
6238.452 16.3136171049 7.018435566 127538
6239.454 16.3257030891 6.056879836 25476.9
6240.456 16.2506016889 4.388847802 1558.54
6241.458 16.1492292193 9.343635502 6.26808e+06
6242.46 16.8476366956 4.541299238 2011.96
6243.462 16.5704417651 11.0180588 1.03565e+08
6244.464 16.4229557553 4.137357187 1022.75
6245.466 16.4327622125 6.426393017 47310
6246.468 16.7873731988 8.224210367 961161
6247.47 17.0767904132 4.378382625 1531.46
6248.472 16.9036319063 4.134111814 1017.2
6249.474 16.8028032013 4.848017412 3363.15
6250.476 16.9774753973 4.453432935 1736.6
6251.478 16.1179089874 7.71458862 409323
6252.48 16.2152321823 9.362972648 6.47443e+06
6253.482 16.1146288949 9.694453429 1.12808e+07
6254.484 16.4761212399 4.199549281 1135.04
6255.486 16.2394625213 10.49547374 4.31571e+07
6256.488 16.4992670591 7.458989145 266764
6257.49 16.3799679762 11.12348129 1.23567e+08
6258.492 16.5052116985 5.674754027 13432.7
6259.494 16.6670564615 9.551720798 8.88196e+06
6260.496 16.2687683777 6.651505739 68978.5
6261.498 16.3987231059 9.973143315 1.79919e+07
6262.5 16.217461739 7.524929989 297918
6263.502 16.0967440144 10.51592881 4.46614e+07
6264.504 16.1156058734 11.89830388 4.52436e+08
6265.506 16.6342092156 6.691406636 73746.3
6266.508 16.0836205794 11.02780413 1.05269e+08
6267.51 16.9058853865 9.133452441 4.40793e+06
6268.512 16.558117419 8.092813867 771276
6269.514 16.65651213 6.419340368 46754.4
6270.516 16.5850703585 10.63691864 5.46951e+07
6271.518 16.8798092958 5.325860328 7487.87
6272.52 16.157532 5.316162494 7367.21
6273.522 16.07527682 7.714852905 409504
6274.524 16.4366523161 5.063400764 4824.24
6275.526 16.1312776875 11.62548424 2.86478e+08
6276.528 16.424953835 7.973741691 631815
6277.53 16.0352770929 9.768031622 1.27605e+07
6278.532 16.2343623904 9.92682727 1.66488e+07
6279.534 16.5420008513 5.153766764 5612.63
6280.536 16.4056669301 5.446909546 9171
6281.538 16.1516394152 8.768238386 2.39087e+06
6282.54 16.5230351331 8.203443126 928300
6283.542 16.1680861817 12.09512247 6.29123e+08
6284.544 16.4396924324 5.708972041 14225.2
6285.546 17.0466715864 1.794324868 20.1977
6286.548 16.2049544894 8.82483636 2.62862e+06
6287.55 16.2864147514 9.827998202 1.41088e+07
6288.552 16.3116980959 8.231397822 972802
6289.554 16.1405741079 7.677888055 384917
6290.556 16.1393430791 8.990978668 3.47208e+06
6291.558 16.8928957451 7.295840055 202975
6292.56 16.1618869592 5.207936926 6145.73
6293.562 16.497295339 5.098221551 5113.99
6294.564 16.1087985273 11.42196858 2.03724e+08
6295.566 16.3304651108 9.512373436 8.31543e+06
6296.568 16.4602549591 10.38180785 3.56751e+07
6297.57 16.0522490152 10.7899343 7.06742e+07
6298.572 16.4440279528 5.520434226 10373
6299.574 16.3952802161 9.037002045 3.75034e+06
6300.576 16.640059324 9.790410404 1.32479e+07
6301.578 16.2356008955 8.243720024 993090
6302.58 16.1812130082 5.679882625 13548.6
6303.582 16.3012346483 5.58086529 11477.9
6304.584 16.1263972598 10.41291968 3.75835e+07
6305.586 16.377714036 4.908342824 3720.75
6306.588 16.1548218684 8.456962344 1.41943e+06
6307.59 16.1426372258 7.193995219 171141
6308.592 16.7711453669 5.252730635 6624.59
6309.594 16.237047749 5.731469728 14771.5
6310.596 16.3612043914 7.135912919 155275
6311.598 16.7184050441 2.50955653 66.9277
6312.6 16.1062381339 10.73934838 6.49325e+07
6313.602 16.1989671012 9.002475534 3.5396e+06
6314.604 16.2993352726 5.705109352 14133.4
6315.606 16.6694161966 8.734009813 2.25764e+06
6316.608 16.3992898862 7.940456105 597552
6317.61 15.9997190648 11.65867813 3.02858e+08
6318.612 16.1727250674 12.54599631 1.33884e+09
6319.614 16.2283584029 6.471381671 51013
6320.616 16.1604431272 9.091825288 4.11105e+06
6321.618 16.4113498149 7.829693532 496364
6322.62 16.3456265481 8.643961494 1.94155e+06
6323.622 16.1108944685 10.55037957 4.73145e+07
6324.624 17.0574730884 8.119879032 807047
6325.626 16.7159445144 5.094172894 5079.42
6326.628 16.5013188035 12.69112963 1.70729e+09
6327.63 16.0786388241 10.37298318 3.51516e+07
6328.632 16.2068909491 12.103833 6.38369e+08
6329.634 16.6064298497 7.853315772 516398
6330.636 16.3923579083 9.36213919 6.4654e+06
6331.638 16.1603943232 10.71166417 6.19901e+07
6332.64 16.3092171171 7.231277229 182169
6333.642 16.4657383639 9.230040682 5.18202e+06
6334.644 16.1265577179 10.48973008 4.27439e+07
6335.646 16.558610453 5.55938396 11072.3
6336.648 16.2120043622 11.02078392 1.04039e+08
6337.65 16.1949162194 4.513518607 1920.48
6338.652 16.2984601089 8.348481908 1.18358e+06
6339.654 16.42225857 10.18084749 2.54785e+07
6340.656 16.4528855697 8.663745191 2.00697e+06
6341.658 16.1435378971 9.452310191 7.51954e+06
6342.66 16.2059125449 9.493051649 8.05061e+06
6343.662 16.3033180452 11.42739396 2.05584e+08
6344.664 16.0840983565 8.113179074 798041
6345.666 16.715288406 9.432334062 7.27209e+06
6346.668 16.6187762999 4.727661299 2749.1
6347.67 16.1719235436 7.600576468 338163
6348.672 16.1844015215 7.31849892 210827
6349.674 16.2150944697 6.662625279 70275.3
6350.676 16.2759612149 9.1302643 4.38445e+06
6351.678 15.983856246 12.01050862 5.45987e+08
6352.68 16.6876704932 8.8923153 2.94318e+06
6353.682 16.5285565059 7.811187996 481214
6354.684 16.7018811387 4.376240546 1525.97
6355.686 16.6506606452 7.5691841 320841
6356.688 16.445456282 7.979459499 637895
6357.69 16.2275066276 7.119841455 151151
6358.692 16.1395014226 11.14374088 1.27833e+08
6359.694 16.1535249967 14.69757153 4.91945e+10
6360.696 16.2066154285 9.839435085 1.43817e+07
6361.698 16.1281012687 10.34321458 3.34418e+07
6362.7 16.3450901204 5.474520711 9605.12
6363.702 16.151783023 6.869717578 99415.6
6364.704 16.0439248643 9.66611406 1.07578e+07
6365.706 16.1963344579 4.911061019 3737.73
6366.708 16.1651186891 7.787436319 462445
6367.71 16.7789561207 3.177070772 204.737
6368.712 16.549770158 4.070676411 914.661
6369.714 16.6729446043 6.901788892 104902
6370.716 16.8485021142 3.30662281 254.355
6371.718 16.1171406109 11.26430842 1.56441e+08
6372.72 16.0863012801 12.60396599 1.47536e+09
6373.722 16.6930319027 5.581979479 11499.4
6374.724 16.816241397 8.926194779 3.11503e+06
6375.726 17.0579710495 4.240888497 1216.42
6376.728 16.5878753584 4.845898261 3351.23
6377.73 16.0876244922 12.51164554 1.26398e+09
6378.732 16.7632820455 7.077770392 140866
6379.734 16.6968841277 10.03709056 2.00261e+07
6380.736 17.0013966197 5.292735216 7083.71
6381.738 16.538142447 7.270264833 194463
6382.74 16.36139855 8.872962939 2.8493e+06
6383.742 16.4547136992 6.992807385 122179
6384.744 16.5965184642 2.862195707 120.819
6385.746 16.1899969882 6.311276559 39013.1
6386.748 16.3472594282 3.644881038 448.24
6387.75 16.1777077766 12.46312646 1.16532e+09
6388.752 16.3376742366 8.765061981 2.37818e+06
6389.754 16.5221334396 6.331172507 40335.2
6390.756 16.3232782897 3.572489222 397.053
6391.758 16.1236640819 7.284577983 199182
6392.76 16.6146574849 9.58241486 9.35055e+06
6393.762 16.4039778074 9.338257746 6.21187e+06
6394.764 16.2579090087 9.030858853 3.71195e+06
6395.766 16.4434767171 6.376071864 43485.7
6396.768 16.167622117 8.675793797 2.04788e+06
6397.77 16.5915949287 15.87914542 3.56013e+11
6398.772 16.3156633886 8.260536379 1.02146e+06
6399.774 16.1255665311 8.964875856 3.32354e+06
6400.776 16.2792007681 10.05606074 2.06727e+07
6401.778 16.0525009467 10.76064283 6.72903e+07
6402.78 16.09695224 11.65360885 3.00297e+08
6403.782 16.4006603626 8.38735582 1.26322e+06
6404.784 16.0444666853 12.41378755 1.07288e+09
6405.786 16.795901783 11.38761096 1.9233e+08
6406.788 16.2233999358 10.01668895 1.93533e+07
6407.79 16.3764860558 4.404993267 1601.26
6408.792 16.1871644385 12.87418744 2.31993e+09
6409.794 16.0452492981 8.800704772 2.52449e+06
6410.796 16.1867422279 11.52131329 2.40609e+08
6411.798 16.6185809696 7.150870693 159215
6412.8 16.2752675542 10.61794079 5.29837e+07
6413.802 16.7164141327 7.529022422 299967
6414.804 16.1331624096 8.114186991 799389
6415.806 16.1795650649 10.80948934 7.30275e+07
6416.808 16.4914046775 6.743719749 80500
6417.81 16.0157461316 12.85331935 2.24024e+09
6418.812 16.3473911448 8.572902145 1.72368e+06
6419.814 15.9707119415 11.80925825 3.89745e+08
6420.816 16.0795553721 9.427426392 7.21256e+06
6421.818 16.107571167 11.65625442 3.01631e+08
6422.82 16.4846501289 7.481513392 277021
6423.822 16.1780946048 8.737849664 2.27221e+06
6424.824 16.4891909503 12.71914028 1.7893e+09
6425.826 16.2138003899 12.07454408 6.07806e+08
6426.828 16.4827997109 5.066920084 4852.76
6427.83 16.0800635085 10.42299821 3.82234e+07
6428.832 16.6665953124 4.633660034 2348.6
6429.834 16.7902662262 13.76518583 1.03191e+10
6430.836 16.4902704435 7.382410565 234649
6431.838 16.7656788721 11.04867606 1.09015e+08
6432.84 16.1362832856 11.274565 1.59152e+08
6433.842 16.4462811259 8.956601742 3.2778e+06
6434.844 16.0556120328 9.892355112 1.57147e+07
6435.846 16.2118096819 11.40139788 1.96824e+08
6436.848 16.1687221865 7.93783345 594933
6437.85 16.0762556762 10.97856735 9.69359e+07
6438.852 16.5741049261 9.237605612 5.2481e+06
6439.854 16.3513899863 7.702001059 400783
6440.856 16.2050150396 5.746387402 15145.2
6441.858 16.3068955901 6.769648125 84073.3
6442.86 16.0849572039 14.45234786 3.26231e+10
6443.862 16.2862134306 10.02483518 1.96192e+07
6444.864 16.0037787773 14.53002977 3.71566e+10
6445.866 16.2452216415 10.03104523 1.98243e+07
6446.868 16.2966254422 10.643983 5.53461e+07
6447.87 16.1425264791 10.64577187 5.55122e+07
6448.872 16.1675371354 11.80572692 3.87446e+08
6449.874 16.0479435707 15.06137996 9.04843e+10
6450.876 16.0133719515 11.94073463 4.85763e+08
6451.878 16.3262219229 11.31357677 1.69899e+08
6452.88 16.4657871002 8.571970402 1.72099e+06
6453.882 16.5282064318 6.228789099 33978.5
6454.884 16.2740910575 10.98245759 9.75696e+07
6455.886 16.4310670913 6.927160915 109457
6456.888 16.5392863521 11.27763015 1.59971e+08
6457.89 16.1266629424 7.912430793 570149
6458.892 16.7876144675 4.330334635 1413.03
6459.894 16.3449930079 9.202854709 4.95133e+06
6460.896 16.3417998018 8.208981792 936953
6461.898 16.3753319599 9.013039099 3.60279e+06
6462.9 16.0667368075 12.89827347 2.41544e+09
6463.902 16.1589241927 5.9277613 20521.9
6464.904 16.4703630102 7.21524487 177342
6465.906 16.0409960989 10.57803017 4.95575e+07
6466.908 16.1479613619 10.10398776 2.24007e+07
6467.91 16.1700255095 9.875309075 1.52724e+07
6468.912 16.1260379771 13.35028428 5.15012e+09
6469.914 16.0756014622 13.98331923 1.48705e+10
6470.916 16.1725222044 11.89548188 4.50303e+08
6471.918 16.2643524006 6.158928128 30226.1
6472.92 16.3266019968 6.018430774 23887.8
6473.922 16.035616825 12.90710361 2.45143e+09
6474.924 16.0270626315 11.62488733 2.86192e+08
6475.926 16.4890507484 12.70832387 1.75718e+09
6476.928 16.5126825334 12.296567 8.81614e+08
6477.93 16.0780506394 11.59685254 2.73063e+08
6478.932 16.1859666654 8.510071666 1.55149e+06
6479.934 16.0192740972 10.86276709 7.98444e+07
6480.936 16.1938024511 10.01079491 1.91632e+07
6481.938 16.5166638501 7.536245226 303618
6482.94 16.2737467508 7.767966592 447606
6483.942 16.2062125503 11.61786543 2.82845e+08
6484.944 16.7639081869 6.316871056 39380.4
6485.946 16.4063622882 9.226477693 5.15118e+06
6486.948 16.1497173547 11.34003837 1.77599e+08
6487.95 16.1039393307 12.02537803 5.59756e+08
6488.952 16.3444684691 7.254907261 189524
6489.954 16.002045546 15.64977743 2.42443e+11
6490.956 16.1509881669 9.911631533 1.62304e+07
6491.958 16.2631869974 8.088877222 766207
6492.96 16.5278430254 3.726915196 514.265
6493.962 16.1497208676 10.20831786 2.66783e+07
6494.964 16.1074670327 8.698317321 2.12662e+06
6495.966 16.8737478187 6.750230621 81382.8
6496.968 16.1401432102 6.755797189 82145.2
6497.97 16.0414322028 7.964314554 621916
6498.972 16.5510126937 7.485076281 278679
6499.974 16.294544207 8.210062541 938651
6500.976 16.4491035524 9.487252526 7.97279e+06
6501.978 16.3479048039 8.555596526 1.67443e+06
6502.98 16.8760048244 7.111466914 149045
6503.982 16.826165317 5.44358019 9120
6504.984 16.1194326225 11.30200465 1.66637e+08
6505.986 16.3374948101 9.365698075 6.50406e+06
6506.988 16.3456867429 11.33819455 1.77051e+08
6507.99 16.3283493383 14.45993744 3.30405e+10
6508.992 16.5349229946 9.790913503 1.3259e+07
6509.994 16.4454203545 8.923308137 3.10001e+06
6510.996 16.1911745435 7.693533364 395138
6511.998 16.10511163 7.287115539 200030
6513 16.2960872012 10.53715872 4.62782e+07
6514.002 16.5941192669 7.518923781 294936
6515.004 15.9273984274 13.84174181 1.1731e+10
6516.006 16.1504361979 8.161542045 865381
6517.008 16.2457972128 8.194306552 914202
6518.01 16.150368417 11.07200079 1.13358e+08
6519.012 16.2202387592 8.947621498 3.22886e+06
6520.014 16.0573764684 14.28488116 2.46434e+10
6521.016 16.0319610124 12.49884673 1.23717e+09
6522.018 16.0706221122 10.8777252 8.18702e+07
6523.02 16.2913405549 10.18096614 2.54836e+07
6524.022 15.9763816494 12.41845174 1.0813e+09
6525.024 16.1249921122 11.45808778 2.1643e+08
6526.026 16.5130716152 11.12505866 1.23894e+08
6527.028 16.0349789306 10.32430015 3.23989e+07
6528.03 16.3586711922 9.454659598 7.54919e+06
6529.032 16.0779036643 10.29207956 3.06967e+07
6530.034 16.1869040714 8.611553261 1.83896e+06
6531.036 16.1665006435 7.942768082 599871
6532.038 16.6827341936 5.440349168 9070.77
6533.04 16.1992730658 9.201891983 4.94335e+06
6534.042 16.6025890897 10.41161356 3.75014e+07
6535.044 16.7395926399 7.41176438 246475
6536.046 16.2963291985 10.49201575 4.29079e+07
6537.048 16.0018579881 10.28514074 3.03419e+07
6538.05 16.1420123792 8.041720053 708013
6539.052 16.2571693444 10.60807949 5.21157e+07
6540.054 16.0423466122 10.42033371 3.80532e+07
6541.056 16.1899463971 7.805237533 476441
6542.058 16.0514346339 11.5855149 2.67926e+08
6543.06 16.1558751978 12.72019774 1.79248e+09
6544.062 15.9761712972 14.73253607 5.21617e+10
6545.064 16.0103529655 12.65810108 1.6154e+09
6546.066 16.151623566 10.3701245 3.49837e+07
6547.068 16.357091 8.523099833 1.58572e+06
6548.07 16.4791162858 10.10399875 2.24011e+07
6549.072 16.6701773576 8.25312919 1.00887e+06
6550.074 16.3850436682 8.025206414 688697
6551.076 15.9900167332 12.48426973 1.20733e+09
6552.078 16.3035309331 7.925172851 582449
6553.08 16.1542325224 10.52684209 4.54854e+07
6554.082 16.0618586723 9.867731291 1.50797e+07
6555.084 16.8070519535 8.189134688 906316
6556.086 16.6074599914 12.52763385 1.29829e+09
6557.088 16.2951626929 10.05061557 2.0485e+07
6558.09 16.5542935188 6.818370399 91222.4
6559.092 16.1723219007 5.72649335 14648.8
6560.094 16.5499712301 9.053964995 3.85843e+06
6561.096 16.3088924715 12.42468853 1.09265e+09
6562.098 16.4171933996 17.45392662 4.97804e+12
6563.1 16.0494260841 10.73532558 6.44964e+07
6564.102 16.6769769443 8.066313033 737788
6565.104 16.3486988811 8.433745429 1.36529e+06
6566.106 16.450706076 8.730868881 2.2458e+06
6567.108 16.6768568606 4.81888043 3202.95
6568.11 15.9948222662 9.562870427 9.04939e+06
6569.112 16.4201188614 5.638413123 12639.4
6570.114 16.0357565543 11.81935642 3.96393e+08
6571.116 16.0632315697 9.517478492 8.38685e+06
6572.118 16.4321766404 6.823701332 92040.6
6573.12 16.2459224338 3.498209951 350.601
6574.122 16.1359529848 8.937379078 3.17394e+06
6575.124 16.0785833219 8.97542922 3.38282e+06
6576.126 16.1063528285 13.39468843 5.54778e+09
6577.128 16.0488974828 12.49600395 1.23129e+09
6578.13 16.1972641618 12.44054735 1.12207e+09
6579.132 16.2034355061 10.66003762 5.68547e+07
6580.134 16.0983644815 7.454574896 264799
6581.136 16.6051834658 7.892287879 551233
6582.138 16.3855875562 10.82514297 7.49677e+07
6583.14 16.3319325341 14.8544923 6.39839e+10
6584.142 16.3171354686 8.864365386 2.80856e+06
6585.144 15.9481262097 14.58777599 4.09303e+10
6586.146 16.0153578896 13.46733997 6.26571e+09
6587.148 16.005673468 15.61852617 2.30078e+11
6588.15 16.0538621181 11.26755337 1.57293e+08
6589.152 16.6814818152 15.10621973 9.75422e+10
6590.154 16.4030002713 13.95504711 1.41827e+10
6591.156 17.0844226246 8.152597982 852512
6592.158 16.5605359936 9.846394693 1.45503e+07
6593.16 16.4488281771 12.9108419 2.46683e+09
6594.162 16.5410336442 8.126329626 815815
6595.164 15.9858963917 10.28979175 3.05792e+07
6596.166 16.005933601 15.29609646 1.34067e+11
6597.168 16.0036055364 13.84696649 1.18341e+10
6598.17 16.245937425 13.46548712 6.2463e+09
6599.172 15.9466175779 14.80481295 5.8875e+10
6600.174 15.9680449615 14.47604362 3.3944e+10
6601.176 16.2194435998 14.51427512 3.61889e+10
6602.178 16.0546888702 11.71467219 3.32638e+08
6603.18 16.1398540534 7.51336956 292204
6604.182 16.467017116 6.578483573 61037
6605.184 16.0050953163 10.8445513 7.74449e+07
6606.186 16.6482972145 6.152725695 29913.7
6607.188 16.269834306 6.377624592 43598.9
6608.19 16.2390927859 8.687902704 2.08985e+06
6609.192 16.0851770946 7.560022868 315955
6610.194 16.2725396768 5.885086086 19106.2
6611.196 16.149838179 6.826388398 92455.8
6612.198 16.2745396433 12.40830314 1.06307e+09
6613.2 16.0463828557 12.95013443 2.63465e+09
6614.202 16.056899825 10.91095584 8.65565e+07
6615.204 16.039092282 11.10221863 1.19244e+08
6616.206 16.4468879244 9.232890405 5.20681e+06
6617.208 16.2124468478 11.64175602 2.94394e+08
6618.21 16.5236328613 10.08853715 2.18284e+07
6619.212 16.2665437335 11.66577822 3.06481e+08
6620.214 16.5914030413 4.648696067 2408.5
6621.216 16.4336727229 7.81480419 484138
6622.218 16.0380854365 15.79368183 3.08528e+11
6623.22 16.1163818554 7.916939199 574471
6624.222 15.9794506164 13.17631121 3.84821e+09
6625.224 16.3832226977 9.97181297 1.79519e+07
6626.226 16.0513126585 10.15087779 2.4231e+07
6627.228 16.0988441606 10.74390274 6.54297e+07
6628.23 16.0943688138 8.540311193 1.6321e+06
6629.232 16.2850111939 10.48517717 4.24192e+07
6630.234 16.5496559065 6.228776718 33977.8
6631.236 16.545435222 8.276920277 1.04988e+06
6632.238 16.5047467193 13.02758777 2.99963e+09
6633.24 16.0442220526 12.489946 1.21886e+09
6634.242 16.375373227 9.19613954 4.89595e+06
6635.244 16.0494143603 12.37035854 9.97606e+08
6636.246 16.1805698814 9.778167592 1.2979e+07
6637.248 16.0917183772 12.40388802 1.05524e+09
6638.25 16.6030513658 9.735448276 1.20827e+07
6639.252 16.4940203081 13.1199411 3.50148e+09
6640.254 16.2769813855 7.000093556 123680
6641.256 16.5373063678 8.35729991 1.20119e+06
6642.258 17.1130953625 7.902843504 561066
6643.26 17.1070617129 4.055774618 892.113
6644.262 16.9132589799 11.28522644 1.62019e+08
6645.264 16.7081531985 8.115391147 801003
6646.266 16.4169262082 7.989352505 648554
6647.268 16.3275193423 7.39623104 240145
6648.27 15.9427710507 15.55734755 2.07668e+11
6649.272 16.3364355538 9.901098411 1.59466e+07
6650.274 16.1787362831 7.503022313 287183
6651.276 16.4728155524 9.838887608 1.43685e+07
6652.278 16.2606415701 9.810051156 1.3691e+07
6653.28 16.8837113523 4.033906108 860.025
6654.282 16.4225618525 8.58993013 1.77355e+06
6655.284 16.2524777255 6.990414655 121691
6656.286 16.0771613837 13.69117837 9.116e+09
6657.288 16.0736257591 12.44428591 1.12912e+09
6658.29 16.18816896 13.8474764 1.18442e+10
6659.292 16.2516997009 12.86329069 2.27797e+09
6660.294 16.0445080205 9.454070962 7.54175e+06
6661.296 16.0858361486 12.63638456 1.5577e+09
6662.298 16.1707152275 10.82375381 7.47935e+07
6663.3 16.1289769164 14.97591009 7.84146e+10
6664.302 16.1017472433 11.71629697 3.33545e+08
6665.304 16.2957285361 11.86430767 4.27392e+08
6666.306 15.9786045741 12.42888772 1.10036e+09
6667.308 16.6122859923 10.22086183 2.72448e+07
6668.31 16.7939555387 10.10049539 2.227e+07
6669.312 16.7863660704 11.23274473 1.48385e+08
6670.314 16.6369363086 9.419056471 7.11214e+06
6671.316 16.0874248722 13.61342403 8.00278e+09
6672.318 16.123705643 15.91944692 3.80876e+11
6673.32 15.9348874839 16.45620126 9.35948e+11
6674.322 16.4873637502 4.606143256 2242.81
6675.324 16.5580995458 8.166138896 872070
6676.326 16.1944528281 10.24362432 2.83036e+07
6677.328 16.0934057107 14.69054507 4.86189e+10
6678.33 16.1147185744 13.5210268 6.85529e+09
6679.332 16.0815847713 11.45274889 2.14503e+08
6680.334 16.1125157159 12.82405372 2.13307e+09
6681.336 16.141632857 9.954260404 1.74317e+07
6682.338 16.1407756141 13.52774267 6.93284e+09
6683.34 16.0935870769 14.10310393 1.81746e+10
6684.342 16.3381368404 12.39753302 1.04406e+09
6685.344 16.1169960197 12.46340027 1.16585e+09
6686.346 16.3608666941 6.414438189 46372.1
6687.348 16.2634501647 9.039931511 3.76879e+06
6688.35 15.9576771065 15.0982014 9.62408e+10
6689.352 15.9649693815 16.30682577 7.28764e+11
6690.354 16.206986908 11.78838221 3.76351e+08
6691.356 16.0563413436 13.72583151 9.6608e+09
6692.358 16.5761934381 8.602686791 1.81185e+06
6693.36 16.4749291418 11.24856777 1.5237e+08
6694.362 16.8622198072 8.153567111 853897
6695.364 16.8743948097 3.869020114 652.474
6696.366 16.5199646881 8.080026394 754932
6697.368 16.6086525169 6.211649569 33016.8
6698.37 16.575194264 8.734516717 2.25956e+06
6699.372 16.2340384879 6.323145951 39796.5
6700.374 16.199633145 9.587295985 9.42732e+06
6701.376 16.1771158467 12.53731603 1.31951e+09
6702.378 16.1971796502 7.164175624 162803
6703.38 16.0988003831 11.02165935 1.04191e+08
6704.382 16.0398820339 11.47213745 2.21584e+08
6705.384 16.2168711639 6.613305421 64703
6706.386 16.1845142303 9.144630612 4.49124e+06
6707.388 16.1639508033 5.467734037 9496.55
6708.39 16.0571929631 14.12390064 1.88189e+10
6709.392 16.2451880939 9.838473281 1.43585e+07
6710.394 16.1832691149 10.1418456 2.38672e+07
6711.396 15.9844940392 13.53267912 6.9904e+09
6712.398 16.0959876013 9.246765133 5.32924e+06
6713.4 16.0957105617 9.347701918 6.31092e+06
6714.402 16.1366232868 12.16633294 7.08824e+08
6715.404 16.200247946 8.185622832 901000
6716.406 16.1157666487 11.39267335 1.93968e+08
6717.408 15.9534121308 14.78466425 5.69211e+10
6718.41 15.9635208031 14.17803442 2.0605e+10
6719.412 15.9971127513 12.9419009 2.59857e+09
6720.414 15.9138105558 15.69738215 2.62567e+11
6721.416 16.2724924297 4.893320127 3628.29
6722.418 16.1605645904 12.48854984 1.21601e+09
6723.42 16.1930373471 8.056165349 725353
6724.422 16.1231407944 9.864990921 1.50107e+07
6725.424 16.12554283 14.20713807 2.16344e+10
6726.426 16.0039421798 14.5771449 4.02079e+10
6727.428 16.2719276295 9.511296345 8.30044e+06
6728.43 16.0032802903 11.3216097 1.72201e+08
6729.432 16.027456794 14.6124405 4.26567e+10
6730.434 16.1669881557 9.181098788 4.77414e+06
6731.436 16.1873052291 12.44984634 1.13968e+09
6732.438 16.3116405781 8.803184645 2.535e+06
6733.44 16.1576409264 8.834306867 2.67065e+06
6734.442 16.7951439356 6.449101894 49144.3
6735.444 15.933709207 15.58754443 2.18443e+11
6736.446 16.1992661049 11.24539017 1.51561e+08
6737.448 16.3496212003 5.830777653 17444.8
6738.45 16.2339256414 7.857901574 520380
6739.452 16.3851942932 8.849451705 2.73927e+06
6740.454 16.2722941558 6.274368087 36674.2
6741.456 16.2048671912 11.94420333 4.88593e+08
6742.458 16.1433609221 7.003786418 124447
6743.46 16.4022651253 10.73778633 6.47628e+07
6744.462 16.9314893275 4.529488109 1972.55
6745.464 16.4042712398 5.789880539 16289.8
6746.466 16.2620313015 5.583640915 11531.4
6747.468 16.0241522015 12.18569498 7.32189e+08
6748.47 16.4622914551 9.407715845 6.97831e+06
6749.472 17.3351852902 4.860966141 3436.89
6750.474 16.4768147739 10.00567067 1.89994e+07
6751.476 17.1069108665 3.528300635 368.725
6752.478 16.814524584 8.562324455 1.69341e+06
6753.48 16.1648460825 11.16864605 1.33278e+08
6754.482 16.3710944387 8.631351989 1.90097e+06
6755.484 16.9970396563 7.727621024 418356
6756.486 16.291494315 9.969536647 1.78835e+07
6757.488 16.1393341834 11.04109182 1.07639e+08
6758.49 16.5210292175 8.488411478 1.49621e+06
6759.492 16.1638096778 9.310834181 5.93298e+06
6760.494 16.4041622188 7.385857835 236008
6761.496 16.5428205708 5.799438546 16552.7
6762.498 16.1904327782 9.262869733 5.47496e+06
6763.5 16.2417043251 7.064956472 137874
6764.502 16.28184499 8.610466226 1.83562e+06
6765.504 16.0250731908 12.31614792 9.11009e+08
6766.506 16.1208522449 12.21198419 7.65152e+08
6767.508 16.4769711894 7.112317258 149258
6768.51 16.2115820188 7.528010357 299459
6769.512 16.2494306407 7.239983626 184846
6770.514 16.6773382997 7.483487603 277938
6771.516 16.6729220494 10.30853962 3.15548e+07
6772.518 16.4244298959 7.295773576 202952
6773.52 16.1596326615 14.86713345 6.53531e+10
6774.522 16.5888660019 9.892538955 1.57196e+07
6775.524 15.9972901651 13.22003444 4.14062e+09
6776.526 16.5284983775 9.494240267 8.06666e+06
6777.528 16.6039766262 11.92074313 4.69765e+08
6778.53 16.1835948721 8.959871462 3.2958e+06
6779.532 16.3033473012 13.12013022 3.50259e+09
6780.534 16.2958014394 9.287645195 5.70695e+06
6781.536 16.6570262011 7.063750223 137596
6782.538 16.537118183 8.247698656 999730
6783.54 16.2875849739 3.628850751 436.364
6784.542 16.5253718921 5.430414789 8921.08
6785.544 16.2973352597 5.351240097 7813.05
6786.546 15.9671678086 13.53195123 6.98189e+09
6787.548 16.5901846903 2.926828066 134.634
6788.55 16.5480950475 6.021077463 23993.9
6789.552 16.2343580713 7.245559145 186580
6790.554 16.2944413839 11.85195443 4.18639e+08
6791.556 16.425748434 9.205585309 4.97403e+06
6792.558 16.3102275855 3.614269737 425.836
6793.56 16.5284542459 9.24099235 5.27795e+06
6794.562 16.4082496111 6.544732462 57682
6795.564 16.0475728816 8.877637917 2.8717e+06
6796.566 16.1604623594 9.862160619 1.49397e+07
6797.568 16.2623532915 11.94972809 4.93136e+08
6798.57 16.7158974738 7.803518736 475072
6799.572 16.4696097683 11.34170623 1.78096e+08
6800.574 16.648669851 4.89424433 3633.91
6801.576 16.2197750937 12.19904307 7.48744e+08
6802.578 16.3828063699 12.26937945 8.42365e+08
6803.58 16.629440238 5.476794255 9641.77
6804.582 16.4806563868 8.776395464 2.42376e+06
6805.584 16.2051300793 9.980602245 1.82181e+07
6806.586 16.5484053663 11.35209921 1.81223e+08
6807.588 16.9698270163 7.030467302 130135
6808.59 16.6692723478 10.62413048 5.35359e+07
6809.592 16.2846117933 4.259018504 1253.93
6810.594 16.3413103391 7.920206792 577624
6811.596 16.3017500264 10.86926461 8.07181e+07
6812.598 16.2699053356 13.17649507 3.84939e+09
6813.6 16.042875489 13.14365617 3.64337e+09
6814.602 16.2327268448 10.65068185 5.59707e+07
6815.604 16.0387256089 14.19012802 2.10267e+10
6816.606 16.253363079 13.96970573 1.45352e+10
6817.608 16.1128336314 11.55467296 2.54436e+08
6818.61 16.2112942069 11.61182639 2.79999e+08
6819.612 16.7445851753 6.372366744 43216.7
6820.614 16.252327268 9.774842249 1.29069e+07
6821.616 16.1876279385 13.58549467 7.63701e+09
6822.618 16.4172734767 10.52002414 4.49689e+07
6823.62 17.0881676576 3.381064976 288.134
6824.622 16.4379597523 9.11333499 4.26187e+06
6825.624 16.6077120931 9.617391176 9.91474e+06
6826.626 16.1565524769 12.76535894 1.93333e+09
6827.628 16.170279855 13.46214417 6.21142e+09
6828.63 16.0453824345 13.08762628 3.31699e+09
6829.632 16.1355274901 11.58694569 2.68569e+08
6830.634 16.2212076258 7.912531605 570245
6831.636 16.1054714783 13.44888479 6.07498e+09
6832.638 16.4268836471 9.199050382 4.91988e+06
6833.64 16.3789115097 8.030103096 694369
6834.642 16.1411204609 13.50359937 6.65806e+09
6835.644 16.0816927597 11.71898206 3.35048e+08
6836.646 16.217256993 6.9662598 116865
6837.648 16.2932667525 9.125690825 4.35099e+06
6838.65 16.6281511601 6.430348196 47624.5
6839.652 16.7875428907 10.29575965 3.08865e+07
6840.654 16.4745594887 8.929324395 3.1314e+06
6841.656 16.7742954618 9.732048713 1.20141e+07
6842.658 16.2692156442 10.22665801 2.75106e+07
6843.66 16.6717341279 9.042117722 3.78261e+06
6844.662 16.827600625 3.798913169 580.18
6845.664 16.4765310498 11.22650617 1.46842e+08
6846.666 16.4514472875 11.50223959 2.33043e+08
6847.668 16.1145466567 13.43088272 5.89453e+09
6848.67 17.0249992223 4.495516922 1863.44
6849.672 16.7839720386 7.770989145 449878
6850.674 16.7109609309 14.57801393 4.02664e+10
6851.676 16.7907466059 12.02096594 5.55635e+08
6852.678 16.1643856283 11.91663041 4.6654e+08
6853.68 16.1120304504 9.571486339 9.18094e+06
6854.682 16.119751229 15.81353431 3.1896e+11
6855.684 16.0907100037 16.12464005 5.37098e+11
6856.686 16.2496025949 11.00950258 1.02091e+08
6857.688 16.8206176968 7.481691886 277104
6858.69 16.7683797508 16.62582591 1.2435e+12
6859.692 16.3850817805 7.707077185 404205
6860.694 16.6942641894 8.465689982 1.44033e+06
6861.696 17.1198946929 5.404099343 8536.38
6862.698 16.4696120895 9.466405311 7.69919e+06
6863.7 16.4980169417 7.286295154 199756
6864.702 16.4037105534 17.89932246 1.0497e+13
6865.704 16.8957878802 5.033067053 4585.24
6866.706 16.7956772361 12.21489087 7.68886e+08
6867.708 17.0156104307 10.18019321 2.54506e+07
6868.71 16.7826898225 8.723321334 2.21758e+06
6869.712 16.1733231141 13.99122333 1.50687e+10
6870.714 16.4511592218 10.59427659 5.09246e+07
6871.716 16.2270670921 12.05907808 5.92263e+08
6872.718 16.7696909601 9.150447679 4.53521e+06
6873.72 16.4746663284 14.11414426 1.85138e+10
6874.722 16.4206979148 8.913871382 3.05139e+06
6875.724 16.0777883113 13.37462643 5.36445e+09
6876.726 16.6567719916 6.628491724 66370.1
6877.728 16.4645487532 9.305690939 5.88209e+06
6878.73 16.7191744668 4.781241697 3007.25
6879.732 16.6691739881 12.9207888 2.50828e+09
6880.734 16.6872773319 6.706118337 75586.2
6881.736 16.6612950819 6.611044968 64458.5
6882.738 16.8160659629 5.52228814 10405.2
6883.74 16.2559472832 7.354302907 223858
6884.742 16.9629092706 7.139413471 156188
6885.744 16.2660910936 11.74385328 3.49302e+08
6886.746 16.3757838164 10.11180649 2.2696e+07
6887.748 16.0879521903 12.56061411 1.37203e+09
6888.75 16.9694958012 6.664184351 70459.1
6889.752 16.3327086233 11.590254 2.70062e+08
6890.754 16.0571688922 13.12920341 3.55623e+09
6891.756 16.1829489611 8.658939202 1.99088e+06
6892.758 16.355831657 10.45589772 4.03889e+07
6893.76 16.5701240008 10.19143734 2.59345e+07
6894.762 16.353718933 6.721277751 77530.1
6895.764 16.1203603154 12.69769298 1.72616e+09
6896.766 16.0532191555 11.96619212 5.06925e+08
6897.768 16.0570178705 12.20289029 7.53585e+08
6898.77 16.4116581188 9.972746037 1.79799e+07
6899.772 16.4293411281 18.20783033 1.75993e+13
6900.774 16.2150138287 7.523037114 296975
6901.776 16.1921566334 14.33309896 2.67163e+10
6902.778 16.4643980024 11.10138986 1.19078e+08
6903.78 16.7383055827 11.96280831 5.04059e+08
6904.782 16.1852296691 10.76046579 6.72704e+07
6905.784 15.9520303925 15.89283486 3.64271e+11
6906.786 16.4334822081 11.03273629 1.06143e+08
6907.788 16.4557152 5.9120125 19987.6
6908.79 16.6086197387 10.39476176 3.64576e+07
6909.792 16.5360672249 6.811636431 90199.2
6910.794 17.0385539094 8.014618369 676590
6911.796 17.0025629144 3.625584199 433.983
6912.798 16.3277577859 10.62608366 5.37114e+07
6913.8 17.3209439257 2.074673129 32.3031
6914.802 17.1345667819 5.712760374 14315.7
6915.804 17.0330101105 5.058524589 4785
6916.806 17.3105931436 2.479673491 63.66
6917.808 17.2629389724 4.065589632 906.901
6918.81 17.270956094 3.069442079 170.962
6919.812 17.0688275773 10.35844694 3.43061e+07
6920.814 17.1357974388 7.903583934 561762
6921.816 17.2242019555 6.804808151 89173.4
6922.818 17.0269747422 7.81668218 485663
6923.82 17.0305073576 8.816412867 2.59179e+06
6924.822 16.9309945257 6.956268704 114926
6925.824 16.8057888667 7.090497052 143901
6926.826 17.0762637984 3.794419813 575.83
6927.828 16.7085965086 13.86055611 1.21065e+10
6928.83 16.5931857742 9.163277741 4.63374e+06
6929.832 17.0040510166 8.108098715 791278
6930.834 17.0439457834 2.732154651 97.1711
6931.836 17.0344409319 5.89264753 19349.7
6932.838 16.8464345412 10.34060578 3.3296e+07
6933.84 16.886814727 3.963310454 764.109
6934.842 16.8275444314 7.23946857 184686
6935.844 16.99909029 5.217827114 6248.39
6936.846 16.436205448 7.77766087 454934
6937.848 16.3135175416 12.74854563 1.87964e+09
6938.85 16.5822500014 9.421228198 7.13806e+06
6939.852 17.025517088 6.772953854 84540.1
6940.854 16.7048378323 10.42076279 3.80805e+07
6941.856 16.652664222 5.529546696 10532.5
6942.858 16.8699371786 6.135747181 29075
6943.86 16.2011778948 9.27664956 5.6028e+06
6944.862 16.6798312404 9.084221391 4.05902e+06
6945.864 16.6921857822 7.585445675 329700
6946.866 16.0901404459 10.48733703 4.25729e+07
6947.868 16.0226698906 17.74972579 8.17036e+12
6948.87 16.040348077 15.65156736 2.43171e+11
6949.872 16.4789672168 8.75201937 2.32679e+06
6950.874 16.3684783192 7.038851098 131975
6951.876 16.8699871008 6.02427779 24122.9
6952.878 16.8720392146 10.75331843 6.64698e+07
6953.88 16.5723832191 16.48630058 9.84347e+11
6954.882 16.2648754622 9.191225844 4.85582e+06
6955.884 16.5284956153 10.17783635 2.53503e+07
6956.886 16.4473741663 4.946199505 3964.33
6957.888 16.8887157258 6.926875107 109404
6958.89 16.8112573092 15.51217437 1.92535e+11
6959.892 16.551284098 12.02407948 5.5854e+08
6960.894 17.0993015903 5.656688892 13032.4
6961.896 16.9544265346 8.04394931 710662
6962.898 16.5130522263 7.535659078 303320
6963.9 17.0547470628 5.741077849 15011.1
6964.902 16.9186132267 5.182316114 5887.56
6965.904 16.1493625332 13.92150591 1.34078e+10
6966.906 16.12465299 11.98084865 5.19524e+08
6967.908 16.5903714355 3.804690732 585.822
6968.91 16.7172815119 8.815481795 2.58775e+06
6969.912 16.8805066326 6.184209794 31533.6
6970.914 16.4089735303 8.456014534 1.41718e+06
6971.916 16.103470956 11.58234531 2.66508e+08
6972.918 16.0865313922 9.542510614 8.74598e+06
6973.92 16.5386576552 7.517095907 294034
6974.922 16.7111945749 5.992035516 22854.7
6975.924 16.7645597348 5.546343673 10833.1
6976.926 16.22188977 9.605307897 9.71608e+06
6977.928 16.319118063 11.6191292 2.83445e+08
6978.93 16.5282525384 6.51322845 54717
6979.932 16.4366427677 12.02080683 5.55486e+08
6980.934 16.1016198504 10.01395737 1.92649e+07
6981.936 15.9712844549 11.76201661 3.60092e+08
6982.938 16.0188074528 14.09003019 1.77809e+10
6983.94 16.6548074463 7.756392798 439012
6984.942 16.1510500145 12.3556187 9.73276e+08
6985.944 16.2692466864 7.197811422 172239
6986.946 16.2551380677 8.490864343 1.50237e+06
6987.948 16.2506351852 6.874497979 100215
6988.95 16.1764831437 14.37385939 2.86041e+10
6989.952 16.0903865979 11.75623783 3.56623e+08
6990.954 16.2183159559 5.456169061 9314.35
6991.956 16.4592567468 5.296546407 7129.08
6992.958 16.2809677402 7.798426342 471036
6993.96 16.8531103494 3.225743629 222.128
6994.962 16.6160335871 14.57980517 4.03874e+10
6995.964 16.6345207963 8.995686376 3.49957e+06
6996.966 16.6542289967 12.89495299 2.40204e+09
6997.968 16.4255843257 7.659489889 373236
6998.97 16.433724752 7.579487176 326426
6999.972 16.0809339684 15.62203124 2.31433e+11
7000.974 16.1849445938 11.74686399 3.51068e+08
7001.976 16.0901286782 13.18884609 3.92986e+09
7002.978 16.4493384259 9.897229282 1.58436e+07
7003.98 16.1094091865 8.753293725 2.33176e+06
7004.982 16.5337549304 6.868163298 99157.1
7005.984 16.1786729075 7.824025746 491674
7006.986 16.505038381 10.22512023 2.74398e+07
7007.988 16.0221006854 14.53331996 3.7362e+10
7008.99 16.2215556233 9.890378889 1.56628e+07
7009.992 16.6003878379 8.099611401 780108
7010.994 17.2232334823 7.604622153 340463
7011.996 17.0820886199 6.805423587 89265.4
7012.998 17.0152895164 7.529494204 300204
7014 16.5232811009 9.900371599 1.59272e+07
7015.002 16.2038372677 12.96167252 2.68607e+09
7016.004 16.2342645157 8.007873535 668989
7017.006 16.3939857149 14.12334431 1.88013e+10
7018.008 16.4832469685 15.19211389 1.12636e+11
7019.01 16.2394009431 8.386415778 1.26123e+06
7020.012 15.9033382472 17.39500524 4.5102e+12
7021.014 16.1105714688 14.90723223 6.98935e+10
7022.016 16.0546125909 10.91808839 8.75968e+07
7023.018 15.9861188511 12.19635275 7.45378e+08
7024.02 16.0474453456 15.22628597 1.19271e+11
7025.022 15.9385578087 14.70508741 4.98178e+10
7026.024 16.0831881168 15.4129003 1.63039e+11
7027.026 16.4739675838 6.141478926 29355.5
7028.028 16.1991839237 6.559757229 59152.1
7029.03 16.5339194605 8.878098805 2.87392e+06
7030.032 16.6531611965 7.315054914 209614
7031.034 16.1695617455 16.04525103 4.7022e+11
7032.036 16.2600054671 12.51584638 1.2729e+09
7033.038 16.2492183306 4.74960779 2852.05
7034.04 16.0932977501 10.03955833 2.01091e+07
7035.042 16.2856358498 10.72848581 6.37617e+07
7036.044 16.5212584365 4.283603076 1306.64
7037.046 16.1984105047 11.95077456 4.94001e+08
7038.048 16.3139587951 17.14167136 2.95056e+12
7039.05 16.7219660783 4.196952584 1130.11
7040.052 16.3082860859 7.818071655 486795
7041.054 16.1428624234 9.85635259 1.47951e+07
7042.056 16.4271079966 11.43880874 2.09552e+08
7043.058 16.2221795435 6.54588138 57793.1
7044.06 16.5686344227 8.897760369 2.97014e+06
7045.062 16.624477306 13.38745402 5.48096e+09
7046.064 17.2623217428 4.615745702 2279.17
7047.066 16.8233680612 7.203461291 173876
7048.068 16.8726901161 7.675118024 383136
7049.07 16.8421662598 3.758974446 542.636
7050.072 16.2474840538 9.570498952 9.16577e+06
7051.074 16.0566726699 15.27047018 1.28433e+11
7052.076 16.0616889645 10.19224804 2.59697e+07
7053.078 16.8478936852 4.797596465 3090.77
7054.08 16.069993404 15.99619935 4.3313e+11
7055.082 16.500390484 7.842098768 506786
7056.084 16.4010288539 9.856116156 1.47892e+07
7057.086 16.2377958432 9.510586147 8.29058e+06
7058.088 16.0076798384 11.13458597 1.25887e+08
7059.09 16.8941761894 4.307940637 1361.01
7060.092 16.1593226086 10.26022216 2.91015e+07
7061.094 16.0777862635 9.909020257 1.61596e+07
7062.096 16.1002852951 11.40122989 1.96768e+08
7063.098 16.0508853865 11.67665846 3.12118e+08
7064.1 16.5200534763 4.29958576 1342.09
7065.102 16.1927573047 10.03099545 1.98227e+07
7066.104 16.8257298705 6.618186784 65234.3
7067.106 16.9546238103 8.198826529 921150
7068.108 16.5821513345 9.029364569 3.70267e+06
7069.11 16.5413562308 11.08421481 1.15701e+08
7070.112 16.8332750237 10.0535285 2.05852e+07
7071.114 17.0999782756 6.222138 33602
7072.116 17.1078664057 8.644807833 1.9443e+06
7073.118 16.6284482933 11.79512635 3.80627e+08
7074.12 16.5451622641 14.63565933 4.43484e+10
7075.122 16.6520998115 4.547672155 2033.56
7076.124 16.7322800194 4.667553428 2485.79
7077.126 16.4152166355 8.018561958 681075
7078.128 16.6479780623 8.023382892 686597
7079.13 17.1600737459 2.319321571 48.665
7080.132 16.9404116087 8.266482023 1.03168e+06
7081.134 16.6975919251 9.832955829 1.42264e+07
7082.136 16.0498378177 13.99588508 1.51868e+10
7083.138 16.1934752078 7.936820453 593924
7084.14 16.5132978363 11.73051309 3.41583e+08
7085.142 16.3216214121 11.34689843 1.79652e+08
7086.144 16.6338685146 13.63594681 8.31047e+09
7087.146 16.3624115651 6.062599033 25722.1
7088.148 16.6163227171 4.504697219 1892.32
7089.15 16.3441944758 12.18818556 7.3525e+08
7090.152 16.8246112647 4.442971914 1706.44
7091.154 16.1579819871 12.0888519 6.22549e+08
7092.156 16.7120375745 10.1683038 2.49488e+07
7093.158 17.2631541521 5.71290914 14319.3
7094.16 16.8210954678 15.66837853 2.50116e+11
7095.162 17.2222563294 5.562809992 11136
7096.164 16.9401132325 9.474585359 7.80541e+06
7097.166 16.9107495021 4.873647592 3510.68
7098.168 16.6003546535 12.91154448 2.46974e+09
7099.17 16.4990013024 6.456365559 49745.9
7100.172 16.5417807041 6.560074483 59183.6
7101.174 16.2068601858 10.05576035 2.06623e+07
7102.176 16.5587856553 5.298880975 7157.01
7103.178 17.1022622725 7.274771618 195937
7104.18 16.6073964351 13.07690094 3.25793e+09
7105.182 16.9448145988 7.794918196 468277
7106.184 17.0941030136 4.028511608 852.289
7107.186 17.1011039591 8.46465344 1.43783e+06
7108.188 17.2452751982 3.746809545 531.691
7109.19 16.6266937412 15.9367842 3.92099e+11
7110.192 16.0091191513 15.93623828 3.91741e+11
7111.194 16.0054240387 16.39733803 8.48069e+11
7112.196 16.2113757346 9.03038305 3.70899e+06
7113.198 15.9851202707 13.89767679 1.28832e+10
7114.2 16.1537036512 9.612565029 9.83491e+06
7115.202 16.3089654145 11.8198739 3.96737e+08
7116.204 16.1653243212 14.76051542 5.46646e+10
7117.206 16.8435384954 9.010792259 3.58925e+06
7118.208 16.573179604 11.58662775 2.68426e+08
7119.21 16.175398391 8.758335909 2.35154e+06
7120.212 16.3586045872 12.58384295 1.42646e+09
7121.214 16.2647840714 13.51694131 6.80853e+09
7122.216 16.4258912953 9.663988327 1.07196e+07
7123.218 16.8519779586 9.117176503 4.28938e+06
7124.22 16.8488764002 6.972973357 118187
7125.222 16.4569021025 15.12727939 1.01044e+11
7126.224 16.3042464675 10.74486287 6.5535e+07
7127.226 16.2374391978 16.10782109 5.22178e+11
7128.228 16.522040918 6.546891033 57891
7129.23 16.9089077853 9.622237463 9.99555e+06
7130.232 16.8051874427 6.105338561 27631.1
7131.234 16.8414246103 14.77707464 5.6202e+10
7132.236 16.1916112107 18.83319061 5.01672e+13
7133.238 16.1057622488 13.0835353 3.29433e+09
7134.24 16.3772472839 10.71320461 6.21503e+07
7135.242 16.6177042431 8.374874915 1.23708e+06
7136.244 17.0226456471 4.926316559 3834.47
7137.246 16.9839461507 6.364176938 42627.8
7138.248 16.1605766022 8.6867276 2.08574e+06
7139.25 16.1228041753 8.85232838 2.7525e+06
7140.252 16.7163002101 7.996458802 656320
7141.254 16.6671250418 10.23518113 2.79061e+07
7142.256 16.8522626674 9.724673326 1.18666e+07
7143.258 16.7157961181 11.39144662 1.9357e+08
7144.26 17.2426548915 6.854437636 96903.4
7145.262 16.6544990089 10.61487196 5.27121e+07
7146.264 16.8457585002 12.66836402 1.64341e+09
7147.266 16.5634894931 7.358527911 225447
7148.268 16.4248103346 9.669410655 1.08174e+07
7149.27 16.4306889643 7.249477671 187809
7150.272 16.6600508921 12.18284383 7.28701e+08
7151.274 16.6518520098 4.950400307 3992.32
7152.276 16.3970554024 9.50762033 8.24949e+06
7153.278 16.0552094414 14.25915898 2.36042e+10
7154.28 16.399572804 9.664644579 1.07314e+07
7155.282 16.2696066995 10.63647167 5.46541e+07
7156.284 16.5373728922 9.807178619 1.36252e+07
7157.286 16.8628023864 5.602607723 11903.7
7158.288 16.3686287499 9.082351061 4.04632e+06
7159.29 16.0150895529 16.16656429 5.76172e+11
7160.292 16.4435512089 11.78944657 3.77023e+08
7161.294 16.504624584 10.93198396 8.96596e+07
7162.296 16.4578731114 7.759002065 440935
7163.298 16.735608171 14.39023605 2.93996e+10
7164.3 16.2322382267 13.93486476 1.37112e+10
7165.302 16.0165079218 15.5721549 2.12884e+11
7166.304 16.0674291108 15.10548988 9.7423e+10
7167.306 16.5081497207 8.594811247 1.78811e+06
7168.308 16.4377268398 8.287059552 1.06786e+06
7169.31 16.9746986758 7.56813402 320277
7170.312 17.3790688756 3.989773979 798.742
7171.314 17.2571734557 3.303581831 253.063
7172.316 17.1902607179 8.558498731 1.68259e+06
7173.318 17.2116869648 7.541474785 306290
7174.32 16.9856874244 6.663010527 70320.7
7175.322 16.6894274979 9.187642717 4.82676e+06
7176.324 16.948820044 7.837470827 502872
7177.326 16.0941932738 15.32608323 1.40973e+11
7178.328 16.2369646516 9.02689814 3.6874e+06
7179.33 16.8325602593 8.512827648 1.55867e+06
7180.332 16.702223991 7.220719283 178976
7181.334 16.5750402701 10.68558581 5.93406e+07
7182.336 16.6985652069 10.84005526 7.68639e+07
7183.338 16.7739752183 6.78366059 86069.9
7184.34 16.6538651028 9.243846546 5.30325e+06
7185.342 16.7713104318 10.66958036 5.77708e+07
7186.344 16.8507888428 6.119812615 28309.2
7187.346 16.9609254421 3.886055938 671.361
7188.348 16.7198184111 9.118293884 4.29741e+06
7189.35 16.6549085398 7.327075149 213877
7190.352 16.4175550884 7.873771762 534399
7191.354 16.9712591021 5.607313921 11997.9
7192.356 16.3610652195 15.18181022 1.10709e+11
7193.358 16.4811283815 8.305011024 1.10046e+06
7194.36 16.6844166037 5.86232648 18391.5
7195.362 16.6402319253 5.850321234 18025.3
7196.364 16.8832816597 7.704607099 402536
7197.366 17.1444935534 7.378958495 233296
7198.368 16.6964517943 9.140534469 4.46053e+06
7199.37 16.8796431687 9.795924678 1.33708e+07
7200.372 16.5254013284 7.294805373 202623
7201.374 17.3649901495 4.461793799 1761.1
7202.376 16.9875544595 8.899776561 2.98019e+06
7203.378 16.5151344488 6.610732088 64424.7
7204.38 16.1526889873 11.30400709 1.67197e+08
7205.382 17.1707363307 4.22531103 1185.09
7206.384 17.3813596343 0.9074700825 4.57246
7207.386 17.3237379978 3.909290839 698.005
7208.388 16.7959676156 6.665438337 70607.3
7209.39 16.0973468731 8.284380605 1.06308e+06
7210.392 16.9075142322 10.68915757 5.96967e+07
7211.394 17.016295375 8.950472346 3.24432e+06
7212.396 16.7171567949 7.980464568 638970
7213.398 16.8328979274 11.16666816 1.32837e+08
7214.4 16.6542257854 8.214476451 945616
7215.402 16.3058855424 11.14126337 1.27303e+08
7216.404 16.9183093898 6.540340049 57259.2
7217.406 16.8751553875 6.524113083 55723.8
7218.408 16.1949876242 10.34965057 3.38043e+07
7219.41 16.5045929608 7.605580712 341010
7220.412 16.2955922532 11.22807512 1.47228e+08
7221.414 16.2628140151 10.75950623 6.71624e+07
7222.416 16.0139795619 12.08521146 6.18764e+08
7223.418 16.2516829365 11.01317117 1.02721e+08
7224.42 16.3067594311 7.714556268 409300
7225.422 16.263859968 10.88406085 8.27436e+07
7226.424 16.505167236 5.677583301 13496.6
7227.426 16.4082374386 8.578534866 1.74002e+06
7228.428 16.0103267091 11.64270471 2.94862e+08
7229.43 16.206264771 11.4881622 2.27612e+08
7230.432 16.8645110458 9.590957301 9.48531e+06
7231.434 16.6555163126 6.720322926 77406.2
7232.436 16.8783551475 5.39964993 8473
7233.438 16.4153087527 7.611973071 344681
7234.44 16.4174585556 13.31564104 4.85977e+09
7235.442 16.7378725473 7.721812184 414305
7236.444 16.3949210962 10.95239455 9.27779e+07
7237.446 16.0878622162 12.41722574 1.07908e+09
7238.448 16.8007220296 6.579963927 61188.5
7239.45 16.3751598238 10.99454982 9.9566e+07
7240.452 16.1556538818 15.91206825 3.76198e+11
7241.454 16.6707476835 9.399993106 6.88863e+06
7242.456 16.4514183629 7.572959494 322876
7243.458 16.6648387015 10.40102996 3.68424e+07
7244.46 16.0130395513 11.85535924 4.21034e+08
7245.462 16.9930594511 8.8866767 2.91551e+06
7246.464 17.2908543621 3.53460118 372.637
7247.466 16.7036967514 11.07526066 1.13979e+08
7248.468 16.2836890058 8.374355786 1.23601e+06
7249.47 17.0213601855 3.917107237 707.204
7250.472 16.6324219967 9.910304999 1.61944e+07
7251.474 16.870090626 9.551989722 8.88596e+06
7252.476 17.3376985607 4.059433133 897.596
7253.478 16.6941114766 4.677766524 2528.69
7254.48 16.9329140218 9.707753676 1.1535e+07
7255.482 16.4485069678 16.25218607 6.65026e+11
7256.484 16.0922525179 12.4803681 1.19946e+09
7257.486 16.3396270404 7.977515246 635821
7258.488 16.5198291781 7.680954902 386900
7259.49 16.372357191 8.594512885 1.78721e+06
7260.492 16.296669631 12.6530125 1.60169e+09
7261.494 16.3111083927 5.682115376 13599.4
7262.496 16.3694972948 5.037173033 4616.89
7263.498 16.3201341886 5.619433306 12243.9
7264.5 16.1071864076 9.418308511 7.10324e+06
7265.502 16.615407938 5.398263075 8453.34
7266.504 16.1961018485 7.277934133 196977
7267.506 16.4285769402 11.02488067 1.04755e+08
7268.508 16.1973996703 8.413827892 1.32049e+06
7269.51 16.1122259134 8.928372078 3.12641e+06
7270.512 16.3762488605 4.486512466 1835.54
7271.514 16.2885902424 8.004172593 664855
7272.516 16.4092695447 4.790753772 3055.54
7273.518 16.3204098101 4.911405366 3739.88
7274.52 16.0652714467 10.15640491 2.44564e+07
7275.522 16.2312075499 8.033113916 697880
7276.524 16.1821448944 7.048785851 134190
7277.526 16.2380503685 5.533917846 10609.9
7278.528 16.50834267 6.363653234 42590.5
7279.53 16.3920802035 6.174710517 31035.9
7280.532 16.0849366934 11.7817565 3.72198e+08
7281.534 16.1229823276 10.26776945 2.94718e+07
7282.536 16.6812196212 5.398866332 8461.88
7283.538 16.2711733607 7.93127929 588437
7284.54 16.1770781234 7.049210872 134285
7285.542 16.1947001557 8.644694954 1.94394e+06
7286.544 16.6202379882 3.980768845 786.785
7287.546 16.1328639533 5.788567147 16254
7288.548 16.3481647915 8.207115236 934028
7289.55 16.340684857 12.2183305 7.73329e+08
7290.552 16.3071083491 8.206364839 932855
7291.554 16.2731544925 7.841040003 505888
7292.556 16.00659937 10.75900077 6.71055e+07
7293.558 15.9839031625 12.75992736 1.91582e+09
7294.56 16.5235645516 2.933729889 136.199
7295.562 16.4429339338 12.50758542 1.25541e+09
7296.564 16.4114151672 11.68213752 3.14996e+08
7297.566 16.3628971405 3.392803564 293.855
7298.568 16.3953393511 8.698690443 2.12795e+06
7299.57 16.5495733798 9.668431327 1.07997e+07
7300.572 16.6881836169 7.007017982 125123
7301.574 16.3785665487 14.18401078 2.08123e+10
7302.576 16.4469386771 8.251323064 1.00582e+06
7303.578 16.677764831 4.563763196 2089.11
7304.58 16.2871501875 7.830459116 497001
7305.582 16.1230769793 12.2707509 8.44303e+08
7306.584 16.1396496569 7.609584596 343304
7307.586 16.0917207095 13.95139788 1.40963e+10
7308.588 16.0861680362 12.62772798 1.53527e+09
7309.59 16.1619134549 8.794194816 2.49711e+06
7310.592 15.9798865288 12.55317032 1.35503e+09
7311.594 16.1590645603 13.48217679 6.42338e+09
7312.596 16.1746676139 12.23679357 7.97619e+08
7313.598 16.6728334638 8.793574658 2.49452e+06
7314.6 16.5768445707 7.674780632 382919
7315.602 16.3088527915 8.889662289 2.93013e+06
7316.604 16.2245758603 8.96166962 3.30574e+06
7317.606 16.1714826132 9.317621355 6.00082e+06
7318.608 16.2038793568 10.56737177 4.86806e+07
7319.61 16.2188861803 8.846072863 2.72381e+06
7320.612 16.1557934713 11.13310179 1.25575e+08
7321.614 16.0350984659 14.62601757 4.36379e+10
7322.616 16.1752140481 10.13834821 2.37278e+07
7323.618 16.7024309506 5.448736888 9199.11
7324.62 16.7702587182 6.887922494 102494
7325.622 16.828936593 4.702689926 2636.49
7326.624 16.8315422358 8.424404933 1.34409e+06
7327.626 16.7788811817 11.97950566 5.18356e+08
7328.628 16.7370998417 6.073180104 26182.1
7329.63 16.4740123606 11.67914406 3.1342e+08
7330.632 17.0573523597 6.718662892 77191.3
7331.634 16.8932743629 8.687383505 2.08803e+06
7332.636 16.5262626328 5.19472856 6011.25
7333.638 16.3894628033 11.87244656 4.33259e+08
7334.64 17.0867303221 5.087753937 5025.1
7335.642 16.4468633534 8.079133818 753804
7336.644 16.644792336 11.36020726 1.83702e+08
7337.646 16.5517191566 10.32457883 3.2414e+07
7338.648 16.371700673 7.382220984 234575
7339.65 16.2885589225 9.990203991 1.85135e+07
7340.652 16.0831154704 10.23262959 2.77871e+07
7341.654 16.1889347791 10.45634504 4.04192e+07
7342.656 16.0663008886 9.895862632 1.58073e+07
7343.658 16.2111270801 13.56208162 7.3433e+09
7344.66 15.931298871 15.2895354 1.32601e+11
7345.662 16.347237413 5.847444214 17938.7
7346.664 16.1110984933 12.51646469 1.27422e+09
7347.666 16.1049173402 13.33376199 5.00954e+09
7348.668 16.17011919 15.33003178 1.41908e+11
7349.67 16.1826608847 7.063468292 137531
7350.672 16.1785316028 11.97652549 5.15775e+08
7351.674 16.1369641983 13.06388756 3.18768e+09
7352.676 16.1118893153 11.55317307 2.53798e+08
7353.678 16.0366753018 11.97383671 5.13458e+08
7354.68 16.171293819 7.370232449 229911
7355.682 16.2605495797 11.96730262 5.07868e+08
7356.684 16.1617725141 10.62862752 5.39407e+07
7357.686 16.2280697267 8.336302647 1.15968e+06
7358.688 16.8619811694 5.929303823 20575
7359.69 16.4875496525 10.84614714 7.76522e+07
7360.692 16.7776238814 6.774037405 84693.7
7361.694 16.515967089 8.114340318 799594
7362.696 16.7962660225 9.679642528 1.10044e+07
7363.698 17.152721789 7.613747883 345707
7364.7 16.5702714261 4.518652387 1937.07
7365.702 16.8639340848 3.794500242 575.907
7366.704 16.5915035288 5.303736591 7215.46
7367.706 16.1346478399 9.88077704 1.54129e+07
7368.708 16.6015683444 4.615185456 2277.03
7369.71 16.1974785649 9.48046665 7.88268e+06
7370.712 16.5168907825 6.47400897 51238
7371.714 16.5129082483 6.4568502 49786.3
7372.716 16.6249773797 5.494763801 9936.39
7373.718 16.3011789629 9.273888266 5.57694e+06
7374.72 16.4118771633 5.458862068 9356.46
7375.722 16.4661890647 8.303262981 1.09725e+06
7376.724 16.3482690259 4.618902241 2291.25
7377.726 16.7057370163 5.614865471 12150.6
7378.728 16.4851516998 7.178365449 166719
7379.73 16.9125465162 6.645962124 68341
7380.732 16.4324120705 7.578846298 326076
7381.734 16.1140070192 9.14184716 4.47035e+06
7382.736 16.0049391296 9.410510453 7.01106e+06
7383.738 16.2355499238 7.436250179 256794
7384.74 16.2461881001 8.638808889 1.92487e+06
7385.742 16.7920935247 9.788836151 1.3213e+07
7386.744 16.5186224897 8.345794836 1.17827e+06
7387.746 16.6879809621 6.724368904 77932.6
7388.748 16.0955860276 10.54189443 4.66468e+07
7389.75 16.4717163202 8.414185472 1.32128e+06
7390.752 16.387480312 6.613296869 64702.1
7391.754 16.2016262741 9.609726506 9.78826e+06
7392.756 16.8635757902 4.944453697 3952.75
7393.758 16.7080632656 7.098724373 145898
7394.76 17.1410282373 3.118351793 185.558
7395.762 17.2917792369 3.214025069 217.811
7396.764 17.3802671316 3.24352014 228.842
7397.766 17.0534811184 5.914924555 20085.4
7398.768 16.639796236 8.007545817 668622
7399.77 16.2463937293 10.80060748 7.19491e+07
7400.772 16.5317956564 4.053772132 889.125
7401.774 16.8257925684 9.143793264 4.48494e+06
7402.776 16.3161120465 9.989069381 1.84783e+07
7403.778 16.5594271331 6.138468791 29207.8
7404.78 16.8432310643 9.581201808 9.33157e+06
7405.782 16.7303281823 5.610097623 12054
7406.784 16.0350647254 16.38911065 8.36462e+11
7407.786 16.2940045463 9.428816405 7.22937e+06
7408.788 16.4423493538 15.44144731 1.71024e+11
7409.79 16.139495606 14.14321821 1.94377e+10
7410.792 16.631160125 10.26088251 2.91338e+07
7411.794 16.1042350107 13.48756955 6.48167e+09
7412.796 16.0029036301 12.74566556 1.8706e+09
7413.798 16.0755869489 13.33691042 5.03603e+09
7414.8 16.2647952809 11.86186092 4.25644e+08
7415.802 16.1949097517 13.30130643 4.74447e+09
7416.804 16.1203250384 16.05370179 4.76924e+11
7417.806 16.9653499498 6.929582211 109902
7418.808 16.5322600117 10.07454335 2.13227e+07
7419.81 16.4203482704 9.432888841 7.27885e+06
7420.812 16.0805157316 15.94528257 3.97721e+11
7421.814 15.9858150824 15.91043812 3.75172e+11
7422.816 16.1956252395 15.0971224 9.60671e+10
7423.818 16.0202218137 16.31633056 7.4046e+11
7424.82 16.1176885835 13.55721748 7.28372e+09
7425.822 16.4967266861 10.37476339 3.52566e+07
7426.824 16.8096843307 8.590165739 1.77425e+06
7427.826 16.1123284996 11.62792476 2.87652e+08
7428.828 16.415395597 8.382621633 1.25324e+06
7429.83 16.2770971853 7.517201591 294086
7430.832 16.7437347071 8.19697298 918294
7431.834 16.0165028952 15.97907629 4.20884e+11
7432.836 16.3758188862 19.2605107 1.02631e+14
7433.838 16.2153265022 8.661959986 2.00098e+06
7434.84 16.0129173442 15.46722855 1.78572e+11
7435.842 16.6404280775 5.275840708 6886.06
7436.844 16.7138767688 9.417447792 7.093e+06
7437.846 16.2269433132 8.189521175 906903
7438.848 16.1580364551 10.94268949 9.12819e+07
7439.85 16.2565648221 8.313410988 1.11606e+06
7440.852 16.0070654657 14.99878668 8.14777e+10
7441.854 15.9335095717 16.46312547 9.46867e+11
7442.856 16.368671254 17.62821056 6.66567e+12
7443.858 16.1586622021 13.68435082 9.01234e+09
7444.86 15.9875114486 15.32422784 1.40535e+11
7445.862 16.141022549 7.900969064 559307
7446.864 16.1337379339 18.78609418 4.63617e+13
7447.866 16.003863473 10.88448294 8.28022e+07
7448.868 16.4334699529 11.75408265 3.55338e+08
7449.87 16.6508726287 11.23445693 1.48811e+08
7450.872 16.548201872 9.433986841 7.29225e+06
7451.874 17.3433040008 6.104804161 27606.4
7452.876 17.3644756637 6.281315354 37103.5
7453.878 17.1573580302 3.058768645 167.933
7454.88 17.0001320971 9.716718117 1.17095e+07
7455.882 17.2435976425 5.334683002 7599.35
7456.884 17.2966781144 2.587992684 76.3247
7457.886 16.7089223507 12.5836005 1.42588e+09
7458.888 16.741213158 10.83651861 7.64099e+07
7459.89 16.7520908481 12.53146671 1.30665e+09
7460.892 16.1518773855 15.82048129 3.22693e+11
7461.894 16.0414634305 12.08881504 6.22511e+08
7462.896 16.9824217963 9.23533802 5.2282e+06
7463.898 16.7186753607 7.699469337 399087
7464.9 15.9276467586 15.83136471 3.2863e+11
7465.902 16.3757405524 8.253944824 1.01024e+06
7466.904 16.8187096256 4.777014958 2986.03
7467.906 16.5258206576 7.194166818 171190
7468.908 16.1034995245 14.62770428 4.37614e+10
7469.91 15.934532993 15.32853836 1.41554e+11
7470.912 16.2035616561 12.82454968 2.13484e+09
7471.914 16.0793125059 15.13244454 1.01922e+11
7472.916 16.3089147684 10.55583577 4.77489e+07
7473.918 15.8950061584 17.45940288 5.02392e+12
7474.92 16.184776238 13.20084849 4.00967e+09
7475.922 16.1666160315 12.18781783 7.34797e+08
7476.924 16.2645900715 8.982479737 3.42301e+06
7477.926 15.9306550106 14.07841409 1.74383e+10
7478.928 16.3204305204 16.52597156 1.05198e+12
7479.93 16.1171461537 12.75469829 1.89911e+09
7480.932 16.5822147029 7.358802026 225551
7481.934 16.0976840615 14.01033309 1.55588e+10
7482.936 16.0506311264 16.16448406 5.74168e+11
7483.938 16.3992968964 9.542836811 8.75076e+06
7484.94 16.0497476584 13.82470726 1.1401e+10
7485.942 16.1293038367 13.07602083 3.25313e+09
7486.944 16.3413976983 12.53309762 1.31022e+09
7487.946 16.4106550537 12.17964031 7.24801e+08
7488.948 16.4794200744 18.07419789 1.40696e+13
7489.95 16.805852707 11.78048536 3.71406e+08
7490.952 16.7721478405 14.97836883 7.87383e+10
7491.954 16.7982110761 13.86497461 1.21965e+10
7492.956 17.0527857413 8.609552752 1.83281e+06
7493.958 16.6430998864 7.908881409 566769
7494.96 16.8805866167 7.057198857 136094
7495.962 16.4597660455 9.616366082 9.89773e+06
7496.964 16.8292750085 9.581576495 9.33743e+06
7497.966 16.0235089806 12.70339537 1.74273e+09
7498.968 16.4059141822 11.84209564 4.11783e+08
7499.97 16.3091599172 14.77482516 5.59907e+10
7500.972 16.0574475693 15.09812141 9.62279e+10
7501.974 16.1680646373 13.05220841 3.12592e+09
7502.976 16.0446623168 14.51696266 3.63522e+10
7503.978 16.340617104 12.55882987 1.36793e+09
7504.98 16.112621876 14.06305922 1.69955e+10
7505.982 16.1586057174 9.23978353 5.26728e+06
7506.984 16.5762297922 15.18176194 1.107e+11
7507.986 16.3744530658 14.68212539 4.7938e+10
7508.988 16.2075001921 17.79466927 8.80919e+12
7509.99 16.613427768 14.33076651 2.66122e+10
7510.992 16.2951893216 19.72959601 2.25175e+14
7511.994 16.0141361797 17.65834701 7.01078e+12
7512.996 16.1201992188 17.28011488 3.72064e+12
7513.998 16.2069766342 15.12945363 1.01413e+11
7515 16.145709552 13.08463379 3.3004e+09
7516.002 16.3825911745 8.368696933 1.22435e+06
7517.004 16.7340658219 14.87282006 6.59786e+10
7518.006 16.5095331374 14.10625916 1.82709e+10
7519.008 16.7491273031 8.912629148 3.04505e+06
7520.01 16.2958742324 9.361513228 6.45862e+06
7521.012 16.5622263321 7.60436722 340317
7522.014 16.078690131 10.15405524 2.43604e+07
7523.016 16.1593540056 13.20389268 4.03017e+09
7524.018 16.0112063312 15.64203328 2.39318e+11
7525.02 16.0552394564 11.59727664 2.73257e+08
7526.022 16.1220640691 8.082174278 757653
7527.024 16.4603411828 5.75585152 15387.2
7528.026 15.9117630185 14.0716885 1.72429e+10
7529.028 16.3328589352 7.970858271 628770
7530.03 16.224683462 9.071361498 3.97252e+06
7531.032 16.2124482461 12.23908528 8.00687e+08
7532.034 16.064042764 13.74302898 9.94314e+09
7533.036 16.4334088289 12.92218081 2.51413e+09
7534.038 16.4536101213 9.870939216 1.5161e+07
7535.04 16.1488143229 15.3726819 1.52417e+11
7536.042 16.245003707 8.847943086 2.73236e+06
7537.044 16.7046104324 9.887061444 1.5576e+07
7538.046 16.2428271602 7.825754864 493100
7539.048 16.0235403177 8.920047145 3.08312e+06
7540.05 16.1311333277 10.63717177 5.47183e+07
7541.052 16.1904962727 12.20148461 7.51813e+08
7542.054 16.2359623685 15.12366286 1.00434e+11
7543.056 16.9055814465 5.208969007 6156.36
7544.058 16.8581544319 10.90452967 8.56298e+07
7545.06 16.1404801478 10.59411453 5.09108e+07
7546.062 16.3728089659 11.96063584 5.02229e+08
7547.064 16.3461834857 8.189629634 907068
7548.066 16.7225691513 5.195763256 6021.68
7549.068 16.1177320249 8.515717363 1.56623e+06
7550.07 16.5571067561 9.073546001 3.98708e+06
7551.072 16.7714933488 8.898441788 2.97354e+06
7552.074 16.7706236831 8.811180633 2.56918e+06
7553.076 16.6534183885 14.13724535 1.92442e+10
7554.078 16.4387566549 8.814929898 2.58536e+06
7555.08 17.1194056905 7.176702721 166255
7556.082 16.2063858659 10.52414466 4.52803e+07
7557.084 16.8743096578 8.747466964 2.30911e+06
7558.086 16.6128848704 14.17796764 2.06027e+10
7559.088 16.2719251085 9.254613936 5.39976e+06
7560.09 16.0176741508 10.4180177 3.79058e+07
7561.092 17.0025599421 5.834747224 17561.2
7562.094 16.9667482195 4.691072543 2585.68
7563.096 16.880350748 6.461454093 50171.7
7564.098 16.9705723601 5.894447545 19408.1
7565.1 16.4055571529 10.67719316 5.85122e+07
7566.102 16.5395164561 9.175377732 4.72861e+06
7567.104 16.7528901637 11.21463883 1.43952e+08
7568.106 16.4903340375 9.005041554 3.55484e+06
7569.108 16.1972024067 7.478755181 275744
7570.11 16.3556360146 8.373577924 1.2344e+06
7571.112 16.4330178817 6.28481192 37321.4
7572.114 16.2023958206 8.232126896 973991
7573.116 16.1188583407 7.22674949 180793
7574.118 16.4245055724 16.91217502 2.00889e+12
7575.12 16.4543193725 7.966560706 624260
7576.122 16.5601999132 9.460338831 7.62135e+06
7577.124 16.6007616118 9.348317081 6.31743e+06
7578.126 16.6977199125 13.81368826 1.11925e+10
7579.128 16.6192329822 15.84906105 3.38517e+11
7580.13 16.7267691924 14.55275095 3.8598e+10
7581.132 16.3657701686 15.76735813 2.9522e+11
7582.134 16.0716437197 14.77598613 5.60997e+10
7583.136 16.1031004694 15.01441744 8.36392e+10
7584.138 16.1745780362 8.836403302 2.68005e+06
7585.14 16.6985978913 4.046889204 878.933
7586.142 16.2336967504 15.30294556 1.35613e+11
7587.144 16.7921350501 12.77400134 1.96152e+09
7588.146 16.41500796 17.15039056 2.99397e+12
7589.148 16.785685512 12.78225759 1.98884e+09
7590.15 16.5238388327 13.90693397 1.30845e+10
7591.152 16.0464847221 16.86378405 1.85248e+12
7592.154 16.0120110272 17.33130291 4.05373e+12
7593.156 16.1110881482 18.15380648 1.60766e+13
7594.158 16.5036474499 6.776998797 85114.8
7595.16 16.4220320816 7.919697707 577131
7596.162 16.6455251271 8.80618319 2.54776e+06
7597.164 16.5358353042 7.782310471 458491
7598.166 16.4308155238 3.646324506 449.325
7599.168 16.2971526913 12.61826633 1.51113e+09
7600.17 16.8269862633 5.067662738 4858.8
7601.172 16.5544980709 9.958360747 1.75519e+07
7602.174 16.3705624292 10.23991424 2.81283e+07
7603.176 16.712134054 10.5027132 4.36836e+07
7604.178 16.2544333368 15.29358565 1.33504e+11
7605.18 16.2983222409 10.800189 7.18987e+07
7606.182 16.976704818 9.881187633 1.54235e+07
7607.184 16.7397804329 9.483052155 7.91689e+06
7608.186 16.7738565387 10.0188099 1.94222e+07
7609.188 17.2181820435 5.85478788 18160.7
7610.19 16.7005466928 3.333041352 265.864
7611.192 16.4871836917 8.345412959 1.17751e+06
7612.194 16.2309691809 12.9270572 2.53475e+09
7613.196 16.8095287965 5.361128836 7943.55
7614.198 17.2818801293 4.508295018 1903.75
7615.2 17.3042700059 5.971156932 22069.2
7616.202 16.2955063059 10.78483687 7.00734e+07
7617.204 15.9868239064 12.47768209 1.19408e+09
7618.206 16.7113898253 9.304707764 5.87241e+06
7619.208 17.060206154 9.848781842 1.46086e+07
7620.21 16.4718310925 8.962750158 3.31173e+06
7621.212 16.2296854309 9.266996429 5.51293e+06
7622.214 16.8133609508 3.870574928 654.175
7623.216 16.2379407567 12.50258706 1.24494e+09
7624.218 16.2455987983 12.57170733 1.39776e+09
7625.22 16.855378447 8.622371829 1.87259e+06
7626.222 16.6448479699 4.369670954 1509.27
7627.224 16.4486763289 10.07215446 2.12375e+07
7628.226 16.7800936837 9.185917497 4.81283e+06
7629.228 16.5212375849 6.236071469 34395.5
7630.23 16.5714356951 16.30929367 7.31783e+11
7631.232 16.8369292439 8.578828296 1.74087e+06
7632.234 16.4742192193 10.82901565 7.54556e+07
7633.236 16.6932932833 7.31155647 208389
7634.238 16.5928469071 9.659324277 1.06362e+07
7635.24 16.2951564286 10.24047073 2.81545e+07
7636.242 16.0375489317 11.83370395 4.06035e+08
7637.244 16.3677412633 7.989521282 648737
7638.246 16.0584241237 11.03737809 1.06971e+08
7639.248 16.6829500004 7.24332629 185883
7640.25 16.9196622561 5.726367207 14645.7
7641.252 16.5872916005 7.179589923 167061
7642.254 16.9516791269 4.607948566 2249.6
7643.256 16.6331075132 12.4883548 1.21562e+09
7644.258 16.1424861703 7.990736757 650059
7645.26 16.0685111378 18.528899 3.01342e+13
7646.262 16.1452230407 8.453138144 1.41037e+06
7647.264 16.8971043465 8.182860396 896841
7648.266 16.6922062937 12.82319448 2.13e+09
7649.268 16.4923921593 11.91180757 4.62787e+08
7650.27 15.993995818 18.48486553 2.79916e+13
7651.272 16.2585719004 13.67623666 8.89068e+09
7652.274 16.6278235782 16.41173911 8.68775e+11
7653.276 16.86294676 9.382919769 6.69441e+06
7654.278 16.0630673862 17.57687721 6.11646e+12
7655.28 15.9204099448 18.98441546 6.46294e+13
7656.282 16.0657655268 9.604671372 9.70573e+06
7657.284 16.5394377973 9.01927271 3.6406e+06
7658.286 16.7734597564 7.374494654 231558
7659.288 16.8073618758 10.65234867 5.61271e+07
7660.29 16.7412549307 11.01023762 1.02217e+08
7661.292 16.8353391126 3.671549395 468.717
7662.294 17.2741632523 4.069670309 913.121
7663.296 17.0088986265 3.015204661 156.115
7664.298 17.1743547702 5.367601775 8030.14
7665.3 16.9977761154 9.526237559 8.5108e+06
7666.302 16.605961808 11.26055732 1.55461e+08
7667.304 16.6807373623 12.55612567 1.36175e+09
7668.306 17.040688659 8.484799433 1.48718e+06
7669.308 17.2741658106 3.426934625 311.145
7670.31 16.9895446047 8.022241245 685285
7671.312 16.9564708253 6.935899361 111071
7672.314 16.7510710882 8.058704724 728445
7673.316 16.440806998 11.49196674 2.29067e+08
7674.318 16.4754100797 5.865475421 18488.7
7675.32 16.7110276948 6.537552914 56992.5
7676.322 16.718292936 10.36411884 3.46335e+07
7677.324 16.7987968767 5.738553795 14947.8
7678.326 16.6020787768 14.01237892 1.56122e+10
7679.328 16.7754717166 9.960839721 1.76249e+07
7680.33 16.7299106777 10.91408729 8.70117e+07
7681.332 16.9174104225 6.178119627 31213.6
7682.334 16.5607018821 19.19109217 9.13649e+13
7683.336 16.6073686817 11.14324919 1.27727e+08
7684.338 15.9707508142 16.48964126 9.8987e+11
7685.34 16.0637613923 16.60884271 1.20863e+12
7686.342 16.1387776463 14.50704056 3.5753e+10
7687.344 16.3933896682 17.55013893 5.84857e+12
7688.346 16.2409659952 10.13901902 2.37545e+07
7689.348 16.1503936958 11.91294235 4.63667e+08
7690.35 16.7071024075 9.765903635 1.27151e+07
7691.352 16.2331419177 16.04911777 4.73276e+11
7692.354 15.9426993765 18.78605051 4.63583e+13
7693.356 16.1965715342 10.88238475 8.25117e+07
7694.358 16.1922301509 11.55313494 2.53782e+08
7695.36 16.1872295859 12.35533774 9.72819e+08
7696.362 16.0135236841 15.44588718 1.72301e+11
7697.364 16.5826639462 10.59966873 5.13867e+07
7698.366 17.0096512039 10.94112554 9.10431e+07
7699.368 16.298447303 10.43653024 3.90997e+07
7700.37 16.9136683548 7.226030857 180576
7701.372 16.9388356928 8.184382642 899131
7702.374 17.1761645842 7.995865243 655668
7703.376 16.2841054346 7.376294283 232257
7704.378 16.079380352 9.590105605 9.47179e+06
7705.38 16.3048617199 11.22518813 1.46518e+08
7706.382 16.2438301412 12.79047514 2.0164e+09
7707.384 16.6337075495 8.914477553 3.05449e+06
7708.386 17.1307804593 4.700386853 2626.34
7709.388 17.1663183914 5.689448688 13767.5
7710.39 16.5185864493 14.07911012 1.74586e+10
7711.392 16.1257946674 10.99628992 9.98566e+07
7712.394 16.8443907525 7.487109744 279630
7713.396 16.2767971203 10.28475955 3.03226e+07
7714.398 16.432704972 17.61803636 6.55303e+12
7715.4 16.4544951107 13.61876415 8.07469e+09
7716.402 16.5809981354 10.27079122 2.96213e+07
7717.404 16.1028174202 11.2900191 1.63325e+08
7718.406 15.9505632959 14.73435734 5.23211e+10
7719.408 16.4330478308 8.396527395 1.28277e+06
7720.41 16.0412666415 12.42255524 1.08875e+09
7721.412 16.2012077967 9.933659675 1.68405e+07
7722.414 16.1161479755 10.55506395 4.76872e+07
7723.416 16.3153599977 8.684905085 2.07938e+06
7724.418 16.7579069783 5.979520003 22380.5
7725.42 16.355076757 8.924286899 3.10509e+06
7726.422 16.4426633262 10.30297157 3.12618e+07
7727.424 16.6303428013 12.12138416 6.57415e+08
7728.426 16.7048737114 14.70315665 4.96569e+10
7729.428 16.5469564837 5.411965329 8649.6
7730.43 16.2678711901 8.321809136 1.13187e+06
7731.432 16.6338675673 6.052822426 25304.3
7732.434 16.2234270528 9.773741789 1.28831e+07
7733.436 16.0206272646 18.86929878 5.32951e+13
7734.438 16.0032326664 17.99343766 1.22894e+13
7735.44 16.1737461358 16.64214468 1.27796e+12
7736.442 16.5029801469 9.23328777 5.21028e+06
7737.444 16.2179107489 9.312687338 5.95143e+06
7738.446 16.5010615143 19.46907166 1.45546e+14
7739.448 16.1580398318 18.55374445 3.14148e+13
7740.45 16.1562391939 16.75987718 1.55655e+12
7741.452 15.9660626037 15.7309777 2.77766e+11
7742.454 16.3040584383 9.762270428 1.26379e+07
7743.456 16.9284893225 7.272611162 195229
7744.458 16.4108692052 17.23618926 3.45671e+12
7745.46 16.7126875112 9.400423096 6.89359e+06
7746.462 16.4670458937 5.490019147 9857.74
7747.464 16.4478577101 16.20423527 6.137e+11
7748.466 16.2625553664 10.15798793 2.45214e+07
7749.468 16.0680963346 17.50769642 5.44721e+12
7750.47 16.1650744918 17.59054386 6.2581e+12
7751.472 16.5961502038 18.1005712 1.47051e+13
7752.474 16.3364259419 9.571771492 9.18533e+06
7753.476 16.5219725911 16.99956974 2.32558e+12
7754.478 16.4236324238 13.61475555 8.02065e+09
7755.48 16.1379400869 10.70810535 6.16217e+07
7756.482 16.4095165611 8.090829214 768717
7757.484 16.0734172921 10.87306437 8.12335e+07
7758.486 16.2255210392 13.28014141 4.57921e+09
7759.488 16.4051347169 8.032756533 697462
7760.49 16.0252842385 12.37389771 1.00354e+09
7761.492 16.0789094245 11.29701871 1.65252e+08
7762.494 16.6768919351 7.103179781 146991
7763.496 17.1500142593 2.923040926 133.783
7764.498 16.3399152831 13.487828 6.48448e+09
7765.5 16.5798009722 15.86409749 3.47152e+11
7766.502 16.9376863445 9.969486992 1.78821e+07
7767.504 16.2054838705 13.93095944 1.36218e+10
7768.506 16.2209266988 16.59919388 1.18925e+12
7769.508 16.0298347448 15.50090692 1.88935e+11
7770.51 16.0791707794 12.52539296 1.29342e+09
7771.512 16.0366136181 15.38681346 1.56068e+11
7772.514 16.4115975429 10.79873657 7.1724e+07
7773.516 16.4708275167 4.93818576 3911.47
7774.518 15.9818369583 15.5307717 1.98627e+11
7775.52 16.2834092372 11.22110415 1.45519e+08
7776.522 16.1741221259 9.806316498 1.36056e+07
7777.524 16.0805928499 12.18548329 7.3193e+08
7778.526 16.1799718311 14.454965 3.27665e+10
7779.528 16.0179425744 12.24686088 8.11183e+08
7780.53 15.9471306211 17.11236327 2.80921e+12
7781.532 16.1938679226 10.39595644 3.65307e+07
7782.534 16.277835813 16.12148973 5.34272e+11
7783.536 16.1974623668 12.89849219 2.41633e+09
7784.538 16.2672398056 12.4483585 1.13684e+09
7785.54 16.5719994157 6.722526855 77692.5
7786.542 16.0467027074 12.25470215 8.21908e+08
7787.544 16.2264115086 6.53630045 56873.1
7788.546 16.268471456 10.91836156 8.76369e+07
7789.548 16.6255077509 3.199602456 212.612
7790.55 16.5504439015 6.293688026 37880.5
7791.552 16.1196952987 8.357850846 1.2023e+06
7792.554 16.069336817 13.42998565 5.88568e+09
7793.556 16.0881205346 10.98097569 9.73277e+07
7794.558 16.0126493969 15.31331692 1.3799e+11
7795.56 16.066667114 15.66248756 2.4766e+11
7796.562 16.5549435065 6.029999909 24355.2
7797.564 16.8546666112 14.14542578 1.95098e+10
7798.566 17.0673011591 4.408466969 1610.61
7799.568 17.1998356181 5.955932214 21513.5
7800.57 16.5605975926 10.87487789 8.14806e+07
7801.572 16.626338476 19.31686662 1.12791e+14
7802.574 16.4681931846 20.19551811 491428977089701
7803.576 16.9855581681 8.789908685 2.47925e+06
7804.578 16.5592615035 8.851983198 2.75091e+06
7805.58 16.3663496 9.202771537 4.95064e+06
7806.582 16.2628709559 6.250763314 35252.4
7807.584 16.3076640415 9.327045514 6.0963e+06
7808.586 17.0199775699 9.042635848 3.7859e+06
7809.588 17.0940517596 10.72301836 6.31804e+07
7810.59 17.0659245034 4.573094514 2122.02
7811.592 16.2505745493 7.74651292 431807
7812.594 16.3988457604 9.46880001 7.73013e+06
7813.596 16.4159648978 6.323697094 39833.3
7814.598 16.5349742591 11.21941777 1.45109e+08
7815.6 16.5989509879 7.342132816 219340
7816.602 16.1236767973 12.01695061 5.5191e+08
7817.604 16.264893735 12.62196911 1.52053e+09
7818.606 16.0290400963 12.17208545 7.15687e+08
7819.608 16.1207864889 10.64858186 5.57741e+07
7820.61 16.6709301982 6.718031283 77109.7
7821.612 16.6366543478 12.25957747 8.28648e+08
7822.614 16.07139902 10.02484277 1.96194e+07
7823.616 16.4493529494 13.63500168 8.29732e+09
7824.618 16.0964148939 7.666884323 377888
7825.62 16.3180958655 10.11888232 2.29666e+07
7826.622 16.0761404591 12.86280028 2.2761e+09
7827.624 16.5203577752 8.508402731 1.54716e+06
7828.626 16.8108060719 7.893126169 552007
7829.628 16.2085034607 10.09394677 2.20271e+07
7830.63 16.2017275337 9.946976379 1.72203e+07
7831.632 16.1967369386 12.01858846 5.53426e+08
7832.634 16.7804772307 9.774212681 1.28933e+07
7833.636 16.4447770515 6.333066143 40463.3
7834.638 16.465133436 7.038903042 131987
7835.64 16.6273590321 14.32618326 2.64086e+10
7836.642 16.8544975227 7.031078198 130268
7837.644 16.6774091779 6.861385259 98037.7
7838.646 16.907038007 5.187018814 5934.12
7839.648 16.8901095447 8.980059996 3.40916e+06
7840.65 17.0898196598 4.857240017 3415.5
7841.652 16.218936262 7.081350197 141713
7842.654 16.662626691 6.382711412 43972
7843.656 16.7891161948 10.97510163 9.63748e+07
7844.658 17.1923143227 6.97159891 117915
7845.66 16.3953537117 7.500661446 286050
7846.662 16.1684971185 11.48666723 2.27043e+08
7847.664 16.2104578535 11.20514691 1.41681e+08
7848.666 16.1393657067 6.432044003 47760
7849.668 16.1784599797 10.21380158 2.69245e+07
7850.67 16.1515832824 12.4868788 1.21261e+09
7851.672 16.06311409 10.9807154 9.72853e+07
7852.674 16.0923146027 11.01436672 1.02926e+08
7853.676 16.114958663 10.66833806 5.76507e+07
7854.678 16.2569903217 10.27751594 2.99569e+07
7855.68 16.1877871026 11.48525576 2.26507e+08
7856.682 16.1556511352 9.436015545 7.31707e+06
7857.684 16.2752358644 15.32855855 1.41558e+11
7858.686 16.0565451233 13.57387 7.48975e+09
7859.688 16.1520718121 11.21866253 1.44925e+08
7860.69 16.4596909033 10.08299242 2.16266e+07
7861.692 16.2663012667 10.88054609 8.22579e+07
7862.694 16.0442273589 10.36641321 3.47669e+07
7863.696 15.9968288043 15.59737639 2.2207e+11
7864.698 16.1352815201 15.10773072 9.77894e+10
7865.7 16.4019739672 6.680465161 72407
7866.702 16.0983003348 14.11133115 1.84268e+10
7867.704 16.0289470935 15.83884852 3.32776e+11
7868.706 16.2675339205 9.973742629 1.801e+07
7869.708 16.3446421326 11.34954612 1.8045e+08
7870.71 16.2432891499 10.21748842 2.70912e+07
7871.712 16.2763450942 8.503611559 1.53479e+06
7872.714 16.4832890089 7.373756319 231272
7873.716 16.2336651482 6.560120759 59188.2
7874.718 16.1311513372 12.83811136 2.18389e+09
7875.72 16.371323901 6.649947541 68798.7
7876.722 16.1433649126 12.66838542 1.64347e+09
7877.724 16.429626259 6.937393049 111349
7878.726 16.5936553872 11.29721387 1.65306e+08
7879.728 16.690875178 9.50178476 8.16925e+06
7880.73 16.8840659187 5.8169388 17045.1
7881.732 16.6374890804 6.553463871 58531.9
7882.734 16.6314243758 8.25317723 1.00895e+06
7883.736 16.2976120665 16.22354712 6.33877e+11
7884.738 16.4926254026 11.51569919 2.38357e+08
7885.74 16.1295181217 15.71279196 2.69433e+11
7886.742 17.4042106524 3.383458302 289.291
7887.744 17.0968006661 5.53363734 10604.9
7888.746 16.7234467415 8.904409337 3.00341e+06
7889.748 16.4634682366 10.35786052 3.42724e+07
7890.75 16.3265669331 10.68592638 5.93744e+07
7891.752 16.2873102927 8.840036266 2.69641e+06
7892.754 16.1467833559 12.19183819 7.39762e+08
7893.756 16.2284426641 8.011326801 672870
7894.758 16.6376173755 10.7947528 7.1247e+07
7895.76 16.6925633834 9.564226394 9.06997e+06
7896.762 16.2396788596 12.84950048 2.22595e+09
7897.764 16.189538463 11.5933189 2.71452e+08
7898.766 16.099925172 14.69604262 4.90687e+10
7899.768 16.3803341594 9.416851556 7.08592e+06
7900.77 16.4404205599 12.68650699 1.69412e+09
7901.772 16.4351047546 6.741745118 80234.2
7902.774 16.8662347898 7.305679343 206348
7903.776 16.6378405101 6.955877718 114850
7904.778 16.5043063856 9.18624665 4.81549e+06
7905.78 16.5163164521 6.257219891 35635.8
7906.782 16.0836130151 11.80052934 3.84087e+08
7907.784 16.2728448827 7.500062412 285763
7908.786 16.4364376595 10.9241955 8.84975e+07
7909.788 16.7448355995 6.634680452 67061.6
7910.79 16.3465496454 7.722487441 414774
7911.792 16.1819551074 13.15791423 3.73143e+09
7912.794 16.3560976181 5.203423378 6099.44
7913.796 16.3705617606 8.796472615 2.50666e+06
7914.798 16.3322389587 9.463789966 7.66553e+06
7915.8 15.9992281947 12.10936831 6.44315e+08
7916.802 16.3027430408 7.347414245 221289
7917.804 16.2034081973 9.799398201 1.34488e+07
7918.806 16.5082201832 5.962001575 21733.3
7919.808 16.1383173914 9.687487021 1.115e+07
7920.81 16.4118856807 9.875192886 1.52694e+07
7921.812 16.2584869228 10.35508021 3.41131e+07
7922.814 16.1216787422 13.24164606 4.29326e+09
7923.816 16.1621362296 12.67479334 1.66121e+09
7924.818 16.8213519521 3.328901557 264.027
7925.82 16.4429047309 8.512726424 1.5584e+06
7926.822 16.5663306462 7.572373368 322559
7927.824 16.5609371126 6.29151936 37743.1
7928.826 16.60741996 8.874922756 2.85867e+06
7929.828 16.1885667513 10.26101889 2.91404e+07
7930.83 16.0337440483 11.99227341 5.29562e+08
7931.832 16.3644018911 6.941479707 112114
7932.834 16.7027618893 9.593445588 9.52493e+06
7933.836 16.4889323025 6.658122414 69747.3
7934.838 16.4156245135 7.132744605 154453
7935.84 16.5775119094 9.897770973 1.58579e+07
7936.842 16.0824246682 10.76140591 6.73764e+07
7937.844 16.789115934 6.546670361 57869.6
7938.846 16.2877617592 7.960750273 618214
7939.848 16.5794127747 9.353358085 6.371e+06
7940.85 16.2385809703 11.76095257 3.59451e+08
7941.852 16.1402879886 5.683326756 13627
7942.854 16.2080155847 13.8537927 1.19702e+10
7943.856 16.2998614758 9.063175118 3.91842e+06
7944.858 16.6297858685 11.91518845 4.65415e+08
7945.86 16.1940449586 7.917385664 574901
7946.862 16.1459885657 8.441416699 1.38295e+06
7947.864 16.2068944443 7.703604063 401860
7948.866 16.3940377635 6.589023249 62124.1
7949.868 16.482870481 4.946921585 3969.12
7950.87 16.617919039 4.303427206 1350.76
7951.872 16.1496932052 12.61240044 1.49636e+09
7952.874 16.2285997325 11.2672752 1.5722e+08
7953.876 16.5425825018 5.683717304 13635.9
7954.878 15.9883906277 13.86099288 1.21154e+10
7955.88 16.4905825545 6.946841948 113125
7956.882 16.2009738298 7.468356738 270983
7957.884 16.3379531628 6.95573101 114822
7958.886 16.3474821239 11.85967164 4.24086e+08
7959.888 15.9967548882 12.10626793 6.40978e+08
7960.89 16.2360495443 9.189876466 4.84486e+06
7961.892 16.187211346 7.913636801 571302
7962.894 16.2947017277 6.19132235 31911.6
7963.896 16.5639796105 4.18614182 1109.83
7964.898 16.3008461774 10.26723198 2.94453e+07
7965.9 16.1415748454 12.69443923 1.71678e+09
7966.902 16.0884922002 12.37495822 1.00532e+09
7967.904 16.4418236683 10.03010509 1.97931e+07
7968.906 16.4643769203 11.70264615 3.26005e+08
7969.908 16.7850601445 7.054749125 135537
7970.91 16.1109536459 10.49157837 4.28764e+07
7971.912 16.1631225161 6.948397972 113421
7972.914 16.0034749034 13.00388832 2.88289e+09
7973.916 16.1878059252 10.71775508 6.26258e+07
7974.918 17.0352774853 3.041920062 163.26
7975.92 16.0945261071 11.23816523 1.49738e+08
7976.922 16.1722751375 8.968956355 3.34634e+06
7977.924 16.666126391 9.111753259 4.25059e+06
7978.926 16.6566660345 10.31188143 3.17319e+07
7979.928 16.9151873628 6.250390546 35230.4
7980.93 17.0014586434 5.501427461 10047.9
7981.932 16.6226359662 7.291914027 201644
7982.934 16.4124920314 13.05195405 3.12459e+09
7983.936 16.2785472156 9.714067724 1.16576e+07
7984.938 16.3467205368 7.879135476 539222
7985.94 16.0004416928 11.96258079 5.03867e+08
7986.942 16.1383790841 10.83149371 7.57694e+07
7987.944 16.169559447 10.78843285 7.04967e+07
7988.946 16.1982144176 11.45598836 2.1567e+08
7989.948 16.1864821907 9.014150686 3.6095e+06
7990.95 16.3943990797 8.49209179 1.50546e+06
7991.952 16.4240957731 11.77474915 3.67854e+08
7992.954 16.7027510688 7.53079694 300860
7993.956 16.6478215295 6.581070817 61302.1
7994.958 16.4754910776 4.901153922 3676.21
7995.96 16.8624649435 5.943670836 21076.2
7996.962 16.0386684987 11.69318464 3.20879e+08
7997.964 16.1161735029 12.03378233 5.67692e+08
7998.966 16.5196294519 10.41269316 3.75693e+07
7999.968 15.951295931 13.05619647 3.14688e+09
8000.97 16.159038246 9.673306643 1.08882e+07
8001.972 16.2010091827 10.13387653 2.35507e+07
8002.974 16.6218918491 8.452915819 1.40984e+06
8003.976 16.3484853467 9.936345185 1.69164e+07
8004.978 16.266182415 11.20163496 1.4085e+08
8005.98 16.7672658163 8.368543821 1.22403e+06
8006.982 16.4476486875 9.095495527 4.1364e+06
8007.984 16.4356805383 8.142270499 837892
8008.986 16.4804379569 5.491539139 9882.87
8009.988 16.7644858649 3.63661794 442.078
8010.99 16.3597237076 6.730760178 78771.4
8011.992 16.5903766755 3.644062529 447.626
8012.994 16.657267876 4.322027421 1393.5
8013.996 16.6385523421 3.518852511 362.936
8014.998 16.1310457593 11.79723921 3.81977e+08
8016 16.1618905762 8.518006668 1.57225e+06
8017.002 16.2648538907 13.00367452 2.88185e+09
8018.004 16.1646048152 11.25769209 1.54717e+08
8019.006 16.0904984345 12.70499975 1.74742e+09
8020.008 16.040595118 10.41909234 3.79741e+07
8021.01 17.1867603676 3.597110347 413.77
8022.012 16.7281321859 6.580767248 61270.9
8023.014 16.1780300715 14.69909791 4.93204e+10
8024.016 16.6746158574 6.939695449 111779
8025.018 16.5687285974 6.121947128 28410.6
8026.02 16.5059602377 11.57420461 2.62898e+08
8027.022 16.7778086205 9.103441096 4.19182e+06
8028.024 16.4122063638 21.07491691 2.14383e+15
8029.026 16.6428104075 4.415717424 1630.29
8030.028 16.3462009356 7.919828589 577258
8031.03 16.6083997069 10.9224254 8.82355e+07
8032.032 16.3181899465 10.14107933 2.38366e+07
8033.034 16.3391704855 11.84839972 4.16154e+08
8034.036 15.9798959048 11.34133735 1.77986e+08
8035.038 16.6899437023 11.83637178 4.07853e+08
8036.04 16.62080139 6.603756502 63676.4
8037.042 16.140636912 12.17206083 7.15657e+08
8038.044 16.3367109292 9.609876183 9.79071e+06
8039.046 16.3581984803 7.921304283 578687
8040.048 16.7874077042 7.494778194 283245
8041.05 17.0180787321 6.136328014 29103.3
8042.052 16.6816453287 7.922303064 579656
8043.054 16.6091347994 13.14815066 3.6709e+09
8044.056 16.9217545212 2.491177351 64.8986
8045.058 16.3956115924 8.014970833 676990
8046.06 16.8251637705 5.616101056 12175.8
8047.062 16.6692930314 5.407543907 8585.78
8048.064 16.6832127422 6.878014591 100807
8049.066 16.9059722804 5.512265781 10232
8050.068 16.1471520367 8.330824269 1.14909e+06
8051.07 16.1176456657 11.549543 2.52259e+08
8052.072 16.7964373231 8.227157286 965917
8053.074 16.508756337 6.978343806 119255
8054.076 16.133686141 14.68420674 4.81054e+10
8055.078 16.2817005395 10.14147381 2.38524e+07
8056.08 16.4417073375 5.377815758 8168.71
8057.082 16.1659457379 7.125509773 152593
8058.084 16.1374894697 11.55088889 2.52829e+08
8059.086 16.1667454449 9.22090549 5.10332e+06
8060.088 16.4062927847 5.331126067 7554.2
8061.09 16.3417067222 10.04916082 2.04351e+07
8062.092 16.0941585583 10.3229023 3.23231e+07
8063.094 16.1323979607 12.46380773 1.16665e+09
8064.096 16.2419013713 8.272058615 1.04137e+06
8065.098 16.4783026056 6.619655576 65394.9
8066.1 15.9714230925 15.92052956 3.81568e+11
8067.102 16.0923940202 11.27956801 1.60491e+08
8068.104 16.0740588781 8.29279095 1.07817e+06
8069.106 16.4857459394 5.026383252 4534.19
8070.108 16.0192037746 12.28449277 8.63962e+08
8071.11 16.3653031302 8.822194601 2.61702e+06
8072.112 16.4138361579 11.36564528 1.85382e+08
8073.114 16.2421888696 9.358692153 6.42818e+06
8074.116 16.3304273716 6.25638009 35585.7
8075.118 16.2856591378 7.545320654 308269
8076.12 16.5849784202 7.248285571 187434
8077.122 16.6943571146 5.581122562 11482.9
8078.124 16.2116308797 9.872095119 1.51904e+07
8079.126 16.0824749711 8.834993621 2.67373e+06
8080.128 16.4980897899 13.81154914 1.11524e+10
8081.13 16.61108222 14.91413295 7.07061e+10
8082.132 16.2429931601 6.634468738 67037.9
8083.134 16.2271301696 11.34519162 1.79139e+08
8084.136 16.7090451718 10.39227547 3.63061e+07
8085.138 16.9817776613 6.454745877 49611.1
8086.14 16.5271522569 5.354155911 7851.31
8087.142 16.6187745594 8.940884749 3.19263e+06
8088.144 16.1648437639 9.355806726 6.39718e+06
8089.146 16.3279747862 5.933638488 20724.9
8090.148 16.9847941397 7.328307003 214319
8091.15 16.6479935962 9.489285404 7.99999e+06
8092.152 16.3147639743 14.09381074 1.78939e+10
8093.154 16.1169415298 12.73343163 1.83265e+09
8094.156 16.2017687395 7.837184309 502631
8095.158 16.1235401997 11.94720701 4.91058e+08
8096.16 16.3035642954 7.687083002 390892
8097.162 16.2670014988 11.47288421 2.21861e+08
8098.164 16.2993889413 8.668282997 2.02228e+06
8099.166 16.1313272046 10.57555627 4.93525e+07
8100.168 15.9364967396 17.30285805 3.86511e+12
8101.17 16.5931235877 8.470051768 1.4509e+06
8102.172 16.1320001009 10.18398177 2.56126e+07
8103.174 16.8809976367 6.011249375 23602.2
8104.176 16.4679761991 10.52665907 4.54714e+07
8105.178 17.0152082401 6.650906221 68909.3
8106.18 16.9252312372 4.200210854 1136.3
8107.182 16.6571735867 6.253081092 35389.6
8108.184 16.0877540295 6.759964465 82720.6
8109.186 16.6736922934 6.195715228 32147.3
8110.188 16.1371247663 7.374231016 231456
8111.19 16.5397271741 7.586051125 330035
8112.192 16.8475616565 5.797317591 16494
8113.194 16.6443747894 7.930246422 587420
8114.196 16.4649151398 6.242231706 34752.2
8115.198 16.7256141271 4.960348014 4059.4
8116.2 16.5258887285 5.658408724 13070
8117.202 16.9543160512 5.051260986 4727.13
8118.204 16.7557702343 9.792481237 1.32939e+07
8119.206 16.1469052375 8.497982811 1.52039e+06
8120.208 16.224744968 4.930657183 3862.45
8121.21 16.4407210368 7.069540845 138937
8122.212 16.3413011654 7.595945052 335550
8123.214 16.1256558527 8.096121173 775561
8124.216 16.6308283253 4.741141314 2811.88
8125.218 16.366404452 4.25066815 1236.51
8126.22 16.7265071867 3.566401337 393.024
8127.222 16.1468891551 5.810627318 16865.8
8128.224 16.5550504619 9.178828899 4.75602e+06
8129.226 16.9378788369 2.691174325 90.7247
8130.228 16.8983048108 6.598093487 63075.2
8131.23 16.1064047498 8.403164723 1.29711e+06
8132.232 16.0877090826 8.855977813 2.76938e+06
8133.234 16.7843107172 6.767447657 83764
8134.236 16.4792654131 7.878753842 538877
8135.238 16.5500513025 4.574035289 2125.37
8136.24 16.5842516419 6.361640272 42447.1
8137.242 16.5791871113 6.259886453 35795.3
8138.244 16.6858284497 7.349280675 221982
8139.246 17.0478900407 5.306999885 7255.01
8140.248 16.205988059 8.275248947 1.04695e+06
8141.25 16.5488229562 8.766704934 2.38473e+06
8142.252 16.3331396518 7.408506467 245134
8143.254 16.4679880414 10.31955358 3.21423e+07
8144.256 16.1337832594 7.521822233 296371
8145.258 16.5966092366 10.1168957 2.28903e+07
8146.26 16.6035910445 10.00789409 1.90703e+07
8147.262 16.4013003442 4.544938028 2024.26
8148.264 16.1687110107 6.489493535 52584.3
8149.266 16.2963016445 6.243608892 34832.5
8150.268 16.200586835 9.679220121 1.09966e+07
8151.27 16.2711099172 4.149101588 1043.07
8152.272 16.4876185967 6.451723494 49360.6
8153.274 16.0797591874 7.208052428 175219
8154.276 16.1464584059 6.815879924 90842.7
8155.278 16.6798488542 6.509010404 54331.8
8156.28 16.2635403222 11.13961959 1.26953e+08
8157.282 16.1651782182 9.721522691 1.18041e+07
8158.284 16.2720673931 6.48537882 52223.1
8159.286 16.0828002175 11.10009418 1.1882e+08
8160.288 16.2529567116 5.647991199 12843.9
8161.29 16.0387803759 9.311767651 5.94226e+06
8162.292 16.2690033645 9.612540246 9.8345e+06
8163.294 16.223332942 7.988986052 648156
8164.296 16.1171872741 8.69712133 2.12237e+06
8165.298 16.2968270933 5.338979597 7654.24
8166.3 16.5129444298 4.048579634 881.425
8167.302 16.3040451085 10.00062824 1.88396e+07
8168.304 16.4235482602 6.442764256 48625.3
8169.306 16.4997730871 4.312821957 1372.18
8170.308 16.3239149596 7.203265897 173819
8171.31 16.2922127663 6.629053728 66432.6
8172.312 16.5503200201 6.18936045 31806.9
8173.314 16.7927003262 3.771527713 554.167
8174.316 16.2047305796 10.0260225 1.96582e+07
8175.318 16.4890321214 6.744194726 80564.1
8176.32 16.6566363087 10.25100508 2.86557e+07
8177.322 16.5545461937 9.591332066 9.49127e+06
8178.324 16.1023529189 8.302570395 1.09597e+06
8179.326 16.7762652291 7.337366309 217596
8180.328 16.8054262995 8.162659512 867002
8181.33 16.9184704439 4.450880139 1729.19
8182.332 17.0065614885 4.739713956 2805.17
8183.334 16.6631495724 5.464882367 9451.29
8184.336 16.36437733 7.13488612 155008
8185.338 16.2888810259 9.805920913 1.35966e+07
8186.34 16.9789812262 4.885602602 3581.69
8187.342 16.585650043 5.779600065 16011.7
8188.344 16.6285986182 5.753630655 15330.1
8189.346 16.5859218147 4.519061105 1938.4
8190.348 16.755701937 5.847772848 17948.5
8191.35 16.5957068063 7.899807824 558220
8192.352 16.8513913506 4.747786281 2843.36
8193.354 17.0995546613 3.033522711 160.98
8194.356 16.1661407208 7.435686947 256552
8195.358 16.6057357719 4.42889723 1666.68
8196.36 16.8698509046 5.604600297 11943.5
8197.362 16.5566068904 8.071908265 744735
8198.364 16.1552429624 7.631505384 356144
8199.366 16.3141413942 7.040076883 132247
8200.368 17.008185487 4.726148883 2742.15
8201.37 16.4416568523 4.737185567 2793.31
8202.372 16.2756415816 11.10362809 1.19526e+08
8203.374 16.3346731576 7.553182056 312355
8204.376 16.6177685027 5.252323314 6620.07
8205.378 16.3198030487 9.518562064 8.40208e+06
8206.38 16.2724617899 8.870422722 2.8372e+06
8207.382 16.2413889772 7.812786154 482504
8208.384 16.0454688836 9.618667835 9.93596e+06
8209.386 16.1788678361 9.01591445 3.62018e+06
8210.388 16.2904009835 6.502600608 53751.6
8211.39 16.2842453562 9.245269667 5.31591e+06
8212.392 16.3196455993 10.56354999 4.83699e+07
8213.394 16.2078853248 10.6322633 5.42702e+07
8214.396 16.5336464102 7.26701594 193408
8215.398 16.8112872916 5.170930174 5776.33
8216.4 16.1873638673 4.897720388 3655.13
8217.402 16.3939274354 10.50062684 4.35313e+07
8218.404 16.7099808163 6.651268613 68951.1
8219.406 16.2680052823 6.670185209 71170.9
8220.408 16.2295798236 10.55078022 4.73463e+07
8221.41 16.4158774616 4.494540066 1860.39
8222.412 16.4549923821 8.945910848 3.21962e+06
8223.414 16.3791851494 4.868921768 3483
8224.416 16.1981510795 8.142269894 837891
8225.418 16.6887235734 6.029394363 24330.6
8226.42 16.7184309623 9.519583929 8.41648e+06
8227.422 16.216773461 9.444223074 7.41836e+06
8228.424 16.8313350703 7.373920656 231336
8229.426 16.4679008608 7.519104319 295025
8230.428 16.524611393 6.450142687 49230
8231.43 16.633967426 8.767317868 2.38718e+06
8232.432 16.6121286524 9.760456199 1.25996e+07
8233.434 16.603655273 11.38315369 1.909e+08
8234.436 16.6660144695 9.571627496 9.18311e+06
8235.438 17.0846940677 5.312388408 7320.79
8236.44 16.8685222025 5.082997418 4985.22
8237.442 16.6324675971 7.914140497 571784
8238.444 16.7585400662 10.25965314 2.90738e+07
8239.446 16.6237639393 7.83096301 497420
8240.448 16.7179137938 11.60873935 2.78555e+08
8241.45 16.334219413 9.993654498 1.86208e+07
8242.452 16.1733239318 9.895945194 1.58095e+07
8243.454 16.1422085185 12.42798875 1.09871e+09
8244.456 16.3402373542 11.74050233 3.47346e+08
8245.458 16.4075079409 6.952090396 114124
8246.46 16.8858523612 8.799837299 2.52082e+06
8247.462 16.1128428799 7.615505922 346726
8248.464 16.6875324501 6.822339279 91830.9
8249.466 16.2370242207 8.222446735 958325
8250.468 16.083519871 11.52634026 2.42643e+08
8251.47 15.9954609562 12.61338044 1.49881e+09
8252.472 16.2530249097 4.684588427 2557.75
8253.474 16.4119743961 10.60877887 5.21768e+07
8254.476 16.0863481808 8.303063344 1.09688e+06
8255.478 16.9397077022 5.078900544 4951.13
8256.48 16.3032758955 7.515418732 293209
8257.482 17.0741028931 6.22675098 33862.7
8258.484 16.2117181764 7.090784568 143970
8259.486 16.3695773159 8.118010067 804525
8260.488 17.0350636932 2.287647224 46.1504
8261.49 16.314977472 5.719770683 14484.8
8262.492 16.4823806525 6.102680924 27508.4
8263.494 16.1305488484 10.83234817 7.5878e+07
8264.496 16.2576296189 5.687771434 13728.9
8265.498 16.9015773694 8.524529868 1.58952e+06
8266.5 16.085756937 11.67827674 3.12965e+08
8267.502 16.4286654371 7.271520934 194873
8268.504 16.5979112394 7.122376977 151794
8269.506 16.0605490822 9.815042322 1.38059e+07
8270.508 16.147599694 9.850475798 1.46501e+07
8271.51 16.2497500887 6.076090265 26310
8272.512 16.2599666453 13.88734243 1.26621e+10
8273.514 16.1484320924 11.10526392 1.19854e+08
8274.516 16.6111085057 9.531155404 8.5812e+06
8275.518 16.5411832274 11.86818101 4.30174e+08
8276.52 16.5297035136 8.684372706 2.07753e+06
8277.522 16.4139680122 6.527208349 56013.5
8278.524 16.5127213032 4.854155838 3397.9
8279.526 16.42091207 8.107727622 790786
8280.528 16.463151267 6.829619313 92957.6
8281.53 16.2794372456 6.893142373 103394
8282.532 16.22147603 8.193352295 912742
8283.534 16.6219930315 9.72755234 1.19239e+07
8284.536 16.1481065892 8.487934921 1.49501e+06
8285.538 16.3840681626 3.957086657 756.185
8286.54 16.0210903625 10.83879078 7.67012e+07
8287.542 16.0920543911 10.82936235 7.54994e+07
8288.544 16.1986982123 9.129884135 4.38166e+06
8289.546 16.3353098458 7.289934258 200977
8290.548 16.696423907 11.53776632 2.47332e+08
8291.55 16.3648537702 6.780444641 85607.5
8292.552 16.6302189234 8.277182806 1.05034e+06
8293.554 16.6429621054 4.656077956 2438.47
8294.556 16.4697497117 9.35284704 6.36555e+06
8295.558 16.3702000781 9.718868468 1.17517e+07
8296.56 16.0559562601 10.29676416 3.09385e+07
8297.562 16.076284703 12.67735024 1.66834e+09
8298.564 16.1658516355 7.986344955 645295
8299.566 16.6633244176 8.458267689 1.42254e+06
8300.568 16.2502427274 11.23879497 1.49896e+08
8301.57 16.3890901205 7.487091519 279621
8302.572 16.4573262323 10.26203554 2.91901e+07
8303.574 16.6883133216 7.601410047 338636
8304.576 16.4674156237 5.610118442 12054.4
8305.578 16.2719858788 10.44122932 3.94087e+07
8306.58 16.2491253626 10.44164699 3.94362e+07
8307.582 16.0374374171 11.95645091 4.9872e+08
8308.584 16.096580747 12.16508331 7.07341e+08
8309.586 16.1258475327 11.20639482 1.41978e+08
8310.588 16.3792064718 10.81851859 7.41404e+07
8311.59 16.2247928716 11.70442049 3.26975e+08
8312.592 16.1936561685 11.20378256 1.41358e+08
8313.594 16.7053724422 6.551200763 58310.4
8314.596 16.7419743047 5.836317884 17607.4
8315.598 16.4330670741 10.69921697 6.07111e+07
8316.6 16.9357538989 9.006372655 3.56278e+06
8317.602 16.5586359138 14.87803817 6.65578e+10
8318.604 16.9682309315 2.911559178 131.234
8319.606 17.2127935054 3.850655509 632.708
8320.608 16.3538568745 6.873316644 100017
8321.61 16.5274145636 3.420993849 308.064
8322.612 16.7737854375 4.398988964 1585.24
8323.614 16.5449148976 4.861700454 3441.12
8324.616 16.5846307996 8.270504348 1.03866e+06
8325.618 16.8347951207 7.393374634 238998
8326.62 16.5776481032 8.668260174 2.0222e+06
8327.622 16.7244938196 3.476092091 337.849
8328.624 16.3653157096 5.461074433 9391.2
8329.626 16.7220555695 3.527642071 368.319
8330.628 16.2628793628 9.372364039 6.57709e+06
8331.63 16.4154373396 5.460394927 9380.52
8332.632 16.4570018442 6.092735449 27053.9
8333.634 16.2722755717 5.087892069 5026.26
8334.636 16.1687057099 11.88451488 4.42106e+08
8335.638 16.1915670107 7.193207965 170916
8336.64 16.3910440229 11.40804612 1.99028e+08
8337.642 16.2732076834 10.30809608 3.15313e+07
8338.644 17.1001980581 2.812818731 111.229
8339.646 16.4674498678 3.399600534 297.22
8340.648 16.1000346848 11.91919174 4.68546e+08
8341.65 16.6087117092 3.435112328 315.436
8342.652 16.8507491468 6.352579643 41807.7
8343.654 16.6158077411 8.812202564 2.57358e+06
8344.656 16.6373989539 4.295222086 1332.32
8345.658 16.2033865112 7.454771934 264886
8346.66 16.1003009487 8.947334408 3.22731e+06
8347.662 16.1169487048 11.66722977 3.07227e+08
8348.664 16.0592322656 10.97273311 9.59932e+07
8349.666 16.2764931708 11.39850918 1.95874e+08
8350.668 16.3088156834 5.592430617 11702.5
8351.67 16.2599645265 6.513311043 54724.6
8352.672 16.4333198886 8.4962964 1.5161e+06
8353.674 16.2778188248 10.09117452 2.1925e+07
8354.676 16.5099448802 8.962475213 3.31021e+06
8355.678 16.8536074843 6.521782455 55506.7
8356.68 16.4675713888 8.898670407 2.97468e+06
8357.682 16.3111985748 9.57828725 9.28613e+06
8358.684 16.0205655801 8.931072229 3.14059e+06
8359.686 16.1671715847 10.9224912 8.82452e+07
8360.688 16.8419805465 5.332864365 7576.23
8361.69 16.4978607237 10.89101587 8.37132e+07
8362.692 16.4619163873 8.589421816 1.77204e+06
8363.694 16.2227490142 6.393069784 44741.6
8364.696 16.5893202433 6.471857903 51053.7
8365.698 16.896470963 5.704536524 14119.9
8366.7 17.0324836111 4.059758485 898.086
8367.702 16.8861185688 4.826735127 3245.37
8368.704 16.6397776538 9.908876103 1.61557e+07
8369.706 16.7925363188 7.666736829 377794
8370.708 16.7035749175 8.638080531 1.92252e+06
8371.71 16.4273818632 7.738472311 426030
8372.712 16.0538838208 11.82654183 4.01193e+08
8373.714 16.2586806585 10.55885061 4.79907e+07
8374.716 16.0997055688 12.08476615 6.18303e+08
8375.718 16.1533184148 10.86586154 8.02593e+07
8376.72 16.636078992 3.95069229 748.129
8377.722 16.6050110197 10.77675239 6.91308e+07
8378.724 16.2295367056 12.05965358 5.92834e+08
8379.726 16.1427775541 11.17202815 1.34035e+08
8380.728 16.4825582721 9.452892516 7.52688e+06
8381.73 16.9638104017 5.608126552 12014.2
8382.732 16.2272505902 7.242363375 185584
8383.734 16.2151967358 9.633986314 1.01942e+07
8384.736 16.9062823257 7.853126512 516234
8385.738 16.5470296169 10.34485737 3.3534e+07
8386.74 16.77871956 6.56088529 59264
8387.742 16.8109622144 8.917120188 3.06804e+06
8388.744 17.1899413405 6.63401873 66987.4
8389.746 17.1933716786 5.382799974 8237.2
8390.748 17.1168251598 7.287379563 200119
8391.75 17.3331366331 4.894520423 3635.59
8392.752 17.4834245605 3.171409138 202.805
8393.754 17.0308916462 7.206643357 174806
8394.756 17.2598603609 4.263368445 1263.1
8395.758 16.7582870939 4.892702997 3624.54
8396.76 16.9997612074 7.245028873 186414
8397.762 17.2370770264 4.449725726 1725.85
8398.764 17.3087119599 4.055419452 891.582
8399.766 17.3977716196 3.389333021 292.152
8400.768 16.9750865167 9.056113045 3.87234e+06
8401.77 16.048604087 10.6377646 5.47726e+07
8402.772 15.9986220363 12.87234618 2.31279e+09
8403.774 16.7569662381 11.06714635 1.1244e+08
8404.776 17.1681627928 6.9291011 109813
8405.778 16.926682143 10.89946332 8.49062e+07
8406.78 16.478221819 11.91273173 4.63504e+08
8407.782 16.4339521432 7.998384847 658441
8408.784 16.5436756195 9.052461092 3.84872e+06
8409.786 16.1617565649 7.312142787 208594
8410.788 16.6688500167 4.698672756 2618.81
8411.79 16.511016068 7.457256063 265991
8412.792 16.2058063803 7.862588792 524482
8413.794 16.4883576221 6.570138536 60189.7
8414.796 16.7940996316 4.888345182 3598.18
8415.798 16.2030664104 10.18001333 2.54429e+07
8416.8 16.5139324596 5.496329643 9962.49
8417.802 16.6757409186 2.935452745 136.593
8418.804 16.5880497433 5.744177716 15089.3
8419.806 17.3085740585 2.111566296 34.3624
8420.808 16.8357061592 3.737124731 523.135
8421.81 16.9225871059 8.949756943 3.24043e+06
8422.812 16.3924121428 4.967238212 4106.52
8423.814 16.3177307446 6.627285053 66236
8424.816 16.6289884922 7.871863492 532693
8425.818 17.0839323811 2.946059245 139.042
8426.82 17.0232533425 6.981277109 119842
8427.822 16.8436971025 5.777890891 15965.9
8428.824 16.64266302 5.804070231 16681.6
8429.826 17.2184643554 6.156962847 30126.8
8430.828 16.9134221622 7.31479052 209521
8431.83 16.9294463982 4.231117429 1196.67
8432.832 17.0074768521 7.139250095 156145
8433.834 16.5542042566 8.492892661 1.50748e+06
8434.836 17.124211626 5.317842993 7387.98
8435.838 17.3783646206 2.904003176 129.584
8436.84 16.9327530821 5.163637529 5706.2
8437.842 16.7304425468 9.868114292 1.50894e+07
8438.844 16.9355905159 2.854327314 119.238
8439.846 16.8294242131 2.648648836 84.487
8440.848 17.0585473296 4.915142858 3763.37
8441.85 17.1381648474 2.234916549 42.2489
8442.852 16.9909897457 7.849514505 513120
8443.854 16.4018740187 8.216898135 949460
8444.856 16.7616398547 6.481993088 51927.8
8445.858 16.5833850209 9.583439519 9.36662e+06
8446.86 16.9281355333 4.05494032 890.867
8447.862 17.1742068582 5.230333829 6380.67
8448.864 16.8788723223 7.400491001 241864
8449.866 16.9650760435 5.345434529 7737.44
8450.868 16.211519696 9.140927813 4.46347e+06
8451.87 16.1439650968 9.406725046 6.96674e+06
8452.872 16.0676469982 12.30146228 8.88873e+08
8453.874 16.4351133095 12.51935584 1.28041e+09
8454.876 16.3832728483 9.053376835 3.85463e+06
8455.878 16.2976926963 2.472545648 62.9045
8456.88 16.0623419413 11.208512 1.42482e+08
8457.882 16.3356009117 10.00621667 1.90168e+07
8458.884 16.1276208764 8.350084652 1.18676e+06
8459.886 16.3717646306 4.874649946 3516.58
8460.888 16.164077147 10.5560495 4.7766e+07
8461.89 16.9602764918 1.414774106 10.6953
8462.892 16.6057615368 7.948125823 605278
8463.894 16.4811922757 13.26096634 4.43447e+09
8464.896 16.8950647603 4.680904291 2542.01
8465.898 16.1901641727 9.357441329 6.41472e+06
8466.9 16.4617731394 9.199172837 4.92089e+06
8467.902 16.7735150119 6.033786626 24510.2
8468.904 16.5451734993 3.840104137 621.624
8469.906 16.6204204353 8.047947182 715437
8470.908 16.7507607555 5.695031295 13896.8
8471.91 16.8517128679 4.435421863 1684.99
8472.912 16.5220673578 4.819523133 3206.4
8473.914 16.5141737741 6.573839777 60564.1
8474.916 16.3665785048 5.300581624 7177.43
8475.918 16.3997688032 7.272681254 195252
8476.92 16.475063857 3.184736809 207.383
8477.922 16.9615658412 6.267212884 36237.3
8478.924 17.0088465649 6.18515738 31583.7
8479.926 16.4973038929 6.869013789 99298.5
8480.928 16.1572260877 10.70783046 6.15933e+07
8481.93 16.7689079193 7.960600046 618059
8482.932 16.8154205692 7.86604468 527526
8483.934 16.4081667462 6.772098381 84419.1
8484.936 16.7751890852 11.29963527 1.65977e+08
8485.938 17.2420207351 3.481277006 340.796
8486.94 17.1227868581 6.255048948 35506.4
8487.942 16.7078070568 8.053977114 722700
8488.944 16.8897178019 8.750478166 2.32079e+06
8489.946 16.5044886142 6.409060421 45956.2
8490.948 16.4395189537 6.043271739 24902.7
8491.95 17.066088853 4.431205592 1673.14
8492.952 16.8543397264 5.894864499 19421.7
8493.954 16.940781248 5.091806219 5059.33
8494.956 16.7297566479 5.647321356 12829.5
8495.958 16.2664293562 8.679529399 2.06074e+06
8496.96 16.2131984964 9.507327514 8.24545e+06
8497.962 16.1624124263 10.54544453 4.6925e+07
8498.964 16.6717502746 8.366201872 1.21924e+06
8499.966 16.1090857808 8.342468989 1.17172e+06
8500.968 16.3346962779 8.955558497 3.27208e+06
8501.97 16.2641474543 5.66985978 13323.1
8502.972 16.0037592504 11.28666275 1.6241e+08
8503.974 16.0426193314 10.83730242 7.65103e+07
8504.976 16.2208494995 7.147940021 158435
8505.978 16.1268288726 10.88571549 8.29733e+07
8506.98 16.1293721609 7.320770458 211630
8507.982 16.1575919693 9.754063785 1.24654e+07
8508.984 16.3529566711 11.73552737 3.44464e+08
8509.986 16.6123716264 8.649856799 1.96082e+06
8510.988 16.2966669207 12.99587017 2.84442e+09
8511.99 16.1659911852 6.789298921 86886.7
8512.992 16.4976937417 8.844329245 2.71587e+06
8513.994 16.602942091 4.923080964 3813.74
8514.996 16.1756043347 6.193330958 32019.1
8515.998 16.560218828 7.708408949 405108
8517 16.1339687448 10.45201395 4.0127e+07
8518.002 16.0717644638 13.57409502 7.49257e+09
8519.004 15.9809183911 13.68674978 9.04863e+09
8520.006 16.2183327993 13.12201818 3.51368e+09
8521.008 16.1311664931 11.14457401 1.28011e+08
8522.01 16.1545535784 10.23714747 2.79982e+07
8523.012 16.1603635569 11.49172759 2.28975e+08
8524.014 16.1863360892 8.327506282 1.14272e+06
8525.016 16.5768535684 11.0274987 1.05216e+08
8526.018 16.1958067186 12.23378604 7.93611e+08
8527.02 16.0533643923 11.49144272 2.28866e+08
8528.022 16.0203663368 12.69626378 1.72204e+09
8529.024 16.2337627296 7.027600221 129511
8530.026 16.0630100451 9.327067976 6.09652e+06
8531.028 16.6650973123 2.361203153 52.2017
8532.03 16.1539310563 7.469910494 271689
8533.032 16.2535488194 4.853273228 3392.89
8534.034 16.5736820211 9.033183525 3.72643e+06
8535.036 16.7550729728 4.232907432 1200.26
8536.038 16.4196673986 14.50291093 3.55066e+10
8537.04 16.2114488894 8.302246689 1.09538e+06
8538.042 16.0848021112 9.874532076 1.52525e+07
8539.044 16.1731969935 10.59487969 5.09761e+07
8540.046 16.4246559696 6.477122721 51505.9
8541.048 16.4318649145 7.880848642 540771
8542.05 16.1425012913 6.49905706 53433.5
8543.052 16.3936337303 6.495579145 53123.1
8544.054 16.6471885808 7.578332965 325795
8545.056 16.2550202731 7.842719914 507313
8546.058 16.528255001 5.615463806 12162.8
8547.06 16.5068239901 7.551921167 311696
8548.062 16.2078146014 9.819308124 1.39049e+07
8549.064 16.1663488399 11.03552804 1.0664e+08
8550.066 16.7841889325 5.77374206 15855.3
8551.068 16.2865744089 9.088697933 4.08957e+06
8552.07 16.4032688477 5.659158647 13086.4
8553.072 16.5427532553 5.76934944 15739.1
8554.074 16.6348298387 9.746801259 1.23147e+07
8555.076 16.1953590447 7.320516312 211540
8556.078 16.3426536559 11.09735399 1.18276e+08
8557.08 16.0904104897 12.36801458 9.93696e+08
8558.082 16.808681234 8.492400624 1.50624e+06
8559.084 16.7979171021 5.458952403 9357.88
8560.086 17.1399637351 3.90006603 687.302
8561.088 16.6540926732 5.930553886 20618.1
8562.09 16.639147848 9.025739297 3.68025e+06
8563.092 16.5619647533 5.035869239 4606.81
8564.094 16.5523740747 9.359888661 6.44107e+06
8565.096 16.7192787311 4.777998373 2990.95
8566.098 16.7698925317 6.6880956 73338.4
8567.1 16.8553317508 7.237965328 184222
8568.102 17.1605468659 4.690998465 2585.36
8569.104 16.8764016601 5.771492516 15795.7
8570.106 16.2715352769 3.91821298 708.515
8571.108 16.2676472192 8.515888834 1.56668e+06
8572.11 16.8535783916 3.616212943 427.224
8573.112 16.4861087112 11.70397491 3.26731e+08
8574.114 16.275762118 11.0008676 1.00625e+08
8575.116 16.9578181706 4.312313576 1371.01
8576.118 16.5282671018 8.34348114 1.17371e+06
8577.12 17.0890254695 5.225598511 6330.26
8578.122 17.0194360327 7.463000567 268562
8579.124 16.2603528515 8.481735847 1.47957e+06
8580.126 16.50340414 8.631866406 1.90261e+06
8581.128 17.0453320124 3.957582721 756.813
8582.13 17.1827480777 4.213937274 1162.72
8583.132 17.1244965402 5.547539133 10854.8
8584.134 16.7233899185 9.256826903 5.41982e+06
8585.136 16.3659746107 11.34535089 1.79187e+08
8586.138 16.2646551847 7.791082459 465278
8587.14 16.8933677885 9.707359083 1.15273e+07
8588.142 17.2244245671 3.078597469 173.604
8589.144 16.776804861 8.093544958 772222
8590.146 16.6837738106 5.254023134 6638.95
8591.148 16.4873375432 6.777304821 85158.5
8592.15 16.9295171662 4.8852238 3579.41
8593.152 16.1890009577 8.648670935 1.95693e+06
8594.154 17.0202378065 5.138584439 5471.7
8595.156 16.9478463039 6.051552249 25250.6
8596.158 17.3354624638 3.286054809 245.741
8597.16 17.1839450826 7.503759224 287538
8598.162 16.9909468979 7.254043014 189250
8599.164 17.0050666101 5.012076756 4426.83
8600.166 17.1841246427 5.131341434 5405.71
8601.168 17.1580966744 4.216988438 1168.68
8602.17 16.9452328167 10.31648251 3.19774e+07
8603.172 17.2572352094 5.875867039 18813.4
8604.174 16.9869830075 7.894034029 552848
8605.176 17.3160257917 5.052564901 4737.47
8606.178 17.3334595632 2.857923779 119.958
8607.18 16.9988598931 9.949847316 1.73034e+07
8608.182 17.3457046733 6.00690619 23431.1
8609.184 16.6747921054 9.663399645 1.0709e+07
8610.186 16.1613347868 8.377557084 1.24265e+06
8611.188 16.4909865024 10.27852954 3.00078e+07
8612.19 16.1633838327 10.51619542 4.46814e+07
8613.192 16.2719100532 10.39056875 3.62025e+07
8614.194 16.3760179652 10.86417452 8.00328e+07
8615.196 16.1254182742 8.623824829 1.87715e+06
8616.198 16.2423248734 13.29323474 4.68075e+09
8617.2 17.2930709456 3.45246405 324.739
8618.202 17.027008704 3.261777566 235.949
8619.204 16.9466031084 10.5133059 4.44657e+07
8620.206 16.9494973288 7.245945695 186701
8621.208 16.7610053405 5.538733463 10695.8
8622.21 16.9841201877 6.393743948 44792.2
8623.212 17.2616395275 5.542984127 10772.3
8624.214 17.0585706671 7.542033963 306577
8625.216 16.3868927059 9.294150051 5.76947e+06
8626.218 17.0381965507 10.13089036 2.34332e+07
8627.22 16.8241492399 12.50070395 1.24102e+09
8628.222 17.3581192837 3.108872894 182.635
8629.224 17.0786485038 6.355069747 41982.5
8630.226 17.4964813819 2.777632529 104.863
8631.228 17.3621422342 4.804480141 3126.61
8632.23 17.1921440146 6.037342078 24656.6
8633.232 17.0524856698 5.672277518 13377.1
8634.234 16.5895763664 7.086545326 142951
8635.236 16.4409780495 9.650545822 1.04809e+07
8636.238 17.1550452639 8.376779463 1.24104e+06
8637.24 16.8813442332 6.783984203 86116.6
8638.242 16.4374787968 4.647538552 2403.84
8639.244 16.4978139042 6.682369776 72638.4
8640.246 17.1236572823 3.499249066 351.212
8641.248 16.6109328145 8.610082882 1.83444e+06
8642.25 17.2081918212 1.072680903 6.03023
8643.252 16.6782731559 6.250825198 35256.1
8644.254 16.6232803283 6.65341329 69199.3
8645.256 16.7394149524 7.751449266 435392
8646.258 16.2397416472 6.215679514 33240.5
8647.26 16.342751324 11.93940348 4.84681e+08
8648.262 16.415723612 8.44233988 1.38509e+06
8649.264 16.5456927613 9.655536078 1.05689e+07
8650.266 16.8037052471 5.778543377 15983.3
8651.268 16.9799376663 8.510422775 1.5524e+06
8652.27 16.2108902775 6.319696943 39567.2
8653.272 16.2982913641 7.853884595 516890
8654.274 16.461325339 8.321071697 1.13047e+06
8655.276 16.614828855 10.0628162 2.09079e+07
8656.278 16.5869911474 7.036095504 131368
8657.28 16.2786581512 6.850495884 96265.7
8658.282 16.7886797437 10.25656778 2.8924e+07
8659.284 17.0813776618 3.222327412 220.861
8660.286 16.7902117402 8.719662393 2.20403e+06
8661.288 16.4045134771 7.47689511 274886
8662.29 16.6789305293 5.157223931 5645.23
8663.292 16.5607894875 8.272459535 1.04207e+06
8664.294 16.8981184189 9.783590098 1.30974e+07
8665.296 17.4242205504 3.354331187 275.516
8666.298 17.342579814 4.258152017 1252.11
8667.3 17.2150617139 5.483562084 9751.69
8668.302 16.900807859 7.239464617 184685
8669.304 16.7976642691 5.605273322 11956.9
8670.306 16.7434871781 7.834857917 500676
8671.308 16.4753555243 8.867605216 2.82385e+06
8672.31 17.0273976215 6.465532336 50515.6
8673.312 17.0331736183 6.092448303 27040.9
8674.314 16.8901550034 3.205160678 214.601
8675.316 16.79519123 4.938875897 3915.99
8676.318 16.7009120388 6.324500934 39886.9
8677.32 16.9763617666 8.795248327 2.50152e+06
8678.322 16.7641175797 11.50957055 2.35922e+08
8679.324 16.751273724 6.087913341 26836.3
8680.326 16.0632252457 13.06058035 3.17007e+09
8681.328 16.0283641966 14.03251686 1.61479e+10
8682.33 16.5053047408 5.982387511 22488.3
8683.332 16.3587759132 11.7696059 3.64699e+08
8684.334 16.2979328921 6.089744377 26918.7
8685.336 16.5589992557 6.51091557 54505.5
8686.338 16.8983046426 11.92182605 4.70618e+08
8687.34 16.8251778966 7.464389148 269188
8688.342 16.0266461297 11.55108181 2.5291e+08
8689.344 16.3991585513 5.973807446 22167.4
8690.346 16.1069806651 12.23415414 7.941e+08
8691.348 16.1158112787 9.687272532 1.1146e+07
8692.35 16.9397181594 6.342002532 41073.6
8693.352 17.0724936955 9.412959681 7.03988e+06
8694.354 17.1241673494 4.440191718 1698.51
8695.356 16.5724563549 9.17546558 4.72931e+06
8696.358 16.5809130364 5.350404584 7802.13
8697.36 16.6485499584 7.33530611 216846
8698.362 16.6295301108 10.33311407 3.28808e+07
8699.364 16.583323347 7.062269674 137255
8700.366 16.2854899819 8.8341594 2.66999e+06
8701.368 16.4062765461 16.71672554 1.44802e+12
8702.37 16.1234963749 12.01120481 5.46624e+08
8703.372 15.9811115576 12.7643452 1.93005e+09
8704.374 16.2143240358 8.532148287 1.60994e+06
8705.376 16.1293334917 12.00762545 5.43356e+08
8706.378 16.2469973129 8.005292413 666103
8707.38 16.1438635053 7.980481887 638988
8708.382 16.9009537176 4.97813221 4182.15
8709.384 16.7629584924 9.127558656 4.36463e+06
8710.386 16.6539872728 6.172119741 30901.5
8711.388 16.3883365336 7.741678351 428324
8712.39 17.0975779473 2.220317873 41.2283
8713.392 16.9194198302 2.246070269 43.0457
8714.394 16.8523099894 5.680242957 13556.8
8715.396 16.8355748428 10.31564274 3.19325e+07
8716.398 16.7266736835 9.611086554 9.81058e+06
8717.4 16.1398387587 12.97539838 2.74854e+09
8718.402 16.2469513933 10.8854646 8.29384e+07
8719.404 16.5943112352 8.186275702 901986
8720.406 16.1153297958 8.151181087 850491
8721.408 16.3689815756 5.297375407 7138.98
8722.41 16.2798962898 6.839033405 94435
8723.412 16.859913714 11.16924467 1.33412e+08
8724.414 16.7144913712 8.277690516 1.05124e+06
8725.416 16.4220496295 8.010690165 672153
8726.418 16.2470396024 10.38992079 3.61632e+07
8727.42 16.6459522311 9.058319014 3.88667e+06
8728.422 16.5524346775 14.44662784 3.23121e+10
8729.424 16.618288925 6.725398737 78067.1
8730.426 16.1948518696 8.011636812 673220
8731.428 16.289444526 7.733806263 422713
8732.43 16.3862466017 7.519943437 295440
8733.432 16.3135193207 12.5748737 1.40519e+09
8734.434 16.1917162058 7.87304595 533749
8735.436 16.145486189 9.782237999 1.30678e+07
8736.438 16.3155060702 8.220196609 954720
8737.44 16.2464170167 7.515742929 293368
8738.442 16.6892256962 3.676521162 472.637
8739.444 16.7039755738 7.94301917 600123
8740.446 16.3824949857 3.461114557 329.479
8741.448 16.3264725152 10.788665 7.05241e+07
8742.45 16.3925857602 5.979878771 22394
8743.452 15.9724056125 14.58844737 4.09763e+10
8744.454 16.278403692 8.502224074 1.53123e+06
8745.456 16.0745304698 11.63251258 2.89871e+08
8746.458 16.2920521708 6.270557907 36440.9
8747.46 16.2182570897 5.581374415 11487.7
8748.462 16.7433443783 5.702776137 14078.3
8749.464 16.8447074027 8.228086941 967422
8750.466 16.6435384282 6.149902644 29772.6
8751.468 16.4332633071 6.471138323 50992.2
8752.47 16.8932498867 9.426631084 7.20295e+06
8753.472 16.4512962898 8.814198491 2.5822e+06
8754.474 16.7551640863 6.324820641 39908.3
8755.476 16.746828006 3.278631004 242.704
8756.478 16.5994576699 5.837474199 17641.6
8757.48 16.3221803679 7.947940169 605090
8758.482 16.2643292973 5.460144305 9376.58
8759.484 16.7487595519 6.725538623 78085.4
8760.486 16.6314723106 9.065228228 3.93191e+06
8761.488 16.2077315054 11.33802535 1.77001e+08
8762.49 16.9884367333 6.025893989 24188.3
8763.492 16.5933899859 10.34952142 3.3797e+07
8764.494 17.0883903081 4.179589981 1097.72
8765.496 16.924197543 7.5143183 292669
8766.498 16.7812894629 6.892237823 103237
8767.5 17.0594249084 8.216187908 948331
8768.502 16.4511876869 8.223567718 960126
8769.504 16.7242755207 6.750331965 81396.6
8770.506 17.043300268 7.820604052 488864
8771.508 16.5991031378 8.28206355 1.05897e+06
8772.51 17.0163566076 5.396099048 8422.75
8773.512 16.8251678797 3.842869034 624.51
8774.514 16.8904097631 7.650019382 367362
8775.516 16.7319756609 4.307260503 1359.46
8776.518 16.5292120809 7.605578389 341008
8777.52 16.631603038 6.627446896 66254
8778.522 16.2506087474 4.788077517 3041.88
8779.524 16.5202992693 5.212142651 6189.18
8780.526 16.9203615206 7.625223586 352416
8781.528 17.2787226635 2.508434213 66.802
8782.53 17.3036984886 1.6421271 15.6525
8783.532 17.2309822494 2.518777109 67.9694
8784.534 16.9180174884 6.507827317 54224.2
8785.536 17.3481451047 1.624143336 15.188
8786.538 17.0782742555 3.521833037 364.752
8787.54 17.3811765873 2.732171569 97.1739
8788.542 17.0301501104 3.819779364 600.817
8789.544 17.0983343879 3.281013559 243.675
8790.546 17.2775794341 2.727581546 96.4296
8791.548 17.1183122605 6.243124917 34804.3
8792.55 16.9385412423 4.225603864 1185.67
8793.552 17.3788317726 3.696071693 488.371
8794.554 17.1101175406 3.498406708 350.716
8795.556 16.69339712 5.354102065 7850.6
8796.558 16.3411321565 6.9148256 107218
8797.56 16.8062305729 7.621410422 350173
8798.562 16.3693207272 6.915726378 107380
8799.564 16.6223038235 5.013153979 4434.82
8800.566 16.5730679897 4.398582541 1584.16
8801.568 16.5510615697 5.141249451 5496.18
8802.57 16.7844093561 4.071245753 915.534
8803.572 16.471406505 4.392617781 1568.41
8804.574 17.1083554105 3.218562495 219.473
8805.576 16.8020153095 6.797244959 88050.9
8806.578 16.8799584266 6.9252433 109106
8807.58 16.4189547399 5.067548158 4857.87
8808.582 16.5225413574 5.132979249 5420.56
8809.584 16.3951860438 3.695005221 487.499
8810.586 16.5505962763 4.972167285 4140.57
8811.588 16.4202054824 9.247500236 5.3358e+06
8812.59 17.3080831863 2.287723709 46.1563
8813.592 16.2023593988 9.397027643 6.85449e+06
8814.594 16.5879888562 5.768535399 15717.6
8815.596 16.4968168296 5.631563412 12495.3
8816.598 16.6501391318 5.830416339 17434.2
8817.6 16.5652565903 4.070143667 913.845
8818.602 17.5106351409 1.82580278 21.2912
8819.604 17.256721111 4.529105197 1971.28
8820.606 17.3159582225 4.89736376 3652.95
8821.608 17.1327107353 5.805930152 16733.6
8822.61 17.2367365475 5.44566571 9151.91
8823.612 17.2218344122 5.927496761 20512.8
8824.614 16.7903899064 6.54499852 57707.7
8825.616 17.1074457506 2.910142705 130.923
8826.618 17.0386215643 3.973240925 776.926
8827.62 16.8233121269 7.673942599 382382
8828.622 16.8110228522 8.406088826 1.30348e+06
8829.624 16.8443672255 5.971297852 22074.4
8830.626 16.6306815218 6.066014058 25869.7
8831.628 16.8742388651 5.358959428 7914.73
8832.63 17.3123489236 5.422950981 8810.24
8833.632 17.0414013164 4.317910186 1383.93
8834.634 16.9248935058 6.669496893 71088.9
8835.636 17.0680402894 6.758362486 82498.9
8836.638 17.0526106933 5.844310593 17844.8
8837.64 16.621695738 9.222600846 5.11784e+06
8838.642 17.2312699681 4.476992646 1806.51
8839.644 17.2811038551 5.484050893 9759.68
8840.646 16.4878491912 9.012094077 3.59709e+06
8841.648 16.3653475192 9.905237973 1.60575e+07
8842.65 16.7674710131 9.209283176 5.00493e+06
8843.652 17.2974874891 2.469599175 62.5948
8844.654 16.470852499 4.711881281 2677.39
8845.656 16.8176823039 4.374952484 1522.68
8846.658 16.7617100523 7.499463929 285477
8847.66 16.8276257427 9.863874625 1.49826e+07
8848.662 16.5079418697 7.409899744 245706
8849.664 16.9030651123 3.091663932 177.446
8850.666 16.4568145153 4.948521864 3979.78
8851.668 16.7778708265 5.071766027 4892.31
8852.67 16.7100960501 7.665946169 377294
8853.672 16.2761041779 7.320692163 211603
8854.674 16.715444305 5.536159873 10649.8
8855.676 17.0017865197 4.677662605 2528.25
8856.678 16.5272633413 5.306533803 7249.34
8857.68 16.8015481262 3.829572443 610.754
8858.682 16.7799295322 3.613260323 425.116
8859.684 16.7213070871 4.003953661 817.941
8860.686 16.8042252923 4.737431649 2794.47
8861.688 16.6632034282 5.005259755 4376.57
8862.69 16.540419859 5.855263843 18175.2
8863.692 16.8535769286 4.049238986 882.399
8864.694 16.7913792833 5.213532557 6203.6
8865.696 16.764310393 4.48279703 1824.16
8866.698 16.2313344641 7.89248495 551415
8867.7 16.5870234501 4.950184458 3990.88
8868.702 16.998803009 6.209736036 32911.2
8869.704 16.8861133208 5.787924075 16236.5
8870.706 16.6343307146 8.231855486 973548
8871.708 16.6313184901 5.319166509 7404.38
8872.71 16.7394280385 6.193291979 32017
8873.712 16.7276766804 8.640794231 1.93128e+06
8874.714 16.32421877 6.191998629 31947.7
8875.716 16.4656894536 6.097023663 27248.9
8876.718 16.726610128 3.646770943 449.661
8877.72 16.4928578591 5.794380439 16413
8878.722 16.3398222084 6.181115926 31370.6
8879.724 16.4633768406 4.640038337 2373.83
8880.726 16.3149825768 3.128986896 188.894
8881.728 16.6810379349 3.037824952 162.144
8882.73 16.2180891806 5.760340141 15503.3
8883.732 16.6121091685 2.736814369 97.9325
8884.734 16.1617202597 5.372141256 8091.44
8885.736 16.6042992823 5.699785863 14007.9
8886.738 16.6925384915 3.178333516 205.171
8887.74 16.3339307912 2.700495592 92.1524
8888.742 16.3742062235 6.53525656 56773.7
8889.744 16.3767773778 4.349157707 1458.29
8890.746 16.7619769014 4.123113734 998.634
8891.748 16.59408441 3.69241196 485.386
8892.75 16.7983089624 4.708138903 2660.66
8893.752 16.6596350711 4.651648938 2420.45
8894.754 16.4666936028 8.400281622 1.29087e+06
8895.756 16.3544752779 4.423996996 1653.05
8896.758 16.3231276092 5.06127504 4807.09
8897.76 16.8543214735 7.660278572 373729
8898.762 17.0456278439 9.072293607 3.97872e+06
8899.764 16.6371973069 6.161871162 30375.5
8900.766 16.7851576496 5.589702282 11649.1
8901.768 16.7153497744 7.046434718 133662
8902.77 16.4111590987 7.074318818 140054
8903.772 16.7476005815 11.22173661 1.45674e+08
8904.774 16.8836985633 5.748787279 15206.2
8905.776 16.7678088328 7.60140748 338634
8906.778 16.3986235598 6.753087347 81773.1
8907.78 16.239210716 8.87289849 2.84899e+06
8908.782 16.4658090936 5.936766863 20833.8
8909.784 17.0781145103 6.241871454 34731.3
8910.786 16.9649700491 6.10452471 27593.5
8911.788 16.1395826031 8.862282037 2.79878e+06
8912.79 16.4082725236 5.203476504 6099.98
8913.792 16.5603930748 4.136086482 1020.57
8914.794 16.3300901954 5.713067788 14323.1
8915.796 16.1057897735 6.879891318 101124
8916.798 16.1872722074 7.806484151 477437
8917.8 16.1439577524 5.90366048 19709.9
8918.802 16.2760275702 9.389626279 6.77004e+06
8919.804 16.1754294239 9.425572152 7.19019e+06
8920.806 16.4494480668 9.394042091 6.8203e+06
8921.808 16.2537304641 6.585868587 61796.7
8922.81 16.6412318241 5.188750445 5951.36
8923.812 17.0729459945 6.349462463 41590
8924.814 16.2163083868 7.683853244 388783
8925.816 17.008807633 7.62901582 354662
8926.818 16.6995741991 7.023548468 128635
8927.82 16.8386153616 5.704290099 14114
8928.822 17.0059876048 6.807512088 89578.2
8929.824 16.5830298293 6.470675946 50952.7
8930.826 16.332205829 6.454173846 49563.6
8931.828 16.9384057538 6.138246779 29197
8932.83 17.0149846377 8.026711804 690436
8933.832 17.3356361483 4.869980028 3489.17
8934.834 16.864561859 5.661073872 13128.4
8935.836 16.4663712429 3.302866274 252.76
8936.838 16.4686307763 10.40776216 3.72602e+07
8937.84 16.5312619315 8.890403795 2.93377e+06
8938.842 16.5106926199 9.975899487 1.80752e+07
8939.844 16.5131653556 11.64509241 2.96044e+08
8940.846 17.7514988313 0.2734152093 1.58088
8941.848 17.3801994922 5.107694513 5195.78
8942.85 16.4040235924 6.097327614 27262.8
8943.852 16.6333480123 5.176268732 5828.22
8944.854 16.3263055228 6.126380139 28622.4
8945.856 16.8567170782 4.042751117 872.862
8946.858 16.5369710531 7.479835605 276243
8947.86 16.2133392964 8.640017427 1.92877e+06
8948.862 16.6557078958 6.935888268 111069
8949.864 16.2510019528 6.174900673 31045.8
8950.866 16.3474543543 9.458143982 7.59338e+06
8951.868 16.1710443903 7.760854533 442306
8952.87 16.5112929631 6.084153021 26667.8
8953.872 16.3905442645 7.023260174 128573
8954.874 16.765774775 5.622394165 12304.8
8955.876 17.1730531182 5.74284454 15055.6
8956.878 16.6196678733 6.657363513 69658.7
8957.88 16.5471517624 10.14947318 2.41741e+07
8958.882 16.6377347447 7.150143681 159021
8959.884 16.9132456459 5.633506798 12536
8960.886 16.4855312028 5.961195273 21704
8961.888 16.1685805804 8.414961893 1.323e+06
8962.89 16.6193508176 2.946078453 139.046
8963.892 16.2981182784 7.87699612 537293
8964.894 16.6381700607 5.051452197 4728.64
8965.896 16.2998194189 8.722705971 2.2153e+06
8966.898 16.3500983741 3.816521323 597.547
8967.9 16.4454310079 6.418467665 46686.1
8968.902 16.4985158535 3.983440531 790.313
8969.904 16.7012019152 7.592812554 333794
8970.906 16.6996269925 10.83515831 7.6236e+07
8971.908 16.8155218733 2.798732484 108.635
8972.91 16.7607775928 7.28932901 200773
8973.912 17.1326205157 3.819134494 600.168
8974.914 16.9854016558 5.786271321 16191.6
8975.916 16.9681880609 7.755433464 438307
8976.918 17.0379656126 5.461757234 9401.95
8977.92 17.0502715825 6.338539293 40836
8978.922 17.2518338699 4.115274004 985.606
8979.924 17.3620473758 3.079645778 173.91
8980.926 17.3239249346 2.92674265 134.615
8981.928 16.9651488192 8.40904186 1.30995e+06
8982.93 16.7897902223 8.004066712 664737
8983.932 16.8714230584 6.4543421 49577.5
8984.934 16.6755296124 7.16275216 162415
8985.936 17.282386294 5.204123478 6106.6
8986.938 17.1024693072 4.807254255 3141.17
8987.94 16.4561953588 6.916057579 107440
8988.942 16.4177202474 4.647070792 2401.95
8989.944 16.7857311447 2.815198917 111.673
8990.946 16.2945973183 6.649185561 68711
8991.948 16.4977832566 6.047092188 25062.6
8992.95 16.7331292263 6.63542395 67145.2
8993.952 16.6044693253 6.194039745 32057.2
8994.954 16.3801518456 7.617776342 348048
8995.956 16.7255654107 3.882673102 667.567
8996.958 16.4633257567 3.222071501 220.766
8997.96 17.0445861297 3.759666572 543.266
8998.962 16.823193105 4.892052636 3620.59
8999.964 16.9159514241 3.32030035 260.25
9000.966 16.9222446297 3.323698781 261.736
9001.968 16.7962665547 4.192069002 1120.9
9002.97 17.0545243597 3.288447441 246.728
9003.972 17.3463301938 4.092480079 948.684
9004.974 16.7974862824 6.185616679 31608
9005.976 16.5514621012 4.440717526 1700.01
9006.978 16.804535931 3.698646797 490.482
9007.98 16.2841938334 5.393624533 8387.91
9008.982 17.2131906599 3.391403591 293.167
9009.984 16.4638431095 6.290442367 37675.1
9010.986 16.7842122374 4.208089669 1151.39
9011.988 16.9179980686 6.702110175 75080.4
9012.99 16.6081276382 5.101857928 5145.23
9013.992 16.2986116037 5.447307574 9177.12
9014.994 16.6007952516 4.30919271 1363.87
9015.996 16.3367046596 7.130074992 153764
9016.998 16.5415828244 6.26337725 36005.2
9018 16.324670626 7.618721491 348599
9019.002 16.6580638465 4.925103505 3826.69
9020.004 17.093627183 3.543863704 378.464
9021.006 16.4198212471 7.895306631 554027
9022.008 16.2688057229 4.667180363 2484.24
9023.01 16.7358423159 4.966365351 4100.52
9024.012 16.5459010632 8.336304028 1.15968e+06
9025.014 16.0714243447 6.005094332 23360.1
9026.016 16.2833081397 3.645144411 448.438
9027.018 16.6089421446 6.089511635 26908.2
9028.02 16.4322699831 7.397562725 240681
9029.022 16.1389831323 7.112488187 149300
9030.024 16.5324966094 7.093601383 144651
9031.026 16.6425119708 5.215088101 6219.79
9032.028 16.5492846515 6.088634924 26868.7
9033.03 16.5733299294 6.641445407 67825.9
9034.032 16.4829951806 4.803394785 3120.93
9035.034 16.1056246715 7.23222188 182458
9036.036 16.5240948541 9.959393315 1.75823e+07
9037.038 16.707333668 12.34322497 9.5328e+08
9038.04 16.7698127207 6.672344911 71428.9
9039.042 16.4780602118 9.468736261 7.72931e+06
9040.044 16.1930447522 6.387856183 44352.6
9041.046 16.7513694915 6.425982053 47277.5
9042.048 16.5922429188 7.300500441 204566
9043.05 16.128181971 7.011530153 126072
9044.052 16.5390918646 3.523037106 365.488
9045.054 16.7781849528 5.514516259 10270.7
9046.056 16.6353662272 6.533276364 56585.7
9047.058 16.8588395624 8.942828365 3.20304e+06
9048.06 16.6830100679 6.479252082 51689.9
9049.062 16.5990668798 8.731942143 2.24984e+06
9050.064 16.7536315916 9.608630563 9.77031e+06
9051.066 16.6304341862 8.690778343 2.09994e+06
9052.068 16.2429696026 8.102635299 784070
9053.07 16.5048796419 5.809986262 16847.7
9054.072 16.6477601219 7.797362898 470198
9055.074 17.0659803333 3.973550703 777.329
9056.076 16.6545976324 8.82187296 2.61561e+06
9057.078 16.1087706728 7.83629389 501882
9058.08 16.7564431464 6.431986861 47755.4
9059.082 16.7722152003 6.221909653 33589.2
9060.084 16.8408224471 6.473555667 51199.1
9061.086 16.9434923794 5.597944696 11811.1
9062.088 16.6429952887 3.464731632 331.481
9063.09 16.854358673 3.227685575 222.852
9064.092 16.8854340446 9.85944545 1.48719e+07
9065.094 16.6365557335 5.685559228 13678.1
9066.096 16.899818637 6.884138767 101846
9067.098 16.2986887265 7.239245743 184617
9068.1 16.7735049907 6.406213238 45737.6
9069.102 16.6614164224 5.003525454 4363.87
9070.104 16.7660264428 10.39496329 3.64699e+07
9071.106 16.1182343485 8.171449461 879862
9072.108 16.5302263795 6.765309338 83464.5
9073.11 16.1975337581 6.200108276 32384.7
9074.112 16.3924837892 6.223002983 33650.7
9075.114 16.2374202885 8.111223393 795431
9076.116 16.2540358178 8.125596807 814814
9077.118 16.2355502556 7.571608902 322147
9078.12 16.1758769948 7.028566989 129721
9079.122 16.604082876 3.206319194 215.017
9080.124 16.3875010345 8.960270016 3.298e+06
9081.126 16.2557267667 6.242595842 34773.5
9082.128 16.2369352336 6.754799788 82008
9083.13 16.7055301702 3.188016519 208.525
9084.132 16.6748321503 5.309541322 7285.96
9085.134 16.2214077105 9.565144448 9.08393e+06
9086.136 16.2913618243 7.713339878 408467
9087.138 16.2637457616 6.78661311 86496.7
9088.14 16.2585989841 8.636833737 1.91851e+06
9089.142 16.4236728416 4.836326672 3297.93
9090.144 16.4414997022 3.261565801 235.865
9091.146 16.2442498722 7.94959261 606767
9092.148 16.4688345692 3.372482545 284.021
9093.15 16.6038200919 6.016062509 23793.2
9094.152 16.6257094138 9.623678589 1.00197e+07
9095.154 16.1977708204 7.107039934 147944
9096.156 16.3673725965 5.607754434 12006.7
9097.158 16.1719709808 6.770647105 84214.1
9098.16 16.3735808695 6.723769929 77854.4
9099.162 16.3399130831 6.915650513 107367
9100.164 16.1899889661 8.87690084 2.86816e+06
9101.166 16.2487880078 6.611098158 64464.3
9102.168 16.1718276142 8.516195631 1.56749e+06
9103.17 16.1844985102 7.287505583 200161
9104.172 16.384062803 3.841630974 623.216
9105.174 16.8734499172 5.687014474 13711.5
9106.176 16.9086517817 5.273360271 6857.51
9107.178 17.3683853917 4.102939926 965.452
9108.18 17.5759773202 1.643504714 15.6887
9109.182 17.4710395999 1.923474432 25.0757
9110.184 16.6015372165 9.160488985 4.61214e+06
9111.186 16.4639352745 10.75220466 6.63459e+07
9112.188 16.4555362883 6.367200994 42844.3
9113.19 16.5028149468 9.162582154 4.62834e+06
9114.192 16.2760402109 8.388936616 1.26657e+06
9115.194 16.4659270858 3.98020923 786.047
9116.196 16.212882885 6.464924653 50464.2
9117.198 16.1374019404 8.639468196 1.92699e+06
9118.2 16.125293646 6.48547222 52231.3
9119.202 16.1737462543 11.25813554 1.54832e+08
9120.204 16.1477178506 7.807316383 478103
9121.206 16.0605669454 8.449698086 1.40226e+06
9122.208 16.2573328856 13.39133134 5.51667e+09
9123.21 15.9948534444 10.96717661 9.51039e+07
9124.212 16.59814354 6.749125496 81232.3
9125.214 16.4693120423 8.172391593 881251
9126.216 16.3138762286 2.779054722 105.113
9127.218 16.3843227712 4.580919088 2150.02
9128.22 16.2313725331 3.378613068 286.953
9129.222 16.5970738115 2.565161882 73.4609
9130.224 16.2234819886 4.507118961 1900.01
9131.226 16.6239803366 4.514814488 1924.66
9132.228 16.3291414188 3.653646508 454.87
9133.23 16.5133720174 3.438042379 316.988
9134.232 16.3561195771 2.866913266 121.778
9135.234 16.4238333476 2.469716959 62.6071
9136.236 16.5064947507 2.987965079 149.152
9137.238 16.2881794016 3.822764744 603.829
9138.24 16.3659843662 4.684016787 2555.3
9139.242 16.3491056619 4.156812487 1056.62
9140.244 16.1614845144 5.167492455 5743.17
9141.246 16.3425399249 2.187758489 39.04
9142.248 16.3184253587 2.223566463 41.4533
9143.25 16.3202533304 5.987539592 22683.2
9144.252 16.8401705831 2.897284514 128.134
9145.254 16.416902979 3.953635895 751.827
9146.256 16.2572346978 4.245505541 1225.86
9147.258 16.536026433 4.55434317 2056.41
9148.26 16.5174458144 3.732202288 518.84
9149.262 16.2038052511 4.529614015 1972.97
9150.264 16.3772290224 3.528574149 368.894
9151.266 16.2072085351 5.621182817 12279.9
9152.268 16.3505780695 3.613703388 425.432
9153.27 16.3493687262 3.748414887 533.123
9154.272 16.7106383453 3.367409336 281.618
9155.274 16.8130083506 3.408337478 301.602
9156.276 16.3617465632 3.195579123 211.184
9157.278 16.5245465651 4.480239798 1816.36
9158.28 16.1277480496 5.562786622 11135.6
9159.282 16.5843298272 4.798781803 3096.91
9160.284 16.6209190874 3.745576958 530.595
9161.286 16.4766556358 3.863570621 646.545
9162.288 16.4043757965 3.244198848 229.102
9163.29 16.5954199517 4.287865424 1316
9164.292 16.5840111237 2.432392031 58.8127
9165.294 16.6959203734 3.3352643 266.856
9166.296 16.397122708 5.252821504 6625.6
9167.298 16.5400687839 4.505601622 1895.18
9168.3 16.4230460178 5.567140768 11217.1
9169.302 16.4444850049 5.719383819 14475.4
9170.304 16.2914072901 3.579270653 401.589
9171.306 16.4833805142 7.549853084 310618
9172.308 16.2449916509 5.481989751 9726.04
9173.31 16.4465423402 4.681687187 2545.35
9174.312 16.1156889218 6.872299535 99846.5
9175.314 16.6495899094 4.588864017 2178.82
9176.316 16.6472060115 2.404192147 56.0993
9177.318 16.2886743375 5.08819398 5028.81
9178.32 16.5883425662 3.715051402 504.146
9179.322 16.693448924 3.074412218 172.392
9180.324 16.2814247365 8.118691986 805444
9181.326 16.2598479746 6.619231808 65348.5
9182.328 16.6067339205 6.470048956 50899.2
9183.33 16.5826435436 3.418070291 306.559
9184.332 16.3182452773 7.229629285 181667
9185.334 16.5490441773 6.119565711 28297.5
9186.336 16.1645695966 6.540716106 57295.3
9187.338 16.2226005268 8.275295931 1.04703e+06
9188.34 16.2708274805 7.059637459 136651
9189.342 16.0889333411 7.798875704 471391
9190.344 16.2964909865 5.599515858 11842.2
9191.346 16.6143131375 6.889377382 102744
9192.348 16.5380464766 5.899502372 19573.1
9193.35 16.2859181313 7.303246077 205509
9194.352 16.3472987765 4.442741934 1705.78
9195.354 16.8830424265 1.803366113 20.5059
9196.356 16.2645605764 5.581058386 11481.7
9197.358 16.3700352835 5.527552369 10497.4
9198.36 16.8486428704 4.958858485 4049.29
9199.362 16.6817948504 3.289077799 246.989
9200.364 16.3224639635 3.869567382 653.072
9201.366 16.4292056813 5.142421587 5506.98
9202.368 16.8457101297 2.880531121 124.588
9203.37 16.8487471339 3.474947714 337.202
9204.372 17.0699001717 2.58083787 75.4154
9205.374 16.7398236848 3.9388809 733.473
9206.376 16.193098805 5.431378221 8935.49
9207.378 16.0591740373 6.728726078 78503.5
9208.38 16.7326461546 3.230703973 223.982
9209.382 16.5688698141 5.242500355 6512.04
9210.384 16.3501461415 4.02750575 850.854
9211.386 16.4042258866 8.147958514 845913
9212.388 16.9454238009 3.764713849 547.878
9213.39 16.2985943422 8.15222886 851985
9214.392 16.9901633414 3.898623166 685.643
9215.394 16.7758709942 2.323497016 49.0066
9216.396 16.3518676694 4.499048022 1874.49
9217.398 16.5696367402 3.087093846 176.093
9218.4 16.1619952543 5.913544115 20039
9219.402 16.3548751071 3.86057094 643.304
9220.404 16.1797329923 6.918556732 107891
9221.406 16.8009387244 3.868700183 652.124
9222.408 16.5935636916 3.770439663 553.158
9223.41 16.7269214644 3.049705027 165.403
9224.412 16.5588637119 4.286341446 1312.65
9225.414 16.5574129617 5.520379333 10372
9226.416 16.750251959 6.506737796 54125.4
9227.418 16.6977751849 6.191950213 31945.2
9228.42 16.9380162351 4.018169056 837.651
9229.422 16.9705777761 2.356642193 51.8044
9230.424 17.0294434337 1.405789049 10.5356
9231.426 16.769052808 4.53530235 1991.85
9232.428 17.1311147302 2.863641384 121.112
9233.43 16.7175641593 5.926609895 20482.4
9234.432 16.515564283 5.775527573 15902.8
9235.434 16.3641761472 6.059281985 25579.6
9236.436 16.6146059797 8.879361893 2.88001e+06
9237.438 16.2029054505 6.705510544 75509.3
9238.44 16.9172102487 4.092358352 948.49
9239.442 16.578472804 5.234394952 6424.22
9240.444 16.2240152441 6.770713333 84223.4
9241.446 16.7608603238 2.609578335 79.1348
9242.448 16.5445120763 6.103339003 27538.7
9243.45 16.1880757997 9.800519213 1.34741e+07
9244.452 16.5558960434 6.534840413 56734.1
9245.454 16.692346838 3.642534334 446.481
9246.456 16.7385984124 9.128941089 4.37474e+06
9247.458 17.0179121679 4.762332455 2913.49
9248.46 16.7350246934 4.622488634 2305.06
9249.462 16.7337636671 4.29288598 1327.12
9250.464 16.1327656416 9.686267245 1.11272e+07
9251.466 16.3704426378 6.35619217 42061.5
9252.468 16.2016398093 11.80909968 3.89641e+08
9253.47 16.7585843817 5.691055859 13804.6
9254.472 17.1290318876 3.694617023 487.182
9255.474 16.9976184075 6.168485577 30713.9
9256.476 16.197249742 8.222382418 958222
9257.478 16.3871403694 8.485283409 1.48839e+06
9258.48 17.1810287682 3.303378092 252.977
9259.482 16.158061688 9.166817564 4.66129e+06
9260.484 16.8679447298 1.738165258 18.3843
9261.486 16.5882611796 6.379159037 43711.2
9262.488 16.8048419228 4.578115061 2139.94
9263.49 16.4737046076 8.670799282 2.03082e+06
9264.492 16.2624742208 5.688945349 13755.9
9265.494 16.6881810209 8.274399362 1.04546e+06
9266.496 17.1816630519 6.151154214 29835.1
[truncated: 14,055,327 more chars]
