# Supplementary material for: Unbinding Kinetics of Muscarinic M3 Receptor Antagonists Explained by Metadynamics Simulations
Source: J Chem Inf Model. 2023 Apr 13;63(9):2842–56. doi: 10.1021/acs.jcim.3c00042 (PMC10170513; doi:10.1021/acs.jcim.3c00042)
Supplement: Supplementary file 4 — ci3c00042_si_005.zip [file ci3c00042_si_005.zip › logRTcalc/1/V1.txt]

0 16.2625280967 1.809957199
1.002 16.3354685853 1.258676224
2.004 16.2774962 1.938831248
3.006 16.3371206288 1.253943185
4.008 16.7181109557 0.2424537396
5.01 16.3199078959 1.666046445
6.012 16.3564862066 1.791545422
7.014 16.3344979025 2.270286695
8.016 16.5506288635 0.8364919719
9.018 16.496669309 0.7263636067
10.02 16.4852997527 1.407353299
11.022 16.5608721409 0.9943250072
12.024 16.4940707439 1.144877077
13.026 16.3419378281 1.943514806
14.028 16.6215126816 1.315308934
15.03 16.3667146208 1.995192034
16.032 16.5231471119 1.983618997
17.034 16.2883937766 2.448019486
18.036 16.4633000087 2.374129019
19.038 16.4987335591 2.241817046
20.04 16.5442489459 2.187138032
21.042 16.390072724 2.309752249
22.044 16.2829125532 3.071336955
23.046 16.3142434233 2.406548214
24.048 16.5871908132 2.046720456
25.05 16.4467598715 2.214877484
26.052 16.6061583985 1.662706725
27.054 16.7447361856 1.717297545
28.056 16.8298708137 1.037192809
29.058 16.2828192575 2.986374859
30.06 16.433090677 2.524623221
31.062 16.7837014656 1.868565289
32.064 16.7602437739 1.87570488
33.066 16.3546557435 3.573697577
34.068 16.4284501904 2.665472285
35.07 16.314119618 3.727592132
36.072 16.6518691978 0.9532811168
37.074 16.4011555328 3.021417412
38.076 16.6954206484 2.920291851
39.078 16.5555437997 3.691024953
40.08 16.9055238455 0.9868263453
41.082 16.6661602775 2.068977414
42.084 16.8277658737 1.425705179
43.086 16.3031504628 3.004170328
44.088 16.4409074622 1.97142526
45.09 16.3540994889 2.614234045
46.092 16.936499485 1.066390867
47.094 16.5873558181 3.497996593
48.096 16.3621548907 3.731923607
49.098 16.2753866438 3.332935086
50.1 16.2912400164 3.487127903
51.102 16.3112211284 2.479870126
52.104 16.2137957116 3.956452496
53.106 16.5549752723 3.104591213
54.108 16.2970668906 3.22488592
55.11 16.5597026329 1.222230277
56.112 16.9062078814 2.080048549
57.114 16.6812851471 2.916360214
58.116 16.7750346332 3.242760707
59.118 16.2926405017 3.580765088
60.12 16.7901854101 1.817288503
61.122 16.3097673268 2.722750378
62.124 16.9037113661 2.037828048
63.126 16.1905920282 3.885217835
64.128 16.7851893792 2.361729952
65.13 16.368207882 3.079067658
66.132 16.1950920844 4.696595208
67.134 16.7239069647 2.969722848
68.136 16.7037694981 4.492402815
69.138 16.4011189046 4.429270453
70.14 16.3767821727 2.996724578
71.142 16.4407657481 2.432296218
72.144 16.7490330956 0.9335182252
73.146 16.3947796112 2.73911182
74.148 16.7879740722 1.134177267
75.15 16.2436220525 2.520195919
76.152 16.4600587935 3.229665984
77.154 16.5527078445 2.79909234
78.156 16.263243123 2.663346352
79.158 16.3348866833 2.481484618
80.16 16.1545865687 5.189881371
81.162 16.4672545381 4.76181804
82.164 16.3512667473 2.513531437
83.166 16.687625876 2.609086856
84.168 16.2011150183 5.088490605
85.17 16.2973420189 3.714070779
86.172 16.5332440668 2.744184356
87.174 16.3479513885 2.250037882
88.176 16.4972615853 5.228897906
89.178 16.494775314 2.201271399
90.18 16.2679522926 5.613356526
91.182 16.5590650763 2.478446089
92.184 16.7464116892 1.85412176
93.186 16.0975422331 5.702824793
94.188 16.3745547218 4.88781853
95.19 16.4978009612 2.668511721
96.192 16.5050001703 2.699778197
97.194 16.3586855215 4.386036804
98.196 16.4702738708 4.552131506
99.198 16.314488449 6.583332495
100.2 16.8463675998 0.945826407
101.202 16.3742452968 5.472392449
102.204 16.224907688 6.203976435
103.206 16.2958320992 4.69848871
104.208 16.6367164449 2.750402521
105.21 16.641813812 2.064091734
106.212 16.5676697326 6.634911482
107.214 16.1889595109 4.37673338
108.216 16.3243203855 4.309636753
109.218 16.4639504662 1.285869374
110.22 16.3229031179 2.412307836
111.222 16.5279360291 1.4689582
112.224 16.6438541485 1.086618959
113.226 16.6688372281 1.197587642
114.228 16.5146601247 1.696620055
115.23 16.3568636869 2.354506457
116.232 16.2872102873 2.862784513
117.234 16.6132922388 1.809553013
118.236 16.5188192799 2.771854541
119.238 16.3929982802 3.452165003
120.24 16.5919725099 2.284289608
121.242 16.6544486086 2.933076417
122.244 16.5251792652 2.940033416
123.246 16.332402315 3.104849386
124.248 16.3642937723 3.649925335
125.25 16.2768176517 3.552932862
126.252 16.5824695943 3.337255209
127.254 16.5648530043 2.561027752
128.256 16.586821891 2.460101058
129.258 16.3077626459 3.401557374
130.26 16.8773959814 0.8749161206
131.262 16.5951585548 3.884745062
132.264 16.510481317 4.032457724
133.266 16.6586290375 2.884428474
134.268 16.8245134933 1.580966233
135.27 16.306878821 4.335568531
136.272 16.8286366773 2.346873287
137.274 16.4133963015 4.407427328
138.276 16.4054602527 5.295335522
139.278 16.3990131211 3.39932339
140.28 17.075472514 0.5633361178
141.282 16.5353322208 4.740142196
142.284 16.9683886942 1.359312143
143.286 16.2826528051 3.652118307
144.288 16.3542512641 5.391764259
145.29 16.3959887765 3.844298812
146.292 16.4143479761 5.608816423
147.294 16.9131870979 2.022151456
148.296 16.6529183452 5.098028283
149.298 16.7753804373 2.895156137
150.3 16.7948407033 4.034618873
151.302 16.5858541245 4.410328931
152.304 16.5554346725 2.404718791
153.306 16.6892193129 2.476023724
154.308 16.8816234863 2.633932532
155.31 16.8954917107 2.579069977
156.312 16.4956831572 3.656765929
157.314 16.9454466314 3.133405621
158.316 16.9796953665 2.482534433
159.318 16.3755692133 4.150861576
160.32 16.9830779608 2.580666653
161.322 16.8198708091 4.260696406
162.324 16.8602192751 4.074241295
163.326 16.5910372758 3.740620359
164.328 16.1725229737 4.111294364
165.33 16.2711827922 5.388243287
166.332 16.4019839574 4.443052673
167.334 16.5152242093 4.105019389
168.336 17.0022544034 2.820354064
169.338 16.4930934978 6.869911133
170.34 16.181553 4.53283968
171.342 16.3738872851 6.945927999
172.344 16.4229466764 3.309133422
173.346 16.5645897985 2.806353589
174.348 16.9105517132 2.105636494
175.35 16.5338202662 3.596134799
176.352 16.7627155632 5.27015505
177.354 16.6199219895 2.385029082
178.356 16.4599350326 5.286098869
179.358 16.2587681531 3.549740144
180.36 16.2562722217 6.881071664
181.362 16.5458991381 4.58897527
182.364 16.5123671997 3.645340655
183.366 16.2528565416 5.787112854
184.368 16.9008816504 2.746283917
185.37 16.1326850863 6.344038819
186.372 16.5418636598 4.173764441
187.374 16.3622139744 2.94993926
188.376 16.3862192721 4.694118604
189.378 16.7602339036 3.641166369
190.38 16.5021857563 3.618954099
191.382 16.7450489507 3.348747346
192.384 17.0269933875 1.757148781
193.386 16.5911984474 3.504836622
194.388 16.352945147 3.484367622
195.39 16.765652296 3.082709752
196.392 16.727399689 6.495312485
197.394 16.2379746805 4.634274295
198.396 16.175687405 5.819333221
199.398 16.1664585516 7.003079196
200.4 16.7471163472 5.174191469
201.402 17.017241391 1.841344178
202.404 16.5930504885 4.604894585
203.406 16.6859554652 3.765034911
204.408 16.780195786 4.451384635
205.41 16.8147945002 3.63358468
206.412 16.9396634477 3.305112566
207.414 16.7160189362 5.184044629
208.416 16.2813869604 6.607385701
209.418 16.7794364804 6.6909129
210.42 16.347132059 6.270580644
211.422 16.1038245132 5.258979003
212.424 16.5910150157 5.644860314
213.426 16.6982952453 5.779389347
214.428 16.2224664272 4.591129839
215.43 16.2310666272 5.143888987
216.432 16.5682124975 6.411773958
217.434 16.3187122049 5.650421287
218.436 16.1981486218 6.52472623
219.438 17.1051564178 1.543994256
220.44 16.7695136471 5.800915801
221.442 17.1668194764 0.5916045883
222.444 16.8528267412 2.054929446
223.446 16.2688847707 4.092816377
224.448 16.7768606584 2.945857185
225.45 16.4570949418 2.956119324
226.452 16.4464613269 2.707439093
227.454 16.6406951523 3.270087215
228.456 16.2183853892 6.245855592
229.458 16.3855332006 4.959159359
230.46 16.6031355558 7.73113398
231.462 16.2357392227 5.643310929
232.464 16.7298305622 2.435595858
233.466 16.6103195513 7.413211354
234.468 16.6421089911 3.191534566
235.47 16.6642805788 3.240219545
236.472 16.4370378846 3.465717333
237.474 16.4521768552 4.736033985
238.476 16.2663875294 8.350915775
239.478 16.2665945652 7.391390729
240.48 16.4215460291 3.234867791
241.482 16.2061499301 6.427483654
242.484 16.7772549852 3.185188124
243.486 16.9556892213 3.918920282
244.488 16.4653226293 5.709582429
245.49 16.6714338278 4.550869801
246.492 16.482936778 7.527968861
247.494 16.9055819271 3.946121898
248.496 16.643943601 3.392803291
249.498 16.7716798812 5.343734541
250.5 17.2562250953 0.7955856327
251.502 16.3695927827 6.306391818
252.504 16.6368259375 3.023574477
253.506 16.475334982 6.404955364
254.508 16.2381531074 5.670851576
255.51 16.64156576 2.988056184
256.512 16.3613873402 5.720134427
257.514 16.1513727223 8.338779919
258.516 16.6340124174 4.355710384
259.518 16.3203867336 3.032608763
260.52 16.3783764057 6.178179299
261.522 16.5261295084 5.834322368
262.524 16.5408963222 4.679809445
263.526 16.439031735 6.387065428
264.528 16.324505589 4.981779996
265.53 16.2129576093 6.66649041
266.532 16.7017271414 5.723508855
267.534 16.2102349175 7.134184176
268.536 16.2601971115 4.856721921
269.538 16.7264470078 3.455882228
270.54 16.9456894141 1.46652819
271.542 16.9531477532 2.096163106
272.544 16.468343305 4.317777329
273.546 16.7757168523 1.330497481
274.548 16.6303420886 3.871169783
275.55 16.2981621085 4.908213103
276.552 16.5625447241 2.54732938
277.554 16.4993553119 4.251071104
278.556 16.4378453296 3.629261061
279.558 16.5704729589 3.273489498
280.56 16.1929405882 5.946435565
281.562 16.6445621193 3.502201102
282.564 16.251460506 4.83399186
283.566 16.3197185183 3.895950716
284.568 16.7488359207 3.434887522
285.57 16.5840345234 4.380698253
286.572 16.6961710417 3.183454776
287.574 16.4031572006 6.825458841
288.576 16.7712288769 2.242219993
289.578 16.809215194 2.165852119
290.58 16.1583174689 5.83045635
291.582 16.5954651115 4.563765321
292.584 16.3347682864 5.075623195
293.586 16.1760409271 5.622437827
294.588 16.6249393655 2.517976427
295.59 16.4164522797 4.391398888
296.592 16.3340221405 3.401252301
297.594 16.7153779042 5.012226418
298.596 16.3577452616 4.095967523
299.598 16.3867114711 5.260673691
300.6 16.2766115065 6.68235376
301.602 16.3953123664 5.892915069
302.604 16.3187439386 5.663172781
303.606 16.4787133713 6.392753561
304.608 16.6074347934 3.536538944
305.61 16.2011378741 4.145976736
306.612 16.6311724529 6.542876876
307.614 16.8423950793 3.505901843
308.616 16.3493963764 8.349233973
309.618 16.4002955813 3.835993951
310.62 16.0899756268 5.745134568
311.622 16.2184578375 5.585223392
312.624 16.4068233509 4.976442914
313.626 16.3486040278 6.206549915
314.628 16.5175516206 3.548665252
315.63 17.1064537588 1.513944588
316.632 16.5502997068 6.295622192
317.634 16.9336033635 3.367575815
318.636 16.8226594905 4.393644067
319.638 16.3995592471 4.93458341
320.64 16.5244422561 2.351348487
321.642 16.4519562363 5.106628962
322.644 16.535407351 3.008951299
323.646 16.6953092027 2.653005037
324.648 16.6445071391 2.118796272
325.65 17.0779279265 2.087217416
326.652 16.3250888798 3.627619833
327.654 16.6141962823 1.8414892
328.656 16.7850056901 2.764423686
329.658 16.7942946285 3.047490254
330.66 16.575645347 4.012512425
331.662 16.6014241688 4.407216415
332.664 16.4544612719 5.5451417
333.666 16.4561893651 5.913071073
334.668 16.4042727497 5.679551472
335.67 16.3279297685 7.317597637
336.672 16.596776742 4.320844912
337.674 16.8187515423 2.9995248
338.676 17.0530058559 2.375255591
339.678 16.6356715541 3.080068076
340.68 16.6349641972 3.479718539
341.682 16.6387748892 6.269784927
342.684 16.434677706 4.660747176
343.686 16.7925845798 1.287856469
344.688 16.7124760645 2.982781389
345.69 16.8716225498 3.396959233
346.692 16.6245010616 6.515891534
347.694 16.3022324914 7.234595239
348.696 16.1513278651 7.015161551
349.698 16.4408830683 5.445239732
350.7 16.5725699365 6.0283848
351.702 16.2188026336 5.627770253
352.704 16.7079466382 1.522725496
353.706 16.9028814614 3.633824477
354.708 16.9855475335 2.889619773
355.71 16.6978324056 2.810888242
356.712 16.2554326183 4.381227942
357.714 16.0888558067 7.969770323
358.716 16.4676597723 7.563459949
359.718 16.1030817404 7.519508189
360.72 16.4231316171 4.794516805
361.722 16.2248125884 5.765919263
362.724 16.0735335801 7.177118156
363.726 16.6667771787 4.587355474
364.728 16.1920763821 8.292095759
365.73 16.2886530257 6.041098401
366.732 16.1874196488 6.583102168
367.734 16.3695525039 6.868218907
368.736 16.3359066128 7.951545174
369.738 16.3762303303 4.037025787
370.74 16.3877879469 6.76530312
371.742 16.419261696 8.410659731
372.744 16.2087474717 8.454820424
373.746 16.5094606763 5.572051154
374.748 16.5072976496 6.333104374
375.75 16.8682694348 3.807886312
376.752 16.4604180304 2.733616271
377.754 16.46342768 7.989685124
378.756 16.9875362725 4.372806257
379.758 16.5829275305 7.718639745
380.76 16.861084087 3.4885654
381.762 16.8156574821 5.43144896
382.764 16.7034161793 6.017770528
383.766 16.9163758925 4.910264673
384.768 17.0025384029 2.315771448
385.77 16.8144490232 6.991655532
386.772 16.706973936 5.258581663
387.774 16.5983595787 5.983158032
388.776 16.4819064854 5.71325305
389.778 16.6581457245 3.708368037
390.78 16.8104792045 3.907988238
391.782 16.5971389952 3.814490431
392.784 16.5586714066 4.234448204
393.786 16.1105345937 7.000643333
394.788 16.1368370117 8.597266752
395.79 16.596163965 7.814195013
396.792 16.6302048246 7.034913059
397.794 16.3852895425 6.395091271
398.796 16.6636927769 6.919174929
399.798 16.2780637951 5.807876083
400.8 16.9927775074 3.573811588
401.802 16.3074392922 5.903611814
402.804 16.18302402 4.599639737
403.806 16.1926338126 9.391968687
404.808 16.0643965719 8.763984484
405.81 16.3741010035 9.540160029
406.812 16.2860702264 6.661491147
407.814 16.2064351994 7.296321873
408.816 16.6145781093 6.966573539
409.818 16.4342489589 4.679929238
410.82 16.2990819516 5.901440608
411.822 16.242424729 9.507230661
412.824 16.2837523748 8.813626155
413.826 16.7183339065 4.545186836
414.828 16.7460412178 8.507355977
415.83 16.7237587293 6.056546688
416.832 16.8663224549 4.947855414
417.834 16.8954606977 3.200959683
418.836 16.5635276423 5.497087031
419.838 16.7038758203 5.279918154
420.84 16.8412831934 2.194875026
421.842 17.1812760196 2.065442171
422.844 17.0542502066 2.488264034
423.846 16.7410882885 2.171289828
424.848 16.8255257616 1.652774653
425.85 16.3763222185 5.250460867
426.852 17.079219889 3.134661778
427.854 16.8532731065 6.479901299
428.856 16.9094908011 5.08894038
429.858 16.5036468549 4.184086737
430.86 16.1998909874 7.578964661
431.862 16.8925237959 3.070187111
432.864 16.6520054383 6.463946258
433.866 16.7009739476 4.548776876
434.868 16.7201610714 5.126204382
435.87 16.8349583363 5.604986725
436.872 16.18127142 7.142831827
437.874 16.5505602383 5.431136291
438.876 17.0432152168 1.379343339
439.878 16.596072715 7.396498088
440.88 16.9038011897 7.268313281
441.882 16.4415920444 7.912508299
442.884 17.0348487856 2.805299782
443.886 16.9020199026 5.012404671
444.888 16.7991621369 6.957229017
445.89 16.753710158 5.436428454
446.892 17.0838140218 2.013493149
447.894 17.0726652723 1.675825622
448.896 16.3416360814 8.230052712
449.898 16.3141683891 6.664261387
450.9 17.5124496533 0.2267830901
451.902 17.0428706566 1.546352632
452.904 16.607849084 6.990193087
453.906 16.2666695191 7.82742062
454.908 16.7853602148 6.312800349
455.91 16.3839215478 10.02599662
456.912 16.7878336445 2.926501396
457.914 17.1365060557 2.614261323
458.916 16.8486613456 4.34132038
459.918 16.380579589 4.758849045
460.92 16.3992084333 4.119551745
461.922 16.1906146352 6.831605007
462.924 16.2116511732 6.086302852
463.926 16.1513573159 7.212828351
464.928 16.2769644191 4.745434725
465.93 16.5983003234 1.985620447
466.932 16.7377242629 4.757168446
467.934 16.2436278729 7.474316584
468.936 16.1847685069 7.511495421
469.938 16.2594637611 10.51369748
470.94 16.1017297752 8.011670901
471.942 16.3499123071 6.907817159
472.944 16.6789246024 5.118569505
473.946 16.6576749312 3.871410194
474.948 16.3074228585 7.24073469
475.95 16.6209536636 3.575447179
476.952 16.14264518 6.140485903
477.954 16.3538756602 5.159653096
478.956 16.3202969826 6.55609164
479.958 16.4591132393 2.544757052
480.96 16.5123523952 3.967986569
481.962 16.250739493 9.815256264
482.964 16.3096933004 7.984705932
483.966 16.3905617265 5.510808471
484.968 16.3978520762 5.202989405
485.97 16.6655368241 8.883471101
486.972 16.8021714176 4.068351004
487.974 16.6808877459 8.885909638
488.976 16.4176199126 5.189946331
489.978 16.5086554499 6.499148134
490.98 16.2806078392 9.565132884
491.982 16.2887976828 5.311069342
492.984 16.3820882076 6.466708833
493.986 16.5496987227 7.981556455
494.988 16.7356005804 5.487625734
495.99 16.554839762 5.845018533
496.992 16.6556948539 9.763973728
497.994 16.596663672 3.398286808
498.996 16.2956311425 9.735514123
499.998 16.6963196369 3.845989066
501 16.1607726231 6.072984797
502.002 16.1023629792 8.562311619
503.004 16.3299464617 5.938825463
504.006 16.229588661 7.922325191
505.008 16.7539873627 5.887844475
506.01 16.8318314724 6.830106468
507.012 17.0103861866 3.37690929
508.014 17.3425853696 1.180803005
509.016 16.9917364213 1.485658775
510.018 16.5362232838 6.632794597
511.02 16.8202800231 6.516811097
512.022 17.0616434422 2.69305952
513.024 17.1189014748 3.081578053
514.026 16.3461179357 4.516441158
515.028 16.8465010686 3.705985874
516.03 16.6537840431 8.876359415
517.032 17.058696243 2.82497157
518.034 16.5909255592 7.828147375
519.036 16.6443489134 5.119276942
520.038 17.0751551766 3.625061191
521.04 16.9215802307 4.988658728
522.042 16.8430928353 3.750446037
523.044 17.1867544242 1.75114
524.046 16.9723028958 0.6962265587
525.048 17.1331587294 1.684831926
526.05 16.6174221297 7.927887133
527.052 16.764670562 2.12180431
528.054 16.5701294184 2.658621983
529.056 16.3192248411 7.595259275
530.058 16.3119326219 6.342597284
531.06 16.1515547595 8.787532181
532.062 16.5059619557 6.076220022
533.064 16.1358815913 7.859583791
534.066 16.2680587477 5.2620805
535.068 16.2391604292 5.436421844
536.07 16.3749293421 4.583422342
537.072 16.1308885069 5.749760246
538.074 16.2126577996 5.393949522
539.076 16.2892882764 10.34516189
540.078 16.6048662391 6.738413342
541.08 17.269338407 2.482295379
542.082 16.8534368 5.290083611
543.084 16.8191553121 5.376876376
544.086 16.9764606884 5.348271291
545.088 16.346927874 9.424545924
546.09 16.1100867277 9.196422521
547.092 16.4600942201 6.786131175
548.094 16.4862702584 5.182869536
549.096 16.2919677459 8.131750084
550.098 16.1025536749 7.233108204
551.1 16.3113072895 6.394851507
552.102 16.941333922 3.267787185
553.104 16.8834811643 4.471464642
554.106 16.0795765148 10.85766656
555.108 16.2910155983 8.118122325
556.11 16.5810436797 8.976554056
557.112 16.5636834583 7.648816181
558.114 16.7517165469 5.615119207
559.116 16.4169295056 9.065240201
560.118 16.2926353912 6.585391052
561.12 16.4906571611 7.851109359
562.122 17.1575426465 2.514279118
563.124 16.7087613145 5.320686435
564.126 16.7947294886 2.421778538
565.128 16.807558442 3.142470591
566.13 17.0167625053 2.722611625
567.132 16.1977326341 6.522790873
568.134 16.4909462352 5.300079852
569.136 16.4635630723 9.954242217
570.138 16.137158128 7.37278403
571.14 16.3421718325 4.163570046
572.142 16.129823227 7.700954751
573.144 16.0852757867 6.519697186
574.146 16.1995155094 9.663472767
575.148 16.1417176387 8.538895249
576.15 16.2095744961 7.099181497
577.152 16.3704833521 8.06961832
578.154 16.8179465299 5.029131702
579.156 16.4697014323 8.341223114
580.158 16.35013918 7.396442472
581.16 16.2574655846 4.345225466
582.162 16.3652040802 6.464056935
583.164 16.6843837004 5.207635108
584.166 16.5541314884 5.049513435
585.168 16.3987865688 5.939194934
586.17 16.5610793124 6.364698615
587.172 16.2377026927 10.24769288
588.174 16.4913479176 5.1870029
589.176 16.2479683862 7.72791534
590.178 16.0404085778 10.39608636
591.18 16.4194043568 5.679241382
592.182 16.3790162135 6.615266449
593.184 16.6650805562 6.704038616
594.186 16.306089293 6.572680454
595.188 16.234429743 7.687080639
596.19 16.0868101109 8.659225322
597.192 16.2282948243 5.902759346
598.194 16.1856662565 9.014606034
599.196 16.4260268293 13.47980388
600.198 17.0051724837 4.743200377
601.2 16.5091401653 4.492841578
602.202 16.7047641527 5.357961057
603.204 16.3026904594 5.367192082
604.206 16.4457481513 4.246876222
605.208 16.5326662174 5.972393019
606.21 16.7903809075 4.212072241
607.212 17.131312078 3.101397459
608.214 16.6848524993 6.238977822
609.216 16.4267662771 5.466097334
610.218 16.2648521472 8.074457454
611.22 16.155133339 8.762716639
612.222 16.5409578821 2.69158104
613.224 16.267109332 5.89304307
614.226 16.9776416801 2.833435171
615.228 16.2118299809 6.658037006
616.23 16.2346876751 5.978601375
617.232 16.0932795732 8.531728857
618.234 16.2824506864 6.430709852
619.236 16.3395873911 6.307228586
620.238 16.2320664909 7.480485898
621.24 16.1780567228 10.47124815
622.242 16.35893083 4.503141265
623.244 16.4087471786 6.384188711
624.246 16.5850180927 4.258576915
625.248 16.0133287728 9.768136985
626.25 16.1657017333 7.973740205
627.252 16.3021988012 7.112131037
628.254 16.3909362096 4.312291649
629.256 16.3098070135 4.884770109
630.258 16.6556639716 2.529499292
631.26 16.9136826241 2.691760081
632.262 16.9047937837 5.471162132
633.264 16.5335496837 3.660867858
634.266 16.2699828111 7.155303674
635.268 16.9595999718 3.559327986
636.27 17.1962453765 3.549810278
637.272 17.0692675628 3.689447078
638.274 16.6882331331 7.345103742
639.276 16.8031480617 5.355345064
640.278 16.5052769491 4.672423894
641.28 16.9927276208 2.929431048
642.282 16.6206245333 7.231443492
643.284 16.4856780051 4.818947181
644.286 16.7266233064 6.684649909
645.288 16.9581236166 5.206813133
646.29 16.3160666858 7.926370493
647.292 16.2995710451 8.811740329
648.294 16.3502066867 9.551715815
649.296 16.1006788469 7.270452593
650.298 16.6228216781 6.7010764
651.3 16.8988620826 3.801357963
652.302 17.1280698397 6.025555346
653.304 17.063341977 5.578202732
654.306 16.2797430375 4.977561389
655.308 16.2976228947 9.760060404
656.31 16.626999083 8.484502036
657.312 16.5639126936 5.342657605
658.314 16.2223703921 10.83314466
659.316 16.3843120128 12.57980519
660.318 16.0724861593 10.28031818
661.32 16.2360195573 10.17772041
662.322 16.3416541204 7.613340774
663.324 16.2842156696 8.129507914
664.326 16.2018349037 5.976313442
665.328 16.7637900248 6.811645001
666.33 16.9967092304 4.415168689
667.332 16.960782625 3.367024335
668.334 17.1356437513 3.186167369
669.336 16.1792886596 7.615091139
670.338 16.1137534914 8.410415572
671.34 16.2701103195 7.885158208
672.342 16.1294131784 7.59552646
673.344 16.2653551023 7.299805721
674.346 16.4446999716 8.166642403
675.348 16.6342022926 3.107387872
676.35 16.236452523 7.736017771
677.352 16.6842456447 6.784377166
678.354 16.6271545371 8.171457387
679.356 16.8702722004 7.574987979
680.358 17.2083077528 3.710405901
681.36 16.3485799547 7.253671445
682.362 16.3320965419 6.822656092
683.364 16.23275873 10.25642915
684.366 16.0129361179 10.96765993
685.368 16.1270245696 10.62656823
686.37 16.2974500714 8.808509357
687.372 16.5534485524 10.56882822
688.374 16.0314611404 11.17029493
689.376 16.1600415414 6.028107833
690.378 16.2165814515 6.756152599
691.38 16.3242755979 3.887999336
692.382 16.7642391555 4.294954697
693.384 16.2098066993 6.050605121
694.386 16.6111086837 2.887371145
695.388 16.393321297 4.461039591
696.39 16.5280728054 4.058035088
697.392 16.1825965274 7.727838139
698.394 16.4203935927 5.462614579
699.396 16.8848543561 4.560243841
700.398 16.7534793861 5.161946736
701.4 16.962073386 4.363853265
702.402 16.8580939109 3.119667403
703.404 16.571284903 6.622058361
704.406 16.0672340374 7.885931364
705.408 16.185096512 7.693737643
706.41 16.836530851 2.690561078
707.412 16.0899820694 8.812230176
708.414 16.3318402438 5.890385516
709.416 16.1004661973 8.831576931
710.418 16.5238832441 8.876188088
711.42 16.4850974659 5.759579553
712.422 16.6449729614 4.6637924
713.424 16.1472250174 7.663570945
714.426 16.2219049003 7.104403422
715.428 16.4279939215 5.173675715
716.43 16.2692904381 9.446752983
717.432 16.1839276163 7.95603202
718.434 16.2739260206 7.724858274
719.436 16.1057723064 9.022673198
720.438 16.3478570084 2.799199324
721.44 16.7220767506 4.510934279
722.442 16.4238979422 5.908893326
723.444 16.782264713 3.535286592
724.446 16.7396670294 4.175363298
725.448 16.7144845051 4.172461008
726.45 16.2997852908 5.193598076
727.452 17.0650836141 2.159576004
728.454 16.6494358447 6.060392768
729.456 16.4858231149 6.335689954
730.458 16.918762643 2.808338445
731.46 17.1142472789 3.019305666
732.462 16.8528164516 6.974635654
733.464 17.0574718452 2.601347906
734.466 16.8006202057 4.405770141
735.468 16.4573921733 7.249009984
736.47 16.8616543867 4.572211729
737.472 16.9062096735 3.766022731
738.474 16.9934045096 3.508512897
739.476 16.2821022587 5.282751625
740.478 16.2879793641 3.833389501
741.48 16.2117029461 6.317000723
742.482 16.5532233474 3.261103973
743.484 16.4019956946 5.738592006
744.486 16.2975842483 7.001713123
745.488 16.3351785814 3.251126318
746.49 16.5368951295 6.839427905
747.492 16.3285091888 5.651070458
748.494 16.6746594023 4.963421586
749.496 16.4314130914 4.628112275
750.498 16.5288854414 7.053256633
751.5 16.8574275365 4.884921383
752.502 16.5416204254 7.596365732
753.504 16.344129974 6.605583458
754.506 16.2823221331 5.575461297
755.508 16.1505956254 7.254752076
756.51 16.3072971896 8.320022038
757.512 16.7681754755 2.872830261
758.514 16.3125077287 5.824632075
759.516 16.4878046854 6.267352438
760.518 16.7716830274 7.584924403
761.52 16.7765932427 6.695791042
762.522 16.3733682041 8.008696528
763.524 16.3422347061 6.795362146
764.526 16.6648917615 2.2773378
765.528 16.2510564269 9.744188993
766.53 16.7999919426 7.3227028
767.532 16.6853102669 6.297563207
768.534 16.5996844229 9.235082107
769.536 16.2057631486 8.290917277
770.538 16.7268318436 3.813248826
771.54 16.239173201 8.381672018
772.542 16.3981035627 9.696042451
773.544 16.1485972365 6.834738987
774.546 16.6531608954 6.050112517
775.548 16.6760298266 7.985097442
776.55 16.6804314084 5.553151509
777.552 16.539855587 9.129126524
778.554 16.6342500041 7.256620362
779.556 16.6409882718 3.330735847
780.558 16.9531602133 4.844089379
781.56 16.2837611462 5.519319841
782.562 16.7595182826 6.114817502
783.564 16.9944081445 6.053030679
784.566 16.9328605875 4.467467285
785.568 17.2268694286 2.363474225
786.57 17.1295572758 1.67527293
787.572 17.1906387234 3.156991086
788.574 17.0978784764 2.201917462
789.576 17.302059878 1.439831763
790.578 17.0141993191 4.567444527
791.58 16.4722369351 8.243835019
792.582 17.0629275463 5.047471784
793.584 16.8031797887 8.926417474
794.586 16.788632348 4.439667168
795.588 16.2581967918 10.96936771
796.59 16.6849577795 4.620054803
797.592 16.6030837259 4.52564587
798.594 16.6132943437 2.410297777
799.596 16.52201316 6.22746569
800.598 17.064570582 3.121016479
801.6 16.3171287298 8.929601486
802.602 16.2570668691 10.62938262
803.604 16.1816856155 4.621719245
804.606 16.4654257529 8.437164016
805.608 16.7169995238 3.690134712
806.61 16.534028503 5.15276779
807.612 16.3160568517 6.438149878
808.614 16.3435676648 7.819569905
809.616 16.6430468271 5.759743923
810.618 16.1057143118 8.457135085
811.62 16.1476159989 9.811681604
812.622 16.5977560321 7.165680422
813.624 16.4393904144 6.018571483
814.626 16.2501560959 7.979230148
815.628 16.6781303192 7.88714539
816.63 16.786150097 9.246467907
817.632 16.7831953061 4.431799275
818.634 16.5925082506 5.804393825
819.636 16.6192597829 3.845577128
820.638 16.31655289 5.944902716
821.64 16.0876413455 11.13829787
822.642 15.9775398608 10.57659373
823.644 16.2719192447 6.952731063
824.646 16.4051600364 6.224774594
825.648 16.2899705679 6.62575149
826.65 16.142124204 12.28703907
827.652 16.1666511317 8.337217063
828.654 16.3587558429 2.72995684
829.656 16.3417752602 1.218935118
830.658 16.4685397009 0.7115723359
831.66 16.3691583767 1.246620683
832.662 16.3560462858 1.452724002
833.664 16.3527429875 1.382667404
834.666 16.6045853461 0.7698957168
835.668 16.3877032719 1.865195986
836.67 16.3144775539 2.217543839
837.672 16.6191492979 1.138881775
838.674 16.5951858529 0.343666016
839.676 16.5539800551 0.4994983395
840.678 16.4470611259 0.8844121752
841.68 16.3039301981 1.790582336
842.682 16.496901565 2.027706043
843.684 16.353492914 2.753842879
844.686 16.5707628112 0.7755716521
845.688 16.5255058691 1.235818035
846.69 16.5999878057 0.9681653161
847.692 16.3115518995 2.367414324
848.694 16.5437128757 1.226191658
849.696 16.645526812 1.04096392
850.698 16.4114989236 2.519262317
851.7 16.4410187376 2.592487847
852.702 16.4467026947 2.548393116
853.704 16.4632788858 1.650511136
854.706 16.5770368875 1.426527841
855.708 16.625435258 1.306649554
856.71 16.4061154938 1.927297642
857.712 16.322634169 2.952929741
858.714 16.3778228772 2.211466038
859.716 16.4559473587 2.516765651
860.718 16.3483475483 1.722945495
861.72 16.7134841964 1.193997386
862.722 16.2504641321 2.530851035
863.724 16.4542214775 1.79277009
864.726 16.4403240352 2.848835008
865.728 16.7244541218 1.327577408
866.73 16.4575322954 2.166574137
867.732 16.4090599339 3.081325333
868.734 16.3726311491 2.949915084
869.736 16.4468998822 2.058415959
870.738 16.6490972447 2.241452996
871.74 16.3972178282 3.422415464
872.742 16.3591300866 2.727746583
873.744 16.6518221005 1.624673869
874.746 16.7303042202 0.8488479448
875.748 16.2731380658 3.327615303
876.75 16.2179204046 3.600098752
877.752 16.7156112433 0.9438339902
878.754 16.4072510282 3.81489442
879.756 16.7352661781 1.696704827
880.758 16.63401079 1.390046422
881.76 16.3234849449 4.285571393
882.762 16.4538473382 2.119025411
883.764 16.3084818584 3.628032327
884.766 16.7874199657 1.657207919
885.768 16.2327380571 3.391022403
886.77 16.4875638805 1.814813333
887.772 16.6301733765 1.619149351
888.774 16.6619552204 2.233570099
889.776 16.3697924768 3.704145639
890.778 16.5307406105 1.519869841
891.78 16.430086792 3.689040519
892.782 16.2988181736 2.619262379
893.784 16.2763004174 3.713413422
894.786 16.7098975523 2.457838972
895.788 16.5053482973 1.004100387
896.79 16.2932518758 4.444806661
897.792 16.8294112346 1.197239437
898.794 16.2954389593 1.659160108
899.796 16.8317704605 0.977441142
900.798 16.6493434313 2.109684664
901.8 16.8161283137 1.09582649
902.802 16.486883231 1.112956217
903.804 16.6528328096 2.600111535
904.806 16.5344496662 2.909500955
905.808 16.5649649062 3.881796574
906.81 16.7812215556 3.126264233
907.812 16.2843219368 4.189127193
908.814 16.9072265274 1.407311372
909.816 16.4992316334 2.371296893
910.818 16.2850059516 3.602265315
911.82 16.5275185185 3.287215943
912.822 16.7181786046 1.072193099
913.824 16.5000480828 3.987969605
914.826 16.5118754084 2.590590344
915.828 16.6943438512 2.099253926
916.83 16.6815618384 2.4877234
917.832 16.546298405 2.446023954
918.834 16.6418647405 3.243123604
919.836 16.8983609042 1.137289248
920.838 16.6651173957 2.352692106
921.84 16.3806825778 2.636302802
922.842 16.6535649465 3.836220258
923.844 16.560347565 3.491807529
924.846 16.624323241 3.145825552
925.848 16.3823846807 3.757005508
926.85 16.9746553277 0.7725555409
927.852 16.6977214238 3.357041696
928.854 16.6863924445 3.599166914
929.856 16.3457538732 4.220110108
930.858 16.7320857216 3.335434719
931.86 16.5319944509 2.82207883
932.862 16.450721235 1.382395824
933.864 16.3705502774 3.663104176
934.866 16.6659752484 1.7589099
935.868 16.5880014524 1.093511834
936.87 16.8558562743 0.8992065444
937.872 16.4671772106 1.793411898
938.874 17.0103620686 0.7317743521
939.876 16.6432910047 1.878089606
940.878 16.8545415073 2.046066475
941.88 16.2945509271 3.213738684
942.882 16.5980170715 3.843933052
943.884 16.1874778219 4.479652308
944.886 16.3494127847 4.405655073
945.888 16.8304043356 1.878423206
946.89 16.3401608008 5.862467099
947.892 16.3719690466 5.268905232
948.894 16.2351989787 3.371427979
949.896 16.2496911857 4.444654851
950.898 16.3203733512 3.706958558
951.9 16.6514828966 4.314367611
952.902 16.3411801352 4.849298066
953.904 16.8202011865 3.075048549
954.906 16.4809723399 1.707267516
955.908 16.3094476385 5.607048715
956.91 16.572873003 3.67499831
957.912 16.2272850084 5.076729729
958.914 16.4743494628 3.437887681
959.916 16.2951568312 4.862870288
960.918 16.5032140385 5.424043288
961.92 16.3474246434 4.268389591
962.922 16.5982907655 3.701844364
963.924 16.7817809215 1.388049441
964.926 16.6877214341 2.093493187
965.928 16.4127893909 2.884820131
966.93 16.797730817 1.583100089
967.932 16.6889060869 1.236370379
968.934 16.5021749217 3.128073415
969.936 16.6611308248 3.600851706
970.938 16.6026367659 3.362485221
971.94 16.3238129564 2.551141006
972.942 16.5785750672 2.097261364
973.944 16.5524282436 3.727775468
974.946 16.9471049707 1.406492156
975.948 16.9038883302 1.898947295
976.95 16.3258839746 4.891779068
977.952 16.5596685071 2.874809878
978.954 16.6711735312 4.516948587
979.956 16.6417908002 4.17833501
980.958 16.9406501458 2.281958159
981.96 16.802534514 3.897806635
982.962 16.9380681688 1.940502864
983.964 16.8999301459 1.348880262
984.966 16.4459171034 4.320659149
985.968 16.8630028815 2.339336561
986.97 16.5497934144 2.405153252
987.972 16.39682076 3.065030627
988.974 16.3178179594 3.297511487
989.976 16.1930998966 4.466353396
990.978 16.520880707 3.617260075
991.98 16.3391963839 3.734841349
992.982 16.4275792947 3.311141642
993.984 16.4391423403 4.57630588
994.986 16.6623838123 2.703746608
995.988 16.3574700415 4.279547292
996.99 16.5539382458 1.219751442
997.992 16.799950696 2.773367734
998.994 16.8364604357 1.287442394
999.996 17.0449826959 0.6132025717
1000.998 16.77691074 2.15137048
1002 17.1436269899 0.5138045693
1003.002 16.9682603976 1.665954053
1004.004 16.8682117939 2.326940175
1005.006 16.8447056591 1.085783721
1006.008 16.7924023767 2.806863528
1007.01 16.8655909433 2.498711054
1008.012 17.0062493868 0.9032496672
1009.014 17.1033982327 1.069094767
1010.016 16.7721940815 4.23361199
1011.018 16.660157014 4.025035054
1012.02 16.56592312 1.304379661
1013.022 16.3726348696 4.577573837
1014.024 16.8733023927 2.3005376
1015.026 16.9907507124 1.71783055
1016.028 16.7252537813 3.094911116
1017.03 16.986508501 0.8782081681
1018.032 16.9322249223 2.366067876
1019.034 16.7762620714 2.738250847
1020.036 16.6199304578 4.171325569
1021.038 17.1459020765 0.437198393
1022.04 16.8504593503 2.352621416
1023.042 16.8358033429 1.986830836
1024.044 17.0970207035 0.7002333347
1025.046 17.1519403871 0.978504524
1026.048 17.1152545251 1.574769945
1027.05 17.1086600189 2.07996795
1028.052 17.0536000296 2.621503406
1029.054 16.86678258 3.804445548
1030.056 17.1191716248 1.465048708
1031.058 17.0207275264 2.988450204
1032.06 16.405404871 3.963609173
1033.062 16.7783611039 2.146114974
1034.064 16.7570757542 2.40552321
1035.066 17.0420545652 2.936007655
1036.068 17.0276078986 2.233104355
1037.07 16.3975836404 3.101854615
1038.072 16.4631889293 4.144089886
1039.074 16.4401651074 4.622082296
1040.076 16.1638014593 5.51945491
1041.078 16.5778557765 4.235169188
1042.08 16.365109586 3.907242593
1043.082 16.6432902684 2.196823952
1044.084 16.4637380506 3.773991146
1045.086 16.7124241766 3.098055983
1046.088 16.9211632271 3.437451126
1047.09 16.4617876364 2.923183488
1048.092 16.5431069698 3.917945479
1049.094 16.4030608588 5.605676598
1050.096 16.4039634358 3.33603438
1051.098 16.3815536435 4.64515845
1052.1 16.3057775467 6.545992165
1053.102 16.3298195068 4.682538907
1054.104 16.7693120802 4.342566767
1055.106 16.2924088424 6.13660957
1056.108 16.6079003826 2.327914986
1057.11 16.4116909306 3.309698585
1058.112 16.5154863631 4.244713108
1059.114 16.5563179983 6.498750928
1060.116 16.2174588594 4.311786158
1061.118 16.4144550482 3.659571172
1062.12 16.4236376363 4.763268944
1063.122 16.3136580482 4.928928362
1064.124 16.8970997365 0.75392184
1065.126 16.5226715529 4.212553265
1066.128 16.5483127447 4.969922858
1067.13 16.6243908821 2.131296649
1068.132 16.4677337965 7.922997649
1069.134 16.3879660507 2.861174094
1070.136 16.3372158198 6.436795731
1071.138 16.2823155552 2.702730986
1072.14 16.2662382064 4.934580522
1073.142 16.0812377341 5.740509063
1074.144 16.431782983 5.290991746
1075.146 16.2432782522 3.968848914
1076.148 16.3532027065 3.324778797
1077.15 16.887615076 1.569132656
1078.152 16.3799498961 3.377328063
1079.154 16.1259081741 5.43745501
1080.156 16.2493817027 4.433566028
1081.158 16.5330518424 4.088802274
1082.16 16.4499012248 6.508249282
1083.162 16.4484041692 4.175441726
1084.164 16.6288306621 4.703241889
1085.166 16.2539365633 6.304412871
1086.168 16.4079369818 3.606476938
1087.17 16.6128552656 3.309644121
1088.172 16.6885944209 2.071044443
1089.174 16.8115695274 2.489037078
1090.176 16.3473519183 5.070931418
1091.178 16.7146491833 2.805965566
1092.18 16.5689949889 2.84449313
1093.182 16.2358371067 5.032002722
1094.184 16.3025393001 2.82166677
1095.186 16.4360467192 1.17116973
1096.188 16.3310575075 1.693145855
1097.19 16.3312641413 1.785158633
1098.192 16.5452301782 0.9429156816
1099.194 16.4329273337 2.016664717
1100.196 16.4791073142 1.820159159
1101.198 16.4028155522 1.489416035
1102.2 16.2484561951 3.340669172
1103.202 16.4623522028 1.47630511
1104.204 16.4102939741 2.739350832
1105.206 16.5233784619 1.971077282
1106.208 16.6881084725 1.203532936
1107.21 16.6618529961 1.784194755
1108.212 16.4399737689 2.88209019
1109.214 16.7495863116 1.33980631
1110.216 16.2696813562 3.522015687
1111.218 16.8782847526 1.08357533
1112.22 16.2314221262 2.96597569
1113.222 16.5298945077 2.274771201
1114.224 16.4791181983 2.47711274
1115.226 16.1543680699 3.96650168
1116.228 16.2606025646 4.551128485
1117.23 16.2926901573 3.58216492
1118.232 16.26938489 4.72685444
1119.234 16.1372178124 5.217396568
1120.236 16.2366879801 4.777573032
1121.238 16.3667099123 3.766673637
1122.24 16.4591880469 2.659207728
1123.242 16.4923481787 3.008395938
1124.244 16.1895066541 4.451018717
1125.246 16.5808769561 3.03309347
1126.248 16.5000898117 3.288587591
1127.25 16.2057792155 4.053017467
1128.252 16.4971813923 3.890645665
1129.254 16.6711935356 2.978239674
1130.256 16.3053684523 6.234266392
1131.258 16.2304978368 5.684946312
1132.26 16.3668191203 4.777835429
1133.262 16.1995265683 4.575029125
1134.264 16.6778720133 3.203751297
1135.266 16.5728319465 3.106669625
1136.268 16.2537664025 4.96858332
1137.27 16.6086580765 2.949689115
1138.272 16.9515091249 1.345142209
1139.274 16.1214795058 5.893668602
1140.276 16.9712842767 1.439234467
1141.278 16.2261875012 5.264253865
1142.28 16.8153385172 2.763776007
1143.282 16.2817779766 3.056755825
1144.284 16.8799753571 2.164485654
1145.286 16.643933328 3.136546976
1146.288 16.7022404341 1.856804374
1147.29 16.3063041182 4.880989035
1148.292 16.4300277429 2.837258687
1149.294 16.5840004062 2.653348986
1150.296 16.1756876398 5.807205811
1151.298 16.3918812247 5.173324981
1152.3 16.5838303627 4.661505728
1153.302 16.346120464 4.288464809
1154.304 16.6429132989 3.081611021
1155.306 16.3256636506 5.497640405
1156.308 16.1909649294 5.672523014
1157.31 16.6902892374 2.889079954
1158.312 16.6822589045 2.596341364
1159.314 16.6470872117 3.884954452
1160.316 16.5973807451 4.563301513
1161.318 16.6053993779 1.952747521
1162.32 16.2920398226 2.954806448
1163.322 16.1880111475 6.378179253
1164.324 16.9397978897 1.433211708
1165.326 16.7357382444 3.810952327
1166.328 16.6583719725 5.552322574
1167.33 16.7348638647 3.747317235
1168.332 16.7879024116 3.272141761
1169.334 16.6208630726 4.258402828
1170.336 16.258600761 7.187196427
1171.338 16.5224231992 3.625822741
1172.34 16.2019136631 5.948021429
1173.342 16.224112161 7.491524284
1174.344 16.510962844 3.519665185
1175.346 16.2253646966 5.520295275
1176.348 16.3927366576 2.367195012
1177.35 16.4293975247 4.729952513
1178.352 16.3231678175 5.459691301
1179.354 16.2646363521 7.799648058
1180.356 16.1545116327 8.189887273
1181.358 16.0522032513 8.426983488
1182.36 16.2741233132 7.140582947
1183.362 16.6442129073 3.57267935
1184.364 16.3290233407 4.647868639
1185.366 16.3824612428 4.40701455
1186.368 16.227068326 3.837379346
1187.37 16.1576392445 5.73289917
1188.372 16.3505301897 6.207679438
1189.374 16.540359347 2.488172407
1190.376 16.3085816052 6.744173833
1191.378 16.8612605746 3.717232395
1192.38 16.530040273 5.961245442
1193.382 16.2339242791 5.328325613
1194.384 16.281226144 7.3348563
1195.386 16.367045409 6.545397088
1196.388 16.1542832715 5.561563262
1197.39 16.4985901608 3.341527647
1198.392 16.254619748 6.799396122
1199.394 16.2703069375 7.538855475
1200.396 16.4355094439 7.396680451
1201.398 16.4809170159 4.262441494
1202.4 16.7004445765 3.432250547
1203.402 16.7567030222 1.867882799
1204.404 16.6497405843 3.07554694
1205.406 16.7184716083 4.439187755
1206.408 16.3938732235 6.27012653
1207.41 16.1987239014 6.691553711
1208.412 16.1363917374 6.544075387
1209.414 16.6641120808 5.092009141
1210.416 16.2018495633 5.042930216
1211.418 16.6693045838 3.332755765
1212.42 16.3111951985 7.343143311
1213.422 16.2748906943 5.564381096
1214.424 16.476444107 3.158129313
1215.426 16.3086324604 7.090317001
1216.428 16.5461124429 1.55346118
1217.43 16.8336722638 2.354533723
1218.432 16.4078749279 5.289209871
1219.434 16.7894417805 1.581897765
1220.436 16.3575810875 5.383209108
1221.438 16.3720095289 6.592643098
1222.44 16.2897331405 3.927405432
1223.442 16.3234589637 6.378447636
1224.444 16.2245543219 6.700253162
1225.446 16.5878710435 4.876424915
1226.448 16.5214579832 3.517203308
1227.45 16.302877998 4.92034444
1228.452 16.6477204676 2.0965107
1229.454 16.5183321095 7.356488977
1230.456 16.56910572 4.127256895
1231.458 16.2478165276 2.896881142
1232.46 16.5248114659 3.203179603
1233.462 16.8035415518 3.480093238
1234.464 16.4483978591 3.432523982
1235.466 16.9066364926 2.752585848
1236.468 16.3665824323 6.398056187
1237.47 16.6303860829 3.634099775
1238.472 16.3116497765 5.280822364
1239.474 16.3434520119 5.281411922
1240.476 16.3655460188 6.017466072
1241.478 16.5028448149 3.25686379
1242.48 16.508737183 6.155488916
1243.482 16.4046663633 2.865462823
1244.484 16.3097294294 3.692970857
1245.486 16.145389408 6.599094302
1246.488 16.3817636433 6.203173024
1247.49 16.2963007073 6.237291844
1248.492 16.5132159829 3.361451689
1249.494 16.5459662022 3.294648182
1250.496 16.3049643822 6.082765062
1251.498 16.2028561716 5.079396982
1252.5 16.1497511325 6.271237072
1253.502 16.261325039 6.233203047
1254.504 16.1752879466 6.179511788
1255.506 16.3732965404 7.729087402
1256.508 16.3030761224 7.537124265
1257.51 16.3594135673 4.613749042
1258.512 16.5580980906 5.756937458
1259.514 16.2021743561 6.450293342
1260.516 16.2970941703 5.941691746
1261.518 16.5539372578 5.136337856
1262.52 16.1578165905 5.561999007
1263.522 16.2632630439 7.510196283
1264.524 16.5364538306 4.888510589
1265.526 16.8958369213 2.876507457
1266.528 16.838444569 1.340118579
1267.53 17.0504683618 1.193001768
1268.532 17.0492082507 1.839214185
1269.534 16.9282103274 2.098833012
1270.536 16.8944776779 2.999748008
1271.538 16.7783211994 5.516395569
1272.54 16.822341108 4.171940722
1273.542 16.628730227 3.256001104
1274.544 16.3636987376 4.542285702
1275.546 16.752031136 3.354402082
1276.548 16.4668716056 5.624505842
1277.55 16.5745102154 8.242081706
1278.552 16.8899580934 3.547159181
1279.554 16.8728917017 3.565423116
1280.556 16.7805941468 4.696996969
1281.558 16.4248151973 6.529577646
1282.56 16.2509187868 7.236371823
1283.562 16.2221432956 7.063593982
1284.564 16.2475439264 4.062649535
1285.566 16.5806383982 3.589023507
1286.568 16.5480509628 7.947693877
1287.57 16.6289101145 3.377622296
1288.572 16.8081161661 4.194474458
1289.574 16.2087624941 7.760116362
1290.576 16.5471923337 3.098800597
1291.578 16.5528260064 2.782252303
1292.58 16.2449515073 5.651840404
1293.582 16.0243972258 8.829180097
1294.584 16.6573339374 3.316881149
1295.586 16.5709108924 5.219729986
1296.588 16.2821536498 7.606041763
1297.59 16.3823251126 7.929554523
1298.592 16.2853162397 6.449880469
1299.594 16.5220993479 7.5976837
1300.596 16.1037324078 7.721824626
1301.598 16.8759984294 3.766634288
1302.6 16.856942623 5.447009421
1303.602 17.0184072441 2.082051716
1304.604 16.2193468135 6.842444177
1305.606 16.7850349375 1.407130339
1306.608 16.2462209524 6.499449584
1307.61 16.404802841 5.107432647
1308.612 16.42829233 3.421950193
1309.614 16.5727200835 2.928731664
1310.616 16.8127290545 3.066435874
1311.618 16.6268139885 4.46063623
1312.62 16.6295714303 1.478080433
1313.622 16.6619413028 2.698759321
1314.624 16.680224899 1.72120537
1315.626 16.6665603528 3.296232656
1316.628 16.4937460979 5.103675348
1317.63 16.3785143384 4.334317717
1318.632 16.8114973975 4.512895006
1319.634 16.5778699075 3.111185575
1320.636 16.0665728784 7.320714543
1321.638 16.7095198242 5.259046505
1322.64 16.8894869763 2.937954083
1323.642 16.4716939767 6.765962692
1324.644 16.4301333659 4.759231657
1325.646 16.4086120058 4.019407524
1326.648 16.1288534973 8.537438535
1327.65 16.8006971163 4.239323809
1328.652 16.6572195928 3.05184014
1329.654 17.0114382522 3.555205216
1330.656 16.7419563815 6.387355973
1331.658 16.3073200599 5.678245562
1332.66 16.1013871739 10.17892103
1333.662 16.8230497179 1.334225156
1334.664 16.6667290854 3.143222697
1335.666 16.075000218 9.896112442
1336.668 16.2624749743 7.970438241
1337.67 16.5271057658 4.917599176
1338.672 16.2755338625 6.979633048
1339.674 16.3288513517 6.168872198
1340.676 16.350328791 2.486299469
1341.678 16.1277756023 8.002577224
1342.68 16.1416037239 9.017220983
1343.682 16.3157806828 6.21985889
1344.684 16.6256456383 3.049720206
1345.686 16.2345958443 9.548196122
1346.688 16.6079071833 3.841168845
1347.69 16.5065485187 8.448914074
1348.692 16.2326841569 6.770429496
1349.694 16.6528192297 4.063403755
1350.696 16.3483221146 3.973259426
1351.698 16.0641512245 9.233282145
1352.7 16.4435406277 4.079651108
1353.702 16.291932215 8.509374437
1354.704 16.3713476439 2.79504503
1355.706 16.3036157015 4.435972375
1356.708 16.629669393 7.133154202
1357.71 16.1310189253 6.241217849
1358.712 16.1302418776 9.374654252
1359.714 16.3975916836 10.39394379
1360.716 16.6824813835 6.143032204
1361.718 16.5456778017 2.952722367
1362.72 16.0992523839 8.596369029
1363.722 16.3163992023 8.976944399
1364.724 16.4841101969 6.099656007
1365.726 16.1427422961 7.824497077
1366.728 16.3325140837 3.734071728
1367.73 16.2590071256 4.981568134
1368.732 16.2176592848 10.2942326
1369.734 16.6866807294 6.826886465
1370.736 16.7001500882 3.602650212
1371.738 16.2063209349 6.401099734
1372.74 16.6451488664 2.68608292
1373.742 16.4002989822 6.556505013
1374.744 16.3490920869 5.413756911
1375.746 16.3349766225 5.700139898
1376.748 16.5408791338 4.65013957
1377.75 16.784593316 2.394304468
1378.752 16.1397143829 6.376650428
1379.754 16.6097868685 4.277855305
1380.756 16.2945521425 4.836645942
1381.758 16.7662780273 3.379552603
1382.76 16.5041035494 3.948474368
1383.762 16.2909607826 6.312978643
1384.764 16.6081171469 6.100067589
1385.766 16.3981918327 5.55016665
1386.768 16.1619628321 5.284748168
1387.77 16.5675036817 3.801371276
1388.772 16.1739687024 6.591912441
1389.774 16.2969038631 4.509545889
1390.776 16.2590395527 4.544851822
1391.778 16.3763393308 4.428390088
1392.78 16.5042033097 6.160306055
1393.782 16.5420819576 4.280101024
1394.784 16.4430632708 5.130463311
1395.786 16.6785906838 2.382585689
1396.788 16.8033089845 3.668854039
1397.79 16.7922592765 2.981221619
1398.792 16.2461824664 5.71467247
1399.794 16.6325069194 4.685714496
1400.796 16.7300658112 4.270745306
1401.798 16.7859330336 3.432748208
1402.8 16.448227834 3.149491253
1403.802 16.7031822061 3.80751119
1404.804 16.5519389689 6.472246095
1405.806 16.4499135789 4.744903553
1406.808 16.8950243051 2.232776531
1407.81 16.7472455803 5.152052878
1408.812 16.9506650208 3.556866767
1409.814 16.539988492 4.146798098
1410.816 16.6807641351 6.425345464
1411.818 16.6682827211 3.700335885
1412.82 16.7181878153 5.688255257
1413.822 16.7904555961 5.315414158
1414.824 16.6317012665 3.688568685
1415.826 16.1458181904 5.52836508
1416.828 16.1708667929 6.573600946
1417.83 16.8313151453 3.549148383
1418.832 16.556050099 4.712077198
1419.834 16.3008913446 7.368098778
1420.836 16.1024142991 7.647104839
1421.838 16.2978296881 5.113576841
1422.84 16.1056032502 6.533582638
1423.842 16.17495076 4.507513023
1424.844 16.338000138 4.389499194
1425.846 16.1748991166 8.306599725
1426.848 16.6774454083 2.751344296
1427.85 16.5616641911 4.762984503
1428.852 16.5561927473 3.254787086
1429.854 16.0670740402 7.269102871
1430.856 16.3404226296 6.648227056
1431.858 16.8451028509 3.855062006
1432.86 16.7038536276 2.727660126
1433.862 16.3657949059 5.414494578
1434.864 16.2685268686 5.7708302
1435.866 16.2057591818 6.339991803
1436.868 16.1947401528 4.82842651
1437.87 16.7563881597 4.750886814
1438.872 16.5907924696 3.994681094
1439.874 17.0041444144 3.078054023
1440.876 16.6460681542 2.95627749
1441.878 16.2507234124 6.18096609
1442.88 16.8172108348 2.462986164
1443.882 16.7671720761 3.130557962
1444.884 16.6991659396 5.740563909
1445.886 16.8066914744 5.695901585
1446.888 16.6789532829 5.801833837
1447.89 16.4664917621 3.22114241
1448.892 16.3542679243 5.502951747
1449.894 16.26349383 8.278594539
1450.896 16.2174300946 6.135629731
1451.898 16.6052696633 4.410744681
1452.9 16.6963051942 4.300780601
1453.902 16.2319245933 5.540920564
1454.904 16.8334650083 3.570800265
1455.906 16.4712913005 4.210907958
1456.908 16.3196699561 4.483298279
1457.91 16.3323172417 3.125320001
1458.912 16.6148328423 2.914088068
1459.914 16.7906109641 2.572850777
1460.916 16.3533558507 3.791867453
1461.918 16.5334648168 2.83786583
1462.92 16.1393111556 5.501921959
1463.922 16.7963046929 4.017652731
1464.924 16.489062761 3.432721714
1465.926 16.4677961267 5.173615904
1466.928 16.3431165221 5.885196949
1467.93 16.5831744763 5.797145316
1468.932 16.3303272709 9.959380366
1469.934 16.0404846488 9.500711887
1470.936 16.6162120791 6.327470867
1471.938 16.6156070668 5.352236168
1472.94 16.1313011826 8.358813314
1473.942 16.4873303777 9.720452821
1474.944 16.6970913425 4.850963672
1475.946 16.3035324944 7.225100648
1476.948 16.2233227648 8.585892003
1477.95 16.3709406034 6.672291805
1478.952 16.3672351311 11.99111986
1479.954 17.0506148517 3.270058959
1480.956 16.8911559993 6.189426812
1481.958 16.5617167589 4.675511192
1482.96 16.76265557 5.71730349
1483.962 16.3827243917 10.38699685
1484.964 16.6780606111 2.784337065
1485.966 16.5241959056 8.496103104
1486.968 16.2086342573 9.990528713
1487.97 16.3057168172 9.434223211
1488.972 16.0120447457 10.74718741
1489.974 16.3256098626 7.398615582
1490.976 16.5421620846 9.887831777
1491.978 16.7548242623 8.800712788
1492.98 16.2740455302 11.36085638
1493.982 16.4453413061 7.265819797
1494.984 16.1908287595 6.015946771
1495.986 16.421591672 7.516238109
1496.988 16.6360045432 5.098105826
1497.99 16.5718239749 6.868767817
1498.992 16.7569652012 6.382662084
1499.994 16.9787665775 4.031627866
1500.996 16.6164520154 5.590519852
1501.998 16.6000783097 5.085472134
1503 16.5967003001 7.680742488
1504.002 17.0552131294 2.97006628
1505.004 16.9593628696 5.30425477
1506.006 17.3147762498 2.802471957
1507.008 17.3932140121 2.11920683
1508.01 16.8641627718 9.385638991
1509.012 16.8826549159 5.615350428
1510.014 17.0018931437 4.322346286
1511.016 16.7613144733 7.496837805
1512.018 17.0428648881 3.721878966
1513.02 16.766563937 9.176441851
1514.022 16.8827841705 6.467343648
1515.024 17.1966224389 3.140933814
1516.026 17.0712787028 6.312177074
1517.028 16.9337098342 7.576657567
1518.03 16.7198396072 7.858905453
1519.032 16.7388539135 4.390356383
1520.034 16.7159899124 5.605874869
1521.036 16.6989958522 5.091586381
1522.038 16.9120957519 6.536260401
1523.04 16.6189067363 3.684503159
1524.042 16.8856319275 2.983073361
1525.044 16.4163331195 5.406786189
1526.046 16.7034644857 4.211977939
1527.048 16.9660257335 8.418394269
1528.05 16.451021242 8.017471437
1529.052 16.4036018894 6.011100412
1530.054 16.2759181212 4.623622661
1531.056 16.2057082043 11.0354399
1532.058 16.5518840827 7.623741022
1533.06 16.2302918641 8.265031218
1534.062 16.0672028353 10.82878618
1535.064 16.324313275 4.451873276
1536.066 16.3197090712 10.95808333
1537.068 16.9244903041 4.877077475
1538.07 16.6607725829 7.723625518
1539.072 16.8186458755 2.525169554
1540.074 16.230725589 6.347450034
1541.076 16.6000253611 7.653276426
1542.078 16.6747259525 8.824226807
1543.08 16.1615732744 10.40498614
1544.082 16.280442003 11.02895813
1545.084 16.0811695033 10.29253974
1546.086 17.086006633 2.138750244
1547.088 16.757458524 4.497456367
1548.09 16.3774417077 11.92982053
1549.092 16.628140425 4.738934975
1550.094 16.2218623277 6.519040355
1551.096 16.6564275777 3.604780815
1552.098 16.3073882261 7.423439367
1553.1 16.8324431575 6.492954521
1554.102 16.6836514871 11.91359803
1555.104 16.1244482799 10.86464934
1556.106 16.8122896757 2.709459999
1557.108 17.0730885024 5.354719056
1558.11 16.9543166556 4.300722044
1559.112 17.0481997712 1.894312906
1560.114 17.196484937 4.047169803
1561.116 17.1469550549 3.511871939
1562.118 17.2874689363 2.195321881
1563.12 17.2597196378 3.822081922
1564.122 17.3706907355 2.352599223
1565.124 17.2832730863 1.435240143
1566.126 17.3828578108 2.725159117
1567.128 17.3484463959 2.660318512
1568.13 17.4953568271 1.675865419
1569.132 16.991122554 6.193686593
1570.134 16.2290790135 5.863771233
1571.136 16.341273851 11.17914422
1572.138 16.8034181739 8.488895336
1573.14 16.7605766883 8.273233834
1574.142 16.9993527956 4.536443704
1575.144 16.7326687332 7.981568766
1576.146 16.105331839 10.18738199
1577.148 16.7881913998 3.983446857
1578.15 17.0186133693 5.392361722
1579.152 16.6883238325 2.519058429
1580.154 16.5640504778 4.8468426
1581.156 16.5472028715 11.14169217
1582.158 16.3884936024 7.596853026
1583.16 16.5304857717 6.939840589
1584.162 16.8417061953 8.090453765
1585.164 16.3302866327 9.770758855
1586.166 16.2590552575 7.827602196
1587.168 16.0420378216 11.17283796
1588.17 16.0916808015 8.579672341
1589.172 16.7842399251 1.924820245
1590.174 16.5601691464 5.270653197
1591.176 16.1571431688 6.722654383
1592.178 16.5719018362 4.515260539
1593.18 17.0471123149 3.331452525
1594.182 16.8272327478 2.448589418
1595.184 16.4979029369 8.384637033
1596.186 16.5562298162 6.368381875
1597.188 16.2323832274 7.077421766
1598.19 16.2831912508 9.875220255
1599.192 16.1511712267 10.38465421
1600.194 16.7106590474 7.880992663
1601.196 16.6394342143 4.900168452
1602.198 16.5529005373 6.288557204
1603.2 16.3031683306 6.131734325
1604.202 16.2393054817 7.725309616
1605.204 16.2499493946 7.161643193
1606.206 16.6150787657 7.021676242
1607.208 16.5191555416 7.97681989
1608.21 16.5796777055 6.445124248
1609.212 17.1691548191 3.964686073
1610.214 17.197708628 4.252250796
1611.216 16.1508453906 11.07570516
1612.218 17.0061661975 5.129493565
1613.22 16.6183746782 6.314993726
1614.222 16.5859161785 6.900269034
1615.224 17.1271922729 4.171796878
1616.226 16.6170373567 4.583584537
1617.228 16.5276786308 8.676788273
1618.23 16.2985675814 7.222386729
1619.232 16.1933372704 5.19909343
1620.234 16.9081287055 3.044866096
1621.236 17.2792342126 2.183054207
1622.238 16.9988486632 5.279488649
1623.24 17.0761168575 3.216916778
1624.242 17.2194219019 3.883851267
1625.244 16.2685665302 7.095078241
1626.246 16.2023609101 12.45000879
1627.248 16.2651187155 9.251053559
1628.25 16.9089472719 7.702777074
1629.252 16.53294135 10.54365045
1630.254 16.2185027997 11.9466423
1631.256 16.2670826951 11.13427003
1632.258 16.3272012374 11.43772851
1633.26 17.4157853516 1.001727851
1634.262 17.1670195818 3.929961042
1635.264 16.7254740957 5.503283238
1636.266 17.3197804898 1.78132547
1637.268 16.7929075805 5.30718622
1638.27 17.1929138293 3.876749213
1639.272 16.8387512304 4.910230494
1640.274 16.6689741827 8.559731905
1641.276 17.2621236078 1.63168027
1642.278 16.7008422438 5.435666408
1643.28 17.5110856942 1.047784117
1644.282 17.1415287944 3.003585729
1645.284 17.2121961142 4.34999844
1646.286 17.1699124867 3.517428804
1647.288 17.1278082857 3.231215053
1648.29 16.3221127295 8.971710469
1649.292 16.3372130674 5.04091545
1650.294 16.7448947647 6.477387286
1651.296 17.2260505633 3.180940671
1652.298 16.9734939133 4.246246704
1653.3 16.496522641 3.850958157
1654.302 16.9337143961 6.364332608
1655.304 16.7399369061 9.039902568
1656.306 16.5839638128 3.905430232
1657.308 16.383301178 7.782531232
1658.31 17.0180073919 6.643671645
1659.312 17.4076315871 2.288819454
1660.314 16.8050889795 8.135950479
1661.316 17.0886588766 5.127752698
1662.318 16.8986660371 9.896522575
1663.32 16.976540839 4.935381655
1664.322 16.7928514498 5.413235605
1665.324 16.2413375711 6.079376266
1666.326 16.911266316 4.680061697
1667.328 16.3464662991 7.781230675
1668.33 16.6039811478 6.085699409
1669.332 16.989182118 3.725714625
1670.334 17.282389269 3.0413883
1671.336 17.0613790161 6.027181431
1672.338 16.1619521006 7.792663624
1673.34 16.6400252388 6.922746794
1674.342 17.2116963953 4.555001776
1675.344 17.1659157787 5.791527225
1676.346 16.9409160774 4.932373838
1677.348 17.3197921062 3.261516239
1678.35 17.1673222289 4.340836534
1679.352 17.1917866773 5.149580493
1680.354 17.506725562 1.280929937
1681.356 16.7540722455 6.131425106
1682.358 16.8086069808 6.535392406
1683.36 16.9289979488 6.344871521
1684.362 16.8909267929 8.482543002
1685.364 16.9616512502 5.33843578
1686.366 16.7565473196 5.921015595
1687.368 16.3444540612 9.80876367
1688.37 16.609773019 4.438530133
1689.372 16.4199917756 4.466019035
1690.374 16.4202042789 5.667020203
1691.376 16.2796157145 4.514885686
1692.378 16.8717289352 5.069951341
1693.38 16.6453913289 4.224762016
1694.382 17.0091916267 5.853548526
1695.384 16.6010161723 2.452242844
1696.386 16.516862799 5.429716897
1697.388 16.395199761 10.45528544
1698.39 16.5162411428 7.712656096
1699.392 16.4068005037 7.174259225
1700.394 16.4299960878 4.379719631
1701.396 16.2034953221 5.080729538
1702.398 16.2529623522 4.919338135
1703.4 16.4174101098 8.135693784
1704.402 16.2311769591 8.401328688
1705.404 16.9935242919 5.306945803
1706.406 17.2534986963 4.23159707
1707.408 17.0043706888 7.08793846
1708.41 17.3098171914 3.573181096
1709.412 17.3460469653 3.347651516
1710.414 16.8397689527 10.07961375
1711.416 16.7600230879 7.788312204
1712.418 16.7794951864 8.601282942
1713.42 16.9237224373 7.980705352
1714.422 17.40904865 3.353808686
1715.424 17.4281651926 3.154135193
1716.426 17.0347642689 4.717027781
1717.428 17.1800858549 4.437081737
1718.43 17.1670318744 3.949282138
1719.432 16.7245004512 11.29032018
1720.434 16.9668818726 5.237556277
1721.436 16.8652204297 2.975980112
1722.438 16.5985293463 4.797776945
1723.44 16.3731967746 6.791578726
1724.442 16.4630409883 7.485463817
1725.444 17.0846878939 7.370057415
1726.446 16.6811951488 8.940142985
1727.448 16.9853408822 4.353092745
1728.45 16.464082127 11.28054106
1729.452 16.2122028498 6.714419452
1730.454 16.3676881364 12.14433114
1731.456 17.0500101848 5.579960638
1732.458 16.9906700427 6.860070675
1733.46 16.5264956193 5.271760227
1734.462 16.9402705768 3.412844119
1735.464 16.7738303536 2.930276979
1736.466 17.2217369219 4.399221259
1737.468 17.1745554257 3.905544263
1738.47 16.617923314 6.999697136
1739.472 16.7088615356 8.421105569
1740.474 16.8049193635 7.962789564
1741.476 16.8101687952 6.701859771
1742.478 16.901354114 8.915034469
1743.48 16.7392705085 5.919056634
1744.482 16.4685221456 3.865861393
1745.484 16.6574821044 4.642707039
1746.486 16.5464700578 5.182343413
1747.488 16.5882182393 5.68374781
1748.49 16.4015926927 5.485503805
1749.492 16.530331825 3.250761622
1750.494 16.197539467 5.807579134
1751.496 16.7947139914 3.978368174
1752.498 16.7189148943 4.147978123
1753.5 16.4328995747 7.469924351
1754.502 16.407271059 3.371261887
1755.504 16.381306826 6.209976776
1756.506 16.5070085017 6.351395896
1757.508 16.2151493254 6.887863785
1758.51 16.7781617286 3.617004902
1759.512 16.4022774683 6.263888946
1760.514 16.6734984926 7.090496633
1761.516 16.2461555136 6.640515445
1762.518 16.4974827255 3.091075599
1763.52 16.3075123175 7.568037931
1764.522 16.738756965 3.094826139
1765.524 16.6541319035 7.895977398
1766.526 16.5850624613 5.630074698
1767.528 16.4118692397 5.947884446
1768.53 16.5148994935 5.187887452
1769.532 16.3197597018 4.842834166
1770.534 16.7508846169 5.219873442
1771.536 16.2525794793 5.201973061
1772.538 16.5510781959 6.406162238
1773.54 16.5727307105 3.690788346
1774.542 16.4598622824 4.584161317
1775.544 16.4125913955 6.689289113
1776.546 16.1987963438 6.668517454
1777.548 16.364563381 3.861192583
1778.55 16.6002481573 5.740434019
1779.552 16.0573089038 9.207783044
1780.554 16.3328433403 7.492246071
1781.556 16.5524894275 4.349725343
1782.558 16.3225023965 5.335682494
1783.56 16.3221777618 5.723087837
1784.562 16.5933664206 3.764970634
1785.564 16.9799823875 3.724419232
1786.566 16.1988670653 6.849603797
1787.568 16.2922659005 6.182551393
1788.57 16.2245580469 4.477015665
1789.572 16.7973672794 4.462493407
1790.574 16.4851202423 4.69949773
1791.576 16.1077611074 9.964693152
1792.578 16.7883002978 6.160731696
1793.58 16.7864000311 6.028733581
1794.582 16.2264673892 7.761728497
1795.584 16.6018688798 7.763626633
1796.586 16.5010080335 8.636330464
1797.588 16.9553261204 8.867273838
1798.59 16.5114499649 7.804667393
1799.592 16.3063509309 6.377856761
1800.594 16.340630927 9.80679058
1801.596 16.3216488473 5.710458036
1802.598 16.401813242 6.918108011
1803.6 16.3025786279 8.172837408
1804.602 16.2557896623 6.383694838
1805.604 16.7452342554 2.824067012
1806.606 16.214251805 7.989852198
1807.608 16.5988912229 5.904725686
1808.61 16.1910315685 7.221135414
1809.612 16.4225378439 5.303166237
1810.614 16.6785057323 7.135693731
1811.616 16.4827616353 5.906120732
1812.618 16.704031324 5.715346196
1813.62 16.6003059723 4.225309939
1814.622 16.6183771189 8.075363923
1815.624 16.4158493589 8.4970528
1816.626 16.359980019 7.46433912
1817.628 16.3256779937 6.810528854
1818.63 16.9390260652 4.851834132
1819.632 16.6857086873 8.092364011
1820.634 16.4742631292 3.328902247
1821.636 16.6130936157 2.38624678
1822.638 16.746405844 3.595754041
1823.64 16.6759234307 4.896286519
1824.642 16.9307943312 2.756719789
1825.644 16.7647852098 3.562325205
1826.646 17.0590911034 3.320252058
1827.648 17.315235645 2.81361706
1828.65 17.1603427925 3.232830233
1829.652 16.9931345108 2.926709618
1830.654 16.7622714152 2.243192222
1831.656 17.3084933214 1.828311926
1832.658 16.6431437841 4.04414227
1833.66 17.3635403067 1.668898063
1834.662 16.9901284035 4.062925081
1835.664 17.4909965393 1.76707541
1836.666 16.8324236006 5.296566143
1837.668 17.2963257834 3.743983126
1838.67 17.0398964834 5.615610668
1839.672 17.0486725869 3.49161181
1840.674 17.0004107592 3.589289452
1841.676 16.8503086546 5.380519622
1842.678 16.7622166891 3.94058465
1843.68 16.6422561496 4.813699915
1844.682 16.6820138959 6.299594138
1845.684 17.0920951101 3.210736369
1846.686 17.1780257525 3.406364567
1847.688 17.236673746 4.188336887
1848.69 16.9727307861 5.831408139
1849.692 16.9540823138 3.871604815
1850.694 17.3546914529 2.927221214
1851.696 16.3891862989 5.396978337
1852.698 16.90725164 3.384629936
1853.7 16.9571654278 2.545256601
1854.702 16.5527916771 10.09822926
1855.704 17.010622052 5.654532276
1856.706 16.5328108385 7.484836046
1857.708 16.6846897899 6.566754373
1858.71 17.0692950752 4.033340748
1859.712 17.0710485443 6.28150795
1860.714 16.6722797471 7.941378646
1861.716 17.4815659135 2.128092216
1862.718 17.0207671775 4.175742695
1863.72 16.4326941975 4.764261866
1864.722 16.6769891691 4.494736098
1865.724 16.4412348909 3.312413356
1866.726 16.2056034847 5.04201777
1867.728 16.4396224873 4.343206802
1868.73 16.1281958305 5.275682249
1869.732 16.1877116103 4.887312371
1870.734 16.3902554521 5.481594618
1871.736 16.2153067361 5.813102695
1872.738 16.1275530427 6.435676611
1873.74 16.2108818241 6.096212931
1874.742 16.339417119 5.188792776
1875.744 16.5108338874 6.444620286
1876.746 16.145883993 5.99398484
1877.748 16.4351334912 6.244550413
1878.75 16.2415504772 5.525170635
1879.752 16.4791850328 5.440197036
1880.754 16.8098159446 6.269917977
1881.756 16.748097144 5.728685593
1882.758 16.671837268 4.862383917
1883.76 16.9818088101 5.567879356
1884.762 17.237229782 7.487839228
1885.764 16.9197343964 4.84100475
1886.766 16.6592211662 4.191222493
1887.768 16.538531525 5.369181053
1888.77 16.3785811964 6.810718434
1889.772 16.611317575 3.876504512
1890.774 16.2164178704 8.540122921
1891.776 16.1585740289 5.856115145
1892.778 16.4676301492 6.645593556
1893.78 16.5987614692 3.814062675
1894.782 16.2654994033 5.771234791
1895.784 16.6060960937 4.991336936
1896.786 16.6510035411 6.940729953
1897.788 16.1928302555 6.596398476
1898.79 16.7743498998 6.951150215
1899.792 16.5142487355 6.034293508
1900.794 16.5724573748 5.135378992
1901.796 16.3600457564 7.562737485
1902.798 16.4567003815 3.469122136
1903.8 16.1954011293 7.354847953
1904.802 16.5647411628 4.689182358
1905.804 16.3545382532 5.434349882
1906.806 16.4057350802 4.588088415
1907.808 16.6819843365 7.521345197
1908.81 16.7014799208 6.103204192
1909.812 16.4900233261 11.87276345
1910.814 16.1612299667 5.728871152
1911.816 16.8377586145 6.478162325
1912.818 16.3916511603 8.811275128
1913.82 16.4544964906 6.637320612
1914.822 16.461890075 7.703744107
1915.824 16.2660472498 3.970564963
1916.826 16.1673792992 9.070940838
1917.828 16.8217241595 5.087533403
1918.83 16.9643468408 3.741768898
1919.832 16.4083770185 6.928154984
1920.834 16.5511349528 5.770190966
1921.836 16.6573301302 3.877266
1922.838 16.4919211071 7.022874956
1923.84 16.2650208673 6.000168842
1924.842 16.3031818969 7.916200513
1925.844 16.3194338181 5.78934283
1926.846 16.4454038277 2.928397975
1927.848 16.1965226716 3.456148096
1928.85 16.4320282665 1.50324543
1929.852 16.5956481723 4.740710481
1930.854 16.3375659066 2.097814235
1931.856 16.4801398094 1.567626623
1932.858 16.5405012509 1.460607713
1933.86 16.4683524599 2.513986876
1934.862 16.949444378 2.782342152
1935.864 16.6495494125 2.108632403
1936.866 16.2624849123 3.424443495
1937.868 16.6879995741 1.210246276
1938.87 16.7696050979 2.813318745
1939.872 16.5200032178 3.434722876
1940.874 16.7239666622 1.501200808
1941.876 16.8183571669 1.025026508
1942.878 16.7208873639 1.945196662
1943.88 16.240899629 5.448147724
1944.882 16.4287204267 5.72879762
1945.884 16.5843590324 5.258150727
1946.886 16.9121698293 4.930004866
1947.888 16.5199006495 4.287988422
1948.89 16.4874189456 3.247056276
1949.892 16.4915482213 4.171939505
1950.894 16.4977501045 7.638568248
1951.896 16.6635350753 3.674999442
1952.898 16.2409354096 4.817628442
1953.9 16.7604741767 2.617832403
1954.902 16.4625253714 3.007177986
1955.904 16.7409265502 3.034408462
1956.906 16.5307973838 7.56055834
1957.908 16.3828690875 2.264443359
1958.91 16.5850301383 2.809189965
1959.912 16.580606655 3.460533901
1960.914 16.5273012776 2.53129644
1961.916 16.7537580351 0.7627980086
1962.918 16.2991466657 3.51370259
1963.92 16.6504192452 4.349474062
1964.922 16.3438825658 7.250145214
1965.924 16.8466668205 3.893859273
1966.926 17.1489297204 2.093761883
1967.928 16.7747741102 3.993900905
1968.93 16.9545419217 3.037071819
1969.932 16.4189801532 2.600721064
1970.934 16.7137579068 4.303656746
1971.936 16.2571900865 5.296285587
1972.938 16.4804756144 3.788880932
1973.94 16.4436261925 5.919576582
1974.942 16.3062700639 5.115273297
1975.944 16.9847987934 1.566676085
1976.946 16.6957117908 7.03070978
1977.948 16.7498998807 6.913942504
1978.95 16.6998975925 3.746695219
1979.952 16.6234489269 6.451544752
1980.954 16.927003778 3.501670785
1981.956 16.8889838477 1.807458272
1982.958 16.8087120229 3.15729425
1983.96 16.8237655754 4.338580946
1984.962 16.2960546432 4.925934546
1985.964 16.6851792108 1.768986544
1986.966 16.4524837054 6.267372614
1987.968 16.6530209247 5.819149925
1988.97 16.9712767283 4.536337067
1989.972 16.6283780584 5.761931321
1990.974 16.7155766374 4.102962509
1991.976 16.6585916393 5.884732561
1992.978 16.292883786 6.830370915
1993.98 16.7736091251 3.405796803
1994.982 17.0992220195 3.54160343
1995.984 16.0935283607 6.199154557
1996.986 16.3294896105 6.607415424
1997.988 16.6539587565 4.853093924
1998.99 16.2516661831 5.580326647
1999.992 16.522608445 3.131083987
2000.994 16.3394853886 2.997429483
2001.996 16.2928782834 3.829301099
2002.998 16.5935145735 7.423533695
2004 16.5341606603 2.710967204
2005.002 16.2059281333 5.530811934
2006.004 16.5567526657 4.078193719
2007.006 16.6049143912 2.025479154
2008.008 16.500430749 7.018780984
2009.01 16.2895743529 6.2841115
2010.012 16.3471750119 6.5482585
2011.014 16.2729568307 6.551817741
2012.016 16.2132495239 4.959924026
2013.018 16.2886153322 5.928296387
2014.02 16.2370395591 5.859318377
2015.022 16.2916454396 6.291242996
2016.024 16.1015204048 6.588829662
2017.026 16.4583012459 5.729811471
2018.028 16.255467865 4.127592313
2019.03 16.7772139015 2.702823967
2020.032 16.4599590668 5.298612138
2021.034 16.4380724075 5.53603731
2022.036 16.6766162176 3.589884214
2023.038 16.3673299235 5.045780065
2024.04 16.3623750097 5.282769818
2025.042 16.434010472 5.680512799
2026.044 16.433747237 3.805088055
2027.046 16.1897976472 6.266746483
2028.048 16.4818113951 5.113716595
2029.05 16.4720641971 7.085794933
2030.052 16.2755082213 4.158461746
2031.054 16.9366837292 1.902175546
2032.056 16.7217886827 2.34728216
2033.058 16.7322308055 4.094678782
2034.06 16.5267736532 3.258479704
2035.062 16.6368015178 4.825878807
2036.064 16.1599780432 7.059386342
2037.066 16.5389236717 5.128981539
2038.068 16.575529394 4.927939232
2039.07 16.3213505677 6.279081145
2040.072 16.7752186623 2.593661191
2041.074 16.1877875059 5.461842875
2042.076 16.756827001 4.453112392
2043.078 16.6105262984 6.51065816
2044.08 16.5348540165 2.561142018
2045.082 16.2930316029 6.081521938
2046.084 16.4492008605 3.231669675
2047.086 16.7370250084 3.221257197
2048.088 16.5542178233 5.29220456
2049.09 16.4078865104 4.551898533
2050.092 16.4839596046 3.177001884
2051.094 16.3981246992 4.225457102
2052.096 16.4801362064 4.926050261
2053.098 16.4212648952 4.080797599
2054.1 16.379616836 2.027461248
2055.102 16.4974484451 1.938693539
2056.104 16.4014432249 4.295633843
2057.106 16.1735974453 5.795001454
2058.108 16.7326608171 4.666035233
2059.11 16.7811177131 1.238024973
2060.112 16.3844690607 4.610416773
2061.114 16.5854372508 2.87763019
2062.116 16.4796024098 3.695913193
2063.118 16.3295865685 3.397907935
2064.12 16.9158527396 2.450779387
2065.122 16.5808313252 3.549531079
2066.124 16.9143375732 1.225563079
2067.126 16.8195061554 2.737276581
2068.128 16.6362021801 2.888635167
2069.13 16.5447830031 2.972973164
2070.132 16.5852878836 4.020588511
2071.134 16.640012149 2.72220749
2072.136 16.2211068217 4.203489465
2073.138 16.3420499815 2.92660774
2074.14 16.4561940025 2.861997087
2075.142 16.412920852 3.123600081
2076.144 16.4672196538 2.004736403
2077.146 16.3291493447 4.772532233
2078.148 16.6319448027 3.066860825
2079.15 16.9135929467 1.078416012
2080.152 16.5158735426 5.58116816
2081.154 16.4925721897 4.929900053
2082.156 16.6918867479 1.727884347
2083.158 16.5630404595 1.642822603
2084.16 16.7356519336 2.643150705
2085.162 16.1381749032 4.083197331
2086.164 16.3666460921 3.819349417
2087.166 16.283508096 4.345658778
2088.168 16.3891263078 3.689143307
2089.17 16.2864034595 5.052824068
2090.172 16.430427782 3.857167365
2091.174 16.41185493 5.464491058
2092.176 16.3051698837 3.906297748
2093.178 16.4569312974 3.429253658
2094.18 16.8175657154 2.746087581
2095.182 16.7162266032 2.642340502
2096.184 16.647394191 4.587950587
2097.186 16.5554431798 3.27712175
2098.188 16.4095145371 4.975332594
2099.19 16.8091801106 2.280401211
2100.192 16.6083326482 1.160079907
2101.194 16.5266233514 3.069099207
2102.196 16.5109819725 1.870445291
2103.198 16.7020671682 2.023278462
2104.2 16.6351729631 1.87560062
2105.202 16.7218443132 2.233374772
2106.204 16.5263608275 1.762103577
2107.206 16.5147548196 2.106420206
2108.208 16.6337513702 3.168680163
2109.21 16.2948033872 4.313817562
2110.212 16.4183517219 3.967275775
2111.214 16.6175621718 3.086289518
2112.216 16.4977260086 3.963314883
2113.218 16.6068614965 2.706276015
2114.22 17.0786133589 1.458552663
2115.222 16.5142260143 1.706788353
2116.224 16.4397888138 4.778302916
2117.226 16.9185509516 2.023296332
2118.228 16.6989365336 2.280430834
2119.23 16.7060234501 2.821539239
2120.232 16.4125001093 3.362074667
2121.234 16.2493321174 3.779670461
2122.236 16.3274144657 3.706221846
2123.238 16.3382531418 4.184130325
2124.24 16.5726134154 3.186955157
2125.242 16.6758051969 5.091198504
2126.244 16.4712218402 5.834573871
2127.246 16.5405686443 2.059503309
2128.248 16.3754603727 2.753161065
2129.25 16.3295464447 5.06362085
2130.252 16.4844468761 3.276936479
2131.254 16.3919719149 5.951860717
2132.256 16.2869979392 4.479612422
2133.258 16.9492714747 1.68409467
2134.26 17.2784737674 0.7190006179
2135.262 16.6928869459 3.598597458
2136.264 16.843820103 3.377977802
2137.266 16.7447437071 3.337081298
2138.268 16.3999710374 3.985017857
2139.27 16.6478570049 6.076764232
2140.272 16.7229580843 2.16866341
2141.274 16.9220046948 3.450439817
2142.276 16.4797917414 6.47960505
2143.278 16.2712956036 6.65902783
2144.28 16.6269340712 5.137475952
2145.282 16.6720598746 5.857725152
2146.284 16.2256374682 5.055308832
2147.286 16.4009244782 4.865232669
2148.288 16.299380321 4.76216613
2149.29 16.4442768187 3.662560713
2150.292 16.5686447809 3.847887932
2151.294 16.244307082 5.017114907
2152.296 16.2553169914 5.481203202
2153.298 16.3846422014 3.037215961
2154.3 16.5560001913 2.331447077
2155.302 16.6239986646 2.486374944
2156.304 16.6447482506 2.803366977
2157.306 16.15505133 6.121412943
2158.308 16.6814567142 4.981259736
2159.31 16.3736961122 3.37499839
2160.312 16.5632444398 2.964610687
2161.314 16.9789008385 2.261042578
2162.316 16.7494927094 3.359552419
2163.318 16.2938961325 4.440838665
2164.32 16.5580476375 3.699853792
2165.322 16.3030240336 4.897027521
2166.324 16.8861513985 2.952843691
2167.326 16.2221212865 5.390126762
2168.328 16.8381190516 3.012112284
2169.33 16.5361014083 5.494984242
2170.332 16.3950075658 6.275266919
2171.334 16.3566938204 5.26472043
2172.336 16.3412839861 6.112872235
2173.338 16.4341998985 4.787709248
2174.34 16.6329127123 1.9587455
2175.342 16.6353214549 3.359813822
2176.344 16.7436600922 3.556559271
2177.346 16.1828726604 4.463823212
2178.348 16.3776635121 4.908253207
2179.35 16.6525799561 2.569243202
2180.352 16.4436330822 5.131291279
2181.354 16.7921083764 2.57664452
2182.356 16.7431868208 2.637643954
2183.358 16.7673469614 4.741551795
2184.36 16.6612656814 5.628931543
2185.362 16.9786372547 1.51514226
2186.364 16.7950532132 3.184849616
2187.366 16.765335325 1.651377862
2188.368 16.687794207 5.473249487
2189.37 16.9526065397 2.482421733
2190.372 16.9196830788 3.246181695
2191.374 16.4111701936 4.488931634
2192.376 16.7309434174 4.672507801
2193.378 16.7768425063 2.979444697
2194.38 16.6241076234 4.00582222
2195.382 16.7391517419 3.291541593
2196.384 16.4100559793 4.742173234
2197.386 16.4912404784 5.517812129
2198.388 16.3822267433 5.209889499
2199.39 16.5911100805 6.228970197
2200.392 16.8299622621 3.815247823
2201.394 17.0165879269 2.033926345
2202.396 17.2695015933 0.2208151495
2203.398 16.8365063439 3.148939043
2204.4 16.399918853 1.258212293
2205.402 16.3209715437 6.288531735
2206.404 16.2066465702 5.92488297
2207.406 16.7236887419 1.782639213
2208.408 16.9639786052 2.489373732
2209.41 16.189230373 6.160025046
2210.412 16.1586146302 5.406656612
2211.414 16.2989876452 4.752485648
2212.416 16.1460044252 6.215658032
2213.418 16.3892127454 6.397003704
2214.42 16.4862849479 5.958849329
2215.422 16.1459724557 6.407237478
2216.424 16.675352653 4.026362793
2217.426 16.0738432304 6.823865813
2218.428 16.4459170599 5.201996172
2219.43 16.2710197645 5.58378126
2220.432 16.1492979246 6.77979609
2221.434 16.4819567047 6.819113284
2222.436 16.4247534042 5.388706754
2223.438 16.3810153672 3.802675908
2224.44 16.5871314956 4.766258471
2225.442 16.4999269532 4.229554827
2226.444 16.6701792052 1.679942823
2227.446 16.522477346 6.452231313
2228.448 16.3021440467 4.245006331
2229.45 16.2489417187 4.869318213
2230.452 16.347561554 5.933849417
2231.454 16.2559759698 5.778945086
2232.456 16.3509830008 3.971797029
2233.458 16.193515622 5.871465054
2234.46 16.396811818 3.541573859
2235.462 16.3438783053 2.813145847
2236.464 16.4438756715 5.313231507
2237.466 16.4887226356 5.63210752
2238.468 16.2048551507 8.42203154
2239.47 16.3669461925 3.253966853
2240.472 16.3081805286 9.048224553
2241.474 16.3837993376 3.858986226
2242.476 16.3604558532 6.144428845
2243.478 16.3627288616 3.245929984
2244.48 16.3528820278 5.730916677
2245.482 16.4994204898 2.86405494
2246.484 16.827986039 1.00818868
2247.486 16.362525847 1.575586865
2248.488 16.7369316725 0.6447410143
2249.49 16.5229684522 0.5561255909
2250.492 16.6173096999 0.9195914325
2251.494 16.6642290391 2.229078086
2252.496 16.5497558909 1.995209163
2253.498 16.8800157621 1.889589667
2254.5 16.7041369443 2.311152823
2255.502 17.0670379413 0.4711968612
2256.504 16.8082220183 4.312030694
2257.506 16.8348225255 2.745251169
2258.508 17.1785874539 1.958067285
2259.51 16.7073965155 3.747024696
2260.512 16.598139921 4.540203228
2261.514 16.3366824201 3.720306628
2262.516 16.9293128497 4.641376904
2263.518 16.6500093989 1.862684519
2264.52 16.641542878 2.733296866
2265.522 16.9933767632 2.646467889
2266.524 17.0963053299 2.122119082
2267.526 17.0995917898 1.692371419
2268.528 16.3207400584 6.651145885
2269.53 16.2186635937 6.703455068
2270.532 16.4286596374 6.118668218
2271.534 16.2492349204 6.286463873
2272.536 16.1410227045 4.464950894
2273.538 16.4747192095 5.575788846
2274.54 16.3009033633 6.444192611
2275.542 16.5373270983 4.449888269
2276.544 16.6237819964 3.951191932
2277.546 16.7141257104 1.487894514
2278.548 16.6608068961 3.804927427
2279.55 16.4498687262 2.241827902
2280.552 16.6095702431 0.8142857171
2281.554 16.4508582041 1.326844478
2282.556 16.6522365558 0.6533670122
2283.558 16.5541424207 0.927248302
2284.56 16.5376862517 1.405819428
2285.562 16.3701903932 2.143724795
2286.564 16.2496411064 2.356853034
2287.566 16.8737564582 0.5191425708
2288.568 16.7765486179 0.8729303684
2289.57 16.240291396 2.724592129
2290.572 16.5424914348 1.334830906
2291.574 16.5308063416 0.8543489322
2292.576 16.5263642904 1.387898292
2293.578 16.4333366977 2.251100162
2294.58 16.5258844422 2.3697831
2295.582 16.3308059972 6.677772549
2296.584 16.2231245564 4.005496515
2297.586 16.9409556263 2.767612814
2298.588 17.0415561957 1.668616731
2299.59 16.4944100707 2.943805845
2300.592 16.5452624397 2.585496615
2301.594 16.3971159476 1.688045456
2302.596 16.3730596888 2.770322875
2303.598 16.5354013779 3.022505862
2304.6 16.5790039588 1.672980305
2305.602 16.4310312257 3.351069621
2306.604 16.7989151528 2.580355051
2307.606 16.8137270233 6.080295938
2308.608 16.3820151344 5.273018152
2309.61 16.2947749185 8.303387212
2310.612 16.30691937 8.754988361
2311.614 16.4242186154 5.513558297
2312.616 16.1068784248 7.856882441
2313.618 16.3649858778 5.931423855
2314.62 16.8395948366 4.110458293
2315.622 16.6281440845 6.807186538
2316.624 16.6200915813 6.219058375
2317.626 16.0936816036 8.447371715
2318.628 16.3021098887 8.801092982
2319.63 16.6426562685 5.663754951
2320.632 16.2977562712 4.744461097
2321.634 16.8942453866 3.743215208
2322.636 16.9798211863 3.859749093
2323.638 16.6884649723 3.575400257
2324.64 16.1905902676 8.443769382
2325.642 16.873934545 3.514383423
2326.644 16.6376169963 4.882046987
2327.646 16.824051549 4.550554566
2328.648 16.783268495 5.327157482
2329.65 16.5943431031 7.122629245
2330.652 16.6476478172 4.628587659
2331.654 16.7865363085 6.047300462
2332.656 16.2215530977 3.965616378
2333.658 16.6107572963 7.095744832
2334.66 16.5486576489 7.919158018
2335.662 16.3464211041 7.024910101
2336.664 16.087635702 7.019223364
2337.666 16.552895162 8.429688319
2338.668 16.4408767845 4.587926256
2339.67 16.04113579 8.428781879
2340.672 16.2144809781 6.913254022
2341.674 16.2648148835 9.316543741
2342.676 16.4586537032 3.394865989
2343.678 16.9480877356 2.341296169
2344.68 17.1625343218 2.693440797
2345.682 17.1084543513 2.920676277
2346.684 16.8602425946 3.145200601
2347.686 16.5278276066 2.815051193
2348.688 16.4335624145 4.669312329
2349.69 16.173772925 4.962276339
2350.692 16.4577779539 3.620936558
2351.694 16.8696199606 3.040004581
2352.696 16.205696262 5.06313327
2353.698 16.3010581118 5.265341427
2354.7 16.4480266904 8.410968974
2355.702 16.5455529961 5.931025933
2356.704 16.5510652153 3.848836446
2357.706 16.349877204 6.302406797
2358.708 17.0912592447 3.391269391
2359.71 16.6769491136 2.541652745
2360.712 16.6634590531 2.027302476
2361.714 16.5970501156 3.179225496
2362.716 16.4202380318 5.022592846
2363.718 16.9593225275 1.083269319
2364.72 16.3171808245 5.395070238
2365.722 16.4621154954 3.835055852
2366.724 16.7899146405 6.615971141
2367.726 17.1246437894 0.7928573631
2368.728 16.9502559922 0.8678788108
2369.73 16.5085463732 1.822335709
2370.732 16.2726796381 2.980021912
2371.734 17.0077772162 0.6274107398
2372.736 16.8547444065 0.9829209545
2373.738 16.6076313508 1.150905443
2374.74 16.7593948229 1.66262084
2375.742 16.7376702237 1.950933426
2376.744 16.2712227016 2.650059728
2377.746 16.4644797781 2.595763823
2378.748 16.4358732934 1.903680155
2379.75 16.9465757002 1.103514453
2380.752 16.7001687879 3.024101425
2381.754 16.522550355 4.610103577
2382.756 16.3664608356 3.059484482
2383.758 16.4223694613 2.911057352
2384.76 16.6133460295 1.141759078
2385.762 16.4444342027 2.562393213
2386.764 16.5626233626 2.175063801
2387.766 16.6921935253 3.889810162
2388.768 16.3813545691 3.699286244
2389.77 16.3104462323 3.880452255
2390.772 16.8305405671 2.584083438
2391.774 16.6636938776 2.688597637
2392.776 16.6527157317 2.926822104
2393.778 16.8716103505 1.741148444
2394.78 16.6534287327 4.240744752
2395.782 16.3494021088 3.214223102
2396.784 16.2696527117 4.505971579
2397.786 16.9295994791 2.10121268
2398.788 17.0477392366 3.701586624
2399.79 16.6134218639 6.290577958
2400.792 17.0021737518 4.779349303
2401.794 17.0613112176 3.283435779
2402.796 16.6649288135 7.812157613
2403.798 16.7927306522 5.830875591
2404.8 17.336323337 1.531586634
2405.802 16.7494271183 4.328817653
2406.804 16.1551646896 4.896410668
2407.806 16.5974662253 3.069598118
2408.808 16.5196545403 3.026716121
2409.81 16.5622021003 2.294422178
2410.812 16.2869274523 7.936780633
2411.814 16.3335212219 4.318908873
2412.816 17.158037842 0.8551544314
2413.818 16.9737692274 3.764752894
2414.82 17.1746769557 3.334644672
2415.822 16.6990081894 6.605034224
2416.824 16.8796948893 2.427057363
2417.826 17.134673989 1.642561255
2418.828 16.3573164629 3.856216902
2419.83 16.6127201258 2.045794396
2420.832 16.6073574368 1.253542169
2421.834 16.754178114 3.617137793
2422.836 17.0599845475 2.043887471
2423.838 16.8497049207 2.379976883
2424.84 16.6229026567 3.554813547
2425.842 16.1862437696 4.653346308
2426.844 16.670932948 2.101723087
2427.846 16.6026125889 1.335506545
2428.848 16.4042537291 2.513551597
2429.85 16.352089714 4.130451669
2430.852 16.3338397944 3.727060757
2431.854 16.5244018386 5.088929216
2432.856 16.3696729297 3.902541206
2433.858 16.8839423284 3.257939143
2434.86 16.8265067358 4.965475018
2435.862 17.3185557102 2.025083896
2436.864 17.0811186483 2.324207093
2437.866 16.5180248022 4.714958626
2438.868 16.6657663097 4.439601323
2439.87 17.0625022292 3.438297839
2440.872 16.8497609156 4.88324297
2441.874 16.9570423557 4.019758969
2442.876 17.3692722637 1.532719874
2443.878 16.9406494279 4.512738833
2444.88 17.0727176594 6.039493448
2445.882 16.9592020551 4.34390342
2446.884 16.3431867922 6.467465453
2447.886 16.2201837381 6.562961846
2448.888 16.879755651 6.461419741
2449.89 16.9413463917 4.26691892
2450.892 16.8753153278 4.028979012
2451.894 16.6601598046 5.671187563
2452.896 17.2233507152 1.589348582
2453.898 17.1723754894 3.842234323
2454.9 17.1743912833 3.561435771
2455.902 17.2523711536 2.504469835
2456.904 17.3371769613 2.575257484
2457.906 17.1437313243 3.918018339
2458.908 17.1576960478 3.940534194
2459.91 16.6963785647 3.183866296
2460.912 17.0232753093 5.799445291
2461.914 16.8181033603 3.411903703
2462.916 16.6120586064 6.31493522
2463.918 16.4059718691 5.088901201
2464.92 16.6581382664 3.153266852
2465.922 16.5585295262 5.475588906
2466.924 16.5830989765 4.342846427
2467.926 16.8263769439 4.724429855
2468.928 16.406846191 4.84490977
2469.93 16.6370183996 6.786486503
2470.932 16.6820053173 3.636681491
2471.934 16.7562400555 4.608197782
2472.936 16.3446901832 5.795901615
2473.938 16.309023848 7.33567561
2474.94 16.4110593274 5.866380565
2475.942 16.3397321515 4.955942755
2476.944 16.373206772 4.569150407
2477.946 16.5954802938 4.056466722
2478.948 16.3071975406 5.527911735
2479.95 16.208390755 6.20604909
2480.952 16.1731459582 4.142372501
2481.954 16.3189697894 9.082595629
2482.956 16.1082948399 8.190075397
2483.958 16.9254253855 5.69463831
2484.96 16.7019784717 6.153941031
2485.962 16.6518107793 2.742152629
2486.964 16.5521519699 4.247879606
2487.966 16.7431348612 4.441005382
2488.968 16.1163882958 6.187170165
2489.97 16.4700248619 3.677851688
2490.972 16.308184669 5.035595087
2491.974 16.8821223378 3.140518368
2492.976 16.3727687422 5.298932399
2493.978 16.466101661 4.473295385
2494.98 16.2732354804 5.804797787
2495.982 16.8473839173 8.703684612
2496.984 16.2082255444 6.168595049
2497.986 16.0814735539 8.754820575
2498.988 16.4490271019 9.633914123
2499.99 16.367657132 5.897503086
2500.992 16.2345663728 3.937104021
2501.994 16.1704738626 4.909576511
2502.996 16.43970251 4.782175107
2503.998 16.7143899527 5.17858729
2505 16.7734454522 3.53254987
2506.002 16.1029716409 8.853635602
2507.004 16.3686982277 10.08578624
2508.006 16.4775106932 6.966960559
2509.008 16.390659563 5.728027052
2510.01 16.1532758153 5.530437233
2511.012 16.2593590204 6.117275333
2512.014 16.2402079745 7.115651922
2513.016 16.1806713822 7.791938056
2514.018 16.4450799386 5.789242451
2515.02 16.2306504694 7.266451549
2516.022 16.4929943118 5.327513911
2517.024 16.7151257255 4.196312067
2518.026 16.2774043938 7.388901704
2519.028 16.3898687665 6.835340024
2520.03 16.2254491862 4.083235527
2521.032 16.7244678037 4.073985765
2522.034 16.2886524136 3.357828601
2523.036 16.1894098578 7.318340844
2524.038 16.6718205245 3.013747204
2525.04 17.0186821185 2.926890686
2526.042 16.3175587968 5.837651177
2527.044 16.2695036927 5.69774425
2528.046 16.7466497494 1.955999601
2529.048 16.597310071 3.241182128
2530.05 16.7147944408 4.114112347
2531.052 16.2488484987 4.402787676
2532.054 16.3205186183 5.628184005
2533.056 16.4832517888 5.007548904
2534.058 16.6363802387 6.775513797
2535.06 16.5788833392 4.690020429
2536.062 16.8037190179 5.733649404
2537.064 17.2499425888 0.9081511958
2538.066 17.056472944 2.231577945
2539.068 16.992221283 3.877283713
2540.07 16.8821317923 4.131541159
2541.072 17.129851662 2.474838152
2542.074 16.8909786127 4.6504682
2543.076 16.5186038158 6.261625299
2544.078 16.9943634763 1.616525012
2545.08 16.9571890316 4.879089642
2546.082 17.2490389696 1.96752622
2547.084 17.0293486119 1.767747731
2548.086 16.7928593362 4.145000589
2549.088 16.3610225501 5.983067851
2550.09 16.8455814665 1.799634642
2551.092 16.530628822 4.891613295
2552.094 16.9478179355 3.389784266
2553.096 16.4193835752 3.030965341
2554.098 16.5535871439 4.791037249
2555.1 16.1434449712 7.960620907
2556.102 16.2441202738 6.189759874
2557.104 16.8695358194 2.871417202
2558.106 16.3764519374 4.912808582
2559.108 16.2332213596 5.907963777
2560.11 16.1968334378 7.485021237
2561.112 16.2654393566 7.518471643
2562.114 16.3335715046 10.13949066
2563.116 16.1040052197 6.411845578
2564.118 16.6290059224 7.140383144
2565.12 16.4428576752 3.449235709
2566.122 16.1719661464 9.348528122
2567.124 16.4894803907 3.823384578
2568.126 16.8697275532 1.661330871
2569.128 16.6936525543 7.025768094
2570.13 16.5833272463 9.404002219
2571.132 16.8817123281 3.165819667
2572.134 16.6009820285 7.147638108
2573.136 16.27591249 5.957529952
2574.138 16.2509920874 7.913218634
2575.14 16.4178989106 5.243716833
2576.142 16.3223373296 5.819629757
2577.144 16.4795132559 4.174796849
2578.146 16.1050632918 5.671251675
2579.148 16.4174134167 5.261660213
2580.15 16.1924430195 7.228113646
2581.152 16.125049176 11.10846185
2582.154 16.1536110408 10.8334905
2583.156 16.7756838147 4.412840556
2584.158 16.6464595824 5.04244929
2585.16 16.3629199308 6.687395766
2586.162 17.0393250192 3.489763972
2587.164 16.720965255 5.558757699
2588.166 16.6844417021 3.869834592
2589.168 16.1341291677 6.136753996
2590.17 16.358836183 7.024083676
2591.172 16.5731002744 3.319304064
2592.174 16.3397105053 7.452580421
2593.176 16.1665270664 7.646246679
2594.178 16.6475431184 9.020340461
2595.18 16.5571618111 6.293456875
2596.182 16.8228164242 4.406505191
2597.184 16.2542762061 8.964210297
2598.186 16.5024168899 5.993203047
2599.188 16.7250911109 3.829005233
2600.19 16.4182111334 3.71256405
2601.192 16.389065177 7.981087144
2602.194 16.5951039156 7.690812966
2603.196 16.3738674608 5.735475438
2604.198 16.2025732338 6.920890334
2605.2 16.9144114273 4.592608737
2606.202 16.8650069467 2.88731195
2607.204 16.5404451111 2.912692374
2608.206 16.2423199548 3.242723142
2609.208 16.498767316 4.951911982
2610.21 17.0415017534 3.837037054
2611.212 17.0093013703 4.992729732
2612.214 16.9648604115 3.84330947
2613.216 17.3259432101 0.4745309537
2614.218 17.0459629894 5.359623693
2615.22 16.6875597293 7.723170111
2616.222 16.6264575259 5.788627235
2617.224 16.8761756824 3.427813294
2618.226 16.8165411781 5.954293982
2619.228 16.4758924857 5.884523415
2620.23 16.137421999 6.618709299
2621.232 16.1888001966 5.368641239
2622.234 16.541770466 4.92841435
2623.236 16.2253248484 7.730845579
2624.238 16.1518218358 5.17288103
2625.24 16.5372712509 8.18612227
2626.242 16.1058830287 7.842740201
2627.244 16.144689619 7.974412366
2628.246 16.1289240799 5.782107455
2629.248 16.3841334016 3.27810746
2630.25 16.2937059382 5.253864993
2631.252 16.4806453482 2.881624348
2632.254 16.9898227354 2.548050857
2633.256 16.2756528514 7.972952835
2634.258 16.6882474185 5.418263134
2635.26 16.6787299362 4.198423551
2636.262 16.2572590466 5.299934765
2637.264 17.1659283714 2.450326731
2638.266 17.076002359 3.034431318
2639.268 17.0074194645 3.195281377
2640.27 17.1942797682 2.670252285
2641.272 16.5707884816 8.104343744
2642.274 16.9003918235 2.882983327
2643.276 16.4513875427 5.664630401
2644.278 16.6516542737 6.176603525
2645.28 16.7431487977 5.644893291
2646.282 16.9119500296 2.593864095
2647.284 16.5561418139 3.65909848
2648.286 16.5198391684 6.487851042
2649.288 16.630505656 4.215828364
2650.29 16.3394747139 5.236604739
2651.292 16.6774989411 3.941579076
2652.294 16.4099910263 5.003701616
2653.296 16.3612477786 7.345299299
2654.298 16.3813175066 4.705049508
2655.3 16.4102346553 7.219490009
2656.302 16.8035209742 3.754711006
2657.304 16.2975801968 4.32062496
2658.306 16.2986116019 4.511980676
2659.308 16.4651278535 10.0775965
2660.31 16.428524336 5.858615861
2661.312 16.5535004443 8.923561382
2662.314 16.3341969306 9.585491862
2663.316 16.0734156646 9.599411185
2664.318 16.2130524801 4.315506555
2665.32 16.1538478585 5.895941696
2666.322 16.2348226393 9.98131758
2667.324 16.1867573391 7.898161241
2668.326 16.1952983971 9.138763576
2669.328 16.4611067751 2.659638451
2670.33 16.6073367377 2.16041613
2671.332 16.6804497928 7.546836547
2672.334 16.6819813343 3.9097946
2673.336 16.7771859433 5.046899655
2674.338 16.3634013019 1.86385001
2675.34 16.4554823223 2.045855795
2676.342 16.2722737815 3.908227204
2677.344 16.9316829311 1.364934124
2678.346 16.219464008 3.560069857
2679.348 16.6402485328 3.257331226
2680.35 16.6363875682 3.167568558
2681.352 16.9626707116 3.004881564
2682.354 16.9025795386 1.324692276
2683.356 16.4927395254 5.421055721
2684.358 16.2319476912 4.414337581
2685.36 16.3917106275 3.667363686
2686.362 16.743806545 5.140212393
2687.364 16.4415608833 4.674458622
2688.366 16.8264164272 1.987396624
2689.368 16.8776412905 1.365807521
2690.37 16.7594338616 3.872726026
2691.372 16.125999448 6.784779514
2692.374 16.4588211366 4.640012139
2693.376 16.538447368 4.290529509
2694.378 16.2409261489 5.469026946
2695.38 16.383323878 5.065324272
2696.382 16.4475506111 4.212175399
2697.384 16.6553658984 5.006597359
2698.386 16.8492966264 3.042229998
2699.388 16.5609620533 0.838918036
2700.39 16.7004510172 1.605803678
2701.392 16.5176411289 3.164553596
2702.394 16.5909738635 6.330948107
2703.396 16.581703722 6.525694158
2704.398 16.3399933135 4.918438175
2705.4 16.4110571392 2.369290386
2706.402 16.3631652202 4.983387095
2707.404 16.3632713025 5.755351274
2708.406 16.2834976019 4.265832819
2709.408 16.796353635 1.754911341
2710.41 16.3844039805 1.926620445
2711.412 16.4895807896 1.791306101
2712.414 16.4828487449 0.9091335778
2713.416 16.7754459209 3.611162177
2714.418 16.867021969 2.643417157
2715.42 16.4821714814 1.292979125
2716.422 16.4068490129 1.979470041
2717.424 16.6803029448 0.9363034592
2718.426 16.5810473116 3.345924443
2719.428 16.4320329279 2.364614884
2720.43 16.3974730182 2.093234142
2721.432 16.57455048 2.695791541
2722.434 16.8131636499 1.242262034
2723.436 16.3127237189 2.563731209
2724.438 16.7018874945 2.319645357
2725.44 17.1511725996 0.7196922117
2726.442 16.6221187994 4.049600901
2727.444 16.6206750406 2.37399088
2728.446 16.8985227845 3.176343619
2729.448 16.3967228525 3.962732558
2730.45 16.778686926 2.414486937
2731.452 16.8084285866 1.053554267
2732.454 16.6479138221 3.681992938
2733.456 16.8730790565 1.063133195
2734.458 16.8889436923 0.8786320515
2735.46 17.1055218114 1.764871482
2736.462 16.5371232526 4.898164364
2737.464 16.6655159007 1.836052493
2738.466 16.5860407412 2.218567814
2739.468 16.7880074659 2.105296376
2740.47 16.516962379 3.439134138
2741.472 16.4245321268 2.742293821
2742.474 16.5181407448 5.109852781
2743.476 16.3281244592 2.787951725
2744.478 16.5088866231 2.497121754
2745.48 16.9169465196 2.697045805
2746.482 16.8076359043 4.486952169
2747.484 16.7234633877 3.456616753
2748.486 16.1893080766 4.334293194
2749.488 16.7741308854 3.409673492
2750.49 16.6294842758 3.127452294
2751.492 16.937287415 2.159785543
2752.494 16.7310428564 3.188202055
2753.496 16.5025559669 2.586697922
2754.498 16.4634698874 3.043223809
2755.5 16.4864564371 2.958777592
2756.502 16.7913908518 1.987808824
2757.504 16.5225046863 2.81959615
2758.506 16.4721624745 4.53506496
2759.508 16.3258569944 3.003530808
2760.51 16.3929305294 5.854943915
2761.512 16.2704352064 3.67687701
2762.514 16.201963445 6.405779123
2763.516 16.1860421734 6.226708256
2764.518 16.2102777383 10.11128787
2765.52 16.3843481914 4.306916954
2766.522 16.6235465495 4.495029816
2767.524 16.8962537279 3.204401373
2768.526 17.3327725588 1.91507853
2769.528 17.0927208157 2.453356194
2770.53 16.9821256014 4.730280741
2771.532 17.3248665734 2.23695144
2772.534 17.3645761266 2.221829767
2773.536 16.8990166512 4.063513891
2774.538 16.8616831499 4.063975634
2775.54 16.3957751123 5.481151675
2776.542 16.649650587 5.617179576
2777.544 16.8059166285 2.971939673
2778.546 16.4438948642 3.452569737
2779.548 16.8597106035 5.723641694
2780.55 16.1283909844 5.93908354
2781.552 16.5995388835 5.938163688
2782.554 16.7160943431 4.427609832
2783.556 16.8984422419 4.064715562
2784.558 16.468007609 8.438106167
2785.56 16.8427581149 5.36205199
2786.562 16.6594913847 8.521850246
2787.564 16.9831532343 2.28491895
2788.566 16.7122138623 2.08221394
2789.568 16.6771025721 4.501189908
2790.57 17.0108840824 3.852479014
2791.572 16.4373792459 8.071265281
2792.574 16.2865506828 4.043554864
2793.576 16.2080107465 6.807649238
2794.578 16.4793293007 4.858732542
2795.58 16.620469721 9.385208399
2796.582 16.7595544849 7.644617219
2797.584 16.8879714639 3.538079425
2798.586 16.695457739 5.362146038
2799.588 16.0754463591 7.17351721
2800.59 16.6839083538 3.817456816
2801.592 16.8435890154 6.297734137
2802.594 16.6378102098 2.707804119
2803.596 16.8188063533 3.766460954
2804.598 16.6899347046 5.888363296
2805.6 16.9175897871 6.553486304
2806.602 17.1329457902 3.440735648
2807.604 16.4300839314 3.063875773
2808.606 17.0891225328 4.123018336
2809.608 16.6994800843 3.407539992
2810.61 16.2256061817 4.367043119
2811.612 16.288097616 11.52923633
2812.614 17.1020784811 1.706540866
2813.616 16.4694363301 5.511421447
2814.618 16.4931920284 5.26296765
2815.62 16.3597810004 4.907045179
2816.622 16.4800562148 6.559233084
2817.624 16.5291585523 3.105547102
2818.626 16.478680177 2.810607863
2819.628 16.694116995 7.804736193
2820.63 16.6983999471 5.363427795
2821.632 16.4370643627 6.718806264
2822.634 16.4010616203 2.849284881
2823.636 16.8007463174 3.333050716
2824.638 16.2283873439 9.035210862
2825.64 16.7991744599 3.849656874
2826.642 17.1843602939 4.302321836
2827.644 16.7504007334 8.34776683
2828.646 16.8590716684 7.376325979
2829.648 17.1466982093 3.602708342
2830.65 16.9637718866 3.148475897
2831.652 16.6819377035 6.109357927
2832.654 16.366426752 3.700537961
2833.656 16.6941614707 4.254127941
2834.658 17.0858340807 3.341634225
2835.66 17.3577045333 2.570054395
2836.662 17.0845376024 0.9526852739
2837.664 16.7747487316 5.40808452
2838.666 17.6084169995 0.8060824391
2839.668 16.952581874 4.559521081
2840.67 16.5356375489 6.260216628
2841.672 16.4491135177 8.854699455
2842.674 16.1700477099 7.409289864
2843.676 16.5592716805 5.347709071
2844.678 16.5896202677 7.601116427
2845.68 16.2873309036 6.95901407
2846.682 16.482282001 6.26322516
2847.684 16.7550017226 7.689761334
2848.686 16.7583597528 3.826218831
2849.688 17.0716184874 3.459950455
2850.69 17.1007264741 4.663432814
2851.692 17.0240792349 4.327898352
2852.694 16.9831786754 5.665231218
2853.696 16.5724444625 5.856206413
2854.698 16.4435675707 5.706439136
2855.7 16.3667119185 4.867042615
2856.702 17.2256520332 2.673089
2857.704 16.522065345 4.882177042
2858.706 16.6706628987 5.190870123
2859.708 16.3982455261 8.205129423
2860.71 16.8078890709 6.016132207
2861.712 16.4202638256 5.534375184
2862.714 16.2073872725 9.081424361
2863.716 17.2914020173 3.640624236
2864.718 17.2431302588 2.905635537
2865.72 16.5052489033 3.88184897
2866.722 16.7721889829 6.112785862
2867.724 16.2463274505 7.852355879
2868.726 16.5542916949 5.054278279
2869.728 16.9084729903 7.503936407
2870.73 16.1436492946 8.110725585
2871.732 16.2064205803 8.762657979
2872.734 16.280263385 5.624601234
2873.736 16.8413726488 5.980496121
2874.738 16.3414035615 5.294514277
2875.74 16.6039746559 8.785610331
2876.742 16.5751779948 6.847768559
2877.744 16.0852742392 8.369437071
2878.746 16.4678999836 8.332933164
2879.748 16.7258616334 3.689952104
2880.75 16.6412122713 6.008946238
2881.752 16.6430827575 4.99648741
2882.754 16.5370248771 7.511207354
2883.756 17.1450068139 2.409409176
2884.758 16.5094714939 4.175937818
2885.76 16.6961607266 5.140268324
2886.762 16.8311344075 6.569254067
2887.764 16.4772797759 6.947134115
2888.766 16.3615324699 8.876097958
2889.768 16.5083022388 5.668546675
2890.77 16.5618642965 5.97526348
2891.772 16.1715165666 7.449985448
2892.774 16.5187159191 6.890656983
2893.776 16.6048274676 5.72400886
2894.778 16.7245935015 9.033677175
2895.78 16.4492429603 3.812577657
2896.782 16.1968853354 8.862332528
2897.784 16.5630860849 7.133399258
2898.786 16.7301849914 5.583724092
2899.788 16.2866221645 6.598442511
2900.79 16.7059956966 4.794887979
2901.792 16.5059154777 4.707974675
2902.794 16.3558816331 8.720911897
2903.796 16.944499952 5.636760673
2904.798 16.5132064203 5.672017007
2905.8 16.5727378806 4.581861605
2906.802 16.3318501771 11.59096619
2907.804 16.5362206356 5.698638229
2908.806 16.5765607422 5.569215957
2909.808 16.4906438615 7.026245976
2910.81 16.1397796892 10.34052246
2911.812 16.2294854121 5.400394777
2912.814 16.2458859164 5.84258368
2913.816 16.2459206402 5.854372164
2914.818 16.1843981809 9.701695621
2915.82 16.0786194369 8.889643673
2916.822 16.1519155729 7.171799923
2917.824 16.2306100426 9.657186854
2918.826 16.3644934017 6.745565319
2919.828 16.4447149111 7.177723304
2920.83 16.3553735875 5.644259382
2921.832 16.2452829764 7.178943733
2922.834 16.5503668485 5.019377488
2923.836 16.4599325468 8.108004875
2924.838 16.4191286518 8.400738728
2925.84 16.5126313035 3.569414288
2926.842 16.2381155069 6.255370227
2927.844 16.8100981588 6.10555144
2928.846 16.5027067855 5.612667589
2929.848 16.9296142295 4.807535862
2930.85 16.7500688963 6.478470036
2931.852 16.8918910382 3.443345984
2932.854 17.0032572655 3.430978165
2933.856 16.0675749061 9.720177994
2934.858 16.098450696 8.264842819
2935.86 16.6439771105 6.756870309
2936.862 16.4022961687 8.419766134
2937.864 16.5241469691 5.512191816
2938.866 16.3986494927 6.02084669
2939.868 16.4832640585 4.606125857
2940.87 16.2304976328 8.554026631
2941.872 16.1031350713 9.898174287
2942.874 16.2502016681 8.656893837
2943.876 16.8345312784 7.336202066
2944.878 17.1025539003 3.375989793
2945.88 16.7498192558 10.49755305
2946.882 16.9660719567 5.965260506
2947.884 16.9639113273 5.272569763
2948.886 16.6348106758 5.922978483
2949.888 16.9366634569 5.969548134
2950.89 16.1782275741 8.430628641
2951.892 16.2340441769 7.341711242
2952.894 16.50619167 7.235431202
2953.896 16.3191784363 6.214654093
2954.898 15.9939076543 8.864652064
2955.9 16.0813177663 7.019661787
2956.902 16.3106433725 10.26127656
2957.904 16.4515162927 8.029913914
2958.906 16.453641695 8.879411595
2959.908 16.0893328723 10.01531275
2960.91 16.2368836271 4.820853436
2961.912 16.2290774192 8.461372731
2962.914 16.2366529454 11.46932336
2963.916 16.5310947927 6.131012822
2964.918 16.2070472244 7.575170248
2965.92 16.8088014383 2.89545722
2966.922 16.4250175073 6.44004377
2967.924 16.2420562441 6.513663261
2968.926 16.6495201449 3.410782229
2969.928 16.3467438003 4.366913373
2970.93 16.1470082389 9.245080134
2971.932 16.0569426479 8.59563862
2972.934 16.4218514533 7.004576362
2973.936 16.1636420217 7.409619692
2974.938 16.0435238476 8.034871446
2975.94 16.6789959966 6.404771471
2976.942 16.2297181781 9.568827022
2977.944 16.0559768171 9.260857966
2978.946 16.0855768571 9.841792029
2979.948 16.1164919697 10.27118739
2980.95 16.3870754803 4.468367242
2981.952 16.1961536406 7.032305912
2982.954 16.3032287762 4.366047113
2983.956 16.1998274116 8.629970675
2984.958 16.350638218 6.443860185
2985.96 16.3354974581 8.924513
2986.962 16.3546388372 9.198274827
2987.964 16.1547893796 8.884266686
2988.966 16.4412733053 10.87495117
2989.968 16.6981175984 7.487847288
2990.97 16.2165279501 8.222306226
2991.972 16.8368244159 6.469495971
2992.974 16.236138617 7.225425169
2993.976 16.6673774178 7.487187495
2994.978 16.4628795773 5.615642338
2995.98 16.7198125975 5.670639321
2996.982 16.4862996756 7.320814333
2997.984 17.1006305143 2.008475884
2998.986 16.5579051961 9.714520008
2999.988 16.7644558671 4.077730854
3000.99 16.4072079602 8.052508774
3001.992 16.5049176747 7.033524386
3002.994 16.8723314974 3.745419996
3003.996 17.169372486 3.417939145
3004.998 17.3936193242 1.502315147
3006 17.3130151957 3.218224413
3007.002 17.0883289505 4.543671862
3008.004 16.8093396781 5.070182739
3009.006 16.9012055074 3.271999588
3010.008 16.6952862212 5.861528006
3011.01 16.4321306831 6.721214063
3012.012 16.3582449057 4.65049453
3013.014 16.4280386614 5.41487457
3014.016 16.2307948554 9.658780142
3015.018 16.6735008632 2.65280942
3016.02 16.5481345131 7.085793786
3017.022 16.2427865294 7.874702175
3018.024 16.3944582306 5.054773679
3019.026 16.1170519204 9.522689326
3020.028 16.286695665 12.591429
3021.03 16.0854306345 9.22063234
3022.032 16.3428933354 8.968708763
3023.034 16.8940531257 3.525892812
3024.036 17.343018379 2.133600577
3025.038 16.807589358 6.309731736
3026.04 16.5139020103 7.509505372
3027.042 16.5359108887 9.98359979
3028.044 16.6704961769 5.805414537
3029.046 16.6819130763 3.693604945
3030.048 16.2418887508 9.142943114
3031.05 16.2270008496 8.053001429
3032.052 16.2398893515 5.078913774
3033.054 16.4292639467 10.22585701
3034.056 16.2895761924 5.594503425
3035.058 16.3011916318 5.998190456
3036.06 16.4019483648 8.440030094
3037.062 16.3906493347 4.641776398
3038.064 16.3888757937 4.114668197
3039.066 16.3757017426 5.621758624
3040.068 16.0362049327 8.531838704
3041.07 16.1568487526 8.835281959
3042.072 16.3673669861 7.813329035
3043.074 16.1789296801 9.147786667
3044.076 16.8171538576 4.416336854
3045.078 16.3902227412 8.599435386
3046.08 16.600856106 5.944053697
3047.082 16.0623473553 10.7163478
3048.084 16.055046209 11.02303032
3049.086 16.37495674 6.243138154
3050.088 16.5847326529 4.949447971
3051.09 16.065077369 10.88648694
3052.092 16.2864012931 4.547541387
3053.094 16.9935400288 4.14268233
3054.096 16.5384937569 4.461079281
3055.098 17.1164238481 3.674672289
3056.1 16.9223764165 7.273522403
3057.102 16.865263615 7.810015928
3058.104 16.9951036298 6.517036908
3059.106 16.7204068932 5.287887377
3060.108 16.8402720125 4.39251741
3061.11 16.8984949635 4.182029759
3062.112 16.9234809338 6.088636393
3063.114 17.0979369699 5.150850299
3064.116 16.8910900785 4.219234386
3065.118 16.5987209713 8.932889198
3066.12 16.6628611859 10.5084388
3067.122 17.1691071232 3.36552954
3068.124 16.4920646882 7.041675985
3069.126 16.6245546814 6.501272497
3070.128 17.1926079555 5.627783423
3071.13 16.5349276753 5.683128919
3072.132 16.6633521523 5.846456269
3073.134 16.5641458006 5.496484305
3074.136 16.7626908431 3.921356334
3075.138 16.779488478 7.662127129
3076.14 16.6949268945 5.25798113
3077.142 16.4058336479 4.579432393
3078.144 16.2540279379 8.388164282
3079.146 16.9490817635 4.076904216
3080.148 17.0194817251 4.275956184
3081.15 16.9171704473 4.318906641
3082.152 16.9618137122 3.11508635
3083.154 17.0161675193 4.861188067
3084.156 17.2977661473 3.682771331
3085.158 17.1377108949 6.099692332
3086.16 16.9765956771 5.348849176
3087.162 16.4993446663 5.83140987
3088.164 16.2746956791 8.191985336
3089.166 16.9092033002 6.454894165
3090.168 16.612053058 5.701700281
3091.17 16.1960402206 8.503659401
3092.172 16.6748926944 4.490807425
3093.174 16.0853390386 8.636654168
3094.176 16.2836770626 5.099623599
3095.178 16.2043138149 9.682233165
3096.18 16.3802132625 6.341495589
3097.182 16.9375931541 5.172486904
3098.184 16.5581417718 5.077266503
3099.186 16.3993115164 5.044770181
3100.188 16.6229675758 6.278065703
3101.19 16.9317354604 5.06344581
3102.192 16.4993019897 5.767413702
3103.194 16.3758239967 9.267684822
3104.196 16.8246912015 3.912878558
3105.198 16.7352357796 9.202184476
3106.2 16.8300883531 9.524578813
3107.202 17.0540076941 4.498899256
3108.204 16.914474296 6.483659207
3109.206 16.815474412 7.839207194
3110.208 16.3022585085 10.01946129
3111.21 16.4002802598 9.05774361
3112.212 16.7623864385 6.071649247
3113.214 17.2613666704 2.106413953
3114.216 16.5941831153 4.540449513
3115.218 16.8673794121 6.790588705
3116.22 16.6454709723 4.655228218
3117.222 17.0960810265 2.705465506
3118.224 16.7067642227 7.331729702
3119.226 16.1494695158 9.492582848
3120.228 16.3013419279 7.537853841
3121.23 16.3817475811 3.438507924
3122.232 17.0299670568 3.301274308
3123.234 16.5861141914 5.949957325
3124.236 16.3745099285 4.082967522
3125.238 16.6126441206 6.653322782
3126.24 17.015837749 6.358174935
3127.242 16.735494052 6.988922291
3128.244 16.8831746479 4.126104738
3129.246 16.7918795161 7.212482079
3130.248 16.9876286519 6.062823162
3131.25 17.4316895088 1.447123496
3132.252 16.6034647747 7.578207006
3133.254 17.2019865568 3.722858576
3134.256 16.8588467172 5.709968133
3135.258 17.0717417357 3.859424284
3136.26 17.2223006947 2.710136619
3137.262 17.3717018296 2.915324332
3138.264 17.5027811674 1.196694964
3139.266 16.8983024721 7.022560142
3140.268 17.0960757769 6.078105213
3141.27 17.0792207338 6.68184452
3142.272 17.1045590083 4.951979915
3143.274 16.3849450229 6.960835677
3144.276 17.2112564083 2.185266631
3145.278 17.1230635102 5.639942334
3146.28 17.1903261623 3.664051531
3147.282 16.756426465 5.088684605
3148.284 17.4574244426 1.023522282
3149.286 16.8721198693 5.48432433
3150.288 17.1939196649 4.792592154
3151.29 17.1770539037 4.801280048
3152.292 16.9256250108 5.282820668
3153.294 16.3345000451 8.575126168
3154.296 16.6030638357 6.83954312
3155.298 16.6382318451 6.672188782
3156.3 16.6149270938 6.773946262
3157.302 16.6038210942 7.808559408
3158.304 16.5850091004 4.589084452
3159.306 16.3002880207 10.16652295
3160.308 16.6445474709 7.494358139
3161.31 16.4384769903 6.808715815
3162.312 16.2652644257 8.608738596
3163.314 16.4362936931 7.52994527
3164.316 16.404472178 6.344463171
3165.318 16.4974671046 4.880475576
3166.32 16.4480765467 3.964425568
3167.322 16.526906778 8.281676817
3168.324 16.9033624126 3.591695672
3169.326 17.0003179958 3.948722553
3170.328 16.8810471572 3.434288911
3171.33 16.7714116568 7.868440368
3172.332 16.6006030048 11.06534845
3173.334 16.5634084346 3.964849608
3174.336 16.2426696302 7.609861935
3175.338 16.2378196925 9.903020023
3176.34 16.5444971267 7.461369034
3177.342 16.3825420854 6.015765374
3178.344 16.3215469005 10.5880071
3179.346 16.2745512144 8.024107214
3180.348 16.4204445699 5.693369144
3181.35 16.4451752218 7.644950403
3182.352 16.3855414033 7.672727249
3183.354 16.3710870088 9.108374644
3184.356 17.1585289703 4.012719131
3185.358 17.082456393 3.531322467
3186.36 16.8093645766 6.832318602
3187.362 16.9447181775 7.470801528
3188.364 17.1501230474 4.48025534
3189.366 16.8776043436 6.773634332
3190.368 16.8700584315 5.824378309
3191.37 16.3927087791 4.463873307
3192.372 16.5204424892 5.520098158
3193.374 16.4559621794 5.392348547
3194.376 16.1753511376 7.242503322
3195.378 16.2967882948 8.265312537
3196.38 16.0588969028 6.473946858
3197.382 16.772866231 6.911475218
3198.384 16.1703708862 6.920046001
3199.386 16.3852197833 3.872591474
3200.388 16.2861831793 4.594741161
3201.39 16.8610461233 4.485703809
3202.392 16.8112435421 5.182314624
3203.394 16.2363645589 5.970322762
3204.396 16.4895465783 9.497740982
3205.398 16.8762701917 3.333697516
3206.4 16.5218693693 4.865553719
3207.402 16.4079981684 6.625606584
3208.404 16.3329275956 7.71781487
3209.406 16.4585655948 6.462584546
3210.408 16.1672535898 8.505837461
3211.41 16.5854613739 5.440894621
3212.412 16.6780130662 7.652016283
3213.414 16.7754002067 3.263779607
3214.416 16.5564071135 5.650267225
3215.418 16.9843951287 3.63814908
3216.42 16.7629105065 7.215308788
3217.422 16.4851994036 2.832068234
3218.424 16.1780988478 9.822854861
3219.426 16.5650674084 5.166432148
3220.428 16.2746978764 9.529898661
3221.43 16.2397557718 7.471971306
3222.432 16.1030212974 8.749406656
3223.434 16.046266779 6.874544347
3224.436 16.4517339832 5.370687818
3225.438 16.6555764954 6.731123741
3226.44 16.1283038162 7.162029988
3227.442 16.7716752679 7.210976741
3228.444 16.6370231646 4.142919182
3229.446 16.3364460729 5.347685316
3230.448 16.4256828567 4.676457274
3231.45 16.2526239088 10.45462973
3232.452 16.4641634966 9.636797537
3233.454 16.2082070785 9.913794988
3234.456 16.0755972863 8.674357229
3235.458 16.0439621648 9.158962884
3236.46 16.898806887 6.362176765
3237.462 16.307207741 4.38634223
3238.464 16.2258606132 7.36278579
3239.466 16.2636207193 8.890493511
3240.468 16.0310261655 10.55367895
3241.47 16.5841521611 9.505126757
3242.472 16.6525151876 7.869742981
3243.474 16.1286547924 11.52930812
3244.476 16.7729175294 9.333955163
3245.478 16.9122331623 8.376904086
3246.48 16.9939453141 9.431197229
3247.482 17.026976358 5.061404643
3248.484 17.0492781421 7.820761925
3249.486 17.0923849294 5.561167653
3250.488 16.8074902633 5.252050918
3251.49 16.5644062918 5.326081543
3252.492 16.5440228852 7.447995506
3253.494 16.4464854858 7.427549223
3254.496 16.3558411646 8.564442256
3255.498 16.1567848701 8.690679037
3256.5 16.5081630662 7.860393182
3257.502 16.2327216464 7.651677696
3258.504 16.3225943648 9.026796705
3259.506 16.6633325619 4.43691473
3260.508 16.449998651 5.585173406
3261.51 16.6743801628 5.684302569
3262.512 16.7504667842 3.47723722
3263.514 16.583114671 7.856676749
3264.516 16.2666326458 10.7207953
3265.518 16.6121741187 9.853760786
3266.52 16.8600756938 5.253976403
3267.522 17.3037266164 1.863125621
3268.524 17.4879928572 2.003175599
3269.526 17.3931776665 3.34166533
3270.528 16.8309648909 3.210891541
3271.53 16.4585537832 5.78458801
3272.532 17.1517473263 3.031304828
3273.534 17.3303939181 4.445209464
3274.536 17.0908229698 6.178629215
3275.538 16.7675866322 6.371385382
3276.54 16.2868520366 7.539484356
3277.542 16.4529470155 6.924220553
3278.544 16.7175026709 8.144897411
3279.546 17.4403106248 2.422213236
3280.548 16.9357229066 4.490215704
3281.55 16.9736487014 6.842867947
3282.552 17.2535155193 0.5750036322
3283.554 17.3005096485 4.378854388
3284.556 17.5384640442 1.934949258
3285.558 17.5349774631 3.288172773
3286.56 17.5117744083 2.13848778
3287.562 17.6642286927 1.737876398
3288.564 17.5967465675 2.288112778
3289.566 17.357792618 1.128107603
3290.568 17.4246510363 1.500783194
3291.57 17.195519491 1.870586723
3292.572 17.3178018477 1.448034875
3293.574 17.4054994393 4.427108491
3294.576 17.4988547684 3.583548767
3295.578 16.9647326732 3.397730168
3296.58 16.7190688467 5.024088069
3297.582 16.5861077915 5.161778682
3298.584 16.9344256394 9.023333381
3299.586 16.8780100072 3.023051614
3300.588 17.0236582865 2.709259288
3301.59 16.5148326768 6.859293417
3302.592 16.963231246 3.050960901
3303.594 16.6579286669 5.795847851
3304.596 16.3795614289 6.818020468
3305.598 16.3251016127 4.303865628
3306.6 17.1186116196 1.383630285
3307.602 16.7108157291 4.673340088
3308.604 16.1501584584 4.95321184
3309.606 16.8700954049 4.11436424
3310.608 16.8528634031 2.84393774
3311.61 16.7569600603 4.405187956
3312.612 16.7070028483 4.601358281
3313.614 17.1339352741 1.518187862
3314.616 17.024076783 3.966581435
3315.618 17.1472720639 1.501747092
3316.62 16.8812206571 3.132594587
3317.622 17.1336844817 2.324315037
3318.624 16.8730291422 5.228498668
3319.626 17.0201288624 3.45740686
3320.628 16.9432823853 3.702940993
3321.63 16.243796623 6.348113659
3322.632 16.9430719855 1.697992164
3323.634 16.6627240418 3.446474159
3324.636 16.7944755735 3.491686055
3325.638 16.5634407385 3.765053773
3326.64 16.1856261232 5.234471903
3327.642 16.3443879818 6.665516226
3328.644 16.3562020701 4.629577274
3329.646 16.4902866823 8.495546207
3330.648 16.509455723 5.698009458
3331.65 16.7476850776 4.290998639
3332.652 16.8788524394 4.426121882
3333.654 16.6754967875 5.228657088
3334.656 16.7752197771 6.279152075
3335.658 16.9991743339 3.836845244
3336.66 17.0178006552 3.121898732
3337.662 16.9325827182 3.984968805
3338.664 16.7826620545 5.875026795
3339.666 16.4257671777 6.351915732
3340.668 17.0200584071 2.78658517
3341.67 16.9075941866 4.715611742
3342.672 16.4238463416 7.467333985
3343.674 16.6412127574 4.970167149
3344.676 16.1977779833 4.562521597
3345.678 16.3214364842 5.225770522
3346.68 16.5416134293 5.754290454
3347.682 16.6055177017 4.56748636
3348.684 16.2653424216 6.091562377
3349.686 16.2578198703 7.808310081
3350.688 16.188763603 8.454362018
3351.69 16.8018245469 5.60377511
3352.692 16.9061405925 6.068445634
3353.694 16.4560884734 4.089862827
3354.696 16.3489969691 4.47226498
3355.698 16.2529903441 4.454017028
3356.7 16.7985552987 3.107862575
3357.702 16.4375305902 4.653845321
3358.704 16.3977548347 8.703912691
3359.706 16.7209074632 3.106123699
3360.708 16.7910284937 3.441212306
3361.71 16.2933761965 6.488289419
3362.712 16.9347646903 1.680301843
3363.714 16.90857175 2.212758677
3364.716 16.3424514926 5.758223253
3365.718 16.881010842 6.187368111
3366.72 16.4758936508 3.799434369
3367.722 16.8444362115 4.182619338
3368.724 16.223568495 4.767590861
3369.726 16.5630865529 4.97344685
3370.728 16.1855448626 7.852989328
3371.73 16.2370866535 7.228622667
3372.732 17.0021545764 2.534921407
3373.734 16.7830909678 2.304493461
3374.736 16.3885833384 5.564871378
3375.738 17.0246046099 2.869139224
3376.74 16.7340182949 4.28410976
3377.742 16.8264627149 3.52589473
3378.744 17.1041243234 2.262799024
3379.746 16.9360818082 3.496944102
3380.748 16.3873166784 5.308023198
3381.75 16.3568636396 7.186208844
3382.752 16.2044472027 7.901341362
3383.754 16.289625842 4.999979674
3384.756 16.6051540914 6.742913797
3385.758 16.5888164132 3.710452905
3386.76 16.5082915241 3.533173301
3387.762 16.4639207389 5.265736358
3388.764 16.3160926659 6.927363605
3389.766 16.8127411378 4.01516749
3390.768 16.2458015576 5.189298927
3391.77 16.2160540263 4.526383226
3392.772 16.5867622064 4.138224081
3393.774 16.4580897934 2.696224408
3394.776 16.4212513247 6.101737516
3395.778 16.5385315924 4.858553179
3396.78 16.4564809838 6.201859954
3397.782 16.6066179996 4.704908777
3398.784 16.5094039269 9.608186438
3399.786 16.798868717 7.485293396
3400.788 17.1489709448 2.67547675
3401.79 16.6493595114 6.499915126
3402.792 16.2108938391 5.579484178
3403.794 16.9697954307 1.790010781
3404.796 16.2322780412 5.124965409
3405.798 16.1094424435 8.135922761
3406.8 16.7253604344 6.495231054
3407.802 16.9062140137 4.205237737
3408.804 16.8781205918 4.423424505
3409.806 16.5554072646 9.712531895
3410.808 16.2203638258 6.660103543
3411.81 16.4905843962 5.56379466
3412.812 16.3818670933 4.232488032
3413.814 16.3971096887 6.145666756
3414.816 16.2327610074 6.056227385
3415.818 16.6414545256 2.940533811
3416.82 16.4192571641 7.09753005
3417.822 16.6304351116 4.262135217
3418.824 16.8805432164 4.280856499
3419.826 17.0919972864 2.971416574
3420.828 16.932512933 5.07810195
3421.83 16.6978395547 8.971566279
3422.832 16.905484464 3.396637494
3423.834 17.11701389 2.512754984
3424.836 16.5248290069 8.808446633
3425.838 16.7785778759 5.464479674
3426.84 16.6476564113 2.766217723
3427.842 16.5884231949 4.817424137
3428.844 17.2574402589 1.749282327
3429.846 16.2208231221 7.96188913
3430.848 16.6240556432 4.857022344
3431.85 16.3740409586 6.248357723
3432.852 16.15464488 6.145554376
3433.854 16.8165489107 5.108031267
3434.856 16.5219760689 4.366167296
3435.858 16.4707285076 8.995358022
3436.86 16.589216212 7.859692762
3437.862 16.480042821 8.215807458
3438.864 16.6329705791 6.403116394
3439.866 16.8809668586 6.537078474
3440.868 16.9459240227 3.898062863
3441.87 17.0700602684 3.62189679
3442.872 16.766329018 4.247389634
3443.874 17.1058000024 1.747225373
3444.876 16.7022465623 5.204852688
3445.878 16.7541856192 6.613421026
3446.88 17.1309437642 3.071068921
3447.882 17.1140840903 3.073056557
3448.884 16.2932533722 6.655681015
3449.886 16.4078484558 5.40139642
3450.888 16.3378826223 7.808290397
3451.89 16.892272647 2.939910515
3452.892 16.934850178 4.577215445
3453.894 16.7820628416 3.760308853
3454.896 16.5924699645 6.08604279
3455.898 16.7723368256 4.753804262
3456.9 16.8583867747 5.826499362
3457.902 17.4120175967 0.8518165237
3458.904 16.8202798324 7.314563646
3459.906 17.1785593814 2.139446527
3460.908 16.2487805304 5.732514825
3461.91 16.6216285106 2.876528502
3462.912 16.6636405219 5.622341704
3463.914 16.4529376579 6.221148328
3464.916 16.2822719702 4.51767153
3465.918 16.5078398966 5.211120844
3466.92 16.8091718884 3.083897013
3467.922 16.9202525366 4.375037072
3468.924 16.6495285945 4.411619365
3469.926 17.0628819881 5.375350261
3470.928 17.046304575 3.649665009
3471.93 16.6013445909 3.425966423
3472.932 16.5338013233 6.446557998
3473.934 16.7700028167 4.390994165
3474.936 16.8337905185 4.319859007
3475.938 16.7968256665 5.952991038
3476.94 17.1152569967 3.72353853
3477.942 16.8838569297 6.987930778
3478.944 17.0008760976 5.300116788
3479.946 17.0843214731 4.275628666
3480.948 16.763156576 3.45213326
3481.95 16.7224911432 6.791719859
3482.952 16.821014534 7.430739666
3483.954 17.1099498458 4.483645949
3484.956 16.6037228042 7.919644722
3485.958 16.1553864684 7.580777565
3486.96 16.2281544393 3.829583107
3487.962 16.1870143291 7.096383417
3488.964 16.0765811723 8.204003513
3489.966 16.2290242932 8.410400167
3490.968 16.5973154427 3.134681427
3491.97 16.2499915281 7.280019848
3492.972 16.2807778984 7.767617423
3493.974 16.7341639178 5.904391494
3494.976 16.4798774956 6.382746039
3495.978 16.2593821613 9.467687146
3496.98 16.2867433468 9.359235962
3497.982 16.346743226 8.425047249
3498.984 16.6067070769 9.940732446
3499.986 16.2066105825 7.981554678
3500.988 16.803360805 9.486081209
3501.99 17.0750219255 4.132581935
3502.992 17.1764659638 2.730791472
3503.994 16.9226438447 5.570560753
3504.996 16.6134122025 9.016553899
3505.998 16.8645049712 6.092238685
3507 16.9015317249 7.110696809
3508.002 17.0756830562 6.25998193
3509.004 16.9604052967 6.139952337
3510.006 16.8218784799 7.105989658
3511.008 16.6895943187 5.574833622
3512.01 16.6920529703 5.097266468
3513.012 16.6117611939 2.832263833
3514.014 16.2326240948 9.351732681
3515.016 16.4929020327 4.92889108
3516.018 16.1626458199 9.163779698
3517.02 16.4344074105 4.547199227
3518.022 16.5199933521 6.129983758
3519.024 16.344176509 8.084613442
3520.026 16.4603630401 5.845686267
3521.028 16.4624569576 6.492147825
3522.03 16.8071730991 5.332103806
3523.032 17.144617275 1.709568526
3524.034 17.2399068042 2.867194944
3525.036 17.1234020953 5.066194503
3526.038 17.1895940001 4.603966623
3527.04 17.171598781 4.749822094
3528.042 17.2357022809 2.980917576
3529.044 17.1074765632 3.166828398
3530.046 16.705873542 8.511681463
3531.048 16.3958766184 7.009945816
3532.05 16.8593230285 7.061455717
3533.052 16.9254923927 7.681705577
3534.054 17.0666163394 2.568873371
3535.056 17.5506263209 1.018704015
3536.058 17.0468674858 1.23306717
3537.06 17.2661261675 2.153514731
3538.062 17.4617388073 2.722691161
3539.064 17.2587187693 2.031027312
3540.066 16.7269754322 7.243863068
3541.068 17.1474281417 5.906851204
3542.07 16.7920892321 6.517353506
3543.072 17.6065660252 2.775967554
3544.074 17.3471615084 4.092848758
3545.076 17.0712545777 3.835714975
3546.078 17.081217971 5.901591567
3547.08 16.4509768708 6.489297884
3548.082 16.1933879953 7.133198903
3549.084 16.6784807804 8.28339547
3550.086 16.7525886017 5.71025569
3551.088 16.6395250667 4.962244263
3552.09 16.1682788644 10.19922405
3553.092 16.1752852243 6.52506068
3554.094 16.3312095985 9.76870807
3555.096 16.2697265683 6.240821042
3556.098 16.4762222946 7.117462265
3557.1 16.5802901755 7.934487329
3558.102 16.435882818 2.90262499
3559.104 16.7742207041 6.375817063
3560.106 16.2230122403 8.829710615
3561.108 16.2182912081 5.910352107
3562.11 16.3291668392 9.438724644
3563.112 16.602876139 5.291486776
3564.114 16.2602600348 7.069862857
3565.116 16.6781583881 6.352570078
3566.118 16.2975273215 7.24440422
3567.12 16.313932817 9.487100693
3568.122 16.3815613041 5.61165685
3569.124 16.5009825808 5.761854409
3570.126 16.5931448114 4.211424777
3571.128 16.293011578 5.614824372
3572.13 16.3741537544 5.354998517
3573.132 16.8990281016 5.427225337
3574.134 16.6816526182 3.926395354
3575.136 16.4097994117 6.523762195
3576.138 16.2029590483 8.493740724
3577.14 16.2521278559 10.03440524
3578.142 16.7017303177 5.070142383
3579.144 16.7117636126 6.786247717
3580.146 16.8562184682 6.982733147
3581.148 16.6173009046 7.550952951
3582.15 16.3729952943 6.321679349
3583.152 16.4846375311 8.071546931
3584.154 16.5828416358 6.689042187
3585.156 16.2606278058 6.86262853
3586.158 16.7938370246 5.967093764
3587.16 16.1219237012 7.885120317
3588.162 16.576061763 4.343858835
3589.164 16.7750061083 6.376089349
3590.166 16.3315659849 4.653699101
3591.168 16.731183229 3.75537053
3592.17 16.2087597824 9.781601404
3593.172 16.2132483001 6.284522235
3594.174 16.4778405374 6.91180454
3595.176 16.0788956303 9.484274724
3596.178 16.5184670106 7.346856312
3597.18 16.2867897569 6.045749364
3598.182 16.1699833838 7.209720171
3599.184 16.5605761675 8.090647988
3600.186 16.2243229049 7.639307645
3601.188 16.1115043307 9.100925708
3602.19 16.2269007699 7.778073034
3603.192 16.2807694983 6.944222399
3604.194 16.7129689865 5.54736948
3605.196 17.0555754632 3.721160267
3606.198 17.1498931189 7.120630788
3607.2 16.9471698772 2.910278622
3608.202 17.1147682237 5.160470721
3609.204 17.2064483383 2.229412196
3610.206 16.6538626738 4.705796855
3611.208 16.904839896 5.78991442
3612.21 16.4083185275 5.948452375
3613.212 17.2334609102 2.28626598
3614.214 17.0549449049 3.023091472
3615.216 16.9269781104 5.105983942
3616.218 17.1723795085 2.669112637
3617.22 16.8603316032 2.917183497
3618.222 16.8039657965 8.665267394
3619.224 16.4062267547 7.953492159
3620.226 16.4497098054 6.107262141
3621.228 16.1266579252 6.362358906
3622.23 16.2098048903 8.557139009
3623.232 16.1825095547 5.345127098
3624.234 16.4268302265 5.775742386
3625.236 16.206139505 4.401603725
3626.238 16.0961317194 8.034405573
3627.24 16.6155016045 8.662381922
3628.242 16.1489879862 7.377352882
3629.244 16.5049689949 10.03527123
3630.246 16.5587296376 7.139294882
3631.248 16.363322791 3.971456731
3632.25 16.446027301 8.154024653
3633.252 16.4792538504 8.787291928
3634.254 16.4029063427 6.972630678
3635.256 16.3559669973 4.281895045
3636.258 16.3042609312 6.336157983
3637.26 16.2357418484 3.743404982
3638.262 16.5877053039 6.691274169
3639.264 16.610511622 2.401112959
3640.266 16.8266553125 2.511744839
3641.268 16.5649825443 6.454799738
3642.27 16.513153194 3.152608584
3643.272 16.4976097647 5.152481618
3644.274 16.6856748437 7.652471779
3645.276 16.3385377764 6.051445821
3646.278 16.2365871009 8.883645136
3647.28 16.7709260936 5.801357208
3648.282 16.908427013 5.799446692
3649.284 16.8270980007 7.219822181
3650.286 16.592519127 4.266134295
3651.288 16.6260629884 5.236446248
3652.29 16.8421547298 5.771655273
3653.292 16.9816614679 3.869836303
3654.294 16.72297256 5.051769398
3655.296 16.816292154 3.113888312
3656.298 16.7360862248 7.697439235
3657.3 17.2748459739 1.32773311
3658.302 16.6621799909 7.63487262
3659.304 17.0629214884 3.973895063
3660.306 17.1874170557 3.309090784
3661.308 17.3863804093 1.809257427
3662.31 16.7928890778 4.32414842
3663.312 17.3096378531 1.395603657
3664.314 17.085833568 3.730504048
3665.316 16.5230294621 10.05688713
3666.318 16.7819661704 4.519591721
3667.32 17.197885183 2.573955539
3668.322 16.2058260019 8.412206219
3669.324 16.2214805897 11.98979425
3670.326 16.3501928913 9.035830862
3671.328 16.130537383 11.08068022
3672.33 16.0891369909 13.9971488
3673.332 16.0092538459 11.97077851
3674.334 16.3969717103 7.619741014
3675.336 16.3888002921 9.636773776
3676.338 16.245457528 8.624011485
3677.34 16.0905238859 10.5143649
3678.342 16.0664338841 12.92408468
3679.344 16.2321908041 8.996110369
3680.346 16.5930501357 11.12845355
3681.348 16.8391999962 7.193256775
3682.35 16.8734191519 6.778464375
3683.352 16.9778159827 7.896929845
3684.354 16.5056632203 6.873048242
3685.356 17.0067549147 6.050260078
3686.358 17.2228400548 5.282927613
3687.36 16.476291852 5.107724021
3688.362 16.5564870931 9.393949587
3689.364 16.4197695576 9.493686371
3690.366 16.7971029899 4.682571194
3691.368 16.8322691995 8.765814032
3692.37 16.4629502189 7.236623971
3693.372 16.4604647292 5.77784222
3694.374 16.3902251354 5.227728885
3695.376 16.0276006433 11.00099787
3696.378 16.2019493963 10.69254312
3697.38 16.4908859589 8.341708859
3698.382 16.7586728833 8.592512553
3699.384 16.4427755111 13.12237507
3700.386 16.5060760547 10.34589029
3701.388 17.1488551545 2.839239776
3702.39 16.7592630207 3.881639503
3703.392 16.9905492686 4.260592026
3704.394 16.9800267364 5.12712022
3705.396 16.9703379771 10.0067675
3706.398 17.2189992866 4.527057171
3707.4 16.8179797709 6.454242563
3708.402 16.9551687533 4.811514191
3709.404 17.2118082837 2.288755893
3710.406 17.1484584425 4.280922142
3711.408 16.7851889265 7.056875859
3712.41 17.2661544191 5.426808671
3713.412 16.2914300715 7.769510686
3714.414 16.853134117 4.317206263
3715.416 16.8900474877 7.271210335
3716.418 16.9243797289 7.631610961
3717.42 16.8417138076 5.585331624
3718.422 17.1996817653 7.613524944
3719.424 16.9894469444 4.979297463
3720.426 17.2748717485 4.614072544
3721.428 17.1044804851 4.781810499
3722.43 16.8076566248 9.06980023
3723.432 17.1615514658 6.796360412
3724.434 16.8619251297 7.638539403
3725.436 16.9098724579 5.508339779
3726.438 16.9970026695 6.104424541
3727.44 17.5403700893 3.188091286
3728.442 17.3710948832 5.353163442
3729.444 17.2627790585 4.505266332
3730.446 17.2273243046 3.48751525
3731.448 16.8962614308 10.39406594
3732.45 16.7659907779 7.5884744
3733.452 17.323408133 3.663853925
3734.454 17.0404739445 5.387736442
3735.456 17.0491563509 6.00783163
3736.458 17.2047797547 2.814929555
3737.46 16.9510346579 5.476298809
3738.462 17.03376953 3.182227165
3739.464 16.896455933 5.058294886
3740.466 16.8694477616 4.103493865
3741.468 17.5362727579 2.368093131
3742.47 17.2937519567 3.385004329
3743.472 17.3127211591 4.095719575
3744.474 17.2942682897 3.214323531
3745.476 17.3517799559 2.462016371
3746.478 17.6506780986 2.315054892
3747.48 17.502353134 4.769840376
3748.482 17.4513852359 1.500147063
3749.484 16.7092086274 8.992652642
3750.486 16.6169191473 6.883926146
3751.488 16.7023052877 7.931248139
3752.49 16.3703732163 6.282528591
3753.492 16.375239146 10.31446154
3754.494 16.4587629994 8.602078645
3755.496 16.5900714669 12.23688251
3756.498 16.8696619504 6.444210878
3757.5 17.0660466005 6.340291011
3758.502 16.9547338763 7.92767126
3759.504 16.3545223186 7.649799678
3760.506 16.6004761433 4.638678357
3761.508 16.6019805155 6.636855011
3762.51 16.5494625874 6.011023704
3763.512 16.7460549072 8.499687069
3764.514 16.1264010346 7.000746842
3765.516 17.0730966298 4.969262795
3766.518 16.2196389832 7.512321707
3767.52 16.1373407109 5.797120191
3768.522 16.6205594093 7.524993895
3769.524 16.289140331 7.163317606
3770.526 16.3012154683 9.337045984
3771.528 16.3142940233 8.291116428
3772.53 17.0680915408 4.875335416
3773.532 16.9614421284 5.725982219
3774.534 16.4761200997 8.691949036
3775.536 16.719919582 6.584726842
3776.538 16.8967927633 9.280573594
3777.54 16.441789555 5.62674428
3778.542 16.3448255628 7.325925707
3779.544 16.0326227175 12.42198095
3780.546 16.2398747947 9.523823139
3781.548 16.0855055914 11.1830555
3782.55 16.017704311 11.29955429
3783.552 16.0836638487 9.796600959
3784.554 16.6301615914 8.173424341
3785.556 17.2172916421 3.295228234
3786.558 17.1744872893 6.166988682
3787.56 16.5930425582 7.302153931
3788.562 16.4432255507 9.943088438
3789.564 16.8090958666 8.160181202
3790.566 17.1162805967 4.247425143
3791.568 16.560707742 7.035656922
3792.57 16.7028526368 4.825923707
3793.572 16.9469745642 12.43829835
3794.574 16.3193724373 3.993528343
3795.576 16.338255752 8.265501926
3796.578 16.6521322256 5.316005604
3797.58 16.2313199981 5.569352896
3798.582 16.3440579406 12.75375659
3799.584 16.7547350285 6.701082757
3800.586 16.6036874524 8.773263888
3801.588 17.0082617166 9.379391563
3802.59 16.8051394054 10.51470566
3803.592 16.9158477662 11.81824534
3804.594 16.7090290811 4.475928727
3805.596 16.4094275379 5.829055599
3806.598 16.4464786192 8.596039476
3807.6 16.295066644 8.027885018
3808.602 16.4015687374 6.278269462
3809.604 16.7982314724 9.97535796
3810.606 16.5541977828 7.174522519
3811.608 16.8691286821 7.742158661
3812.61 16.6874596337 5.986838963
3813.612 16.6302620412 4.259812943
3814.614 16.1648859076 8.990384821
3815.616 16.3135964857 8.784812491
3816.618 16.7417134544 6.038143831
3817.62 16.4410638823 4.673518348
3818.622 16.3425714078 9.040005335
3819.624 16.6764339619 4.132169693
3820.626 16.8171120327 5.033484674
3821.628 16.2198206225 7.052255613
3822.63 16.6825527566 7.383295372
3823.632 16.7843724698 7.771295196
3824.634 16.0110507382 10.58194118
3825.636 16.4424014803 7.965615411
3826.638 16.1367414226 10.23893328
3827.64 16.2258120302 8.211097466
3828.642 16.0935514778 8.438673852
3829.644 16.5744447945 4.249664423
3830.646 16.1902746438 10.96435431
3831.648 16.2871409874 10.39729608
3832.65 16.7557016199 7.10257948
3833.652 16.4088242759 6.207706548
3834.654 16.1021595151 13.32793986
3835.656 16.5362350598 9.715248819
3836.658 16.1983852036 9.7798471
3837.66 16.4458751889 4.568492862
3838.662 16.2465023951 10.78245594
3839.664 16.5214174673 3.840817581
3840.666 16.3400708943 7.854814252
3841.668 16.3210315724 10.91391267
3842.67 16.4194718661 10.33520807
3843.672 16.3090217367 6.8587776
3844.674 16.0427047131 12.29705944
3845.676 16.2978646251 7.643318115
3846.678 16.1857791481 10.30300536
3847.68 16.8791001095 9.02755392
3848.682 16.090749034 11.96337846
3849.684 16.140919445 8.797265249
3850.686 16.7861292411 7.019433973
3851.688 16.8042083988 9.498217016
3852.69 16.2309252953 8.427601266
3853.692 16.0467118536 12.18931531
3854.694 16.3105889374 9.644760681
3855.696 16.5021645378 12.97135409
3856.698 16.1646519379 9.744128483
3857.7 16.6513496011 8.454903044
3858.702 16.7668142351 9.48342438
3859.704 16.8014060171 7.59898499
3860.706 16.2433036218 11.17370608
3861.708 16.3668872777 7.656818176
3862.71 16.8942733034 6.171973571
3863.712 16.5353610696 10.41255567
3864.714 16.382657152 9.277802723
3865.716 16.4620854833 7.831791645
3866.718 16.1006881029 10.89815244
3867.72 16.2845230341 10.94987779
3868.722 16.5036528028 10.33509265
3869.724 16.3708899212 8.005159238
3870.726 16.0501015184 14.31615671
3871.728 16.2447529604 7.090661118
3872.73 16.5467194571 9.212156121
3873.732 16.0839960215 10.47045994
3874.734 16.4652457556 8.910706725
3875.736 16.5887666992 9.078188251
3876.738 16.2323520837 7.465078836
3877.74 16.5289158298 11.65182348
3878.742 16.5370939278 5.702054646
3879.744 16.3813266325 7.332513704
3880.746 16.1918919317 10.35372458
3881.748 16.401100634 9.087417214
3882.75 16.1498848296 12.8710584
3883.752 16.2846303393 7.202109988
3884.754 16.0893843821 13.41668837
3885.756 16.2218381362 11.47812952
3886.758 16.35195002 11.95703606
3887.76 16.2827884981 9.689485584
3888.762 16.5567936067 7.411973177
3889.764 16.0542837963 11.70195905
3890.766 16.2780408161 6.380658093
3891.768 16.5449003421 5.864612368
3892.77 16.3571438241 4.774088718
3893.772 16.6704424786 12.91600778
3894.774 16.5329359824 6.234243618
3895.776 16.2874425289 9.005576264
3896.778 16.6353638325 6.295263094
3897.78 16.0892322161 12.18698697
3898.782 16.6695707782 10.48072515
3899.784 16.6357810473 6.244871087
3900.786 16.2410350391 9.153917155
3901.788 16.9305479274 3.519749344
3902.79 17.011516415 8.024001735
3903.792 17.0521798842 8.085462697
3904.794 16.7724315814 7.52137633
3905.796 16.9587023444 6.966695673
3906.798 16.8701944019 6.252220376
3907.8 16.9898745507 5.370807531
3908.802 16.8295981629 10.66775648
3909.804 17.0030924469 7.709286012
3910.806 16.6765652974 6.223137023
3911.808 16.8538741676 6.539659059
3912.81 16.6678786513 7.415318062
3913.812 16.4013259157 8.147440746
3914.814 16.1111001646 10.69598008
3915.816 16.061866719 14.31453248
3916.818 16.4296020164 9.491116722
3917.82 17.0021147748 7.659247927
3918.822 17.207829915 5.435465097
3919.824 17.3000369409 6.839102915
3920.826 17.2063346419 5.991919833
3921.828 17.6716212197 1.694149793
3922.83 16.6471231411 6.122935358
3923.832 16.1800417247 9.771004002
3924.834 16.9278852991 7.202782358
3925.836 17.260538826 4.867257753
3926.838 16.6459212965 8.998258611
3927.84 17.0698471823 6.81208773
3928.842 17.0119614333 5.529626799
3929.844 17.2584860396 6.95618032
3930.846 17.3149701343 6.016858907
3931.848 17.6080571191 3.767926629
3932.85 17.7224658994 1.533115338
3933.852 17.2886228455 3.37620052
3934.854 17.4021286391 1.779512557
3935.856 17.2715836353 4.722737648
3936.858 17.2102874004 3.156464094
3937.86 17.620363846 3.319554116
3938.862 17.2066367693 7.099087673
3939.864 16.952133494 7.960157548
3940.866 17.3205969354 6.784165531
3941.868 17.3416399565 2.681342061
3942.87 17.4530121067 3.060757801
3943.872 17.3618971703 3.834831825
3944.874 16.9394235732 5.253689071
3945.876 16.8612249656 8.669752535
3946.878 16.8159987864 8.701735585
3947.88 16.8159642328 9.124136649
3948.882 16.9882549924 6.621648246
3949.884 16.8187075317 5.118499981
3950.886 17.0082056367 7.301318241
3951.888 16.7251480154 7.49080775
3952.89 16.6800398295 4.701675751
3953.892 16.8710794161 3.646810223
3954.894 16.947127311 7.628668055
3955.896 16.8493881332 6.08197682
3956.898 17.1579443712 5.041679528
3957.9 16.9870895277 7.161356898
3958.902 17.2091955074 6.795098079
3959.904 17.341210209 3.987456982
3960.906 16.4199748268 6.775477488
3961.908 16.2252068389 7.532652877
3962.91 16.196407676 7.02025963
3963.912 16.6953614635 6.116765305
3964.914 16.9980022474 5.746811763
3965.916 16.5776086381 5.862147983
3966.918 16.5245594504 4.626997993
3967.92 16.348195068 6.368804549
3968.922 16.3301896112 4.517553312
3969.924 16.3073468712 10.67264806
3970.926 16.7748750558 7.625414512
3971.928 16.8110174207 4.634769364
3972.93 16.5319616279 6.798755403
3973.932 16.6837876071 3.8301642
3974.934 16.256689654 4.753109768
3975.936 16.1803957926 5.784513599
3976.938 16.5518659866 3.607732817
3977.94 16.2961417623 12.01278691
3978.942 16.665080258 5.943558328
3979.944 16.7742510437 6.853754679
3980.946 16.5255350198 6.951498181
3981.948 16.1538161421 9.623390242
3982.95 16.1807505819 7.56616592
3983.952 16.2478000808 7.492207374
3984.954 16.158644077 10.22962498
3985.956 16.8853079699 3.891385987
3986.958 17.160558036 1.108304853
3987.96 16.4019871991 4.767972898
3988.962 16.302353711 4.808953101
3989.964 16.0557362301 9.363435449
3990.966 16.7287671633 3.664028974
3991.968 16.598156803 4.148675296
3992.97 16.5679877443 8.674924952
3993.972 16.8577674864 2.415179913
3994.974 16.5725125028 9.005390197
3995.976 16.8780111836 5.593347555
3996.978 16.602834402 3.678737942
3997.98 16.6320789702 5.38269663
3998.982 16.828266754 6.041279746
3999.984 16.9746298718 2.933414697
4000.986 16.6319588142 6.964028441
4001.988 17.0697440387 2.118789025
4002.99 16.8519693367 6.053556383
4003.992 17.0027927336 3.205758511
4004.994 16.5168470318 7.102766642
4005.996 17.2924807593 0.5118583856
4006.998 17.0587974237 3.635204706
4008 16.9836715613 3.904689665
4009.002 17.1015517442 2.865534374
4010.004 16.8151416735 3.89419213
4011.006 17.0299910708 3.810651269
4012.008 17.2142094253 2.394379391
4013.01 17.0419219917 5.483550593
4014.012 16.6889055082 7.417581519
4015.014 16.2371924216 7.798586498
4016.016 16.7928285607 4.933499903
4017.018 16.6937378397 4.000630983
4018.02 16.7777560055 5.315810025
4019.022 16.7972324805 4.394035532
4020.024 16.8883952836 6.475548032
4021.026 16.9878353962 3.428954265
4022.028 16.7139636747 6.349406645
4023.03 16.4021584709 8.613891926
4024.032 16.1555822348 6.262069525
4025.034 16.0298927286 10.41737236
4026.036 16.2287306721 8.866163169
4027.038 16.084852597 8.634135115
4028.04 16.0937518045 9.18944875
4029.042 16.4435277568 5.045886341
4030.044 16.1860502727 9.816152066
4031.046 16.2582418927 8.353856965
4032.048 16.4073720946 9.536938678
4033.05 16.2442256661 6.687045362
4034.052 16.6404244098 6.316028249
4035.054 16.4138288835 3.731160354
4036.056 16.3908339802 3.911993289
4037.058 16.474110485 7.395528963
4038.06 16.1053893038 7.230591797
4039.062 16.4273360106 6.1622213
4040.064 16.7066811332 5.797826204
4041.066 16.9654949843 4.867257069
4042.068 16.5439409563 3.103338901
4043.07 16.2263128639 4.940226767
4044.072 16.7718894972 5.897104019
4045.074 16.1280301695 9.45816701
4046.076 16.7631651687 4.817983033
4047.078 16.7283642369 7.766600837
4048.08 17.1035448809 3.762681207
4049.082 16.4423434076 3.823220525
4050.084 16.8188132094 4.849612144
4051.086 16.5891770439 7.178979207
4052.088 17.0594587323 2.322041401
4053.09 16.945068467 3.805536326
4054.092 16.6998925245 6.980568303
4055.094 16.9169757821 5.328205621
4056.096 17.1377439677 2.427669035
4057.098 16.6020345143 5.228368635
4058.1 16.8091028649 1.686772426
4059.102 17.061503843 4.699476278
4060.104 17.1730187393 3.694099721
4061.106 16.9640097058 3.733947759
4062.108 17.1990734307 2.596376362
4063.11 16.8814207334 3.803648514
4064.112 16.2377259764 5.296233096
4065.114 16.6167649465 4.288665007
4066.116 16.9068523178 1.751945224
4067.118 16.8500342736 4.596116004
4068.12 16.4256085162 3.049798016
4069.122 16.8759495587 5.506992628
4070.124 16.8407339032 7.746731886
4071.126 16.5599784805 4.805220267
4072.128 16.391741145 5.476711165
4073.13 16.7371353737 4.88648778
4074.132 16.1634628359 8.622511206
4075.134 16.1980785407 6.114321265
4076.136 16.7923419122 5.28005964
4077.138 16.6242719411 8.464970795
4078.14 17.0539955431 6.422294697
4079.142 17.1588393153 1.971388863
4080.144 16.5243923729 3.984505694
4081.146 16.3570597184 7.953202357
4082.148 16.1690985654 6.426762264
4083.15 16.523978544 5.561763646
4084.152 16.5956029817 3.75652813
4085.154 16.508231868 9.999028914
4086.156 16.3130150198 6.508479011
4087.158 16.7090424005 3.961978147
4088.16 16.3138894791 5.291907526
4089.162 16.3909404128 3.378691778
4090.164 16.3368642966 6.216175049
4091.166 16.2385144947 5.505969056
4092.168 16.7746010223 3.998623115
4093.17 16.656852263 6.379258547
4094.172 16.4960504884 5.932301964
4095.174 16.1715745973 9.636179063
4096.176 16.1425511665 9.504013161
4097.178 16.0107749772 10.01918595
4098.18 16.603575763 7.988968413
4099.182 16.8487980051 7.012927777
4100.184 16.5259310638 10.20433809
4101.186 16.1124513185 8.597438118
4102.188 16.2268634439 7.084197299
4103.19 17.072445846 5.65412222
4104.192 16.9407580587 3.911507485
4105.194 17.0106376992 5.678664359
4106.196 16.8977044831 3.091903501
4107.198 16.6968253904 10.00897523
4108.2 16.553998476 4.971899853
4109.202 16.9125855956 7.19240765
4110.204 16.8157179525 5.560597122
4111.206 16.8891208649 2.450044706
4112.208 16.3121865941 10.25540325
4113.21 16.5377680738 3.967427315
4114.212 17.0857369223 1.843342262
4115.214 17.1879631164 1.75792971
4116.216 16.7804120034 3.219597345
4117.218 16.9266699478 5.65376329
4118.22 16.9875125347 3.602593851
4119.222 17.0058231652 3.136287643
4120.224 16.7572386134 6.602304424
4121.226 16.5344317788 5.128483363
4122.228 16.7605515994 2.865123919
4123.23 16.2868449986 6.175470986
4124.232 16.1881631829 7.008285843
4125.234 16.4974157656 10.10865037
4126.236 17.086293539 5.106527763
4127.238 16.6232609632 3.628533861
4128.24 16.2606646504 5.047517579
4129.242 16.1319203463 8.338267034
4130.244 16.8177567007 6.370408405
4131.246 16.721969601 5.692640461
4132.248 16.5655963939 7.089164983
4133.25 16.8122138024 5.292034353
4134.252 16.8505736534 5.665597082
4135.254 17.2771090904 2.808047308
4136.256 17.1295355673 3.848261871
4137.258 16.780036742 8.584661229
4138.26 16.6384821271 7.843878077
4139.262 16.3788008634 9.481867856
4140.264 16.4465215849 7.092469293
4141.266 16.1657836667 10.68642835
4142.268 16.3475254709 5.066451989
4143.27 16.7153733063 4.388856235
4144.272 16.192545248 6.45815508
4145.274 17.2831752673 1.123651849
4146.276 17.3336018401 2.578626315
4147.278 16.97595059 4.16664745
4148.28 17.0950435621 5.138877816
4149.282 17.2217119832 4.24690321
4150.284 16.906912841 5.979386912
4151.286 16.2183584893 7.054545601
4152.288 17.0818841064 3.139198667
4153.29 16.6265522258 3.011120106
4154.292 16.6294887255 4.078569473
4155.294 17.0256401538 2.149274615
4156.296 16.5788990423 3.338049585
4157.298 16.8093408362 2.800125046
4158.3 16.461538487 5.18329539
4159.302 16.9173658993 2.78402835
4160.304 16.6505544642 2.907146967
4161.306 16.334253695 4.571613164
4162.308 16.5341525211 4.137075696
4163.31 16.2967589398 3.916317952
4164.312 17.091187651 2.348023238
4165.314 16.3154969808 2.783839822
4166.316 16.8453710849 2.174343213
4167.318 16.9475831669 3.506593207
4168.32 16.4901406912 3.381544672
4169.322 16.786732507 2.237609015
4170.324 16.6760605912 3.754447077
4171.326 16.4211327329 3.729818348
4172.328 16.6485201824 2.883616521
4173.33 16.7407212199 3.152547194
4174.332 16.5942815635 3.302304601
4175.334 16.3687283533 4.028953221
4176.336 16.7023853374 0.9678292751
4177.338 16.9227208345 3.365082571
4178.34 16.9860033196 2.773257357
4179.342 16.5882606279 1.951583939
4180.344 16.8033903945 2.848955118
4181.346 16.5725890709 2.444062891
4182.348 16.609172578 5.06098364
4183.35 16.7108848915 3.058878284
4184.352 16.5489920515 4.42864003
4185.354 16.6942465069 3.43127404
4186.356 16.2227739332 4.076146445
4187.358 16.8124696449 3.492683132
4188.36 16.8423451585 1.820603047
4189.362 16.790901005 3.903623388
4190.364 16.3757931758 4.381863982
4191.366 16.3862178295 5.245699211
4192.368 16.6216226923 3.731880201
4193.37 16.5678422181 3.955610299
4194.372 16.4478978846 2.723765554
4195.374 16.470922409 4.346410467
4196.376 16.6076904089 2.615712018
4197.378 16.7144466237 3.135134368
4198.38 16.754262312 4.093310956
4199.382 16.8490176274 3.76045628
4200.384 16.8382249375 2.954867359
4201.386 16.849958208 2.997064498
4202.388 16.9910471637 2.594975788
4203.39 16.5553023033 6.257454173
4204.392 16.5663828564 3.820532291
4205.394 16.442179701 3.895987027
4206.396 16.4558699019 3.337325789
4207.398 16.2336806613 4.557778462
4208.4 16.2279436358 3.964479686
4209.402 16.3560146854 5.104867975
4210.404 16.5132679414 2.33708258
4211.406 16.3855577291 3.185412596
4212.408 16.3796031128 5.662052137
4213.41 16.2873397283 4.837385725
4214.412 16.6636257486 4.850664109
4215.414 16.6354379804 3.470124466
4216.416 16.1863031545 5.472121034
4217.418 16.2735609173 4.999118551
4218.42 16.6518776356 2.380157874
4219.422 16.5689678612 4.980844862
4220.424 16.3237100317 5.589825529
4221.426 16.7404589547 5.654398869
4222.428 16.4056602443 5.035481613
4223.43 16.4598180909 5.738003512
4224.432 16.2578634541 4.59833631
4225.434 16.4378602831 3.851283176
4226.436 16.4860435404 2.98165663
4227.438 16.4822937254 5.355537099
4228.44 17.0266923022 2.640847069
4229.442 16.750621548 5.409404318
4230.444 16.4478019443 4.73668568
4231.446 17.2015906775 1.118264892
4232.448 17.129457544 2.18863497
4233.45 17.208449228 1.620036369
4234.452 16.7887456175 3.185442011
4235.454 17.0849821031 2.685495466
4236.456 16.407291926 4.510536156
4237.458 16.4524859775 6.246290427
4238.46 16.5631069419 7.378186386
4239.462 16.2472783722 4.548631299
4240.464 16.4528278497 4.532539223
4241.466 16.2983631258 4.732203781
4242.468 16.501650602 3.704790719
4243.47 16.6580866535 2.335483678
4244.472 16.7652753396 4.144153735
4245.474 17.1897817642 1.117585394
4246.476 16.8778683527 2.892976355
4247.478 16.878502985 3.95401309
4248.48 16.2606369534 3.851713763
4249.482 16.5063091098 6.84574153
4250.484 16.3160401527 7.009282836
4251.486 16.4428023776 5.779320263
4252.488 16.3786303305 3.265667156
4253.49 16.3612253266 4.100674902
4254.492 16.2530485255 6.1281458
4255.494 16.3337412585 4.468524289
4256.496 16.8604745374 5.421691426
4257.498 16.729679598 2.579475478
4258.5 16.8806697022 5.802572418
4259.502 16.8042134087 2.945826668
4260.504 16.5181495419 7.241481136
4261.506 16.7739243585 3.720146124
4262.508 16.6645346514 7.088591343
4263.51 16.6367581593 6.853705478
4264.512 16.6032233333 5.977692143
4265.514 16.1580398171 5.927350909
4266.516 17.35300464 0.9544577852
4267.518 16.9529118631 4.106204433
4268.52 16.6576442458 2.228031255
4269.522 16.8735180075 1.736176639
4270.524 16.8691565182 3.176162317
4271.526 17.0326624785 2.41480313
4272.528 17.0543151737 3.119431927
4273.53 16.3356556576 5.576614726
4274.532 16.3424647332 6.415207987
4275.534 16.3042716855 7.228044664
4276.536 16.4742796356 4.712035027
4277.538 16.9083145423 1.734817553
4278.54 16.7515368816 3.411608532
4279.542 16.7006319842 3.701551305
4280.544 16.6966803047 6.367930886
4281.546 16.6340866084 4.395884455
4282.548 16.4263869329 5.358140914
4283.55 16.5996302017 4.062811334
4284.552 16.2259982099 6.576021879
4285.554 16.9660899245 3.011912605
4286.556 17.1159197827 2.347299715
4287.558 16.6759828401 5.239318072
4288.56 16.4213483582 5.031043542
4289.562 16.1747312627 6.927023653
4290.564 16.451103849 3.208129858
4291.566 16.9353959224 2.799252069
4292.568 16.5367849056 4.644534151
4293.57 16.5030710091 3.173144629
4294.572 16.4422458701 3.215319877
4295.574 16.8041524968 2.511452748
4296.576 16.9884959181 0.8433057
4297.578 16.5893400065 4.56164152
4298.58 16.8743916665 2.381026863
4299.582 17.3539485389 1.707843735
4300.584 17.2435064614 2.176463835
4301.586 17.0475545067 4.846226455
4302.588 16.687259138 3.017823356
4303.59 16.9373288663 3.059864302
4304.592 16.38983808 4.628639755
4305.594 16.8317464852 3.640078714
4306.596 17.0012729149 4.330147067
4307.598 16.9074886767 4.020217566
4308.6 16.7073660034 3.582762422
4309.602 16.2293378722 6.556868962
4310.604 16.3641986131 3.044852787
4311.606 16.3847410859 5.937845953
4312.608 16.851576674 4.091410735
4313.61 17.18495528 3.602330098
4314.612 16.8406594418 4.003579726
4315.614 16.6083977137 8.136731441
4316.616 16.1212436293 4.927967517
4317.618 16.8210193529 6.059842958
4318.62 16.4187431478 6.440118449
4319.622 16.4517456437 4.019035069
4320.624 17.0990474762 2.210252844
4321.626 16.4124586196 2.989734393
4322.628 16.7503065427 4.246081174
4323.63 16.4868312628 5.149089063
4324.632 16.4916264722 4.824907577
4325.634 16.5197741939 5.559566073
4326.636 17.0279792147 3.878777409
4327.638 16.7035280169 5.812698743
4328.64 16.537247448 5.72209015
4329.642 16.4893405549 5.952676846
4330.644 16.3414174025 4.812542236
4331.646 16.3088788385 5.768856243
4332.648 16.8883362699 3.079802671
4333.65 16.815128813 4.60168945
4334.652 16.5147134736 2.488989691
4335.654 16.9576097924 2.805237081
4336.656 16.1710488184 5.066163397
4337.658 16.3004815502 7.217004106
4338.66 16.530704062 1.928364848
4339.662 16.6353356849 6.337908233
4340.664 16.2027623366 5.017307236
4341.666 16.2776279008 5.739426799
4342.668 16.1462677419 7.425188415
4343.67 16.3898381927 4.809603613
4344.672 16.4166001131 5.025081978
4345.674 16.4631263177 5.145821164
4346.676 16.9633568347 3.883871379
4347.678 16.1781513213 4.996139725
4348.68 16.1141312586 7.807554854
4349.682 16.5735758058 7.641860482
4350.684 16.8029292506 6.29598648
4351.686 16.7741297261 6.356675091
4352.688 16.2595392138 6.2130254
4353.69 16.4880612804 3.980548962
4354.692 16.6144569143 8.709856428
4355.694 16.8932305933 5.130338487
4356.696 16.6392303152 2.276365471
4357.698 16.4117621178 6.60031376
4358.7 16.1647882238 7.08934479
4359.702 16.1678175112 7.473179784
4360.704 16.1104771546 5.862013603
4361.706 16.2220871303 5.716769506
4362.708 16.1616063885 6.251885323
4363.71 16.376998804 6.145333289
4364.712 16.4832108894 6.765499392
4365.714 16.6180003673 6.744645578
4366.716 16.3592793865 5.521941758
4367.718 16.2813535327 6.114563368
4368.72 16.1962543572 7.356782086
4369.722 16.6699960674 4.454977608
4370.724 16.1736056383 5.121699891
4371.726 16.5378043272 6.493603466
4372.728 16.4668393439 5.991492586
4373.73 16.2664637828 6.705363859
4374.732 16.4801502198 3.370976076
4375.734 16.2327715437 7.471758167
4376.736 16.7793797861 4.358602666
4377.738 16.2185323434 4.853523345
4378.74 16.7598815767 7.16183267
4379.742 16.4568181937 6.970956303
4380.744 16.3450784229 6.640287891
4381.746 16.2507556866 6.092892146
4382.748 16.4006847761 5.183452064
4383.75 16.2905615288 5.14492481
4384.752 16.7277856244 3.155428237
4385.754 16.3751502634 4.713030167
4386.756 16.5719945955 6.124614142
4387.758 16.1601363247 7.484074573
4388.76 16.3872774391 8.895596602
4389.762 16.782704788 6.276192873
4390.764 16.2094127188 8.146070905
4391.766 16.5090856081 6.180323658
4392.768 17.1049950533 3.072319236
4393.77 16.4601313044 9.643451902
4394.772 16.3328463968 5.918326654
4395.774 16.4026476788 8.293099075
4396.776 16.685073863 8.430277113
4397.778 16.9523442211 5.877471496
4398.78 16.2532347141 6.254490747
4399.782 16.687178263 3.235530952
4400.784 16.594002861 4.586840113
4401.786 16.3978126527 5.55687483
4402.788 16.7727287162 7.538974264
4403.79 16.3021752572 4.873205002
4404.792 16.1479488177 8.357892264
4405.794 16.4889597325 8.460399581
4406.796 16.5579590284 8.542908951
4407.798 16.2034770176 6.452250647
4408.8 16.3234949306 8.982060088
4409.802 16.3894666575 8.529072564
4410.804 16.268849215 5.879155109
4411.806 16.3018475 6.364946753
4412.808 16.5235763648 3.364637579
4413.81 16.5907656509 3.355882189
4414.812 16.2923178638 4.230562658
4415.814 16.0722070941 8.893625134
4416.816 16.8997799854 2.884163035
4417.818 16.7863880632 4.324348627
4418.82 16.3531593965 7.318360533
4419.822 16.5345658702 4.001784651
4420.824 16.749667096 5.10432683
4421.826 16.5345307092 8.502681939
4422.828 16.5335635454 7.11672797
4423.83 16.6213404088 6.127539496
4424.832 16.832746282 6.521289619
4425.834 16.4103647781 9.491969024
4426.836 16.7755990524 5.938510483
4427.838 16.4628343635 3.693650363
4428.84 16.2120005795 5.350343723
4429.842 16.6568818594 7.908275491
4430.844 16.1663913623 7.504184453
4431.846 16.5375034889 4.357574475
4432.848 16.1763428021 5.612916884
4433.85 16.5120092316 7.106422722
4434.852 16.4099888398 5.794964842
4435.854 16.4796292791 6.852184421
4436.856 16.38998774 5.927093292
4437.858 16.6735771888 4.261611768
4438.86 16.2345789158 7.458158039
4439.862 16.6167477695 5.189254813
4440.864 16.6972361886 6.073659849
4441.866 16.093246312 7.569495019
4442.868 16.5443405664 4.805431508
4443.87 16.8247866877 3.409239297
4444.872 16.8749281008 2.235567403
4445.874 16.6496682684 4.401092688
4446.876 16.3526457867 10.21764688
4447.878 16.7279908256 5.023175387
4448.88 16.3341340145 5.649698527
4449.882 16.6350650455 3.408769056
4450.884 16.5161541701 2.432185437
4451.886 16.701835371 2.568009552
4452.888 16.4114225155 6.569880582
4453.89 16.6093785656 2.68469841
4454.892 16.7034493818 3.581485192
4455.894 16.4726281906 5.676648099
4456.896 16.5417400033 8.296059023
4457.898 16.3897431167 5.287094708
4458.9 16.2878538198 7.452533515
4459.902 16.5608373413 3.667815811
4460.904 16.7838697928 5.096719229
4461.906 16.402462545 7.096980081
4462.908 16.5015288149 5.622527941
4463.91 16.7810080708 5.665216166
4464.912 16.6631917664 6.41249103
4465.914 16.2815190638 7.698960757
4466.916 16.1981412792 7.300652342
4467.918 16.9028260599 6.355946159
4468.92 16.7079462962 5.30871353
4469.922 16.8213216215 4.643256771
4470.924 17.3766822194 1.890568111
4471.926 16.9945947358 3.150915656
4472.928 16.6730158175 5.025324591
4473.93 16.7048936065 5.12872386
4474.932 17.2240437982 2.084316298
4475.934 16.8004810872 3.996520052
4476.936 17.0100230308 3.758554087
4477.938 16.9912880066 4.186522466
4478.94 16.769276687 4.5544432
4479.942 16.3080036835 7.79471402
4480.944 16.8279177805 1.9764739
4481.946 16.7695086734 7.592540825
4482.948 16.3467668892 3.1574309
4483.95 16.1587801655 6.004733049
4484.952 16.3896827334 7.520710079
4485.954 17.0536985114 3.103185038
4486.956 16.8636992528 6.509771437
4487.958 16.1920638441 5.613076844
4488.96 16.9919893067 3.034930166
4489.962 16.4225500421 6.901186511
4490.964 16.6741045787 4.334436227
4491.966 16.4884511018 4.829210384
4492.968 16.7026761503 4.219868948
4493.97 17.1524270624 2.156112904
4494.972 16.8336568971 4.792966833
4495.974 16.4696279676 7.548152072
4496.976 16.5854452398 5.98377923
4497.978 16.6492721364 5.710340111
4498.98 16.6736449044 1.915061185
4499.982 16.4397194129 7.591189263
4500.984 16.8549073373 4.17932408
4501.986 17.1410533956 3.601334078
4502.988 16.7524190346 8.06900295
4503.99 16.8374240638 2.9872891
4504.992 17.1135477218 2.225153421
4505.994 16.6404736837 3.96937293
4506.996 16.5765630021 4.5186178
4507.998 16.6257579341 4.00719201
4509 16.4923151226 6.587738894
4510.002 16.779883917 3.969717849
4511.004 17.0643660731 5.207026873
4512.006 16.4854914341 4.57611294
4513.008 16.9919952504 3.403963748
4514.01 16.7167872923 4.175911246
4515.012 16.6893161343 3.886920408
4516.014 16.9141683465 2.179692633
4517.016 16.6350792697 7.861726124
4518.018 16.6811307612 5.171462109
4519.02 16.4421446352 2.801195751
4520.022 16.224549413 5.189663783
4521.024 16.1566533684 7.43530189
4522.026 16.495508504 8.005815412
4523.028 16.088319708 7.398853905
4524.03 16.3515754535 7.231469262
4525.032 16.1578574155 6.464833699
4526.034 16.5695384621 5.625772661
4527.036 16.2937118312 9.049518187
4528.038 16.343535224 6.478841865
4529.04 16.8984540859 5.611227058
4530.042 17.1495763677 2.045935119
4531.044 17.0214854097 5.046780782
4532.046 16.8688406615 4.442631952
4533.048 16.3095334841 7.487896312
4534.05 17.0139390415 3.016927263
4535.052 16.5119550401 4.080724512
4536.054 16.6714874504 7.652531265
4537.056 16.34238746 2.818179838
4538.058 16.3313843999 7.035224153
4539.06 16.6128908446 4.475160898
4540.062 17.1319058548 3.069178518
4541.064 16.8500371933 6.172198111
4542.066 17.08675371 4.487648532
4543.068 16.6698371195 4.578168423
4544.07 16.6699138265 3.586839462
4545.072 17.0307925272 3.026466605
4546.074 16.6038753268 7.659626334
4547.076 17.0973532814 2.236681102
4548.078 17.0179850478 4.256507447
4549.08 16.4195477133 4.544067599
4550.082 16.9283530276 6.559998625
4551.084 16.8821577055 4.692804228
4552.086 16.1918284844 6.430526084
4553.088 16.6283055164 5.956780754
4554.09 16.6375394306 4.830427255
4555.092 16.5502763837 3.485914176
4556.094 16.4855596812 7.994217369
4557.096 17.2086096803 2.233741584
4558.098 16.5487362619 8.744750018
4559.1 16.6750966812 3.650044537
4560.102 16.8724127121 2.613770728
4561.104 16.6385816851 2.709451367
4562.106 16.5349078035 4.84859946
4563.108 16.3591016721 6.082964276
4564.11 16.443394654 6.217914872
4565.112 17.0170140896 6.982453336
4566.114 16.9937182921 4.735513075
4567.116 17.0215867224 4.411011414
4568.118 16.7835311257 4.912014078
4569.12 17.2464138807 2.761341276
4570.122 16.8884191635 3.856288875
4571.124 16.8607626878 6.076304193
4572.126 16.6465756877 4.280698237
4573.128 16.355339879 5.838877849
4574.13 16.4628984714 7.521165958
4575.132 16.6322543047 4.625106982
4576.134 16.2131818695 5.817501166
4577.136 16.208671748 7.946531495
4578.138 16.5615270504 8.583097873
4579.14 16.403554638 5.038643669
4580.142 16.393352191 6.64328818
4581.144 16.3495780059 7.367885887
4582.146 16.3258296028 6.234227469
4583.148 16.5690222582 4.395518703
4584.15 16.511008439 4.539672671
4585.152 16.9418091798 2.68416692
4586.154 16.2229354797 5.129024461
4587.156 16.3337308637 8.086647848
4588.158 16.1330329725 9.246141136
4589.16 16.9295264919 5.486520279
4590.162 16.7240211758 7.219325211
4591.164 16.4629800114 7.445343701
4592.166 16.6350457643 3.957693422
4593.168 16.9866018732 5.237281253
4594.17 16.7785103638 7.080248168
4595.172 16.988230537 6.019622894
4596.174 16.9243001092 4.113104353
4597.176 16.776295581 4.577496828
4598.178 16.6934419327 10.43182392
4599.18 17.063745838 1.443567088
4600.182 17.2498289065 4.022863791
4601.184 17.0608992267 5.409829882
4602.186 17.0150711811 2.869659505
4603.188 17.29487376 3.720647758
4604.19 17.0600360453 6.836229932
4605.192 17.0259316705 7.919980393
4606.194 17.1195531388 2.159957079
4607.196 17.0751366362 1.818584182
4608.198 17.0407254392 5.163211105
4609.2 17.0390674857 4.325788713
4610.202 16.6324492408 3.640684518
4611.204 17.0003755634 5.425969312
4612.206 17.2618441999 2.212633352
4613.208 16.8522631181 4.560487634
4614.21 17.1046624653 4.233169525
4615.212 17.2203376962 3.653015621
4616.214 16.3698248108 4.73547714
4617.216 16.9064655233 8.291519672
4618.218 16.977548327 6.461015129
4619.22 17.3741914663 2.919154809
4620.222 17.1360166642 5.882076787
4621.224 16.6268616949 5.016356835
4622.226 16.3855583019 5.250883622
4623.228 16.1749122953 8.305025638
4624.23 16.2338782964 5.690456581
4625.232 16.500030681 5.871392589
4626.234 16.8715139363 3.734729627
4627.236 16.694068787 4.668237629
4628.238 16.1695796234 5.573175785
4629.24 16.1610577495 5.706616886
4630.242 16.362922291 6.377972404
4631.244 16.750727972 6.16542914
4632.246 16.6336143665 9.16791078
4633.248 16.485082843 7.858970276
4634.25 16.9106051411 2.818591643
4635.252 16.6117906349 4.919894791
4636.254 16.6317810622 6.52238844
4637.256 16.6098405561 8.231683887
4638.258 17.1582376541 2.787160663
4639.26 17.216609066 3.946569962
4640.262 17.2029845537 3.485399828
4641.264 16.6793280283 5.249737297
4642.266 16.2365405517 5.085684737
4643.268 17.0600197032 3.56423679
4644.27 16.3751176744 5.691439485
4645.272 16.7721031882 6.46757225
4646.274 16.1987765027 9.695936141
4647.276 16.630953737 6.621664425
4648.278 16.7361003379 3.915571827
4649.28 16.6497051356 2.695758241
4650.282 16.6048148512 6.213386539
4651.284 17.3230685569 2.898963948
4652.286 17.0594130856 5.924068437
4653.288 16.8356950015 7.220062354
4654.29 16.6551419386 9.513417568
4655.292 16.2809757936 7.428411606
4656.294 16.4453265825 6.120702903
4657.296 16.3822176282 4.652610334
4658.298 16.520946043 4.971357285
4659.3 16.1613168503 9.03112535
4660.302 16.6062157691 9.59225644
4661.304 17.2129984081 2.935662432
4662.306 17.0855274534 4.869384414
4663.308 17.5041101071 0.4084679134
4664.31 16.6504020133 5.962062845
4665.312 16.3097689776 11.12516384
4666.314 17.1826904495 3.813655342
4667.316 16.9119563655 5.972283387
4668.318 17.0776979497 3.121986282
4669.32 16.8937175932 3.820430351
4670.322 16.3169912437 3.85211003
4671.324 16.2221880701 9.646485856
4672.326 16.3893504575 9.302078471
4673.328 16.5481575061 7.44384371
4674.33 16.8188135881 10.2503849
4675.332 16.8633039536 5.127262204
4676.334 16.5669276893 9.146054973
4677.336 16.3876303149 11.84575497
4678.338 16.7906957021 7.965665456
4679.34 17.1157522569 2.20869777
4680.342 17.0100669906 5.954846266
4681.344 16.8265319692 5.489333606
4682.346 16.2052937789 5.626956791
4683.348 16.6057601334 7.632024421
4684.35 16.3008610111 8.470365914
4685.352 16.3240124697 8.633267948
4686.354 16.3891576743 8.366638047
4687.356 16.2520759811 8.795399778
4688.358 16.2214523913 6.209523279
4689.36 16.623743544 5.918897326
4690.362 16.5602621341 8.358867571
4691.364 16.3301001589 5.64231024
4692.366 16.9656999121 5.646393824
4693.368 16.5336659242 7.524607945
4694.37 16.8708954913 6.126021248
4695.372 16.2732162813 9.067507416
4696.374 16.4289986628 9.616614059
4697.376 16.8451811507 4.993209259
4698.378 17.281246066 2.045920985
4699.38 16.7752812503 5.593434431
4700.382 16.679045015 6.226874802
4701.384 17.2496847665 2.778300765
4702.386 17.1957277473 3.388155773
4703.388 17.064660106 5.16087629
4704.39 17.3623870516 2.668820847
4705.392 16.9830646279 3.061186891
4706.394 17.3626866053 2.01190009
4707.396 16.9993852465 8.696228309
4708.398 16.7014816009 3.910691688
4709.4 16.3679571775 6.326422253
4710.402 16.6675739126 8.367761216
4711.404 16.3124797282 5.001537133
4712.406 16.3713515306 5.466103416
4713.408 16.2590184724 9.659788916
4714.41 16.4770688221 3.716598988
4715.412 16.4655699985 4.151073794
4716.414 16.8086890468 6.309524993
4717.416 16.5096076461 10.43667396
4718.418 16.6739973671 8.720257348
4719.42 16.2387298692 9.787940647
4720.422 16.151407331 10.01959376
4721.424 16.3026629544 7.660662788
4722.426 16.2861312156 3.984828217
4723.428 16.794629045 9.669793336
4724.43 17.1743087116 2.010315804
4725.432 17.1541570489 3.358403808
4726.434 16.8467946754 6.633879423
4727.436 17.2315623814 3.744897235
4728.438 17.0999236473 5.732483214
4729.44 17.2082934551 3.466996534
4730.442 17.1753876349 3.638774575
4731.444 16.6758182827 3.61307765
4732.446 16.9731408944 2.687880748
4733.448 17.0250187278 2.40590052
4734.45 16.5852106736 3.908024898
4735.452 16.9499591472 2.10243501
4736.454 16.8131557912 4.514865092
4737.456 16.8425175115 4.636456615
4738.458 16.5800071776 3.673840969
4739.46 17.2713564228 1.532520553
4740.462 17.0605565551 1.53029893
4741.464 16.9449721617 4.870012725
4742.466 16.5360157784 6.424621269
4743.468 17.2569195561 1.047173371
4744.47 17.1068872594 2.663722772
4745.472 16.9197564569 5.407959877
4746.474 17.12216411 1.665129893
4747.476 17.0544756536 2.081984566
4748.478 17.0129062149 4.678110704
4749.48 16.9883992977 2.474443015
4750.482 16.6559801289 5.580962833
4751.484 17.2527611614 3.351018704
4752.486 16.8915945443 4.247135641
4753.488 16.6375292766 5.290392919
4754.49 16.8989952252 1.838744154
4755.492 16.3093529235 3.001504846
4756.494 16.5434619196 4.114784953
4757.496 16.8479193869 3.632612945
4758.498 16.8740487664 5.057237327
4759.5 16.873012374 2.403564453
4760.502 16.6509670276 3.966225954
4761.504 17.044356385 2.714800217
4762.506 17.2846716987 1.906243344
4763.508 17.1568144403 3.770270596
4764.51 16.7737575411 4.143184779
4765.512 17.0312859381 4.174770077
4766.514 17.2364220238 2.448693052
4767.516 16.9772435339 4.556868535
4768.518 17.0172481736 4.810899362
4769.52 17.1365961842 2.093851762
4770.522 16.8946532436 4.083783021
4771.524 16.9515658079 5.294601504
4772.526 17.4020824448 1.388336308
4773.528 17.0033803167 4.772130787
4774.53 17.4222563539 1.288927556
4775.532 17.2190328247 2.965685751
4776.534 16.617192753 4.172200752
4777.536 16.5050156734 2.383720406
4778.538 16.9383851423 5.771243251
4779.54 17.0094558289 4.169690447
4780.542 17.0753907859 3.950712273
4781.544 17.0576371522 3.287123882
4782.546 17.2976184354 2.812230102
4783.548 16.8129062744 4.609757288
4784.55 17.476705961 1.383745779
4785.552 16.8865757539 3.307222252
4786.554 17.1993526149 2.609350327
4787.556 16.8771033694 2.029716767
4788.558 17.0129060324 3.41238034
4789.56 16.7700717792 5.709867132
4790.562 16.8852834291 2.58398812
4791.564 16.9667702474 5.731437689
4792.566 16.9956904288 2.376075552
4793.568 16.4811862765 5.985501239
4794.57 16.7562014081 7.30772043
4795.572 16.6789673016 4.417326832
4796.574 16.7227878287 3.203590249
4797.576 16.7864577011 5.593604552
4798.578 17.0631178544 3.37090849
4799.58 16.7824292082 3.685614342
4800.582 17.2390998606 3.639031063
4801.584 16.808868635 5.236500375
4802.586 16.5787830992 3.77235831
4803.588 16.4362517219 4.95368933
4804.59 17.0176023746 3.461514576
4805.592 16.785313552 5.894085381
4806.594 16.3381541945 4.913781627
4807.596 16.4584893253 2.851921547
4808.598 16.3556025783 4.381826578
4809.6 16.7823062997 4.613013057
4810.602 16.7352016879 2.680949124
4811.604 16.4954965565 4.824600711
4812.606 16.5885774664 5.636923019
4813.608 16.4560331106 3.857664511
4814.61 16.6679176355 5.682845853
4815.612 16.3585136433 3.956304556
4816.614 16.9255196161 3.054921009
4817.616 16.8136028793 4.326395062
4818.618 16.5549853127 2.859659409
4819.62 16.4257642208 3.143368989
4820.622 16.3972444323 4.962516395
4821.624 16.9734149781 3.834483875
4822.626 17.0438593176 3.621015574
4823.628 17.3578905967 1.176555653
4824.63 16.9865874757 6.820581684
4825.632 17.1828160947 1.888734273
4826.634 17.3955092292 1.746189129
4827.636 16.9493532203 2.827411808
4828.638 16.6927878357 3.045459131
4829.64 16.8701670363 2.764567515
4830.642 16.5899032689 2.181887289
4831.644 16.8364678071 2.834476589
4832.646 16.9497460152 2.548372678
4833.648 17.0366406872 4.284485506
4834.65 17.0542780422 2.570048945
4835.652 17.3832761558 2.00263734
4836.654 17.190631843 4.132621014
4837.656 17.0101431112 4.959206019
4838.658 17.3032049952 1.524333087
4839.66 17.2190795051 2.921278344
4840.662 16.6628205229 7.000199376
4841.664 16.4673145144 5.153436977
4842.666 16.7197244169 2.577991332
4843.668 17.1374153904 4.674522772
4844.67 16.5788355887 4.618117156
4845.672 16.4680824255 1.365497959
4846.674 16.7949458453 5.546303347
4847.676 16.3382356809 5.352853644
4848.678 16.6996633786 4.101805729
4849.68 16.9567211908 5.092347219
4850.682 17.0648265305 1.831231878
4851.684 17.4081827277 2.15936231
4852.686 17.1479090721 2.974671384
4853.688 17.6251074245 0.7689891089
4854.69 16.6594770989 7.925157935
4855.692 16.3868212715 4.209101711
4856.694 16.5908402939 2.805254536
4857.696 16.7404683742 6.952160332
4858.698 16.3309183697 5.214031686
4859.7 16.5005581811 4.984331895
4860.702 16.4867219414 7.439305615
4861.704 16.9333217297 1.534162191
4862.706 16.7228255719 5.43910642
4863.708 16.8153995493 2.498302861
4864.71 17.0481997639 3.896974099
4865.712 16.6630445831 4.866179204
4866.714 16.4523202675 3.832598273
4867.716 16.4127054366 3.854656012
4868.718 16.7432618648 4.760448801
4869.72 16.4500720438 6.411376992
4870.722 16.593830654 6.083565248
4871.724 16.827269468 6.200201041
4872.726 17.0022506652 3.120901811
4873.728 16.797704537 4.581878845
4874.73 17.2734762674 4.451104634
4875.732 17.1507794831 4.333707904
4876.734 17.2900115474 3.868686429
4877.736 17.077217366 5.065739196
4878.738 16.37950025 2.950250107
4879.74 16.8492417794 5.133415508
4880.742 16.628768224 3.614674471
4881.744 17.0594236349 5.707182682
4882.746 16.3459994474 4.545439972
4883.748 16.4083191135 5.396044989
4884.75 16.4716748673 5.097319937
4885.752 16.4174629974 9.475762709
4886.754 16.806140166 7.305325518
4887.756 16.4010587565 4.313823525
4888.758 16.2644994262 6.119548728
4889.76 16.4829006361 5.202875995
4890.762 16.3003499583 5.653082406
4891.764 16.6167912304 5.319913172
4892.766 16.755691156 3.768412673
4893.768 16.8851538418 4.451966517
4894.77 16.8293536797 5.18549733
4895.772 16.6642196074 5.984834845
4896.774 16.7826322956 2.345565934
4897.776 16.9409779736 3.731920323
4898.778 16.7026311811 3.219056716
4899.78 16.7252208106 2.893503078
4900.782 16.70674697 7.457936341
4901.784 16.3791759913 5.293149857
4902.786 16.3340512926 5.179637912
4903.788 16.4282619312 6.47138236
4904.79 16.6253683251 6.512599611
4905.792 17.060957613 2.674405891
4906.794 16.6699129885 7.044237373
4907.796 17.1726642486 2.356512856
4908.798 16.9017998048 3.885193385
4909.8 16.4830554577 2.134606442
4910.802 16.6119193936 4.055077502
4911.804 17.074958331 1.761297807
4912.806 16.7703913937 5.536605849
4913.808 17.0268910939 2.264051942
4914.81 16.7254827711 6.426465267
4915.812 16.1837556292 4.900666827
4916.814 16.289009132 5.696286401
4917.816 16.427156488 4.749497322
4918.818 16.6156333357 5.23371445
4919.82 16.3369857742 4.750974027
4920.822 16.4877303052 5.623948548
4921.824 16.8725865901 7.287335388
4922.826 16.9635826209 2.16237357
4923.828 17.2752747152 4.398518677
4924.83 17.3771190954 1.791632634
4925.832 17.2182523032 3.002890538
4926.834 16.4570790544 5.314348855
4927.836 16.6711999236 6.57689056
4928.838 16.4830126664 8.295229263
4929.84 16.3821559003 5.156456921
4930.842 16.5731485418 4.208984261
4931.844 16.3917403107 4.685062365
4932.846 16.8065524897 4.367930316
4933.848 17.3116268066 3.43963041
4934.85 16.3908907189 4.552200221
4935.852 16.5224585752 2.987959569
4936.854 16.0494056728 6.766125098
4937.856 16.3656150342 3.435336757
4938.858 16.4117259125 4.785059711
4939.86 16.392018976 4.315864294
4940.862 16.4748543445 4.652697554
4941.864 16.2393563761 6.044580401
4942.866 17.2313984397 3.186350336
4943.868 17.1548936084 2.686414726
4944.87 16.6236880799 5.453087124
4945.872 16.6122824603 3.57930235
4946.874 17.1768353079 4.633773257
4947.876 17.0635209953 3.787184994
4948.878 16.8667308896 4.305413641
4949.88 17.2759595533 2.256888126
4950.882 16.6675166251 4.007903809
4951.884 16.6505024275 4.972150248
4952.886 17.0509697531 1.51606845
4953.888 16.6865559816 4.682305531
4954.89 16.6420363187 2.846406382
4955.892 16.3417051961 6.163327372
4956.894 16.682645131 8.680538013
4957.896 16.2634677982 5.696203208
4958.898 16.2541749875 9.127323491
4959.9 16.3747223084 5.897343704
4960.902 16.1723432799 8.768392832
4961.904 16.302724309 7.496538446
4962.906 16.4816572608 5.969252137
4963.908 16.3605984988 3.116850079
4964.91 16.3520942712 7.347133102
4965.912 16.2054698185 5.756506221
4966.914 16.433731003 13.11579343
4967.916 16.2280000998 6.351548652
4968.918 16.752990911 8.251104817
4969.92 16.2375140258 7.055474183
4970.922 16.573151431 4.222400074
4971.924 16.478242554 4.304970309
4972.926 16.3222876295 7.124662974
4973.928 16.4229187244 4.073736107
4974.93 16.4875243925 5.947123641
4975.932 16.2289002267 5.174477255
4976.934 16.3575538483 6.510624408
4977.936 16.3143647129 7.773306239
4978.938 16.7233376862 4.891432895
4979.94 17.3137866064 4.190453724
4980.942 17.3613191107 3.025194515
4981.944 17.0459366718 3.317383596
4982.946 16.7791390605 10.40695556
4983.948 17.1689943812 5.691705323
4984.95 16.2176205402 3.116230824
4985.952 16.6748116736 6.319017978
4986.954 16.1575129257 8.747472385
4987.956 16.5513068835 4.706355713
4988.958 16.6111497084 7.107998037
4989.96 16.2065702346 7.314589326
4990.962 16.2670206476 5.974663085
4991.964 16.9168259772 4.558731421
4992.966 16.5302720363 5.400549873
4993.968 16.4891326744 5.301506973
4994.97 16.7950712999 5.468361752
4995.972 16.7172500386 6.349265017
4996.974 16.7394695465 1.249325382
4997.976 16.4086891954 2.02072182
4998.978 16.7484711895 1.804135782
4999.98 16.382678493 2.20697209
5000.982 16.7606587187 1.999848324
5001.984 16.893871102 2.105278268
5002.986 16.8066525289 1.309756934
5003.988 16.6449700388 2.404213449
5004.99 16.5975790123 2.426655997
5005.992 16.9032156659 2.906080586
5006.994 16.7878006156 3.369368477
5007.996 16.9068346657 2.0550879
5008.998 16.6711132201 3.333510938
5010 17.2034905993 2.464485352
5011.002 16.8028868842 1.348021951
5012.004 16.7757886511 3.014553597
5013.006 16.946545504 3.603664908
5014.008 16.558663066 3.330084188
5015.01 16.6276075914 2.445289206
5016.012 17.0447040801 2.420661406
5017.014 16.5018802906 3.601308727
5018.016 16.3915787412 3.163255469
5019.018 17.1700106648 3.196542346
5020.02 16.2102284711 4.172172561
5021.022 16.8449062037 3.348391703
5022.024 16.6452247706 2.682067903
5023.026 16.6096427381 6.02466609
5024.028 16.5034116038 3.606994782
5025.03 16.6185035736 4.426344577
5026.032 16.4036931528 6.174445609
5027.034 16.35643729 5.748874674
5028.036 16.554690876 3.076059086
5029.038 16.3213347853 3.39517923
5030.04 16.3043436456 5.218147963
5031.042 16.5476129607 5.763001288
5032.044 16.2552438241 4.87675732
5033.046 16.3790305113 4.742053573
5034.048 16.7992026749 2.650483785
5035.05 17.0503498467 2.181269335
5036.052 16.3337045448 3.916513556
5037.054 16.5607474055 4.761115853
5038.056 16.6145420555 6.413677523
5039.058 16.7578105259 3.086421122
5040.06 16.5164670684 3.137806236
5041.062 16.4467232684 6.313371932
5042.064 16.4827923866 1.571019678
5043.066 16.6281806207 1.979608476
5044.068 16.2485984251 4.980380144
5045.07 16.5917554153 6.302482255
5046.072 16.7534650077 3.257134972
5047.074 16.1892335439 5.027005211
5048.076 16.8428788791 3.031555484
5049.078 16.7531262048 5.973486475
5050.08 16.8352288741 4.654136685
5051.082 16.7571556433 3.956679302
5052.084 16.8966341276 4.30392663
5053.086 17.1883651629 0.5855403394
5054.088 17.1125332522 1.155777459
5055.09 16.9596202404 3.792006128
5056.092 16.7841713402 3.89479212
5057.094 16.3574750642 5.163158846
5058.096 16.2392006164 4.793920731
5059.098 16.454711035 7.005153196
5060.1 17.1754927888 1.744913148
5061.102 16.787938235 4.078535091
5062.104 16.8421716862 2.840726935
5063.106 17.0765084502 2.30278417
5064.108 16.6923483197 5.382157339
5065.11 16.7687321304 7.328375731
5066.112 17.0478340518 4.577552508
5067.114 16.9405333298 3.656044825
5068.116 16.8444494945 4.191554615
5069.118 16.1514916174 7.218533492
5070.12 16.7185321559 4.792052524
5071.122 16.55341312 5.722414004
5072.124 16.8613955392 4.355052803
5073.126 16.8733031913 5.336012833
5074.128 16.6776296178 5.291091921
5075.13 16.9038198983 4.747758962
5076.132 16.6677002097 2.966656415
5077.134 17.1284017252 3.347985041
5078.136 17.0496453997 2.928104273
5079.138 16.927323272 3.97989764
5080.14 16.7054545982 3.672733135
5081.142 17.0620113137 1.931214222
5082.144 16.3893006851 5.368379759
5083.146 16.7529390736 3.311047036
5084.148 16.8249154706 3.036049411
5085.15 16.6527794567 1.718836111
5086.152 16.3738605177 4.225617131
5087.154 16.7451285506 1.341847882
5088.156 16.3906625943 1.443577914
5089.158 17.0610635458 0.9391904117
5090.16 16.9893184189 1.779467143
5091.162 16.8789583998 2.762178637
5092.164 16.60351566 2.497623316
5093.166 16.4540349158 1.330127376
5094.168 16.671950051 3.171798801
5095.17 16.7806011251 1.825718712
5096.172 16.3910194261 3.454965317
5097.174 16.819850289 1.784190543
5098.176 16.5713982566 1.228586832
5099.178 16.5245525132 2.04650849
5100.18 16.5903357796 2.577377575
5101.182 16.4437663217 2.483124836
5102.184 16.5180185858 2.877025858
5103.186 16.5986970467 2.161400126
5104.188 16.6713052193 1.898718627
5105.19 16.359332198 3.660528877
5106.192 16.364325947 2.68469094
5107.194 16.4483905462 3.994282953
5108.196 16.3302722319 4.461216572
5109.198 16.2296994541 5.97600499
5110.2 16.3380260577 3.144570986
5111.202 16.2582228734 3.362448759
5112.204 16.4568117186 2.842443488
5113.206 16.4416298914 5.751728199
5114.208 16.662845702 3.33256867
5115.21 16.5126415788 4.42494564
5116.212 16.4809781912 3.623289891
5117.214 16.8769435828 3.789712323
5118.216 16.0328395601 7.125727261
5119.218 16.2781026784 4.225973716
5120.22 16.5500728035 2.987295847
5121.222 16.1792350323 7.177586483
5122.224 16.4234245204 4.652579526
5123.226 16.3266823735 3.578658278
5124.228 16.1934370143 4.678395264
5125.23 16.5163741782 5.523940791
5126.232 16.5641648352 3.652602892
5127.234 16.7178477136 3.138515961
5128.236 16.6955779447 2.638201
5129.238 16.9532890322 1.377395241
5130.24 16.4013231122 5.055526477
5131.242 16.7888805507 3.90589367
5132.244 16.1987840168 6.024227221
5133.246 16.2998642542 6.532394557
5134.248 16.3620098965 5.573383929
5135.25 16.2018719675 6.136178111
5136.252 16.3873562696 4.459522945
5137.254 16.5117526957 7.206798598
5138.256 16.6147418427 6.111445567
5139.258 16.9105891035 4.071418017
5140.26 16.7773729713 2.82273879
5141.262 16.6095540701 5.230775975
5142.264 16.347220697 5.572957275
5143.266 16.5451337884 2.792392038
5144.268 16.6450327787 3.245104228
5145.27 16.378472632 2.658833841
5146.272 16.5071990991 4.906070231
5147.274 16.9106952562 3.340474291
5148.276 16.2634562736 5.680388702
5149.278 16.9133292024 5.877132858
5150.28 17.1849554862 1.496408678
5151.282 17.3005486336 0.8292416884
5152.284 17.2007939453 2.290071027
5153.286 17.3316144738 1.872361394
5154.288 17.3003433097 1.834953354
5155.29 17.1290356122 1.716211692
5156.292 17.1846135388 3.356655798
5157.294 16.8073328317 4.050013009
5158.296 17.1465776294 2.586654218
5159.298 16.9687171969 2.664404466
5160.3 17.0183967326 3.205999028
5161.302 16.9430688124 3.388786603
5162.304 16.899970923 6.281274275
5163.306 17.0750226354 2.42942394
5164.308 17.1462388397 3.869554579
5165.31 17.1599080157 2.763066544
5166.312 17.3204197828 1.996374139
5167.314 16.5722248568 3.943419367
5168.316 17.4106516732 2.032174223
5169.318 17.2869434858 2.332994408
5170.32 16.407962559 2.865941772
5171.322 16.6688619215 3.096674135
5172.324 16.3000662242 2.975184036
5173.326 17.0366463975 2.941619555
5174.328 16.8304054786 5.336848901
5175.33 16.8335680908 3.334768883
5176.332 16.7668710393 4.961479202
5177.334 17.1237719866 3.41859784
5178.336 16.9651708929 5.770873061
5179.338 17.1215414546 1.931924459
5180.34 17.122646134 4.747144847
5181.342 17.3968270498 1.52544002
5182.344 17.3145702607 3.166100789
5183.346 17.1584631975 1.98848943
5184.348 17.3710409871 1.666068876
5185.35 17.0663993207 4.886439376
5186.352 17.3761095035 2.042288316
5187.354 17.1226900996 5.134605917
5188.356 17.3250988397 3.884951053
5189.358 17.1725874273 4.279728048
5190.36 16.6028704291 6.314383459
5191.362 16.7902927758 4.416851441
5192.364 16.9934311324 3.880503694
5193.366 16.8330433367 5.168074526
5194.368 17.0412786108 4.898027759
5195.37 16.7419242478 4.19741039
5196.372 16.6188385005 1.839118818
5197.374 16.365672702 2.877928877
5198.376 17.057529343 3.42922915
5199.378 17.1612911947 1.952346095
5200.38 17.1831446827 2.305576443
5201.382 16.9059454297 3.174841614
5202.384 16.8135101831 5.243386004
5203.386 16.4037090316 5.047976889
5204.388 16.6331756656 5.149326976
5205.39 16.1971013691 4.53410819
5206.392 16.3100445172 4.524856357
5207.394 16.3997054368 2.853490878
5208.396 16.1804386133 4.658768453
5209.398 16.3697424882 4.403823923
5210.4 16.1480673943 6.273282675
5211.402 16.5534529539 4.998172151
5212.404 16.3150362041 3.762464312
5213.406 16.4920842907 2.67502492
5214.408 16.2406429807 3.765122714
5215.41 15.9776677492 9.02290885
5216.412 16.1223421399 5.240695221
5217.414 16.4471933369 5.401084299
5218.416 16.3163315492 3.892396025
5219.418 16.2557415284 6.400695738
5220.42 16.2139340019 6.756472383
5221.422 16.4847471129 4.355211486
5222.424 16.0548342003 7.576189517
5223.426 16.1751777383 6.68452091
5224.428 16.2471098486 7.165097122
5225.43 16.4573789038 4.497890963
5226.432 16.5816498101 5.044240366
5227.434 16.3472993516 5.585464246
5228.436 16.2974162585 5.524234449
5229.438 16.1721597804 6.335516331
5230.44 16.4219190442 7.900883964
5231.442 16.3829180317 5.941787224
5232.444 16.1857244364 6.598272996
5233.446 16.4563767058 7.820082015
5234.448 16.6176578138 3.88746923
5235.45 16.2638551748 6.958267746
5236.452 16.6882934754 3.692546308
5237.454 16.2424342497 5.377579442
5238.456 16.1017078747 6.743118723
5239.458 16.3144066411 8.365187844
5240.46 16.1079967334 8.125659774
5241.462 16.2912509629 5.459953945
5242.464 16.1457868551 7.192124028
5243.466 16.5657960016 6.350865985
5244.468 16.6837340804 1.139247687
5245.47 16.7419567017 3.62352429
5246.472 16.520623745 6.671974604
5247.474 16.3139270226 7.883514805
5248.476 16.0812831317 8.436250375
5249.478 16.171633964 6.864218354
5250.48 16.2201905738 5.042687831
5251.482 16.8634170067 5.502185487
5252.484 16.549885765 4.95542795
5253.486 16.0834776417 7.450076002
5254.488 16.3397560293 3.556212766
5255.49 16.3006240634 6.250037622
5256.492 16.5286533542 6.261154246
5257.494 16.1354478798 7.292883748
5258.496 16.1082155927 6.499124935
5259.498 16.5272064466 5.9661711
5260.5 16.2940968641 6.400388944
5261.502 16.749897802 2.775461875
5262.504 16.2762612854 7.111648906
5263.506 16.3773272252 9.515539034
5264.508 16.2283047322 6.950096041
5265.51 16.1005807818 8.275454117
5266.512 16.3938073768 7.031764954
5267.514 16.2104377669 6.665645873
5268.516 16.3737981836 9.50190958
5269.518 16.2678348967 7.738389418
5270.52 16.5066741605 4.226281922
5271.522 16.2983322823 8.458183821
5272.524 16.5625442507 6.013100258
5273.526 16.8843612674 3.047454913
5274.528 16.0314642475 10.33905218
5275.53 16.4442043613 6.713004487
5276.532 16.464323602 11.47634171
5277.534 16.5961887977 5.526571503
5278.536 16.4669705885 8.166654452
5279.538 16.3914895125 7.026439526
5280.54 16.0400876982 8.298212338
5281.542 16.4443513732 7.461660077
5282.544 16.5261392273 5.640689324
5283.546 16.1694762299 10.37286657
5284.548 16.2333210878 6.268660192
5285.55 16.4301920538 9.628482722
5286.552 16.1092876295 8.619453025
5287.554 16.3755491077 4.844111784
5288.556 16.3762500248 10.56321999
5289.558 16.762484661 6.144541449
5290.56 16.2668655186 9.632519986
5291.562 16.4545816499 5.512931141
5292.564 16.4528094447 5.354856648
5293.566 16.306334117 9.443233957
5294.568 16.5773980937 7.198593818
5295.57 16.8900317156 7.007906732
5296.572 16.8694185374 5.640857253
5297.574 16.5679962075 7.47896644
5298.576 16.3484838077 5.935848545
5299.578 16.200908267 10.89474081
5300.58 16.6406792875 6.906916611
5301.582 16.4529197457 4.427682293
5302.584 16.4208470226 6.60148781
5303.586 16.0699276094 10.06309907
5304.588 16.1115528612 8.666802399
5305.59 16.6979434953 6.550127175
5306.592 16.2048745786 10.49293478
5307.594 15.9860079219 11.2543947
5308.596 16.299885077 6.579994781
5309.598 16.2468132634 7.084775887
5310.6 16.628246329 5.855153468
5311.602 16.4730109741 10.87035519
5312.604 16.4277072605 7.827356107
5313.606 16.2581283683 6.68915477
5314.608 16.34671486 5.443675476
5315.61 16.2118928674 8.007655767
5316.612 16.2620518212 6.17767392
5317.614 16.8471891425 5.574095998
5318.616 16.6545067228 5.382094443
5319.618 16.4214835659 7.297733916
5320.62 16.055798936 8.842376752
5321.622 16.3744118724 6.830557705
5322.624 16.3579473467 4.420702128
5323.626 16.3243148283 9.64816496
5324.628 16.5430553827 8.250454598
5325.63 16.8011193597 5.471893975
5326.632 16.4215829703 8.08805795
5327.634 16.1098678519 6.905891626
5328.636 16.3156353409 6.376776082
5329.638 16.1456480849 8.381231747
5330.64 16.1435233454 8.676416823
5331.642 15.9992956639 10.23417935
5332.644 16.2850126411 10.07007237
5333.646 16.4740180164 6.70845978
5334.648 16.2940697213 8.057016847
5335.65 16.2143393627 8.85610873
5336.652 16.4478174756 6.406144559
5337.654 16.12675361 10.2917118
5338.656 16.347307457 7.793867262
5339.658 16.0779014709 10.0274073
5340.66 16.2581988709 6.927799909
5341.662 16.2657821995 10.58194067
5342.664 16.0581101076 8.422904708
5343.666 16.8360056248 3.629516716
5344.668 16.6791774674 8.618347857
5345.67 16.0734131372 10.59101368
5346.672 16.2628828439 7.543961388
5347.674 16.4332322443 11.20378121
5348.676 16.5835128191 7.658402797
5349.678 16.6643949401 7.678427565
5350.68 16.0074659418 12.16629228
5351.682 16.3019263247 6.649840643
5352.684 16.7287222579 5.808931279
5353.686 16.1853940125 11.29712714
5354.688 16.9891546572 5.484788845
5355.69 16.6422374397 3.750241392
5356.692 16.3667523749 6.678829599
5357.694 16.700017118 6.796255448
5358.696 17.0392393976 3.621608647
5359.698 16.520568438 10.17182391
5360.7 16.096332618 10.33220839
5361.702 16.111911152 11.0516076
5362.704 16.0728463812 10.57714952
5363.706 16.1335138091 7.966257538
5364.708 16.2438483484 6.989888469
5365.71 16.4886294645 5.31137963
5366.712 16.1975601493 8.114975279
5367.714 16.0863097887 10.31263367
5368.716 16.5101910098 7.986798964
5369.718 16.0735729076 8.319131051
5370.72 16.3970987108 7.811497489
5371.722 17.0083316448 1.905066108
5372.724 16.6600085954 4.949985338
5373.726 16.3037367088 8.652765141
5374.728 16.7251518913 7.494381255
5375.73 16.2994116573 6.531204916
5376.732 16.295036391 8.841553257
5377.734 16.772357962 5.542502694
5378.736 16.534512041 5.963520521
5379.738 16.967505923 9.075446024
5380.74 16.425293032 6.012879359
5381.742 16.4184613759 6.659968203
5382.744 16.7989299688 6.177519569
5383.746 16.3272465771 4.86443981
5384.748 16.2102282507 5.762395715
5385.75 16.9354410879 4.257520828
5386.752 16.36416798 8.643928083
5387.754 16.3252586324 5.698846385
5388.756 16.4490967217 6.173634673
5389.758 16.3748214678 4.491056672
5390.76 16.492464584 8.094592611
5391.762 16.1835440843 6.466663311
5392.764 16.5753508208 7.074255722
5393.766 16.305901984 6.345077577
5394.768 16.5298634246 5.06907556
5395.77 16.9624123225 4.102701708
5396.772 16.3351633529 7.919901623
5397.774 16.1467671034 8.185871694
5398.776 16.395765575 5.621718928
5399.778 16.1319820193 10.2580129
5400.78 16.1562936486 6.725296346
5401.782 16.3679602779 5.829604701
5402.784 16.810466071 1.975850386
5403.786 16.9243199625 5.094689541
5404.788 16.4291249155 8.95614229
5405.79 16.5347804887 6.645965588
5406.792 16.5302669919 7.50038853
5407.794 16.6963999298 8.779535303
5408.796 16.2980927808 4.485451125
5409.798 16.1079039777 8.699866258
5410.8 16.0100798717 10.30626073
5411.802 16.6055633018 6.603476749
5412.804 16.3008228979 6.058482975
5413.806 16.217038333 7.900036075
5414.808 16.5394362355 6.418481004
5415.81 16.4547664157 7.178248022
5416.812 16.6770316614 6.838617664
5417.814 16.2449966737 5.739448782
5418.816 16.1999020588 8.314308521
5419.818 16.2288940981 11.99676513
5420.82 16.2621883081 6.145098911
5421.822 16.5119125394 7.939201204
5422.824 16.8430863791 8.98991621
5423.826 16.4384255017 11.16035626
5424.828 16.4313407335 6.697144336
5425.83 16.3040552239 6.644256781
5426.832 16.1079131048 9.247258299
5427.834 16.18370833 8.740592077
5428.836 16.3443312169 12.19273891
5429.838 17.0058360068 7.263472232
5430.84 16.4472190029 11.98884375
5431.842 16.1632529872 10.12538723
5432.844 16.362792297 6.146335778
5433.846 16.7311227951 5.844378322
5434.848 16.6360576173 7.230887935
5435.85 16.4565005069 9.019825855
5436.852 16.250089723 6.063058625
5437.854 16.2733493608 6.684068194
5438.856 16.3824828827 6.219963113
5439.858 16.4142449338 6.462618141
5440.86 16.2843530977 7.797453618
5441.862 16.1013131738 9.59364865
5442.864 16.3349089885 4.481991626
5443.866 16.6646056912 5.502690471
5444.868 16.1362849537 7.176018958
5445.87 16.2283480368 7.085224439
5446.872 16.6295354385 7.436708523
5447.874 16.880856028 4.652640158
5448.876 16.5774990787 8.253267577
5449.878 16.2532684049 8.460856026
5450.88 16.2196632133 7.211614114
5451.882 16.3755391334 4.305287888
5452.884 16.5617883974 10.14513866
5453.886 16.6536180488 6.004426913
5454.888 16.9085735975 5.422762544
5455.89 16.3483827448 5.122542037
5456.892 16.4287603944 7.002481849
5457.894 16.886189478 6.818217849
5458.896 16.7583807791 5.200875292
5459.898 16.359964884 8.206836868
5460.9 16.5810989384 9.256417412
5461.902 16.5223752804 4.527561263
5462.904 16.3140430643 9.705565848
5463.906 16.6945593539 5.240909714
5464.908 16.4228848989 5.601313599
5465.91 17.1771402287 3.430759539
5466.912 16.7555757851 7.470060469
5467.914 16.2996226676 5.654755416
5468.916 16.4070925027 5.215610047
5469.918 16.1784303029 8.990333534
5470.92 16.5220334824 5.860567274
5471.922 16.7476102422 5.674958266
5472.924 16.1076864828 6.563133247
5473.926 16.755058543 8.290733003
5474.928 16.1524103792 8.664325484
5475.93 16.2128403991 9.164066709
5476.932 16.5169092276 4.165065935
5477.934 16.646822344 3.456465556
5478.936 16.2862994899 6.195119405
5479.938 16.682608166 4.147407066
5480.94 16.7752114702 3.670537566
5481.942 16.3624631059 7.038451862
5482.944 16.8131375744 5.363115398
5483.946 16.9410554494 5.40931953
5484.948 16.4050382477 10.20977028
5485.95 16.3001106031 6.236549977
5486.952 16.5601536985 6.299566718
5487.954 16.5929918356 4.009698596
5488.956 16.3802206847 6.22081313
5489.958 16.1337188441 10.13191027
5490.96 16.3049555173 7.265456035
5491.962 16.1278036334 7.512745514
5492.964 16.4967594386 8.702059812
5493.966 16.985783015 5.642386031
5494.968 16.717221846 4.268063954
5495.97 16.9607524674 6.648906315
5496.972 16.3220906219 4.820852157
5497.974 16.4712194737 9.705602794
5498.976 16.6157724012 13.46943665
5499.978 17.0793346009 5.641872
5500.98 16.5455728615 12.88813644
5501.982 16.4548726089 5.960306567
5502.984 16.1605223807 9.715628139
5503.986 16.486405001 7.528900139
5504.988 16.2389851359 8.057321529
5505.99 16.298765473 6.371408246
5506.992 16.5218204143 6.200765298
5507.994 16.2204318188 12.53544053
5508.996 16.4720729696 5.397506191
5509.998 16.4227927729 5.42772705
5511 16.1938582834 8.630858203
5512.002 16.3014250924 4.961335367
5513.004 16.2755482291 9.076927351
5514.006 16.1753035311 9.769451608
5515.008 16.5547455827 6.449241745
5516.01 16.8841945761 7.421258518
5517.012 17.1223800455 3.750723358
5518.014 16.7689355254 9.862084998
5519.016 16.9128033517 6.684252487
5520.018 16.8729683017 7.714301844
5521.02 16.303265152 6.73676952
5522.022 16.6582893691 8.0060565
5523.024 16.2941359659 7.289246769
5524.026 16.2844503456 6.046792056
5525.028 16.2754932597 9.999375127
5526.03 16.2613156009 5.322713922
5527.032 16.6183121693 5.90274503
5528.034 16.8017734318 7.395805015
5529.036 16.5867861302 4.180136772
5530.038 16.5287356794 5.028227359
5531.04 16.308810897 8.478535255
5532.042 16.4050001853 6.269050392
5533.044 16.3035907874 7.400716375
5534.046 16.1332396823 8.5036079
5535.048 16.7481824711 10.02153512
5536.05 16.7105231525 6.934046952
5537.052 16.4195600036 4.128387312
5538.054 16.4578345505 8.604553558
5539.056 16.5093935428 5.044873893
5540.058 16.2297942957 13.72116849
5541.06 16.1579844881 6.818210875
5542.062 16.579349765 7.784162597
5543.064 16.2202572818 8.262535293
5544.066 16.4485739786 4.426626587
5545.068 16.3603779718 6.315449031
5546.07 16.3773260509 5.531488676
5547.072 16.292668568 6.916774749
5548.074 16.411796947 7.460974668
5549.076 16.1077997215 5.8509635
5550.078 16.2646548156 6.572035236
5551.08 16.5512931271 6.366027888
5552.082 16.1604505923 9.887741001
5553.084 16.6121070449 5.549117616
5554.086 16.9878071883 2.669060017
5555.088 16.7401588086 5.597407948
5556.09 16.3487105839 9.3485206
5557.092 16.6487362862 6.730397891
5558.094 16.0287764701 10.12884738
5559.096 16.0329665815 10.1254701
5560.098 16.5670642203 6.127924463
5561.1 16.4715432933 6.570649876
5562.102 16.1970824539 8.356069728
5563.104 16.1477466345 8.150912237
5564.106 16.1071748866 7.879896323
5565.108 16.2510645895 8.097508383
5566.11 16.7327966397 4.391188869
5567.112 16.2892272867 8.046623764
5568.114 16.0154538504 9.164934712
5569.116 16.5990088935 7.52783189
5570.118 16.4895346299 5.107563524
5571.12 16.3330356586 6.745649007
5572.122 16.1885734978 6.771240487
5573.124 16.2280743803 9.375396005
5574.126 16.2108551309 10.12168794
5575.128 16.5697000362 5.256876958
5576.13 16.2308872675 9.72920539
5577.132 16.4414385101 6.026488255
5578.134 16.51642585 7.358194815
5579.136 16.4867877183 5.308447294
5580.138 16.7818345665 5.863146467
5581.14 16.0403824612 9.092899753
5582.142 16.2137403821 9.691533396
5583.144 16.3774867476 4.189784488
5584.146 16.2360294289 7.084524603
5585.148 16.3473110969 4.569632591
5586.15 16.476342427 5.807303835
5587.152 16.5262846133 7.13286682
5588.154 16.725695899 6.442799612
5589.156 16.3760709177 5.808490408
5590.158 16.5227951235 8.089295343
5591.16 16.4480194597 8.139856518
5592.162 16.456905099 4.060868936
5593.164 16.7421719921 8.227409355
5594.166 16.5877400121 2.496437034
5595.168 16.119968747 8.666216212
5596.17 16.4275160339 5.385507615
5597.172 16.494908473 8.612481419
5598.174 16.6017546476 4.39736799
5599.176 16.460527797 6.171622134
5600.178 16.4034522886 6.676161323
5601.18 16.0467946142 9.893446831
5602.182 16.4668595538 4.470514104
5603.184 16.5632725247 2.709954491
5604.186 16.3704120289 4.793407859
5605.188 16.5300935594 4.142783375
5606.19 16.4794710708 6.368706144
5607.192 16.5987982683 5.208547875
5608.194 16.2014545708 6.992193869
5609.196 16.3230881997 8.541790817
5610.198 16.1231324209 5.673200503
5611.2 16.2849405575 7.416289032
5612.202 16.5848975125 5.320603046
5613.204 16.5902867592 3.974341985
5614.206 16.5442495159 7.317507061
5615.208 16.5450633989 6.934494434
5616.21 16.8565372501 4.76794045
5617.212 16.801322594 10.712099
5618.214 16.5107411775 7.598676445
5619.216 16.7150880738 7.911500293
5620.218 16.1927061022 4.471927894
5621.22 16.2781610866 9.659187973
5622.222 16.1275780152 8.966633865
5623.224 16.8201362755 4.360376049
5624.226 16.9874503105 4.191426171
5625.228 16.5232362154 8.578210334
5626.23 16.564752288 8.58044799
5627.232 16.9131859135 5.190500578
5628.234 16.3707140479 8.75702756
5629.236 16.6067972767 6.930752757
5630.238 16.0907371725 12.26586303
5631.24 16.3126709591 4.642800744
5632.242 16.2569314961 10.97893223
5633.244 16.7146346598 6.575930488
5634.246 16.1770184875 7.284693308
5635.248 16.7278603866 7.094683836
5636.25 16.9592547229 8.520596772
5637.252 16.6227312247 6.765478479
5638.254 16.3034049057 9.768246636
5639.256 16.8805503116 3.799717362
5640.258 16.5524051315 6.327867132
5641.26 16.2878956886 5.066613741
5642.262 16.2601177643 8.889082816
5643.264 16.1677796957 7.752128566
5644.266 16.0431793028 11.5998672
5645.268 16.5106928034 7.449590263
5646.27 16.3084799973 12.12864499
5647.272 16.9489326642 4.856916028
5648.274 16.5070760605 4.00280377
5649.276 16.4213492521 13.05055657
5650.278 16.4143413091 9.324114148
5651.28 16.2307253707 7.493635794
5652.282 16.201492455 14.44606571
5653.284 16.0274810679 13.06537447
5654.286 16.207432933 13.27347197
5655.288 16.0592177748 11.05497799
5656.29 16.1329027265 9.324235894
5657.292 16.5965176307 7.003466024
5658.294 16.0702888264 9.693392786
5659.296 16.4521145406 5.354774735
5660.298 16.6836906748 9.405378507
5661.3 16.2278171475 7.049967308
5662.302 16.0044919778 12.05344596
5663.304 16.2436808321 8.185791477
5664.306 16.2895879803 7.316657289
5665.308 16.4636160197 8.707773976
5666.31 16.9085181971 6.227061417
5667.312 16.9880780207 4.894773554
5668.314 16.9078949451 8.402258543
5669.316 16.9679640571 9.527752891
5670.318 16.9265150458 7.553346339
5671.32 17.3632802894 3.369648615
5672.322 17.2561834753 2.614417358
5673.324 17.3347825974 4.501398364
5674.326 16.9919641507 6.795382937
5675.328 16.8885143482 4.866830391
5676.33 16.8203767107 5.393495618
5677.332 16.7199969459 6.884990766
5678.334 16.1338953018 13.57431906
5679.336 16.1665182726 9.131533712
5680.338 16.0995109235 12.0707524
5681.34 16.0432663396 12.4946904
5682.342 16.1714061725 7.911035495
5683.344 17.1215377425 7.709400319
5684.346 16.9322309233 10.32620585
5685.348 16.1738153706 13.26908132
5686.35 16.1535534089 11.00125117
5687.352 16.1719999485 8.507371301
5688.354 16.4746711306 6.867338444
5689.356 16.3475999404 8.332776959
5690.358 16.8256096314 6.534495972
5691.36 17.2655773371 4.88855206
5692.362 16.9679457662 7.784995606
5693.364 16.9825708097 7.524834535
5694.366 16.8305706271 3.983248677
5695.368 16.5446216732 9.331514738
5696.37 16.8123611171 8.298304159
5697.372 17.1016426344 4.187335078
5698.374 17.1393543494 6.414247399
5699.376 16.8770873408 6.530952706
5700.378 16.0473418955 13.59440431
5701.38 16.1597863226 13.30023261
5702.382 16.1966963183 10.21223567
5703.384 16.0525749969 11.36631565
5704.386 16.5278974722 7.527121622
5705.388 16.276306364 10.91033038
5706.39 17.1273711484 8.1655282
5707.392 16.9658958261 5.216964758
5708.394 16.0579006355 12.81795987
5709.396 16.0614906381 12.93806522
5710.398 16.8665952892 8.35246871
5711.4 16.3491249558 8.99205566
5712.402 16.0618459998 11.18128731
5713.404 16.8116206618 9.97910008
5714.406 16.8746081281 9.356616484
5715.408 16.4128814579 8.162702487
5716.41 16.6011406145 2.832759545
5717.412 16.5711983417 9.285958259
5718.414 16.2638815693 6.004984783
5719.416 16.7283749067 8.449248267
5720.418 16.3231490108 12.24985729
5721.42 16.1688675654 9.299500772
5722.422 16.6641877131 10.85119874
5723.424 16.49620031 11.37652095
5724.426 16.3221863815 8.055908792
5725.428 16.4917772632 10.12564237
5726.43 16.5532756411 5.741323514
5727.432 16.5743658232 8.959017487
5728.434 16.97552638 8.597162341
5729.436 16.6985312529 7.96496052
5730.438 16.8100893868 6.598826256
5731.44 16.8860240137 9.720501398
5732.442 16.7448793797 6.643355815
5733.444 16.5093556824 9.358037349
5734.446 16.7027969221 12.0132211
5735.448 16.6229625235 7.992357651
5736.45 17.2090048976 3.317432631
5737.452 16.3071926285 10.79960029
5738.454 16.3221502696 7.671898033
5739.456 16.6232058003 13.72733579
5740.458 16.612769242 5.416208424
5741.46 16.0532602192 12.96447516
5742.462 16.7622266323 3.192360967
5743.464 16.1562428208 7.288755033
5744.466 16.166031907 11.08443652
5745.468 16.4672519884 10.76529207
5746.47 16.2205897638 8.332367535
5747.472 16.301660403 7.912970449
5748.474 16.4103185295 6.232336034
5749.476 16.2127617083 11.17241473
5750.478 16.1548898219 13.19299193
5751.48 16.1369243145 11.00782291
5752.482 16.7778259513 5.002059371
5753.484 16.7730006574 7.601898533
5754.486 17.2175694326 6.120202288
5755.488 16.6709917876 6.526528502
5756.49 16.8833547419 7.085041919
5757.492 16.99575211 9.354967035
5758.494 16.6012767018 4.288062142
5759.496 16.8706757067 8.234794259
5760.498 16.8854342502 8.026101684
5761.5 16.3179562847 7.521200654
5762.502 16.4606620664 14.59055622
5763.504 16.1027590147 11.33757258
5764.506 15.9839679207 13.56473688
5765.508 15.9819208722 13.95253935
5766.51 16.347802113 16.0527061
5767.512 16.5010103655 12.08977859
5768.514 16.3902420762 7.862364478
5769.516 16.2347490382 12.51273066
5770.518 16.1443339307 12.07534483
5771.52 16.1118320053 12.22434081
5772.522 16.1230321594 6.962955528
5773.524 16.4884151346 11.14275909
5774.526 16.4353652488 9.236052921
5775.528 16.2852138364 9.359837606
5776.53 16.3017159186 10.43172955
5777.532 16.8278181169 9.297371655
5778.534 16.8872782823 5.094688631
5779.536 16.2287518392 8.256366517
5780.538 16.2138354035 9.70347218
5781.54 16.1210916876 11.27717829
5782.542 16.1080098739 12.69927338
5783.544 16.4322373227 7.997511073
5784.546 16.2192458436 12.13351202
5785.548 16.8324116021 9.743132984
5786.55 16.2963634535 7.07359873
5787.552 16.2111122013 9.601576766
5788.554 16.3177814147 6.188734892
5789.556 16.197486967 8.096851275
5790.558 16.1694954174 6.903266019
5791.56 16.2776711135 10.34379291
5792.562 16.2436792427 7.812662298
5793.564 16.1057234536 8.646080848
5794.566 16.0433240941 11.7325422
5795.568 16.3551597511 5.943318712
5796.57 16.3748798955 7.742852013
5797.572 16.3980711894 10.30576162
5798.574 16.2511329028 8.554088368
5799.576 16.1407628034 11.28581339
5800.578 16.0420361441 10.75676214
5801.58 16.3247619731 8.153712428
5802.582 16.3115424478 13.39121319
5803.584 16.2609507515 5.946943617
5804.586 16.7539439217 5.765275895
5805.588 16.0189925186 9.457399715
5806.59 16.3659222325 6.975028533
5807.592 16.2670919032 10.71326694
5808.594 16.5609126043 10.30040419
5809.596 16.3339483443 8.242650522
5810.598 16.567857044 7.506818918
5811.6 16.1989124421 9.796266409
5812.602 16.128213437 6.99595427
5813.604 16.1188321903 9.562168996
5814.606 15.9926528331 11.2716635
5815.608 16.3571975116 7.508461518
5816.61 16.2164504469 7.317651457
5817.612 16.515989292 9.404990889
5818.614 16.6518802715 9.617094572
5819.616 16.9733033896 5.454743096
5820.618 16.2822976706 7.907058675
5821.62 16.2059221281 9.010769251
5822.622 17.0295504042 5.037344622
5823.624 17.0036359547 4.444220497
5824.626 16.1935098776 12.29433127
5825.628 16.7314455264 6.910539031
5826.63 16.3639532614 5.938348686
5827.632 17.1329060516 5.034367227
5828.634 17.0433127993 5.961666409
5829.636 16.8627183362 6.329470978
5830.638 16.3725236964 6.622737124
5831.64 16.2200168131 7.638401428
5832.642 16.0708559752 10.38427827
5833.644 16.2345846936 7.090289605
5834.646 16.1445471732 10.95171773
5835.648 16.1598748328 10.69697808
5836.65 16.1872363472 8.389436538
5837.652 16.0564364553 12.37513436
5838.654 16.3219048191 11.07926399
5839.656 16.3147522461 6.136162808
5840.658 16.2924369604 5.775668286
5841.66 16.3029800776 7.653777808
5842.662 16.8758099715 4.733869881
5843.664 16.5006769876 8.003960328
5844.666 16.3759477682 8.704328459
5845.668 16.6601949287 6.480350425
5846.67 16.6134550896 6.938227586
5847.672 16.1566856213 7.521121777
5848.674 16.889531744 3.141339098
5849.676 16.9532947204 6.677418162
5850.678 17.2183039176 2.241204532
5851.68 16.8152301428 11.01286275
5852.682 16.6937670081 11.6718388
5853.684 16.4666209028 12.02382069
5854.686 16.7436226139 13.15963262
5855.688 16.5621630521 4.034507932
5856.69 17.1406312733 5.16884395
5857.692 16.7998443248 6.845213097
5858.694 17.1043108503 8.921314961
5859.696 16.6181353834 8.606338615
5860.698 16.3715640575 6.366758589
5861.7 16.485886399 9.91720862
5862.702 16.2088400063 8.405592918
5863.704 16.3929201391 9.110696803
5864.706 16.6819326131 7.869074044
5865.708 16.4063761465 8.063961848
5866.71 16.6073130907 6.597126402
5867.712 16.0974768299 8.855909609
5868.714 16.3547292665 6.611578788
5869.716 16.0342063923 11.65134298
5870.718 16.2792661768 6.834153502
5871.72 16.6261937994 6.544144734
5872.722 16.6383520425 6.686409236
5873.724 16.4168278069 6.135031018
5874.726 16.7294710646 12.61092959
5875.728 16.7027681017 5.525811344
5876.73 16.6382846478 9.802309863
5877.732 16.2954385863 8.233610024
5878.734 16.3221170326 12.1381268
5879.736 16.3494340956 7.915880275
5880.738 16.2258255458 14.08441447
5881.74 16.0699445684 10.42082958
5882.742 16.16284358 14.50560555
5883.744 16.1733658151 10.1573183
5884.746 16.3984717971 13.50178291
5885.748 16.0421666496 11.93994445
5886.75 16.1356913773 14.5065117
5887.752 16.0988521612 10.85294327
5888.754 16.1158061371 11.43792188
5889.756 16.5367861382 10.69959684
5890.758 16.0816698312 11.14858448
5891.76 15.9439971902 12.73576588
5892.762 16.1397094102 8.353526234
5893.764 16.1602661259 8.895932838
5894.766 16.3399330666 10.61587981
5895.768 16.5800719718 8.235342702
5896.77 16.5191458683 6.621855264
5897.772 16.8295389745 8.53616825
5898.774 16.177228975 7.574406268
5899.776 16.2115045662 6.976588408
5900.778 16.3236594749 13.51269418
5901.78 16.1682193797 14.43267034
5902.782 16.0402677875 12.01748999
5903.784 16.0936056675 10.78127803
5904.786 16.5087355648 13.79889977
5905.788 16.7326270443 8.561292328
5906.79 16.5845130033 4.970893843
5907.792 16.2013242996 14.38794413
5908.794 16.5107401327 6.35346724
5909.796 16.583574974 7.030688781
5910.798 16.7895379247 3.854694433
5911.8 16.979393521 5.60430107
5912.802 17.207601717 5.575391036
5913.804 16.8335434137 2.890902273
5914.806 16.8104341565 9.621472383
5915.808 16.9397229311 7.126795275
5916.81 16.6984702312 4.827094383
5917.812 16.1549902944 10.04236901
5918.814 16.2134994615 5.999478485
5919.816 16.5362378229 8.769621522
5920.818 16.4736925279 8.643207019
5921.82 16.1913430613 7.116813384
5922.822 16.3411221339 9.298558385
5923.824 16.2470720924 7.810031632
5924.826 16.2367934543 7.52645334
5925.828 16.305968549 8.390067331
5926.83 16.3630873114 8.709789949
5927.832 16.4608828056 7.617022263
5928.834 16.4569882773 11.35026249
5929.836 16.272511293 9.972345239
5930.838 16.3282245803 6.778121529
5931.84 16.4499242314 5.48300133
5932.842 16.6108528494 12.518126
5933.844 17.0167456639 5.439382942
5934.846 17.023687378 5.943389621
5935.848 16.607628264 5.017972624
5936.85 16.6673227354 6.895336727
5937.852 16.6923660811 9.148048658
5938.854 16.8701497993 3.506040316
5939.856 16.7810775085 8.627297343
5940.858 16.6724934934 7.278203669
5941.86 16.2115919233 7.418653247
5942.862 16.137127086 12.59254903
5943.864 16.6271237397 4.72247286
5944.866 16.1461779066 7.292919025
5945.868 16.1391045915 9.606206257
5946.87 16.6820427797 5.93901877
5947.872 16.3497371739 8.08013745
5948.874 16.2048946774 8.850930521
5949.876 16.8342616489 10.33819299
5950.878 16.6607253449 6.06092682
5951.88 16.1387084796 12.12979313
5952.882 16.4090696812 8.722920401
5953.884 16.214859009 9.976845136
5954.886 16.2852686016 7.672293599
5955.888 16.3007959876 8.287469458
5956.89 16.5728058185 9.417820188
5957.892 16.9358295061 4.327965139
5958.894 16.8035327221 3.607255788
5959.896 16.7013826842 12.83745556
5960.898 16.002371864 13.80252432
5961.9 16.4128624697 13.34256462
5962.902 16.7397665448 9.967474539
5963.904 16.3569177972 5.705899255
5964.906 16.1986940372 12.92996655
5965.908 16.8520083506 8.174872172
5966.91 16.9671179268 8.581134127
5967.912 17.0636919393 6.625549992
5968.914 16.555113206 11.43137434
5969.916 17.0160755491 3.842091569
5970.918 16.8124173962 8.690142246
5971.92 16.604886107 7.107562052
5972.922 17.0358459679 5.014484441
5973.924 16.9079314962 8.146179176
5974.926 16.0309342141 12.13003375
5975.928 16.9391648914 3.549715523
5976.93 16.5243042745 5.192433026
5977.932 16.5886563122 9.451494382
5978.934 16.7445298793 8.824023592
5979.936 16.7865705175 7.682524246
5980.938 16.7378207054 9.732793149
5981.94 16.3961916885 11.93595506
5982.942 16.144360088 12.31351678
5983.944 16.2372970836 10.09899404
5984.946 16.2827148868 9.270325318
5985.948 16.7602229113 12.26320918
5986.95 16.9679087545 7.97756101
5987.952 16.5052555554 6.919851224
5988.954 16.3677182046 6.414965128
5989.956 16.9738191949 4.918030487
5990.958 16.9943218577 5.89039603
5991.96 17.2315843188 5.844981042
5992.962 16.5303246981 12.40119253
5993.964 16.3044115602 8.746367697
5994.966 16.6200867299 5.828492188
5995.968 16.8408699924 7.22630786
5996.97 16.0544375269 10.40040121
5997.972 16.554485126 8.782269195
5998.974 17.1114559316 4.53414558
5999.976 16.7879981152 9.340729764
6000.978 16.9572739561 7.340211223
6001.98 16.8067901227 3.982919786
6002.982 16.7302171379 5.10842421
6003.984 16.7778985726 9.289158965
6004.986 16.4492693121 5.72911997
6005.988 17.0076795676 7.010197105
6006.99 16.8884968311 4.954796789
6007.992 16.6736681648 5.334381418
6008.994 16.2821280749 9.121934415
6009.996 17.0647054004 2.638797884
6010.998 17.0352765062 7.146324014
6012 16.5725232176 5.68429737
6013.002 16.7487587095 5.25950072
6014.004 16.2662414322 9.677655723
6015.006 16.6394012045 4.966960529
6016.008 16.0693017185 10.86157302
6017.01 16.8219015242 4.424038615
6018.012 16.4353592984 8.11828845
6019.014 16.3755447709 9.283143116
6020.016 16.5019642823 14.89919331
6021.018 17.0830197965 4.854840175
6022.02 17.2821014326 3.2590671
6023.022 16.8789011026 8.053025518
6024.024 16.8278166592 4.785402443
6025.026 16.6409680141 14.59120702
6026.028 16.8248454936 9.162544638
6027.03 16.4842254735 8.425370725
6028.032 16.918585825 5.857471184
6029.034 17.3856442338 2.890432785
6030.036 17.2137724546 5.653197562
6031.038 16.8224532918 10.28802693
6032.04 16.8768891863 4.68758818
6033.042 16.9860141612 4.647738305
6034.044 17.4510830312 1.697567999
6035.046 17.2783305163 2.843529736
6036.048 16.8670317571 11.15600526
6037.05 16.8042450339 6.754928951
6038.052 16.4356228258 8.516871679
6039.054 16.8557444078 3.695547067
6040.056 16.72493848 9.776373788
6041.058 16.5562032219 11.05257884
6042.06 16.2211847026 7.725297241
6043.062 16.0827840863 9.579091781
6044.064 16.2983353555 10.00134317
6045.066 16.2887170025 9.216731592
6046.068 16.1294054596 14.29366164
6047.07 16.3210994736 6.52314151
6048.072 16.1056267466 10.88245144
6049.074 16.0802230523 11.56844525
6050.076 16.2792551587 13.64432244
6051.078 16.2234229429 8.310135636
6052.08 16.0012663743 12.34733086
6053.082 16.1277657415 13.46067769
6054.084 16.258460557 9.965400339
6055.086 16.3028988473 9.447003396
6056.088 16.5803974886 8.028481332
6057.09 17.0563487868 5.454228285
6058.092 16.7153152457 7.77669004
6059.094 16.0013169535 12.49163139
6060.096 16.2849568022 7.949110451
6061.098 16.4574805977 8.95180439
6062.1 15.9557137144 12.80568757
6063.102 16.3085559972 9.161567512
6064.104 16.1295459218 9.820499429
6065.106 16.3316037958 6.728618897
6066.108 16.7456008916 5.874935962
6067.11 16.825672588 5.685007321
6068.112 16.4852978185 11.67399345
6069.114 16.894158242 8.159915706
6070.116 17.3328004735 1.204067763
6071.118 17.5548235514 1.684015829
6072.12 16.8186630995 4.315309243
6073.122 17.0870963526 4.02742892
6074.124 16.5422863754 7.211256769
6075.126 16.4326511233 5.37587339
6076.128 17.2087371254 3.789204369
6077.13 16.9761130598 8.542911697
6078.132 16.9753182498 10.50319214
6079.134 16.7768448927 4.793068224
6080.136 16.8967885704 9.385540921
6081.138 16.7156954294 10.98092595
6082.14 16.107049656 8.353682898
6083.142 16.2822482429 6.824713853
6084.144 16.2260430789 7.587271871
6085.146 16.1867110622 8.400069894
6086.148 16.1993049748 11.90624698
6087.15 16.6074870384 6.36200526
6088.152 16.6218202493 8.520801763
6089.154 16.089692592 9.57703192
6090.156 16.8415174485 4.439995881
6091.158 17.013706489 4.176817731
6092.16 16.3574582318 7.287318705
6093.162 16.5851890693 7.051737798
6094.164 16.2051907751 14.13315053
6095.166 16.1063496599 10.6935687
6096.168 16.7044027045 6.054899067
6097.17 16.4830139845 6.608616854
6098.172 16.3969323874 6.646622403
6099.174 16.7696139434 3.390319008
6100.176 17.0840591816 2.31677588
6101.178 16.6567741442 8.397902812
6102.18 16.8158030431 5.623930981
6103.182 17.0211480615 5.432986604
6104.184 16.8340493437 6.808251878
6105.186 16.9717314878 6.574283465
6106.188 16.9753016222 5.455869631
6107.19 16.5335680868 4.963606146
6108.192 16.2068878467 12.80250838
6109.194 17.3239404727 2.006155706
6110.196 16.8870633478 7.003580614
6111.198 16.5466879866 9.363662365
6112.2 16.8753031516 2.534394236
6113.202 16.797621085 6.003321179
6114.204 16.5309405686 4.536042098
6115.206 16.4510695349 4.597884331
6116.208 16.9799791641 4.935847469
6117.21 16.5437769653 7.412790058
6118.212 17.1355833366 2.120485581
6119.214 16.5303525506 4.106038194
6120.216 16.3198023076 11.2423582
6121.218 16.2045762783 12.77655628
6122.22 16.3250653345 11.85180561
6123.222 16.4502818841 7.361933154
6124.224 16.4657691048 6.81313849
6125.226 16.4911131485 9.478005019
6126.228 16.2734858715 5.865226171
6127.23 16.6203349437 9.31521445
6128.232 16.8394005692 10.48129302
6129.234 17.2341825671 5.428206134
6130.236 16.8252314953 5.809772976
6131.238 16.5028388456 5.188186155
6132.24 16.7313479125 9.86260118
6133.242 17.0923596766 4.988868109
6134.244 16.1765532522 8.143773138
6135.246 17.0194244756 8.66189557
6136.248 16.8261220023 7.083575567
6137.25 16.4785663115 9.655795937
6138.252 17.028445152 7.989383797
6139.254 16.9692763979 5.263872104
6140.256 17.3604890333 3.565719287
6141.258 16.747828693 9.826397748
6142.26 16.8652016451 7.807247259
6143.262 16.9311318084 5.675833787
6144.264 16.77097191 8.683921388
6145.266 17.1876489506 3.880825028
6146.268 16.733817528 8.027267216
6147.27 17.1143166595 3.260651302
6148.272 17.2022301255 3.541980153
6149.274 16.4524155303 4.431049178
6150.276 16.198878458 6.616657611
6151.278 16.5114245054 3.026501033
6152.28 16.0435747998 8.835816713
6153.282 17.0332778985 3.386214201
6154.284 16.8217977327 9.63709315
6155.286 16.4799221901 10.06917292
6156.288 16.2290637761 7.424275353
6157.29 16.4019283358 5.579491312
6158.292 16.7140788063 3.627948831
6159.294 16.2933518203 6.994482871
6160.296 16.1571651141 7.63522428
6161.298 16.4101898395 8.399511716
6162.3 16.6135481262 11.89069206
6163.302 16.7774549526 5.763781104
6164.304 17.0259906129 4.556533515
6165.306 16.8703557043 6.675632158
6166.308 16.9403232289 4.632086183
6167.31 16.8204308508 3.40489898
6168.312 16.6934699102 7.436678458
6169.314 16.1145446771 8.954812804
6170.316 16.3765938797 8.836043141
6171.318 16.2822173034 6.850559786
6172.32 16.6727756567 6.668182697
6173.322 16.6386898684 5.146717384
6174.324 16.4620774289 5.930288046
6175.326 16.5187290588 8.736014102
6176.328 16.4568237688 6.125744253
6177.33 17.0777701944 1.992093233
6178.332 16.6328523254 5.403617675
6179.334 16.8087331761 4.746480627
6180.336 16.5528711868 3.811316834
6181.338 16.1503566107 8.684911613
6182.34 16.6423217831 4.946265373
6183.342 16.6310670144 6.212440237
6184.344 16.5367110879 8.436904006
6185.346 16.385928311 7.15250049
6186.348 16.8151091905 5.744475438
6187.35 16.1486459955 9.078697829
6188.352 16.3620985456 5.307929298
6189.354 16.9076575176 3.337365023
6190.356 16.7670743563 4.126489818
6191.358 16.7668055696 4.658202012
6192.36 17.034551907 3.904030618
6193.362 16.8918003768 6.021125903
6194.364 16.4685974349 7.030545741
6195.366 16.5429598993 4.04308669
6196.368 16.6008518132 8.162904164
6197.37 16.8641011385 4.949565257
6198.372 16.8864902166 6.922594441
6199.374 17.0696052254 3.963963795
6200.376 17.1058701416 3.524937719
6201.378 16.6120715133 8.644124557
6202.38 17.0984834783 3.794974292
6203.382 16.7905781197 8.028941187
6204.384 16.3434512364 8.755407796
6205.386 16.7964509343 9.650935948
6206.388 16.6621003257 4.434467472
6207.39 16.6944580254 6.965210495
6208.392 16.3047702719 4.492475976
6209.394 16.9721416688 2.89396813
6210.396 16.3213234774 9.249879495
6211.398 16.5520803335 9.056170806
6212.4 16.661426348 6.5559628
6213.402 16.3980683114 6.220734413
6214.404 16.3425496058 3.981994615
6215.406 16.8195147573 4.433368125
6216.408 16.6434810984 5.96609909
6217.41 16.4872326991 9.19147617
6218.412 16.4943207158 8.910391781
6219.414 16.5736987746 8.578697472
6220.416 17.0569288372 5.297797191
6221.418 16.5834153204 9.620273174
6222.42 16.6822098408 6.036420723
6223.422 16.0153542806 11.70026615
6224.424 16.7160680298 8.052097948
6225.426 16.4667568962 13.50087246
6226.428 16.2385585653 7.125714613
6227.43 17.1771668428 5.094284626
6228.432 16.8376719583 10.09385772
6229.434 16.609788999 6.716697065
6230.436 16.8246891314 6.934535673
6231.438 16.5061868024 11.51731048
6232.44 16.3797391539 9.140737135
6233.442 16.4789848681 5.070993075
6234.444 16.2170220023 5.123515768
6235.446 16.3306366823 5.277960035
6236.448 16.1887981218 7.621350663
6237.45 16.1226844128 7.20733216
6238.452 16.3136171049 7.018435566
6239.454 16.3257030891 6.056879836
6240.456 16.2506016889 4.388847802
6241.458 16.1492292193 9.343635502
6242.46 16.8476366956 4.541299238
6243.462 16.5704417651 11.0180588
6244.464 16.4229557553 4.137357187
6245.466 16.4327622125 6.426393017
6246.468 16.7873731988 8.224210367
6247.47 17.0767904132 4.378382625
6248.472 16.9036319063 4.134111814
6249.474 16.8028032013 4.848017412
6250.476 16.9774753973 4.453432935
6251.478 16.1179089874 7.71458862
6252.48 16.2152321823 9.362972648
6253.482 16.1146288949 9.694453429
6254.484 16.4761212399 4.199549281
6255.486 16.2394625213 10.49547374
6256.488 16.4992670591 7.458989145
6257.49 16.3799679762 11.12348129
6258.492 16.5052116985 5.674754027
6259.494 16.6670564615 9.551720798
6260.496 16.2687683777 6.651505739
6261.498 16.3987231059 9.973143315
6262.5 16.217461739 7.524929989
6263.502 16.0967440144 10.51592881
6264.504 16.1156058734 11.89830388
6265.506 16.6342092156 6.691406636
6266.508 16.0836205794 11.02780413
6267.51 16.9058853865 9.133452441
6268.512 16.558117419 8.092813867
6269.514 16.65651213 6.419340368
6270.516 16.5850703585 10.63691864
6271.518 16.8798092958 5.325860328
6272.52 16.157532 5.316162494
6273.522 16.07527682 7.714852905
6274.524 16.4366523161 5.063400764
6275.526 16.1312776875 11.62548424
6276.528 16.424953835 7.973741691
6277.53 16.0352770929 9.768031622
6278.532 16.2343623904 9.92682727
6279.534 16.5420008513 5.153766764
6280.536 16.4056669301 5.446909546
6281.538 16.1516394152 8.768238386
6282.54 16.5230351331 8.203443126
6283.542 16.1680861817 12.09512247
6284.544 16.4396924324 5.708972041
6285.546 17.0466715864 1.794324868
6286.548 16.2049544894 8.82483636
6287.55 16.2864147514 9.827998202
6288.552 16.3116980959 8.231397822
6289.554 16.1405741079 7.677888055
6290.556 16.1393430791 8.990978668
6291.558 16.8928957451 7.295840055
6292.56 16.1618869592 5.207936926
6293.562 16.497295339 5.098221551
6294.564 16.1087985273 11.42196858
6295.566 16.3304651108 9.512373436
6296.568 16.4602549591 10.38180785
6297.57 16.0522490152 10.7899343
6298.572 16.4440279528 5.520434226
6299.574 16.3952802161 9.037002045
6300.576 16.640059324 9.790410404
6301.578 16.2356008955 8.243720024
6302.58 16.1812130082 5.679882625
6303.582 16.3012346483 5.58086529
6304.584 16.1263972598 10.41291968
6305.586 16.377714036 4.908342824
6306.588 16.1548218684 8.456962344
6307.59 16.1426372258 7.193995219
6308.592 16.7711453669 5.252730635
6309.594 16.237047749 5.731469728
6310.596 16.3612043914 7.135912919
6311.598 16.7184050441 2.50955653
6312.6 16.1062381339 10.73934838
6313.602 16.1989671012 9.002475534
6314.604 16.2993352726 5.705109352
6315.606 16.6694161966 8.734009813
6316.608 16.3992898862 7.940456105
6317.61 15.9997190648 11.65867813
6318.612 16.1727250674 12.54599631
6319.614 16.2283584029 6.471381671
6320.616 16.1604431272 9.091825288
6321.618 16.4113498149 7.829693532
6322.62 16.3456265481 8.643961494
6323.622 16.1108944685 10.55037957
6324.624 17.0574730884 8.119879032
6325.626 16.7159445144 5.094172894
6326.628 16.5013188035 12.69112963
6327.63 16.0786388241 10.37298318
6328.632 16.2068909491 12.103833
6329.634 16.6064298497 7.853315772
6330.636 16.3923579083 9.36213919
6331.638 16.1603943232 10.71166417
6332.64 16.3092171171 7.231277229
6333.642 16.4657383639 9.230040682
6334.644 16.1265577179 10.48973008
6335.646 16.558610453 5.55938396
6336.648 16.2120043622 11.02078392
6337.65 16.1949162194 4.513518607
6338.652 16.2984601089 8.348481908
6339.654 16.42225857 10.18084749
6340.656 16.4528855697 8.663745191
6341.658 16.1435378971 9.452310191
6342.66 16.2059125449 9.493051649
6343.662 16.3033180452 11.42739396
6344.664 16.0840983565 8.113179074
6345.666 16.715288406 9.432334062
6346.668 16.6187762999 4.727661299
6347.67 16.1719235436 7.600576468
6348.672 16.1844015215 7.31849892
6349.674 16.2150944697 6.662625279
6350.676 16.2759612149 9.1302643
6351.678 15.983856246 12.01050862
6352.68 16.6876704932 8.8923153
6353.682 16.5285565059 7.811187996
6354.684 16.7018811387 4.376240546
6355.686 16.6506606452 7.5691841
6356.688 16.445456282 7.979459499
6357.69 16.2275066276 7.119841455
6358.692 16.1395014226 11.14374088
6359.694 16.1535249967 14.69757153
6360.696 16.2066154285 9.839435085
6361.698 16.1281012687 10.34321458
6362.7 16.3450901204 5.474520711
6363.702 16.151783023 6.869717578
6364.704 16.0439248643 9.66611406
6365.706 16.1963344579 4.911061019
6366.708 16.1651186891 7.787436319
6367.71 16.7789561207 3.177070772
6368.712 16.549770158 4.070676411
6369.714 16.6729446043 6.901788892
6370.716 16.8485021142 3.30662281
6371.718 16.1171406109 11.26430842
6372.72 16.0863012801 12.60396599
6373.722 16.6930319027 5.581979479
6374.724 16.816241397 8.926194779
6375.726 17.0579710495 4.240888497
6376.728 16.5878753584 4.845898261
6377.73 16.0876244922 12.51164554
6378.732 16.7632820455 7.077770392
6379.734 16.6968841277 10.03709056
6380.736 17.0013966197 5.292735216
6381.738 16.538142447 7.270264833
6382.74 16.36139855 8.872962939
6383.742 16.4547136992 6.992807385
6384.744 16.5965184642 2.862195707
6385.746 16.1899969882 6.311276559
6386.748 16.3472594282 3.644881038
6387.75 16.1777077766 12.46312646
6388.752 16.3376742366 8.765061981
6389.754 16.5221334396 6.331172507
6390.756 16.3232782897 3.572489222
6391.758 16.1236640819 7.284577983
6392.76 16.6146574849 9.58241486
6393.762 16.4039778074 9.338257746
6394.764 16.2579090087 9.030858853
6395.766 16.4434767171 6.376071864
6396.768 16.167622117 8.675793797
6397.77 16.5915949287 15.87914542
6398.772 16.3156633886 8.260536379
6399.774 16.1255665311 8.964875856
6400.776 16.2792007681 10.05606074
6401.778 16.0525009467 10.76064283
6402.78 16.09695224 11.65360885
6403.782 16.4006603626 8.38735582
6404.784 16.0444666853 12.41378755
6405.786 16.795901783 11.38761096
6406.788 16.2233999358 10.01668895
6407.79 16.3764860558 4.404993267
6408.792 16.1871644385 12.87418744
6409.794 16.0452492981 8.800704772
6410.796 16.1867422279 11.52131329
6411.798 16.6185809696 7.150870693
6412.8 16.2752675542 10.61794079
6413.802 16.7164141327 7.529022422
6414.804 16.1331624096 8.114186991
6415.806 16.1795650649 10.80948934
6416.808 16.4914046775 6.743719749
6417.81 16.0157461316 12.85331935
6418.812 16.3473911448 8.572902145
6419.814 15.9707119415 11.80925825
6420.816 16.0795553721 9.427426392
6421.818 16.107571167 11.65625442
6422.82 16.4846501289 7.481513392
6423.822 16.1780946048 8.737849664
6424.824 16.4891909503 12.71914028
6425.826 16.2138003899 12.07454408
6426.828 16.4827997109 5.066920084
6427.83 16.0800635085 10.42299821
6428.832 16.6665953124 4.633660034
6429.834 16.7902662262 13.76518583
6430.836 16.4902704435 7.382410565
6431.838 16.7656788721 11.04867606
6432.84 16.1362832856 11.274565
6433.842 16.4462811259 8.956601742
6434.844 16.0556120328 9.892355112
6435.846 16.2118096819 11.40139788
6436.848 16.1687221865 7.93783345
6437.85 16.0762556762 10.97856735
6438.852 16.5741049261 9.237605612
6439.854 16.3513899863 7.702001059
6440.856 16.2050150396 5.746387402
6441.858 16.3068955901 6.769648125
6442.86 16.0849572039 14.45234786
6443.862 16.2862134306 10.02483518
6444.864 16.0037787773 14.53002977
6445.866 16.2452216415 10.03104523
6446.868 16.2966254422 10.643983
6447.87 16.1425264791 10.64577187
6448.872 16.1675371354 11.80572692
6449.874 16.0479435707 15.06137996
6450.876 16.0133719515 11.94073463
6451.878 16.3262219229 11.31357677
6452.88 16.4657871002 8.571970402
6453.882 16.5282064318 6.228789099
6454.884 16.2740910575 10.98245759
6455.886 16.4310670913 6.927160915
6456.888 16.5392863521 11.27763015
6457.89 16.1266629424 7.912430793
6458.892 16.7876144675 4.330334635
6459.894 16.3449930079 9.202854709
6460.896 16.3417998018 8.208981792
6461.898 16.3753319599 9.013039099
6462.9 16.0667368075 12.89827347
6463.902 16.1589241927 5.9277613
6464.904 16.4703630102 7.21524487
6465.906 16.0409960989 10.57803017
6466.908 16.1479613619 10.10398776
6467.91 16.1700255095 9.875309075
6468.912 16.1260379771 13.35028428
6469.914 16.0756014622 13.98331923
6470.916 16.1725222044 11.89548188
6471.918 16.2643524006 6.158928128
6472.92 16.3266019968 6.018430774
6473.922 16.035616825 12.90710361
6474.924 16.0270626315 11.62488733
6475.926 16.4890507484 12.70832387
6476.928 16.5126825334 12.296567
6477.93 16.0780506394 11.59685254
6478.932 16.1859666654 8.510071666
6479.934 16.0192740972 10.86276709
6480.936 16.1938024511 10.01079491
6481.938 16.5166638501 7.536245226
6482.94 16.2737467508 7.767966592
6483.942 16.2062125503 11.61786543
6484.944 16.7639081869 6.316871056
6485.946 16.4063622882 9.226477693
6486.948 16.1497173547 11.34003837
6487.95 16.1039393307 12.02537803
6488.952 16.3444684691 7.254907261
6489.954 16.002045546 15.64977743
6490.956 16.1509881669 9.911631533
6491.958 16.2631869974 8.088877222
6492.96 16.5278430254 3.726915196
6493.962 16.1497208676 10.20831786
6494.964 16.1074670327 8.698317321
6495.966 16.8737478187 6.750230621
6496.968 16.1401432102 6.755797189
6497.97 16.0414322028 7.964314554
6498.972 16.5510126937 7.485076281
6499.974 16.294544207 8.210062541
6500.976 16.4491035524 9.487252526
6501.978 16.3479048039 8.555596526
6502.98 16.8760048244 7.111466914
6503.982 16.826165317 5.44358019
6504.984 16.1194326225 11.30200465
6505.986 16.3374948101 9.365698075
6506.988 16.3456867429 11.33819455
6507.99 16.3283493383 14.45993744
6508.992 16.5349229946 9.790913503
6509.994 16.4454203545 8.923308137
6510.996 16.1911745435 7.693533364
6511.998 16.10511163 7.287115539
6513 16.2960872012 10.53715872
6514.002 16.5941192669 7.518923781
6515.004 15.9273984274 13.84174181
6516.006 16.1504361979 8.161542045
6517.008 16.2457972128 8.194306552
6518.01 16.150368417 11.07200079
6519.012 16.2202387592 8.947621498
6520.014 16.0573764684 14.28488116
6521.016 16.0319610124 12.49884673
6522.018 16.0706221122 10.8777252
6523.02 16.2913405549 10.18096614
6524.022 15.9763816494 12.41845174
6525.024 16.1249921122 11.45808778
6526.026 16.5130716152 11.12505866
6527.028 16.0349789306 10.32430015
6528.03 16.3586711922 9.454659598
6529.032 16.0779036643 10.29207956
6530.034 16.1869040714 8.611553261
6531.036 16.1665006435 7.942768082
6532.038 16.6827341936 5.440349168
6533.04 16.1992730658 9.201891983
6534.042 16.6025890897 10.41161356
6535.044 16.7395926399 7.41176438
6536.046 16.2963291985 10.49201575
6537.048 16.0018579881 10.28514074
6538.05 16.1420123792 8.041720053
6539.052 16.2571693444 10.60807949
6540.054 16.0423466122 10.42033371
6541.056 16.1899463971 7.805237533
6542.058 16.0514346339 11.5855149
6543.06 16.1558751978 12.72019774
6544.062 15.9761712972 14.73253607
6545.064 16.0103529655 12.65810108
6546.066 16.151623566 10.3701245
6547.068 16.357091 8.523099833
6548.07 16.4791162858 10.10399875
6549.072 16.6701773576 8.25312919
6550.074 16.3850436682 8.025206414
6551.076 15.9900167332 12.48426973
6552.078 16.3035309331 7.925172851
6553.08 16.1542325224 10.52684209
6554.082 16.0618586723 9.867731291
6555.084 16.8070519535 8.189134688
6556.086 16.6074599914 12.52763385
6557.088 16.2951626929 10.05061557
6558.09 16.5542935188 6.818370399
6559.092 16.1723219007 5.72649335
6560.094 16.5499712301 9.053964995
6561.096 16.3088924715 12.42468853
6562.098 16.4171933996 17.45392662
6563.1 16.0494260841 10.73532558
6564.102 16.6769769443 8.066313033
6565.104 16.3486988811 8.433745429
6566.106 16.450706076 8.730868881
6567.108 16.6768568606 4.81888043
6568.11 15.9948222662 9.562870427
6569.112 16.4201188614 5.638413123
6570.114 16.0357565543 11.81935642
6571.116 16.0632315697 9.517478492
6572.118 16.4321766404 6.823701332
6573.12 16.2459224338 3.498209951
6574.122 16.1359529848 8.937379078
6575.124 16.0785833219 8.97542922
6576.126 16.1063528285 13.39468843
6577.128 16.0488974828 12.49600395
6578.13 16.1972641618 12.44054735
6579.132 16.2034355061 10.66003762
6580.134 16.0983644815 7.454574896
6581.136 16.6051834658 7.892287879
6582.138 16.3855875562 10.82514297
6583.14 16.3319325341 14.8544923
6584.142 16.3171354686 8.864365386
6585.144 15.9481262097 14.58777599
6586.146 16.0153578896 13.46733997
6587.148 16.005673468 15.61852617
6588.15 16.0538621181 11.26755337
6589.152 16.6814818152 15.10621973
6590.154 16.4030002713 13.95504711
6591.156 17.0844226246 8.152597982
6592.158 16.5605359936 9.846394693
6593.16 16.4488281771 12.9108419
6594.162 16.5410336442 8.126329626
6595.164 15.9858963917 10.28979175
6596.166 16.005933601 15.29609646
6597.168 16.0036055364 13.84696649
6598.17 16.245937425 13.46548712
6599.172 15.9466175779 14.80481295
6600.174 15.9680449615 14.47604362
6601.176 16.2194435998 14.51427512
6602.178 16.0546888702 11.71467219
6603.18 16.1398540534 7.51336956
6604.182 16.467017116 6.578483573
6605.184 16.0050953163 10.8445513
6606.186 16.6482972145 6.152725695
6607.188 16.269834306 6.377624592
6608.19 16.2390927859 8.687902704
6609.192 16.0851770946 7.560022868
6610.194 16.2725396768 5.885086086
6611.196 16.149838179 6.826388398
6612.198 16.2745396433 12.40830314
6613.2 16.0463828557 12.95013443
6614.202 16.056899825 10.91095584
6615.204 16.039092282 11.10221863
6616.206 16.4468879244 9.232890405
6617.208 16.2124468478 11.64175602
6618.21 16.5236328613 10.08853715
6619.212 16.2665437335 11.66577822
6620.214 16.5914030413 4.648696067
6621.216 16.4336727229 7.81480419
6622.218 16.0380854365 15.79368183
6623.22 16.1163818554 7.916939199
6624.222 15.9794506164 13.17631121
6625.224 16.3832226977 9.97181297
6626.226 16.0513126585 10.15087779
6627.228 16.0988441606 10.74390274
6628.23 16.0943688138 8.540311193
6629.232 16.2850111939 10.48517717
6630.234 16.5496559065 6.228776718
6631.236 16.545435222 8.276920277
6632.238 16.5047467193 13.02758777
6633.24 16.0442220526 12.489946
6634.242 16.375373227 9.19613954
6635.244 16.0494143603 12.37035854
6636.246 16.1805698814 9.778167592
6637.248 16.0917183772 12.40388802
6638.25 16.6030513658 9.735448276
6639.252 16.4940203081 13.1199411
6640.254 16.2769813855 7.000093556
6641.256 16.5373063678 8.35729991
6642.258 17.1130953625 7.902843504
6643.26 17.1070617129 4.055774618
6644.262 16.9132589799 11.28522644
6645.264 16.7081531985 8.115391147
6646.266 16.4169262082 7.989352505
6647.268 16.3275193423 7.39623104
6648.27 15.9427710507 15.55734755
6649.272 16.3364355538 9.901098411
6650.274 16.1787362831 7.503022313
6651.276 16.4728155524 9.838887608
6652.278 16.2606415701 9.810051156
6653.28 16.8837113523 4.033906108
6654.282 16.4225618525 8.58993013
6655.284 16.2524777255 6.990414655
6656.286 16.0771613837 13.69117837
6657.288 16.0736257591 12.44428591
6658.29 16.18816896 13.8474764
6659.292 16.2516997009 12.86329069
6660.294 16.0445080205 9.454070962
6661.296 16.0858361486 12.63638456
6662.298 16.1707152275 10.82375381
6663.3 16.1289769164 14.97591009
6664.302 16.1017472433 11.71629697
6665.304 16.2957285361 11.86430767
6666.306 15.9786045741 12.42888772
6667.308 16.6122859923 10.22086183
6668.31 16.7939555387 10.10049539
6669.312 16.7863660704 11.23274473
6670.314 16.6369363086 9.419056471
6671.316 16.0874248722 13.61342403
6672.318 16.123705643 15.91944692
6673.32 15.9348874839 16.45620126
6674.322 16.4873637502 4.606143256
6675.324 16.5580995458 8.166138896
6676.326 16.1944528281 10.24362432
6677.328 16.0934057107 14.69054507
6678.33 16.1147185744 13.5210268
6679.332 16.0815847713 11.45274889
6680.334 16.1125157159 12.82405372
6681.336 16.141632857 9.954260404
6682.338 16.1407756141 13.52774267
6683.34 16.0935870769 14.10310393
6684.342 16.3381368404 12.39753302
6685.344 16.1169960197 12.46340027
6686.346 16.3608666941 6.414438189
6687.348 16.2634501647 9.039931511
6688.35 15.9576771065 15.0982014
6689.352 15.9649693815 16.30682577
6690.354 16.206986908 11.78838221
6691.356 16.0563413436 13.72583151
6692.358 16.5761934381 8.602686791
6693.36 16.4749291418 11.24856777
6694.362 16.8622198072 8.153567111
6695.364 16.8743948097 3.869020114
6696.366 16.5199646881 8.080026394
6697.368 16.6086525169 6.211649569
6698.37 16.575194264 8.734516717
6699.372 16.2340384879 6.323145951
6700.374 16.199633145 9.587295985
6701.376 16.1771158467 12.53731603
6702.378 16.1971796502 7.164175624
6703.38 16.0988003831 11.02165935
6704.382 16.0398820339 11.47213745
6705.384 16.2168711639 6.613305421
6706.386 16.1845142303 9.144630612
6707.388 16.1639508033 5.467734037
6708.39 16.0571929631 14.12390064
6709.392 16.2451880939 9.838473281
6710.394 16.1832691149 10.1418456
6711.396 15.9844940392 13.53267912
6712.398 16.0959876013 9.246765133
6713.4 16.0957105617 9.347701918
6714.402 16.1366232868 12.16633294
6715.404 16.200247946 8.185622832
6716.406 16.1157666487 11.39267335
6717.408 15.9534121308 14.78466425
6718.41 15.9635208031 14.17803442
6719.412 15.9971127513 12.9419009
6720.414 15.9138105558 15.69738215
6721.416 16.2724924297 4.893320127
6722.418 16.1605645904 12.48854984
6723.42 16.1930373471 8.056165349
6724.422 16.1231407944 9.864990921
6725.424 16.12554283 14.20713807
6726.426 16.0039421798 14.5771449
6727.428 16.2719276295 9.511296345
6728.43 16.0032802903 11.3216097
6729.432 16.027456794 14.6124405
6730.434 16.1669881557 9.181098788
6731.436 16.1873052291 12.44984634
6732.438 16.3116405781 8.803184645
6733.44 16.1576409264 8.834306867
6734.442 16.7951439356 6.449101894
6735.444 15.933709207 15.58754443
6736.446 16.1992661049 11.24539017
6737.448 16.3496212003 5.830777653
6738.45 16.2339256414 7.857901574
6739.452 16.3851942932 8.849451705
6740.454 16.2722941558 6.274368087
6741.456 16.2048671912 11.94420333
6742.458 16.1433609221 7.003786418
6743.46 16.4022651253 10.73778633
6744.462 16.9314893275 4.529488109
6745.464 16.4042712398 5.789880539
6746.466 16.2620313015 5.583640915
6747.468 16.0241522015 12.18569498
6748.47 16.4622914551 9.407715845
6749.472 17.3351852902 4.860966141
6750.474 16.4768147739 10.00567067
6751.476 17.1069108665 3.528300635
6752.478 16.814524584 8.562324455
6753.48 16.1648460825 11.16864605
6754.482 16.3710944387 8.631351989
6755.484 16.9970396563 7.727621024
6756.486 16.291494315 9.969536647
6757.488 16.1393341834 11.04109182
6758.49 16.5210292175 8.488411478
6759.492 16.1638096778 9.310834181
6760.494 16.4041622188 7.385857835
6761.496 16.5428205708 5.799438546
6762.498 16.1904327782 9.262869733
6763.5 16.2417043251 7.064956472
6764.502 16.28184499 8.610466226
6765.504 16.0250731908 12.31614792
6766.506 16.1208522449 12.21198419
6767.508 16.4769711894 7.112317258
6768.51 16.2115820188 7.528010357
6769.512 16.2494306407 7.239983626
6770.514 16.6773382997 7.483487603
6771.516 16.6729220494 10.30853962
6772.518 16.4244298959 7.295773576
6773.52 16.1596326615 14.86713345
6774.522 16.5888660019 9.892538955
6775.524 15.9972901651 13.22003444
6776.526 16.5284983775 9.494240267
6777.528 16.6039766262 11.92074313
6778.53 16.1835948721 8.959871462
6779.532 16.3033473012 13.12013022
6780.534 16.2958014394 9.287645195
6781.536 16.6570262011 7.063750223
6782.538 16.537118183 8.247698656
6783.54 16.2875849739 3.628850751
6784.542 16.5253718921 5.430414789
6785.544 16.2973352597 5.351240097
6786.546 15.9671678086 13.53195123
6787.548 16.5901846903 2.926828066
6788.55 16.5480950475 6.021077463
6789.552 16.2343580713 7.245559145
6790.554 16.2944413839 11.85195443
6791.556 16.425748434 9.205585309
6792.558 16.3102275855 3.614269737
6793.56 16.5284542459 9.24099235
6794.562 16.4082496111 6.544732462
6795.564 16.0475728816 8.877637917
6796.566 16.1604623594 9.862160619
6797.568 16.2623532915 11.94972809
6798.57 16.7158974738 7.803518736
6799.572 16.4696097683 11.34170623
6800.574 16.648669851 4.89424433
6801.576 16.2197750937 12.19904307
6802.578 16.3828063699 12.26937945
6803.58 16.629440238 5.476794255
6804.582 16.4806563868 8.776395464
6805.584 16.2051300793 9.980602245
6806.586 16.5484053663 11.35209921
6807.588 16.9698270163 7.030467302
6808.59 16.6692723478 10.62413048
6809.592 16.2846117933 4.259018504
6810.594 16.3413103391 7.920206792
6811.596 16.3017500264 10.86926461
6812.598 16.2699053356 13.17649507
6813.6 16.042875489 13.14365617
6814.602 16.2327268448 10.65068185
6815.604 16.0387256089 14.19012802
6816.606 16.253363079 13.96970573
6817.608 16.1128336314 11.55467296
6818.61 16.2112942069 11.61182639
6819.612 16.7445851753 6.372366744
6820.614 16.252327268 9.774842249
6821.616 16.1876279385 13.58549467
6822.618 16.4172734767 10.52002414
6823.62 17.0881676576 3.381064976
6824.622 16.4379597523 9.11333499
6825.624 16.6077120931 9.617391176
6826.626 16.1565524769 12.76535894
6827.628 16.170279855 13.46214417
6828.63 16.0453824345 13.08762628
6829.632 16.1355274901 11.58694569
6830.634 16.2212076258 7.912531605
6831.636 16.1054714783 13.44888479
6832.638 16.4268836471 9.199050382
6833.64 16.3789115097 8.030103096
6834.642 16.1411204609 13.50359937
6835.644 16.0816927597 11.71898206
6836.646 16.217256993 6.9662598
6837.648 16.2932667525 9.125690825
6838.65 16.6281511601 6.430348196
6839.652 16.7875428907 10.29575965
6840.654 16.4745594887 8.929324395
6841.656 16.7742954618 9.732048713
6842.658 16.2692156442 10.22665801
6843.66 16.6717341279 9.042117722
6844.662 16.827600625 3.798913169
6845.664 16.4765310498 11.22650617
6846.666 16.4514472875 11.50223959
6847.668 16.1145466567 13.43088272
6848.67 17.0249992223 4.495516922
6849.672 16.7839720386 7.770989145
6850.674 16.7109609309 14.57801393
6851.676 16.7907466059 12.02096594
6852.678 16.1643856283 11.91663041
6853.68 16.1120304504 9.571486339
6854.682 16.119751229 15.81353431
6855.684 16.0907100037 16.12464005
6856.686 16.2496025949 11.00950258
6857.688 16.8206176968 7.481691886
6858.69 16.7683797508 16.62582591
6859.692 16.3850817805 7.707077185
6860.694 16.6942641894 8.465689982
6861.696 17.1198946929 5.404099343
6862.698 16.4696120895 9.466405311
6863.7 16.4980169417 7.286295154
6864.702 16.4037105534 17.89932246
6865.704 16.8957878802 5.033067053
6866.706 16.7956772361 12.21489087
6867.708 17.0156104307 10.18019321
6868.71 16.7826898225 8.723321334
6869.712 16.1733231141 13.99122333
6870.714 16.4511592218 10.59427659
6871.716 16.2270670921 12.05907808
6872.718 16.7696909601 9.150447679
6873.72 16.4746663284 14.11414426
6874.722 16.4206979148 8.913871382
6875.724 16.0777883113 13.37462643
6876.726 16.6567719916 6.628491724
6877.728 16.4645487532 9.305690939
6878.73 16.7191744668 4.781241697
6879.732 16.6691739881 12.9207888
6880.734 16.6872773319 6.706118337
6881.736 16.6612950819 6.611044968
6882.738 16.8160659629 5.52228814
6883.74 16.2559472832 7.354302907
6884.742 16.9629092706 7.139413471
6885.744 16.2660910936 11.74385328
6886.746 16.3757838164 10.11180649
6887.748 16.0879521903 12.56061411
6888.75 16.9694958012 6.664184351
6889.752 16.3327086233 11.590254
6890.754 16.0571688922 13.12920341
6891.756 16.1829489611 8.658939202
6892.758 16.355831657 10.45589772
6893.76 16.5701240008 10.19143734
6894.762 16.353718933 6.721277751
6895.764 16.1203603154 12.69769298
6896.766 16.0532191555 11.96619212
6897.768 16.0570178705 12.20289029
6898.77 16.4116581188 9.972746037
6899.772 16.4293411281 18.20783033
6900.774 16.2150138287 7.523037114
6901.776 16.1921566334 14.33309896
6902.778 16.4643980024 11.10138986
6903.78 16.7383055827 11.96280831
6904.782 16.1852296691 10.76046579
6905.784 15.9520303925 15.89283486
6906.786 16.4334822081 11.03273629
6907.788 16.4557152 5.9120125
6908.79 16.6086197387 10.39476176
6909.792 16.5360672249 6.811636431
6910.794 17.0385539094 8.014618369
6911.796 17.0025629144 3.625584199
6912.798 16.3277577859 10.62608366
6913.8 17.3209439257 2.074673129
6914.802 17.1345667819 5.712760374
6915.804 17.0330101105 5.058524589
6916.806 17.3105931436 2.479673491
6917.808 17.2629389724 4.065589632
6918.81 17.270956094 3.069442079
6919.812 17.0688275773 10.35844694
6920.814 17.1357974388 7.903583934
6921.816 17.2242019555 6.804808151
6922.818 17.0269747422 7.81668218
6923.82 17.0305073576 8.816412867
6924.822 16.9309945257 6.956268704
6925.824 16.8057888667 7.090497052
6926.826 17.0762637984 3.794419813
6927.828 16.7085965086 13.86055611
6928.83 16.5931857742 9.163277741
6929.832 17.0040510166 8.108098715
6930.834 17.0439457834 2.732154651
6931.836 17.0344409319 5.89264753
6932.838 16.8464345412 10.34060578
6933.84 16.886814727 3.963310454
6934.842 16.8275444314 7.23946857
6935.844 16.99909029 5.217827114
6936.846 16.436205448 7.77766087
6937.848 16.3135175416 12.74854563
6938.85 16.5822500014 9.421228198
6939.852 17.025517088 6.772953854
6940.854 16.7048378323 10.42076279
6941.856 16.652664222 5.529546696
6942.858 16.8699371786 6.135747181
6943.86 16.2011778948 9.27664956
6944.862 16.6798312404 9.084221391
6945.864 16.6921857822 7.585445675
6946.866 16.0901404459 10.48733703
6947.868 16.0226698906 17.74972579
6948.87 16.040348077 15.65156736
6949.872 16.4789672168 8.75201937
6950.874 16.3684783192 7.038851098
6951.876 16.8699871008 6.02427779
6952.878 16.8720392146 10.75331843
6953.88 16.5723832191 16.48630058
6954.882 16.2648754622 9.191225844
6955.884 16.5284956153 10.17783635
6956.886 16.4473741663 4.946199505
6957.888 16.8887157258 6.926875107
6958.89 16.8112573092 15.51217437
6959.892 16.551284098 12.02407948
6960.894 17.0993015903 5.656688892
6961.896 16.9544265346 8.04394931
6962.898 16.5130522263 7.535659078
6963.9 17.0547470628 5.741077849
6964.902 16.9186132267 5.182316114
6965.904 16.1493625332 13.92150591
6966.906 16.12465299 11.98084865
6967.908 16.5903714355 3.804690732
6968.91 16.7172815119 8.815481795
6969.912 16.8805066326 6.184209794
6970.914 16.4089735303 8.456014534
6971.916 16.103470956 11.58234531
6972.918 16.0865313922 9.542510614
6973.92 16.5386576552 7.517095907
6974.922 16.7111945749 5.992035516
6975.924 16.7645597348 5.546343673
6976.926 16.22188977 9.605307897
6977.928 16.319118063 11.6191292
6978.93 16.5282525384 6.51322845
6979.932 16.4366427677 12.02080683
6980.934 16.1016198504 10.01395737
6981.936 15.9712844549 11.76201661
6982.938 16.0188074528 14.09003019
6983.94 16.6548074463 7.756392798
6984.942 16.1510500145 12.3556187
6985.944 16.2692466864 7.197811422
6986.946 16.2551380677 8.490864343
6987.948 16.2506351852 6.874497979
6988.95 16.1764831437 14.37385939
6989.952 16.0903865979 11.75623783
6990.954 16.2183159559 5.456169061
6991.956 16.4592567468 5.296546407
6992.958 16.2809677402 7.798426342
6993.96 16.8531103494 3.225743629
6994.962 16.6160335871 14.57980517
6995.964 16.6345207963 8.995686376
6996.966 16.6542289967 12.89495299
6997.968 16.4255843257 7.659489889
6998.97 16.433724752 7.579487176
6999.972 16.0809339684 15.62203124
7000.974 16.1849445938 11.74686399
7001.976 16.0901286782 13.18884609
7002.978 16.4493384259 9.897229282
7003.98 16.1094091865 8.753293725
7004.982 16.5337549304 6.868163298
7005.984 16.1786729075 7.824025746
7006.986 16.505038381 10.22512023
7007.988 16.0221006854 14.53331996
7008.99 16.2215556233 9.890378889
7009.992 16.6003878379 8.099611401
7010.994 17.2232334823 7.604622153
7011.996 17.0820886199 6.805423587
7012.998 17.0152895164 7.529494204
7014 16.5232811009 9.900371599
7015.002 16.2038372677 12.96167252
7016.004 16.2342645157 8.007873535
7017.006 16.3939857149 14.12334431
7018.008 16.4832469685 15.19211389
7019.01 16.2394009431 8.386415778
7020.012 15.9033382472 17.39500524
7021.014 16.1105714688 14.90723223
7022.016 16.0546125909 10.91808839
7023.018 15.9861188511 12.19635275
7024.02 16.0474453456 15.22628597
7025.022 15.9385578087 14.70508741
7026.024 16.0831881168 15.4129003
7027.026 16.4739675838 6.141478926
7028.028 16.1991839237 6.559757229
7029.03 16.5339194605 8.878098805
7030.032 16.6531611965 7.315054914
7031.034 16.1695617455 16.04525103
7032.036 16.2600054671 12.51584638
7033.038 16.2492183306 4.74960779
7034.04 16.0932977501 10.03955833
7035.042 16.2856358498 10.72848581
7036.044 16.5212584365 4.283603076
7037.046 16.1984105047 11.95077456
7038.048 16.3139587951 17.14167136
7039.05 16.7219660783 4.196952584
7040.052 16.3082860859 7.818071655
7041.054 16.1428624234 9.85635259
7042.056 16.4271079966 11.43880874
7043.058 16.2221795435 6.54588138
7044.06 16.5686344227 8.897760369
7045.062 16.624477306 13.38745402
7046.064 17.2623217428 4.615745702
7047.066 16.8233680612 7.203461291
7048.068 16.8726901161 7.675118024
7049.07 16.8421662598 3.758974446
7050.072 16.2474840538 9.570498952
7051.074 16.0566726699 15.27047018
7052.076 16.0616889645 10.19224804
7053.078 16.8478936852 4.797596465
7054.08 16.069993404 15.99619935
7055.082 16.500390484 7.842098768
7056.084 16.4010288539 9.856116156
7057.086 16.2377958432 9.510586147
7058.088 16.0076798384 11.13458597
7059.09 16.8941761894 4.307940637
7060.092 16.1593226086 10.26022216
7061.094 16.0777862635 9.909020257
7062.096 16.1002852951 11.40122989
7063.098 16.0508853865 11.67665846
7064.1 16.5200534763 4.29958576
7065.102 16.1927573047 10.03099545
7066.104 16.8257298705 6.618186784
7067.106 16.9546238103 8.198826529
7068.108 16.5821513345 9.029364569
7069.11 16.5413562308 11.08421481
7070.112 16.8332750237 10.0535285
7071.114 17.0999782756 6.222138
7072.116 17.1078664057 8.644807833
7073.118 16.6284482933 11.79512635
7074.12 16.5451622641 14.63565933
7075.122 16.6520998115 4.547672155
7076.124 16.7322800194 4.667553428
7077.126 16.4152166355 8.018561958
7078.128 16.6479780623 8.023382892
7079.13 17.1600737459 2.319321571
7080.132 16.9404116087 8.266482023
7081.134 16.6975919251 9.832955829
7082.136 16.0498378177 13.99588508
7083.138 16.1934752078 7.936820453
7084.14 16.5132978363 11.73051309
7085.142 16.3216214121 11.34689843
7086.144 16.6338685146 13.63594681
7087.146 16.3624115651 6.062599033
7088.148 16.6163227171 4.504697219
7089.15 16.3441944758 12.18818556
7090.152 16.8246112647 4.442971914
7091.154 16.1579819871 12.0888519
7092.156 16.7120375745 10.1683038
7093.158 17.2631541521 5.71290914
7094.16 16.8210954678 15.66837853
7095.162 17.2222563294 5.562809992
7096.164 16.9401132325 9.474585359
7097.166 16.9107495021 4.873647592
7098.168 16.6003546535 12.91154448
7099.17 16.4990013024 6.456365559
7100.172 16.5417807041 6.560074483
7101.174 16.2068601858 10.05576035
7102.176 16.5587856553 5.298880975
7103.178 17.1022622725 7.274771618
7104.18 16.6073964351 13.07690094
7105.182 16.9448145988 7.794918196
7106.184 17.0941030136 4.028511608
7107.186 17.1011039591 8.46465344
7108.188 17.2452751982 3.746809545
7109.19 16.6266937412 15.9367842
7110.192 16.0091191513 15.93623828
7111.194 16.0054240387 16.39733803
7112.196 16.2113757346 9.03038305
7113.198 15.9851202707 13.89767679
7114.2 16.1537036512 9.612565029
7115.202 16.3089654145 11.8198739
7116.204 16.1653243212 14.76051542
7117.206 16.8435384954 9.010792259
7118.208 16.573179604 11.58662775
7119.21 16.175398391 8.758335909
7120.212 16.3586045872 12.58384295
7121.214 16.2647840714 13.51694131
7122.216 16.4258912953 9.663988327
7123.218 16.8519779586 9.117176503
7124.22 16.8488764002 6.972973357
7125.222 16.4569021025 15.12727939
7126.224 16.3042464675 10.74486287
7127.226 16.2374391978 16.10782109
7128.228 16.522040918 6.546891033
7129.23 16.9089077853 9.622237463
7130.232 16.8051874427 6.105338561
7131.234 16.8414246103 14.77707464
7132.236 16.1916112107 18.83319061
7133.238 16.1057622488 13.0835353
7134.24 16.3772472839 10.71320461
7135.242 16.6177042431 8.374874915
7136.244 17.0226456471 4.926316559
7137.246 16.9839461507 6.364176938
7138.248 16.1605766022 8.6867276
7139.25 16.1228041753 8.85232838
7140.252 16.7163002101 7.996458802
7141.254 16.6671250418 10.23518113
7142.256 16.8522626674 9.724673326
7143.258 16.7157961181 11.39144662
7144.26 17.2426548915 6.854437636
7145.262 16.6544990089 10.61487196
7146.264 16.8457585002 12.66836402
7147.266 16.5634894931 7.358527911
7148.268 16.4248103346 9.669410655
7149.27 16.4306889643 7.249477671
7150.272 16.6600508921 12.18284383
7151.274 16.6518520098 4.950400307
7152.276 16.3970554024 9.50762033
7153.278 16.0552094414 14.25915898
7154.28 16.399572804 9.664644579
7155.282 16.2696066995 10.63647167
7156.284 16.5373728922 9.807178619
7157.286 16.8628023864 5.602607723
7158.288 16.3686287499 9.082351061
7159.29 16.0150895529 16.16656429
7160.292 16.4435512089 11.78944657
7161.294 16.504624584 10.93198396
7162.296 16.4578731114 7.759002065
7163.298 16.735608171 14.39023605
7164.3 16.2322382267 13.93486476
7165.302 16.0165079218 15.5721549
7166.304 16.0674291108 15.10548988
7167.306 16.5081497207 8.594811247
7168.308 16.4377268398 8.287059552
7169.31 16.9746986758 7.56813402
7170.312 17.3790688756 3.989773979
7171.314 17.2571734557 3.303581831
7172.316 17.1902607179 8.558498731
7173.318 17.2116869648 7.541474785
7174.32 16.9856874244 6.663010527
7175.322 16.6894274979 9.187642717
7176.324 16.948820044 7.837470827
7177.326 16.0941932738 15.32608323
7178.328 16.2369646516 9.02689814
7179.33 16.8325602593 8.512827648
7180.332 16.702223991 7.220719283
7181.334 16.5750402701 10.68558581
7182.336 16.6985652069 10.84005526
7183.338 16.7739752183 6.78366059
7184.34 16.6538651028 9.243846546
7185.342 16.7713104318 10.66958036
7186.344 16.8507888428 6.119812615
7187.346 16.9609254421 3.886055938
7188.348 16.7198184111 9.118293884
7189.35 16.6549085398 7.327075149
7190.352 16.4175550884 7.873771762
7191.354 16.9712591021 5.607313921
7192.356 16.3610652195 15.18181022
7193.358 16.4811283815 8.305011024
7194.36 16.6844166037 5.86232648
7195.362 16.6402319253 5.850321234
7196.364 16.8832816597 7.704607099
7197.366 17.1444935534 7.378958495
7198.368 16.6964517943 9.140534469
7199.37 16.8796431687 9.795924678
7200.372 16.5254013284 7.294805373
7201.374 17.3649901495 4.461793799
7202.376 16.9875544595 8.899776561
7203.378 16.5151344488 6.610732088
7204.38 16.1526889873 11.30400709
7205.382 17.1707363307 4.22531103
7206.384 17.3813596343 0.9074700825
7207.386 17.3237379978 3.909290839
7208.388 16.7959676156 6.665438337
7209.39 16.0973468731 8.284380605
7210.392 16.9075142322 10.68915757
7211.394 17.016295375 8.950472346
7212.396 16.7171567949 7.980464568
7213.398 16.8328979274 11.16666816
7214.4 16.6542257854 8.214476451
7215.402 16.3058855424 11.14126337
7216.404 16.9183093898 6.540340049
7217.406 16.8751553875 6.524113083
7218.408 16.1949876242 10.34965057
7219.41 16.5045929608 7.605580712
7220.412 16.2955922532 11.22807512
7221.414 16.2628140151 10.75950623
7222.416 16.0139795619 12.08521146
7223.418 16.2516829365 11.01317117
7224.42 16.3067594311 7.714556268
7225.422 16.263859968 10.88406085
7226.424 16.505167236 5.677583301
7227.426 16.4082374386 8.578534866
7228.428 16.0103267091 11.64270471
7229.43 16.206264771 11.4881622
7230.432 16.8645110458 9.590957301
7231.434 16.6555163126 6.720322926
7232.436 16.8783551475 5.39964993
7233.438 16.4153087527 7.611973071
7234.44 16.4174585556 13.31564104
7235.442 16.7378725473 7.721812184
7236.444 16.3949210962 10.95239455
7237.446 16.0878622162 12.41722574
7238.448 16.8007220296 6.579963927
7239.45 16.3751598238 10.99454982
7240.452 16.1556538818 15.91206825
7241.454 16.6707476835 9.399993106
7242.456 16.4514183629 7.572959494
7243.458 16.6648387015 10.40102996
7244.46 16.0130395513 11.85535924
7245.462 16.9930594511 8.8866767
7246.464 17.2908543621 3.53460118
7247.466 16.7036967514 11.07526066
7248.468 16.2836890058 8.374355786
7249.47 17.0213601855 3.917107237
7250.472 16.6324219967 9.910304999
7251.474 16.870090626 9.551989722
7252.476 17.3376985607 4.059433133
7253.478 16.6941114766 4.677766524
7254.48 16.9329140218 9.707753676
7255.482 16.4485069678 16.25218607
7256.484 16.0922525179 12.4803681
7257.486 16.3396270404 7.977515246
7258.488 16.5198291781 7.680954902
7259.49 16.372357191 8.594512885
7260.492 16.296669631 12.6530125
7261.494 16.3111083927 5.682115376
7262.496 16.3694972948 5.037173033
7263.498 16.3201341886 5.619433306
7264.5 16.1071864076 9.418308511
7265.502 16.615407938 5.398263075
7266.504 16.1961018485 7.277934133
7267.506 16.4285769402 11.02488067
7268.508 16.1973996703 8.413827892
7269.51 16.1122259134 8.928372078
7270.512 16.3762488605 4.486512466
7271.514 16.2885902424 8.004172593
7272.516 16.4092695447 4.790753772
7273.518 16.3204098101 4.911405366
7274.52 16.0652714467 10.15640491
7275.522 16.2312075499 8.033113916
7276.524 16.1821448944 7.048785851
7277.526 16.2380503685 5.533917846
7278.528 16.50834267 6.363653234
7279.53 16.3920802035 6.174710517
7280.532 16.0849366934 11.7817565
7281.534 16.1229823276 10.26776945
7282.536 16.6812196212 5.398866332
7283.538 16.2711733607 7.93127929
7284.54 16.1770781234 7.049210872
7285.542 16.1947001557 8.644694954
7286.544 16.6202379882 3.980768845
7287.546 16.1328639533 5.788567147
7288.548 16.3481647915 8.207115236
7289.55 16.340684857 12.2183305
7290.552 16.3071083491 8.206364839
7291.554 16.2731544925 7.841040003
7292.556 16.00659937 10.75900077
7293.558 15.9839031625 12.75992736
7294.56 16.5235645516 2.933729889
7295.562 16.4429339338 12.50758542
7296.564 16.4114151672 11.68213752
7297.566 16.3628971405 3.392803564
7298.568 16.3953393511 8.698690443
7299.57 16.5495733798 9.668431327
7300.572 16.6881836169 7.007017982
7301.574 16.3785665487 14.18401078
7302.576 16.4469386771 8.251323064
7303.578 16.677764831 4.563763196
7304.58 16.2871501875 7.830459116
7305.582 16.1230769793 12.2707509
7306.584 16.1396496569 7.609584596
7307.586 16.0917207095 13.95139788
7308.588 16.0861680362 12.62772798
7309.59 16.1619134549 8.794194816
7310.592 15.9798865288 12.55317032
7311.594 16.1590645603 13.48217679
7312.596 16.1746676139 12.23679357
7313.598 16.6728334638 8.793574658
7314.6 16.5768445707 7.674780632
7315.602 16.3088527915 8.889662289
7316.604 16.2245758603 8.96166962
7317.606 16.1714826132 9.317621355
7318.608 16.2038793568 10.56737177
7319.61 16.2188861803 8.846072863
7320.612 16.1557934713 11.13310179
7321.614 16.0350984659 14.62601757
7322.616 16.1752140481 10.13834821
7323.618 16.7024309506 5.448736888
7324.62 16.7702587182 6.887922494
7325.622 16.828936593 4.702689926
7326.624 16.8315422358 8.424404933
7327.626 16.7788811817 11.97950566
7328.628 16.7370998417 6.073180104
7329.63 16.4740123606 11.67914406
7330.632 17.0573523597 6.718662892
7331.634 16.8932743629 8.687383505
7332.636 16.5262626328 5.19472856
7333.638 16.3894628033 11.87244656
7334.64 17.0867303221 5.087753937
7335.642 16.4468633534 8.079133818
7336.644 16.644792336 11.36020726
7337.646 16.5517191566 10.32457883
7338.648 16.371700673 7.382220984
7339.65 16.2885589225 9.990203991
7340.652 16.0831154704 10.23262959
7341.654 16.1889347791 10.45634504
7342.656 16.0663008886 9.895862632
7343.658 16.2111270801 13.56208162
7344.66 15.931298871 15.2895354
7345.662 16.347237413 5.847444214
7346.664 16.1110984933 12.51646469
7347.666 16.1049173402 13.33376199
7348.668 16.17011919 15.33003178
7349.67 16.1826608847 7.063468292
7350.672 16.1785316028 11.97652549
7351.674 16.1369641983 13.06388756
7352.676 16.1118893153 11.55317307
7353.678 16.0366753018 11.97383671
7354.68 16.171293819 7.370232449
7355.682 16.2605495797 11.96730262
7356.684 16.1617725141 10.62862752
7357.686 16.2280697267 8.336302647
7358.688 16.8619811694 5.929303823
7359.69 16.4875496525 10.84614714
7360.692 16.7776238814 6.774037405
7361.694 16.515967089 8.114340318
7362.696 16.7962660225 9.679642528
7363.698 17.152721789 7.613747883
7364.7 16.5702714261 4.518652387
7365.702 16.8639340848 3.794500242
7366.704 16.5915035288 5.303736591
7367.706 16.1346478399 9.88077704
7368.708 16.6015683444 4.615185456
7369.71 16.1974785649 9.48046665
7370.712 16.5168907825 6.47400897
7371.714 16.5129082483 6.4568502
7372.716 16.6249773797 5.494763801
7373.718 16.3011789629 9.273888266
7374.72 16.4118771633 5.458862068
7375.722 16.4661890647 8.303262981
7376.724 16.3482690259 4.618902241
7377.726 16.7057370163 5.614865471
7378.728 16.4851516998 7.178365449
7379.73 16.9125465162 6.645962124
7380.732 16.4324120705 7.578846298
7381.734 16.1140070192 9.14184716
7382.736 16.0049391296 9.410510453
7383.738 16.2355499238 7.436250179
7384.74 16.2461881001 8.638808889
7385.742 16.7920935247 9.788836151
7386.744 16.5186224897 8.345794836
7387.746 16.6879809621 6.724368904
7388.748 16.0955860276 10.54189443
7389.75 16.4717163202 8.414185472
7390.752 16.387480312 6.613296869
7391.754 16.2016262741 9.609726506
7392.756 16.8635757902 4.944453697
7393.758 16.7080632656 7.098724373
7394.76 17.1410282373 3.118351793
7395.762 17.2917792369 3.214025069
7396.764 17.3802671316 3.24352014
7397.766 17.0534811184 5.914924555
7398.768 16.639796236 8.007545817
7399.77 16.2463937293 10.80060748
7400.772 16.5317956564 4.053772132
7401.774 16.8257925684 9.143793264
7402.776 16.3161120465 9.989069381
7403.778 16.5594271331 6.138468791
7404.78 16.8432310643 9.581201808
7405.782 16.7303281823 5.610097623
7406.784 16.0350647254 16.38911065
7407.786 16.2940045463 9.428816405
7408.788 16.4423493538 15.44144731
7409.79 16.139495606 14.14321821
7410.792 16.631160125 10.26088251
7411.794 16.1042350107 13.48756955
7412.796 16.0029036301 12.74566556
7413.798 16.0755869489 13.33691042
7414.8 16.2647952809 11.86186092
7415.802 16.1949097517 13.30130643
7416.804 16.1203250384 16.05370179
7417.806 16.9653499498 6.929582211
7418.808 16.5322600117 10.07454335
7419.81 16.4203482704 9.432888841
7420.812 16.0805157316 15.94528257
7421.814 15.9858150824 15.91043812
7422.816 16.1956252395 15.0971224
7423.818 16.0202218137 16.31633056
7424.82 16.1176885835 13.55721748
7425.822 16.4967266861 10.37476339
7426.824 16.8096843307 8.590165739
7427.826 16.1123284996 11.62792476
7428.828 16.415395597 8.382621633
7429.83 16.2770971853 7.517201591
7430.832 16.7437347071 8.19697298
7431.834 16.0165028952 15.97907629
7432.836 16.3758188862 19.2605107
7433.838 16.2153265022 8.661959986
7434.84 16.0129173442 15.46722855
7435.842 16.6404280775 5.275840708
7436.844 16.7138767688 9.417447792
7437.846 16.2269433132 8.189521175
7438.848 16.1580364551 10.94268949
7439.85 16.2565648221 8.313410988
7440.852 16.0070654657 14.99878668
7441.854 15.9335095717 16.46312547
7442.856 16.368671254 17.62821056
7443.858 16.1586622021 13.68435082
7444.86 15.9875114486 15.32422784
7445.862 16.141022549 7.900969064
7446.864 16.1337379339 18.78609418
7447.866 16.003863473 10.88448294
7448.868 16.4334699529 11.75408265
7449.87 16.6508726287 11.23445693
7450.872 16.548201872 9.433986841
7451.874 17.3433040008 6.104804161
7452.876 17.3644756637 6.281315354
7453.878 17.1573580302 3.058768645
7454.88 17.0001320971 9.716718117
7455.882 17.2435976425 5.334683002
7456.884 17.2966781144 2.587992684
7457.886 16.7089223507 12.5836005
7458.888 16.741213158 10.83651861
7459.89 16.7520908481 12.53146671
7460.892 16.1518773855 15.82048129
7461.894 16.0414634305 12.08881504
7462.896 16.9824217963 9.23533802
7463.898 16.7186753607 7.699469337
7464.9 15.9276467586 15.83136471
7465.902 16.3757405524 8.253944824
7466.904 16.8187096256 4.777014958
7467.906 16.5258206576 7.194166818
7468.908 16.1034995245 14.62770428
7469.91 15.934532993 15.32853836
7470.912 16.2035616561 12.82454968
7471.914 16.0793125059 15.13244454
7472.916 16.3089147684 10.55583577
7473.918 15.8950061584 17.45940288
7474.92 16.184776238 13.20084849
7475.922 16.1666160315 12.18781783
7476.924 16.2645900715 8.982479737
7477.926 15.9306550106 14.07841409
7478.928 16.3204305204 16.52597156
7479.93 16.1171461537 12.75469829
7480.932 16.5822147029 7.358802026
7481.934 16.0976840615 14.01033309
7482.936 16.0506311264 16.16448406
7483.938 16.3992968964 9.542836811
7484.94 16.0497476584 13.82470726
7485.942 16.1293038367 13.07602083
7486.944 16.3413976983 12.53309762
7487.946 16.4106550537 12.17964031
7488.948 16.4794200744 18.07419789
7489.95 16.805852707 11.78048536
7490.952 16.7721478405 14.97836883
7491.954 16.7982110761 13.86497461
7492.956 17.0527857413 8.609552752
7493.958 16.6430998864 7.908881409
7494.96 16.8805866167 7.057198857
7495.962 16.4597660455 9.616366082
7496.964 16.8292750085 9.581576495
7497.966 16.0235089806 12.70339537
7498.968 16.4059141822 11.84209564
7499.97 16.3091599172 14.77482516
7500.972 16.0574475693 15.09812141
7501.974 16.1680646373 13.05220841
7502.976 16.0446623168 14.51696266
7503.978 16.340617104 12.55882987
7504.98 16.112621876 14.06305922
7505.982 16.1586057174 9.23978353
7506.984 16.5762297922 15.18176194
7507.986 16.3744530658 14.68212539
7508.988 16.2075001921 17.79466927
7509.99 16.613427768 14.33076651
7510.992 16.2951893216 19.72959601
7511.994 16.0141361797 17.65834701
7512.996 16.1201992188 17.28011488
7513.998 16.2069766342 15.12945363
7515 16.145709552 13.08463379
7516.002 16.3825911745 8.368696933
7517.004 16.7340658219 14.87282006
7518.006 16.5095331374 14.10625916
7519.008 16.7491273031 8.912629148
7520.01 16.2958742324 9.361513228
7521.012 16.5622263321 7.60436722
7522.014 16.078690131 10.15405524
7523.016 16.1593540056 13.20389268
7524.018 16.0112063312 15.64203328
7525.02 16.0552394564 11.59727664
7526.022 16.1220640691 8.082174278
7527.024 16.4603411828 5.75585152
7528.026 15.9117630185 14.0716885
7529.028 16.3328589352 7.970858271
7530.03 16.224683462 9.071361498
7531.032 16.2124482461 12.23908528
7532.034 16.064042764 13.74302898
7533.036 16.4334088289 12.92218081
7534.038 16.4536101213 9.870939216
7535.04 16.1488143229 15.3726819
7536.042 16.245003707 8.847943086
7537.044 16.7046104324 9.887061444
7538.046 16.2428271602 7.825754864
7539.048 16.0235403177 8.920047145
7540.05 16.1311333277 10.63717177
7541.052 16.1904962727 12.20148461
7542.054 16.2359623685 15.12366286
7543.056 16.9055814465 5.208969007
7544.058 16.8581544319 10.90452967
7545.06 16.1404801478 10.59411453
7546.062 16.3728089659 11.96063584
7547.064 16.3461834857 8.189629634
7548.066 16.7225691513 5.195763256
7549.068 16.1177320249 8.515717363
7550.07 16.5571067561 9.073546001
7551.072 16.7714933488 8.898441788
7552.074 16.7706236831 8.811180633
7553.076 16.6534183885 14.13724535
7554.078 16.4387566549 8.814929898
7555.08 17.1194056905 7.176702721
7556.082 16.2063858659 10.52414466
7557.084 16.8743096578 8.747466964
7558.086 16.6128848704 14.17796764
7559.088 16.2719251085 9.254613936
7560.09 16.0176741508 10.4180177
7561.092 17.0025599421 5.834747224
7562.094 16.9667482195 4.691072543
7563.096 16.880350748 6.461454093
7564.098 16.9705723601 5.894447545
7565.1 16.4055571529 10.67719316
7566.102 16.5395164561 9.175377732
7567.104 16.7528901637 11.21463883
7568.106 16.4903340375 9.005041554
7569.108 16.1972024067 7.478755181
7570.11 16.3556360146 8.373577924
7571.112 16.4330178817 6.28481192
7572.114 16.2023958206 8.232126896
7573.116 16.1188583407 7.22674949
7574.118 16.4245055724 16.91217502
7575.12 16.4543193725 7.966560706
7576.122 16.5601999132 9.460338831
7577.124 16.6007616118 9.348317081
7578.126 16.6977199125 13.81368826
7579.128 16.6192329822 15.84906105
7580.13 16.7267691924 14.55275095
7581.132 16.3657701686 15.76735813
7582.134 16.0716437197 14.77598613
7583.136 16.1031004694 15.01441744
7584.138 16.1745780362 8.836403302
7585.14 16.6985978913 4.046889204
7586.142 16.2336967504 15.30294556
7587.144 16.7921350501 12.77400134
7588.146 16.41500796 17.15039056
7589.148 16.785685512 12.78225759
7590.15 16.5238388327 13.90693397
7591.152 16.0464847221 16.86378405
7592.154 16.0120110272 17.33130291
7593.156 16.1110881482 18.15380648
7594.158 16.5036474499 6.776998797
7595.16 16.4220320816 7.919697707
7596.162 16.6455251271 8.80618319
7597.164 16.5358353042 7.782310471
7598.166 16.4308155238 3.646324506
7599.168 16.2971526913 12.61826633
7600.17 16.8269862633 5.067662738
7601.172 16.5544980709 9.958360747
7602.174 16.3705624292 10.23991424
7603.176 16.712134054 10.5027132
7604.178 16.2544333368 15.29358565
7605.18 16.2983222409 10.800189
7606.182 16.976704818 9.881187633
7607.184 16.7397804329 9.483052155
7608.186 16.7738565387 10.0188099
7609.188 17.2181820435 5.85478788
7610.19 16.7005466928 3.333041352
7611.192 16.4871836917 8.345412959
7612.194 16.2309691809 12.9270572
7613.196 16.8095287965 5.361128836
7614.198 17.2818801293 4.508295018
7615.2 17.3042700059 5.971156932
7616.202 16.2955063059 10.78483687
7617.204 15.9868239064 12.47768209
7618.206 16.7113898253 9.304707764
7619.208 17.060206154 9.848781842
7620.21 16.4718310925 8.962750158
7621.212 16.2296854309 9.266996429
7622.214 16.8133609508 3.870574928
7623.216 16.2379407567 12.50258706
7624.218 16.2455987983 12.57170733
7625.22 16.855378447 8.622371829
7626.222 16.6448479699 4.369670954
7627.224 16.4486763289 10.07215446
7628.226 16.7800936837 9.185917497
7629.228 16.5212375849 6.236071469
7630.23 16.5714356951 16.30929367
7631.232 16.8369292439 8.578828296
7632.234 16.4742192193 10.82901565
7633.236 16.6932932833 7.31155647
7634.238 16.5928469071 9.659324277
7635.24 16.2951564286 10.24047073
7636.242 16.0375489317 11.83370395
7637.244 16.3677412633 7.989521282
7638.246 16.0584241237 11.03737809
7639.248 16.6829500004 7.24332629
7640.25 16.9196622561 5.726367207
7641.252 16.5872916005 7.179589923
7642.254 16.9516791269 4.607948566
7643.256 16.6331075132 12.4883548
7644.258 16.1424861703 7.990736757
7645.26 16.0685111378 18.528899
7646.262 16.1452230407 8.453138144
7647.264 16.8971043465 8.182860396
7648.266 16.6922062937 12.82319448
7649.268 16.4923921593 11.91180757
7650.27 15.993995818 18.48486553
7651.272 16.2585719004 13.67623666
7652.274 16.6278235782 16.41173911
7653.276 16.86294676 9.382919769
7654.278 16.0630673862 17.57687721
7655.28 15.9204099448 18.98441546
7656.282 16.0657655268 9.604671372
7657.284 16.5394377973 9.01927271
7658.286 16.7734597564 7.374494654
7659.288 16.8073618758 10.65234867
7660.29 16.7412549307 11.01023762
7661.292 16.8353391126 3.671549395
7662.294 17.2741632523 4.069670309
7663.296 17.0088986265 3.015204661
7664.298 17.1743547702 5.367601775
7665.3 16.9977761154 9.526237559
7666.302 16.605961808 11.26055732
7667.304 16.6807373623 12.55612567
7668.306 17.040688659 8.484799433
7669.308 17.2741658106 3.426934625
7670.31 16.9895446047 8.022241245
7671.312 16.9564708253 6.935899361
7672.314 16.7510710882 8.058704724
7673.316 16.440806998 11.49196674
7674.318 16.4754100797 5.865475421
7675.32 16.7110276948 6.537552914
7676.322 16.718292936 10.36411884
7677.324 16.7987968767 5.738553795
7678.326 16.6020787768 14.01237892
7679.328 16.7754717166 9.960839721
7680.33 16.7299106777 10.91408729
7681.332 16.9174104225 6.178119627
7682.334 16.5607018821 19.19109217
7683.336 16.6073686817 11.14324919
7684.338 15.9707508142 16.48964126
7685.34 16.0637613923 16.60884271
7686.342 16.1387776463 14.50704056
7687.344 16.3933896682 17.55013893
7688.346 16.2409659952 10.13901902
7689.348 16.1503936958 11.91294235
7690.35 16.7071024075 9.765903635
7691.352 16.2331419177 16.04911777
7692.354 15.9426993765 18.78605051
7693.356 16.1965715342 10.88238475
7694.358 16.1922301509 11.55313494
7695.36 16.1872295859 12.35533774
7696.362 16.0135236841 15.44588718
7697.364 16.5826639462 10.59966873
7698.366 17.0096512039 10.94112554
7699.368 16.298447303 10.43653024
7700.37 16.9136683548 7.226030857
7701.372 16.9388356928 8.184382642
7702.374 17.1761645842 7.995865243
7703.376 16.2841054346 7.376294283
7704.378 16.079380352 9.590105605
7705.38 16.3048617199 11.22518813
7706.382 16.2438301412 12.79047514
7707.384 16.6337075495 8.914477553
7708.386 17.1307804593 4.700386853
7709.388 17.1663183914 5.689448688
7710.39 16.5185864493 14.07911012
7711.392 16.1257946674 10.99628992
7712.394 16.8443907525 7.487109744
7713.396 16.2767971203 10.28475955
7714.398 16.432704972 17.61803636
7715.4 16.4544951107 13.61876415
7716.402 16.5809981354 10.27079122
7717.404 16.1028174202 11.2900191
7718.406 15.9505632959 14.73435734
7719.408 16.4330478308 8.396527395
7720.41 16.0412666415 12.42255524
7721.412 16.2012077967 9.933659675
7722.414 16.1161479755 10.55506395
7723.416 16.3153599977 8.684905085
7724.418 16.7579069783 5.979520003
7725.42 16.355076757 8.924286899
7726.422 16.4426633262 10.30297157
7727.424 16.6303428013 12.12138416
7728.426 16.7048737114 14.70315665
7729.428 16.5469564837 5.411965329
7730.43 16.2678711901 8.321809136
7731.432 16.6338675673 6.052822426
7732.434 16.2234270528 9.773741789
7733.436 16.0206272646 18.86929878
7734.438 16.0032326664 17.99343766
7735.44 16.1737461358 16.64214468
7736.442 16.5029801469 9.23328777
7737.444 16.2179107489 9.312687338
7738.446 16.5010615143 19.46907166
7739.448 16.1580398318 18.55374445
7740.45 16.1562391939 16.75987718
7741.452 15.9660626037 15.7309777
7742.454 16.3040584383 9.762270428
7743.456 16.9284893225 7.272611162
7744.458 16.4108692052 17.23618926
7745.46 16.7126875112 9.400423096
7746.462 16.4670458937 5.490019147
7747.464 16.4478577101 16.20423527
7748.466 16.2625553664 10.15798793
7749.468 16.0680963346 17.50769642
7750.47 16.1650744918 17.59054386
7751.472 16.5961502038 18.1005712
7752.474 16.3364259419 9.571771492
7753.476 16.5219725911 16.99956974
7754.478 16.4236324238 13.61475555
7755.48 16.1379400869 10.70810535
7756.482 16.4095165611 8.090829214
7757.484 16.0734172921 10.87306437
7758.486 16.2255210392 13.28014141
7759.488 16.4051347169 8.032756533
7760.49 16.0252842385 12.37389771
7761.492 16.0789094245 11.29701871
7762.494 16.6768919351 7.103179781
7763.496 17.1500142593 2.923040926
7764.498 16.3399152831 13.487828
7765.5 16.5798009722 15.86409749
7766.502 16.9376863445 9.969486992
7767.504 16.2054838705 13.93095944
7768.506 16.2209266988 16.59919388
7769.508 16.0298347448 15.50090692
7770.51 16.0791707794 12.52539296
7771.512 16.0366136181 15.38681346
7772.514 16.4115975429 10.79873657
7773.516 16.4708275167 4.93818576
7774.518 15.9818369583 15.5307717
7775.52 16.2834092372 11.22110415
7776.522 16.1741221259 9.806316498
7777.524 16.0805928499 12.18548329
7778.526 16.1799718311 14.454965
7779.528 16.0179425744 12.24686088
7780.53 15.9471306211 17.11236327
7781.532 16.1938679226 10.39595644
7782.534 16.277835813 16.12148973
7783.536 16.1974623668 12.89849219
7784.538 16.2672398056 12.4483585
7785.54 16.5719994157 6.722526855
7786.542 16.0467027074 12.25470215
7787.544 16.2264115086 6.53630045
7788.546 16.268471456 10.91836156
7789.548 16.6255077509 3.199602456
7790.55 16.5504439015 6.293688026
7791.552 16.1196952987 8.357850846
7792.554 16.069336817 13.42998565
7793.556 16.0881205346 10.98097569
7794.558 16.0126493969 15.31331692
7795.56 16.066667114 15.66248756
7796.562 16.5549435065 6.029999909
7797.564 16.8546666112 14.14542578
7798.566 17.0673011591 4.408466969
7799.568 17.1998356181 5.955932214
7800.57 16.5605975926 10.87487789
7801.572 16.626338476 19.31686662
7802.574 16.4681931846 20.19551811
7803.576 16.9855581681 8.789908685
7804.578 16.5592615035 8.851983198
7805.58 16.3663496 9.202771537
7806.582 16.2628709559 6.250763314
7807.584 16.3076640415 9.327045514
7808.586 17.0199775699 9.042635848
7809.588 17.0940517596 10.72301836
7810.59 17.0659245034 4.573094514
7811.592 16.2505745493 7.74651292
7812.594 16.3988457604 9.46880001
7813.596 16.4159648978 6.323697094
7814.598 16.5349742591 11.21941777
7815.6 16.5989509879 7.342132816
7816.602 16.1236767973 12.01695061
7817.604 16.264893735 12.62196911
7818.606 16.0290400963 12.17208545
7819.608 16.1207864889 10.64858186
7820.61 16.6709301982 6.718031283
7821.612 16.6366543478 12.25957747
7822.614 16.07139902 10.02484277
7823.616 16.4493529494 13.63500168
7824.618 16.0964148939 7.666884323
7825.62 16.3180958655 10.11888232
7826.622 16.0761404591 12.86280028
7827.624 16.5203577752 8.508402731
7828.626 16.8108060719 7.893126169
7829.628 16.2085034607 10.09394677
7830.63 16.2017275337 9.946976379
7831.632 16.1967369386 12.01858846
7832.634 16.7804772307 9.774212681
7833.636 16.4447770515 6.333066143
7834.638 16.465133436 7.038903042
7835.64 16.6273590321 14.32618326
7836.642 16.8544975227 7.031078198
7837.644 16.6774091779 6.861385259
7838.646 16.907038007 5.187018814
7839.648 16.8901095447 8.980059996
7840.65 17.0898196598 4.857240017
7841.652 16.218936262 7.081350197
7842.654 16.662626691 6.382711412
7843.656 16.7891161948 10.97510163
7844.658 17.1923143227 6.97159891
7845.66 16.3953537117 7.500661446
7846.662 16.1684971185 11.48666723
7847.664 16.2104578535 11.20514691
7848.666 16.1393657067 6.432044003
7849.668 16.1784599797 10.21380158
7850.67 16.1515832824 12.4868788
7851.672 16.06311409 10.9807154
7852.674 16.0923146027 11.01436672
7853.676 16.114958663 10.66833806
7854.678 16.2569903217 10.27751594
7855.68 16.1877871026 11.48525576
7856.682 16.1556511352 9.436015545
7857.684 16.2752358644 15.32855855
7858.686 16.0565451233 13.57387
7859.688 16.1520718121 11.21866253
7860.69 16.4596909033 10.08299242
7861.692 16.2663012667 10.88054609
7862.694 16.0442273589 10.36641321
7863.696 15.9968288043 15.59737639
7864.698 16.1352815201 15.10773072
7865.7 16.4019739672 6.680465161
7866.702 16.0983003348 14.11133115
7867.704 16.0289470935 15.83884852
7868.706 16.2675339205 9.973742629
7869.708 16.3446421326 11.34954612
7870.71 16.2432891499 10.21748842
7871.712 16.2763450942 8.503611559
7872.714 16.4832890089 7.373756319
7873.716 16.2336651482 6.560120759
7874.718 16.1311513372 12.83811136
7875.72 16.371323901 6.649947541
7876.722 16.1433649126 12.66838542
7877.724 16.429626259 6.937393049
7878.726 16.5936553872 11.29721387
7879.728 16.690875178 9.50178476
7880.73 16.8840659187 5.8169388
7881.732 16.6374890804 6.553463871
7882.734 16.6314243758 8.25317723
7883.736 16.2976120665 16.22354712
7884.738 16.4926254026 11.51569919
7885.74 16.1295181217 15.71279196
7886.742 17.4042106524 3.383458302
7887.744 17.0968006661 5.53363734
7888.746 16.7234467415 8.904409337
7889.748 16.4634682366 10.35786052
7890.75 16.3265669331 10.68592638
7891.752 16.2873102927 8.840036266
7892.754 16.1467833559 12.19183819
7893.756 16.2284426641 8.011326801
7894.758 16.6376173755 10.7947528
7895.76 16.6925633834 9.564226394
7896.762 16.2396788596 12.84950048
7897.764 16.189538463 11.5933189
7898.766 16.099925172 14.69604262
7899.768 16.3803341594 9.416851556
7900.77 16.4404205599 12.68650699
7901.772 16.4351047546 6.741745118
7902.774 16.8662347898 7.305679343
7903.776 16.6378405101 6.955877718
7904.778 16.5043063856 9.18624665
7905.78 16.5163164521 6.257219891
7906.782 16.0836130151 11.80052934
7907.784 16.2728448827 7.500062412
7908.786 16.4364376595 10.9241955
7909.788 16.7448355995 6.634680452
7910.79 16.3465496454 7.722487441
7911.792 16.1819551074 13.15791423
7912.794 16.3560976181 5.203423378
7913.796 16.3705617606 8.796472615
7914.798 16.3322389587 9.463789966
7915.8 15.9992281947 12.10936831
7916.802 16.3027430408 7.347414245
7917.804 16.2034081973 9.799398201
7918.806 16.5082201832 5.962001575
7919.808 16.1383173914 9.687487021
7920.81 16.4118856807 9.875192886
7921.812 16.2584869228 10.35508021
7922.814 16.1216787422 13.24164606
7923.816 16.1621362296 12.67479334
7924.818 16.8213519521 3.328901557
7925.82 16.4429047309 8.512726424
7926.822 16.5663306462 7.572373368
7927.824 16.5609371126 6.29151936
7928.826 16.60741996 8.874922756
7929.828 16.1885667513 10.26101889
7930.83 16.0337440483 11.99227341
7931.832 16.3644018911 6.941479707
7932.834 16.7027618893 9.593445588
7933.836 16.4889323025 6.658122414
7934.838 16.4156245135 7.132744605
7935.84 16.5775119094 9.897770973
7936.842 16.0824246682 10.76140591
7937.844 16.789115934 6.546670361
7938.846 16.2877617592 7.960750273
7939.848 16.5794127747 9.353358085
7940.85 16.2385809703 11.76095257
7941.852 16.1402879886 5.683326756
7942.854 16.2080155847 13.8537927
7943.856 16.2998614758 9.063175118
7944.858 16.6297858685 11.91518845
7945.86 16.1940449586 7.917385664
7946.862 16.1459885657 8.441416699
7947.864 16.2068944443 7.703604063
7948.866 16.3940377635 6.589023249
7949.868 16.482870481 4.946921585
7950.87 16.617919039 4.303427206
7951.872 16.1496932052 12.61240044
7952.874 16.2285997325 11.2672752
7953.876 16.5425825018 5.683717304
7954.878 15.9883906277 13.86099288
7955.88 16.4905825545 6.946841948
7956.882 16.2009738298 7.468356738
7957.884 16.3379531628 6.95573101
7958.886 16.3474821239 11.85967164
7959.888 15.9967548882 12.10626793
7960.89 16.2360495443 9.189876466
7961.892 16.187211346 7.913636801
7962.894 16.2947017277 6.19132235
7963.896 16.5639796105 4.18614182
7964.898 16.3008461774 10.26723198
7965.9 16.1415748454 12.69443923
7966.902 16.0884922002 12.37495822
7967.904 16.4418236683 10.03010509
7968.906 16.4643769203 11.70264615
7969.908 16.7850601445 7.054749125
7970.91 16.1109536459 10.49157837
7971.912 16.1631225161 6.948397972
7972.914 16.0034749034 13.00388832
7973.916 16.1878059252 10.71775508
7974.918 17.0352774853 3.041920062
7975.92 16.0945261071 11.23816523
7976.922 16.1722751375 8.968956355
7977.924 16.666126391 9.111753259
7978.926 16.6566660345 10.31188143
7979.928 16.9151873628 6.250390546
7980.93 17.0014586434 5.501427461
7981.932 16.6226359662 7.291914027
7982.934 16.4124920314 13.05195405
7983.936 16.2785472156 9.714067724
7984.938 16.3467205368 7.879135476
7985.94 16.0004416928 11.96258079
7986.942 16.1383790841 10.83149371
7987.944 16.169559447 10.78843285
7988.946 16.1982144176 11.45598836
7989.948 16.1864821907 9.014150686
7990.95 16.3943990797 8.49209179
7991.952 16.4240957731 11.77474915
7992.954 16.7027510688 7.53079694
7993.956 16.6478215295 6.581070817
7994.958 16.4754910776 4.901153922
7995.96 16.8624649435 5.943670836
7996.962 16.0386684987 11.69318464
7997.964 16.1161735029 12.03378233
7998.966 16.5196294519 10.41269316
7999.968 15.951295931 13.05619647
8000.97 16.159038246 9.673306643
8001.972 16.2010091827 10.13387653
8002.974 16.6218918491 8.452915819
8003.976 16.3484853467 9.936345185
8004.978 16.266182415 11.20163496
8005.98 16.7672658163 8.368543821
8006.982 16.4476486875 9.095495527
8007.984 16.4356805383 8.142270499
8008.986 16.4804379569 5.491539139
8009.988 16.7644858649 3.63661794
8010.99 16.3597237076 6.730760178
8011.992 16.5903766755 3.644062529
8012.994 16.657267876 4.322027421
8013.996 16.6385523421 3.518852511
8014.998 16.1310457593 11.79723921
8016 16.1618905762 8.518006668
8017.002 16.2648538907 13.00367452
8018.004 16.1646048152 11.25769209
8019.006 16.0904984345 12.70499975
8020.008 16.040595118 10.41909234
8021.01 17.1867603676 3.597110347
8022.012 16.7281321859 6.580767248
8023.014 16.1780300715 14.69909791
8024.016 16.6746158574 6.939695449
8025.018 16.5687285974 6.121947128
8026.02 16.5059602377 11.57420461
8027.022 16.7778086205 9.103441096
8028.024 16.4122063638 21.07491691
8029.026 16.6428104075 4.415717424
8030.028 16.3462009356 7.919828589
8031.03 16.6083997069 10.9224254
8032.032 16.3181899465 10.14107933
8033.034 16.3391704855 11.84839972
8034.036 15.9798959048 11.34133735
8035.038 16.6899437023 11.83637178
8036.04 16.62080139 6.603756502
8037.042 16.140636912 12.17206083
8038.044 16.3367109292 9.609876183
8039.046 16.3581984803 7.921304283
8040.048 16.7874077042 7.494778194
8041.05 17.0180787321 6.136328014
8042.052 16.6816453287 7.922303064
8043.054 16.6091347994 13.14815066
8044.056 16.9217545212 2.491177351
8045.058 16.3956115924 8.014970833
8046.06 16.8251637705 5.616101056
8047.062 16.6692930314 5.407543907
8048.064 16.6832127422 6.878014591
8049.066 16.9059722804 5.512265781
8050.068 16.1471520367 8.330824269
8051.07 16.1176456657 11.549543
8052.072 16.7964373231 8.227157286
8053.074 16.508756337 6.978343806
8054.076 16.133686141 14.68420674
8055.078 16.2817005395 10.14147381
8056.08 16.4417073375 5.377815758
8057.082 16.1659457379 7.125509773
8058.084 16.1374894697 11.55088889
8059.086 16.1667454449 9.22090549
8060.088 16.4062927847 5.331126067
8061.09 16.3417067222 10.04916082
8062.092 16.0941585583 10.3229023
8063.094 16.1323979607 12.46380773
8064.096 16.2419013713 8.272058615
8065.098 16.4783026056 6.619655576
8066.1 15.9714230925 15.92052956
8067.102 16.0923940202 11.27956801
8068.104 16.0740588781 8.29279095
8069.106 16.4857459394 5.026383252
8070.108 16.0192037746 12.28449277
8071.11 16.3653031302 8.822194601
8072.112 16.4138361579 11.36564528
8073.114 16.2421888696 9.358692153
8074.116 16.3304273716 6.25638009
8075.118 16.2856591378 7.545320654
8076.12 16.5849784202 7.248285571
8077.122 16.6943571146 5.581122562
8078.124 16.2116308797 9.872095119
8079.126 16.0824749711 8.834993621
8080.128 16.4980897899 13.81154914
8081.13 16.61108222 14.91413295
8082.132 16.2429931601 6.634468738
8083.134 16.2271301696 11.34519162
8084.136 16.7090451718 10.39227547
8085.138 16.9817776613 6.454745877
8086.14 16.5271522569 5.354155911
8087.142 16.6187745594 8.940884749
8088.144 16.1648437639 9.355806726
8089.146 16.3279747862 5.933638488
8090.148 16.9847941397 7.328307003
8091.15 16.6479935962 9.489285404
8092.152 16.3147639743 14.09381074
8093.154 16.1169415298 12.73343163
8094.156 16.2017687395 7.837184309
8095.158 16.1235401997 11.94720701
8096.16 16.3035642954 7.687083002
8097.162 16.2670014988 11.47288421
8098.164 16.2993889413 8.668282997
8099.166 16.1313272046 10.57555627
8100.168 15.9364967396 17.30285805
8101.17 16.5931235877 8.470051768
8102.172 16.1320001009 10.18398177
8103.174 16.8809976367 6.011249375
8104.176 16.4679761991 10.52665907
8105.178 17.0152082401 6.650906221
8106.18 16.9252312372 4.200210854
8107.182 16.6571735867 6.253081092
8108.184 16.0877540295 6.759964465
8109.186 16.6736922934 6.195715228
8110.188 16.1371247663 7.374231016
8111.19 16.5397271741 7.586051125
8112.192 16.8475616565 5.797317591
8113.194 16.6443747894 7.930246422
8114.196 16.4649151398 6.242231706
8115.198 16.7256141271 4.960348014
8116.2 16.5258887285 5.658408724
8117.202 16.9543160512 5.051260986
8118.204 16.7557702343 9.792481237
8119.206 16.1469052375 8.497982811
8120.208 16.224744968 4.930657183
8121.21 16.4407210368 7.069540845
8122.212 16.3413011654 7.595945052
8123.214 16.1256558527 8.096121173
8124.216 16.6308283253 4.741141314
8125.218 16.366404452 4.25066815
8126.22 16.7265071867 3.566401337
8127.222 16.1468891551 5.810627318
8128.224 16.5550504619 9.178828899
8129.226 16.9378788369 2.691174325
8130.228 16.8983048108 6.598093487
8131.23 16.1064047498 8.403164723
8132.232 16.0877090826 8.855977813
8133.234 16.7843107172 6.767447657
8134.236 16.4792654131 7.878753842
8135.238 16.5500513025 4.574035289
8136.24 16.5842516419 6.361640272
8137.242 16.5791871113 6.259886453
8138.244 16.6858284497 7.349280675
8139.246 17.0478900407 5.306999885
8140.248 16.205988059 8.275248947
8141.25 16.5488229562 8.766704934
8142.252 16.3331396518 7.408506467
8143.254 16.4679880414 10.31955358
8144.256 16.1337832594 7.521822233
8145.258 16.5966092366 10.1168957
8146.26 16.6035910445 10.00789409
8147.262 16.4013003442 4.544938028
8148.264 16.1687110107 6.489493535
8149.266 16.2963016445 6.243608892
8150.268 16.200586835 9.679220121
8151.27 16.2711099172 4.149101588
8152.272 16.4876185967 6.451723494
8153.274 16.0797591874 7.208052428
8154.276 16.1464584059 6.815879924
8155.278 16.6798488542 6.509010404
8156.28 16.2635403222 11.13961959
8157.282 16.1651782182 9.721522691
8158.284 16.2720673931 6.48537882
8159.286 16.0828002175 11.10009418
8160.288 16.2529567116 5.647991199
8161.29 16.0387803759 9.311767651
8162.292 16.2690033645 9.612540246
8163.294 16.223332942 7.988986052
8164.296 16.1171872741 8.69712133
8165.298 16.2968270933 5.338979597
8166.3 16.5129444298 4.048579634
8167.302 16.3040451085 10.00062824
8168.304 16.4235482602 6.442764256
8169.306 16.4997730871 4.312821957
8170.308 16.3239149596 7.203265897
8171.31 16.2922127663 6.629053728
8172.312 16.5503200201 6.18936045
8173.314 16.7927003262 3.771527713
8174.316 16.2047305796 10.0260225
8175.318 16.4890321214 6.744194726
8176.32 16.6566363087 10.25100508
8177.322 16.5545461937 9.591332066
8178.324 16.1023529189 8.302570395
8179.326 16.7762652291 7.337366309
8180.328 16.8054262995 8.162659512
8181.33 16.9184704439 4.450880139
8182.332 17.0065614885 4.739713956
8183.334 16.6631495724 5.464882367
8184.336 16.36437733 7.13488612
8185.338 16.2888810259 9.805920913
8186.34 16.9789812262 4.885602602
8187.342 16.585650043 5.779600065
8188.344 16.6285986182 5.753630655
8189.346 16.5859218147 4.519061105
8190.348 16.755701937 5.847772848
8191.35 16.5957068063 7.899807824
8192.352 16.8513913506 4.747786281
8193.354 17.0995546613 3.033522711
8194.356 16.1661407208 7.435686947
8195.358 16.6057357719 4.42889723
8196.36 16.8698509046 5.604600297
8197.362 16.5566068904 8.071908265
8198.364 16.1552429624 7.631505384
8199.366 16.3141413942 7.040076883
8200.368 17.008185487 4.726148883
8201.37 16.4416568523 4.737185567
8202.372 16.2756415816 11.10362809
8203.374 16.3346731576 7.553182056
8204.376 16.6177685027 5.252323314
8205.378 16.3198030487 9.518562064
8206.38 16.2724617899 8.870422722
8207.382 16.2413889772 7.812786154
8208.384 16.0454688836 9.618667835
8209.386 16.1788678361 9.01591445
8210.388 16.2904009835 6.502600608
8211.39 16.2842453562 9.245269667
8212.392 16.3196455993 10.56354999
8213.394 16.2078853248 10.6322633
8214.396 16.5336464102 7.26701594
8215.398 16.8112872916 5.170930174
8216.4 16.1873638673 4.897720388
8217.402 16.3939274354 10.50062684
8218.404 16.7099808163 6.651268613
8219.406 16.2680052823 6.670185209
8220.408 16.2295798236 10.55078022
8221.41 16.4158774616 4.494540066
8222.412 16.4549923821 8.945910848
8223.414 16.3791851494 4.868921768
8224.416 16.1981510795 8.142269894
8225.418 16.6887235734 6.029394363
8226.42 16.7184309623 9.519583929
8227.422 16.216773461 9.444223074
8228.424 16.8313350703 7.373920656
8229.426 16.4679008608 7.519104319
8230.428 16.524611393 6.450142687
8231.43 16.633967426 8.767317868
8232.432 16.6121286524 9.760456199
8233.434 16.603655273 11.38315369
8234.436 16.6660144695 9.571627496
8235.438 17.0846940677 5.312388408
8236.44 16.8685222025 5.082997418
8237.442 16.6324675971 7.914140497
8238.444 16.7585400662 10.25965314
8239.446 16.6237639393 7.83096301
8240.448 16.7179137938 11.60873935
8241.45 16.334219413 9.993654498
8242.452 16.1733239318 9.895945194
8243.454 16.1422085185 12.42798875
8244.456 16.3402373542 11.74050233
8245.458 16.4075079409 6.952090396
8246.46 16.8858523612 8.799837299
8247.462 16.1128428799 7.615505922
8248.464 16.6875324501 6.822339279
8249.466 16.2370242207 8.222446735
8250.468 16.083519871 11.52634026
8251.47 15.9954609562 12.61338044
8252.472 16.2530249097 4.684588427
8253.474 16.4119743961 10.60877887
8254.476 16.0863481808 8.303063344
8255.478 16.9397077022 5.078900544
8256.48 16.3032758955 7.515418732
8257.482 17.0741028931 6.22675098
8258.484 16.2117181764 7.090784568
8259.486 16.3695773159 8.118010067
8260.488 17.0350636932 2.287647224
8261.49 16.314977472 5.719770683
8262.492 16.4823806525 6.102680924
8263.494 16.1305488484 10.83234817
8264.496 16.2576296189 5.687771434
8265.498 16.9015773694 8.524529868
8266.5 16.085756937 11.67827674
8267.502 16.4286654371 7.271520934
8268.504 16.5979112394 7.122376977
8269.506 16.0605490822 9.815042322
8270.508 16.147599694 9.850475798
8271.51 16.2497500887 6.076090265
8272.512 16.2599666453 13.88734243
8273.514 16.1484320924 11.10526392
8274.516 16.6111085057 9.531155404
8275.518 16.5411832274 11.86818101
8276.52 16.5297035136 8.684372706
8277.522 16.4139680122 6.527208349
8278.524 16.5127213032 4.854155838
8279.526 16.42091207 8.107727622
8280.528 16.463151267 6.829619313
8281.53 16.2794372456 6.893142373
8282.532 16.22147603 8.193352295
8283.534 16.6219930315 9.72755234
8284.536 16.1481065892 8.487934921
8285.538 16.3840681626 3.957086657
8286.54 16.0210903625 10.83879078
8287.542 16.0920543911 10.82936235
8288.544 16.1986982123 9.129884135
8289.546 16.3353098458 7.289934258
8290.548 16.696423907 11.53776632
8291.55 16.3648537702 6.780444641
8292.552 16.6302189234 8.277182806
8293.554 16.6429621054 4.656077956
8294.556 16.4697497117 9.35284704
8295.558 16.3702000781 9.718868468
8296.56 16.0559562601 10.29676416
8297.562 16.076284703 12.67735024
8298.564 16.1658516355 7.986344955
8299.566 16.6633244176 8.458267689
8300.568 16.2502427274 11.23879497
8301.57 16.3890901205 7.487091519
8302.572 16.4573262323 10.26203554
8303.574 16.6883133216 7.601410047
8304.576 16.4674156237 5.610118442
8305.578 16.2719858788 10.44122932
8306.58 16.2491253626 10.44164699
8307.582 16.0374374171 11.95645091
8308.584 16.096580747 12.16508331
8309.586 16.1258475327 11.20639482
8310.588 16.3792064718 10.81851859
8311.59 16.2247928716 11.70442049
8312.592 16.1936561685 11.20378256
8313.594 16.7053724422 6.551200763
8314.596 16.7419743047 5.836317884
8315.598 16.4330670741 10.69921697
8316.6 16.9357538989 9.006372655
8317.602 16.5586359138 14.87803817
8318.604 16.9682309315 2.911559178
8319.606 17.2127935054 3.850655509
8320.608 16.3538568745 6.873316644
8321.61 16.5274145636 3.420993849
8322.612 16.7737854375 4.398988964
8323.614 16.5449148976 4.861700454
8324.616 16.5846307996 8.270504348
8325.618 16.8347951207 7.393374634
8326.62 16.5776481032 8.668260174
8327.622 16.7244938196 3.476092091
8328.624 16.3653157096 5.461074433
8329.626 16.7220555695 3.527642071
8330.628 16.2628793628 9.372364039
8331.63 16.4154373396 5.460394927
8332.632 16.4570018442 6.092735449
8333.634 16.2722755717 5.087892069
8334.636 16.1687057099 11.88451488
8335.638 16.1915670107 7.193207965
8336.64 16.3910440229 11.40804612
8337.642 16.2732076834 10.30809608
8338.644 17.1001980581 2.812818731
8339.646 16.4674498678 3.399600534
8340.648 16.1000346848 11.91919174
8341.65 16.6087117092 3.435112328
8342.652 16.8507491468 6.352579643
8343.654 16.6158077411 8.812202564
8344.656 16.6373989539 4.295222086
8345.658 16.2033865112 7.454771934
8346.66 16.1003009487 8.947334408
8347.662 16.1169487048 11.66722977
8348.664 16.0592322656 10.97273311
8349.666 16.2764931708 11.39850918
8350.668 16.3088156834 5.592430617
8351.67 16.2599645265 6.513311043
8352.672 16.4333198886 8.4962964
8353.674 16.2778188248 10.09117452
8354.676 16.5099448802 8.962475213
8355.678 16.8536074843 6.521782455
8356.68 16.4675713888 8.898670407
8357.682 16.3111985748 9.57828725
8358.684 16.0205655801 8.931072229
8359.686 16.1671715847 10.9224912
8360.688 16.8419805465 5.332864365
8361.69 16.4978607237 10.89101587
8362.692 16.4619163873 8.589421816
8363.694 16.2227490142 6.393069784
8364.696 16.5893202433 6.471857903
8365.698 16.896470963 5.704536524
8366.7 17.0324836111 4.059758485
8367.702 16.8861185688 4.826735127
8368.704 16.6397776538 9.908876103
8369.706 16.7925363188 7.666736829
8370.708 16.7035749175 8.638080531
8371.71 16.4273818632 7.738472311
8372.712 16.0538838208 11.82654183
8373.714 16.2586806585 10.55885061
8374.716 16.0997055688 12.08476615
8375.718 16.1533184148 10.86586154
8376.72 16.636078992 3.95069229
8377.722 16.6050110197 10.77675239
8378.724 16.2295367056 12.05965358
8379.726 16.1427775541 11.17202815
8380.728 16.4825582721 9.452892516
8381.73 16.9638104017 5.608126552
8382.732 16.2272505902 7.242363375
8383.734 16.2151967358 9.633986314
8384.736 16.9062823257 7.853126512
8385.738 16.5470296169 10.34485737
8386.74 16.77871956 6.56088529
8387.742 16.8109622144 8.917120188
8388.744 17.1899413405 6.63401873
8389.746 17.1933716786 5.382799974
8390.748 17.1168251598 7.287379563
8391.75 17.3331366331 4.894520423
8392.752 17.4834245605 3.171409138
8393.754 17.0308916462 7.206643357
8394.756 17.2598603609 4.263368445
8395.758 16.7582870939 4.892702997
8396.76 16.9997612074 7.245028873
8397.762 17.2370770264 4.449725726
8398.764 17.3087119599 4.055419452
8399.766 17.3977716196 3.389333021
8400.768 16.9750865167 9.056113045
8401.77 16.048604087 10.6377646
8402.772 15.9986220363 12.87234618
8403.774 16.7569662381 11.06714635
8404.776 17.1681627928 6.9291011
8405.778 16.926682143 10.89946332
8406.78 16.478221819 11.91273173
8407.782 16.4339521432 7.998384847
8408.784 16.5436756195 9.052461092
8409.786 16.1617565649 7.312142787
8410.788 16.6688500167 4.698672756
8411.79 16.511016068 7.457256063
8412.792 16.2058063803 7.862588792
8413.794 16.4883576221 6.570138536
8414.796 16.7940996316 4.888345182
8415.798 16.2030664104 10.18001333
8416.8 16.5139324596 5.496329643
8417.802 16.6757409186 2.935452745
8418.804 16.5880497433 5.744177716
8419.806 17.3085740585 2.111566296
8420.808 16.8357061592 3.737124731
8421.81 16.9225871059 8.949756943
8422.812 16.3924121428 4.967238212
8423.814 16.3177307446 6.627285053
8424.816 16.6289884922 7.871863492
8425.818 17.0839323811 2.946059245
8426.82 17.0232533425 6.981277109
8427.822 16.8436971025 5.777890891
8428.824 16.64266302 5.804070231
8429.826 17.2184643554 6.156962847
8430.828 16.9134221622 7.31479052
8431.83 16.9294463982 4.231117429
8432.832 17.0074768521 7.139250095
8433.834 16.5542042566 8.492892661
8434.836 17.124211626 5.317842993
8435.838 17.3783646206 2.904003176
8436.84 16.9327530821 5.163637529
8437.842 16.7304425468 9.868114292
8438.844 16.9355905159 2.854327314
8439.846 16.8294242131 2.648648836
8440.848 17.0585473296 4.915142858
8441.85 17.1381648474 2.234916549
8442.852 16.9909897457 7.849514505
8443.854 16.4018740187 8.216898135
8444.856 16.7616398547 6.481993088
8445.858 16.5833850209 9.583439519
8446.86 16.9281355333 4.05494032
8447.862 17.1742068582 5.230333829
8448.864 16.8788723223 7.400491001
8449.866 16.9650760435 5.345434529
8450.868 16.211519696 9.140927813
8451.87 16.1439650968 9.406725046
8452.872 16.0676469982 12.30146228
8453.874 16.4351133095 12.51935584
8454.876 16.3832728483 9.053376835
8455.878 16.2976926963 2.472545648
8456.88 16.0623419413 11.208512
8457.882 16.3356009117 10.00621667
8458.884 16.1276208764 8.350084652
8459.886 16.3717646306 4.874649946
8460.888 16.164077147 10.5560495
8461.89 16.9602764918 1.414774106
8462.892 16.6057615368 7.948125823
8463.894 16.4811922757 13.26096634
8464.896 16.8950647603 4.680904291
8465.898 16.1901641727 9.357441329
8466.9 16.4617731394 9.199172837
8467.902 16.7735150119 6.033786626
8468.904 16.5451734993 3.840104137
8469.906 16.6204204353 8.047947182
8470.908 16.7507607555 5.695031295
8471.91 16.8517128679 4.435421863
8472.912 16.5220673578 4.819523133
8473.914 16.5141737741 6.573839777
8474.916 16.3665785048 5.300581624
8475.918 16.3997688032 7.272681254
8476.92 16.475063857 3.184736809
8477.922 16.9615658412 6.267212884
8478.924 17.0088465649 6.18515738
8479.926 16.4973038929 6.869013789
8480.928 16.1572260877 10.70783046
8481.93 16.7689079193 7.960600046
8482.932 16.8154205692 7.86604468
8483.934 16.4081667462 6.772098381
8484.936 16.7751890852 11.29963527
8485.938 17.2420207351 3.481277006
8486.94 17.1227868581 6.255048948
8487.942 16.7078070568 8.053977114
8488.944 16.8897178019 8.750478166
8489.946 16.5044886142 6.409060421
8490.948 16.4395189537 6.043271739
8491.95 17.066088853 4.431205592
8492.952 16.8543397264 5.894864499
8493.954 16.940781248 5.091806219
8494.956 16.7297566479 5.647321356
8495.958 16.2664293562 8.679529399
8496.96 16.2131984964 9.507327514
8497.962 16.1624124263 10.54544453
8498.964 16.6717502746 8.366201872
8499.966 16.1090857808 8.342468989
8500.968 16.3346962779 8.955558497
8501.97 16.2641474543 5.66985978
8502.972 16.0037592504 11.28666275
8503.974 16.0426193314 10.83730242
8504.976 16.2208494995 7.147940021
8505.978 16.1268288726 10.88571549
8506.98 16.1293721609 7.320770458
8507.982 16.1575919693 9.754063785
8508.984 16.3529566711 11.73552737
8509.986 16.6123716264 8.649856799
8510.988 16.2966669207 12.99587017
8511.99 16.1659911852 6.789298921
8512.992 16.4976937417 8.844329245
8513.994 16.602942091 4.923080964
8514.996 16.1756043347 6.193330958
8515.998 16.560218828 7.708408949
8517 16.1339687448 10.45201395
8518.002 16.0717644638 13.57409502
8519.004 15.9809183911 13.68674978
8520.006 16.2183327993 13.12201818
8521.008 16.1311664931 11.14457401
8522.01 16.1545535784 10.23714747
8523.012 16.1603635569 11.49172759
8524.014 16.1863360892 8.327506282
8525.016 16.5768535684 11.0274987
8526.018 16.1958067186 12.23378604
8527.02 16.0533643923 11.49144272
8528.022 16.0203663368 12.69626378
8529.024 16.2337627296 7.027600221
8530.026 16.0630100451 9.327067976
8531.028 16.6650973123 2.361203153
8532.03 16.1539310563 7.469910494
8533.032 16.2535488194 4.853273228
8534.034 16.5736820211 9.033183525
8535.036 16.7550729728 4.232907432
8536.038 16.4196673986 14.50291093
8537.04 16.2114488894 8.302246689
8538.042 16.0848021112 9.874532076
8539.044 16.1731969935 10.59487969
8540.046 16.4246559696 6.477122721
8541.048 16.4318649145 7.880848642
8542.05 16.1425012913 6.49905706
8543.052 16.3936337303 6.495579145
8544.054 16.6471885808 7.578332965
8545.056 16.2550202731 7.842719914
8546.058 16.528255001 5.615463806
8547.06 16.5068239901 7.551921167
8548.062 16.2078146014 9.819308124
8549.064 16.1663488399 11.03552804
8550.066 16.7841889325 5.77374206
8551.068 16.2865744089 9.088697933
8552.07 16.4032688477 5.659158647
8553.072 16.5427532553 5.76934944
8554.074 16.6348298387 9.746801259
8555.076 16.1953590447 7.320516312
8556.078 16.3426536559 11.09735399
8557.08 16.0904104897 12.36801458
8558.082 16.808681234 8.492400624
8559.084 16.7979171021 5.458952403
8560.086 17.1399637351 3.90006603
8561.088 16.6540926732 5.930553886
8562.09 16.639147848 9.025739297
8563.092 16.5619647533 5.035869239
8564.094 16.5523740747 9.359888661
8565.096 16.7192787311 4.777998373
8566.098 16.7698925317 6.6880956
8567.1 16.8553317508 7.237965328
8568.102 17.1605468659 4.690998465
8569.104 16.8764016601 5.771492516
8570.106 16.2715352769 3.91821298
8571.108 16.2676472192 8.515888834
8572.11 16.8535783916 3.616212943
8573.112 16.4861087112 11.70397491
8574.114 16.275762118 11.0008676
8575.116 16.9578181706 4.312313576
8576.118 16.5282671018 8.34348114
8577.12 17.0890254695 5.225598511
8578.122 17.0194360327 7.463000567
8579.124 16.2603528515 8.481735847
8580.126 16.50340414 8.631866406
8581.128 17.0453320124 3.957582721
8582.13 17.1827480777 4.213937274
8583.132 17.1244965402 5.547539133
8584.134 16.7233899185 9.256826903
8585.136 16.3659746107 11.34535089
8586.138 16.2646551847 7.791082459
8587.14 16.8933677885 9.707359083
8588.142 17.2244245671 3.078597469
8589.144 16.776804861 8.093544958
8590.146 16.6837738106 5.254023134
8591.148 16.4873375432 6.777304821
8592.15 16.9295171662 4.8852238
8593.152 16.1890009577 8.648670935
8594.154 17.0202378065 5.138584439
8595.156 16.9478463039 6.051552249
8596.158 17.3354624638 3.286054809
8597.16 17.1839450826 7.503759224
8598.162 16.9909468979 7.254043014
8599.164 17.0050666101 5.012076756
8600.166 17.1841246427 5.131341434
8601.168 17.1580966744 4.216988438
8602.17 16.9452328167 10.31648251
8603.172 17.2572352094 5.875867039
8604.174 16.9869830075 7.894034029
8605.176 17.3160257917 5.052564901
8606.178 17.3334595632 2.857923779
8607.18 16.9988598931 9.949847316
8608.182 17.3457046733 6.00690619
8609.184 16.6747921054 9.663399645
8610.186 16.1613347868 8.377557084
8611.188 16.4909865024 10.27852954
8612.19 16.1633838327 10.51619542
8613.192 16.2719100532 10.39056875
8614.194 16.3760179652 10.86417452
8615.196 16.1254182742 8.623824829
8616.198 16.2423248734 13.29323474
8617.2 17.2930709456 3.45246405
8618.202 17.027008704 3.261777566
8619.204 16.9466031084 10.5133059
8620.206 16.9494973288 7.245945695
8621.208 16.7610053405 5.538733463
8622.21 16.9841201877 6.393743948
8623.212 17.2616395275 5.542984127
8624.214 17.0585706671 7.542033963
8625.216 16.3868927059 9.294150051
8626.218 17.0381965507 10.13089036
8627.22 16.8241492399 12.50070395
8628.222 17.3581192837 3.108872894
8629.224 17.0786485038 6.355069747
8630.226 17.4964813819 2.777632529
8631.228 17.3621422342 4.804480141
8632.23 17.1921440146 6.037342078
8633.232 17.0524856698 5.672277518
8634.234 16.5895763664 7.086545326
8635.236 16.4409780495 9.650545822
8636.238 17.1550452639 8.376779463
8637.24 16.8813442332 6.783984203
8638.242 16.4374787968 4.647538552
8639.244 16.4978139042 6.682369776
8640.246 17.1236572823 3.499249066
8641.248 16.6109328145 8.610082882
8642.25 17.2081918212 1.072680903
8643.252 16.6782731559 6.250825198
8644.254 16.6232803283 6.65341329
8645.256 16.7394149524 7.751449266
8646.258 16.2397416472 6.215679514
8647.26 16.342751324 11.93940348
8648.262 16.415723612 8.44233988
8649.264 16.5456927613 9.655536078
8650.266 16.8037052471 5.778543377
8651.268 16.9799376663 8.510422775
8652.27 16.2108902775 6.319696943
8653.272 16.2982913641 7.853884595
8654.274 16.461325339 8.321071697
8655.276 16.614828855 10.0628162
8656.278 16.5869911474 7.036095504
8657.28 16.2786581512 6.850495884
8658.282 16.7886797437 10.25656778
8659.284 17.0813776618 3.222327412
8660.286 16.7902117402 8.719662393
8661.288 16.4045134771 7.47689511
8662.29 16.6789305293 5.157223931
8663.292 16.5607894875 8.272459535
8664.294 16.8981184189 9.783590098
8665.296 17.4242205504 3.354331187
8666.298 17.342579814 4.258152017
8667.3 17.2150617139 5.483562084
8668.302 16.900807859 7.239464617
8669.304 16.7976642691 5.605273322
8670.306 16.7434871781 7.834857917
8671.308 16.4753555243 8.867605216
8672.31 17.0273976215 6.465532336
8673.312 17.0331736183 6.092448303
8674.314 16.8901550034 3.205160678
8675.316 16.79519123 4.938875897
8676.318 16.7009120388 6.324500934
8677.32 16.9763617666 8.795248327
8678.322 16.7641175797 11.50957055
8679.324 16.751273724 6.087913341
8680.326 16.0632252457 13.06058035
8681.328 16.0283641966 14.03251686
8682.33 16.5053047408 5.982387511
8683.332 16.3587759132 11.7696059
8684.334 16.2979328921 6.089744377
8685.336 16.5589992557 6.51091557
8686.338 16.8983046426 11.92182605
8687.34 16.8251778966 7.464389148
8688.342 16.0266461297 11.55108181
8689.344 16.3991585513 5.973807446
8690.346 16.1069806651 12.23415414
8691.348 16.1158112787 9.687272532
8692.35 16.9397181594 6.342002532
8693.352 17.0724936955 9.412959681
8694.354 17.1241673494 4.440191718
8695.356 16.5724563549 9.17546558
8696.358 16.5809130364 5.350404584
8697.36 16.6485499584 7.33530611
8698.362 16.6295301108 10.33311407
8699.364 16.583323347 7.062269674
8700.366 16.2854899819 8.8341594
8701.368 16.4062765461 16.71672554
8702.37 16.1234963749 12.01120481
8703.372 15.9811115576 12.7643452
8704.374 16.2143240358 8.532148287
8705.376 16.1293334917 12.00762545
8706.378 16.2469973129 8.005292413
8707.38 16.1438635053 7.980481887
8708.382 16.9009537176 4.97813221
8709.384 16.7629584924 9.127558656
8710.386 16.6539872728 6.172119741
8711.388 16.3883365336 7.741678351
8712.39 17.0975779473 2.220317873
8713.392 16.9194198302 2.246070269
8714.394 16.8523099894 5.680242957
8715.396 16.8355748428 10.31564274
8716.398 16.7266736835 9.611086554
8717.4 16.1398387587 12.97539838
8718.402 16.2469513933 10.8854646
8719.404 16.5943112352 8.186275702
8720.406 16.1153297958 8.151181087
8721.408 16.3689815756 5.297375407
8722.41 16.2798962898 6.839033405
8723.412 16.859913714 11.16924467
8724.414 16.7144913712 8.277690516
8725.416 16.4220496295 8.010690165
8726.418 16.2470396024 10.38992079
8727.42 16.6459522311 9.058319014
8728.422 16.5524346775 14.44662784
8729.424 16.618288925 6.725398737
8730.426 16.1948518696 8.011636812
8731.428 16.289444526 7.733806263
8732.43 16.3862466017 7.519943437
8733.432 16.3135193207 12.5748737
8734.434 16.1917162058 7.87304595
8735.436 16.145486189 9.782237999
8736.438 16.3155060702 8.220196609
8737.44 16.2464170167 7.515742929
8738.442 16.6892256962 3.676521162
8739.444 16.7039755738 7.94301917
8740.446 16.3824949857 3.461114557
8741.448 16.3264725152 10.788665
8742.45 16.3925857602 5.979878771
8743.452 15.9724056125 14.58844737
8744.454 16.278403692 8.502224074
8745.456 16.0745304698 11.63251258
8746.458 16.2920521708 6.270557907
8747.46 16.2182570897 5.581374415
8748.462 16.7433443783 5.702776137
8749.464 16.8447074027 8.228086941
8750.466 16.6435384282 6.149902644
8751.468 16.4332633071 6.471138323
8752.47 16.8932498867 9.426631084
8753.472 16.4512962898 8.814198491
8754.474 16.7551640863 6.324820641
8755.476 16.746828006 3.278631004
8756.478 16.5994576699 5.837474199
8757.48 16.3221803679 7.947940169
8758.482 16.2643292973 5.460144305
8759.484 16.7487595519 6.725538623
8760.486 16.6314723106 9.065228228
8761.488 16.2077315054 11.33802535
8762.49 16.9884367333 6.025893989
8763.492 16.5933899859 10.34952142
8764.494 17.0883903081 4.179589981
8765.496 16.924197543 7.5143183
8766.498 16.7812894629 6.892237823
8767.5 17.0594249084 8.216187908
8768.502 16.4511876869 8.223567718
8769.504 16.7242755207 6.750331965
8770.506 17.043300268 7.820604052
8771.508 16.5991031378 8.28206355
8772.51 17.0163566076 5.396099048
8773.512 16.8251678797 3.842869034
8774.514 16.8904097631 7.650019382
8775.516 16.7319756609 4.307260503
8776.518 16.5292120809 7.605578389
8777.52 16.631603038 6.627446896
8778.522 16.2506087474 4.788077517
8779.524 16.5202992693 5.212142651
8780.526 16.9203615206 7.625223586
8781.528 17.2787226635 2.508434213
8782.53 17.3036984886 1.6421271
8783.532 17.2309822494 2.518777109
8784.534 16.9180174884 6.507827317
8785.536 17.3481451047 1.624143336
8786.538 17.0782742555 3.521833037
8787.54 17.3811765873 2.732171569
8788.542 17.0301501104 3.819779364
8789.544 17.0983343879 3.281013559
8790.546 17.2775794341 2.727581546
8791.548 17.1183122605 6.243124917
8792.55 16.9385412423 4.225603864
8793.552 17.3788317726 3.696071693
8794.554 17.1101175406 3.498406708
8795.556 16.69339712 5.354102065
8796.558 16.3411321565 6.9148256
8797.56 16.8062305729 7.621410422
8798.562 16.3693207272 6.915726378
8799.564 16.6223038235 5.013153979
8800.566 16.5730679897 4.398582541
8801.568 16.5510615697 5.141249451
8802.57 16.7844093561 4.071245753
8803.572 16.471406505 4.392617781
8804.574 17.1083554105 3.218562495
8805.576 16.8020153095 6.797244959
8806.578 16.8799584266 6.9252433
8807.58 16.4189547399 5.067548158
8808.582 16.5225413574 5.132979249
8809.584 16.3951860438 3.695005221
8810.586 16.5505962763 4.972167285
8811.588 16.4202054824 9.247500236
8812.59 17.3080831863 2.287723709
8813.592 16.2023593988 9.397027643
8814.594 16.5879888562 5.768535399
8815.596 16.4968168296 5.631563412
8816.598 16.6501391318 5.830416339
8817.6 16.5652565903 4.070143667
8818.602 17.5106351409 1.82580278
8819.604 17.256721111 4.529105197
8820.606 17.3159582225 4.89736376
8821.608 17.1327107353 5.805930152
8822.61 17.2367365475 5.44566571
8823.612 17.2218344122 5.927496761
8824.614 16.7903899064 6.54499852
8825.616 17.1074457506 2.910142705
8826.618 17.0386215643 3.973240925
8827.62 16.8233121269 7.673942599
8828.622 16.8110228522 8.406088826
8829.624 16.8443672255 5.971297852
8830.626 16.6306815218 6.066014058
8831.628 16.8742388651 5.358959428
8832.63 17.3123489236 5.422950981
8833.632 17.0414013164 4.317910186
8834.634 16.9248935058 6.669496893
8835.636 17.0680402894 6.758362486
8836.638 17.0526106933 5.844310593
8837.64 16.621695738 9.222600846
8838.642 17.2312699681 4.476992646
8839.644 17.2811038551 5.484050893
8840.646 16.4878491912 9.012094077
8841.648 16.3653475192 9.905237973
8842.65 16.7674710131 9.209283176
8843.652 17.2974874891 2.469599175
8844.654 16.470852499 4.711881281
8845.656 16.8176823039 4.374952484
8846.658 16.7617100523 7.499463929
8847.66 16.8276257427 9.863874625
8848.662 16.5079418697 7.409899744
8849.664 16.9030651123 3.091663932
8850.666 16.4568145153 4.948521864
8851.668 16.7778708265 5.071766027
8852.67 16.7100960501 7.665946169
8853.672 16.2761041779 7.320692163
8854.674 16.715444305 5.536159873
8855.676 17.0017865197 4.677662605
8856.678 16.5272633413 5.306533803
8857.68 16.8015481262 3.829572443
8858.682 16.7799295322 3.613260323
8859.684 16.7213070871 4.003953661
8860.686 16.8042252923 4.737431649
8861.688 16.6632034282 5.005259755
8862.69 16.540419859 5.855263843
8863.692 16.8535769286 4.049238986
8864.694 16.7913792833 5.213532557
8865.696 16.764310393 4.48279703
8866.698 16.2313344641 7.89248495
8867.7 16.5870234501 4.950184458
8868.702 16.998803009 6.209736036
8869.704 16.8861133208 5.787924075
8870.706 16.6343307146 8.231855486
8871.708 16.6313184901 5.319166509
8872.71 16.7394280385 6.193291979
8873.712 16.7276766804 8.640794231
8874.714 16.32421877 6.191998629
8875.716 16.4656894536 6.097023663
8876.718 16.726610128 3.646770943
8877.72 16.4928578591 5.794380439
8878.722 16.3398222084 6.181115926
8879.724 16.4633768406 4.640038337
8880.726 16.3149825768 3.128986896
8881.728 16.6810379349 3.037824952
8882.73 16.2180891806 5.760340141
8883.732 16.6121091685 2.736814369
8884.734 16.1617202597 5.372141256
8885.736 16.6042992823 5.699785863
8886.738 16.6925384915 3.178333516
8887.74 16.3339307912 2.700495592
8888.742 16.3742062235 6.53525656
8889.744 16.3767773778 4.349157707
8890.746 16.7619769014 4.123113734
8891.748 16.59408441 3.69241196
8892.75 16.7983089624 4.708138903
8893.752 16.6596350711 4.651648938
8894.754 16.4666936028 8.400281622
8895.756 16.3544752779 4.423996996
8896.758 16.3231276092 5.06127504
8897.76 16.8543214735 7.660278572
8898.762 17.0456278439 9.072293607
8899.764 16.6371973069 6.161871162
8900.766 16.7851576496 5.589702282
8901.768 16.7153497744 7.046434718
8902.77 16.4111590987 7.074318818
8903.772 16.7476005815 11.22173661
8904.774 16.8836985633 5.748787279
8905.776 16.7678088328 7.60140748
8906.778 16.3986235598 6.753087347
8907.78 16.239210716 8.87289849
8908.782 16.4658090936 5.936766863
8909.784 17.0781145103 6.241871454
8910.786 16.9649700491 6.10452471
8911.788 16.1395826031 8.862282037
8912.79 16.4082725236 5.203476504
8913.792 16.5603930748 4.136086482
8914.794 16.3300901954 5.713067788
8915.796 16.1057897735 6.879891318
8916.798 16.1872722074 7.806484151
8917.8 16.1439577524 5.90366048
8918.802 16.2760275702 9.389626279
8919.804 16.1754294239 9.425572152
8920.806 16.4494480668 9.394042091
8921.808 16.2537304641 6.585868587
8922.81 16.6412318241 5.188750445
8923.812 17.0729459945 6.349462463
8924.814 16.2163083868 7.683853244
8925.816 17.008807633 7.62901582
8926.818 16.6995741991 7.023548468
8927.82 16.8386153616 5.704290099
8928.822 17.0059876048 6.807512088
8929.824 16.5830298293 6.470675946
8930.826 16.332205829 6.454173846
8931.828 16.9384057538 6.138246779
8932.83 17.0149846377 8.026711804
8933.832 17.3356361483 4.869980028
8934.834 16.864561859 5.661073872
8935.836 16.4663712429 3.302866274
8936.838 16.4686307763 10.40776216
8937.84 16.5312619315 8.890403795
8938.842 16.5106926199 9.975899487
8939.844 16.5131653556 11.64509241
8940.846 17.7514988313 0.2734152093
8941.848 17.3801994922 5.107694513
8942.85 16.4040235924 6.097327614
8943.852 16.6333480123 5.176268732
8944.854 16.3263055228 6.126380139
8945.856 16.8567170782 4.042751117
8946.858 16.5369710531 7.479835605
8947.86 16.2133392964 8.640017427
8948.862 16.6557078958 6.935888268
8949.864 16.2510019528 6.174900673
8950.866 16.3474543543 9.458143982
8951.868 16.1710443903 7.760854533
8952.87 16.5112929631 6.084153021
8953.872 16.3905442645 7.023260174
8954.874 16.765774775 5.622394165
8955.876 17.1730531182 5.74284454
8956.878 16.6196678733 6.657363513
8957.88 16.5471517624 10.14947318
8958.882 16.6377347447 7.150143681
8959.884 16.9132456459 5.633506798
8960.886 16.4855312028 5.961195273
8961.888 16.1685805804 8.414961893
8962.89 16.6193508176 2.946078453
8963.892 16.2981182784 7.87699612
8964.894 16.6381700607 5.051452197
8965.896 16.2998194189 8.722705971
8966.898 16.3500983741 3.816521323
8967.9 16.4454310079 6.418467665
8968.902 16.4985158535 3.983440531
8969.904 16.7012019152 7.592812554
8970.906 16.6996269925 10.83515831
8971.908 16.8155218733 2.798732484
8972.91 16.7607775928 7.28932901
8973.912 17.1326205157 3.819134494
8974.914 16.9854016558 5.786271321
8975.916 16.9681880609 7.755433464
8976.918 17.0379656126 5.461757234
8977.92 17.0502715825 6.338539293
8978.922 17.2518338699 4.115274004
8979.924 17.3620473758 3.079645778
8980.926 17.3239249346 2.92674265
8981.928 16.9651488192 8.40904186
8982.93 16.7897902223 8.004066712
8983.932 16.8714230584 6.4543421
8984.934 16.6755296124 7.16275216
8985.936 17.282386294 5.204123478
8986.938 17.1024693072 4.807254255
8987.94 16.4561953588 6.916057579
8988.942 16.4177202474 4.647070792
8989.944 16.7857311447 2.815198917
8990.946 16.2945973183 6.649185561
8991.948 16.4977832566 6.047092188
8992.95 16.7331292263 6.63542395
8993.952 16.6044693253 6.194039745
8994.954 16.3801518456 7.617776342
8995.956 16.7255654107 3.882673102
8996.958 16.4633257567 3.222071501
8997.96 17.0445861297 3.759666572
8998.962 16.823193105 4.892052636
8999.964 16.9159514241 3.32030035
9000.966 16.9222446297 3.323698781
9001.968 16.7962665547 4.192069002
9002.97 17.0545243597 3.288447441
9003.972 17.3463301938 4.092480079
9004.974 16.7974862824 6.185616679
9005.976 16.5514621012 4.440717526
9006.978 16.804535931 3.698646797
9007.98 16.2841938334 5.393624533
9008.982 17.2131906599 3.391403591
9009.984 16.4638431095 6.290442367
9010.986 16.7842122374 4.208089669
9011.988 16.9179980686 6.702110175
9012.99 16.6081276382 5.101857928
9013.992 16.2986116037 5.447307574
9014.994 16.6007952516 4.30919271
9015.996 16.3367046596 7.130074992
9016.998 16.5415828244 6.26337725
9018 16.324670626 7.618721491
9019.002 16.6580638465 4.925103505
9020.004 17.093627183 3.543863704
9021.006 16.4198212471 7.895306631
9022.008 16.2688057229 4.667180363
9023.01 16.7358423159 4.966365351
9024.012 16.5459010632 8.336304028
9025.014 16.0714243447 6.005094332
9026.016 16.2833081397 3.645144411
9027.018 16.6089421446 6.089511635
9028.02 16.4322699831 7.397562725
9029.022 16.1389831323 7.112488187
9030.024 16.5324966094 7.093601383
9031.026 16.6425119708 5.215088101
9032.028 16.5492846515 6.088634924
9033.03 16.5733299294 6.641445407
9034.032 16.4829951806 4.803394785
9035.034 16.1056246715 7.23222188
9036.036 16.5240948541 9.959393315
9037.038 16.707333668 12.34322497
9038.04 16.7698127207 6.672344911
9039.042 16.4780602118 9.468736261
9040.044 16.1930447522 6.387856183
9041.046 16.7513694915 6.425982053
9042.048 16.5922429188 7.300500441
9043.05 16.128181971 7.011530153
9044.052 16.5390918646 3.523037106
9045.054 16.7781849528 5.514516259
9046.056 16.6353662272 6.533276364
9047.058 16.8588395624 8.942828365
9048.06 16.6830100679 6.479252082
9049.062 16.5990668798 8.731942143
9050.064 16.7536315916 9.608630563
9051.066 16.6304341862 8.690778343
9052.068 16.2429696026 8.102635299
9053.07 16.5048796419 5.809986262
9054.072 16.6477601219 7.797362898
9055.074 17.0659803333 3.973550703
9056.076 16.6545976324 8.82187296
9057.078 16.1087706728 7.83629389
9058.08 16.7564431464 6.431986861
9059.082 16.7722152003 6.221909653
9060.084 16.8408224471 6.473555667
9061.086 16.9434923794 5.597944696
9062.088 16.6429952887 3.464731632
9063.09 16.854358673 3.227685575
9064.092 16.8854340446 9.85944545
9065.094 16.6365557335 5.685559228
9066.096 16.899818637 6.884138767
9067.098 16.2986887265 7.239245743
9068.1 16.7735049907 6.406213238
9069.102 16.6614164224 5.003525454
9070.104 16.7660264428 10.39496329
9071.106 16.1182343485 8.171449461
9072.108 16.5302263795 6.765309338
9073.11 16.1975337581 6.200108276
9074.112 16.3924837892 6.223002983
9075.114 16.2374202885 8.111223393
9076.116 16.2540358178 8.125596807
9077.118 16.2355502556 7.571608902
9078.12 16.1758769948 7.028566989
9079.122 16.604082876 3.206319194
9080.124 16.3875010345 8.960270016
9081.126 16.2557267667 6.242595842
9082.128 16.2369352336 6.754799788
9083.13 16.7055301702 3.188016519
9084.132 16.6748321503 5.309541322
9085.134 16.2214077105 9.565144448
9086.136 16.2913618243 7.713339878
9087.138 16.2637457616 6.78661311
9088.14 16.2585989841 8.636833737
9089.142 16.4236728416 4.836326672
9090.144 16.4414997022 3.261565801
9091.146 16.2442498722 7.94959261
9092.148 16.4688345692 3.372482545
9093.15 16.6038200919 6.016062509
9094.152 16.6257094138 9.623678589
9095.154 16.1977708204 7.107039934
9096.156 16.3673725965 5.607754434
9097.158 16.1719709808 6.770647105
9098.16 16.3735808695 6.723769929
9099.162 16.3399130831 6.915650513
9100.164 16.1899889661 8.87690084
9101.166 16.2487880078 6.611098158
9102.168 16.1718276142 8.516195631
9103.17 16.1844985102 7.287505583
9104.172 16.384062803 3.841630974
9105.174 16.8734499172 5.687014474
9106.176 16.9086517817 5.273360271
9107.178 17.3683853917 4.102939926
9108.18 17.5759773202 1.643504714
9109.182 17.4710395999 1.923474432
9110.184 16.6015372165 9.160488985
9111.186 16.4639352745 10.75220466
9112.188 16.4555362883 6.367200994
9113.19 16.5028149468 9.162582154
9114.192 16.2760402109 8.388936616
9115.194 16.4659270858 3.98020923
9116.196 16.212882885 6.464924653
9117.198 16.1374019404 8.639468196
9118.2 16.125293646 6.48547222
9119.202 16.1737462543 11.25813554
9120.204 16.1477178506 7.807316383
9121.206 16.0605669454 8.449698086
9122.208 16.2573328856 13.39133134
9123.21 15.9948534444 10.96717661
9124.212 16.59814354 6.749125496
9125.214 16.4693120423 8.172391593
9126.216 16.3138762286 2.779054722
9127.218 16.3843227712 4.580919088
9128.22 16.2313725331 3.378613068
9129.222 16.5970738115 2.565161882
9130.224 16.2234819886 4.507118961
9131.226 16.6239803366 4.514814488
9132.228 16.3291414188 3.653646508
9133.23 16.5133720174 3.438042379
9134.232 16.3561195771 2.866913266
9135.234 16.4238333476 2.469716959
9136.236 16.5064947507 2.987965079
9137.238 16.2881794016 3.822764744
9138.24 16.3659843662 4.684016787
9139.242 16.3491056619 4.156812487
9140.244 16.1614845144 5.167492455
9141.246 16.3425399249 2.187758489
9142.248 16.3184253587 2.223566463
9143.25 16.3202533304 5.987539592
9144.252 16.8401705831 2.897284514
9145.254 16.416902979 3.953635895
9146.256 16.2572346978 4.245505541
9147.258 16.536026433 4.55434317
9148.26 16.5174458144 3.732202288
9149.262 16.2038052511 4.529614015
9150.264 16.3772290224 3.528574149
9151.266 16.2072085351 5.621182817
9152.268 16.3505780695 3.613703388
9153.27 16.3493687262 3.748414887
9154.272 16.7106383453 3.367409336
9155.274 16.8130083506 3.408337478
9156.276 16.3617465632 3.195579123
9157.278 16.5245465651 4.480239798
9158.28 16.1277480496 5.562786622
9159.282 16.5843298272 4.798781803
9160.284 16.6209190874 3.745576958
9161.286 16.4766556358 3.863570621
9162.288 16.4043757965 3.244198848
9163.29 16.5954199517 4.287865424
9164.292 16.5840111237 2.432392031
9165.294 16.6959203734 3.3352643
9166.296 16.397122708 5.252821504
9167.298 16.5400687839 4.505601622
9168.3 16.4230460178 5.567140768
9169.302 16.4444850049 5.719383819
9170.304 16.2914072901 3.579270653
9171.306 16.4833805142 7.549853084
9172.308 16.2449916509 5.481989751
9173.31 16.4465423402 4.681687187
9174.312 16.1156889218 6.872299535
9175.314 16.6495899094 4.588864017
9176.316 16.6472060115 2.404192147
9177.318 16.2886743375 5.08819398
9178.32 16.5883425662 3.715051402
9179.322 16.693448924 3.074412218
9180.324 16.2814247365 8.118691986
9181.326 16.2598479746 6.619231808
9182.328 16.6067339205 6.470048956
9183.33 16.5826435436 3.418070291
9184.332 16.3182452773 7.229629285
9185.334 16.5490441773 6.119565711
9186.336 16.1645695966 6.540716106
9187.338 16.2226005268 8.275295931
9188.34 16.2708274805 7.059637459
9189.342 16.0889333411 7.798875704
9190.344 16.2964909865 5.599515858
9191.346 16.6143131375 6.889377382
9192.348 16.5380464766 5.899502372
9193.35 16.2859181313 7.303246077
9194.352 16.3472987765 4.442741934
9195.354 16.8830424265 1.803366113
9196.356 16.2645605764 5.581058386
9197.358 16.3700352835 5.527552369
9198.36 16.8486428704 4.958858485
9199.362 16.6817948504 3.289077799
9200.364 16.3224639635 3.869567382
9201.366 16.4292056813 5.142421587
9202.368 16.8457101297 2.880531121
9203.37 16.8487471339 3.474947714
9204.372 17.0699001717 2.58083787
9205.374 16.7398236848 3.9388809
9206.376 16.193098805 5.431378221
9207.378 16.0591740373 6.728726078
9208.38 16.7326461546 3.230703973
9209.382 16.5688698141 5.242500355
9210.384 16.3501461415 4.02750575
9211.386 16.4042258866 8.147958514
9212.388 16.9454238009 3.764713849
9213.39 16.2985943422 8.15222886
9214.392 16.9901633414 3.898623166
9215.394 16.7758709942 2.323497016
9216.396 16.3518676694 4.499048022
9217.398 16.5696367402 3.087093846
9218.4 16.1619952543 5.913544115
9219.402 16.3548751071 3.86057094
9220.404 16.1797329923 6.918556732
9221.406 16.8009387244 3.868700183
9222.408 16.5935636916 3.770439663
9223.41 16.7269214644 3.049705027
9224.412 16.5588637119 4.286341446
9225.414 16.5574129617 5.520379333
9226.416 16.750251959 6.506737796
9227.418 16.6977751849 6.191950213
9228.42 16.9380162351 4.018169056
9229.422 16.9705777761 2.356642193
9230.424 17.0294434337 1.405789049
9231.426 16.769052808 4.53530235
9232.428 17.1311147302 2.863641384
9233.43 16.7175641593 5.926609895
9234.432 16.515564283 5.775527573
9235.434 16.3641761472 6.059281985
9236.436 16.6146059797 8.879361893
9237.438 16.2029054505 6.705510544
9238.44 16.9172102487 4.092358352
9239.442 16.578472804 5.234394952
9240.444 16.2240152441 6.770713333
9241.446 16.7608603238 2.609578335
9242.448 16.5445120763 6.103339003
9243.45 16.1880757997 9.800519213
9244.452 16.5558960434 6.534840413
9245.454 16.692346838 3.642534334
9246.456 16.7385984124 9.128941089
9247.458 17.0179121679 4.762332455
9248.46 16.7350246934 4.622488634
9249.462 16.7337636671 4.29288598
9250.464 16.1327656416 9.686267245
9251.466 16.3704426378 6.35619217
9252.468 16.2016398093 11.80909968
9253.47 16.7585843817 5.691055859
9254.472 17.1290318876 3.694617023
9255.474 16.9976184075 6.168485577
9256.476 16.197249742 8.222382418
9257.478 16.3871403694 8.485283409
9258.48 17.1810287682 3.303378092
9259.482 16.158061688 9.166817564
9260.484 16.8679447298 1.738165258
9261.486 16.5882611796 6.379159037
9262.488 16.8048419228 4.578115061
9263.49 16.4737046076 8.670799282
9264.492 16.2624742208 5.688945349
9265.494 16.6881810209 8.274399362
9266.496 17.1816630519 6.151154214
9267.498 17.2164200836 4.649562046
9268.5 16.5037898653 9.374860299
9269.502 16.2896839026 9.739328709
9270.504 16.9373865983 3.651490061
9271.506 16.4110518341 6.099258749
9272.508 16.3089594434 4.760695795
9273.51 16.2993346749 9.383525463
9274.512 16.3002530377 10.22349207
9275.514 16.2419862502 7.170302807
9276.516 16.7783892179 6.295181652
9277.518 17.4328943402 2.589693374
9278.52 17.3224650427 6.471985659
9279.522 16.9462824514 3.823440011
9280.524 16.7573741003 6.432921206
9281.526 16.3969463475 5.837822246
9282.528 16.4262242028 9.896223292
9283.53 16.1892944579 10.26859732
9284.532 16.0694148654 11.44671505
9285.534 16.7382343119 4.779682397
9286.536 16.5333355098 10.98207841
9287.538 16.1147483395 6.835820167
9288.54 16.3169600462 8.754196468
9289.542 16.3777189799 12.60215917
9290.544 16.4823803798 12.08351993
9291.546 16.1742195674 8.246377679
9292.548 16.3210723721 12.28927876
9293.55 16.0618507786 10.64285182
9294.552 16.1053202381 6.612405924
9295.554 16.6222210565 4.278691844
9296.556 16.248825838 6.582234483
9297.558 16.1248557989 8.589576903
9298.56 16.4077446894 9.928394594
9299.562 16.1648258328 10.02009724
9300.564 16.652711395 10.14621405
9301.566 16.08688357 12.84396499
9302.568 16.2602094015 6.546149363
9303.57 17.1847306849 5.04443704
9304.572 17.0228510319 4.818221086
9305.574 16.6484103742 3.523766559
9306.576 16.5352755917 3.39377393
9307.578 17.2670677598 5.15254164
9308.58 16.8466285589 7.517059081
9309.582 17.34085903 5.152928953
9310.584 17.3294662446 5.672048755
9311.586 17.3626851709 5.230953665
9312.588 16.7911109641 6.606152249
9313.59 16.378407171 3.686585997
9314.592 16.5038067868 6.070530532
9315.594 16.949515928 4.62756985
9316.596 16.8641569839 7.119224503
9317.598 16.23013306 6.956914768
9318.6 17.080610997 4.039554107
9319.602 16.846129234 8.357574173
9320.604 16.6115062397 6.124352508
9321.606 16.7767113835 8.012925316
9322.608 16.4789296568 6.07548752
9323.61 17.2076741651 5.871333296
9324.612 16.6944338386 11.74492525
9325.614 16.7130717046 7.178191217
9326.616 16.2558266989 12.48071319
9327.618 16.2301538189 11.53867455
9328.62 16.5123076782 3.465300937
9329.622 17.5870162456 2.134048775
9330.624 17.4512584117 3.461527536
9331.626 16.7481531746 8.327241613
9332.628 17.0460152789 7.197555186
9333.63 16.8928375855 6.975588487
9334.632 16.1172928246 9.750148948
9335.634 16.3882660184 6.265711097
9336.636 16.1699845253 8.328562093
9337.638 16.1363030462 8.623663693
9338.64 16.5500599441 12.61243556
9339.642 16.4138016575 7.630031777
9340.644 17.1664983662 7.902406872
9341.646 16.8269469874 7.90015334
9342.648 16.4618128577 13.49686603
9343.65 16.7672911421 5.542089688
9344.652 16.0678524747 10.02092213
9345.654 16.2303513795 7.081102123
9346.656 16.5317703289 4.849806036
9347.658 17.3787933867 4.392109151
9348.66 17.3177947862 5.873846527
9349.662 17.0617781453 10.10555919
9350.664 16.8760618056 6.383505681
9351.666 16.3533465024 11.43326225
9352.668 16.9361155916 2.300705652
9353.67 16.9555979526 8.328990199
9354.672 17.6639509985 1.452650562
9355.674 17.0909807507 5.92958418
9356.676 17.1539147851 2.378279588
9357.678 16.5435070696 7.775104768
9358.68 16.7491791654 6.540240431
9359.682 16.604866318 8.134924764
9360.684 16.9995847698 5.011025705
9361.686 17.4903786331 3.109309932
9362.688 17.4900370326 3.558019597
9363.69 16.7923265301 10.55328751
9364.692 17.2108928491 7.141742744
9365.694 17.1718310214 2.901734248
9366.696 17.5020665942 2.855496564
9367.698 16.802369682 7.3493288
9368.7 16.7656520322 3.944446607
9369.702 16.5816274777 8.83959259
9370.704 16.4057252678 8.878688076
9371.706 16.4850698879 3.987169759
9372.708 17.061178098 3.820602002
9373.71 16.7307576645 7.600055694
9374.712 16.2157678712 8.125073113
9375.714 16.3564232015 7.898367811
9376.716 16.406179827 10.57063614
9377.718 16.3502243985 5.461914475
9378.72 16.6443115 6.44825853
9379.722 16.5895488404 4.075514508
9380.724 16.62078463 7.914153724
9381.726 16.8690472077 10.24808513
9382.728 16.8031116896 4.245198523
9383.73 16.7712862095 4.232748053
9384.732 17.178653856 3.327274171
9385.734 17.1011853095 7.466007557
9386.736 16.735644684 6.526791867
9387.738 16.348320506 10.31856873
9388.74 16.339526032 16.08814017
9389.742 16.083148599 10.54034414
9390.744 16.5286432382 3.636399088
9391.746 16.0529536439 8.230046906
9392.748 16.3279797512 5.414646374
9393.75 16.0403351294 10.30168741
9394.752 16.4996070751 10.46802378
9395.754 17.0112379654 7.231230087
9396.756 16.7807259091 9.282761418
9397.758 16.8522743883 9.338071603
9398.76 17.0369028009 2.838335147
9399.762 16.8864400927 6.634186471
9400.764 17.2713061127 6.345946965
9401.766 17.0908188525 5.755708673
9402.768 17.2773391414 5.090757625
9403.77 17.0599922387 6.361128511
9404.772 16.6410977155 4.553808303
9405.774 16.4788210497 6.362871451
9406.776 16.0782281927 11.53659188
9407.778 16.881286592 6.248642984
9408.78 16.9400462065 6.820841946
9409.782 17.258707196 6.242940525
9410.784 16.7146863261 6.429795436
9411.786 16.4595270797 10.53103376
9412.788 16.344163428 9.832650615
9413.79 16.2179213821 10.2767856
9414.792 16.2816985555 9.243705123
9415.794 16.5126681565 7.425605902
9416.796 16.3593103076 8.82525529
9417.798 16.6409687906 4.530059609
9418.8 16.7128415372 5.922383224
9419.802 16.464470462 14.64873329
9420.804 16.9045342691 4.14032491
9421.806 16.2758383148 6.496255767
9422.808 16.134642049 8.996496218
9423.81 16.6613088548 9.749843765
9424.812 16.7421164103 8.372706542
9425.814 17.4902190984 2.62436812
9426.816 16.7998898232 8.558559335
9427.818 16.826975107 7.361529716
9428.82 16.66140762 8.169150902
9429.822 16.7189057002 7.929088277
9430.824 16.1214689757 8.149139833
9431.826 15.951712786 13.54187041
9432.828 16.1958667503 12.13028802
9433.83 16.0653189031 13.74991273
9434.832 16.2838766549 10.54159756
9435.834 16.1602083438 8.839117349
9436.836 16.0575209016 13.01348441
9437.838 16.0137317419 12.85968568
9438.84 16.2786289432 11.42550668
9439.842 16.0193184991 10.76935393
9440.844 15.9926867015 13.05540019
9441.846 16.0652265694 10.98374291
9442.848 16.3751638041 7.415992828
9443.85 16.2646733802 6.984726272
9444.852 16.6282766965 10.9017676
9445.854 16.2654034742 10.46469882
9446.856 16.5828404766 5.918690644
9447.858 15.9672873965 15.7693839
9448.86 16.2779643086 6.784843974
9449.862 16.2013859232 9.206537242
9450.864 16.4316351397 10.20364958
9451.866 16.1691905302 8.543660416
9452.868 16.1897921741 13.13157661
9453.87 16.2852996716 12.5963834
9454.872 16.2378310898 8.298648049
9455.874 16.0877652636 8.39483505
9456.876 16.1685081648 11.29713109
9457.878 16.2810352105 8.185566175
9458.88 16.4586441128 5.346165424
9459.882 16.0627751208 10.81737699
9460.884 16.3304127031 9.574935741
9461.886 16.2053508119 7.382504428
9462.888 16.1165957034 9.335980708
9463.89 16.3702672384 10.65652838
9464.892 16.1707246892 11.79224445
9465.894 16.3246021147 12.60293992
9466.896 16.1931548855 16.92037554
9467.898 16.3133619683 9.243510772
9468.9 16.4010701648 13.5848141
9469.902 16.4462301555 9.219241858
9470.904 16.5986920002 6.199842579
9471.906 16.1469680735 9.3225375
9472.908 16.5662377571 5.735893241
9473.91 16.4858281572 8.76684301
9474.912 16.0260946035 13.36159423
9475.914 16.2906882678 10.47876207
9476.916 16.2398911632 10.35053528
9477.918 16.1531352228 9.86874608
9478.92 16.3166180484 9.682618363
9479.922 16.4113382474 7.545287556
9480.924 16.0073238138 10.08932555
9481.926 16.094677415 9.558875634
9482.928 16.1734619689 15.60502036
9483.93 16.1003640161 12.31228914
9484.932 15.9946127638 13.64886523
9485.934 16.5057404076 11.08454489
9486.936 16.1497925369 7.373202916
9487.938 16.2358836558 8.892311059
9488.94 16.3643076461 9.782411241
9489.942 16.0760086467 11.00050444
9490.944 16.2861714182 7.316018155
9491.946 16.0274347722 12.95721983
9492.948 15.994247418 10.28491737
9493.95 15.9727134434 14.56297996
9494.952 16.0734628261 11.32182878
9495.954 16.0333340883 14.33627512
9496.956 16.0092473128 8.444829832
9497.958 16.1926962479 9.04467205
9498.96 16.0799179536 9.917087023
9499.962 16.2040719411 10.61937443
9500.964 16.0369844088 13.18427102
9501.966 16.2023737471 11.22669937
9502.968 16.5391167727 7.715508935
9503.97 16.0844581168 11.2137767
9504.972 16.2301172256 9.316773782
9505.974 16.5178932967 6.244239829
9506.976 16.1244912693 8.730096524
9507.978 16.1700370835 10.3029577
9508.98 16.1923217427 8.322287776
9509.982 16.2304123298 7.146467654
9510.984 16.677080019 8.124440959
9511.986 16.5245323849 6.157293917
9512.988 16.3215005063 6.394484086
9513.99 16.1581805058 10.05117914
9514.992 16.6217065407 7.81941292
9515.994 16.5346604612 4.949277755
9516.996 16.3712236813 9.04322582
9517.998 16.4583333838 3.906576851
9519 16.9988100008 5.563003024
9520.002 16.6260340657 4.951012788
9521.004 16.1170114927 9.095185802
9522.006 16.4374810444 8.893180645
9523.008 16.8034225924 7.044931141
9524.01 16.4613489322 6.16497232
9525.012 17.1755952643 6.378715587
9526.014 16.5393278066 6.94049961
9527.016 16.4620541176 7.621420471
9528.018 16.3217105765 10.58762424
9529.02 16.6004281095 8.748287627
9530.022 16.5152707489 4.812779821
9531.024 16.3418752863 5.86242549
9532.026 16.9012875909 4.522440256
9533.028 16.6468846925 7.573152758
9534.03 16.641734092 7.343313502
9535.032 16.5932081192 6.939652184
9536.034 16.3304202717 5.585230971
9537.036 16.1669518846 6.781033974
9538.038 16.2859670393 7.931101082
9539.04 16.402077031 6.088814746
9540.042 16.1681024217 9.981622045
9541.044 16.1863816168 10.51662102
9542.046 16.0660458101 9.435232797
9543.048 16.2408920701 9.828345335
9544.05 16.0852767297 8.573340799
9545.052 16.2953821846 4.92144994
9546.054 16.8116547363 6.86001871
9547.056 16.626037771 8.587259354
9548.058 16.6135520983 7.382739559
9549.06 16.7473364429 8.420361123
9550.062 16.8305042499 2.932333339
9551.064 16.5398515055 6.88608774
9552.066 16.8505832529 5.949198504
9553.068 16.6095612375 5.675683679
9554.07 17.0188333567 2.803070965
9555.072 16.9898983126 8.263126041
9556.074 16.9249941096 6.880468934
9557.076 16.3652283116 9.077892863
9558.078 16.5787772049 6.517757613
9559.08 16.3729306417 8.625862024
9560.082 16.0897415441 8.127637874
9561.084 16.1580261293 8.445263319
9562.086 16.1959432842 9.369235503
9563.088 16.6943876097 5.404885669
9564.09 16.4571393964 6.99008143
9565.092 16.0105997131 13.56504691
9566.094 16.1177710874 11.2434089
9567.096 16.041321889 11.4221985
9568.098 16.1363935583 9.536344951
9569.1 16.6026873245 7.839163003
9570.102 16.0445549475 12.93578672
9571.104 16.6949565829 13.06901868
9572.106 17.0498056193 9.06354087
9573.108 16.3596181138 6.032813283
9574.11 16.1917616081 10.41578399
9575.112 16.2695859333 16.13589894
9576.114 16.148198509 9.116722283
9577.116 16.3999233145 7.719659072
9578.118 16.7656000816 5.722842904
9579.12 16.472165775 6.665008922
9580.122 16.9822574634 7.194155881
9581.124 17.0807638409 5.788247517
9582.126 17.0600278913 7.651973368
9583.128 16.3364534509 5.993115261
9584.13 16.0583275397 12.60453754
9585.132 15.9863086889 14.03021601
9586.134 16.0813707013 10.27983531
9587.136 16.0957570006 11.45441566
9588.138 16.5447744087 6.725255681
9589.14 17.2479672973 5.356185211
9590.142 17.2466500325 5.564877292
9591.144 16.7186585971 7.556434433
9592.146 16.595520272 9.694000208
9593.148 16.7981301305 9.134535011
9594.15 16.9231368448 9.761811416
9595.152 16.5050197885 10.44489539
9596.154 16.6008147665 7.187743647
9597.156 16.7380823599 7.636502674
9598.158 17.0695294151 8.438057245
9599.16 17.2689837042 4.187341999
9600.162 16.7995100795 10.18352558
9601.164 17.1727376161 4.257564205
9602.166 16.9541558494 5.175742874
9603.168 16.8329599093 8.642193016
9604.17 16.9721718266 7.231445265
9605.172 17.0331953271 6.890446063
9606.174 17.0203728193 5.71915685
9607.176 16.8452482768 6.273943606
9608.178 17.2734404849 7.654348358
9609.18 17.0513978849 7.766701175
9610.182 17.3292972781 3.40064674
9611.184 16.5209507119 13.79990814
9612.186 16.7971891255 9.308520341
9613.188 16.5172483246 7.336638024
9614.19 17.2148777987 3.340798148
9615.192 16.9311072782 7.834017726
9616.194 17.3605871847 3.002262607
9617.196 17.4683341146 2.829980573
9618.198 17.5177062192 1.523715021
9619.2 16.5525633419 10.63344098
9620.202 17.3621468207 2.565667588
9621.204 17.1518422047 7.85507506
9622.206 17.0281051654 8.251520935
9623.208 16.9276795745 8.096580895
9624.21 16.9079693654 10.23941427
9625.212 17.0380496138 7.912850193
9626.214 16.5855428438 6.433308443
9627.216 16.5245960799 7.628767386
9628.218 16.6382829939 8.084384048
9629.22 16.8790330206 6.691139967
9630.222 16.9505054961 7.862650698
9631.224 16.7629727946 4.452970136
9632.226 17.0315819474 8.928048803
9633.228 16.7450401774 8.149561845
9634.23 16.533804624 8.734069844
9635.232 16.5498540104 6.267228439
9636.234 17.0250169543 6.80590756
9637.236 16.7788735935 8.38035606
9638.238 16.685808548 6.112788952
9639.24 16.1824900571 11.7748646
9640.242 16.1212102737 11.9341278
9641.244 16.0405084408 10.549514
9642.246 16.5009143874 6.810871098
9643.248 16.4725554203 5.663437043
9644.25 16.5028568034 9.854550434
9645.252 16.4747185005 10.58179651
9646.254 16.8167690307 8.553468138
9647.256 16.4556368237 5.064489844
9648.258 16.5075281308 6.696789944
9649.26 16.5399566419 5.363547301
9650.262 16.384250827 8.383732325
9651.264 16.5260466013 9.215261919
9652.266 16.3525245245 12.8327716
9653.268 16.7437227584 5.645767336
9654.27 16.270590929 5.368769731
9655.272 16.4336483318 12.64030152
9656.274 16.7015742816 4.695418001
9657.276 16.2161143997 6.941027769
9658.278 16.6249919814 6.40245331
9659.28 16.2176448548 12.96910044
9660.282 16.3605196918 8.99453851
9661.284 17.2409100935 2.050195675
9662.286 17.4844378322 5.204111487
9663.288 16.4026274725 5.545573236
9664.29 16.0207845487 14.3439344
9665.292 16.4337132756 9.024366285
9666.294 16.379281085 7.028048374
9667.296 16.9394253932 7.630431565
9668.298 17.059451185 7.679693861
9669.3 16.9664871015 5.221403485
9670.302 16.6857579989 6.488903367
9671.304 16.5231966908 8.998458904
9672.306 16.9081610332 9.565372034
9673.308 16.8928246253 7.944774221
9674.31 16.2067361692 6.110141423
9675.312 16.7938170731 5.839345994
9676.314 16.8394761805 5.119357455
9677.316 16.4000580259 5.896982072
9678.318 16.9596623301 4.181441748
9679.32 16.5820077167 6.468693113
9680.322 16.6328684754 3.969900954
9681.324 16.1100752194 5.921696316
9682.326 16.4740722217 6.216490398
9683.328 16.9290019964 8.964383988
9684.33 16.5378285866 6.061897927
9685.332 16.2538270649 11.61299094
9686.334 16.2938641623 8.351949548
9687.336 16.8191002715 7.993754421
9688.338 16.2697234055 10.75267289
9689.34 16.4931607401 7.72608537
9690.342 16.6162582245 5.934398349
9691.344 16.0386654473 12.06102644
9692.346 16.0957034075 13.86034469
9693.348 16.2407229188 10.51850664
9694.35 16.043205458 12.35523001
9695.352 16.7357039835 6.799617112
9696.354 16.2811939733 9.616442491
9697.356 16.1052821773 13.64980774
9698.358 16.4876118603 13.63044404
9699.36 16.0220025273 12.68796836
9700.362 16.3376847447 9.131305652
9701.364 16.1455720306 12.40281187
9702.366 16.0869686624 10.18856982
9703.368 16.2122929386 13.43318577
9704.37 16.3901976635 15.69584296
9705.372 16.221178174 12.37275912
9706.374 16.2299992373 7.035030747
9707.376 16.4282060881 9.56849351
9708.378 16.2066436676 12.17343451
9709.38 16.197943958 12.03580808
9710.382 16.2054537247 12.27501582
9711.384 16.2767660189 10.33848725
9712.386 16.2574126682 9.977050325
9713.388 16.3303378615 15.51122404
9714.39 16.1662953441 9.640214838
9715.392 16.1966813383 9.796213649
9716.394 16.1556487398 9.895732791
9717.396 16.1531565788 14.38527902
9718.398 16.5694320477 12.094297
9719.4 16.6116583279 8.380927842
9720.402 16.0459102529 11.86875004
9721.404 16.352459956 14.22050269
9722.406 16.0522447015 15.5248703
9723.408 16.2740729926 10.30046724
9724.41 16.3650623195 8.542062587
9725.412 16.3339825453 7.237190135
9726.414 16.8458386604 5.314210089
9727.416 16.9354345437 4.949068952
9728.418 16.7501680181 7.859825222
9729.42 16.7820706139 6.51964868
9730.422 16.2518241977 11.10834392
9731.424 17.0874035563 3.500052612
9732.426 16.8029547872 6.3045664
9733.428 16.0199924516 12.27990563
9734.43 16.5175175598 10.9573418
9735.432 16.6705045996 7.777418382
9736.434 17.0420619593 3.191734127
9737.436 17.1755999387 5.099165997
9738.438 17.1923995135 8.321077094
9739.44 16.7756364653 6.205322147
9740.442 16.9736987069 10.19243355
9741.444 17.0119965914 8.78016933
9742.446 16.825387649 15.99122
9743.448 17.1765297668 9.341660289
9744.45 17.4194222292 4.236102559
9745.452 17.3939013897 6.312924208
9746.454 17.2897749649 9.014705642
9747.456 16.7293844934 4.885540065
9748.458 16.6506601581 9.25707049
9749.46 17.0174805292 6.65531203
9750.462 17.2387804212 5.392004433
9751.464 17.4025921112 3.998675333
9752.466 17.1998666123 5.647515378
9753.468 17.2338151052 6.456815264
9754.47 16.7695860544 6.840247446
9755.472 16.6533691839 5.186740589
9756.474 16.771965281 9.168727212
9757.476 16.8013649028 7.906478409
9758.478 16.9856201448 4.350931381
9759.48 17.0470473565 6.763651204
9760.482 17.1170327795 3.83638747
9761.484 17.0347641202 7.515048894
9762.486 16.4040326263 7.581883793
9763.488 16.6674938062 6.660479852
9764.49 16.8954740506 6.199345235
9765.492 16.2985447246 7.171748222
9766.494 16.2127619662 7.752624139
9767.496 16.584579466 5.927385223
9768.498 16.5363037982 6.847423736
9769.5 17.0623846199 7.09720388
9770.502 16.9899552466 12.05981447
9771.504 17.1725163287 7.390556898
9772.506 17.2478405818 8.007735766
9773.508 17.3169679765 4.566631986
9774.51 17.2106434582 7.731231032
9775.512 17.1451372761 7.460125906
9776.514 16.3834238028 6.710007795
9777.516 16.4598953204 12.08299201
9778.518 16.3647821171 4.379863829
9779.52 16.6618495392 6.646916625
9780.522 16.8357317525 9.307493029
9781.524 17.2255062372 7.155906702
9782.526 17.3502468547 4.744610752
9783.528 16.8523052056 6.965778008
9784.53 16.5029601854 5.827720967
9785.532 16.6518464848 11.00421512
9786.534 16.4194927383 10.97549495
9787.536 15.9516610754 13.42922382
9788.538 16.2730136598 6.712770635
9789.54 16.94929286 9.913875594
9790.542 17.3457835533 4.245297984
9791.544 17.5021530722 4.69445066
9792.546 17.4574571009 3.910184381
9793.548 17.0378708172 4.120195799
9794.55 17.175500575 5.054377215
9795.552 17.2749593439 4.629374001
9796.554 16.9299558358 2.055689871
9797.556 16.8447718906 9.541691244
9798.558 17.0231206648 5.244831312
9799.56 17.4521461612 3.594391451
9800.562 17.3326418273 6.719301736
9801.564 17.2223351894 7.734435344
9802.566 16.9999844058 4.977148325
9803.568 16.9951804889 3.747811681
9804.57 16.9514824569 4.063565156
9805.572 16.9814418382 6.883697803
9806.574 16.8942778552 5.211663868
9807.576 17.3817604951 2.710978729
9808.578 16.961526829 11.700492
9809.58 16.7118706707 8.528645744
9810.582 16.9355284649 9.808269686
9811.584 16.7533014051 4.236862736
9812.586 16.243765511 13.66280129
9813.588 16.1276006498 12.06949598
9814.59 16.4698427523 7.823354627
9815.592 16.3408850665 7.172623623
9816.594 16.2048677088 7.220013395
9817.596 16.4378922625 10.88457174
9818.598 16.3929410854 5.842014405
9819.6 16.9288221957 5.780749449
9820.602 16.2488369052 10.25790463
9821.604 16.2938531872 9.965115303
9822.606 16.1405648024 7.308855271
9823.608 16.5301891073 9.163600514
9824.61 16.1651787377 11.35617513
9825.612 16.6128428637 7.387006406
9826.614 16.8299922577 6.241396462
9827.616 16.2094240848 10.31342801
9828.618 16.3377088477 9.074310626
9829.62 16.5035513743 5.463495591
9830.622 16.4450279207 6.737143813
9831.624 16.7798324491 7.111926144
9832.626 16.6859611695 10.06685229
9833.628 17.1587672414 5.289953726
9834.63 17.2518542977 4.26177975
9835.632 16.7832240078 10.40086671
9836.634 17.3457849747 4.263252558
9837.636 17.1328100008 3.688836944
9838.638 16.9040793572 5.74228711
9839.64 17.5295959075 1.904531289
9840.642 16.8587013823 8.257620163
9841.644 16.0750727181 9.140615196
9842.646 16.4874016424 6.021837661
9843.648 16.3799194612 3.968862459
9844.65 16.3505089668 3.496723917
9845.652 16.6779145381 3.727917523
9846.654 16.5241308346 3.697768753
9847.656 16.14106723 4.939408429
9848.658 16.3404670735 4.028698286
9849.66 16.3653389377 5.599022886
9850.662 15.9578369967 12.97265545
9851.664 16.2515002138 9.357458936
9852.666 16.2838952864 4.930344852
9853.668 16.1900986118 5.666620459
9854.67 16.6631180426 8.844646752
9855.672 16.7785946345 6.938543292
9856.674 16.0524743642 11.68165401
9857.676 16.3575416698 4.491696338
9858.678 16.34129958 8.279913514
9859.68 16.1786602315 7.414121124
9860.682 16.2901142988 6.303534609
9861.684 16.8630897334 3.598912085
9862.686 16.3024880485 6.308831696
9863.688 16.2013448235 5.643215463
9864.69 16.2042096462 9.133057781
9865.692 16.1633140703 7.048010189
9866.694 16.445742408 4.37134305
9867.696 16.4381901983 4.252033137
9868.698 16.4511592179 5.505024347
9869.7 16.4722925706 7.750669063
9870.702 16.3275906714 6.689723569
9871.704 16.4416572041 7.213766174
9872.706 16.3937534276 4.481775749
9873.708 16.3499059993 5.106802256
9874.71 16.3375632519 4.019066923
9875.712 16.2194714277 6.231664499
9876.714 16.1530922713 7.665160681
9877.716 16.3919031752 6.544890981
9878.718 16.2614177574 7.562453296
9879.72 16.1435790779 8.061872208
9880.722 16.1922424594 7.070004214
9881.724 15.9644205929 11.97844907
9882.726 16.4407086756 5.72655745
9883.728 16.442716969 7.029417549
9884.73 16.2847753998 8.211749478
9885.732 16.3035910631 7.472566859
9886.734 16.2283030395 8.618699565
9887.736 16.1002760855 9.169338266
9888.738 16.4720135546 6.217603927
9889.74 16.6079632818 7.685410926
9890.742 16.2303964525 6.424998212
9891.744 16.7144218721 3.021373835
9892.746 16.8649350206 8.603063048
9893.748 17.1338080362 8.791745669
9894.75 16.009496 13.70526173
9895.752 16.5188247681 14.40676143
9896.754 17.0689250541 2.789305913
9897.756 16.6192517584 7.725523792
9898.758 16.651770776 5.872873058
9899.76 16.5911852496 5.797422829
9900.762 16.3841353587 13.59495935
9901.764 16.4574891868 7.283586424
9902.766 16.2200224828 4.781869798
9903.768 16.1982378323 6.236417873
9904.77 16.7715946237 5.950509669
9905.772 16.3219025702 4.87726526
9906.774 16.0556167635 7.663767564
9907.776 16.1905238497 9.806492408
9908.778 16.009143644 11.38724238
9909.78 16.6616175583 8.009404156
9910.782 16.1453671071 8.100363648
9911.784 16.4307998215 3.726532536
9912.786 16.282750879 7.231083917
9913.788 16.4719200264 5.498586372
9914.79 16.3378435752 4.817599541
9915.792 16.6088636365 4.058052111
9916.794 16.0756509669 9.948010849
9917.796 16.1757048404 5.584798645
9918.798 16.2706852538 5.443384673
9919.8 16.2880931422 12.52681212
9920.802 16.7493563996 7.717106439
9921.804 16.1293861029 10.15672585
9922.806 16.2887476014 9.794441137
9923.808 16.0506762913 10.2320492
9924.81 16.3260982976 7.569181797
9925.812 16.5686954766 4.878064803
9926.814 16.3598801984 5.695168777
9927.816 16.4713022052 9.639307916
9928.818 16.5395628682 4.959293672
9929.82 16.9426585375 3.134540597
9930.822 16.5794888492 7.265124202
9931.824 16.6592121501 6.272740887
9932.826 16.7682017348 8.409669718
9933.828 16.9369025468 6.588265396
9934.83 16.5954583439 8.333155965
9935.832 16.723738581 7.152168054
9936.834 16.3167417505 6.725632395
9937.836 17.1818748931 6.474680642
9938.838 16.7030546357 7.804994584
9939.84 17.0695812042 2.92818459
9940.842 16.732738361 1.647094292
9941.844 16.75400955 4.755774443
9942.846 16.8982491084 4.835369214
9943.848 16.4723966944 11.27738564
9944.85 16.6874851376 8.11784726
9945.852 17.1169646037 3.208622374
9946.854 17.3232630411 2.018067953
9947.856 16.7292785983 13.22609174
9948.858 17.3975079539 5.438819963
9949.86 17.2018430756 5.682971637
9950.862 17.3066996297 4.619645537
9951.864 17.3173734457 7.394692721
9952.866 17.2366821974 2.971416603
9953.868 16.5640630071 11.41207237
9954.87 17.1909065873 4.847572077
9955.872 17.4257913959 4.566073608
9956.874 16.8809833378 7.199346413
9957.876 16.9106282303 5.51239611
9958.878 17.3229709144 3.645422229
9959.88 17.4107318058 3.207560841
9960.882 17.5150642674 2.714603205
9961.884 17.5874172646 1.958590963
9962.886 17.1344347341 7.008633555
9963.888 17.4267577829 4.798764589
9964.89 17.3975223815 7.866591617
9965.892 17.2986346778 5.245857116
9966.894 17.0334894035 7.726546305
9967.896 16.9448773415 6.387000887
9968.898 17.239073469 5.169590419
9969.9 17.4481443722 6.632644562
9970.902 16.9889717689 7.069315791
9971.904 17.0675894189 7.329776331
9972.906 16.891408625 6.522867768
9973.908 16.9132987245 9.623006848
9974.91 17.067049118 7.509606464
9975.912 16.5681598306 10.2302177
9976.914 16.9051802491 3.674708862
9977.916 16.7706710442 9.058541884
9978.918 17.0016715286 5.954728931
9979.92 17.0403399874 8.519593195
9980.922 17.5557182669 1.992058632
9981.924 16.9867753773 5.482428972
9982.926 16.8662749309 8.539995829
9983.928 16.7096985483 6.151657312
9984.93 17.0802298157 9.71053134
9985.932 17.1708348207 8.39978992
9986.934 16.7231237047 7.221235479
9987.936 17.1961237455 8.835472734
9988.938 16.7720552896 11.8547356
9989.94 16.6809033143 8.674824769
9990.942 16.6139086934 6.447405588
9991.944 16.9449014301 5.273040452
9992.946 17.1436619006 6.243740567
9993.948 16.8845044103 4.287601665
9994.95 16.382778065 6.999001406
9995.952 17.025121336 7.17108292
9996.954 16.8221639509 13.97158345
9997.956 17.2334482536 5.721315463
9998.958 17.4004645249 4.838203268
9999.96 16.9733699232 6.21891494
10000.962 17.0807032506 3.598255516
10001.964 17.0201025895 5.113813996
10002.966 17.033782286 10.02329596
10003.968 17.2708292113 6.910566551
10004.97 17.1546690373 4.218997547
10005.972 16.765623509 5.904286534
10006.974 16.907156897 2.228493768
10007.976 16.8510421863 6.516202606
10008.978 17.1717422038 9.50212637
10009.98 16.7935107367 6.413232826
10010.982 16.7860100301 9.353641377
10011.984 17.1236585829 6.815251554
10012.986 16.9306967526 9.919518975
10013.988 16.7742332168 9.254078547
10014.99 16.7579377758 6.918223606
10015.992 17.0308960576 6.087537811
10016.994 17.0356900789 10.51439227
10017.996 16.4211407522 12.13625995
10018.998 17.0510043096 5.155098198
10020 16.9217489976 8.423845788
10021.002 16.6709528581 5.194155817
10022.004 16.7632067892 3.129296154
10023.006 16.8591695638 4.995724415
10024.008 16.455872232 3.641530338
10025.01 16.8521042907 5.33599351
10026.012 16.8524007925 5.099729864
10027.014 16.7424134337 8.118128647
10028.016 16.8147554182 5.981089766
10029.018 16.6795994267 8.593742468
10030.02 17.0367079008 10.3962119
10031.022 16.6549088192 7.797117566
10032.024 17.0491229799 7.575916449
10033.026 16.9450058348 4.920916067
10034.028 16.4140385674 6.258985112
10035.03 17.1780354834 2.542968516
10036.032 16.8708865274 3.623639449
10037.034 16.9613693582 3.323109265
10038.036 17.1391106666 3.746900567
10039.038 16.8663018606 6.576857708
10040.04 16.4459739376 5.355079805
10041.042 16.8361337861 3.16036979
10042.044 16.6515278237 7.505896542
10043.046 16.9907834372 5.617921403
10044.048 16.577706712 6.494911748
10045.05 16.8561006177 3.867667672
10046.052 17.2503805042 1.886746219
10047.054 16.6208723861 8.172318643
10048.056 17.1370730031 5.197592376
10049.058 17.1202830924 6.371050063
10050.06 16.7533021031 8.037509786
10051.062 16.6885779164 6.106285158
10052.064 17.3479685969 4.408573367
10053.066 17.3282919266 3.322065085
10054.068 17.4100632458 4.381191175
10055.07 17.2400372709 8.296316639
10056.072 17.1315323188 5.178364246
10057.074 16.4765478437 12.46909238
10058.076 16.9659661102 6.024791384
10059.078 16.7841183313 6.771514128
10060.08 16.9857902885 8.487070973
10061.082 16.6693820278 7.714735668
10062.084 16.5791970485 8.947582386
10063.086 17.3786368086 4.59813201
10064.088 17.0426890633 10.68027003
10065.09 17.6168080036 2.560163695
10066.092 17.457874738 4.405958125
10067.094 17.2971671201 3.350391829
10068.096 17.081361126 7.324413158
10069.098 17.0432427546 7.357839909
10070.1 17.4480714402 3.607621947
10071.102 17.2342475837 5.072289436
10072.104 17.13968979 10.26030561
10073.106 16.1313044861 11.11714433
10074.108 16.3081057531 9.017734334
10075.11 16.4337055984 9.826477923
10076.112 17.057410885 8.668838145
10077.114 17.1657597699 4.810523061
10078.116 17.2353507096 7.581187507
10079.118 17.4026920229 4.745078149
10080.12 16.9639136309 6.218659097
10081.122 16.9808519534 4.823058414
10082.124 16.9159855949 5.926858764
10083.126 16.8575902486 4.898820464
10084.128 16.7781605366 6.706358955
10085.13 16.8993513366 7.282621861
10086.132 16.4995438313 7.178765652
10087.134 16.408965081 5.149098386
10088.136 16.8563222441 7.508219395
10089.138 17.0500096844 6.250876535
10090.14 16.498764873 11.23542112
10091.142 16.5674042858 9.705035864
10092.144 16.6071606287 8.64578791
10093.146 16.6696479336 4.603965252
10094.148 16.8062513675 5.565947652
10095.15 17.0811732217 8.037987574
10096.152 16.7863551693 5.849115978
10097.154 16.7495204888 7.332202745
10098.156 16.7313278034 8.602643892
10099.158 16.661556799 4.970788202
10100.16 16.4273462785 6.055110206
10101.162 16.3537863315 11.80285051
10102.164 16.6116891672 11.58580045
10103.166 16.8144331566 11.26928974
10104.168 17.3290979403 4.497119197
10105.17 17.1989665326 4.911600831
10106.172 16.8493549296 12.18084064
10107.174 17.159682867 4.103904344
10108.176 16.7152429327 7.117989737
10109.178 16.6384457877 13.15032833
10110.18 16.4920780522 6.704590033
10111.182 16.7752153749 6.381650776
10112.184 16.6777091313 6.218412909
10113.186 16.6000720044 7.015857047
10114.188 16.3447372921 9.848596045
10115.19 16.3607214867 8.4079668
10116.192 16.8200252301 8.930938976
10117.194 17.2169676621 5.367168885
10118.196 17.0290836264 5.502023996
10119.198 17.2102824346 4.942792058
10120.2 16.5625822188 6.359547891
10121.202 16.2264779588 6.806791823
10122.204 16.8513348101 8.03151755
10123.206 16.9394073015 8.996679415
10124.208 16.5140619066 9.246135967
10125.21 16.8239484805 12.64529566
10126.212 17.0811448379 9.90078618
10127.214 17.0395269043 10.83178177
10128.216 16.7381679663 14.07643945
10129.218 17.0606062277 5.006864479
10130.22 16.2483216103 9.777944373
10131.222 16.8040692473 3.852387022
10132.224 16.4392255673 11.35856892
10133.226 16.8723213459 6.490564442
10134.228 16.9039774046 6.346459209
10135.23 16.6562484115 12.24920492
10136.232 16.7032424421 8.764110215
10137.234 16.5983478402 7.845599374
10138.236 17.00741109 8.039315548
10139.238 16.4191854552 8.627568236
10140.24 16.7735068864 6.461094042
10141.242 16.3138281282 11.88311041
10142.244 16.7680586058 7.402777251
10143.246 16.6523622523 14.22480754
10144.248 16.6342788986 8.376911803
10145.25 16.8057393555 7.223230092
10146.252 16.5090213915 7.647412184
10147.254 16.7989235764 6.92900749
10148.256 16.4515589637 9.098691009
10149.258 16.169909966 7.862216558
10150.26 16.2571218716 8.429924283
10151.262 16.6196889431 3.280753126
10152.264 16.3798594421 11.13916788
10153.266 16.6733805272 5.74021359
10154.268 17.0831656241 6.617261448
10155.27 16.8110179806 9.704332231
10156.272 16.4374308356 9.232344705
10157.274 17.0838591625 8.918586928
10158.276 16.8169786797 10.99699489
10159.278 16.8234011106 7.206403375
10160.28 16.7502559214 8.448301849
10161.282 16.9845662441 9.185743577
10162.284 16.5260646048 5.103040006
10163.286 16.8823380962 10.07981883
10164.288 17.2619419502 5.947450361
10165.29 16.5755208401 8.488109845
10166.292 16.4776694129 12.77704504
10167.294 16.1596431357 8.568277439
10168.296 16.2053104331 10.4673635
10169.298 16.1965538669 10.66263054
10170.3 16.8150459301 6.497542913
10171.302 16.1868015409 11.17949171
10172.304 16.1052453922 9.654425121
10173.306 16.2087800915 10.32044765
10174.308 16.5587707431 7.066863607
10175.31 16.7133309673 7.274234786
10176.312 16.6189821124 9.895334961
10177.314 16.1970570478 6.840234933
10178.316 16.8287845022 2.407398973
10179.318 16.5901916496 4.95837433
10180.32 16.8869006388 6.059724531
10181.322 16.1824304102 8.593836188
10182.324 16.3653772587 5.504794096
10183.326 16.4487279978 7.754772179
10184.328 16.2511962549 5.073282669
10185.33 16.5344455712 7.99375556
10186.332 16.5760042715 8.394024098
10187.334 16.7249474539 5.215514893
10188.336 16.6302094362 1.913142295
10189.338 16.0912506241 8.090454787
10190.34 16.3680736096 5.673143488
10191.342 16.4375043203 8.336363206
10192.344 16.0382139391 10.06375874
10193.346 16.2447745231 5.112792703
10194.348 16.169193676 8.645815542
10195.35 16.57157631 10.61717952
10196.352 16.1792884687 10.39079037
10197.354 16.4109639207 8.429199851
10198.356 16.1889281733 9.449569708
10199.358 16.4625168466 11.03132669
10200.36 16.1651170356 11.66315817
10201.362 16.4174550925 8.834494933
10202.364 16.5217862431 10.9288062
10203.366 16.0035653367 11.02711017
10204.368 16.3676505802 4.411404786
10205.37 16.3579698317 11.13984692
10206.372 16.4486419128 7.467763696
10207.374 16.4831893514 8.457612898
10208.376 16.4382513136 6.667275087
10209.378 16.3386123433 9.769651357
10210.38 16.2403545698 6.875215502
10211.382 16.1077948615 11.40168291
10212.384 16.1893765179 11.08999211
10213.386 16.4649864453 7.256664421
10214.388 16.0248616051 9.463666029
10215.39 16.0625669118 11.80944491
10216.392 16.3143850487 11.88514168
10217.394 16.478425581 8.731779597
10218.396 16.0152575107 11.85903546
10219.398 16.153400901 11.22746708
10220.4 16.3674096882 11.9260906
10221.402 16.2605858718 9.780600429
10222.404 15.993915187 11.65209005
10223.406 16.1180765611 9.675654588
10224.408 16.374609723 9.098484264
10225.41 16.1344068469 13.14414897
10226.412 16.2012670714 11.97644933
10227.414 16.0350257137 12.57656315
10228.416 16.2759462303 7.779805091
10229.418 16.1421550639 14.58571199
10230.42 16.038719734 12.7297774
10231.422 16.3513315756 7.102494121
10232.424 16.3530533939 9.354999544
10233.426 16.231996194 13.60826575
10234.428 16.1242895818 12.13454363
10235.43 16.5955568934 5.827072014
10236.432 16.8202570571 10.48731755
10237.434 16.3025492943 5.795204026
10238.436 16.2910590843 7.570390643
10239.438 16.3161933001 7.596533387
10240.44 16.5013965064 10.80610754
10241.442 16.4857257859 11.39223756
10242.444 16.3641410346 8.66155436
10243.446 16.6292018565 5.313585813
10244.448 16.5303849467 9.739402971
10245.45 16.2540655465 8.104669683
10246.452 16.1538163921 7.938442234
10247.454 16.3564967823 3.442006094
10248.456 16.276831281 12.7708769
10249.458 16.3808175968 9.690327821
10250.46 16.0468061578 10.1060441
10251.462 16.124359925 10.12109893
10252.464 16.126533626 8.930258113
10253.466 16.2001420962 9.360830824
10254.468 16.168906149 11.32397879
10255.47 16.3935429072 8.223366555
10256.472 16.2268298769 8.905822569
10257.474 16.1534334929 7.907286485
10258.476 16.1129581598 9.620971791
10259.478 16.1743775224 9.0842157
10260.48 16.3008390949 10.12368615
10261.482 16.152489316 8.192854796
10262.484 16.7577439531 6.597357242
10263.486 16.1621891014 8.914394035
10264.488 16.3021291065 10.16063849
10265.49 16.1299572824 7.541717368
10266.492 16.2389814443 9.114445278
10267.494 16.3139621398 7.444904253
10268.496 16.0315605458 11.4912534
10269.498 16.3915794912 12.9556123
10270.5 16.4647975565 4.640447891
10271.502 16.3039329045 7.922205328
10272.504 16.2727435121 7.661897434
10273.506 16.4224587449 10.94497183
10274.508 17.0418092198 5.12585482
10275.51 16.3545872262 6.181532338
10276.512 16.7036196086 6.730777509
10277.514 16.4181877243 7.577284012
10278.516 16.3622587901 10.12692439
10279.518 16.7963135562 6.999183272
10280.52 16.3554975762 7.487859503
10281.522 16.7256544142 6.049728171
10282.524 16.4321338602 6.047187512
10283.526 16.8154111165 7.952935865
10284.528 16.5897127471 4.721611867
10285.53 16.6708328807 5.556404022
10286.532 17.0518892647 4.134755116
10287.534 16.402505242 7.728228444
10288.536 16.6028027668 10.90669627
10289.538 16.6234774674 5.146027246
10290.54 16.739494298 8.221734938
10291.542 16.6258335225 10.26025691
10292.544 16.6482999204 6.778719435
10293.546 16.5716703107 7.571994699
10294.548 16.6223057172 3.454501404
10295.55 16.1571260826 9.854146239
10296.552 16.1491143997 9.701591608
10297.554 16.0736904492 9.221557739
10298.556 16.1115132632 11.52644669
10299.558 16.0785822505 12.42651502
10300.56 16.4436179951 8.279458762
10301.562 16.325927291 7.93478158
10302.564 16.4792162537 7.426354997
10303.566 16.2416277894 7.629810366
10304.568 16.3810531343 5.028943331
10305.57 16.4402513788 8.96195421
10306.572 16.256108759 8.721474692
10307.574 16.1238977715 8.43394367
10308.576 16.4114994787 9.833261374
10309.578 16.1218848142 11.40948227
10310.58 16.3876871729 7.841037601
10311.582 16.3422818287 7.180713255
10312.584 16.504918381 8.692438706
10313.586 16.3975428826 6.640821475
10314.588 16.5428660799 10.02843089
10315.59 16.4468166167 8.83736804
10316.592 16.3544170454 9.684572131
10317.594 16.5097304634 10.27903312
10318.596 16.5244836366 12.6627474
10319.598 16.4636980118 5.82595836
10320.6 16.2059713681 10.57702332
10321.602 16.2533593051 10.16969943
10322.604 16.2388225845 12.73157664
10323.606 16.4596425361 5.166711997
10324.608 16.3804212194 9.537776504
10325.61 16.5814595175 15.05264107
10326.612 16.0607980031 10.69060602
10327.614 16.2036319186 6.649338616
10328.616 16.1160602488 10.33233077
10329.618 16.2461860077 8.586671393
10330.62 16.0637120258 11.3105716
10331.622 16.2458954574 12.61681953
10332.624 16.1665020705 12.50649727
10333.626 16.1375441609 9.919911658
10334.628 16.2804316737 6.691934288
10335.63 16.3784947106 11.48563439
10336.632 16.1886208785 12.69206696
10337.634 16.6021484771 4.087181238
10338.636 16.3457982898 7.63436587
10339.638 16.154506633 11.74519737
10340.64 16.3169493512 9.433473782
10341.642 16.0671031817 11.32704186
10342.644 16.4416207216 6.186184956
10343.646 16.4229250693 9.16113473
10344.648 16.2386361486 12.12561354
10345.65 16.197905899 11.25485973
10346.652 16.1900963795 11.76455981
10347.654 16.2466456719 10.12600614
10348.656 16.4217956762 8.831732036
10349.658 16.3977610435 6.975823464
10350.66 16.6316226782 7.025367146
10351.662 16.2725411414 8.318616672
10352.664 16.2048088579 9.205007508
10353.666 16.938376276 6.93320715
10354.668 16.3184524334 8.550729353
10355.67 16.5215774026 14.3904721
10356.672 16.4557039411 4.691009379
10357.674 16.6149526549 7.509530607
10358.676 16.4736051809 10.36544969
10359.678 16.3010187005 9.555673518
10360.68 16.3379795384 10.98839914
10361.682 16.1913606982 10.20309234
10362.684 16.0929395595 11.00820887
10363.686 16.5226405964 10.48095063
10364.688 16.2188857164 9.15177669
10365.69 16.8148508813 8.490068396
10366.692 16.8357404076 8.404082995
10367.694 16.809366503 12.32052767
10368.696 16.5822668508 11.79783161
10369.698 16.0544080518 9.932411814
10370.7 16.0629620738 10.95780399
10371.702 16.1914690631 12.1638526
10372.704 16.5790836159 9.685399219
10373.706 16.3613988911 11.93235248
10374.708 16.7117931665 6.721452054
10375.71 16.2625128706 12.6017316
10376.712 16.4916922024 11.0574803
10377.714 16.9766728632 7.156208803
10378.716 16.4923240146 11.84591803
10379.718 16.2421357433 8.694494744
10380.72 16.1664641424 8.781650544
10381.722 16.0683120489 9.746185574
10382.724 16.3317786407 11.97074483
10383.726 16.1667420133 10.09540695
10384.728 16.6989156458 10.2808488
10385.73 16.1866016515 13.82968111
10386.732 16.2782120272 13.54715661
10387.734 16.2821855669 8.080031871
10388.736 16.5278133574 10.00169769
10389.738 16.6157635728 9.602833963
10390.74 16.8941152841 7.732188824
10391.742 17.2108601867 5.823446352
10392.744 16.3796901256 3.992829551
10393.746 17.0449137438 5.060235456
10394.748 16.9427140575 3.791840959
10395.75 16.3830963951 8.684664851
10396.752 16.5474453616 9.171652802
10397.754 16.5530674272 8.088035225
10398.756 16.6245263933 8.185274573
10399.758 16.8720203888 5.554524614
10400.76 16.9401191359 7.080622891
10401.762 16.9147405061 10.77075246
10402.764 17.4025303567 3.439203145
10403.766 16.6373922075 9.95100548
10404.768 16.4928294881 7.739233007
10405.77 16.6906617002 11.3896619
10406.772 16.7006766195 7.300368185
10407.774 16.4617527272 13.29832696
10408.776 16.7994848466 11.26591295
10409.778 17.0884428804 3.669855588
10410.78 16.420623824 10.4548166
10411.782 16.3501277666 7.745599001
10412.784 16.5056054832 6.685608488
10413.786 16.5902958897 9.207991607
10414.788 16.180632834 8.6312403
10415.79 16.6356892911 5.462351136
10416.792 16.5572917294 7.683573344
10417.794 17.0071080541 6.454192173
10418.796 16.4224605756 9.524409674
10419.798 16.4067031152 7.51940493
10420.8 16.1374125371 11.10483054
10421.802 16.0709047422 9.195697627
10422.804 16.3242998672 9.356794486
10423.806 16.3853279756 12.40808219
10424.808 16.666068677 7.317651361
10425.81 16.2267278947 8.348179528
10426.812 16.5134694359 6.816835121
10427.814 16.8485150284 6.662237278
10428.816 16.4520808585 8.149513397
10429.818 16.8066969381 7.503796512
10430.82 16.4446507274 12.03727873
10431.822 16.1467095875 11.19455299
10432.824 16.248216484 7.893913855
10433.826 16.3608619519 5.250720267
10434.828 15.9491363616 11.07341035
10435.83 16.3328033313 9.460638682
10436.832 16.2192998131 9.223098249
10437.834 16.3149786416 9.502507189
10438.836 16.1842363125 7.089604994
10439.838 16.4286758147 8.883895095
10440.84 16.3918508036 4.085911487
10441.842 16.3275575696 7.918606354
10442.844 16.7156727557 5.442305769
10443.846 16.3989167757 5.332821849
10444.848 16.1843156567 9.13852475
10445.85 16.7377890082 8.065494088
10446.852 16.565131538 10.25101014
10447.854 16.0689423034 11.42553389
10448.856 16.7280933911 6.616052963
10449.858 16.659472145 5.002350226
10450.86 16.4779012631 5.969601819
10451.862 16.3414403401 5.640764124
10452.864 16.7242862465 9.417381989
10453.866 15.9922034068 12.30678062
10454.868 16.3005791056 10.17807212
10455.87 16.2069144845 11.43346033
10456.872 16.1484094019 5.931796571
10457.874 16.2865526116 6.652223241
10458.876 16.2086089023 9.677877901
10459.878 16.3365950638 8.741774673
10460.88 16.4812365688 5.638000618
10461.882 16.5476422854 7.289388194
10462.884 16.3147755601 9.714895527
10463.886 16.6481517076 7.187681296
10464.888 16.2230151871 8.975432862
10465.89 16.3794912208 5.619537078
10466.892 16.3628995776 11.19628839
10467.894 16.0547976915 8.422657747
10468.896 16.6413308858 5.896379084
10469.898 16.774692573 5.674721501
10470.9 16.1464359541 10.33061781
10471.902 16.3928545866 9.422531064
10472.904 16.3465093174 11.59698904
10473.906 16.4324790616 5.971456352
10474.908 16.5514273184 7.769042009
10475.91 16.5464562802 7.349678368
10476.912 16.1039877432 8.999799695
10477.914 16.2238765337 9.156911907
10478.916 16.5072279209 5.919427782
10479.918 16.1911831044 10.40579573
10480.92 16.7232025385 5.503450565
10481.922 16.620628233 6.689771551
10482.924 16.2363261188 9.101122749
10483.926 16.8509590682 5.005495262
10484.928 16.5047322587 8.949746353
10485.93 16.3440600761 11.16270516
10486.932 16.3319094557 10.12149087
10487.934 16.1454633423 10.17130522
10488.936 16.5729752827 6.486474405
10489.938 16.1289966158 13.6317479
10490.94 16.1143776022 12.15944237
10491.942 16.270000968 12.00447662
10492.944 16.1016752482 12.02775397
10493.946 16.2448873582 7.67962396
10494.948 16.8278494051 8.225278354
10495.95 16.1839918906 8.663882569
10496.952 16.1195706108 8.783865086
10497.954 15.999641527 10.50854918
10498.956 16.157717743 6.347380357
10499.958 16.3511088629 4.424579506
10500.96 16.3706184368 10.99613667
10501.962 16.491753398 6.914553219
10502.964 16.6261560673 6.21303353
10503.966 16.3182585922 5.40483301
10504.968 16.455518683 7.737535323
10505.97 16.6105051512 3.299048049
10506.972 16.9833433479 4.065375562
10507.974 16.548646097 4.571706994
10508.976 16.5420570021 6.899397931
10509.978 16.6770312538 12.00824294
10510.98 16.5993508118 8.704451365
10511.982 16.6746947062 6.577666888
10512.984 16.6774730162 4.646563573
10513.986 16.8304738643 9.535347561
10514.988 16.4454350714 7.181538198
10515.99 17.0688854862 5.077140066
10516.992 16.8576033858 5.154514344
10517.994 16.9971915003 5.780314331
10518.996 16.9184024047 6.37439125
10519.998 16.1094979986 10.3684775
10521 16.6575810794 7.836452471
10522.002 16.5131972943 8.397870989
10523.004 17.023658438 3.985040412
10524.006 16.7544085418 6.988710887
10525.008 16.7948918469 6.660037661
10526.01 16.9574529507 9.52365101
10527.012 16.3714563932 9.010613828
10528.014 16.9317970882 7.276151165
10529.016 16.6219212543 12.90718103
10530.018 16.3718563833 7.28926033
10531.02 16.7001741186 9.587643143
10532.022 16.2754403841 8.718597722
10533.024 16.7371934472 5.212653181
10534.026 16.6834542079 7.809314752
10535.028 16.5738003814 8.903739044
10536.03 16.1840458193 6.518653831
10537.032 16.055034358 11.15059212
10538.034 16.8421216545 2.611013062
10539.036 16.4588329047 8.079065984
10540.038 16.7278105939 4.040086254
10541.04 16.486663271 8.186905257
10542.042 16.6401052424 9.316360825
10543.044 16.6352470461 6.344244357
10544.046 17.1529213379 2.588746404
10545.048 16.4636519968 7.870902421
10546.05 16.1486771571 7.017681762
10547.052 16.9154156608 7.300111549
10548.054 17.032586078 4.557169663
10549.056 16.3462067052 10.50078583
10550.058 16.3695284003 8.394496839
10551.06 16.7609153625 6.273085552
10552.062 16.4609344362 9.357819994
10553.064 16.2260802361 10.533218
10554.066 16.4057955075 6.723170319
10555.068 16.6989555334 6.121980382
10556.07 16.6305355071 8.354714591
10557.072 16.2374620116 5.815048164
10558.074 16.4411961465 8.957261546
10559.076 16.1332246105 8.349029075
10560.078 16.3013896093 13.93631852
10561.08 16.6798430822 9.14163826
10562.082 16.5363319846 12.17532073
10563.084 16.6153549549 11.19811943
10564.086 17.1761894493 3.610199392
10565.088 16.9119829051 7.459996989
10566.09 17.179007074 4.364405673
10567.092 16.5909488787 9.93014715
10568.094 16.741096145 8.080603058
10569.096 16.6170940662 10.50544835
10570.098 16.4390392778 7.466364991
10571.1 16.9023415129 4.867602409
10572.102 16.4299946728 7.220709486
10573.104 16.442943857 7.053827407
10574.106 16.4050595292 13.82979017
10575.108 16.5399127496 11.77861271
10576.11 16.4093362473 8.328686111
10577.112 16.4147768667 6.249487722
10578.114 16.1036360816 12.6228377
10579.116 16.1325052566 10.06696424
10580.118 16.2400398066 10.24260052
10581.12 16.5187132542 10.48512146
10582.122 16.4175447739 7.927246178
10583.124 16.258152403 5.071800771
10584.126 16.7786353657 6.285885188
10585.128 16.4091633957 10.89265233
10586.13 16.8062794748 5.753458693
10587.132 16.2462153801 10.50409478
10588.134 16.239667249 10.36444087
10589.136 16.5325814096 10.53022103
10590.138 16.9126083271 6.060420247
10591.14 16.7032201736 7.007211408
10592.142 16.62786524 7.937418071
10593.144 17.1902408492 4.6103604
10594.146 17.1256756697 5.321221344
10595.148 16.5195822411 12.32183905
10596.15 17.1009084551 4.092846862
10597.152 16.6563416677 11.07377524
10598.154 17.0251268806 7.358160319
10599.156 16.4414544145 11.29075733
10600.158 16.0547273156 13.46666263
10601.16 16.1735954159 7.155911419
10602.162 16.6760263038 13.37099938
10603.164 16.8034847563 7.670254369
10604.166 16.8704314318 8.209637476
10605.168 16.7509351462 4.425613736
10606.17 16.3689245507 9.634346021
10607.172 16.2206725902 10.20883385
10608.174 16.117951588 13.89284433
10609.176 16.3945648666 10.49978616
10610.178 16.0486669901 9.621552397
10611.18 16.3431072105 3.903112017
10612.182 16.7682068408 7.196140907
10613.184 16.2101769224 6.259362552
10614.186 16.0604674321 10.01052189
10615.188 17.0953218256 6.250778626
10616.19 16.6956693453 12.36178847
10617.192 17.2946985561 4.185887964
10618.194 17.2582031127 6.954849693
10619.196 16.4218269975 12.14891506
10620.198 17.1109169372 5.952946358
10621.2 17.0997280883 6.562190263
10622.202 17.1524916525 5.342882865
10623.204 16.94525258 6.913814078
10624.206 16.6300339253 5.189024602
10625.208 16.5276494154 8.917598323
10626.21 16.7564710613 5.738439049
10627.212 16.5689028216 6.418016538
10628.214 17.0465602373 5.944636072
10629.216 16.5427728475 12.99594322
10630.218 16.4861917082 5.199124685
10631.22 16.258152842 6.112557526
10632.222 16.4566128744 8.656362146
10633.224 16.1204984971 9.702802727
10634.226 16.3667122778 9.965917944
10635.228 16.0343456518 11.93049879
10636.23 16.2580399449 11.41621954
10637.232 16.8611855841 6.904230331
10638.234 16.9727268744 7.74889511
10639.236 16.3563515639 6.023148567
10640.238 16.7025718954 7.674835422
10641.24 16.7496462054 3.962501659
10642.242 16.5739096065 15.95829942
10643.244 16.1024343427 8.501236648
10644.246 16.1958766182 7.636939871
10645.248 16.3420668863 5.061748168
10646.25 16.1520644008 16.92224948
10647.252 16.1989266688 11.36824736
10648.254 16.575451244 10.25471983
10649.256 16.9201290697 9.015663415
10650.258 16.8930054066 7.189428682
10651.26 16.8330782807 7.209529612
10652.262 16.5998279793 5.458990608
10653.264 16.9048870828 5.044214172
10654.266 17.1321958507 5.233235371
10655.268 16.9801051899 11.21791622
10656.27 16.8442742327 13.1400893
10657.272 16.5254245337 14.74127924
10658.274 16.6109867691 6.010697141
10659.276 17.0904040557 5.858012183
10660.278 17.1377144406 4.299585683
10661.28 16.7949003949 9.466924702
10662.282 17.0846682163 7.498629157
10663.284 17.1232752964 10.07127893
10664.286 16.4262081478 16.22049199
10665.288 17.0528732433 2.289570253
10666.29 17.0245667809 6.862715474
10667.292 16.9515571 7.987918557
10668.294 16.1858551883 11.75357631
10669.296 16.9826914722 4.042687452
10670.298 17.1342065491 7.297768696
10671.3 17.3051678218 3.753495691
10672.302 16.9283069583 13.35580623
10673.304 17.3076930779 4.058504951
10674.306 16.5857335694 12.34461379
10675.308 16.6072457207 6.148084762
10676.31 16.5561955997 7.990689051
10677.312 16.4481095499 15.30876911
10678.314 16.6663238881 12.03264819
10679.316 17.0325298667 5.662409917
10680.318 16.4464964783 11.6716264
10681.32 16.172448078 12.72546787
10682.322 16.21487575 7.221356496
10683.324 16.1227384642 10.93683844
10684.326 16.3302765448 10.91445038
10685.328 16.5206927938 4.234120491
10686.33 16.2846975802 10.35791174
10687.332 16.0946848112 11.08131597
10688.334 16.8571463677 8.329809122
10689.336 16.6971128355 11.17375128
10690.338 16.4626941771 13.37971976
10691.34 16.7402204251 8.247331546
10692.342 16.982069353 4.250681303
10693.344 16.5939273325 6.417873906
10694.346 17.0697901729 6.708490238
10695.348 17.0110509641 8.93428544
10696.35 16.550899605 11.25601186
10697.352 16.8858457076 9.788712304
10698.354 17.1558699942 6.956642184
10699.356 17.0909244153 5.572221142
10700.358 16.4647261408 9.941585168
10701.36 16.5114049261 16.71109683
10702.362 17.2430846478 1.73512313
10703.364 16.6822515292 7.439367201
10704.366 16.4416963415 12.002383
10705.368 16.6434130123 7.159825619
10706.37 16.1365204087 9.253521471
10707.372 16.2281092381 10.64844457
10708.374 16.5177691104 9.381098562
10709.376 16.4021585735 7.173961896
10710.378 16.8429022948 7.108341972
10711.38 16.2267895064 6.835245081
10712.382 16.3872833287 8.676875199
10713.384 16.8424173309 6.587752175
10714.386 16.5434067863 7.946691513
10715.388 16.4239800872 7.868825101
10716.39 16.5068700274 6.154581907
10717.392 16.6734531459 7.148217398
10718.394 16.6662829383 6.469796444
10719.396 16.8687349517 6.442119466
10720.398 16.1893379038 8.577862355
10721.4 16.3645810157 10.0045801
10722.402 16.7470234892 7.569807924
10723.404 16.2043218674 9.875134082
10724.406 16.8158691474 9.281593836
10725.408 16.239007569 8.06730737
10726.41 16.2192143851 8.107750126
10727.412 16.911040919 4.89669486
10728.414 16.6493136003 8.09653112
10729.416 16.4237300438 7.522397196
10730.418 16.4136713851 3.884201923
10731.42 16.7892858363 8.313602041
10732.422 16.3744957051 4.860682265
10733.424 16.2894598547 7.733729742
10734.426 16.129575349 9.762161904
10735.428 16.1721382658 8.552060665
10736.43 16.2677284705 9.768445126
10737.432 16.2762438335 8.619911733
10738.434 16.205757269 9.291487097
10739.436 16.1067216973 9.94018528
10740.438 16.1597625844 10.20781998
10741.44 16.1302998862 9.071474065
10742.442 16.2210229962 11.69916226
10743.444 16.2755668242 6.902585847
10744.446 16.1204966513 10.88779777
10745.448 16.2900474705 8.956336827
10746.45 16.6325090762 7.026639239
10747.452 16.460420506 10.87108596
10748.454 16.8422044809 6.475363858
10749.456 16.0750116047 11.75903579
10750.458 16.0773363139 10.2314906
10751.46 16.1788273254 10.8658023
10752.462 16.3427361504 12.9985182
10753.464 16.7203859348 4.938922678
10754.466 16.717370262 11.92777484
10755.468 16.1134856314 12.88446715
10756.47 16.6813211355 6.079933584
10757.472 16.9137692701 7.339906849
10758.474 17.1677910922 4.000859881
10759.476 16.8669169482 6.557321372
10760.478 17.1548787199 4.523561865
10761.48 16.4648226149 7.661595235
10762.482 16.8324644958 4.346486688
10763.484 16.516086324 5.55183575
10764.486 16.878316043 9.359509534
10765.488 16.3863087052 6.048354542
10766.49 16.3923165645 9.610182229
10767.492 16.6360269454 12.47131491
10768.494 16.5921178206 11.13941531
10769.496 16.7201170078 7.349876252
10770.498 17.1326319871 5.689223789
10771.5 17.0488216342 7.318165464
10772.502 17.358038553 1.978305629
10773.504 16.8666747818 7.60934931
10774.506 16.9364410419 5.04032754
10775.508 16.8927361928 6.383761183
10776.51 16.4364918536 6.007056887
10777.512 16.3382678806 14.15829348
10778.514 17.1097159144 4.964567504
10779.516 16.8189684281 10.81462104
10780.518 16.5710238629 7.918799786
10781.52 17.0253942708 6.810795984
10782.522 16.5198528845 5.844485872
10783.524 16.7727352073 4.410277823
10784.526 16.8623422512 10.49251458
10785.528 16.8117575018 9.550183251
10786.53 16.7055701662 11.01320384
10787.532 17.088526064 6.568774097
10788.534 16.6867335612 9.676363624
10789.536 16.7187414773 8.36752223
10790.538 16.3155234526 6.614581514
10791.54 16.2732097634 8.782527792
10792.542 16.4047233096 7.982081507
10793.544 16.2172584063 7.044836125
10794.546 16.2445810498 5.025722351
10795.548 16.8783694697 7.242275078
10796.55 16.0953086895 7.24146218
10797.552 16.3291229268 8.029124394
10798.554 16.4809833627 11.98079309
10799.556 16.4121792107 7.618101009
10800.558 16.62503709 6.072683292
10801.56 16.5029241485 8.90729464
10802.562 16.8031785175 7.165747768
10803.564 17.0539089881 6.7027909
10804.566 16.0444093942 11.96865099
10805.568 16.1495416476 13.37809457
10806.57 16.585505948 4.391396286
10807.572 17.0904154708 6.252858168
10808.574 16.9678017163 9.551622869
10809.576 16.7765314869 7.463539256
10810.578 16.287439734 11.86552494
10811.58 16.5442506441 7.706358063
10812.582 16.2283187919 9.266680961
10813.584 16.0156074667 13.03325411
10814.586 16.1617186083 13.53906575
10815.588 16.4681027 11.8627681
10816.59 16.5784235934 7.766311723
10817.592 16.5120256378 7.322140699
10818.594 16.5797354169 9.053241426
10819.596 16.3055813775 10.14445066
10820.598 16.6735115742 7.047702712
10821.6 17.005516332 6.699522634
10822.602 17.0654244901 5.188600445
10823.604 17.3140297821 2.026011798
10824.606 17.2211695096 5.269521949
10825.608 17.066872262 7.481022897
10826.61 16.7818600991 9.336541928
10827.612 16.3699236639 6.180715524
10828.614 16.3850312916 8.493426569
10829.616 16.4802781208 7.875995023
10830.618 17.1726359691 3.168068371
10831.62 16.6845705414 3.397375676
10832.622 16.752291549 6.826529678
10833.624 16.2978947229 7.460636136
10834.626 16.2793405176 10.46506677
10835.628 16.6967993923 9.11198274
10836.63 17.0331803632 4.644394929
10837.632 16.5811359575 10.5016728
10838.634 16.5153017681 12.87804885
10839.636 17.0298862562 5.210796026
10840.638 16.8895644015 9.430191243
10841.64 16.4441004476 6.124563861
10842.642 16.8964045258 8.95742372
10843.644 16.7861527361 11.95611527
10844.646 16.6953212625 13.47074793
10845.648 16.3006388463 8.113042684
10846.65 16.7381939662 5.815937766
10847.652 16.775515242 8.694351195
10848.654 16.624878657 11.56616029
10849.656 17.0424034889 9.713825231
10850.658 17.0367648694 7.877526501
10851.66 17.4304579446 2.500224885
10852.662 16.8133338508 5.290595821
10853.664 16.5325352662 9.272746211
10854.666 16.4583136185 11.87774048
10855.668 15.9987432503 10.76393895
10856.67 16.3553365106 11.21995345
10857.672 16.3299175185 8.960978067
10858.674 16.1918673419 14.00677519
10859.676 16.8426943812 7.346704634
10860.678 16.9447273158 5.668929089
10861.68 15.9707389862 10.77553402
10862.682 16.0041008399 12.33953451
10863.684 16.088986795 12.71717805
10864.686 16.0302151259 11.9773139
10865.688 16.0885703242 13.04144961
10866.69 16.4319463764 14.00718327
10867.692 16.8664171275 8.504212526
10868.694 17.133911252 8.208808033
10869.696 17.2076536035 5.8302013
10870.698 17.2028679695 6.577983332
10871.7 17.270547717 3.703371857
10872.702 16.691301093 4.471103264
10873.704 16.413447747 7.013698259
10874.706 16.6001832215 8.713364113
10875.708 16.9000689969 10.38893553
10876.71 16.6760363975 2.835172871
10877.712 16.8940367944 3.281783883
10878.714 16.518123102 4.631321007
10879.716 16.7939895031 5.473096315
10880.718 16.2794597694 13.82474644
10881.72 17.0958597031 7.297302062
10882.722 17.1107248564 5.690100447
10883.724 17.0155945329 4.36496714
10884.726 16.5807848193 5.464571482
10885.728 16.9529144281 8.30709885
10886.73 16.0981466547 8.418574212
10887.732 16.696952982 5.619414332
10888.734 16.3965200821 7.149667267
10889.736 16.4589413481 6.094905458
10890.738 16.2903077257 4.999670797
10891.74 16.7136599949 5.098309478
10892.742 16.7728518653 12.45644118
10893.744 16.7687261549 3.204071605
10894.746 17.1434051659 7.276985489
10895.748 16.6355271693 8.799016899
10896.75 16.6504000106 7.644217503
10897.752 17.3929517253 3.510022865
10898.754 16.9438140791 9.805820707
10899.756 17.1673864509 5.692577209
10900.758 17.3834770713 2.938541701
10901.76 17.3843293429 2.311619408
10902.762 17.456965601 2.986356745
10903.764 17.4114813176 3.39835184
10904.766 16.6192076869 9.32655511
10905.768 17.4150141347 2.999665947
10906.77 17.1500564484 7.957318234
10907.772 17.0158130642 7.962871275
10908.774 16.4761257853 15.10969915
10909.776 16.4850595635 7.731605635
10910.778 16.9422007688 3.424228609
10911.78 16.9631081979 4.852928006
10912.782 17.1546857188 2.250303723
10913.784 16.4993916472 4.641972073
10914.786 16.3398916951 8.78998018
10915.788 17.2955926885 4.588345932
10916.79 16.8889087952 9.596112641
10917.792 16.982191408 10.19332037
10918.794 16.6942233249 7.91524592
10919.796 17.1364330526 6.179267758
10920.798 16.215919032 10.862718
10921.8 16.6237311221 8.307342094
10922.802 17.1451251244 4.804505326
10923.804 16.1773930993 12.83323204
10924.806 16.4923945136 11.99156839
10925.808 16.4559623041 8.581221006
10926.81 16.1859825569 6.429788007
10927.812 16.5063879064 14.26005883
10928.814 16.4329857072 7.902205233
10929.816 16.2169137532 8.0895062
10930.818 16.5272976259 7.959336366
10931.82 17.3333871299 5.048252627
10932.822 17.2164615858 6.861544162
10933.824 16.7983172235 4.285450617
10934.826 17.5074874327 3.134892146
10935.828 17.2481693353 6.907588444
10936.83 17.3123827406 7.197932531
10937.832 16.8768688371 3.967467645
10938.834 16.6349052454 6.487597456
10939.836 16.3260698597 11.56676604
10940.838 16.6025751215 4.749163855
10941.84 16.4472815591 7.564892229
10942.842 16.3980669453 4.737108232
10943.844 16.7105526401 5.984303739
10944.846 16.9810894573 7.419951962
10945.848 17.31109055 2.879669486
10946.85 16.9038829821 8.46527923
10947.852 16.7209088645 6.73393223
10948.854 17.147878106 6.478159731
10949.856 17.1205155388 3.533964052
10950.858 16.5926300823 4.770090749
10951.86 16.8248125743 11.33963875
10952.862 16.9734239178 9.252268888
10953.864 16.6213978629 15.24308171
10954.866 16.201074531 12.80545712
10955.868 16.1681393072 11.82424996
10956.87 16.2388234876 7.918782875
10957.872 16.1896456523 8.496764473
10958.874 16.6911901999 7.325181429
10959.876 16.5505355429 5.862637041
10960.878 16.3065233494 8.813814728
10961.88 16.4399371196 9.20985557
10962.882 16.2094516142 9.409501707
10963.884 17.2749724392 7.95181999
10964.886 17.2968397222 3.100228392
10965.888 16.9194565401 8.501193414
10966.89 16.6640510482 12.62075825
10967.892 17.1344879184 3.959940748
10968.894 16.7929307535 6.983835187
10969.896 16.6784433239 10.3940294
10970.898 16.4146867444 9.326546053
10971.9 16.3901453288 4.786854688
10972.902 16.8064304976 4.657029893
10973.904 17.3786848938 4.37595573
10974.906 16.6833678416 5.14786435
10975.908 16.1099035399 8.968228986
10976.91 16.7792217034 5.450271191
10977.912 16.4184985831 5.802340386
10978.914 16.2947594328 10.5007338
10979.916 16.786125075 7.872126971
10980.918 16.5861695099 7.194418567
10981.92 16.3606362245 6.494881839
10982.922 16.6652585217 12.38828391
10983.924 16.8170170743 8.930813595
10984.926 17.0776599286 7.131484545
10985.928 17.1113445166 3.870287962
10986.93 16.8061828195 9.029305045
10987.932 16.8290824046 11.09016695
10988.934 16.5522857998 6.388515431
10989.936 16.4952191051 12.5431002
10990.938 16.7009614064 15.22237102
10991.94 16.1743562484 9.399410455
10992.942 16.1454432982 12.48462291
10993.944 16.3327677186 8.365535698
10994.946 16.2643075063 9.386894985
10995.948 16.6762958633 10.63019188
10996.95 16.749933051 10.71415551
10997.952 16.4113706706 5.208665039
10998.954 16.2105374994 10.95715759
10999.956 16.3946917547 14.91755972
11000.958 16.0833048821 13.96959934
11001.96 16.3996336236 10.13868667
11002.962 16.5853391769 8.035865843
11003.964 16.6354270948 9.925374438
11004.966 16.3151238707 9.186954651
11005.968 17.22813489 6.015589125
11006.97 17.1229640728 7.057870387
11007.972 16.6528178459 13.82776437
11008.974 16.9052159652 14.08760657
11009.976 16.6641896108 13.10399129
11010.978 16.5588037836 8.413158442
11011.98 16.3089718077 9.089797769
11012.982 16.4897471622 15.94259116
11013.984 16.1036731355 11.28115875
11014.986 16.9011534714 8.434786138
11015.988 16.7574708679 3.565047107
11016.99 16.5675652245 7.142918956
11017.992 16.9891167783 6.009618543
11018.994 17.0959385267 5.425944862
11019.996 17.0330449096 4.948467443
11020.998 16.634044706 15.2705237
11022 16.9753645058 8.118374691
11023.002 16.9139197059 9.360723954
11024.004 17.1245561931 5.857738805
11025.006 17.2124612603 9.652087352
11026.008 17.0434031512 6.351098166
11027.01 16.7898764009 12.6742561
11028.012 17.0464496143 12.35885256
11029.014 16.9610997983 9.481022655
11030.016 16.5339132945 10.27497301
11031.018 16.4027504117 6.79495309
11032.02 16.0747844833 9.884652417
11033.022 16.5405714943 8.623708333
11034.024 16.9689429662 9.044260108
11035.026 17.3040449548 7.202832005
11036.028 17.3722484478 5.906693596
11037.03 16.7894819108 7.856135285
11038.032 16.7336623533 6.619097857
11039.034 16.8709470253 9.884800649
11040.036 16.1405019223 14.34506477
11041.038 16.1396735515 10.68342785
11042.04 16.275238674 8.915006391
11043.042 16.6127670795 15.19014962
11044.044 16.7597120064 14.8359121
11045.046 17.1649188877 7.554456526
11046.048 16.7150182547 15.88722915
11047.05 16.3996650128 15.79551484
11048.052 16.2025323256 11.16437313
11049.054 16.7745553802 7.591780875
11050.056 16.5313104148 16.22637814
11051.058 16.6953774186 15.68871924
11052.06 16.8886434731 7.673358043
11053.062 16.8088452595 7.523871902
11054.064 16.575609006 16.70286902
11055.066 16.7202532725 10.95708461
11056.068 17.4339031971 3.593172158
11057.07 17.1118202253 11.56661614
11058.072 17.0298357501 7.659659785
11059.074 16.8260705623 7.299315433
11060.076 16.8607510535 8.690078796
11061.078 17.3510920339 2.969111048
11062.08 17.3669003748 4.200577999
11063.082 17.0572395125 6.109940634
11064.084 16.7073120055 10.49446584
11065.086 16.8504548065 11.76036146
11066.088 16.1875843375 14.93248572
11067.09 16.9671939038 13.09123111
11068.092 16.9182122997 12.86003555
11069.094 17.2177445165 6.848693787
11070.096 17.6167872306 2.298434918
11071.098 17.3206798715 5.417158386
11072.1 16.8430242514 12.65473175
11073.102 17.3560402142 6.5284749
11074.104 17.2865293024 4.436996918
11075.106 16.8202572454 14.58067989
11076.108 17.1421657796 8.752796469
11077.11 17.3884939991 7.145121645
11078.112 17.5786550037 2.056554086
11079.114 17.4756639971 4.396342748
11080.116 17.5001141144 3.117335919
11081.118 17.4914423632 3.222887829
11082.12 17.0659685868 6.311983081
11083.122 17.2046901886 4.814730988
11084.124 17.4814048214 4.300182423
11085.126 17.3559470594 4.819478709
11086.128 17.4502882371 2.151911896
11087.13 17.3073015612 5.245870572
11088.132 17.2702757987 5.489855656
11089.134 16.8465850973 12.03261223
11090.136 17.0955308126 4.835473217
11091.138 17.4789534543 5.220482055
11092.14 17.593738626 2.748869686
11093.142 17.0478149999 8.230602563
11094.144 17.1562002303 5.285712264
11095.146 17.0334108432 5.32650447
11096.148 17.1345139704 9.810094649
11097.15 17.0585013744 5.969016696
11098.152 16.6239071381 13.87723181
11099.154 17.5814591176 3.327819929
11100.156 17.0042775668 6.023465763
11101.158 16.3748877031 6.830633775
11102.16 16.954755085 11.63430782
11103.162 16.589826996 10.64237191
11104.164 16.5155358039 10.63676065
11105.166 16.3948390883 17.26209
11106.168 16.855703244 12.32120436
11107.17 16.9551068693 14.23571615
11108.172 16.8545029477 15.7175541
11109.174 17.3166754394 6.636015415
11110.176 17.0489814022 9.291683124
11111.178 16.5463310231 11.30949596
11112.18 16.771966867 12.19560744
11113.182 16.6232461622 12.81111951
11114.184 16.799127221 13.47210191
11115.186 16.6291684678 9.372821773
11116.188 16.4816071608 13.5997445
11117.19 16.6597501069 7.24595827
11118.192 16.7551745158 7.802510756
11119.194 16.4223918696 7.417754539
11120.196 16.2290098308 9.954475197
11121.198 16.81415445 8.549592823
11122.2 16.771993107 10.15489708
11123.202 17.2037564444 6.291620761
11124.204 16.8370172488 12.34386358
11125.206 16.1588890327 10.91050471
11126.208 16.7062181339 15.29890894
11127.21 16.4543010246 12.25949277
11128.212 16.3162673626 8.742124
11129.214 16.5602360543 8.863656331
11130.216 16.7416022044 9.188621625
11131.218 16.8959945409 4.973162925
11132.22 16.2851115275 9.026871701
11133.222 16.4366417017 4.807299237
11134.224 16.3676564845 9.238807995
11135.226 16.3801928221 9.655445657
11136.228 16.5430698093 8.70885577
11137.23 16.5684221134 7.462412619
11138.232 16.6684602584 7.278235203
11139.234 16.949047891 8.721193326
11140.236 16.3673385981 9.170273967
11141.238 16.7387773482 5.378339639
11142.24 16.8755466439 4.647700695
11143.242 16.4159857097 10.35195116
11144.244 16.7479701362 10.32319722
11145.246 16.3602704186 13.75013943
11146.248 16.1496197744 14.81911017
11147.25 16.3857393554 14.55008795
11148.252 16.4563546772 9.624951617
11149.254 16.6950338055 15.54399181
11150.256 16.4483359837 15.73527644
11151.258 16.4739077662 15.80696228
11152.26 16.3500895133 7.400836697
11153.262 16.6178543988 7.975365818
11154.264 16.5867393817 15.22617337
11155.266 16.8793369895 10.64898528
11156.268 16.5314475474 13.01760405
11157.27 16.4823551204 6.950095049
11158.272 16.3443212603 9.69757495
11159.274 16.2394331668 10.63812402
11160.276 16.1955441699 12.89143369
11161.278 16.2799311605 11.92156728
11162.28 16.6152782187 16.3478561
11163.282 16.4622237025 11.75529753
11164.284 16.4963326852 12.77333648
11165.286 16.4134929517 13.29971838
11166.288 16.1009011941 13.25215496
11167.29 16.317559204 15.36017564
11168.292 16.4842267371 12.92849796
11169.294 16.3839427478 12.3129813
11170.296 16.0540661187 14.93906863
11171.298 16.2619108322 13.365928
11172.3 16.3154701758 16.4794599
11173.302 16.1273503243 15.00912929
11174.304 16.144097197 14.94051992
11175.306 16.0424398866 12.69625538
11176.308 16.1391859581 10.71941297
11177.31 16.4366000097 15.57856364
11178.312 16.2737776955 13.85363021
11179.314 16.0662645104 14.21342453
11180.316 16.1683213696 12.94500292
11181.318 16.2585283117 9.603896709
11182.32 16.5302606839 12.08520207
11183.322 16.5384354778 13.95291076
11184.324 16.5618275854 14.88139029
11185.326 16.5744932447 7.509014585
11186.328 16.472948718 14.01980792
11187.33 16.4672060961 7.970825783
11188.332 16.5453947853 10.39581092
11189.334 16.8051371002 5.935383264
11190.336 16.7051991328 8.325798797
11191.338 16.6410500789 8.64247485
11192.34 16.1182237655 14.49878984
11193.342 16.4347763882 12.78214414
11194.344 16.7497427723 13.31797339
11195.346 16.9157066128 6.706401103
11196.348 16.7540749829 6.383720074
11197.35 16.2837733566 10.65932077
11198.352 16.2807932401 10.11333601
11199.354 16.1627344222 15.40423017
11200.356 16.4126394724 11.07039498
11201.358 16.6873172334 7.929493075
11202.36 16.6027589116 9.86977441
11203.362 16.0655828846 12.2983888
11204.364 16.4662252932 8.181922112
11205.366 16.0428170668 11.90784146
11206.368 16.2868919496 17.06662358
11207.37 16.1332286509 14.43451834
11208.372 16.0778942842 13.63628737
11209.374 16.1034041652 12.30623905
11210.376 16.0683580944 13.52507661
11211.378 16.337967062 9.362511328
11212.38 16.2992892361 16.08213124
11213.382 16.0738849848 12.87122043
11214.384 15.9458090534 14.86109306
11215.386 16.3661493849 9.401681464
11216.388 16.1651146377 16.2454198
11217.39 16.6365707188 7.490749226
11218.392 16.5483669235 16.88965253
11219.394 16.4335883421 17.40108238
11220.396 16.2007132299 15.33559879
11221.398 16.0908526872 11.21816833
11222.4 16.4671849701 9.122918106
11223.402 16.1620151818 11.00241439
11224.404 16.3233440991 17.10848355
11225.406 16.8917407578 10.98704352
11226.408 16.5859726217 10.38498494
11227.41 16.2035064031 7.845033366
11228.412 16.4826331258 10.76566237
11229.414 16.0930819262 12.07936413
11230.416 16.1921046998 8.320647683
11231.418 16.1654511407 9.581984815
11232.42 16.1008583361 12.98606872
11233.422 16.2354978039 7.215565259
11234.424 16.0216506581 13.51259753
11235.426 16.1280237637 16.68047215
11236.428 16.3332018273 6.121716271
11237.43 16.030682181 9.96679967
11238.432 16.149599152 8.370442515
11239.434 15.9861970485 15.60800362
11240.436 16.0836058389 17.10400851
11241.438 16.4580866095 13.17841004
11242.44 17.025697172 11.89054549
11243.442 16.5300944571 13.13983121
11244.444 16.744645092 14.99781316
11245.446 16.0741805079 13.5348621
11246.448 16.9539371957 14.37410401
11247.45 16.4907536981 13.22275783
11248.452 16.837663367 8.178126659
11249.454 16.4774596939 5.648856199
11250.456 16.5726080817 11.08941735
11251.458 16.6652531899 7.967785774
11252.46 16.5590681991 5.315375484
11253.462 16.8321724677 9.347403136
11254.464 17.0946467625 7.898872616
11255.466 16.4174123829 10.85144711
11256.468 16.8857687947 9.249848031
11257.47 16.8626997366 8.67598432
11258.472 16.2173870072 8.988159846
11259.474 16.0897353062 12.25282149
11260.476 16.4729352773 5.165537717
11261.478 17.2056467773 6.34990227
11262.48 17.0062602356 11.93397951
11263.482 16.2450139652 13.29005735
11264.484 16.1908834286 13.57098195
11265.486 16.1029239783 12.49619179
11266.488 16.783967437 13.3147264
11267.49 16.5406572186 13.88179672
11268.492 16.320890973 10.08383775
11269.494 16.4596480604 9.32956163
11270.496 16.2284817227 8.094251432
11271.498 16.4115628219 7.998080007
11272.5 16.0033632461 13.06750025
11273.502 16.3367660922 9.342496825
11274.504 16.5944622504 9.534576303
11275.506 16.7432785384 15.43631035
11276.508 16.073817233 11.65767845
11277.51 16.437720472 10.3441249
11278.512 16.1382408592 6.46944951
11279.514 16.7001037036 6.708079558
11280.516 17.1360345099 6.978518814
11281.518 16.7958343803 9.032740211
11282.52 16.5067285317 11.58476122
11283.522 17.0775243818 10.42010125
11284.524 17.1194995672 8.097420456
11285.526 16.7723365263 11.59519138
11286.528 17.0066148222 6.357267396
11287.53 16.9983353436 7.157761127
11288.532 16.3994117621 11.25126548
11289.534 16.2348100285 12.7522041
11290.536 16.3697688257 16.88723177
11291.538 16.4957263126 11.64077657
11292.54 16.8887230837 7.159845137
11293.542 16.60733324 11.70052264
11294.544 16.7685500202 7.927425979
11295.546 16.6129926332 11.73545908
11296.548 16.6990190066 10.53731228
11297.55 16.8723194504 10.42955084
11298.552 17.2880036124 6.664273358
11299.554 16.4607687593 8.840492793
11300.556 16.4364508415 15.49914669
11301.558 16.7316506329 12.17136757
11302.56 16.4514646033 10.0578236
11303.562 16.0783382877 13.28297353
11304.564 16.0885071437 11.78387455
11305.566 16.5335223547 8.3926291
11306.568 16.4828024971 9.061641072
11307.57 16.502268912 11.74824491
11308.572 16.2261328467 15.66400683
11309.574 16.2445563785 16.79929485
11310.576 16.122241403 10.19803379
11311.578 16.3749142085 11.26073724
11312.58 16.3814804473 17.42129542
11313.582 16.5358212002 14.56250686
11314.584 17.2961345863 4.667175387
11315.586 16.9163473745 7.349242277
11316.588 16.1902400845 12.96745102
11317.59 16.7282963932 15.55206898
11318.592 16.7346520763 17.53921734
11319.594 16.59233368 17.53698146
11320.596 16.6810391725 16.17238744
11321.598 16.1250651892 11.02360869
11322.6 16.0596881011 16.22844596
11323.602 16.5703044942 17.47408124
11324.604 16.6772156206 18.43781147
11325.606 16.0277771756 15.47489387
11326.608 16.003677771 11.91129077
11327.61 16.275378107 11.10894857
11328.612 16.0514705087 9.685000408
11329.614 16.5728654729 8.178279984
11330.616 16.5485214255 16.24948785
11331.618 16.0303343043 12.52035894
11332.62 16.835641375 12.5229054
11333.622 16.7503797236 11.76785402
11334.624 16.3188264626 9.46429086
11335.626 17.2194175989 5.434657805
11336.628 16.7817147141 7.749175662
11337.63 16.9672160558 12.17138431
11338.632 16.3701763132 19.44119904
11339.634 16.6352038883 12.63915946
11340.636 17.1870521283 9.589432761
11341.638 16.9478978781 14.16245868
11342.64 16.5680167463 7.813671293
11343.642 16.2639298209 14.35822766
11344.644 16.2083952328 14.38384647
11345.646 16.1591463312 14.25874876
11346.648 16.0874921361 15.06779507
11347.65 16.4412388291 11.04059101
11348.652 16.298997695 10.00509836
11349.654 16.2225371448 15.7084623
11350.656 16.1849389185 11.25517784
11351.658 16.3685920953 9.748784954
11352.66 16.0719064258 15.37737392
11353.662 16.5468503174 9.358079665
11354.664 16.4989001494 8.199466645
11355.666 16.3394763528 12.14272006
11356.668 16.2163864953 9.492813724
11357.67 16.5836364777 11.02367056
11358.672 16.3780560783 11.05662789
11359.674 16.1897137423 11.39277553
11360.676 16.3666764437 10.17190028
11361.678 16.4947167026 12.15637638
11362.68 16.4144720327 7.250018331
11363.682 17.2651887179 4.691369392
11364.684 16.6386077711 9.64064154
11365.686 16.8928465695 8.948224918
11366.688 16.8316643431 4.982047363
11367.69 16.5850984928 10.89291433
11368.692 17.0383473016 8.248420045
11369.694 17.1059160007 9.779704783
11370.696 17.2548980883 6.404245396
11371.698 17.0740715967 10.6023458
11372.7 16.4814458025 13.78480549
11373.702 17.1910235954 5.290730387
11374.704 16.7526865301 8.503231338
11375.706 17.1737030033 6.523010509
11376.708 16.7894811066 10.89805131
11377.71 17.1612114666 4.761914648
11378.712 17.5639447523 2.944072658
11379.714 17.03035211 13.05473481
11380.716 17.2742122364 5.7550276
11381.718 17.4665350575 6.313976739
11382.72 17.238320042 6.834991611
11383.722 17.2879098982 10.84191045
11384.724 17.3502981221 7.489100493
11385.726 17.1097102598 13.2908656
11386.728 16.6883585474 12.02232045
11387.73 16.6694650665 17.47252124
11388.732 16.9176212964 14.20000402
11389.734 17.2496846133 6.162882173
11390.736 16.9470571484 12.17529415
11391.738 16.9420925991 10.66754566
11392.74 17.2222974835 10.92532191
11393.742 17.4450446326 3.21815602
11394.744 16.9989150385 5.6132333
11395.746 17.3475959931 9.492821287
11396.748 17.474046226 5.844464091
11397.75 17.5510901146 4.537058009
11398.752 17.4344672035 4.204660744
11399.754 17.2094786946 9.57953562
11400.756 17.2547858493 11.99649413
11401.758 17.3970579083 7.650466743
11402.76 17.0953593603 8.843786901
11403.762 17.2034228847 7.432284275
11404.764 17.2695531616 9.511172898
11405.766 17.0876116247 9.906517759
11406.768 17.1245227174 7.262897421
11407.77 17.5721512925 3.3429785
11408.772 17.1779862506 9.295334207
11409.774 16.8606983663 11.50383432
11410.776 16.8448527754 17.69607554
11411.778 16.8885618776 16.58181528
11412.78 17.1929038682 8.251532953
11413.782 17.1148829992 6.929601804
11414.784 17.3916734577 7.772237416
11415.786 17.2868686934 6.85260249
11416.788 16.7366769017 16.86527302
11417.79 17.0379305314 15.1739723
11418.792 17.3113232681 8.40596838
11419.794 17.2952794166 6.995159762
11420.796 16.9255097999 13.91371354
11421.798 16.8109558272 11.13320802
11422.8 16.6532243564 12.66254782
11423.802 16.4864353596 9.25968897
11424.804 16.3594888419 7.297849248
11425.806 17.0142615707 5.91656971
11426.808 16.6259696961 12.28674236
11427.81 17.1054699357 6.759501559
11428.812 16.8477288647 9.93217972
11429.814 17.3688568597 3.660204933
11430.816 17.2139045999 5.916402198
11431.818 17.1192117924 8.945855533
11432.82 17.1215988228 5.782477085
11433.822 17.3730124428 3.47874985
11434.824 17.1771540204 4.566957703
11435.826 17.2169046544 7.64867289
11436.828 17.2298228236 5.835346645
11437.83 17.1804335569 5.921352339
11438.832 16.8137759622 4.312889911
11439.834 16.8672081701 6.013328331
11440.836 16.4622764206 10.61202951
11441.838 16.297936532 11.85697522
11442.84 17.3169715286 2.594332215
11443.842 16.8430746469 6.214567378
11444.844 17.0732154954 5.266657601
11445.846 17.0811478328 3.177419787
11446.848 17.0042890192 9.225311082
11447.85 16.8106132582 9.096333852
11448.852 17.0021053802 6.366158768
11449.854 17.1622640438 5.435568077
11450.856 17.0572188998 4.36828912
11451.858 17.2484916608 4.499947986
11452.86 17.4059864887 1.960073419
11453.862 16.9933918851 9.95028245
11454.864 16.7584229916 5.876584247
11455.866 17.133404909 5.816112798
11456.868 16.8017168571 7.913209329
11457.87 16.553062813 8.92890159
11458.872 17.0596987752 10.55248709
11459.874 17.2990655971 5.66268813
11460.876 16.7387793891 12.21288984
11461.878 16.5732135751 4.464007277
11462.88 17.2234365545 1.899100473
11463.882 16.9490251889 5.434671516
11464.884 16.6158673012 12.07058449
11465.886 16.4290720032 10.73237463
11466.888 16.9359261483 4.783181319
11467.89 16.6877852162 8.671773104
11468.892 17.0131563738 4.826467396
11469.894 16.8505134432 4.1884924
11470.896 16.9197990689 11.63370383
11471.898 16.2161878813 10.14363116
11472.9 17.2234753503 5.026156629
11473.902 16.9299411282 12.53898484
11474.904 17.1075586053 8.482272256
11475.906 17.1550868414 5.077812014
11476.908 17.1338255063 8.419606494
11477.91 17.1793020711 4.138294981
11478.912 17.1210648651 7.399425482
11479.914 17.4224191371 3.019920772
11480.916 16.9284464843 11.8110597
11481.918 17.4391050653 4.340529733
11482.92 17.2161923844 2.791683349
11483.922 17.590710357 2.230628328
11484.924 17.4890308994 2.622644163
11485.926 17.0508418679 4.926565689
11486.928 17.1751512785 6.036373563
11487.93 17.3073201097 4.61244015
11488.932 17.1741390372 6.424801629
11489.934 17.1503779499 6.454822383
11490.936 16.9233287309 9.564678686
11491.938 16.4073267485 8.301618566
11492.94 17.1705159957 6.240205769
11493.942 17.1541646531 6.213322743
11494.944 17.2262112857 5.234727954
11495.946 16.8734592894 6.349226112
11496.948 17.2151375563 4.677517719
11497.95 17.3975548286 3.297722556
11498.952 17.3723543703 4.698717163
11499.954 17.199275142 6.577252369
11500.956 17.4509037488 2.987396527
11501.958 16.94542101 9.236291087
11502.96 17.3686402576 4.154965407
11503.962 17.2835647917 2.418336871
11504.964 17.2859439275 5.022788118
11505.966 16.5634783902 12.82756962
11506.968 17.3885204803 5.618334942
11507.97 17.1072475568 6.908192164
11508.972 16.8690194127 7.98752539
11509.974 16.1280678412 7.81399289
11510.976 16.8920112964 5.075643921
11511.978 16.9271012847 5.223168866
11512.98 16.5062092014 8.511736839
11513.982 17.2171047394 8.021811016
11514.984 16.6745522878 7.132700524
11515.986 16.8834707428 7.907777079
11516.988 16.4406555008 8.581729738
11517.99 16.9518340512 7.660736714
11518.992 16.8107310326 7.479341974
11519.994 16.8341877981 10.67897069
11520.996 16.4429081311 6.04130538
11521.998 16.4616226865 9.302153849
11523 17.0074252729 7.76863732
11524.002 16.967196523 8.485541007
11525.004 16.9850465327 5.254310398
11526.006 16.7587145382 7.88902678
11527.008 16.5565276696 4.971881958
11528.01 16.7621246361 8.81245265
11529.012 17.0839980508 9.836509797
11530.014 17.2563739357 8.223214384
11531.016 16.8724852861 9.017301384
11532.018 17.4457383485 2.251321817
11533.02 16.5824818507 12.7125303
11534.022 16.7950137789 7.497970285
11535.024 16.6204251249 4.051653144
11536.026 17.1188057823 6.817299645
11537.028 17.1576511337 3.383867838
11538.03 17.0427677015 4.444587708
11539.032 16.7727633613 8.409638937
11540.034 17.2033153636 5.358940365
11541.036 16.9559277681 5.419826293
11542.038 16.6045796267 12.67172963
11543.04 17.0374155684 8.112248715
11544.042 17.1674045651 9.684251538
11545.044 16.8864066194 7.677916905
11546.046 16.4919199014 9.884033985
11547.048 16.8640288043 5.878848973
11548.05 16.4957280752 13.41187726
11549.052 16.8182362836 11.35302296
11550.054 16.5929761504 6.007638022
11551.056 17.0739089331 4.493787453
11552.058 16.5163731267 7.843776118
11553.06 16.8181542619 7.865277356
11554.062 17.1245935242 3.274049355
11555.064 17.1981812795 3.905579791
11556.066 17.4270838671 4.640217699
11557.068 17.0295055289 7.979626476
11558.07 17.264767398 8.119278782
11559.072 17.3918140136 5.07509083
11560.074 17.5595767136 1.635941137
11561.076 17.2457933693 5.553201954
11562.078 16.797495308 9.900192823
11563.08 17.1776431444 1.841407421
11564.082 17.2027822415 8.203506154
11565.084 17.4398165617 2.445447358
11566.086 17.3351399912 5.268076627
11567.088 17.4658742854 4.61049291
11568.09 17.465086326 3.402141156
11569.092 17.399290618 3.474657315
11570.094 16.7014340051 10.80677225
11571.096 17.3498791307 2.7004994
11572.098 17.3385041805 3.435061963
11573.1 17.5335604178 1.943485481
11574.102 16.8037592571 4.622812724
11575.104 17.0080704149 4.318048531
11576.106 17.1352811373 7.081398929
11577.108 17.0452542124 8.154671024
11578.11 16.9246471756 9.267735255
11579.112 17.258970456 5.129476295
11580.114 16.6833791418 5.268831622
11581.116 17.4535243284 3.119270959
11582.118 17.1223263244 4.0630713
11583.12 16.9266300137 5.824904409
11584.122 17.1326710978 5.931951969
[truncated: 10,603,749 more chars]
