# Supplementary material for: Unbinding Kinetics of Muscarinic M3 Receptor Antagonists Explained by Metadynamics Simulations
Source: J Chem Inf Model. 2023 Apr 13;63(9):2842–56. doi: 10.1021/acs.jcim.3c00042 (PMC10170513; doi:10.1021/acs.jcim.3c00042)
Supplement: Supplementary file 4 — ci3c00042_si_005.zip [file ci3c00042_si_005.zip › logRTcalc/1/RTcalc_min.txt]

3.96655e-09 16.993504612 37.34080552 1458801809688725594642055168 1.54596e+25 6.13213e+16
