# Supplementary material for: Unbinding Kinetics of Muscarinic M3 Receptor Antagonists Explained by Metadynamics Simulations
Source: J Chem Inf Model. 2023 Apr 13;63(9):2842–56. doi: 10.1021/acs.jcim.3c00042 (PMC10170513; doi:10.1021/acs.jcim.3c00042)
Supplement: Supplementary file 5 — ci3c00042_si_006.zip [file ci3c00042_si_006.zip]

Archive with 9 entries (7 files):
- t-metad/
- t-metad/t-metad.py
- t-metad/1/
- t-metad/1/out.txt
- t-metad/1/out.tcl
- t-metad/1/t-metad.txt
- t-metad/1/first_line_out_ok.txt
- t-metad/1/meta_tio_rep_1-in.cms
- t-metad/1/out_ok.txt
