# Supplementary material for: Unbinding Kinetics of Muscarinic M3 Receptor Antagonists Explained by Metadynamics Simulations
Source: J Chem Inf Model. 2023 Apr 13;63(9):2842–56. doi: 10.1021/acs.jcim.3c00042 (PMC10170513; doi:10.1021/acs.jcim.3c00042)
Supplement: Supplementary file 5 — ci3c00042_si_006.zip [file ci3c00042_si_006.zip › t-metad/t-metad.py]

#calculation of t_metad (ns) for a META-D simulation of tiotropium
import sys
import os

indir = os.getcwd()
for i in range (1, 2):
        directory=str(int(i))
        os.chdir(directory)
        os.system('vmd -dispdev text -e out.tcl')
        os.system('sort -n -k 2 out.txt > out_ok.txt')
        os.system('sed -n "1p" out_ok.txt > first_line_out_ok.txt')
        #time (ns) = n' frame/100
        os.system('awk \'{print $1*10^(-2)}\' first_line_out_ok.txt > t-metad.txt')
        os.chdir(indir)
