# Supplementary material for: Unbinding Kinetics of Muscarinic M3 Receptor Antagonists Explained by Metadynamics Simulations
Source: J Chem Inf Model. 2023 Apr 13;63(9):2842–56. doi: 10.1021/acs.jcim.3c00042 (PMC10170513; doi:10.1021/acs.jcim.3c00042)
Supplement: Supplementary file 5 — ci3c00042_si_006.zip [file ci3c00042_si_006.zip › t-metad/1/out.txt]

0 653
1 653
2 391
3 659
4 620
5 637
6 637
7 613
8 633
9 637
10 525
11 544
12 534
13 613
14 505
15 774
16 637
17 495
18 602
19 620
20 516
21 561
22 629
23 657
24 664
25 408
26 385
27 523
28 439
29 520
30 678
31 537
32 345
33 544
34 510
35 530
36 592
37 518
38 486
39 641
40 528
41 537
42 381
43 427
44 518
45 518
46 544
47 486
48 420
49 539
50 446
51 507
52 538
53 412
54 389
55 431
56 498
57 521
58 506
59 568
60 391
61 486
62 495
63 345
64 427
65 539
66 551
67 613
68 389
69 412
70 412
71 549
72 498
73 671
74 538
75 384
76 360
77 568
78 560
79 391
80 518
81 415
82 557
83 372
84 396
85 415
86 434
87 341
88 540
89 511
90 520
91 372
92 376
93 542
94 434
95 434
96 561
97 389
98 397
99 415
100 413
101 384
102 543
103 545
104 673
105 542
106 557
107 408
108 434
109 416
110 371
111 434
112 395
113 390
114 403
115 408
116 384
117 496
118 693
119 634
120 669
121 613
122 673
123 672
124 468
125 489
126 614
127 542
128 419
129 510
130 510
131 364
132 384
133 530
134 396
135 523
136 412
137 573
138 395
139 592
140 553
141 510
142 439
143 608
144 371
145 663
146 376
147 395
148 506
149 524
150 505
151 384
152 415
153 399
154 525
155 529
156 506
157 495
158 365
159 623
160 500
161 431
162 554
163 380
164 517
165 423
166 524
167 352
168 391
169 431
170 428
171 372
172 533
173 407
174 387
175 498
176 400
177 403
178 499
179 539
180 415
181 416
182 405
183 371
184 415
185 434
186 434
187 365
188 365
189 352
190 364
191 366
192 365
193 376
194 341
195 510
196 376
197 345
198 384
199 410
200 345
201 518
202 364
203 364
204 411
205 403
206 401
207 399
208 371
209 390
210 390
211 539
212 389
213 372
214 384
215 390
216 403
217 390
218 407
219 537
220 505
221 651
222 505
223 498
224 541
225 554
226 517
227 587
228 425
229 403
230 393
231 479
232 528
233 345
234 388
235 372
236 414
237 383
238 364
239 395
240 415
241 371
242 391
243 391
244 380
245 372
246 353
247 401
248 371
249 372
250 383
251 410
252 391
253 544
254 355
255 435
256 498
257 362
258 399
259 399
260 410
261 410
262 403
263 499
264 421
265 486
266 407
267 550
268 632
269 391
270 424
271 524
272 465
273 380
274 514
275 364
276 639
277 560
278 434
279 396
280 525
281 512
282 396
283 544
284 537
285 403
286 552
287 364
288 395
289 415
290 415
291 505
292 374
293 399
294 348
295 524
296 390
297 541
298 518
299 506
300 641
301 654
302 495
303 554
304 498
305 508
306 528
307 563
308 500
309 499
310 415
311 534
312 372
313 518
314 533
315 372
316 513
317 518
318 392
319 388
320 405
321 505
322 492
323 506
324 426
325 529
326 400
327 419
328 525
329 486
330 412
331 534
332 592
333 406
334 573
335 515
336 529
337 441
338 441
339 545
340 579
341 545
342 435
343 589
344 544
345 520
346 475
347 550
348 550
349 545
350 555
351 565
352 550
353 545
354 589
355 573
356 569
357 416
358 514
359 550
360 554
361 411
362 545
363 396
364 529
365 558
366 460
367 554
368 553
369 505
370 492
371 521
372 565
373 545
374 505
375 546
376 388
377 526
378 534
379 479
380 397
381 545
382 515
383 554
384 505
385 427
386 505
387 683
388 517
389 525
390 395
391 498
392 505
393 544
394 549
395 529
396 537
397 524
398 415
399 498
400 524
401 398
402 371
403 352
404 390
405 524
406 352
407 525
408 544
409 533
410 505
411 494
412 518
413 371
414 395
415 491
416 410
417 512
418 417
419 376
420 419
421 390
422 544
423 371
424 540
425 391
426 540
427 639
428 513
429 518
430 336
431 544
432 544
433 507
434 528
435 533
436 535
437 500
438 505
439 655
440 525
441 652
442 364
443 386
444 309
445 500
446 500
447 379
448 398
449 508
450 410
451 639
452 651
453 379
454 518
455 369
456 513
457 546
458 489
459 506
460 506
461 400
462 648
463 669
464 604
465 494
466 371
467 506
468 506
469 678
470 506
471 570
472 506
473 639
474 421
475 409
476 492
477 415
478 514
479 554
480 461
481 480
482 357
483 346
484 529
485 475
486 476
487 415
488 376
489 498
490 529
491 392
492 488
493 475
494 361
495 499
496 475
497 481
498 355
499 499
500 346
501 365
502 393
503 390
504 374
505 415
506 390
507 375
508 581
509 547
510 413
511 388
512 390
513 533
514 390
515 429
516 398
517 425
518 386
519 376
520 393
521 365
522 408
523 405
524 381
525 359
526 381
527 419
528 422
529 363
530 369
531 400
532 396
533 538
534 543
535 345
536 400
537 372
538 366
539 409
540 389
541 352
542 529
543 389
544 383
545 376
546 420
547 365
548 419
549 420
550 413
551 378
552 389
553 390
554 419
555 396
556 420
557 382
558 376
559 444
560 390
561 513
562 389
563 396
564 399
565 384
566 396
567 410
568 417
569 396
570 413
571 412
572 396
573 384
574 389
575 493
576 369
577 537
578 389
579 425
580 382
581 382
582 405
583 420
584 430
585 400
586 365
587 357
588 390
589 376
590 408
591 412
592 434
593 424
594 400
595 415
596 417
597 385
598 395
599 389
600 399
601 403
602 373
603 382
604 388
605 422
606 442
607 447
608 379
609 399
610 399
611 379
612 380
613 399
614 427
615 398
616 399
617 399
618 368
619 418
620 399
621 419
622 423
623 379
624 434
625 378
626 393
627 414
628 418
629 389
630 398
631 401
632 403
633 394
634 379
635 433
636 379
637 419
638 397
639 412
640 397
641 419
642 408
643 427
644 422
645 382
646 433
647 379
648 348
649 383
650 393
651 401
652 393
653 419
654 422
655 422
656 391
657 368
658 374
659 513
660 439
661 423
662 396
663 434
664 399
665 423
666 403
667 379
668 379
669 393
670 482
671 413
672 385
673 410
674 413
675 393
676 563
677 396
678 366
679 394
680 379
681 492
682 513
683 399
684 389
685 396
686 391
687 530
688 540
689 376
690 454
691 420
692 568
693 423
694 519
695 523
696 557
697 415
698 382
699 405
700 393
701 417
702 404
703 381
704 422
705 413
706 382
707 415
708 425
709 398
710 479
711 386
712 419
713 527
714 381
715 383
716 426
717 443
718 383
719 363
720 405
721 383
722 398
723 429
724 412
725 388
726 422
727 419
728 404
729 415
730 382
731 360
732 400
733 443
734 407
735 365
736 378
737 366
738 359
739 378
740 360
741 413
742 385
743 519
744 382
745 393
746 421
747 371
748 510
749 561
750 544
751 396
752 587
753 565
754 565
755 723
756 594
757 663
758 695
759 515
760 676
761 649
762 692
763 424
764 388
765 656
766 699
767 535
768 721
769 718
770 718
771 781
772 682
773 615
774 698
775 557
776 691
777 674
778 572
779 553
780 743
781 747
782 676
783 415
784 415
785 574
786 549
787 718
788 526
789 703
790 573
791 549
792 435
793 550
794 416
795 549
796 546
797 604
798 454
799 608
800 549
801 539
802 683
803 718
804 642
805 477
806 553
807 405
808 450
809 376
810 393
811 375
812 543
813 376
814 552
815 407
816 408
817 426
818 439
819 436
820 414
821 548
822 537
823 534
824 425
825 534
826 539
827 523
828 595
829 532
830 580
831 497
832 467
833 497
834 557
835 475
836 404
837 761
838 540
839 513
840 582
841 455
842 577
843 443
844 430
845 387
846 416
847 455
848 457
849 419
850 710
851 577
852 683
853 692
854 742
855 569
856 565
857 591
858 671
859 778
860 730
861 699
862 650
863 526
864 588
865 517
866 632
867 643
868 541
869 555
870 402
871 339
872 359
873 470
874 363
875 498
876 354
877 505
878 387
879 402
880 421
881 397
882 421
883 435
884 398
885 423
886 412
887 388
888 387
889 392
890 517
891 428
892 376
893 390
894 385
895 424
896 367
897 409
898 405
899 419
900 409
901 425
902 350
903 364
904 348
905 438
906 400
907 397
908 369
909 390
910 372
911 405
912 426
913 449
914 392
915 386
916 410
917 450
918 353
919 410
920 378
921 402
922 417
923 378
924 397
925 447
926 433
927 385
928 338
929 376
930 376
931 379
932 335
933 358
934 339
935 372
936 377
937 353
938 358
939 374
940 402
941 399
942 358
943 404
944 411
945 446
946 383
947 388
948 397
949 345
950 402
951 415
952 364
953 369
954 310
955 388
956 362
957 354
958 384
959 341
960 443
961 372
962 419
963 395
964 417
965 465
966 401
967 420
968 464
969 423
970 401
971 421
972 397
973 455
974 428
975 423
976 428
977 429
978 402
979 431
980 409
981 399
982 358
983 391
984 419
985 369
986 376
987 395
988 355
989 395
990 434
991 383
992 375
993 395
994 422
995 407
996 414
997 404
998 437
999 405
1000 415
1001 359
1002 369
1003 365
1004 386
1005 410
1006 419
1007 375
1008 383
1009 399
1010 453
1011 385
1012 362
1013 405
1014 371
1015 443
1016 414
1017 409
1018 399
1019 415
1020 395
1021 396
1022 399
1023 414
1024 371
1025 408
1026 378
1027 418
1028 400
1029 401
1030 415
1031 417
1032 363
1033 368
1034 392
1035 386
1036 403
1037 385
1038 516
1039 406
1040 372
1041 361
1042 424
1043 536
1044 409
1045 399
1046 359
1047 390
1048 373
1049 351
1050 402
1051 364
1052 398
1053 395
1054 395
1055 345
1056 407
1057 384
1058 323
1059 453
1060 409
1061 348
1062 424
1063 360
1064 366
1065 400
1066 369
1067 409
1068 433
1069 392
1070 365
1071 379
1072 361
1073 358
1074 368
1075 372
1076 409
1077 390
1078 379
1079 389
1080 379
1081 393
1082 365
1083 365
1084 381
1085 380
1086 368
1087 365
1088 411
1089 424
1090 364
1091 398
1092 392
1093 398
1094 402
1095 374
1096 360
1097 383
1098 392
1099 406
1100 399
1101 356
1102 379
1103 412
1104 365
1105 416
1106 421
1107 380
1108 398
1109 396
1110 453
1111 373
1112 338
1113 354
1114 400
1115 404
1116 366
1117 366
1118 390
1119 409
1120 449
1121 395
1122 409
1123 452
1124 389
1125 370
1126 453
1127 365
1128 382
1129 348
1130 325
1131 327
1132 376
1133 348
1134 376
1135 310
1136 348
1137 382
1138 364
1139 391
1140 397
1141 403
1142 372
1143 378
1144 373
1145 406
1146 412
1147 433
1148 382
1149 376
1150 414
1151 438
1152 371
1153 390
1154 433
1155 449
1156 465
1157 419
1158 425
1159 388
1160 486
1161 469
1162 448
1163 465
1164 574
1165 539
1166 557
1167 555
1168 551
1169 734
1170 564
1171 689
1172 659
1173 719
1174 575
1175 559
1176 697
1177 675
1178 670
1179 599
1180 554
1181 659
1182 715
1183 591
1184 701
1185 689
1186 594
1187 674
1188 550
1189 701
1190 654
1191 592
1192 566
1193 418
1194 582
1195 417
1196 510
1197 438
1198 443
1199 498
1200 575
1201 526
1202 646
1203 615
1204 591
1205 599
1206 588
1207 450
1208 454
1209 420
1210 438
1211 478
1212 463
1213 670
1214 729
1215 590
1216 536
1217 640
1218 586
1219 564
1220 559
1221 673
1222 421
1223 555
1224 673
1225 703
1226 554
1227 555
1228 547
1229 549
1230 670
1231 520
1232 654
1233 544
1234 539
1235 520
1236 570
1237 544
1238 550
1239 673
1240 804
1241 673
1242 679
1243 673
1244 689
1245 670
1246 670
1247 555
1248 560
1249 539
1250 685
1251 558
1252 609
1253 581
1254 573
1255 731
1256 590
1257 726
1258 602
1259 690
1260 425
1261 631
1262 624
1263 575
1264 498
1265 612
1266 580
1267 793
1268 819
1269 804
1270 801
1271 825
1272 866
1273 680
1274 664
1275 664
1276 784
1277 844
1278 806
1279 646
1280 590
1281 807
1282 568
1283 548
1284 607
1285 464
1286 473
1287 585
1288 680
1289 697
1290 708
1291 654
1292 673
1293 640
1294 501
1295 684
1296 715
1297 585
1298 553
1299 589
1300 562
1301 463
1302 430
1303 450
1304 593
1305 583
1306 564
1307 618
1308 588
1309 586
1310 713
1311 716
1312 661
1313 559
1314 692
1315 665
1316 527
1317 602
1318 432
1319 527
1320 559
1321 569
1322 570
1323 540
1324 539
1325 559
1326 578
1327 578
1328 560
1329 397
1330 533
1331 411
1332 380
1333 487
1334 408
1335 570
1336 416
1337 398
1338 441
1339 436
1340 401
1341 541
1342 550
1343 415
1344 425
1345 566
1346 570
1347 432
1348 554
1349 431
1350 413
1351 559
1352 564
1353 575
1354 367
1355 540
1356 520
1357 520
1358 558
1359 560
1360 520
1361 556
1362 539
1363 386
1364 540
1365 543
1366 520
1367 555
1368 555
1369 515
1370 539
1371 530
1372 527
1373 569
1374 393
1375 420
1376 583
1377 540
1378 537
1379 443
1380 430
1381 404
1382 450
1383 434
1384 442
1385 395
1386 458
1387 422
1388 553
1389 445
1390 531
1391 404
1392 417
1393 408
1394 415
1395 412
1396 462
1397 438
1398 490
1399 604
1400 595
1401 446
1402 507
1403 377
1404 550
1405 470
1406 461
1407 432
1408 573
1409 524
1410 543
1411 461
1412 432
1413 550
1414 432
1415 442
1416 441
1417 445
1418 419
1419 543
1420 431
1421 466
1422 569
1423 568
1424 439
1425 381
1426 388
1427 367
1428 518
1429 388
1430 395
1431 387
1432 414
1433 387
1434 402
1435 574
1436 417
1437 433
1438 544
1439 534
1440 574
1441 521
1442 528
1443 531
1444 571
1445 690
1446 549
1447 671
1448 517
1449 671
1450 553
1451 403
1452 555
1453 556
1454 520
1455 530
1456 550
1457 575
1458 577
1459 576
1460 539
1461 574
1462 558
1463 512
1464 528
1465 538
1466 378
1467 535
1468 519
1469 554
1470 500
1471 359
1472 529
1473 522
1474 376
1475 547
1476 566
1477 448
1478 557
1479 576
1480 576
1481 705
1482 672
1483 587
1484 571
1485 662
1486 552
1487 555
1488 708
1489 727
1490 721
1491 689
1492 558
1493 689
1494 846
1495 550
1496 546
1497 530
1498 533
1499 550
1500 521
1501 540
1502 555
1503 540
1504 554
1505 537
1506 696
1507 550
1508 690
1509 674
1510 634
1511 537
1512 708
1513 674
1514 530
1515 708
1516 546
1517 582
1518 550
1519 510
1520 416
1521 416
1522 663
1523 540
1524 559
1525 535
1526 718
1527 665
1528 783
1529 659
1530 819
1531 793
1532 675
1533 675
1534 688
1535 787
1536 704
1537 695
1538 467
1539 725
1540 552
1541 675
1542 675
1543 830
1544 562
1545 601
1546 432
1547 448
1548 403
1549 705
1550 716
1551 664
1552 582
1553 585
1554 440
1555 601
1556 706
1557 382
1558 533
1559 573
1560 690
1561 530
1562 580
1563 700
1564 819
1565 376
1566 561
1567 382
1568 545
1569 466
1570 403
1571 406
1572 443
1573 566
1574 571
1575 555
1576 557
1577 479
1578 530
1579 514
1580 622
1581 547
1582 535
1583 519
1584 541
1585 582
1586 577
1587 533
1588 553
1589 508
1590 418
1591 385
1592 563
1593 584
1594 584
1595 568
1596 404
1597 399
1598 449
1599 395
1600 433
1601 393
1602 388
1603 414
1604 374
1605 387
1606 377
1607 510
1608 361
1609 400
1610 377
1611 438
1612 405
1613 420
1614 363
1615 453
1616 534
1617 553
1618 552
1619 540
1620 567
1621 404
1622 426
1623 453
1624 417
1625 442
1626 386
1627 529
1628 429
1629 428
1630 539
1631 524
1632 543
1633 562
1634 562
1635 562
1636 559
1637 542
1638 601
1639 543
1640 562
1641 409
1642 523
1643 409
1644 581
1645 568
1646 559
1647 530
1648 539
1649 408
1650 557
1651 447
1652 523
1653 429
1654 549
1655 523
1656 466
1657 543
1658 525
1659 447
1660 446
1661 384
1662 585
1663 410
1664 472
1665 409
1666 430
1667 462
1668 428
1669 447
1670 428
1671 410
1672 466
1673 434
1674 451
1675 616
1676 464
1677 428
1678 409
1679 449
1680 406
1681 429
1682 467
1683 455
1684 420
1685 412
1686 453
1687 554
1688 561
1689 520
1690 531
1691 552
1692 554
1693 538
1694 398
1695 422
1696 422
1697 441
1698 437
1699 428
1700 437
1701 452
1702 452
1703 366
1704 385
1705 428
1706 408
1707 404
1708 384
1709 408
1710 427
1711 399
1712 417
1713 393
1714 539
1715 384
1716 384
1717 409
1718 421
1719 407
1720 400
1721 382
1722 374
1723 396
1724 415
1725 402
1726 381
1727 384
1728 438
1729 427
1730 583
1731 574
1732 557
1733 551
1734 556
1735 544
1736 560
1737 544
1738 586
1739 538
1740 559
1741 581
1742 499
1743 542
1744 595
1745 521
1746 562
1747 589
1748 583
1749 575
1750 530
1751 604
1752 451
1753 522
1754 451
1755 542
1756 523
1757 408
1758 526
1759 428
1760 427
1761 416
1762 542
1763 444
1764 548
1765 573
1766 439
1767 396
1768 440
1769 522
1770 553
1771 384
1772 408
1773 377
1774 408
1775 449
1776 438
1777 438
1778 438
1779 727
1780 553
1781 430
1782 575
1783 592
1784 448
1785 702
1786 722
1787 750
1788 757
1789 698
1790 588
1791 588
1792 752
1793 588
1794 565
1795 588
1796 474
1797 679
1798 679
1799 668
1800 673
1801 730
1802 633
1803 710
1804 664
1805 710
1806 686
1807 542
1808 719
1809 702
1810 708
1811 688
1812 525
1813 710
1814 726
1815 671
1816 676
1817 706
1818 689
1819 704
1820 713
1821 660
1822 532
1823 693
1824 743
1825 637
1826 564
1827 713
1828 573
1829 512
1830 702
1831 668
1832 634
1833 710
1834 714
1835 660
1836 710
1837 674
1838 679
1839 506
1840 686
1841 677
1842 676
1843 708
1844 726
1845 724
1846 710
1847 455
1848 690
1849 704
1850 710
1851 724
1852 697
1853 722
1854 722
1855 704
1856 595
1857 556
1858 593
1859 589
1860 716
1861 590
1862 469
1863 579
1864 579
1865 407
1866 440
1867 478
1868 579
1869 574
1870 598
1871 560
1872 588
1873 596
1874 594
1875 427
1876 426
1877 476
1878 481
1879 448
1880 455
1881 455
1882 475
1883 601
1884 462
1885 516
1886 460
1887 594
1888 478
1889 441
1890 716
1891 716
1892 743
1893 693
1894 620
1895 724
1896 690
1897 570
1898 607
1899 566
1900 451
1901 693
1902 716
1903 723
1904 570
1905 724
1906 589
1907 456
1908 467
1909 602
1910 608
1911 704
1912 723
1913 716
1914 570
1915 727
1916 475
1917 455
1918 562
1919 738
1920 743
1921 582
1922 593
1923 471
1924 526
1925 579
1926 673
1927 711
1928 427
1929 716
1930 417
1931 417
1932 680
1933 426
1934 486
1935 608
1936 574
1937 588
1938 588
1939 440
1940 594
1941 564
1942 427
1943 588
1944 421
1945 694
1946 607
1947 609
1948 698
1949 743
1950 459
1951 727
1952 692
1953 664
1954 704
1955 588
1956 577
1957 728
1958 713
1959 698
1960 708
1961 455
1962 722
1963 678
1964 655
1965 678
1966 678
1967 705
1968 631
1969 727
1970 588
1971 564
1972 530
1973 665
1974 660
1975 641
1976 640
1977 683
1978 685
1979 477
1980 644
1981 643
1982 552
1983 624
1984 488
1985 529
1986 673
1987 660
1988 477
1989 547
1990 654
1991 539
1992 521
1993 513
1994 643
1995 539
1996 693
1997 727
1998 692
1999 509
2000 570
2001 631
2002 658
2003 496
2004 552
2005 521
2006 675
2007 665
2008 653
2009 615
2010 667
2011 661
2012 660
2013 695
2014 653
2015 683
2016 700
2017 678
2018 674
2019 648
2020 663
2021 520
2022 633
2023 674
2024 705
2025 683
2026 511
2027 527
2028 410
2029 568
2030 566
2031 688
2032 641
2033 525
2034 668
2035 507
2036 514
2037 687
2038 643
2039 559
2040 678
2041 692
2042 682
2043 644
2044 540
2045 560
2046 643
2047 643
2048 540
2049 658
2050 687
2051 688
2052 688
2053 677
2054 696
2055 662
2056 682
2057 479
2058 513
2059 623
2060 637
2061 683
2062 535
2063 578
2064 633
2065 363
2066 541
2067 536
2068 529
2069 381
2070 372
2071 688
2072 640
2073 397
2074 534
2075 420
2076 410
2077 556
2078 511
2079 506
2080 525
2081 529
2082 654
2083 498
2084 537
2085 489
2086 498
2087 528
2088 391
2089 557
2090 542
2091 662
2092 528
2093 668
2094 553
2095 703
2096 572
2097 419
2098 688
2099 535
2100 688
2101 692
2102 669
2103 516
2104 421
2105 687
2106 541
2107 383
2108 650
2109 536
2110 681
2111 516
2112 655
2113 684
2114 652
2115 549
2116 530
2117 506
2118 351
2119 325
2120 330
2121 362
2122 339
2123 372
2124 392
2125 409
2126 358
2127 334
2128 348
2129 369
2130 356
2131 366
2132 367
2133 385
2134 392
2135 441
2136 345
2137 360
2138 366
2139 548
2140 366
2141 406
2142 534
2143 412
2144 367
2145 334
2146 369
2147 349
2148 379
2149 371
2150 364
2151 375
2152 386
2153 411
2154 431
2155 507
2156 358
2157 468
2158 510
2159 526
2160 511
2161 533
2162 472
2163 554
2164 414
2165 420
2166 349
2167 376
2168 381
2169 390
2170 422
2171 361
2172 389
2173 392
2174 414
2175 395
2176 412
2177 358
2178 402
2179 415
2180 371
2181 370
2182 402
2183 371
2184 395
2185 407
2186 403
2187 411
2188 399
2189 359
2190 515
2191 367
2192 392
2193 367
2194 398
2195 367
2196 342
2197 515
2198 381
2199 554
2200 535
2201 529
2202 484
2203 361
2204 381
2205 505
2206 347
2207 372
2208 336
2209 521
2210 377
2211 381
2212 515
2213 515
2214 367
2215 420
2216 399
2217 481
2218 511
2219 380
2220 517
2221 514
2222 512
2223 512
2224 501
2225 515
2226 495
2227 367
2228 397
2229 431
2230 385
2231 365
2232 393
2233 406
2234 400
2235 361
2236 513
2237 400
2238 548
2239 381
2240 401
2241 411
2242 515
2243 406
2244 515
2245 495
2246 494
2247 401
2248 381
2249 400
2250 375
2251 380
2252 366
2253 375
2254 361
2255 509
2256 548
2257 381
2258 540
2259 572
2260 524
2261 404
2262 493
2263 511
2264 483
2265 531
2266 359
2267 383
2268 395
2269 402
2270 391
2271 350
2272 360
2273 394
2274 363
2275 361
2276 409
2277 356
2278 337
2279 338
2280 360
2281 338
2282 351
2283 346
2284 382
2285 393
2286 348
2287 391
2288 324
2289 329
2290 385
2291 332
2292 357
2293 524
2294 529
2295 373
2296 327
2297 428
2298 412
2299 368
2300 368
2301 342
2302 332
2303 373
2304 357
2305 291
2306 304
2307 294
2308 361
2309 352
2310 343
2311 327
2312 317
2313 327
2314 339
2315 380
2316 337
2317 356
2318 352
2319 300
2320 315
2321 362
2322 404
2323 351
2324 395
2325 334
2326 359
2327 387
2328 373
2329 395
2330 395
2331 387
2332 380
2333 395
2334 354
2335 356
2336 356
2337 323
2338 399
2339 428
2340 384
2341 357
2342 367
2343 367
2344 370
2345 341
2346 367
2347 334
2348 404
2349 376
2350 418
2351 399
2352 359
2353 359
2354 370
2355 352
2356 342
2357 328
2358 390
2359 394
2360 387
2361 393
2362 393
2363 395
2364 390
2365 361
2366 356
2367 378
2368 388
2369 378
2370 371
2371 376
2372 329
2373 346
2374 364
2375 378
2376 364
2377 356
2378 383
2379 398
2380 375
2381 358
2382 378
2383 371
2384 353
2385 364
2386 397
2387 329
2388 339
2389 332
2390 358
2391 339
2392 384
2393 361
2394 376
2395 299
2396 306
2397 331
2398 247
2399 345
2400 322
2401 346
2402 339
2403 324
2404 324
2405 339
2406 339
2407 325
2408 284
2409 291
2410 339
2411 339
2412 349
2413 339
2414 374
2415 381
2416 381
2417 381
2418 369
2419 406
2420 371
2421 381
2422 348
2423 385
2424 345
2425 311
2426 385
2427 320
2428 292
2429 275
2430 318
2431 390
2432 392
2433 376
2434 350
2435 332
2436 327
2437 413
2438 334
2439 369
2440 332
2441 313
2442 284
2443 285
2444 280
2445 221
2446 299
2447 235
2448 245
2449 254
2450 254
2451 265
2452 244
2453 274
2454 231
2455 241
2456 256
2457 268
2458 220
2459 250
2460 268
2461 253
2462 265
2463 233
2464 298
2465 299
2466 265
2467 246
2468 252
2469 284
2470 315
2471 264
2472 220
2473 273
2474 227
2475 158
2476 197
2477 232
2478 225
2479 172
2480 281
2481 215
2482 183
2483 172
2484 260
2485 212
2486 184
2487 200
2488 209
2489 231
2490 183
2491 150
2492 209
2493 172
2494 139
2495 115
2496 144
2497 128
2498 142
2499 128
2500 128
2501 104
2502 142
2503 104
2504 188
2505 128
2506 128
2507 128
2508 104
2509 104
2510 120
2511 85
2512 104
2513 134
2514 145
2515 104
2516 120
2517 118
2518 134
2519 104
2520 134
2521 145
2522 145
2523 133
2524 145
2525 107
2526 101
2527 96
2528 101
2529 100
2530 115
2531 86
2532 111
2533 101
2534 79
2535 43
2536 29
2537 49
2538 29
2539 49
2540 28
2541 14
2542 14
2543 14
2544 14
2545 28
2546 42
2547 42
2548 28
2549 42
2550 42
2551 42
2552 104
2553 88
2554 104
2555 88
2556 104
2557 118
2558 118
2559 118
2560 118
2561 118
2562 118
2563 118
2564 118
2565 104
2566 82
2567 82
2568 82
2569 82
2570 102
2571 102
2572 113
2573 89
2574 111
2575 113
2576 119
2577 113
2578 135
2579 124
2580 75
2581 116
2582 104
2583 104
2584 89
2585 124
2586 102
2587 102
2588 117
2589 82
2590 104
2591 102
2592 104
2593 102
2594 82
2595 97
2596 117
2597 117
2598 117
2599 117
2600 117
2601 117
2602 129
2603 117
2604 93
2605 116
2606 78
2607 93
2608 93
2609 93
2610 139
2611 93
2612 93
2613 93
2614 117
2615 93
2616 139
2617 117
2618 93
2619 115
2620 139
2621 104
2622 89
2623 131
2624 105
2625 124
2626 112
2627 246
2628 86
2629 97
2630 74
2631 93
2632 60
2633 45
2634 79
2635 92
2636 88
2637 74
2638 45
2639 15
2640 57
2641 0
2642 40
2643 174
2644 208
2645 54
2646 40
2647 160
2648 160
2649 40
2650 174
2651 149
2652 49
2653 34
2654 23
2655 23
2656 146
2657 12
2658 0
2659 12
2660 0
2661 0
2662 0
2663 0
2664 0
2665 0
2666 0
2667 0
2668 0
2669 0
2670 0
2671 0
2672 12
2673 12
2674 23
2675 12
2676 12
2677 12
2678 23
2679 12
2680 146
2681 161
2682 157
2683 23
2684 12
2685 0
2686 0
2687 0
2688 0
2689 0
2690 0
2691 23
2692 11
2693 23
2694 23
2695 23
2696 11
2697 11
2698 23
2699 11
2700 0
2701 0
2702 0
2703 0
2704 0
2705 0
2706 0
2707 0
2708 0
2709 0
2710 0
2711 0
2712 0
2713 11
2714 11
2715 0
2716 0
2717 0
2718 0
2719 0
2720 0
2721 0
2722 0
2723 0
2724 0
2725 0
2726 0
2727 0
2728 0
2729 0
2730 0
2731 0
2732 0
2733 0
2734 0
2735 0
2736 0
2737 0
2738 0
2739 0
2740 0
2741 0
2742 0
2743 0
2744 0
2745 0
2746 0
2747 0
2748 0
2749 0
2750 0
2751 11
2752 145
2753 11
2754 11
2755 145
2756 291
2757 291
2758 317
2759 324
2760 212
2761 212
2762 190
2763 346
2764 346
2765 346
2766 224
2767 346
2768 346
2769 494
2770 346
2771 480
2772 494
2773 494
2774 494
2775 480
2776 480
2777 480
2778 480
2779 480
2780 324
2781 346
2782 324
2783 324
2784 324
2785 324
2786 324
2787 324
2788 439
2789 324
2790 324
2791 324
2792 324
2793 305
2794 305
2795 458
2796 324
2797 291
2798 305
2799 324
2800 324
2801 458
2802 480
2803 480
2804 494
2805 494
2806 494
2807 494
2808 494
2809 494
2810 494
2811 494
2812 494
2813 394
2814 360
2815 360
2816 494
2817 360
2818 226
2819 360
2820 212
2821 190
2822 346
2823 360
2824 226
2825 360
2826 360
2827 226
2828 246
2829 514
2830 494
2831 360
2832 492
2833 648
2834 458
2835 595
2836 380
2837 514
2838 324
2839 324
2840 447
2841 324
2842 324
2843 324
2844 305
2845 291
2846 305
2847 291
2848 291
2849 291
2850 291
2851 305
2852 291
2853 291
2854 291
2855 291
2856 346
2857 346
2858 327
2859 305
2860 317
2861 305
2862 303
2863 303
2864 291
2865 303
2866 291
2867 315
2868 303
2869 291
2870 157
2871 157
2872 169
2873 157
2874 169
2875 169
2876 157
2877 279
2878 134
2879 134
2880 134
2881 0
2882 0
2883 0
2884 0
2885 0
2886 0
2887 0
2888 0
2889 0
2890 0
2891 0
2892 0
2893 0
2894 0
2895 0
2896 0
2897 0
2898 0
2899 0
2900 0
2901 0
2902 0
2903 0
2904 0
2905 0
2906 0
2907 0
2908 0
2909 0
2910 0
2911 0
2912 0
2913 0
2914 0
2915 0
2916 0
2917 0
2918 0
2919 0
2920 0
2921 0
2922 16
2923 0
2924 16
2925 19
2926 79
2927 57
2928 35
2929 35
2930 16
2931 19
2932 19
2933 0
2934 0
2935 0
2936 0
2937 0
2938 0
2939 0
2940 0
2941 0
2942 0
2943 0
2944 0
2945 0
2946 0
2947 0
2948 0
2949 0
2950 0
2951 0
2952 0
2953 0
2954 0
2955 0
2956 0
2957 0
2958 0
2959 0
2960 0
2961 0
2962 0
2963 0
2964 0
2965 0
2966 0
2967 0
2968 0
2969 0
2970 0
2971 16
2972 16
2973 38
2974 16
2975 16
2976 16
2977 38
2978 38
2979 16
2980 16
2981 0
2982 0
2983 0
2984 0
2985 0
2986 0
2987 0
2988 0
2989 0
2990 0
2991 0
2992 0
2993 0
2994 0
2995 0
2996 0
2997 0
2998 0
2999 0
3000 0
3001 0
3002 0
3003 0
3004 0
3005 134
3006 0
3007 0
3008 0
3009 0
3010 0
3011 134
3012 0
3013 0
3014 0
3015 0
3016 0
3017 0
3018 0
3019 0
3020 0
3021 0
3022 0
3023 0
3024 0
3025 0
3026 0
3027 0
3028 0
3029 14
3030 28
3031 14
3032 0
3033 14
3034 14
3035 14
3036 14
3037 30
3038 30
3039 0
3040 0
3041 0
3042 0
3043 0
3044 0
3045 0
3046 0
3047 0
3048 0
3049 0
3050 0
3051 0
3052 0
3053 0
3054 0
3055 0
3056 0
3057 0
3058 134
3059 134
