# Supplementary material for: Unbinding Kinetics of Muscarinic M3 Receptor Antagonists Explained by Metadynamics Simulations
Source: J Chem Inf Model. 2023 Apr 13;63(9):2842–56. doi: 10.1021/acs.jcim.3c00042 (PMC10170513; doi:10.1021/acs.jcim.3c00042)
Supplement: Supplementary file 5 — ci3c00042_si_006.zip [file ci3c00042_si_006.zip › t-metad/1/out.tcl]

#!/bin/sh

#carico traiettoria
mol new meta_tio_rep_1-in.cms type mae first 0 last -1 step 1 filebond 1 autobonds 1 waitfor all

mol addfile meta_tio_rep_1_trj/clickme.dtr type dtr first 0 last -1 step 1 filebond 1 autobonds 1 waitfor all

set myMolid 0

#setto selezione per ogni frame
proc resw {seltext1 f_r_out} {

set sel1 [atomselect top "$seltext1" ]

set nf [molinfo top get numframes]

set outfile [open $f_r_out w]

for {set i 0} {$i < $nf} {incr i} {

  puts "frame $i of $nf"
  $sel1 frame $i
  $sel1 update

  set names [$sel1 num]


  puts $outfile "$i $names"
}
close $outfile

}

resw "(same residue as within 5 of (resname 0HK and not name pseudo)) and not solvent" out.txt

exit
