# Supplementary material for: Unbinding Kinetics of Muscarinic M3 Receptor Antagonists Explained by Metadynamics Simulations
Source: J Chem Inf Model. 2023 Apr 13;63(9):2842–56. doi: 10.1021/acs.jcim.3c00042 (PMC10170513; doi:10.1021/acs.jcim.3c00042)
Supplement: Supplementary file 5 — ci3c00042_si_006.zip [file ci3c00042_si_006.zip › t-metad/1/meta_tio_rep_1-in.cms]

{ 
 s_m_m2io_version
 :::
 2.0.0 
} 

f_m_ct { 
 s_m_title
 s_m_entry_id
 s_m_entry_name
 b_ppw_prepared
 r_i_target_temperature
 s_m_job_name
 s_ppw_entry_id_backup
 b_ppw_assigned_bond_orders
 b_ppw_added_hydrogens
 b_ppw_treated_metals
 b_ppw_created_disulfur
 b_ppw_deleted_far_waters
 b_ppw_ran_protassign
 s_m_Prime_Run_Name
 s_psp_Homology_Source
 s_psp_Homology_Seq
 s_psp_Homology_Similarity
 s_psp_Homology_Identity
 s_psp_Query_Seq
 s_Loopbuilder_EKLV_Seq
 s_Loopbuilder_EKLV_Homology_Source
 s_Loopbuilder_EKLV_Homology_Stemres
 s_Loopbuilder_EKLV_Homology_Loopres
 s_Loopbuilder_EKLV_Homology_Seq
 r_Loopbuilder_EKLV_Homology_Similarity
 r_Loopbuilder_EKLV_Homology_Stem_Dist
 r_Loopbuilder_EKLV_Homology_Stem_Beta
 r_Loopbuilder_EKLV_Homology_Stem_Gamma
 r_ff_RMS_Derivative-OPLS_2005
 b_ff_Minimization_Converged-OPLS_2005
 b_ppw_capped_termini
 b_ppw_ran_impref
 r_mmod_Potential_Energy-OPLS3
 r_mmod_Stretch_Energy-OPLS3
 r_mmod_Bend_Energy-OPLS3
 r_mmod_Torsional_Energy-OPLS3
 r_mmod_Improper_Torsional_Energy-OPLS3
 r_mmod_Van_der_Waal_Energy-OPLS3
 r_mmod_Electrostatic_Energy-OPLS3
 r_mmod_Solvation_Energy-OPLS3
 b_mmod_Minimization_Converged-OPLS3
 r_mmod_RMS_Derivative-OPLS3
 r_chorus_box_ax
 r_chorus_box_ay
 r_chorus_box_az
 r_chorus_box_bx
 r_chorus_box_by
 r_chorus_box_bz
 r_chorus_box_cx
 r_chorus_box_cy
 r_chorus_box_cz
 s_ffio_ct_type
 s_m_subgroup_title
 s_m_subgroupid
 b_m_subgroup_collapsed
 s_m_original_cms_file
 s_chorus_trajectory_file
 i_m_ct_format
 :::
 "desmond_rebuild_cms_3-out (full system) + POPC bilayer" 
  77 
  "Build Structure" 
  1
  298
  mmod_mini_1 
  67 
  1
  1
  1
  1
  1
  1
  run1 
  template1_A 
  .TIWQVVFIAFLTGFLALVTIIGNILVIVAFKVNKQLKTVNNYFLLSLACADLIIGVISMNLFTTYIIMNRWALGNLACDLWLSIDYVASNASVMNLLVISFDRYFSITRPLTYRAKRTTKRAGVMIGLAWVISFVLWAPAILFWQYFVGKRTVPPGECFIQFLSEPTITFGTAIAAFYMPVTIMTILYWRIYKETEKLIKEKKAAQTLSAILLAFIITWTPYNIMVLVNTFCDSCIPKTYWNLGYWLCYINSTVNPVCYALCNKTFRTTFKTL. 
  0.99 
  0.97 
  HTVWQVVFIAFLTGILALVTIIGNILVIVSFKVNKQLKTVNNYFLLSLACADLIIGVISMNLFTTYIIMNRWALGNLACDLWLAIDYVASNASVMNLLVISFDRYFSITRPLTYRAKRTTKRAGVMIGLAWVISFVLWAPAILFWQYFVGKRTVPPGECFIQFLSEPTITFGTAIAAFYMPVTIMTILYWRIYKETEKLVKEKKAAQTLSAILLAFIITWTPYNIMVLVNTFCDSCIPKTFWNLGYWLCYINSTVNPVCYALCNKTFRTTFKMLL 
  EKLV 
  2G3F 
  A:314_A:319 
  A:315_A:318 
  EGVC 
  0.5
  10.31
  114.02
  -49.44
  0.997116278522824
  1
  1
  1
  -12458.671875
  643.895324707031
  1647.34741210938
  3171.64819335938
  21.0456695556641
  -4323.4287109375
  2477.62329101562
  -16096.802734375
  1
  0.0431127473711967
  64.790153503418
  0
  0
  0
  55.966926574707
  0
  0
  0
  85.6668853759766
  full_system 
  "MD: desmond_rebuild" 
  "MD: desmond_rebuild" 
  0
  equi_tio_10-out.cms 
  equi_tio_10_trj 
  2
 m_atom[31855] { 
  # First column is atom index #
  i_m_mmod_type
  r_m_x_coord
  r_m_y_coord
  r_m_z_coord
  i_m_residue_number
  s_m_insertion_code
  s_m_mmod_res
  s_m_chain_name
  i_m_color
  r_m_charge1
  r_m_charge2
  s_m_pdb_residue_name
  s_m_pdb_atom_name
  s_m_grow_name
  i_m_atomic_number
  i_m_formal_charge
  i_m_visibility
  s_m_color_rgb
  s_m_atom_name
  i_m_secondary_structure
  i_m_ribbon_style
  i_m_ribbon_color
  s_m_label_format
  i_m_label_color
  s_m_label_user_text
  s_m_ribbon_color_rgb
  r_ffio_x_vel
  r_ffio_y_vel
  r_ffio_z_vel
  i_ffio_grp_energy
  i_i_constraint
  i_i_internal_atom_index
  i_m_Hcount
  i_pa_atomindex
  r_m_pdb_occupancy
  r_m_pdb_tfactor
  i_pdb_PDB_serial
  i_pdb_seqres_index
  i_ppw_original_index
  i_psp_Homology_Status
  i_psp_bldstruct_iresidue
  i_m_pdb_convert_problem
  s_pa_state
  i_psp_side_opted
  r_psp_loop_rebuilt_sim
  i_psp_loop_rebuilt
  i_ppw_het
  i_psp_template_het
  r_ffio_custom_charge
  s_m_pdb_segment_name
  :::
  1 3 -16.484303 -17.132515 -18.649103 62 " " X "A" 100 -0.18000 -0.18000 "ACE " " CH3" "  n1" 6 0 1 00FFFF  ""  -1 0 8 ""  23 ""  <> -2.8613018989563 -2.33581566810608 -2.99443387985229 0 0 1 3 1 <> <> <> <> <> <> <> <> <> <> <> <> <> <> <> <>
  2 2 -17.691301 -16.266953 -18.520248 62 " " X "A" 100 0.50000 0.50000 "ACE " " C  " "  c1" 6 0 1 00FFFF  ""  -1 0 8 ""  23 ""  <> -6.97194051742554 -2.09689950942993 3.41073608398438 0 0 2 0 2 <> <> <> <> <> <> <> <> <> <> <> <> <> <> <> <>
  3 15 -18.702570 -16.569452 -17.940878 62 " " X "A" 75 -0.50000 -0.50000 "ACE " " O  " "    " 8 0 1 FF5757  ""  -1 0 8 ""  75 ""  <> 3.64306807518005 -0.279110610485077 -0.891032874584198 0 0 3 0 3 <> <> <> <> <> <> <> <> <> <> <> <> <> <> <> <>
  4 41 -16.659149 -18.108402 -18.196144 62 " " X "A" 21 0.06000 0.06000 "ACE " "1H  " "  n2" 1 0 0 FFFFFF  ""  -1 0 8 ""  21 ""  <> -20.2222576141357 4.45465564727783 4.93390083312988 0 0 4 0 4 <> <> <> <> <> <> <> <> <> <> <> <> <> <> <> <>
  5 41 -16.096664 -17.305420 -19.653065 62 " " X "A" 21 0.06000 0.06000 "ACE " "2H  " "    " 1 0 0 FFFFFF  ""  -1 0 8 ""  21 ""  <> 1.38239932060242 -4.73391437530518 -0.942893743515015 0 0 5 0 5 <> <> <> <> <> <> <> <> <> <> <> <> <> <> <> <>
  6 41 -15.646928 -16.595636 -18.203382 62 " " X "A" 21 0.06000 0.06000 "ACE " "3H  " "    " 1 0 0 FFFFFF  ""  -1 0 8 ""  21 ""  <> -1.20548284053802 -4.40533447265625 -3.61245346069336 0 0 6 0 6 <> <> <> <> <> <> <> <> <> <> <> <> <> <> <> <>
  7 25 -17.585684 -15.192762 -19.283617 63 " " T "A" 38 -0.50000 -0.50000 "THR " " N  " "    " 7 0 1 2F2FFF  ""  0 1 8 ""  38 ""  <> 3.7533643245697 -6.9447193145752 1.73559021949768 0 0 7 1 7 1 145.85 1 1 1 0 0 <> <> <> <> <> <> <> <> <>
  8 3 -18.651260 -14.238681 -19.622858 63 " " T "A" 100 0.14000 0.14000 "THR " " CA " "    " 6 0 1 00FFFF  ""  0 1 -100 ""  23 ""  00FFFF  -5.54819488525391 -15.2305574417114 -6.17831230163574 0 0 8 1 8 1 141.88 2 1 2 0 0 <> <> <> <> <> <> <> <> <>
  9 2 -18.980076 -13.327003 -18.428003 63 " " T "A" 100 0.50000 0.50000 "THR " " C  " "    " 6 0 1 00FFFF  ""  0 1 8 ""  23 ""  <> 3.64520263671875 -1.62596869468689 -3.64176440238953 0 0 9 0 9 1 135.62 3 1 3 0 0 <> <> <> <> <> <> <> <> <>
  10 15 -18.387947 -13.530902 -17.393265 63 " " T "A" 75 -0.50000 -0.50000 "THR " " O  " "    " 8 0 1 FF5757  ""  0 1 8 ""  75 ""  <> -1.1197282075882 0.978897929191589 -5.4032621383667 0 0 10 0 10 1 125.6 4 1 4 0 0 <> <> <> <> <> <> <> <> <>
  11 3 -19.915075 -14.887150 -20.168056 63 " " T "A" 100 0.20500 0.20500 "THR " " CB " "    " 6 0 1 00FFFF  ""  0 1 8 ""  23 ""  <> 4.91891956329346 3.05021929740906 -1.16489458084106 0 0 11 1 11 1 148.03 5 1 5 0 0 <> <> <> <> <> <> <> <> <>
  12 16 -20.799328 -15.345437 -19.088823 63 " " T "A" 75 -0.68300 -0.68300 "THR " " OG1" "    " 8 0 1 FF5757  ""  0 1 8 "%UT"  13 ""  <> 0.0028265924192965 -0.807650506496429 -3.60502362251282 0 0 12 1 12 1 142.32 6 1 6 0 0 <> <> <> <> <> <> <> <> <>
  13 3 -19.640055 -15.912992 -21.290199 63 " " T "A" 100 -0.18000 -0.18000 "THR " " CG2" "    " 6 0 1 00FFFF  ""  0 1 8 ""  23 ""  <> 2.79021763801575 -8.38531589508057 3.29309821128845 0 0 13 3 13 1 154.62 7 1 7 0 0 <> <> <> <> <> <> <> <> <>
  14 43 -16.614868 -14.979605 -19.463007 63 " " T "A" 21 0.30000 0.30000 "THR " " H2 " "    " 1 0 1 FFFFFF  ""  -1 1 8 ""  21 ""  <> -2.78827047348022 44.2860946655273 27.2082004547119 0 0 14 0 14 <> <> <> <> 9 0 <> <> <> <> <> <> <> <> <> <>
  15 41 -18.274872 -13.568119 -20.395372 63 " " T "A" 21 0.06000 0.06000 "THR " " HA " "    " 1 0 0 FFFFFF  ""  -1 1 8 ""  21 ""  <> -8.36644458770752 -18.5811290740967 -10.4598236083984 0 0 15 0 15 <> <> <> <> 11 0 <> <> <> <> <> <> <> <> <> <>
  16 41 -20.453686 -14.211153 -20.832157 63 " " T "A" 21 0.06000 0.06000 "THR " " HB " "    " 1 0 0 FFFFFF  ""  -1 1 8 ""  21 ""  <> -10.1583614349365 -14.7253952026367 -7.03068447113037 0 0 16 0 16 <> <> <> <> 12 0 <> <> <> <> <> <> <> <> <> <>
  17 42 -20.246717 -15.983373 -18.631376 63 " " T "A" 21 0.41800 0.41800 "THR " " HG1" "    " 1 0 1 FFFFFF  ""  -1 1 8 ""  21 ""  <> -8.84775352478027 -4.86292219161987 1.43144774436951 0 0 17 0 17 <> <> <> <> 13 0 <> <> <> <> <> <> <> <> <> <>
  18 41 -20.615414 -16.137600 -21.721849 63 " " T "A" 21 0.06000 0.06000 "THR " "HG21" "    " 1 0 0 FFFFFF  ""  -1 1 8 ""  21 ""  <> 7.7764720916748 6.79261350631714 -15.8716812133789 0 0 18 0 18 <> <> <> <> 14 0 <> <> <> <> <> <> <> <> <> <>
  19 41 -19.068449 -15.465668 -22.103382 63 " " T "A" 21 0.06000 0.06000 "THR " "HG22" "    " 1 0 0 FFFFFF  ""  -1 1 8 ""  21 ""  <> -2.58737945556641 -23.260274887085 -8.6694860458374 0 0 19 0 19 <> <> <> <> 15 0 <> <> <> <> <> <> <> <> <> <>
  20 41 -19.410231 -16.902864 -20.895947 63 " " T "A" 21 0.06000 0.06000 "THR " "HG23" "    " 1 0 0 FFFFFF  ""  -1 1 8 ""  21 ""  <> -10.2830429077148 -8.53934478759766 10.5272254943848 0 0 20 0 20 <> <> <> <> 16 0 <> <> <> <> <> <> <> <> <> <>
  21 25 -19.881081 -12.375565 -18.627640 64 " " V "A" 38 -0.50000 -0.50000 "VAL " " N  " "    " 7 0 1 2F2FFF  ""  0 1 8 ""  38 ""  <> 4.20018339157104 -4.95080518722534 -0.842307984828949 0 0 21 1 21 1 142.43 8 2 17 1 1 1 <> <> <> <> <> <> <> <>
  22 3 -20.506048 -11.375835 -17.702269 64 " " V "A" 100 0.14000 0.14000 "VAL " " CA " "    " 6 0 1 00FFFF  ""  0 1 -100 ""  23 ""  00FFFF  5.24726963043213 -2.44753289222717 1.95756423473358 0 0 22 1 22 1 143.89 9 2 18 1 1 1 <> <> <> <> <> <> <> <>
  23 2 -21.034016 -12.005409 -16.388573 64 " " V "A" 100 0.50000 0.50000 "VAL " " C  " "    " 6 0 1 00FFFF  ""  0 1 8 ""  23 ""  <> 5.77667236328125 -5.36552619934082 -5.10541725158691 0 0 23 0 23 1 139.19 10 2 19 1 1 1 <> <> <> <> <> <> <> <>
  24 15 -20.918182 -11.365463 -15.349362 64 " " V "A" 75 -0.50000 -0.50000 "VAL " " O  " "    " 8 0 1 FF5757  ""  0 1 8 ""  75 ""  <> -1.64016926288605 -0.592781186103821 7.50103998184204 0 0 24 0 24 1 128.16 11 2 20 1 1 1 <> <> <> <> <> <> <> <>
  25 3 -21.691658 -10.566566 -18.304686 64 " " V "A" 100 -0.06000 -0.06000 "VAL " " CB " "  g1" 6 0 1 00FFFF  ""  0 1 8 ""  23 ""  <> 3.71723031997681 -1.72835075855255 1.55306577682495 0 0 25 1 25 <> <> <> <> 21 1 <> <> <> <> <> <> <> <> <> <>
  26 3 -22.892576 -11.421160 -18.788307 64 " " V "A" 100 -0.18000 -0.18000 "VAL " " CG1" "    " 6 0 1 00FFFF  ""  0 1 8 ""  23 ""  <> 0.191177278757095 0.761833608150482 0.501489579677582 0 0 26 3 26 <> <> <> <> 22 1 <> <> <> <> <> <> <> <> <> <>
  27 3 -22.265190 -9.422451 -17.382542 64 " " V "A" 100 -0.18000 -0.18000 "VAL " " CG2" "    " 6 0 1 00FFFF  ""  0 1 8 ""  23 ""  <> 0.473805278539658 2.66524577140808 4.32706451416016 0 0 27 3 27 <> <> <> <> 23 1 <> <> <> <> <> <> <> <> <> <>
  28 41 -21.196035 -10.086254 -19.148344 64 " " V "A" 21 0.06000 0.06000 "VAL " " HB " "    " 1 0 0 FFFFFF  ""  0 1 8 ""  21 ""  <> -6.2636022567749 7.86204814910889 1.14963257312775 0 0 28 0 28 <> <> <> <> 24 1 <> <> <> <> <> <> <> <> <> <>
  29 41 -22.511240 -12.288698 -19.326878 64 " " V "A" 21 0.06000 0.06000 "VAL " "HG11" "    " 1 0 0 FFFFFF  ""  0 1 8 ""  21 ""  <> 7.43488073348999 10.5902948379517 -10.2014427185059 0 0 29 0 29 <> <> <> <> 25 1 <> <> <> <> <> <> <> <> <> <>
  30 41 -23.485807 -11.772427 -17.944040 64 " " V "A" 21 0.06000 0.06000 "VAL " "HG12" "    " 1 0 0 FFFFFF  ""  0 1 8 ""  21 ""  <> -34.8385543823242 -3.43487620353699 -25.8584976196289 0 0 30 0 30 <> <> <> <> 26 1 <> <> <> <> <> <> <> <> <> <>
  31 41 -23.511627 -10.807049 -19.442329 64 " " V "A" 21 0.06000 0.06000 "VAL " "HG13" "    " 1 0 0 FFFFFF  ""  0 1 8 ""  21 ""  <> -5.2832498550415 4.72292041778564 9.40254497528076 0 0 31 0 31 <> <> <> <> 27 1 <> <> <> <> <> <> <> <> <> <>
  32 41 -22.855711 -9.800989 -16.548220 64 " " V "A" 21 0.06000 0.06000 "VAL " "HG21" "    " 1 0 0 FFFFFF  ""  0 1 8 ""  21 ""  <> -15.137469291687 10.4364862442017 -3.19649267196655 0 0 32 0 32 <> <> <> <> 28 1 <> <> <> <> <> <> <> <> <> <>
  33 41 -21.433880 -8.887716 -16.923105 64 " " V "A" 21 0.06000 0.06000 "VAL " "HG22" "    " 1 0 0 FFFFFF  ""  0 1 8 ""  21 ""  <> 16.1784954071045 -17.3938369750977 -0.742648303508759 0 0 33 0 33 <> <> <> <> 29 1 <> <> <> <> <> <> <> <> <> <>
  34 41 -22.948904 -8.748508 -17.898718 64 " " V "A" 21 0.06000 0.06000 "VAL " "HG23" "    " 1 0 0 FFFFFF  ""  0 1 8 ""  21 ""  <> -1.07396483421326 -11.2219848632812 -11.7545785903931 0 0 34 0 34 <> <> <> <> 30 1 <> <> <> <> <> <> <> <> <> <>
  35 43 -20.250599 -12.308218 -19.565201 64 " " I "A" 21 0.30000 0.30000 "VAL " " H  " "    " 1 0 1 FFFFFF  ""  -1 1 8 ""  21 ""  <> 1.73454213142395 -34.5889511108398 -1.99950051307678 0 0 35 0 35 <> <> <> <> 31 1 <> <> <> <> <> <> <> <> <> <>
  36 41 -19.634008 -10.766998 -17.463600 64 " " I "A" 21 0.06000 0.06000 "VAL " " HA " "    " 1 0 0 FFFFFF  ""  -1 1 8 ""  21 ""  <> -5.29080677032471 9.38803100585938 10.2690229415894 0 0 36 0 36 <> <> <> <> 32 1 <> <> <> <> <> <> <> <> <> <>
  37 25 -21.377354 -13.320797 -16.458651 65 " " W "A" 38 -0.50000 -0.50000 "TRP " " N  " "    " 7 0 1 2F2FFF  ""  1 1 8 ""  38 ""  <> 6.49636173248291 -1.57655501365662 -2.86443495750427 0 0 37 1 37 1 138.75 13 3 33 0 2 <> <> <> <> <> <> <> <> <>
  38 3 -21.328941 -14.233965 -15.346648 65 " " W "A" 100 0.14000 0.14000 "TRP " " CA " "    " 6 0 1 00FFFF  ""  1 1 -100 ""  23 ""  00FFFF  3.15812802314758 -2.31001996994019 -1.56869876384735 0 0 38 1 38 1 133.14 14 3 34 0 2 <> <> <> <> <> <> <> <> <>
  39 2 -20.249170 -14.003407 -14.271646 65 " " W "A" 100 0.50000 0.50000 "TRP " " C  " "    " 6 0 1 00FFFF  ""  1 1 8 ""  23 ""  <> -5.22146081924438 -2.3541305065155 -4.77412080764771 0 0 39 0 39 1 133.01 15 3 35 0 2 <> <> <> <> <> <> <> <> <>
  40 15 -20.643141 -13.820311 -13.163680 65 " " W "A" 75 -0.50000 -0.50000 "TRP " " O  " "    " 8 0 1 FF5757  ""  1 1 8 ""  75 ""  <> 0.597850143909454 4.29237794876099 -5.81873226165771 0 0 40 0 40 1 137.21 16 3 36 0 2 <> <> <> <> <> <> <> <> <>
  41 3 -21.423159 -15.656684 -15.861954 65 " " W "A" 100 -0.12000 -0.12000 "TRP " " CB " "    " 6 0 1 00FFFF  ""  1 1 8 ""  23 ""  <> 6.06599187850952 -3.62974119186401 0.840390920639038 0 0 41 2 41 1 142.86 17 3 37 0 2 <> <> <> <> <> <> <> <> <>
  42 2 -21.445053 -16.836575 -14.896399 65 " " W "A" 100 0.07500 0.07500 "TRP " " CG " "    " 6 0 1 00FFFF  ""  1 1 8 ""  23 ""  <> 2.73494648933411 -5.43222904205322 -4.00326251983643 0 0 42 0 42 1 150.06 18 3 38 0 2 <> <> <> <> <> <> <> <> <>
  43 2 -20.351097 -17.523119 -14.483933 65 " " W "A" 100 -0.11500 -0.11500 "TRP " " CD1" "    " 6 0 1 00FFFF  ""  1 1 8 ""  23 ""  <> -2.47846460342407 -1.50081419944763 -5.0181245803833 0 0 43 1 43 1 146.65 19 3 39 0 2 <> <> <> <> <> <> <> <> <>
  44 2 -22.593586 -17.500677 -14.339424 65 " " W "A" 100 -0.05500 -0.05500 "TRP " " CD2" "    " 6 0 1 00FFFF  ""  1 1 8 ""  23 ""  <> -4.64632987976074 -7.31678676605225 5.54616737365723 0 0 44 0 44 1 152.45 20 3 40 0 2 <> <> <> <> <> <> <> <> <>
  45 25 -20.776463 -18.494486 -13.561086 65 " " W "A" 38 -0.57000 -0.57000 "TRP " " NE1" "    " 7 0 1 2F2FFF  ""  1 1 8 ""  38 ""  <> 1.97779357433319 3.61151790618896 0.745480298995972 0 0 45 1 45 1 144.85 21 3 41 0 2 <> <> <> <> <> <> <> <> <>
  46 2 -22.168125 -18.462641 -13.394762 65 " " W "A" 100 0.13000 0.13000 "TRP " " CE2" "    " 6 0 1 00FFFF  ""  1 1 8 ""  23 ""  <> 2.94078946113586 -1.33101153373718 2.83726572990417 0 0 46 0 46 1 153.22 22 3 42 0 2 <> <> <> <> <> <> <> <> <>
  47 2 -24.012619 -17.308924 -14.382877 65 " " W "A" 100 -0.11500 -0.11500 "TRP " " CE3" "    " 6 0 1 00FFFF  ""  1 1 8 ""  23 ""  <> -1.87718093395233 -2.57747411727905 2.1478955745697 0 0 47 1 47 1 132.82 23 3 43 0 2 <> <> <> <> <> <> <> <> <>
  48 2 -23.042398 -19.304699 -12.718304 65 " " W "A" 100 -0.11500 -0.11500 "TRP " " CZ2" "    " 6 0 1 00FFFF  ""  1 1 8 ""  23 ""  <> -0.831051528453827 1.44529163837433 1.59230744838715 0 0 48 1 48 1 145.88 24 3 44 0 2 <> <> <> <> <> <> <> <> <>
  49 2 -24.956881 -18.041454 -13.603179 65 " " W "A" 100 -0.11500 -0.11500 "TRP " " CZ3" "    " 6 0 1 00FFFF  ""  1 1 8 ""  23 ""  <> 0.157201305031776 9.86550235748291 4.75666379928589 0 0 49 1 49 1 129.25 25 3 45 0 2 <> <> <> <> <> <> <> <> <>
  50 2 -24.456049 -19.075562 -12.803185 65 " " W "A" 100 -0.11500 -0.11500 "TRP " " CH2" "    " 6 0 1 00FFFF  ""  1 1 8 ""  23 ""  <> -5.44991111755371 -4.82727909088135 0.87925773859024 0 0 50 1 50 1 132.28 26 3 46 0 2 <> <> <> <> <> <> <> <> <>
  51 43 -21.297045 -13.783007 -17.353085 65 " " W "A" 21 0.30000 0.30000 "TRP " " H  " "    " 1 0 1 FFFFFF  ""  -1 1 8 ""  21 ""  <> 9.70438194274902 6.95035552978516 -6.98276567459106 0 0 51 0 51 <> <> <> <> 47 0 <> <> <> <> <> <> <> <> <> <>
  52 41 -22.293610 -14.118548 -14.852488 65 " " W "A" 21 0.06000 0.06000 "TRP " " HA " "    " 1 0 0 FFFFFF  ""  -1 1 8 ""  21 ""  <> 3.78916192054749 -9.37316703796387 1.31284546852112 0 0 52 0 52 <> <> <> <> 48 0 <> <> <> <> <> <> <> <> <> <>
  53 41 -20.642057 -15.837053 -16.600496 65 " " W "A" 21 0.06000 0.06000 "TRP " " HB3" "    " 1 0 0 FFFFFF  ""  -1 1 8 ""  21 ""  <> -30.0284442901611 -15.5121822357178 -34.4320297241211 0 0 53 0 53 <> <> <> <> 49 0 <> <> <> <> <> <> <> <> <> <>
  54 41 -22.361357 -15.729102 -16.412083 65 " " W "A" 21 0.06000 0.06000 "TRP " " HB2" "    " 1 0 0 FFFFFF  ""  -1 1 8 ""  21 ""  <> 2.28149485588074 25.1222076416016 3.50964951515198 0 0 54 0 54 <> <> <> <> 50 0 <> <> <> <> <> <> <> <> <> <>
  55 41 -19.384241 -17.201662 -14.842061 65 " " W "A" 21 0.11500 0.11500 "TRP " " HD1" "    " 1 0 0 FFFFFF  ""  -1 1 8 ""  21 ""  <> -5.44078540802002 2.42579627037048 -9.49112224578857 0 0 55 0 55 <> <> <> <> 51 0 <> <> <> <> <> <> <> <> <> <>
  56 43 -20.125992 -19.150105 -13.152247 65 " " W "A" 21 0.42000 0.42000 "TRP " " HE1" "    " 1 0 1 FFFFFF  ""  -1 1 8 ""  21 ""  <> 0.691325962543488 -2.14739060401917 -6.44278860092163 0 0 56 0 56 <> <> <> <> 52 0 <> <> <> <> <> <> <> <> <> <>
  57 41 -24.306858 -16.561735 -15.105048 65 " " W "A" 21 0.11500 0.11500 "TRP " " HE3" "    " 1 0 0 FFFFFF  ""  -1 1 8 ""  21 ""  <> 6.20237493515015 27.6088352203369 30.0880584716797 0 0 57 0 57 <> <> <> <> 53 0 <> <> <> <> <> <> <> <> <> <>
  58 41 -22.691662 -20.176584 -12.186138 65 " " W "A" 21 0.11500 0.11500 "TRP " " HZ2" "    " 1 0 0 FFFFFF  ""  -1 1 8 ""  21 ""  <> 31.1372604370117 6.11736297607422 -11.8225517272949 0 0 58 0 58 <> <> <> <> 54 0 <> <> <> <> <> <> <> <> <> <>
  59 41 -26.029989 -18.000896 -13.718032 65 " " W "A" 21 0.11500 0.11500 "TRP " " HZ3" "    " 1 0 0 FFFFFF  ""  -1 1 8 ""  21 ""  <> 2.3286440372467 13.7357120513916 -14.1651239395142 0 0 59 0 59 <> <> <> <> 55 0 <> <> <> <> <> <> <> <> <> <>
  60 41 -25.186390 -19.689003 -12.296535 65 " " W "A" 21 0.11500 0.11500 "TRP " " HH2" "    " 1 0 0 FFFFFF  ""  -1 1 8 ""  21 ""  <> -21.2455062866211 21.9784603118896 10.5656328201294 0 0 60 0 60 <> <> <> <> 56 0 <> <> <> <> <> <> <> <> <> <>
  61 25 -19.008526 -14.001348 -14.728902 66 " " Q "A" 38 -0.50000 -0.50000 "GLN " " N  " "    " 7 0 1 2F2FFF  ""  1 1 8 ""  38 ""  <> -0.620594799518585 1.68059110641479 -1.2770584821701 0 0 61 1 61 1 137.63 27 4 57 0 3 <> <> <> <> <> <> <> <> <>
  62 3 -17.817253 -13.906022 -13.805943 66 " " Q "A" 100 0.14000 0.14000 "GLN " " CA " "    " 6 0 1 00FFFF  ""  1 1 -100 ""  23 ""  00FFFF  6.13667583465576 1.04374253749847 1.41305160522461 0 0 62 1 62 1 129.93 28 4 58 0 3 <> <> <> <> <> <> <> <> <>
  63 2 -17.754629 -12.373801 -13.455127 66 " " Q "A" 100 0.50000 0.50000 "GLN " " C  " "    " 6 0 1 00FFFF  ""  1 1 8 ""  23 ""  <> 3.86610293388367 -1.01534962654114 -7.1690092086792 0 0 63 0 63 1 131.38 29 4 59 0 3 <> <> <> <> <> <> <> <> <>
  64 15 -17.476336 -12.102141 -12.298535 66 " " Q "A" 75 -0.50000 -0.50000 "GLN " " O  " "    " 8 0 1 FF5757  ""  1 1 8 ""  75 ""  <> 2.7885000705719 -3.84598541259766 6.85411214828491 0 0 64 0 64 1 131.17 30 4 60 0 3 <> <> <> <> <> <> <> <> <>
  65 3 -16.551779 -14.454121 -14.525465 66 " " Q "A" 100 -0.12000 -0.12000 "GLN " " CB " "    " 6 0 1 00FFFF  ""  1 1 8 ""  23 ""  <> 5.66321754455566 1.37803316116333 -0.75154322385788 0 0 65 2 65 1 126.48 31 4 61 0 3 <> <> <> <> <> <> <> <> <>
  66 3 -16.610811 -15.961109 -14.902574 66 " " Q "A" 100 -0.12000 -0.12000 "GLN " " CG " "    " 6 0 1 00FFFF  ""  1 1 8 ""  23 ""  <> 2.45171165466309 -3.56251001358032 3.67804145812988 0 0 66 2 66 1 131.21 32 4 62 0 3 <> <> <> <> <> <> <> <> <>
  67 2 -15.340553 -16.454596 -15.517781 66 " " Q "A" 100 0.50000 0.50000 "GLN " " CD " "    " 6 0 1 00FFFF  ""  1 1 8 "%UT"  13 "Flip"  <> 7.00950479507446 -3.26214027404785 -4.23900413513184 0 0 67 0 67 1 133.24 33 4 63 0 3 <> "Flip"  <> <> <> <> <> <> <>
  68 15 -14.449281 -15.696466 -15.833602 66 " " Q "A" 75 -0.50000 -0.50000 "GLN " " OE1" "    " 8 0 1 FF5757  ""  1 1 8 ""  75 ""  <> 0.113163061439991 -6.27935934066772 -0.0878650397062302 0 0 68 0 68 1 130.7 34 4 64 0 3 <> <> <> <> <> <> <> <> <>
  69 25 -15.187276 -17.733198 -15.738150 66 " " Q "A" 38 -0.76000 -0.76000 "GLN " " NE2" "    " 7 0 1 2F2FFF  ""  1 1 8 ""  38 ""  <> -0.0103039722889662 1.41031575202942 -1.65200233459473 0 0 69 2 69 1 121.91 35 4 65 0 3 <> <> <> <> <> <> <> <> <>
  70 43 -18.718897 -14.301392 -15.648787 66 " " Q "A" 21 0.30000 0.30000 "GLN " " H  " "    " 1 0 1 FFFFFF  ""  -1 1 8 ""  21 ""  <> -21.9318771362305 1.26460826396942 -7.8513240814209 0 0 70 0 70 <> <> <> <> 66 0 <> <> <> <> <> <> <> <> <> <>
  71 41 -17.957191 -14.518846 -12.915458 66 " " Q "A" 21 0.06000 0.06000 "GLN " " HA " "    " 1 0 0 FFFFFF  ""  -1 1 8 ""  21 ""  <> 5.60869789123535 -0.142827615141869 0.513496041297913 0 0 71 0 71 <> <> <> <> 67 0 <> <> <> <> <> <> <> <> <> <>
  72 41 -15.647056 -14.331745 -13.929980 66 " " Q "A" 21 0.06000 0.06000 "GLN " " HB3" "    " 1 0 0 FFFFFF  ""  -1 1 8 ""  21 ""  <> -6.31147956848145 18.6985702514648 13.8822164535522 0 0 72 0 72 <> <> <> <> 68 0 <> <> <> <> <> <> <> <> <> <>
  73 41 -16.333261 -13.928471 -15.455004 66 " " Q "A" 21 0.06000 0.06000 "GLN " " HB2" "    " 1 0 0 FFFFFF  ""  -1 1 8 ""  21 ""  <> 2.91430759429932 31.5840682983398 15.6836204528809 0 0 73 0 73 <> <> <> <> 69 0 <> <> <> <> <> <> <> <> <> <>
  74 41 -17.470078 -16.118530 -15.554477 66 " " Q "A" 21 0.06000 0.06000 "GLN " " HG3" "    " 1 0 0 FFFFFF  ""  -1 1 8 ""  21 ""  <> 7.05324172973633 -24.5949192047119 2.69174432754517 0 0 74 0 74 <> <> <> <> 70 0 <> <> <> <> <> <> <> <> <> <>
  75 41 -16.828262 -16.546776 -14.009372 66 " " Q "A" 21 0.06000 0.06000 "GLN " " HG2" "    " 1 0 0 FFFFFF  ""  -1 1 8 ""  21 ""  <> 3.82377314567566 2.85110783576965 8.21745109558105 0 0 75 0 75 <> <> <> <> 71 0 <> <> <> <> <> <> <> <> <> <>
  76 43 -14.390489 -18.040174 -16.277590 66 " " Q "A" 21 0.38000 0.38000 "GLN " "HE22" "    " 1 0 1 FFFFFF  ""  -1 1 8 ""  21 ""  <> 26.2557334899902 25.2926959991455 23.5539989471436 0 0 76 0 76 <> <> <> <> 72 0 <> <> <> <> <> <> <> <> <> <>
  77 43 -15.768153 -18.420107 -15.278976 66 " " Q "A" 21 0.38000 0.38000 "GLN " "HE21" "    " 1 0 1 FFFFFF  ""  -1 1 8 ""  21 ""  <> 5.75672292709351 -14.0675573348999 -17.5108070373535 0 0 77 0 77 <> <> <> <> 73 0 <> <> <> <> <> <> <> <> <> <>
  78 25 -18.133442 -11.484612 -14.379594 67 " " V "A" 38 -0.50000 -0.50000 "VAL " " N  " "    " 7 0 1 2F2FFF  ""  1 1 8 ""  38 ""  <> 1.42218041419983 8.77353763580322 0.70381087064743 0 0 78 1 78 1 130.54 36 5 74 0 4 <> <> <> <> <> <> <> <> <>
  79 3 -17.893686 -10.072411 -14.177545 67 " " V "A" 100 0.14000 0.14000 "VAL " " CA " "    " 6 0 1 00FFFF  ""  1 1 -100 ""  23 ""  00FFFF  9.29654026031494 3.91739010810852 -7.82850742340088 0 0 79 1 79 1 129.96 37 5 75 0 4 <> <> <> <> <> <> <> <> <>
  80 2 -18.692268 -9.425644 -13.032001 67 " " V "A" 100 0.50000 0.50000 "VAL " " C  " "    " 6 0 1 00FFFF  ""  1 1 8 ""  23 ""  <> 2.45811104774475 -1.04553461074829 0.404651552438736 0 0 80 0 80 1 127.13 38 5 76 0 4 <> <> <> <> <> <> <> <> <>
  81 15 -18.130802 -8.590982 -12.287401 67 " " V "A" 75 -0.50000 -0.50000 "VAL " " O  " "    " 8 0 1 FF5757  ""  1 1 8 ""  75 ""  <> -3.4034149646759 3.16355299949646 1.24517405033112 0 0 81 0 81 1 131.77 39 5 77 0 4 <> <> <> <> <> <> <> <> <>
  82 3 -18.000772 -9.268635 -15.522692 67 " " V "A" 100 -0.06000 -0.06000 "VAL " " CB " "    " 6 0 1 00FFFF  ""  1 1 8 ""  23 ""  <> 2.88602113723755 -6.27661991119385 -1.19324159622192 0 0 82 1 82 1 132.67 40 5 78 0 4 <> <> <> <> <> <> <> <> <>
  83 3 -17.762688 -7.747852 -15.326177 67 " " V "A" 100 -0.18000 -0.18000 "VAL " " CG1" "    " 6 0 1 00FFFF  ""  1 1 8 ""  23 ""  <> 2.31881546974182 -11.104736328125 -0.217433243989944 0 0 83 3 83 1 120.07 41 5 79 0 4 <> <> <> <> <> <> <> <> <>
  84 3 -17.107412 -9.763059 -16.617123 67 " " V "A" 100 -0.18000 -0.18000 "VAL " " CG2" "    " 6 0 1 00FFFF  ""  1 1 8 ""  23 ""  <> -2.50486207008362 -0.267129361629486 -0.987451374530792 0 0 84 3 84 1 139.67 42 5 80 0 4 <> <> <> <> <> <> <> <> <>
  85 43 -18.432064 -11.832638 -15.279484 67 " " V "A" 21 0.30000 0.30000 "VAL " " H  " "    " 1 0 1 FFFFFF  ""  -1 1 8 ""  21 ""  <> -32.7789001464844 -24.0313987731934 24.7403602600098 0 0 85 0 85 <> <> <> <> 81 0 <> <> <> <> <> <> <> <> <> <>
  86 41 -16.877373 -9.917886 -13.815151 67 " " V "A" 21 0.06000 0.06000 "VAL " " HA " "    " 1 0 0 FFFFFF  ""  -1 1 8 ""  21 ""  <> 9.95568943023682 2.06002140045166 -8.88507556915283 0 0 86 0 86 <> <> <> <> 82 0 <> <> <> <> <> <> <> <> <> <>
  87 41 -19.039644 -9.267079 -15.852604 67 " " V "A" 21 0.06000 0.06000 "VAL " " HB " "    " 1 0 0 FFFFFF  ""  -1 1 8 ""  21 ""  <> 5.69381666183472 -3.54178071022034 -10.021915435791 0 0 87 0 87 <> <> <> <> 83 0 <> <> <> <> <> <> <> <> <> <>
  88 41 -18.487377 -7.183410 -14.739382 67 " " V "A" 21 0.06000 0.06000 "VAL " "HG11" "    " 1 0 0 FFFFFF  ""  -1 1 8 ""  21 ""  <> -0.10440780967474 -13.4044513702393 -0.997993886470795 0 0 88 0 88 <> <> <> <> 84 0 <> <> <> <> <> <> <> <> <> <>
  89 41 -16.797937 -7.657269 -14.827024 67 " " V "A" 21 0.06000 0.06000 "VAL " "HG12" "    " 1 0 0 FFFFFF  ""  -1 1 8 ""  21 ""  <> 1.1851282119751 -9.72707748413086 1.72371470928192 0 0 89 0 89 <> <> <> <> 85 0 <> <> <> <> <> <> <> <> <> <>
  90 41 -17.640438 -7.419897 -16.358456 67 " " V "A" 21 0.06000 0.06000 "VAL " "HG13" "    " 1 0 0 FFFFFF  ""  -1 1 8 ""  21 ""  <> 15.471043586731 -45.966365814209 -9.73543357849121 0 0 90 0 90 <> <> <> <> 86 0 <> <> <> <> <> <> <> <> <> <>
  91 41 -17.147903 -10.824471 -16.861795 67 " " V "A" 21 0.06000 0.06000 "VAL " "HG21" "    " 1 0 0 FFFFFF  ""  -1 1 8 ""  21 ""  <> 21.1335735321045 -5.69695281982422 18.6556491851807 0 0 91 0 91 <> <> <> <> 87 0 <> <> <> <> <> <> <> <> <> <>
  92 41 -17.285582 -9.255800 -17.565302 67 " " V "A" 21 0.06000 0.06000 "VAL " "HG22" "    " 1 0 0 FFFFFF  ""  -1 1 8 ""  21 ""  <> 13.4121475219727 -0.617296874523163 -4.16569185256958 0 0 92 0 92 <> <> <> <> 88 0 <> <> <> <> <> <> <> <> <> <>
  93 41 -16.061598 -9.614687 -16.348131 67 " " V "A" 21 0.06000 0.06000 "VAL " "HG23" "    " 1 0 0 FFFFFF  ""  -1 1 8 ""  21 ""  <> -5.81264925003052 2.19476175308228 10.5149869918823 0 0 93 0 93 <> <> <> <> 89 0 <> <> <> <> <> <> <> <> <> <>
  94 25 -19.979067 -9.807450 -12.999753 68 " " V "A" 38 -0.50000 -0.50000 "VAL " " N  " "    " 7 0 1 2F2FFF  ""  1 1 8 ""  38 ""  <> 6.26150941848755 -0.34900888800621 4.69088172912598 0 0 94 1 94 1 125.27 43 6 90 1 5 1 <> <> <> <> <> <> <> <>
  95 3 -20.878971 -9.319901 -11.984477 68 " " V "A" 100 0.14000 0.14000 "VAL " " CA " "    " 6 0 1 00FFFF  ""  1 1 -100 ""  23 ""  00FFFF  -10.5142774581909 -1.47371363639832 2.24872207641602 0 0 95 1 95 1 127.02 44 6 91 1 5 1 <> <> <> <> <> <> <> <>
  96 2 -20.500849 -9.865908 -10.551575 68 " " V "A" 100 0.50000 0.50000 "VAL " " C  " "    " 6 0 1 00FFFF  ""  1 1 8 ""  23 ""  <> 0.223358556628227 -2.82794737815857 7.17674112319946 0 0 96 0 96 1 134.59 45 6 92 1 5 1 <> <> <> <> <> <> <> <>
  97 15 -20.702707 -9.118164 -9.609563 68 " " V "A" 75 -0.50000 -0.50000 "VAL " " O  " "    " 8 0 1 FF5757  ""  1 1 8 ""  75 ""  <> 6.06379747390747 2.42254996299744 -3.78614616394043 0 0 97 0 97 1 122.19 46 6 93 1 5 1 <> <> <> <> <> <> <> <>
  98 43 -20.275848 -10.497037 -13.675396 68 " " V "A" 21 0.30000 0.30000 "VAL " " H  " "    " 1 0 1 FFFFFF  ""  -1 1 8 ""  21 ""  <> -4.41758728027344 -4.63392210006714 13.7550811767578 0 0 98 0 98 <> <> <> <> 94 1 <> <> <> <> <> <> <> <> <> <>
  99 41 -20.924198 -8.232583 -11.922878 68 " " V "A" 21 0.06000 0.06000 "VAL " " HA " "    " 1 0 0 FFFFFF  ""  1 1 8 ""  21 ""  <> -19.5134544372559 -3.09491920471191 24.2585372924805 0 0 99 0 99 <> <> <> <> 95 1 <> <> <> <> <> <> <> <> <> <>
  100 3 -22.305019 -9.776772 -12.362968 68 " " V "A" 100 -0.06000 -0.06000 "VAL " " CB " "  g1" 6 0 1 00FFFF  ""  1 1 8 ""  23 ""  <> -4.31248903274536 -0.71678102016449 3.43387126922607 0 0 100 1 100 <> <> <> <> 96 1 <> <> <> <> <> <> <> <> <> <>
  101 3 -23.458668 -9.953220 -11.238998 68 " " V "A" 100 -0.18000 -0.18000 "VAL " " CG1" "    " 6 0 1 00FFFF  ""  1 1 8 ""  23 ""  <> 2.20184969902039 -1.05490267276764 -1.46336257457733 0 0 101 3 101 <> <> <> <> 97 1 <> <> <> <> <> <> <> <> <> <>
  102 3 -22.905493 -8.951953 -13.463717 68 " " V "A" 100 -0.18000 -0.18000 "VAL " " CG2" "    " 6 0 1 00FFFF  ""  1 1 8 ""  23 ""  <> -1.98097515106201 0.639036476612091 -1.46306777000427 0 0 102 3 102 <> <> <> <> 98 1 <> <> <> <> <> <> <> <> <> <>
  103 41 -22.250315 -10.803431 -12.725019 68 " " V "A" 21 0.06000 0.06000 "VAL " " HB " "    " 1 0 0 FFFFFF  ""  1 1 8 ""  21 ""  <> -26.7122783660889 -3.5967128276825 8.21584796905518 0 0 103 0 103 <> <> <> <> 99 1 <> <> <> <> <> <> <> <> <> <>
  104 41 -23.269218 -10.671930 -10.441712 68 " " V "A" 21 0.06000 0.06000 "VAL " "HG11" "    " 1 0 0 FFFFFF  ""  1 1 8 ""  21 ""  <> -3.77177405357361 -15.576831817627 -13.1346712112427 0 0 104 0 104 <> <> <> <> 100 1 <> <> <> <> <> <> <> <> <> <>
  105 41 -23.626287 -8.984395 -10.768485 68 " " V "A" 21 0.06000 0.06000 "VAL " "HG12" "    " 1 0 0 FFFFFF  ""  1 1 8 ""  21 ""  <> -3.24657678604126 -2.83392381668091 0.258780717849731 0 0 105 0 105 <> <> <> <> 101 1 <> <> <> <> <> <> <> <> <> <>
  106 41 -24.421751 -10.115148 -11.723096 68 " " V "A" 21 0.06000 0.06000 "VAL " "HG13" "    " 1 0 0 FFFFFF  ""  1 1 8 ""  21 ""  <> -0.157913208007812 4.18121194839478 1.47979474067688 0 0 106 0 106 <> <> <> <> 102 1 <> <> <> <> <> <> <> <> <> <>
  107 41 -23.696426 -8.343871 -13.024673 68 " " V "A" 21 0.06000 0.06000 "VAL " "HG21" "    " 1 0 0 FFFFFF  ""  1 1 8 ""  21 ""  <> -3.74285984039307 -30.6929397583008 38.7581253051758 0 0 107 0 107 <> <> <> <> 103 1 <> <> <> <> <> <> <> <> <> <>
  108 41 -22.164505 -8.370221 -14.012012 68 " " V "A" 21 0.06000 0.06000 "VAL " "HG22" "    " 1 0 0 FFFFFF  ""  1 1 8 ""  21 ""  <> -1.91189002990723 -0.315404802560806 -2.38235020637512 0 0 108 0 108 <> <> <> <> 104 1 <> <> <> <> <> <> <> <> <> <>
  109 41 -23.378122 -9.513247 -14.269739 68 " " V "A" 21 0.06000 0.06000 "VAL " "HG23" "    " 1 0 0 FFFFFF  ""  1 1 8 ""  21 ""  <> -8.76591491699219 10.558126449585 -4.39196491241455 0 0 109 0 109 <> <> <> <> 105 1 <> <> <> <> <> <> <> <> <> <>
  110 25 -20.136538 -11.131870 -10.450284 69 " " F "A" 38 -0.50000 -0.50000 "PHE " " N  " "    " 7 0 1 2F2FFF  ""  1 1 8 ""  38 ""  <> -6.03579044342041 1.46868455410004 2.66469740867615 0 0 110 1 110 1 134.25 48 7 106 0 6 <> <> <> <> <> <> <> <> <>
  111 3 -19.600275 -11.721101 -9.236926 69 " " F "A" 100 0.14000 0.14000 "PHE " " CA " "    " 6 0 1 00FFFF  ""  1 1 -100 ""  23 ""  00FFFF  6.08316564559937 1.33829700946808 -3.69594883918762 0 0 111 1 111 1 124.83 49 7 107 0 6 <> <> <> <> <> <> <> <> <>
  112 2 -18.363188 -10.944827 -8.731980 69 " " F "A" 100 0.50000 0.50000 "PHE " " C  " "    " 6 0 1 00FFFF  ""  1 1 8 ""  23 ""  <> -1.6983687877655 -4.54015254974365 -8.29420280456543 0 0 112 0 112 1 126.51 50 7 108 0 6 <> <> <> <> <> <> <> <> <>
  113 15 -18.383759 -10.475176 -7.573618 69 " " F "A" 75 -0.50000 -0.50000 "PHE " " O  " "    " 8 0 1 FF5757  ""  1 1 8 ""  75 ""  <> 5.06805610656738 -4.36537885665894 4.50934219360352 0 0 113 0 113 1 134.34 51 7 109 0 6 <> <> <> <> <> <> <> <> <>
  114 3 -19.318766 -13.239435 -9.508537 69 " " F "A" 100 -0.00500 -0.00500 "PHE " " CB " "    " 6 0 1 00FFFF  ""  1 1 8 ""  23 ""  <> -2.05931115150452 1.94438505172729 2.57073020935059 0 0 114 2 114 1 128.03 52 7 110 0 6 <> <> <> <> <> <> <> <> <>
  115 2 -18.897066 -14.112477 -8.316689 69 " " F "A" 100 -0.11500 -0.11500 "PHE " " CG " "    " 6 0 1 00FFFF  ""  1 1 8 ""  23 ""  <> -0.3951795399189 -2.98822832107544 0.619231581687927 0 0 115 0 115 1 135.05 53 7 111 0 6 <> <> <> <> <> <> <> <> <>
  116 2 -19.990334 -15.236929 -7.486526 69 " " F "A" 100 -0.11500 -0.11500 "PHE " " CD1" "    " 6 0 1 00FFFF  ""  1 1 8 ""  23 ""  <> -6.60470914840698 -4.37716341018677 -5.51508569717407 0 0 116 1 116 1 146.19 54 7 112 0 6 <> <> <> <> <> <> <> <> <>
  117 2 -17.200022 -14.024191 -7.865790 69 " " F "A" 100 -0.11500 -0.11500 "PHE " " CD2" "    " 6 0 1 00FFFF  ""  1 1 8 ""  23 ""  <> 1.98903727531433 -2.85130643844604 5.77392387390137 0 0 117 1 117 1 139.73 55 7 113 0 6 <> <> <> <> <> <> <> <> <>
  118 2 -19.417206 -16.221302 -6.170139 69 " " F "A" 100 -0.11500 -0.11500 "PHE " " CE1" "    " 6 0 1 00FFFF  ""  1 1 8 ""  23 ""  <> -0.558855652809143 -11.2720098495483 -2.87896108627319 0 0 118 1 118 1 152.84 56 7 114 0 6 <> <> <> <> <> <> <> <> <>
  119 2 -16.614468 -15.073041 -6.529973 69 " " F "A" 100 -0.11500 -0.11500 "PHE " " CE2" "    " 6 0 1 00FFFF  ""  1 1 8 ""  23 ""  <> 0.120373778045177 -1.6347382068634 -6.3495922088623 0 0 119 1 119 1 147.28 57 7 115 0 6 <> <> <> <> <> <> <> <> <>
  120 2 -17.731180 -16.142742 -5.663296 69 " " F "A" 100 -0.11500 -0.11500 "PHE " " CZ " "    " 6 0 1 00FFFF  ""  1 1 8 ""  23 ""  <> -6.55440616607666 -7.37025356292725 3.29334115982056 0 0 120 1 120 1 149.12 58 7 116 0 6 <> <> <> <> <> <> <> <> <>
  121 43 -20.152298 -11.836357 -11.173851 69 " " F "A" 21 0.30000 0.30000 "PHE " " H  " "    " 1 0 1 FFFFFF  ""  -1 1 8 ""  21 ""  <> 2.65469861030579 14.848069190979 -10.5511980056763 0 0 121 0 121 <> <> <> <> 117 0 <> <> <> <> <> <> <> <> <> <>
  122 41 -20.425964 -11.669017 -8.527262 69 " " F "A" 21 0.06000 0.06000 "PHE " " HA " "    " 1 0 0 FFFFFF  ""  -1 1 8 ""  21 ""  <> 1.49584054946899 -1.17378973960876 -8.84891128540039 0 0 122 0 122 <> <> <> <> 118 0 <> <> <> <> <> <> <> <> <> <>
  123 41 -18.614353 -13.475593 -10.306116 69 " " F "A" 21 0.06000 0.06000 "PHE " " HB3" "    " 1 0 0 FFFFFF  ""  -1 1 8 ""  21 ""  <> -10.8171148300171 13.0878458023071 -8.46356868743896 0 0 123 0 123 <> <> <> <> 119 0 <> <> <> <> <> <> <> <> <> <>
  124 41 -20.257206 -13.645721 -9.885841 69 " " F "A" 21 0.06000 0.06000 "PHE " " HB2" "    " 1 0 0 FFFFFF  ""  -1 1 8 ""  21 ""  <> -2.62805199623108 -1.79691934585571 8.01401710510254 0 0 124 0 124 <> <> <> <> 120 0 <> <> <> <> <> <> <> <> <> <>
  125 41 -21.053944 -15.277292 -7.669579 69 " " F "A" 21 0.11500 0.11500 "PHE " " HD1" "    " 1 0 0 FFFFFF  ""  -1 1 8 ""  21 ""  <> -8.95381927490234 21.7790031433105 2.36678194999695 0 0 125 0 125 <> <> <> <> 121 0 <> <> <> <> <> <> <> <> <> <>
  126 41 -16.366129 -13.444010 -8.232412 69 " " F "A" 21 0.11500 0.11500 "PHE " " HD2" "    " 1 0 0 FFFFFF  ""  -1 1 8 ""  21 ""  <> -3.978360414505 -7.57601356506348 -15.2759532928467 0 0 126 0 126 <> <> <> <> 122 0 <> <> <> <> <> <> <> <> <> <>
  127 41 -20.160143 -16.886442 -5.755370 69 " " F "A" 21 0.11500 0.11500 "PHE " " HE1" "    " 1 0 0 FFFFFF  ""  -1 1 8 ""  21 ""  <> 9.04667949676514 -23.4268779754639 -5.16547870635986 0 0 127 0 127 <> <> <> <> 123 0 <> <> <> <> <> <> <> <> <> <>
  128 41 -15.614710 -14.962276 -6.136759 69 " " F "A" 21 0.11500 0.11500 "PHE " " HE2" "    " 1 0 0 FFFFFF  ""  -1 1 8 ""  21 ""  <> -3.97422409057617 -2.89785146713257 4.41686058044434 0 0 128 0 128 <> <> <> <> 124 0 <> <> <> <> <> <> <> <> <> <>
  129 41 -17.430752 -16.731129 -4.808928 69 " " F "A" 21 0.11500 0.11500 "PHE " " HZ " "    " 1 0 0 FFFFFF  ""  -1 1 8 ""  21 ""  <> -15.478985786438 -2.98291873931885 9.45301342010498 0 0 129 0 129 <> <> <> <> 125 0 <> <> <> <> <> <> <> <> <> <>
  130 25 -17.420418 -10.743466 -9.709489 70 " " I "A" 38 -0.50000 -0.50000 "ILE " " N  " "    " 7 0 1 2F2FFF  ""  1 1 8 ""  38 ""  <> 3.60193777084351 6.64482498168945 -1.48111164569855 0 0 130 1 130 1 132.74 59 8 126 1 7 1 <> <> <> <> <> <> <> <>
  131 3 -16.214745 -10.072056 -9.389417 70 " " I "A" 100 0.14000 0.14000 "ILE " " CA " "    " 6 0 1 00FFFF  ""  1 1 -100 ""  23 ""  00FFFF  0.60328483581543 1.70917975902557 2.95421123504639 0 0 131 1 131 1 119.82 60 8 127 1 7 1 <> <> <> <> <> <> <> <>
  132 2 -16.567650 -8.608791 -8.983199 70 " " I "A" 100 0.50000 0.50000 "ILE " " C  " "    " 6 0 1 00FFFF  ""  1 1 8 ""  23 ""  <> 0.541545271873474 1.69898343086243 4.21617317199707 0 0 132 0 132 1 119.96 61 8 128 1 7 1 <> <> <> <> <> <> <> <>
  133 15 -16.008764 -8.183519 -7.980309 70 " " I "A" 75 -0.50000 -0.50000 "ILE " " O  " "    " 8 0 1 FF5757  ""  1 1 8 ""  75 ""  <> 13.9212827682495 1.80289649963379 2.18588638305664 0 0 133 0 133 1 133.73 62 8 129 1 7 1 <> <> <> <> <> <> <> <>
  134 43 -17.491211 -11.097173 -10.652876 70 " " I "A" 21 0.30000 0.30000 "ILE " " H  " "    " 1 0 1 FFFFFF  ""  -1 1 8 ""  21 ""  <> 25.0900840759277 -7.88604688644409 2.35450506210327 0 0 134 0 134 <> <> <> <> 130 1 <> <> <> <> <> <> <> <> <> <>
  135 41 -15.764003 -10.605702 -8.552666 70 " " I "A" 21 0.06000 0.06000 "ILE " " HA " "    " 1 0 0 FFFFFF  ""  1 1 8 ""  21 ""  <> -4.36440277099609 1.13668406009674 5.26509761810303 0 0 135 0 135 <> <> <> <> 131 1 <> <> <> <> <> <> <> <> <> <>
  136 3 -15.015471 -10.064491 -10.433999 70 " " I "A" 100 -0.06000 -0.06000 "ILE " " CB " "  g1" 6 0 1 00FFFF  ""  1 1 8 ""  23 ""  <> -2.32139325141907 -3.86796450614929 2.3713972568512 0 0 136 1 136 <> <> <> <> 132 1 <> <> <> <> <> <> <> <> <> <>
  137 3 -14.571988 -11.440810 -10.748349 70 " " I "A" 100 -0.12000 -0.12000 "ILE " " CG1" "    " 6 0 1 00FFFF  ""  1 1 8 ""  23 ""  <> 0.0320183672010899 -3.43028879165649 2.65243339538574 0 0 137 2 137 <> <> <> <> 133 1 <> <> <> <> <> <> <> <> <> <>
  138 3 -13.855831 -9.034447 -9.978266 70 " " I "A" 100 -0.18000 -0.18000 "ILE " " CG2" "    " 6 0 1 00FFFF  ""  1 1 8 ""  23 ""  <> -5.89030504226685 -6.40847110748291 -1.52075791358948 0 0 138 3 138 <> <> <> <> 134 1 <> <> <> <> <> <> <> <> <> <>
  139 3 -13.847234 -11.479527 -12.081275 70 " " I "A" 100 -0.18000 -0.18000 "ILE " " CD1" "    " 6 0 1 00FFFF  ""  1 1 8 ""  23 ""  <> 0.00956490729004145 -3.69669437408447 -7.88893842697144 0 0 139 3 139 <> <> <> <> 135 1 <> <> <> <> <> <> <> <> <> <>
  140 41 -15.688592 -9.675105 -11.197797 70 " " I "A" 21 0.06000 0.06000 "ILE " " HB " "    " 1 0 0 FFFFFF  ""  1 1 8 ""  21 ""  <> 6.67748975753784 2.83255743980408 -2.1432101726532 0 0 140 0 140 <> <> <> <> 136 1 <> <> <> <> <> <> <> <> <> <>
  141 41 -13.858374 -11.778344 -9.996734 70 " " I "A" 21 0.06000 0.06000 "ILE " "HG12" "    " 1 0 0 FFFFFF  ""  1 1 8 ""  21 ""  <> 2.41050100326538 -15.2921285629272 -4.93269157409668 0 0 141 0 141 <> <> <> <> 137 1 <> <> <> <> <> <> <> <> <> <>
  142 41 -15.352993 -12.201125 -10.755615 70 " " I "A" 21 0.06000 0.06000 "ILE " "HG13" "    " 1 0 0 FFFFFF  ""  1 1 8 ""  21 ""  <> 6.33150339126587 -9.65729141235352 -22.8685493469238 0 0 142 0 142 <> <> <> <> 138 1 <> <> <> <> <> <> <> <> <> <>
  143 41 -13.009039 -9.000362 -10.663745 70 " " I "A" 21 0.06000 0.06000 "ILE " "HG21" "    " 1 0 0 FFFFFF  ""  1 1 8 ""  21 ""  <> -4.20246553421021 6.10355997085571 1.18640887737274 0 0 143 0 143 <> <> <> <> 139 1 <> <> <> <> <> <> <> <> <> <>
  144 41 -14.141131 -7.982868 -9.948474 70 " " I "A" 21 0.06000 0.06000 "ILE " "HG22" "    " 1 0 0 FFFFFF  ""  1 1 8 ""  21 ""  <> -1.02894723415375 -5.08498096466064 -1.68216097354889 0 0 144 0 144 <> <> <> <> 140 1 <> <> <> <> <> <> <> <> <> <>
  145 41 -13.474349 -9.314970 -8.996492 70 " " I "A" 21 0.06000 0.06000 "ILE " "HG23" "    " 1 0 0 FFFFFF  ""  1 1 8 ""  21 ""  <> 3.02311420440674 5.4625563621521 -1.59227061271667 0 0 145 0 145 <> <> <> <> 141 1 <> <> <> <> <> <> <> <> <> <>
  146 41 -14.063842 -12.406746 -12.611789 70 " " I "A" 21 0.06000 0.06000 "ILE " "HD11" "    " 1 0 0 FFFFFF  ""  1 1 8 ""  21 ""  <> 0.282955855131149 -5.0988883972168 -5.54983997344971 0 0 146 0 146 <> <> <> <> 142 1 <> <> <> <> <> <> <> <> <> <>
  147 41 -14.244971 -10.700995 -12.732270 70 " " I "A" 21 0.06000 0.06000 "ILE " "HD12" "    " 1 0 0 FFFFFF  ""  1 1 8 ""  21 ""  <> 16.7316017150879 8.40687847137451 -3.63082337379456 0 0 147 0 147 <> <> <> <> 143 1 <> <> <> <> <> <> <> <> <> <>
  148 41 -12.763566 -11.464285 -11.964944 70 " " I "A" 21 0.06000 0.06000 "ILE " "HD13" "    " 1 0 0 FFFFFF  ""  1 1 8 ""  21 ""  <> 2.89956474304199 -10.0198354721069 -33.9819030761719 0 0 148 0 148 <> <> <> <> 144 1 <> <> <> <> <> <> <> <> <> <>
  149 25 -17.456766 -7.874040 -9.674250 71 " " A "A" 38 -0.50000 -0.50000 "ALA " " N  " "    " 7 0 1 2F2FFF  ""  1 1 8 ""  38 ""  <> -5.93933773040771 -3.13554310798645 3.94386577606201 0 0 149 1 149 1 124.94 64 9 145 0 8 <> <> <> <> <> <> <> <> <>
  150 3 -17.985619 -6.537312 -9.299532 71 " " A "A" 100 0.14000 0.14000 "ALA " " CA " "    " 6 0 1 00FFFF  ""  1 1 -100 ""  23 ""  00FFFF  -2.42937469482422 9.06246471405029 -4.7197699546814 0 0 150 1 150 1 129.58 65 9 146 0 8 <> <> <> <> <> <> <> <> <>
  151 2 -18.479816 -6.392316 -7.881360 71 " " A "A" 100 0.50000 0.50000 "ALA " " C  " "    " 6 0 1 00FFFF  ""  1 1 8 ""  23 ""  <> 2.43183350563049 2.1409957408905 6.87710809707642 0 0 151 0 151 1 135.2 66 9 147 0 8 <> <> <> <> <> <> <> <> <>
  152 15 -18.282272 -5.387904 -7.209157 71 " " A "A" 75 -0.50000 -0.50000 "ALA " " O  " "    " 8 0 1 FF5757  ""  1 1 8 ""  75 ""  <> -8.74963092803955 -1.85355174541473 7.57788801193237 0 0 152 0 152 1 136.58 67 9 148 0 8 <> <> <> <> <> <> <> <> <>
  153 3 -19.074043 -6.165583 -10.360892 71 " " A "A" 100 -0.18000 -0.18000 "ALA " " CB " "    " 6 0 1 00FFFF  ""  1 1 8 ""  23 ""  <> -1.99717390537262 -5.48905515670776 -7.80782175064087 0 0 153 3 153 1 124.41 68 9 149 0 8 <> <> <> <> <> <> <> <> <>
  154 43 -17.961502 -8.372319 -10.393318 71 " " A "A" 21 0.30000 0.30000 "ALA " " H  " "    " 1 0 1 FFFFFF  ""  -1 1 8 ""  21 ""  <> -5.581618309021 -6.46866226196289 6.0024585723877 0 0 154 0 154 <> <> <> <> 150 0 <> <> <> <> <> <> <> <> <> <>
  155 41 -17.192642 -5.846223 -9.585340 71 " " A "A" 21 0.06000 0.06000 "ALA " " HA " "    " 1 0 0 FFFFFF  ""  -1 1 8 ""  21 ""  <> -4.43079996109009 16.6350955963135 8.0380334854126 0 0 155 0 155 <> <> <> <> 151 0 <> <> <> <> <> <> <> <> <> <>
  156 41 -19.980591 -6.752809 -10.214477 71 " " A "A" 21 0.06000 0.06000 "ALA " " HB1" "    " 1 0 0 FFFFFF  ""  -1 1 8 ""  21 ""  <> -7.56289672851562 8.72961139678955 14.7579355239868 0 0 156 0 156 <> <> <> <> 152 0 <> <> <> <> <> <> <> <> <> <>
  157 41 -19.438723 -5.163392 -10.135677 71 " " A "A" 21 0.06000 0.06000 "ALA " " HB2" "    " 1 0 0 FFFFFF  ""  -1 1 8 ""  21 ""  <> -2.03816103935242 -2.89057636260986 -19.4372291564941 0 0 157 0 157 <> <> <> <> 153 0 <> <> <> <> <> <> <> <> <> <>
  158 41 -18.770397 -6.288859 -11.400460 71 " " A "A" 21 0.06000 0.06000 "ALA " " HB3" "    " 1 0 0 FFFFFF  ""  -1 1 8 ""  21 ""  <> -14.4651145935059 -0.654705047607422 -12.022852897644 0 0 158 0 158 <> <> <> <> 154 0 <> <> <> <> <> <> <> <> <> <>
  159 25 -19.201286 -7.416165 -7.401121 72 " " F "A" 38 -0.50000 -0.50000 "PHE " " N  " "    " 7 0 1 2F2FFF  ""  1 1 8 ""  38 ""  <> 2.74096035957336 0.110937297344208 -3.83493232727051 0 0 159 1 159 1 135.57 69 10 155 0 9 <> <> <> <> <> <> <> <> <>
  160 3 -19.900188 -7.436939 -6.074153 72 " " F "A" 100 0.14000 0.14000 "PHE " " CA " "    " 6 0 1 00FFFF  ""  1 1 -100 ""  23 ""  00FFFF  3.29611015319824 1.96469533443451 2.6139178276062 0 0 160 1 160 1 125.32 70 10 156 0 9 <> <> <> <> <> <> <> <> <>
  161 2 -18.933023 -7.828094 -4.925399 72 " " F "A" 100 0.50000 0.50000 "PHE " " C  " "    " 6 0 1 00FFFF  ""  1 1 8 ""  23 ""  <> -5.61605501174927 1.24879062175751 -3.84407758712769 0 0 161 0 161 1 120.82 71 10 157 0 9 <> <> <> <> <> <> <> <> <>
  162 15 -18.945431 -7.154103 -3.914845 72 " " F "A" 75 -0.50000 -0.50000 "PHE " " O  " "    " 8 0 1 FF5757  ""  1 1 8 ""  75 ""  <> 1.49930453300476 -3.97269988059998 3.72049283981323 0 0 162 0 162 1 123.02 72 10 158 0 9 <> <> <> <> <> <> <> <> <>
  163 3 -21.207479 -8.326237 -6.283566 72 " " F "A" 100 -0.00500 -0.00500 "PHE " " CB " "    " 6 0 1 00FFFF  ""  1 1 8 ""  23 ""  <> 3.81324434280396 0.837649583816528 -3.51028847694397 0 0 163 2 163 1 127.88 73 10 159 0 9 <> <> <> <> <> <> <> <> <>
  164 2 -22.126055 -8.392172 -5.083128 72 " " F "A" 100 -0.11500 -0.11500 "PHE " " CG " "    " 6 0 1 00FFFF  ""  1 1 8 ""  23 ""  <> 1.81843221187592 -1.03481268882751 6.56528329849243 0 0 164 0 164 1 133.22 74 10 160 0 9 <> <> <> <> <> <> <> <> <>
  165 2 -22.090178 -9.501424 -4.264102 72 " " F "A" 100 -0.11500 -0.11500 "PHE " " CD1" "    " 6 0 1 00FFFF  ""  1 1 8 ""  23 ""  <> -4.20804691314697 4.53574514389038 -3.43160343170166 0 0 165 1 165 1 141.64 75 10 161 0 9 <> <> <> <> <> <> <> <> <>
  166 2 -22.940121 -7.331353 -4.737002 72 " " F "A" 100 -0.11500 -0.11500 "PHE " " CD2" "    " 6 0 1 00FFFF  ""  1 1 8 ""  23 ""  <> -5.9132227897644 8.45048713684082 5.24390649795532 0 0 166 1 166 1 136.32 76 10 162 0 9 <> <> <> <> <> <> <> <> <>
  167 2 -22.937897 -9.621746 -3.140168 72 " " F "A" 100 -0.11500 -0.11500 "PHE " " CE1" "    " 6 0 1 00FFFF  ""  1 1 8 ""  23 ""  <> 0.612994849681854 -2.96776604652405 1.17438852787018 0 0 167 1 167 1 135.5 77 10 163 0 9 <> <> <> <> <> <> <> <> <>
  168 2 -23.802835 -7.390912 -3.656074 72 " " F "A" 100 -0.11500 -0.11500 "PHE " " CE2" "    " 6 0 1 00FFFF  ""  1 1 8 ""  23 ""  <> 3.61771774291992 9.56430435180664 -7.15928554534912 0 0 168 1 168 1 146.42 78 10 164 0 9 <> <> <> <> <> <> <> <> <>
  169 2 -23.776136 -8.512362 -2.821908 72 " " F "A" 100 -0.11500 -0.11500 "PHE " " CZ " "    " 6 0 1 00FFFF  ""  1 1 8 ""  23 ""  <> -1.26531767845154 5.60229349136353 -9.13437461853027 0 0 169 1 169 1 140.15 79 10 165 0 9 <> <> <> <> <> <> <> <> <>
  170 43 -19.234348 -8.241132 -7.982873 72 " " F "A" 21 0.30000 0.30000 "PHE " " H  " "    " 1 0 1 FFFFFF  ""  -1 1 8 ""  21 ""  <> -1.10750389099121 -13.8760452270508 16.2183055877686 0 0 170 0 170 <> <> <> <> 166 0 <> <> <> <> <> <> <> <> <> <>
  171 41 -20.317116 -6.449577 -5.875689 72 " " F "A" 21 0.06000 0.06000 "PHE " " HA " "    " 1 0 0 FFFFFF  ""  -1 1 8 ""  21 ""  <> 16.4266796112061 8.46804237365723 -2.15605401992798 0 0 171 0 171 <> <> <> <> 167 0 <> <> <> <> <> <> <> <> <> <>
  172 41 -20.994352 -9.366362 -6.530179 72 " " F "A" 21 0.06000 0.06000 "PHE " " HB3" "    " 1 0 0 FFFFFF  ""  -1 1 8 ""  21 ""  <> 14.422420501709 2.38839411735535 -0.882177770137787 0 0 172 0 172 <> <> <> <> 168 0 <> <> <> <> <> <> <> <> <> <>
  173 41 -21.678474 -7.877991 -7.158403 72 " " F "A" 21 0.06000 0.06000 "PHE " " HB2" "    " 1 0 0 FFFFFF  ""  -1 1 8 ""  21 ""  <> -5.68904685974121 25.522668838501 14.2535552978516 0 0 173 0 173 <> <> <> <> 169 0 <> <> <> <> <> <> <> <> <> <>
  174 41 -21.408377 -10.304033 -4.503611 72 " " F "A" 21 0.11500 0.11500 "PHE " " HD1" "    " 1 0 0 FFFFFF  ""  -1 1 8 ""  21 ""  <> -5.55133676528931 -2.55115699768066 16.4931774139404 0 0 174 0 174 <> <> <> <> 170 0 <> <> <> <> <> <> <> <> <> <>
  175 41 -22.949629 -6.366405 -5.221961 72 " " F "A" 21 0.11500 0.11500 "PHE " " HD2" "    " 1 0 0 FFFFFF  ""  -1 1 8 ""  21 ""  <> 15.1788702011108 8.2164478302002 4.36468982696533 0 0 175 0 175 <> <> <> <> 171 0 <> <> <> <> <> <> <> <> <> <>
  176 41 -23.130974 -10.514979 -2.564620 72 " " F "A" 21 0.11500 0.11500 "PHE " " HE1" "    " 1 0 0 FFFFFF  ""  -1 1 8 ""  21 ""  <> -13.3248224258423 -1.85713386535645 -1.77761960029602 0 0 176 0 176 <> <> <> <> 172 0 <> <> <> <> <> <> <> <> <> <>
  177 41 -24.540550 -6.641664 -3.409487 72 " " F "A" 21 0.11500 0.11500 "PHE " " HE2" "    " 1 0 0 FFFFFF  ""  -1 1 8 ""  21 ""  <> 4.61233043670654 4.39986371994019 11.5082778930664 0 0 177 0 177 <> <> <> <> 173 0 <> <> <> <> <> <> <> <> <> <>
  178 41 -24.411018 -8.590217 -1.951699 72 " " F "A" 21 0.11500 0.11500 "PHE " " HZ " "    " 1 0 0 FFFFFF  ""  -1 1 8 ""  21 ""  <> -9.17039012908936 4.77269315719604 -14.9759435653687 0 0 178 0 178 <> <> <> <> 174 0 <> <> <> <> <> <> <> <> <> <>
  179 25 -17.999769 -8.705394 -5.203228 73 " " L "A" 38 -0.50000 -0.50000 "LEU " " N  " "    " 7 0 1 2F2FFF  ""  1 1 8 ""  38 ""  <> 6.19152307510376 4.07708692550659 0.0668882802128792 0 0 179 1 179 1 124.11 80 11 175 0 10 <> <> <> <> <> <> <> <> <>
  180 3 -16.950569 -9.166774 -4.285176 73 " " L "A" 100 0.14000 0.14000 "LEU " " CA " "    " 6 0 1 00FFFF  ""  1 1 -100 ""  23 ""  00FFFF  -2.8630359172821 1.6726291179657 2.32681560516357 0 0 180 1 180 1 121.44 81 11 176 0 10 <> <> <> <> <> <> <> <> <>
  181 2 -15.940576 -8.086887 -4.103464 73 " " L "A" 100 0.50000 0.50000 "LEU " " C  " "    " 6 0 1 00FFFF  ""  1 1 8 ""  23 ""  <> -1.25918447971344 -4.7424783706665 -4.79308557510376 0 0 181 0 181 1 120.67 82 11 177 0 10 <> <> <> <> <> <> <> <> <>
  182 15 -15.563175 -7.736724 -3.015359 73 " " L "A" 75 -0.50000 -0.50000 "LEU " " O  " "    " 8 0 1 FF5757  ""  1 1 8 ""  75 ""  <> -2.57875871658325 2.58832597732544 2.04930520057678 0 0 182 0 182 1 127.24 83 11 178 0 10 <> <> <> <> <> <> <> <> <>
  183 3 -16.268404 -10.498960 -4.742749 73 " " L "A" 100 -0.12000 -0.12000 "LEU " " CB " "    " 6 0 1 00FFFF  ""  1 1 8 ""  23 ""  <> 5.30369234085083 3.56260371208191 5.6685643196106 0 0 183 2 183 1 101.31 84 11 179 0 10 <> <> <> <> <> <> <> <> <>
  184 3 -15.267323 -11.179084 -3.778032 73 " " L "A" 100 -0.06000 -0.06000 "LEU " " CG " "    " 6 0 1 00FFFF  ""  1 1 8 ""  23 ""  <> 1.58280575275421 -5.50765752792358 2.04365491867065 0 0 184 1 184 1 106.57 85 11 180 0 10 <> <> <> <> <> <> <> <> <>
  185 3 -15.623780 -11.200617 -2.292427 73 " " L "A" 100 -0.18000 -0.18000 "LEU " " CD1" "    " 6 0 1 00FFFF  ""  1 1 8 ""  23 ""  <> -8.28286075592041 7.72706747055054 2.58967328071594 0 0 185 3 185 1 118.61 86 11 181 0 10 <> <> <> <> <> <> <> <> <>
  186 3 -14.985911 -12.596084 -4.255602 73 " " L "A" 100 -0.18000 -0.18000 "LEU " " CD2" "    " 6 0 1 00FFFF  ""  1 1 8 ""  23 ""  <> 0.473645776510239 -7.24527025222778 -2.81924533843994 0 0 186 3 186 1 105.5 87 11 182 0 10 <> <> <> <> <> <> <> <> <>
  187 43 -17.929174 -9.127504 -6.118072 73 " " L "A" 21 0.30000 0.30000 "LEU " " H  " "    " 1 0 1 FFFFFF  ""  -1 1 8 ""  21 ""  <> 9.04251384735107 -16.4117450714111 9.74047565460205 0 0 187 0 187 <> <> <> <> 183 0 <> <> <> <> <> <> <> <> <> <>
  188 41 -17.435339 -9.358852 -3.327991 73 " " L "A" 21 0.06000 0.06000 "LEU " " HA " "    " 1 0 0 FFFFFF  ""  -1 1 8 ""  21 ""  <> 20.7507305145264 -14.7678594589233 10.9869756698608 0 0 188 0 188 <> <> <> <> 184 0 <> <> <> <> <> <> <> <> <> <>
  189 41 -15.812277 -10.292574 -5.710971 73 " " L "A" 21 0.06000 0.06000 "LEU " " HB3" "    " 1 0 0 FFFFFF  ""  -1 1 8 ""  21 ""  <> -31.7594699859619 -2.06856441497803 -12.9921340942383 0 0 189 0 189 <> <> <> <> 185 0 <> <> <> <> <> <> <> <> <> <>
  190 41 -17.106438 -11.175454 -4.910538 73 " " L "A" 21 0.06000 0.06000 "LEU " " HB2" "    " 1 0 0 FFFFFF  ""  -1 1 8 ""  21 ""  <> 7.86985921859741 0.872818887233734 3.69638538360596 0 0 190 0 190 <> <> <> <> 186 0 <> <> <> <> <> <> <> <> <> <>
  191 41 -14.271896 -10.750469 -3.894283 73 " " L "A" 21 0.06000 0.06000 "LEU " " HG " "    " 1 0 0 FFFFFF  ""  -1 1 8 ""  21 ""  <> -5.61740827560425 10.4368085861206 -0.822994410991669 0 0 191 0 191 <> <> <> <> 187 0 <> <> <> <> <> <> <> <> <> <>
  192 41 -15.242944 -10.291966 -1.826147 73 " " L "A" 21 0.06000 0.06000 "LEU " "HD11" "    " 1 0 0 FFFFFF  ""  -1 1 8 ""  21 ""  <> 2.99453377723694 17.1959781646729 -25.0734996795654 0 0 192 0 192 <> <> <> <> 188 0 <> <> <> <> <> <> <> <> <> <>
  193 41 -16.697330 -11.085018 -2.143337 73 " " L "A" 21 0.06000 0.06000 "LEU " "HD12" "    " 1 0 0 FFFFFF  ""  -1 1 8 ""  21 ""  <> -10.1834850311279 2.79986238479614 -7.27570486068726 0 0 193 0 193 <> <> <> <> 189 0 <> <> <> <> <> <> <> <> <> <>
  194 41 -15.182983 -11.922560 -1.604970 73 " " L "A" 21 0.06000 0.06000 "LEU " "HD13" "    " 1 0 0 FFFFFF  ""  -1 1 8 ""  21 ""  <> 8.70001125335693 9.50313186645508 -6.43456792831421 0 0 194 0 194 <> <> <> <> 190 0 <> <> <> <> <> <> <> <> <> <>
  195 41 -14.016152 -12.644197 -4.750932 73 " " L "A" 21 0.06000 0.06000 "LEU " "HD21" "    " 1 0 0 FFFFFF  ""  -1 1 8 ""  21 ""  <> -1.15834748744965 11.5420427322388 -7.83925247192383 0 0 195 0 195 <> <> <> <> 191 0 <> <> <> <> <> <> <> <> <> <>
  196 41 -15.035492 -13.341908 -3.462262 73 " " L "A" 21 0.06000 0.06000 "LEU " "HD22" "    " 1 0 0 FFFFFF  ""  -1 1 8 ""  21 ""  <> -12.0553503036499 4.79732894897461 7.71907806396484 0 0 196 0 196 <> <> <> <> 192 0 <> <> <> <> <> <> <> <> <> <>
  197 41 -15.703694 -12.842569 -5.037991 73 " " L "A" 21 0.06000 0.06000 "LEU " "HD23" "    " 1 0 0 FFFFFF  ""  -1 1 8 ""  21 ""  <> 5.56898832321167 -9.22078514099121 -6.8714656829834 0 0 197 0 197 <> <> <> <> 193 0 <> <> <> <> <> <> <> <> <> <>
  198 25 -15.494804 -7.396307 -5.133310 74 " " T "A" 38 -0.50000 -0.50000 "THR " " N  " "    " 7 0 1 2F2FFF  ""  1 1 8 ""  38 ""  <> 2.28457379341125 -1.06612968444824 -1.98209357261658 0 0 198 1 198 1 119.26 88 12 194 0 11 <> <> <> <> <> <> <> <> <>
  199 3 -14.595795 -6.180255 -5.014438 74 " " T "A" 100 0.14000 0.14000 "THR " " CA " "    " 6 0 1 00FFFF  ""  1 1 -100 ""  23 ""  00FFFF  -0.736815214157104 -1.81517314910889 0.611313700675964 0 0 199 1 199 1 122.37 89 12 195 0 11 <> <> <> <> <> <> <> <> <>
  200 2 -15.350261 -4.944576 -4.467066 74 " " T "A" 100 0.50000 0.50000 "THR " " C  " "    " 6 0 1 00FFFF  ""  1 1 8 ""  23 ""  <> 3.42614197731018 1.40822446346283 2.61186003684998 0 0 200 0 200 1 123.81 90 12 196 0 11 <> <> <> <> <> <> <> <> <>
  201 15 -14.698763 -4.100614 -3.843915 74 " " T "A" 75 -0.50000 -0.50000 "THR " " O  " "    " 8 0 1 FF5757  ""  1 1 8 ""  75 ""  <> -1.99625563621521 -1.33732867240906 0.604643046855927 0 0 201 0 201 1 120.37 91 12 197 0 11 <> <> <> <> <> <> <> <> <>
  202 3 -13.960451 -5.839205 -6.385798 74 " " T "A" 100 0.20500 0.20500 "THR " " CB " "    " 6 0 1 00FFFF  ""  1 1 8 ""  23 ""  <> -0.00511055532842875 -8.19247627258301 -1.39811778068542 0 0 202 1 202 1 126.13 92 12 198 0 11 <> <> <> <> <> <> <> <> <>
  203 16 -15.008963 -5.798002 -7.356291 74 " " T "A" 75 -0.68300 -0.68300 "THR " " OG1" "    " 8 0 1 FF5757  ""  1 1 8 "%UT"  13 ""  <> 8.45364856719971 1.28568029403687 1.23950231075287 0 0 203 1 203 1 123.31 93 12 199 0 11 <> <> <> <> <> <> <> <> <>
  204 3 -13.120084 -6.922412 -7.015673 74 " " T "A" 100 -0.18000 -0.18000 "THR " " CG2" "    " 6 0 1 00FFFF  ""  1 1 8 ""  23 ""  <> 5.73843860626221 0.578799426555634 -1.1308913230896 0 0 204 3 204 1 130.42 94 12 200 0 11 <> <> <> <> <> <> <> <> <>
  205 43 -15.738347 -7.607338 -6.090521 74 " " T "A" 21 0.30000 0.30000 "THR " " H  " "    " 1 0 1 FFFFFF  ""  -1 1 8 ""  21 ""  <> 21.7122554779053 -10.9381256103516 -4.74862670898438 0 0 205 0 205 <> <> <> <> 201 0 <> <> <> <> <> <> <> <> <> <>
  206 41 -13.759272 -6.476030 -4.381313 74 " " T "A" 21 0.06000 0.06000 "THR " " HA " "    " 1 0 0 FFFFFF  ""  -1 1 8 ""  21 ""  <> -17.7305679321289 -13.0251932144165 17.8275356292725 0 0 206 0 206 <> <> <> <> 202 0 <> <> <> <> <> <> <> <> <> <>
  207 41 -13.427190 -4.890373 -6.327064 74 " " T "A" 21 0.06000 0.06000 "THR " " HB " "    " 1 0 0 FFFFFF  ""  -1 1 8 ""  21 ""  <> -20.7916393280029 3.56427001953125 -2.59884023666382 0 0 207 0 207 <> <> <> <> 203 0 <> <> <> <> <> <> <> <> <> <>
  208 42 -15.169187 -6.720706 -7.567351 74 " " T "A" 21 0.41800 0.41800 "THR " " HG1" "    " 1 0 1 FFFFFF  ""  -1 1 8 ""  21 ""  <> 1.63673710823059 11.2087354660034 -36.9666481018066 0 0 208 0 208 <> <> <> <> 204 0 <> <> <> <> <> <> <> <> <> <>
  209 41 -12.376382 -7.253300 -6.290745 74 " " T "A" 21 0.06000 0.06000 "THR " "HG21" "    " 1 0 0 FFFFFF  ""  -1 1 8 ""  21 ""  <> 16.477596282959 -12.3255853652954 -18.0382995605469 0 0 209 0 209 <> <> <> <> 205 0 <> <> <> <> <> <> <> <> <> <>
  210 41 -13.774704 -7.784646 -7.142657 74 " " T "A" 21 0.06000 0.06000 "THR " "HG22" "    " 1 0 0 FFFFFF  ""  -1 1 8 ""  21 ""  <> 3.53986573219299 6.00054788589478 -26.6111869812012 0 0 210 0 210 <> <> <> <> 206 0 <> <> <> <> <> <> <> <> <> <>
  211 41 -12.689718 -6.564344 -7.950912 74 " " T "A" 21 0.06000 0.06000 "THR " "HG23" "    " 1 0 0 FFFFFF  ""  -1 1 8 ""  21 ""  <> 12.5554389953613 -7.01193428039551 -0.900143027305603 0 0 211 0 211 <> <> <> <> 207 0 <> <> <> <> <> <> <> <> <> <>
  212 25 -16.631746 -4.835560 -4.742089 75 " " G "A" 38 -0.50000 -0.50000 "GLY " " N  " "    " 7 0 1 2F2FFF  ""  1 1 8 ""  38 ""  <> 6.28411817550659 -6.4148530960083 -1.22756719589233 0 0 212 1 212 1 127.95 95 13 208 0 12 <> <> <> <> <> <> <> <> <>
  213 3 -17.451326 -3.823324 -4.079663 75 " " G "A" 100 0.08000 0.08000 "GLY " " CA " "    " 6 0 1 00FFFF  ""  1 1 -100 ""  23 ""  00FFFF  -2.04079437255859 1.27026402950287 4.09758472442627 0 0 213 2 213 1 131.85 96 13 209 0 12 <> <> <> <> <> <> <> <> <>
  214 2 -17.553667 -4.000788 -2.498428 75 " " G "A" 100 0.50000 0.50000 "GLY " " C  " "    " 6 0 1 00FFFF  ""  1 1 8 ""  23 ""  <> 0.992543697357178 -6.30172777175903 -0.83654397726059 0 0 214 0 214 1 130.84 97 13 210 0 12 <> <> <> <> <> <> <> <> <>
  215 15 -17.232340 -3.077155 -1.725699 75 " " G "A" 75 -0.50000 -0.50000 "GLY " " O  " "    " 8 0 1 FF5757  ""  1 1 8 ""  75 ""  <> -11.1021385192871 6.18272161483765 1.54958581924438 0 0 215 0 215 1 117.32 98 13 211 0 12 <> <> <> <> <> <> <> <> <>
  216 43 -17.107321 -5.379037 -5.448179 75 " " G "A" 21 0.30000 0.30000 "GLY " " H  " "    " 1 0 1 FFFFFF  ""  -1 1 8 ""  21 ""  <> 4.08991146087646 4.89372730255127 -8.45391178131104 0 0 216 0 216 <> <> <> <> 212 0 <> <> <> <> <> <> <> <> <> <>
  217 41 -18.463394 -3.952513 -4.463241 75 " " G "A" 21 0.06000 0.06000 "GLY " " HA3" "    " 1 0 0 FFFFFF  ""  -1 1 8 ""  21 ""  <> 13.0222873687744 4.1754150390625 -36.6247787475586 0 0 217 0 217 <> <> <> <> 213 0 <> <> <> <> <> <> <> <> <> <>
  218 41 -17.153788 -2.832666 -4.423419 75 " " G "A" 21 0.06000 0.06000 "GLY " " HA2" "    " 1 0 0 FFFFFF  ""  -1 1 8 ""  21 ""  <> -45.5232353210449 5.23780345916748 -22.1050090789795 0 0 218 0 218 <> <> <> <> 214 0 <> <> <> <> <> <> <> <> <> <>
  219 25 -17.787214 -5.303242 -2.145801 76 " " I "A" 38 -0.50000 -0.50000 "ILE " " N  " "    " 7 0 1 2F2FFF  ""  1 1 8 ""  38 ""  <> -6.07925939559937 -3.14262533187866 3.94807171821594 0 0 219 1 219 1 122.79 99 14 215 1 13 <> <> <> <> <> <> <> <> <>
  220 3 -17.765726 -5.739487 -0.761711 76 " " I "A" 100 0.14000 0.14000 "ILE " " CA " "    " 6 0 1 00FFFF  ""  1 1 -100 ""  23 ""  00FFFF  2.4755277633667 2.6875536441803 -4.99358224868774 0 0 220 1 220 1 114.17 100 14 216 1 13 <> <> <> <> <> <> <> <> <>
  221 2 -16.504286 -5.348590 -0.012086 76 " " I "A" 100 0.50000 0.50000 "ILE " " C  " "    " 6 0 1 00FFFF  ""  1 1 8 ""  23 ""  <> 2.39909052848816 -11.7592458724976 3.48606371879578 0 0 221 0 221 1 118.66 101 14 217 1 13 <> <> <> <> <> <> <> <> <>
  222 15 -16.547415 -4.691899 1.040237 76 " " I "A" 75 -0.50000 -0.50000 "ILE " " O  " "    " 8 0 1 FF5757  ""  1 1 8 ""  75 ""  <> -1.71714508533478 5.24515151977539 -3.18053364753723 0 0 222 0 222 1 123.35 102 14 218 1 13 <> <> <> <> <> <> <> <> <>
  223 3 -18.143478 -7.249775 -0.680410 76 " " I "A" 100 -0.06000 -0.06000 "ILE " " CB " "  g1" 6 0 1 00FFFF  ""  1 1 8 ""  23 ""  <> -4.97193384170532 -1.37096405029297 -2.6310727596283 0 0 223 1 223 <> <> <> <> 219 1 <> <> <> <> <> <> <> <> <> <>
  224 3 -19.669441 -7.354802 -0.741123 76 " " I "A" 100 -0.12000 -0.12000 "ILE " " CG1" "    " 6 0 1 00FFFF  ""  1 1 8 ""  23 ""  <> -7.08848237991333 1.20783770084381 0.551653504371643 0 0 224 2 224 <> <> <> <> 220 1 <> <> <> <> <> <> <> <> <> <>
  225 3 -17.575750 -8.119896 0.481518 76 " " I "A" 100 -0.18000 -0.18000 "ILE " " CG2" "    " 6 0 1 00FFFF  ""  1 1 8 ""  23 ""  <> -2.36486840248108 -3.88121104240417 -7.3532657623291 0 0 225 3 225 <> <> <> <> 221 1 <> <> <> <> <> <> <> <> <> <>
  226 3 -20.186771 -8.592791 -1.401366 76 " " I "A" 100 -0.18000 -0.18000 "ILE " " CD1" "    " 6 0 1 00FFFF  ""  1 1 8 ""  23 ""  <> 6.481285572052 -1.7346795797348 4.86643075942993 0 0 226 3 226 <> <> <> <> 222 1 <> <> <> <> <> <> <> <> <> <>
  227 41 -17.813801 -7.805017 -1.558545 76 " " I "A" 21 0.06000 0.06000 "ILE " " HB " "    " 1 0 0 FFFFFF  ""  1 1 8 ""  21 ""  <> -4.73473644256592 -12.8430528640747 4.7117338180542 0 0 227 0 227 <> <> <> <> 223 1 <> <> <> <> <> <> <> <> <> <>
  228 41 -20.145134 -7.149515 0.217874 76 " " I "A" 21 0.06000 0.06000 "ILE " "HG12" "    " 1 0 0 FFFFFF  ""  1 1 8 ""  21 ""  <> 8.38144588470459 0.963821649551392 8.27744293212891 0 0 228 0 228 <> <> <> <> 224 1 <> <> <> <> <> <> <> <> <> <>
  229 41 -20.082829 -6.578367 -1.384832 76 " " I "A" 21 0.06000 0.06000 "ILE " "HG13" "    " 1 0 0 FFFFFF  ""  1 1 8 ""  21 ""  <> -12.4028244018555 4.49464178085327 7.92898750305176 0 0 229 0 229 <> <> <> <> 225 1 <> <> <> <> <> <> <> <> <> <>
  230 41 -16.499506 -8.292323 0.489773 76 " " I "A" 21 0.06000 0.06000 "ILE " "HG21" "    " 1 0 0 FFFFFF  ""  1 1 8 ""  21 ""  <> -2.89499759674072 -7.22817897796631 -8.147780418396 0 0 230 0 230 <> <> <> <> 226 1 <> <> <> <> <> <> <> <> <> <>
  231 41 -17.803524 -7.742619 1.478454 76 " " I "A" 21 0.06000 0.06000 "ILE " "HG22" "    " 1 0 0 FFFFFF  ""  1 1 8 ""  21 ""  <> -14.1281518936157 -9.65656852722168 -7.85525798797607 0 0 231 0 231 <> <> <> <> 227 1 <> <> <> <> <> <> <> <> <> <>
  232 41 -17.997295 -9.121301 0.394412 76 " " I "A" 21 0.06000 0.06000 "ILE " "HG23" "    " 1 0 0 FFFFFF  ""  1 1 8 ""  21 ""  <> -15.017258644104 -0.783684194087982 18.2672443389893 0 0 232 0 232 <> <> <> <> 228 1 <> <> <> <> <> <> <> <> <> <>
  233 41 -19.527308 -8.726397 -2.258896 76 " " I "A" 21 0.06000 0.06000 "ILE " "HD11" "    " 1 0 0 FFFFFF  ""  1 1 8 ""  21 ""  <> -8.93790054321289 11.8998003005981 -9.11563587188721 0 0 233 0 233 <> <> <> <> 229 1 <> <> <> <> <> <> <> <> <> <>
  234 41 -20.182671 -9.511238 -0.814392 76 " " I "A" 21 0.06000 0.06000 "ILE " "HD12" "    " 1 0 0 FFFFFF  ""  1 1 8 ""  21 ""  <> 29.1575927734375 -2.75346827507019 3.11389589309692 0 0 234 0 234 <> <> <> <> 230 1 <> <> <> <> <> <> <> <> <> <>
  235 41 -21.084204 -8.307735 -1.950418 76 " " I "A" 21 0.06000 0.06000 "ILE " "HD13" "    " 1 0 0 FFFFFF  ""  1 1 8 ""  21 ""  <> 12.4976797103882 5.27543067932129 -1.32795655727386 0 0 235 0 235 <> <> <> <> 231 1 <> <> <> <> <> <> <> <> <> <>
  236 43 -17.976860 -6.009532 -2.842428 76 " " F "A" 21 0.30000 0.30000 "ILE " " H  " "    " 1 0 1 FFFFFF  ""  -1 1 8 ""  21 ""  <> 4.70260810852051 -13.0224561691284 11.0297565460205 0 0 236 0 236 <> <> <> <> 232 1 <> <> <> <> <> <> <> <> <> <>
  237 41 -18.593349 -5.185704 -0.318470 76 " " F "A" 21 0.06000 0.06000 "ILE " " HA " "    " 1 0 0 FFFFFF  ""  -1 1 8 ""  21 ""  <> 5.37564134597778 -17.5379428863525 25.6911144256592 0 0 237 0 237 <> <> <> <> 233 1 <> <> <> <> <> <> <> <> <> <>
  238 25 -15.347604 -5.739641 -0.619299 77 " " L "A" 38 -0.50000 -0.50000 "LEU " " N  " "    " 7 0 1 2F2FFF  ""  1 1 8 ""  38 ""  <> 0.0220829397439957 5.16740369796753 -1.76158881187439 0 0 238 1 238 1 118.6 110 15 234 0 14 <> <> <> <> <> <> <> <> <>
  239 3 -13.958015 -5.471099 -0.135598 77 " " L "A" 100 0.14000 0.14000 "LEU " " CA " "    " 6 0 1 00FFFF  ""  1 1 -100 ""  23 ""  00FFFF  -3.38839340209961 -2.92303824424744 0.740115344524384 0 0 239 1 239 1 110.47 111 15 235 0 14 <> <> <> <> <> <> <> <> <>
  240 2 -13.638053 -3.967062 -0.026414 77 " " L "A" 100 0.50000 0.50000 "LEU " " C  " "    " 6 0 1 00FFFF  ""  1 1 8 ""  23 ""  <> 3.13537073135376 0.084147721529007 5.43638563156128 0 0 240 0 240 1 105.78 112 15 236 0 14 <> <> <> <> <> <> <> <> <>
  241 15 -13.315445 -3.462235 1.058098 77 " " L "A" 75 -0.50000 -0.50000 "LEU " " O  " "    " 8 0 1 FF5757  ""  1 1 8 ""  75 ""  <> -6.562575340271 6.37784862518311 -0.374516755342484 0 0 241 0 241 1 108.84 113 15 237 0 14 <> <> <> <> <> <> <> <> <>
  242 3 -12.952833 -6.207074 -1.038782 77 " " L "A" 100 -0.12000 -0.12000 "LEU " " CB " "    " 6 0 1 00FFFF  ""  1 1 8 ""  23 ""  <> -1.20305252075195 0.359266340732574 3.47096538543701 0 0 242 2 242 1 97.25 114 15 238 0 14 <> <> <> <> <> <> <> <> <>
  243 3 -12.859444 -7.789320 -0.922767 77 " " L "A" 100 -0.06000 -0.06000 "LEU " " CG " "    " 6 0 1 00FFFF  ""  1 1 8 ""  23 ""  <> -5.32276916503906 -5.36927652359009 -10.5569515228271 0 0 243 1 243 1 87.21 115 15 239 0 14 <> <> <> <> <> <> <> <> <>
  244 3 -12.269156 -8.486745 -2.134676 77 " " L "A" 100 -0.18000 -0.18000 "LEU " " CD1" "    " 6 0 1 00FFFF  ""  1 1 8 ""  23 ""  <> -5.63085079193115 -0.0476152896881104 5.39678001403809 0 0 244 3 244 1 107.09 116 15 240 0 14 <> <> <> <> <> <> <> <> <>
  245 3 -12.024684 -8.208499 0.334896 77 " " L "A" 100 -0.18000 -0.18000 "LEU " " CD2" "    " 6 0 1 00FFFF  ""  1 1 8 ""  23 ""  <> -3.43188166618347 -11.1001510620117 2.07587313652039 0 0 245 3 245 1 107.47 117 15 241 0 14 <> <> <> <> <> <> <> <> <>
  246 43 -15.386053 -6.340249 -1.430404 77 " " L "A" 21 0.30000 0.30000 "LEU " " H  " "    " 1 0 1 FFFFFF  ""  -1 1 8 ""  21 ""  <> -36.4777221679688 10.0050325393677 -3.61356091499329 0 0 246 0 246 <> <> <> <> 242 0 <> <> <> <> <> <> <> <> <> <>
  247 41 -14.090689 -5.930480 0.843925 77 " " L "A" 21 0.06000 0.06000 "LEU " " HA " "    " 1 0 0 FFFFFF  ""  -1 1 8 ""  21 ""  <> -25.6589164733887 -7.4896936416626 -4.41803026199341 0 0 247 0 247 <> <> <> <> 243 0 <> <> <> <> <> <> <> <> <> <>
  248 41 -11.913139 -5.899619 -0.926493 77 " " L "A" 21 0.06000 0.06000 "LEU " " HB3" "    " 1 0 0 FFFFFF  ""  -1 1 8 ""  21 ""  <> -10.2817707061768 25.6104011535645 18.3922100067139 0 0 248 0 248 <> <> <> <> 244 0 <> <> <> <> <> <> <> <> <> <>
  249 41 -13.052320 -5.831961 -2.057356 77 " " L "A" 21 0.06000 0.06000 "LEU " " HB2" "    " 1 0 0 FFFFFF  ""  -1 1 8 ""  21 ""  <> -34.3199920654297 20.034158706665 13.9512948989868 0 0 249 0 249 <> <> <> <> 245 0 <> <> <> <> <> <> <> <> <> <>
  250 41 -13.900012 -8.096302 -0.817502 77 " " L "A" 21 0.06000 0.06000 "LEU " " HG " "    " 1 0 0 FFFFFF  ""  -1 1 8 ""  21 ""  <> 2.74672818183899 -28.606330871582 1.44599032402039 0 0 250 0 250 <> <> <> <> 246 0 <> <> <> <> <> <> <> <> <> <>
  251 41 -11.619949 -7.771597 -2.639844 77 " " L "A" 21 0.06000 0.06000 "LEU " "HD11" "    " 1 0 0 FFFFFF  ""  -1 1 8 ""  21 ""  <> -6.30687522888184 -0.8273566365242 3.42415118217468 0 0 251 0 251 <> <> <> <> 247 0 <> <> <> <> <> <> <> <> <> <>
  252 41 -11.658017 -9.360977 -1.910338 77 " " L "A" 21 0.06000 0.06000 "LEU " "HD12" "    " 1 0 0 FFFFFF  ""  -1 1 8 ""  21 ""  <> 15.4744672775269 4.07863569259644 -36.0182838439941 0 0 252 0 252 <> <> <> <> 248 0 <> <> <> <> <> <> <> <> <> <>
  253 41 -13.092013 -8.705361 -2.815272 77 " " L "A" 21 0.06000 0.06000 "LEU " "HD13" "    " 1 0 0 FFFFFF  ""  -1 1 8 ""  21 ""  <> 10.3510217666626 3.77517175674438 -15.1536378860474 0 0 253 0 253 <> <> <> <> 249 0 <> <> <> <> <> <> <> <> <> <>
  254 41 -11.557909 -9.192593 0.292693 77 " " L "A" 21 0.06000 0.06000 "LEU " "HD21" "    " 1 0 0 FFFFFF  ""  -1 1 8 ""  21 ""  <> 8.43320846557617 -4.5733437538147 -18.8863544464111 0 0 254 0 254 <> <> <> <> 250 0 <> <> <> <> <> <> <> <> <> <>
  255 41 -11.263771 -7.433990 0.431051 77 " " L "A" 21 0.06000 0.06000 "LEU " "HD22" "    " 1 0 0 FFFFFF  ""  -1 1 8 ""  21 ""  <> -10.5707035064697 -2.59169220924377 -9.96561813354492 0 0 255 0 255 <> <> <> <> 251 0 <> <> <> <> <> <> <> <> <> <>
  256 41 -12.676661 -8.199114 1.208359 77 " " L "A" 21 0.06000 0.06000 "LEU " "HD23" "    " 1 0 0 FFFFFF  ""  -1 1 8 ""  21 ""  <> 10.9114198684692 19.3711948394775 12.4546852111816 0 0 256 0 256 <> <> <> <> 252 0 <> <> <> <> <> <> <> <> <> <>
  257 25 -13.970543 -3.123699 -1.053932 78 " " A "A" 38 -0.50000 -0.50000 "ALA " " N  " "    " 7 0 1 2F2FFF  ""  1 1 8 ""  38 ""  <> -5.83200645446777 1.5467426776886 -8.89032649993896 0 0 257 1 257 1 107.95 118 16 253 0 15 <> <> <> <> <> <> <> <> <>
  258 3 -14.148015 -1.652984 -1.037046 78 " " A "A" 100 0.14000 0.14000 "ALA " " CA " "    " 6 0 1 00FFFF  ""  1 1 -100 ""  23 ""  00FFFF  -1.08672833442688 -3.72640132904053 -1.40344429016113 0 0 258 1 258 1 111.49 119 16 254 0 15 <> <> <> <> <> <> <> <> <>
  259 2 -15.001069 -1.068419 0.110492 78 " " A "A" 100 0.50000 0.50000 "ALA " " C  " "    " 6 0 1 00FFFF  ""  1 1 8 ""  23 ""  <> -5.57781791687012 11.1038208007812 3.7000207901001 0 0 259 0 259 1 120.67 120 16 255 0 15 <> <> <> <> <> <> <> <> <>
  260 15 -14.443406 -0.321272 0.916688 78 " " A "A" 75 -0.50000 -0.50000 "ALA " " O  " "    " 8 0 1 FF5757  ""  1 1 8 ""  75 ""  <> -0.563096880912781 -7.65522575378418 1.52900445461273 0 0 260 0 260 1 119 121 16 256 0 15 <> <> <> <> <> <> <> <> <>
  261 3 -14.549749 -1.085839 -2.397181 78 " " A "A" 100 -0.18000 -0.18000 "ALA " " CB " "    " 6 0 1 00FFFF  ""  1 1 8 ""  23 ""  <> 4.18195390701294 2.16565775871277 2.11138153076172 0 0 261 3 261 1 118.99 122 16 257 0 15 <> <> <> <> <> <> <> <> <>
  262 43 -14.307499 -3.508137 -1.925005 78 " " A "A" 21 0.30000 0.30000 "ALA " " H  " "    " 1 0 1 FFFFFF  ""  -1 1 8 ""  21 ""  <> 3.16669106483459 -9.3722972869873 -7.55229043960571 0 0 262 0 262 <> <> <> <> 258 0 <> <> <> <> <> <> <> <> <> <>
  263 41 -13.175274 -1.227595 -0.790226 78 " " A "A" 21 0.06000 0.06000 "ALA " " HA " "    " 1 0 0 FFFFFF  ""  -1 1 8 ""  21 ""  <> 9.80817699432373 -12.7723484039307 -28.7507705688477 0 0 263 0 263 <> <> <> <> 259 0 <> <> <> <> <> <> <> <> <> <>
  264 41 -14.782290 -0.022759 -2.334850 78 " " A "A" 21 0.06000 0.06000 "ALA " " HB1" "    " 1 0 0 FFFFFF  ""  -1 1 8 ""  21 ""  <> 15.4111251831055 5.62317228317261 -14.9648103713989 0 0 264 0 264 <> <> <> <> 260 0 <> <> <> <> <> <> <> <> <> <>
  265 41 -13.731309 -1.132137 -3.115590 78 " " A "A" 21 0.06000 0.06000 "ALA " " HB2" "    " 1 0 0 FFFFFF  ""  -1 1 8 ""  21 ""  <> -4.54568815231323 2.98638081550598 -7.88438177108765 0 0 265 0 265 <> <> <> <> 261 0 <> <> <> <> <> <> <> <> <> <>
  266 41 -15.420065 -1.609374 -2.792861 78 " " A "A" 21 0.06000 0.06000 "ALA " " HB3" "    " 1 0 0 FFFFFF  ""  -1 1 8 ""  21 ""  <> -15.3801145553589 28.8247222900391 9.86567783355713 0 0 266 0 266 <> <> <> <> 262 0 <> <> <> <> <> <> <> <> <> <>
  267 25 -16.251163 -1.487006 0.283739 79 " " L "A" 38 -0.50000 -0.50000 "LEU " " N  " "    " 7 0 1 2F2FFF  ""  1 1 8 ""  38 ""  <> -8.60565757751465 2.44210910797119 -4.40668535232544 0 0 267 1 267 1 126.68 123 17 263 0 16 <> <> <> <> <> <> <> <> <>
  268 3 -17.156868 -0.987595 1.309890 79 " " L "A" 100 0.14000 0.14000 "LEU " " CA " "    " 6 0 1 00FFFF  ""  1 1 -100 ""  23 ""  00FFFF  5.8365216255188 -0.451397895812988 -7.03348302841187 0 0 268 1 268 1 118.38 124 17 264 0 16 <> <> <> <> <> <> <> <> <>
  269 2 -16.597311 -1.246106 2.747201 79 " " L "A" 100 0.50000 0.50000 "LEU " " C  " "    " 6 0 1 00FFFF  ""  1 1 8 ""  23 ""  <> -8.27824878692627 4.84561586380005 -3.43038177490234 0 0 269 0 269 1 114.06 125 17 265 0 16 <> <> <> <> <> <> <> <> <>
  270 15 -16.393713 -0.294488 3.520021 79 " " L "A" 75 -0.50000 -0.50000 "LEU " " O  " "    " 8 0 1 FF5757  ""  1 1 8 ""  75 ""  <> -8.79231452941895 3.6445677280426 8.84292316436768 0 0 270 0 270 1 116.97 126 17 266 0 16 <> <> <> <> <> <> <> <> <>
  271 3 -18.532230 -1.667142 1.088361 79 " " L "A" 100 -0.12000 -0.12000 "LEU " " CB " "    " 6 0 1 00FFFF  ""  1 1 8 ""  23 ""  <> -1.36290311813354 1.15338838100433 -3.1350781917572 0 0 271 2 271 1 125.6 127 17 267 0 16 <> <> <> <> <> <> <> <> <>
  272 3 -19.386198 -0.951296 -0.027417 79 " " L "A" 100 -0.06000 -0.06000 "LEU " " CG " "    " 6 0 1 00FFFF  ""  1 1 8 ""  23 ""  <> 2.72167015075684 -0.226205006241798 4.84150457382202 0 0 272 1 272 1 135.79 128 17 268 0 16 <> <> <> <> <> <> <> <> <>
  273 3 -20.702501 -1.796934 -0.169307 79 " " L "A" 100 -0.18000 -0.18000 "LEU " " CD1" "    " 6 0 1 00FFFF  ""  1 1 8 ""  23 ""  <> 3.11877965927124 0.017176628112793 0.373469054698944 0 0 273 3 273 1 136.93 129 17 269 0 16 <> <> <> <> <> <> <> <> <>
  274 3 -19.697775 0.506716 0.352547 79 " " L "A" 100 -0.18000 -0.18000 "LEU " " CD2" "    " 6 0 1 00FFFF  ""  1 1 8 ""  23 ""  <> 1.77161109447479 -1.49821865558624 7.84772109985352 0 0 274 3 274 1 137.53 130 17 270 0 16 <> <> <> <> <> <> <> <> <>
  275 43 -16.572386 -2.231625 -0.318307 79 " " L "A" 21 0.30000 0.30000 "LEU " " H  " "    " 1 0 1 FFFFFF  ""  -1 1 8 ""  21 ""  <> 1.29322731494904 3.42398166656494 -10.9026365280151 0 0 275 0 275 <> <> <> <> 271 0 <> <> <> <> <> <> <> <> <> <>
  276 41 -17.321215 0.071586 1.111834 79 " " L "A" 21 0.06000 0.06000 "LEU " " HA " "    " 1 0 0 FFFFFF  ""  -1 1 8 ""  21 ""  <> -16.793758392334 0.950994789600372 19.2449550628662 0 0 276 0 276 <> <> <> <> 272 0 <> <> <> <> <> <> <> <> <> <>
  277 41 -19.080753 -1.591307 2.027227 79 " " L "A" 21 0.06000 0.06000 "LEU " " HB3" "    " 1 0 0 FFFFFF  ""  -1 1 8 ""  21 ""  <> 1.3102343082428 -9.61533641815186 -0.703507840633392 0 0 277 0 277 <> <> <> <> 273 0 <> <> <> <> <> <> <> <> <> <>
  278 41 -18.616995 -2.747720 0.973177 79 " " L "A" 21 0.06000 0.06000 "LEU " " HB2" "    " 1 0 0 FFFFFF  ""  -1 1 8 ""  21 ""  <> -18.1736526489258 2.73500728607178 -5.60177230834961 0 0 278 0 278 <> <> <> <> 274 0 <> <> <> <> <> <> <> <> <> <>
  279 41 -18.820875 -1.020215 -0.956804 79 " " L "A" 21 0.06000 0.06000 "LEU " " HG " "    " 1 0 0 FFFFFF  ""  -1 1 8 ""  21 ""  <> 11.9437227249146 2.89395761489868 10.2196664810181 0 0 279 0 279 <> <> <> <> 275 0 <> <> <> <> <> <> <> <> <> <>
  280 41 -21.524700 -1.242707 -0.621989 79 " " L "A" 21 0.06000 0.06000 "LEU " "HD11" "    " 1 0 0 FFFFFF  ""  -1 1 8 ""  21 ""  <> -8.48856639862061 -12.6562776565552 5.93935441970825 0 0 280 0 280 <> <> <> <> 276 0 <> <> <> <> <> <> <> <> <> <>
  281 41 -20.592646 -2.616269 -0.879744 79 " " L "A" 21 0.06000 0.06000 "LEU " "HD12" "    " 1 0 0 FFFFFF  ""  -1 1 8 ""  21 ""  <> 12.6417608261108 9.52477169036865 -9.11894512176514 0 0 281 0 281 <> <> <> <> 277 0 <> <> <> <> <> <> <> <> <> <>
  282 41 -21.052734 -2.360500 0.695465 79 " " L "A" 21 0.06000 0.06000 "LEU " "HD13" "    " 1 0 0 FFFFFF  ""  -1 1 8 ""  21 ""  <> 1.64518225193024 -15.4808225631714 -10.3233022689819 0 0 282 0 282 <> <> <> <> 278 0 <> <> <> <> <> <> <> <> <> <>
  283 41 -19.495581 0.550719 1.422726 79 " " L "A" 21 0.06000 0.06000 "LEU " "HD21" "    " 1 0 0 FFFFFF  ""  -1 1 8 ""  21 ""  <> -8.39048671722412 0.388189822435379 9.69013118743896 0 0 283 0 283 <> <> <> <> 279 0 <> <> <> <> <> <> <> <> <> <>
  284 41 -18.973358 1.101877 -0.203423 79 " " L "A" 21 0.06000 0.06000 "LEU " "HD22" "    " 1 0 0 FFFFFF  ""  -1 1 8 ""  21 ""  <> -10.7744560241699 11.4156045913696 5.32460832595825 0 0 284 0 284 <> <> <> <> 280 0 <> <> <> <> <> <> <> <> <> <>
  285 41 -20.737885 0.806561 0.224622 79 " " L "A" 21 0.06000 0.06000 "LEU " "HD23" "    " 1 0 0 FFFFFF  ""  -1 1 8 ""  21 ""  <> -2.90898609161377 -21.9638957977295 -2.06596279144287 0 0 285 0 285 <> <> <> <> 281 0 <> <> <> <> <> <> <> <> <> <>
  286 25 -16.277431 -2.516082 3.053406 80 " " V "A" 38 -0.50000 -0.50000 "VAL " " N  " "    " 7 0 1 2F2FFF  ""  1 1 8 ""  38 ""  <> 2.80563163757324 -3.93317174911499 -0.43383851647377 0 0 286 1 286 1 100.22 131 18 282 0 17 <> <> <> <> <> <> <> <> <>
  287 3 -15.523668 -2.838658 4.301446 80 " " V "A" 100 0.14000 0.14000 "VAL " " CA " "    " 6 0 1 00FFFF  ""  1 1 -100 ""  23 ""  00FFFF  1.13307332992554 3.1950044631958 -7.88622951507568 0 0 287 1 287 1 94.88 132 18 283 0 17 <> <> <> <> <> <> <> <> <>
  288 2 -14.229959 -2.030661 4.540581 80 " " V "A" 100 0.50000 0.50000 "VAL " " C  " "    " 6 0 1 00FFFF  ""  1 1 8 ""  23 ""  <> 4.87396955490112 -5.3061318397522 2.79068636894226 0 0 288 0 288 1 96.15 133 18 284 0 17 <> <> <> <> <> <> <> <> <>
  289 15 -13.935556 -1.685232 5.689085 80 " " V "A" 75 -0.50000 -0.50000 "VAL " " O  " "    " 8 0 1 FF5757  ""  1 1 8 ""  75 ""  <> 7.73267841339111 4.51466703414917 4.99396085739136 0 0 289 0 289 1 95.8 134 18 285 0 17 <> <> <> <> <> <> <> <> <>
  290 3 -15.222058 -4.406739 4.431961 80 " " V "A" 100 -0.06000 -0.06000 "VAL " " CB " "    " 6 0 1 00FFFF  ""  1 1 8 ""  23 ""  <> 3.7897584438324 10.242392539978 1.27599167823792 0 0 290 1 290 1 85.78 135 18 286 0 17 <> <> <> <> <> <> <> <> <>
  291 3 -14.410445 -4.749057 5.712162 80 " " V "A" 100 -0.18000 -0.18000 "VAL " " CG1" "    " 6 0 1 00FFFF  ""  1 1 8 ""  23 ""  <> 1.64899837970734 -2.99051260948181 4.88852071762085 0 0 291 3 291 1 71.37 136 18 287 0 17 <> <> <> <> <> <> <> <> <>
  292 3 -16.567932 -5.121345 4.525788 80 " " V "A" 100 -0.18000 -0.18000 "VAL " " CG2" "    " 6 0 1 00FFFF  ""  1 1 8 ""  23 ""  <> -0.609677672386169 -1.33631432056427 2.82670593261719 0 0 292 3 292 1 89.39 137 18 288 0 17 <> <> <> <> <> <> <> <> <>
  293 43 -16.466749 -3.245988 2.381472 80 " " V "A" 21 0.30000 0.30000 "VAL " " H  " "    " 1 0 1 FFFFFF  ""  -1 1 8 ""  21 ""  <> 1.3161529302597 -6.21426010131836 2.46371054649353 0 0 293 0 293 <> <> <> <> 289 0 <> <> <> <> <> <> <> <> <> <>
  294 41 -16.112597 -2.533265 5.166315 80 " " V "A" 21 0.06000 0.06000 "VAL " " HA " "    " 1 0 0 FFFFFF  ""  -1 1 8 ""  21 ""  <> -1.83281648159027 -2.40777993202209 -7.92744398117065 0 0 294 0 294 <> <> <> <> 290 0 <> <> <> <> <> <> <> <> <> <>
  295 41 -14.837085 -4.812008 3.496198 80 " " V "A" 21 0.06000 0.06000 "VAL " " HB " "    " 1 0 0 FFFFFF  ""  -1 1 8 ""  21 ""  <> -21.5907783508301 1.04418790340424 -5.1819167137146 0 0 295 0 295 <> <> <> <> 291 0 <> <> <> <> <> <> <> <> <> <>
  296 41 -14.163356 -5.806995 5.800564 80 " " V "A" 21 0.06000 0.06000 "VAL " "HG11" "    " 1 0 0 FFFFFF  ""  -1 1 8 ""  21 ""  <> 13.6735773086548 0.0980142503976822 8.24059391021729 0 0 296 0 296 <> <> <> <> 292 0 <> <> <> <> <> <> <> <> <> <>
  297 41 -13.399788 -4.370702 5.558800 80 " " V "A" 21 0.06000 0.06000 "VAL " "HG12" "    " 1 0 0 FFFFFF  ""  -1 1 8 ""  21 ""  <> -2.45192360877991 1.47078132629395 -11.1302280426025 0 0 297 0 297 <> <> <> <> 293 0 <> <> <> <> <> <> <> <> <> <>
  298 41 -14.725411 -4.228578 6.616595 80 " " V "A" 21 0.06000 0.06000 "VAL " "HG13" "    " 1 0 0 FFFFFF  ""  -1 1 8 ""  21 ""  <> -4.02340698242188 11.6227827072144 -5.49648475646973 0 0 298 0 298 <> <> <> <> 294 0 <> <> <> <> <> <> <> <> <> <>
  299 41 -17.031876 -4.730077 5.431198 80 " " V "A" 21 0.06000 0.06000 "VAL " "HG21" "    " 1 0 0 FFFFFF  ""  -1 1 8 ""  21 ""  <> -1.98022675514221 -2.53424286842346 2.64209842681885 0 0 299 0 299 <> <> <> <> 295 0 <> <> <> <> <> <> <> <> <> <>
  300 41 -17.068134 -5.086012 3.557982 80 " " V "A" 21 0.06000 0.06000 "VAL " "HG22" "    " 1 0 0 FFFFFF  ""  -1 1 8 ""  21 ""  <> 12.0990734100342 22.2385997772217 -2.88103628158569 0 0 300 0 300 <> <> <> <> 296 0 <> <> <> <> <> <> <> <> <> <>
  301 41 -16.399908 -6.197205 4.574711 80 " " V "A" 21 0.06000 0.06000 "VAL " "HG23" "    " 1 0 0 FFFFFF  ""  -1 1 8 ""  21 ""  <> 3.31411480903625 -0.684328854084015 3.68833518028259 0 0 301 0 301 <> <> <> <> 297 0 <> <> <> <> <> <> <> <> <> <>
  302 25 -13.488397 -1.754513 3.499993 81 " " T "A" 38 -0.50000 -0.50000 "THR " " N  " "    " 7 0 1 2F2FFF  ""  1 1 8 ""  38 ""  <> 2.90569639205933 1.52199912071228 2.08147192001343 0 0 302 1 302 1 108.96 138 19 298 0 18 <> <> <> <> <> <> <> <> <>
  303 3 -12.250801 -0.946387 3.589264 81 " " T "A" 100 0.14000 0.14000 "THR " " CA " "    " 6 0 1 00FFFF  ""  1 1 -100 ""  23 ""  00FFFF  1.62633776664734 -4.7247109413147 -4.70220851898193 0 0 303 1 303 1 107.3 139 19 299 0 18 <> <> <> <> <> <> <> <> <>
  304 2 -12.578627 0.571298 3.899732 81 " " T "A" 100 0.50000 0.50000 "THR " " C  " "    " 6 0 1 00FFFF  ""  1 1 8 ""  23 ""  <> 3.53427505493164 -0.846539258956909 -2.11004233360291 0 0 304 0 304 1 111.69 140 19 300 0 18 <> <> <> <> <> <> <> <> <>
  305 15 -11.871794 1.203164 4.702093 81 " " T "A" 75 -0.50000 -0.50000 "THR " " O  " "    " 8 0 1 FF5757  ""  1 1 8 ""  75 ""  <> 3.96142411231995 0.151445224881172 -6.75923299789429 0 0 305 0 305 1 107.95 141 19 301 0 18 <> <> <> <> <> <> <> <> <>
  306 3 -11.432940 -1.138403 2.285989 81 " " T "A" 100 0.20500 0.20500 "THR " " CB " "    " 6 0 1 00FFFF  ""  1 1 8 ""  23 ""  <> 5.81549882888794 0.540746510028839 3.63718128204346 0 0 306 1 306 1 94.71 142 19 302 0 18 <> <> <> <> <> <> <> <> <>
  307 16 -11.071372 -2.485008 1.969464 81 " " T "A" 75 -0.68300 -0.68300 "THR " " OG1" "    " 8 0 1 FF5757  ""  1 1 8 "%UT"  13 ""  <> 0.613120138645172 -6.82843589782715 -0.0251206215471029 0 0 307 1 307 1 93.29 143 19 303 0 18 <> <> <> <> <> <> <> <> <>
  308 3 -10.135785 -0.355738 2.388587 81 " " T "A" 100 -0.18000 -0.18000 "THR " " CG2" "    " 6 0 1 00FFFF  ""  1 1 8 ""  23 ""  <> 3.60616540908813 -4.9595947265625 -5.47283506393433 0 0 308 3 308 1 89.22 144 19 304 0 18 <> <> <> <> <> <> <> <> <>
  309 43 -13.720120 -2.178359 2.612999 81 " " T "A" 21 0.30000 0.30000 "THR " " H  " "    " 1 0 1 FFFFFF  ""  -1 1 8 ""  21 ""  <> 3.22963428497314 -7.11168718338013 6.12241268157959 0 0 309 0 309 <> <> <> <> 305 0 <> <> <> <> <> <> <> <> <> <>
  310 41 -11.603020 -1.290079 4.395711 81 " " T "A" 21 0.06000 0.06000 "THR " " HA " "    " 1 0 0 FFFFFF  ""  -1 1 8 ""  21 ""  <> -24.3616466522217 -15.8042259216309 11.4508743286133 0 0 310 0 310 <> <> <> <> 306 0 <> <> <> <> <> <> <> <> <> <>
  311 41 -12.087056 -0.639516 1.570905 81 " " T "A" 21 0.06000 0.06000 "THR " " HB " "    " 1 0 0 FFFFFF  ""  -1 1 8 ""  21 ""  <> 19.2645149230957 5.09337043762207 -5.4889931678772 0 0 311 0 311 <> <> <> <> 307 0 <> <> <> <> <> <> <> <> <> <>
  312 42 -11.876017 -2.922119 1.681226 81 " " T "A" 21 0.41800 0.41800 "THR " " HG1" "    " 1 0 1 FFFFFF  ""  -1 1 8 ""  21 ""  <> -2.2787983417511 7.8664231300354 -14.2366752624512 0 0 312 0 312 <> <> <> <> 308 0 <> <> <> <> <> <> <> <> <> <>
  313 41 -9.473831 -0.563611 1.547929 81 " " T "A" 21 0.06000 0.06000 "THR " "HG21" "    " 1 0 0 FFFFFF  ""  -1 1 8 ""  21 ""  <> -22.149263381958 1.00373303890228 -27.2278118133545 0 0 313 0 313 <> <> <> <> 309 0 <> <> <> <> <> <> <> <> <> <>
  314 41 -10.333110 0.705058 2.234077 81 " " T "A" 21 0.06000 0.06000 "THR " "HG22" "    " 1 0 0 FFFFFF  ""  -1 1 8 ""  21 ""  <> -2.66588950157166 -3.6115927696228 11.7919321060181 0 0 314 0 314 <> <> <> <> 310 0 <> <> <> <> <> <> <> <> <> <>
  315 41 -9.605240 -0.442443 3.336798 81 " " T "A" 21 0.06000 0.06000 "THR " "HG23" "    " 1 0 0 FFFFFF  ""  -1 1 8 ""  21 ""  <> 11.8080902099609 20.9158191680908 -7.69592237472534 0 0 315 0 315 <> <> <> <> 311 0 <> <> <> <> <> <> <> <> <> <>
  316 25 -13.634983 1.089263 3.326088 82 " " I "A" 38 -0.50000 -0.50000 "ILE " " N  " "    " 7 0 1 2F2FFF  ""  1 1 8 ""  38 ""  <> -4.04490661621094 -4.98197412490845 -4.80461549758911 0 0 316 1 316 1 112.04 145 20 312 0 19 <> <> <> <> <> <> <> <> <>
  317 3 -14.176538 2.370398 3.547402 82 " " I "A" 100 0.14000 0.14000 "ILE " " CA " "    " 6 0 1 00FFFF  ""  1 1 -100 ""  23 ""  00FFFF  -1.72341108322144 -8.33155345916748 -2.76148295402527 0 0 317 1 317 1 105.54 146 20 313 0 19 <> <> <> <> <> <> <> <> <>
  318 2 -14.825712 2.512940 4.965612 82 " " I "A" 100 0.50000 0.50000 "ILE " " C  " "    " 6 0 1 00FFFF  ""  1 1 8 ""  23 ""  <> 8.56330966949463 -1.06722772121429 -4.07181739807129 0 0 318 0 318 1 118.08 147 20 314 0 19 <> <> <> <> <> <> <> <> <>
  319 15 -14.451338 3.435070 5.743330 82 " " I "A" 75 -0.50000 -0.50000 "ILE " " O  " "    " 8 0 1 FF5757  ""  1 1 8 ""  75 ""  <> 5.40310001373291 4.13200759887695 -6.00939798355103 0 0 319 0 319 1 120.59 148 20 315 0 19 <> <> <> <> <> <> <> <> <>
  320 3 -15.335864 2.765913 2.547760 82 " " I "A" 100 -0.06000 -0.06000 "ILE " " CB " "    " 6 0 1 00FFFF  ""  1 1 8 ""  23 ""  <> 7.63113212585449 1.60119414329529 3.6334023475647 0 0 320 1 320 1 113.94 149 20 316 0 19 <> <> <> <> <> <> <> <> <>
  321 3 -14.898697 2.836174 1.060634 82 " " I "A" 100 -0.12000 -0.12000 "ILE " " CG1" "    " 6 0 1 00FFFF  ""  1 1 8 ""  23 ""  <> -0.595910787582397 1.82024204730988 -2.56564903259277 0 0 321 2 321 1 115.77 150 20 317 0 19 <> <> <> <> <> <> <> <> <>
  322 3 -16.006023 4.115243 2.850696 82 " " I "A" 100 -0.18000 -0.18000 "ILE " " CG2" "    " 6 0 1 00FFFF  ""  1 1 8 ""  23 ""  <> 2.55609560012817 0.242306709289551 3.32511687278748 0 0 322 3 322 1 99.36 151 20 318 0 19 <> <> <> <> <> <> <> <> <>
  323 3 -16.062271 2.755324 0.052440 82 " " I "A" 100 -0.18000 -0.18000 "ILE " " CD1" "    " 6 0 1 00FFFF  ""  1 1 8 ""  23 ""  <> 3.39742493629456 1.79415559768677 -3.8166561126709 0 0 323 3 323 1 115.18 152 20 319 0 19 <> <> <> <> <> <> <> <> <>
  324 43 -14.174692 0.564805 2.652472 82 " " I "A" 21 0.30000 0.30000 "ILE " " H  " "    " 1 0 1 FFFFFF  ""  -1 1 8 ""  21 ""  <> -7.1312460899353 -2.70690679550171 -4.10310554504395 0 0 324 0 324 <> <> <> <> 320 0 <> <> <> <> <> <> <> <> <> <>
  325 41 -13.524443 3.238104 3.447602 82 " " I "A" 21 0.06000 0.06000 "ILE " " HA " "    " 1 0 0 FFFFFF  ""  -1 1 8 ""  21 ""  <> 29.9042148590088 -30.7830257415771 8.69063282012939 0 0 325 0 325 <> <> <> <> 321 0 <> <> <> <> <> <> <> <> <> <>
  326 41 -16.159384 2.092728 2.785958 82 " " I "A" 21 0.06000 0.06000 "ILE " " HB " "    " 1 0 0 FFFFFF  ""  -1 1 8 ""  21 ""  <> 2.19383096694946 -1.38111484050751 -23.5933361053467 0 0 326 0 326 <> <> <> <> 322 0 <> <> <> <> <> <> <> <> <> <>
  327 41 -14.233994 2.034625 0.738472 82 " " I "A" 21 0.06000 0.06000 "ILE " "HG13" "    " 1 0 0 FFFFFF  ""  -1 1 8 ""  21 ""  <> -8.28212833404541 -11.7406530380249 15.3156356811523 0 0 327 0 327 <> <> <> <> 323 0 <> <> <> <> <> <> <> <> <> <>
  328 41 -14.400369 3.801635 0.973142 82 " " I "A" 21 0.06000 0.06000 "ILE " "HG12" "    " 1 0 0 FFFFFF  ""  -1 1 8 ""  21 ""  <> 8.67694187164307 -3.07726788520813 -3.79351854324341 0 0 328 0 328 <> <> <> <> 324 0 <> <> <> <> <> <> <> <> <> <>
  329 41 -16.288546 4.266907 3.892463 82 " " I "A" 21 0.06000 0.06000 "ILE " "HG21" "    " 1 0 0 FFFFFF  ""  -1 1 8 ""  21 ""  <> 9.909836769104 -14.4901571273804 7.46421718597412 0 0 329 0 329 <> <> <> <> 325 0 <> <> <> <> <> <> <> <> <> <>
  330 41 -15.455136 5.028694 2.626570 82 " " I "A" 21 0.06000 0.06000 "ILE " "HG22" "    " 1 0 0 FFFFFF  ""  -1 1 8 ""  21 ""  <> -28.9116230010986 17.5205554962158 -3.60097694396973 0 0 330 0 330 <> <> <> <> 326 0 <> <> <> <> <> <> <> <> <> <>
  331 41 -16.980587 4.131741 2.362791 82 " " I "A" 21 0.06000 0.06000 "ILE " "HG23" "    " 1 0 0 FFFFFF  ""  -1 1 8 ""  21 ""  <> 4.94510221481323 -7.08540296554565 -1.69457674026489 0 0 331 0 331 <> <> <> <> 327 0 <> <> <> <> <> <> <> <> <> <>
  332 41 -16.511543 3.746814 0.109044 82 " " I "A" 21 0.06000 0.06000 "ILE " "HD11" "    " 1 0 0 FFFFFF  ""  -1 1 8 ""  21 ""  <> -8.01327705383301 -4.03003072738647 7.63356447219849 0 0 332 0 332 <> <> <> <> 328 0 <> <> <> <> <> <> <> <> <> <>
  333 41 -15.593176 2.548434 -0.909457 82 " " I "A" 21 0.06000 0.06000 "ILE " "HD12" "    " 1 0 0 FFFFFF  ""  -1 1 8 ""  21 ""  <> -16.227466583252 -8.85442066192627 -11.0969343185425 0 0 333 0 333 <> <> <> <> 329 0 <> <> <> <> <> <> <> <> <> <>
  334 41 -16.895357 2.136161 0.385164 82 " " I "A" 21 0.06000 0.06000 "ILE " "HD13" "    " 1 0 0 FFFFFF  ""  -1 1 8 ""  21 ""  <> -0.877757370471954 8.15905570983887 -2.67662143707275 0 0 334 0 334 <> <> <> <> 330 0 <> <> <> <> <> <> <> <> <> <>
  335 25 -15.720218 1.600457 5.304945 83 " " I "A" 38 -0.50000 -0.50000 "ILE " " N  " "    " 7 0 1 2F2FFF  ""  1 1 8 ""  38 ""  <> -0.938390135765076 -2.69626355171204 5.76730632781982 0 0 335 1 335 1 123.35 153 21 331 0 20 <> <> <> <> <> <> <> <> <>
  336 3 -16.442919 1.658849 6.543834 83 " " I "A" 100 0.14000 0.14000 "ILE " " CA " "    " 6 0 1 00FFFF  ""  1 1 -100 ""  23 ""  00FFFF  4.59449577331543 0.679511785507202 -5.01605939865112 0 0 336 1 336 1 122.54 154 21 332 0 20 <> <> <> <> <> <> <> <> <>
  337 2 -15.598199 1.287257 7.798781 83 " " I "A" 100 0.50000 0.50000 "ILE " " C  " "    " 6 0 1 00FFFF  ""  1 1 8 ""  23 ""  <> 1.99550199508667 -10.0527257919312 -1.28758811950684 0 0 337 0 337 1 115.19 155 21 333 0 20 <> <> <> <> <> <> <> <> <>
  338 15 -15.907303 1.797414 8.888571 83 " " I "A" 75 -0.50000 -0.50000 "ILE " " O  " "    " 8 0 1 FF5757  ""  1 1 8 ""  75 ""  <> -0.709856629371643 -1.73439693450928 -0.775799810886383 0 0 338 0 338 1 123.11 156 21 334 0 20 <> <> <> <> <> <> <> <> <>
  339 3 -17.790535 0.823334 6.577068 83 " " I "A" 100 -0.06000 -0.06000 "ILE " " CB " "    " 6 0 1 00FFFF  ""  1 1 8 ""  23 ""  <> 0.21068511903286 -3.88796925544739 1.90733981132507 0 0 339 1 339 1 115.51 157 21 335 0 20 <> <> <> <> <> <> <> <> <>
  340 3 -17.584776 -0.688282 6.349823 83 " " I "A" 100 -0.12000 -0.12000 "ILE " " CG1" "    " 6 0 1 00FFFF  ""  1 1 8 ""  23 ""  <> 0.778265714645386 -3.28998112678528 -1.78729653358459 0 0 340 2 340 1 106.74 158 21 336 0 20 <> <> <> <> <> <> <> <> <>
  341 3 -18.863317 1.395825 5.525545 83 " " I "A" 100 -0.18000 -0.18000 "ILE " " CG2" "    " 6 0 1 00FFFF  ""  1 1 8 ""  23 ""  <> -0.732599318027496 -2.88818383216858 -4.24430179595947 0 0 341 3 341 1 114.91 159 21 337 0 20 <> <> <> <> <> <> <> <> <>
  342 3 -18.403913 -1.560674 7.332876 83 " " I "A" 100 -0.18000 -0.18000 "ILE " " CD1" "    " 6 0 1 00FFFF  ""  1 1 8 ""  23 ""  <> -4.50861024856567 -4.72765016555786 -1.53936517238617 0 0 342 3 342 1 93.88 160 21 338 0 20 <> <> <> <> <> <> <> <> <>
  343 43 -15.880297 0.794406 4.717786 83 " " I "A" 21 0.30000 0.30000 "ILE " " H  " "    " 1 0 1 FFFFFF  ""  -1 1 8 ""  21 ""  <> 28.620491027832 -7.1004376411438 3.7546169757843 0 0 343 0 343 <> <> <> <> 339 0 <> <> <> <> <> <> <> <> <> <>
  344 41 -16.817341 2.674358 6.672867 83 " " I "A" 21 0.06000 0.06000 "ILE " " HA " "    " 1 0 0 FFFFFF  ""  -1 1 8 ""  21 ""  <> 21.282735824585 4.23649740219116 15.4148283004761 0 0 344 0 344 <> <> <> <> 340 0 <> <> <> <> <> <> <> <> <> <>
  345 41 -18.149761 0.990461 7.592511 83 " " I "A" 21 0.06000 0.06000 "ILE " " HB " "    " 1 0 0 FFFFFF  ""  -1 1 8 ""  21 ""  <> 18.405143737793 -11.1391506195068 9.53731822967529 0 0 345 0 345 <> <> <> <> 341 0 <> <> <> <> <> <> <> <> <> <>
  346 41 -16.516459 -0.834402 6.509336 83 " " I "A" 21 0.06000 0.06000 "ILE " "HG13" "    " 1 0 0 FFFFFF  ""  -1 1 8 ""  21 ""  <> 1.68396031856537 -5.40332841873169 -9.78897094726562 0 0 346 0 346 <> <> <> <> 342 0 <> <> <> <> <> <> <> <> <> <>
  347 41 -17.876245 -0.989491 5.343632 83 " " I "A" 21 0.06000 0.06000 "ILE " "HG12" "    " 1 0 0 FFFFFF  ""  -1 1 8 ""  21 ""  <> -1.97149634361267 6.38525009155273 -3.88709998130798 0 0 347 0 347 <> <> <> <> 343 0 <> <> <> <> <> <> <> <> <> <>
  348 41 -19.116167 2.402206 5.859260 83 " " I "A" 21 0.06000 0.06000 "ILE " "HG21" "    " 1 0 0 FFFFFF  ""  -1 1 8 ""  21 ""  <> 0.79788339138031 -4.32234716415405 1.2403130531311 0 0 348 0 348 <> <> <> <> 344 0 <> <> <> <> <> <> <> <> <> <>
  349 41 -18.533152 1.492465 4.491257 83 " " I "A" 21 0.06000 0.06000 "ILE " "HG22" "    " 1 0 0 FFFFFF  ""  -1 1 8 ""  21 ""  <> -17.0148849487305 6.30021095275879 -8.58342361450195 0 0 349 0 349 <> <> <> <> 345 0 <> <> <> <> <> <> <> <> <> <>
  350 41 -19.819399 0.873365 5.493226 83 " " I "A" 21 0.06000 0.06000 "ILE " "HG23" "    " 1 0 0 FFFFFF  ""  -1 1 8 ""  21 ""  <> 1.73106598854065 -7.84813547134399 3.05535936355591 0 0 350 0 350 <> <> <> <> 346 0 <> <> <> <> <> <> <> <> <> <>
  351 41 -19.462246 -1.303112 7.374028 83 " " I "A" 21 0.06000 0.06000 "ILE " "HD11" "    " 1 0 0 FFFFFF  ""  -1 1 8 ""  21 ""  <> -3.74164938926697 -5.63590335845947 23.8697242736816 0 0 351 0 351 <> <> <> <> 347 0 <> <> <> <> <> <> <> <> <> <>
  352 41 -18.245537 -2.598838 7.040930 83 " " I "A" 21 0.06000 0.06000 "ILE " "HD12" "    " 1 0 0 FFFFFF  ""  -1 1 8 ""  21 ""  <> -8.28594398498535 -13.5026617050171 27.6155605316162 0 0 352 0 352 <> <> <> <> 348 0 <> <> <> <> <> <> <> <> <> <>
  353 41 -18.021067 -1.411377 8.342449 83 " " I "A" 21 0.06000 0.06000 "ILE " "HD13" "    " 1 0 0 FFFFFF  ""  -1 1 8 ""  21 ""  <> -11.281569480896 -10.122462272644 1.82685017585754 0 0 353 0 353 <> <> <> <> 349 0 <> <> <> <> <> <> <> <> <> <>
  354 25 -14.585136 0.442867 7.639584 84 " " G "A" 38 -0.50000 -0.50000 "GLY " " N  " "    " 7 0 1 2F2FFF  ""  1 1 8 ""  38 ""  <> -3.0530412197113 -5.12046670913696 0.606087684631348 0 0 354 1 354 1 112.08 161 22 350 0 21 <> <> <> <> <> <> <> <> <>
  355 3 -13.637371 -0.038556 8.598566 84 " " G "A" 100 0.08000 0.08000 "GLY " " CA " "    " 6 0 1 00FFFF  ""  1 1 -100 ""  23 ""  00FFFF  -1.41884315013885 1.7822881937027 0.843049347400665 0 0 355 2 355 1 102.69 162 22 351 0 21 <> <> <> <> <> <> <> <> <>
  356 2 -12.530494 1.001670 8.895560 84 " " G "A" 100 0.50000 0.50000 "GLY " " C  " "    " 6 0 1 00FFFF  ""  1 1 8 ""  23 ""  <> 1.78059387207031 2.01354074478149 2.49553823471069 0 0 356 0 356 1 103.99 163 22 352 0 21 <> <> <> <> <> <> <> <> <>
  357 15 -12.230772 1.182222 10.048478 84 " " G "A" 75 -0.50000 -0.50000 "GLY " " O  " "    " 8 0 1 FF5757  ""  1 1 8 ""  75 ""  <> 4.62436628341675 -8.57203960418701 0.273979306221008 0 0 357 0 357 1 119.37 164 22 353 0 21 <> <> <> <> <> <> <> <> <>
  358 43 -14.533450 0.099575 6.691122 84 " " G "A" 21 0.30000 0.30000 "GLY " " H  " "    " 1 0 1 FFFFFF  ""  -1 1 8 ""  21 ""  <> -3.14312815666199 4.62041521072388 -2.92449569702148 0 0 358 0 358 <> <> <> <> 354 0 <> <> <> <> <> <> <> <> <> <>
  359 41 -13.115225 -0.943087 8.286656 84 " " G "A" 21 0.06000 0.06000 "GLY " " HA3" "    " 1 0 0 FFFFFF  ""  -1 1 8 ""  21 ""  <> -18.3428382873535 -0.500828564167023 -20.8672637939453 0 0 359 0 359 <> <> <> <> 355 0 <> <> <> <> <> <> <> <> <> <>
  360 41 -14.097192 -0.244469 9.565140 84 " " G "A" 21 0.06000 0.06000 "GLY " " HA2" "    " 1 0 0 FFFFFF  ""  -1 1 8 ""  21 ""  <> -4.22697877883911 -41.9625091552734 -9.81194877624512 0 0 360 0 360 <> <> <> <> 356 0 <> <> <> <> <> <> <> <> <> <>
  361 25 -11.918426 1.721760 7.940356 85 " " N "A" 38 -0.50000 -0.50000 "ASN " " N  " "    " 7 0 1 2F2FFF  ""  1 1 8 ""  38 ""  <> 3.63679337501526 -0.964379489421844 3.3294780254364 0 0 361 1 361 1 108.4 165 23 357 0 22 <> <> <> <> <> <> <> <> <>
  362 3 -10.884463 2.719906 8.160386 85 " " N "A" 100 0.14000 0.14000 "ASN " " CA " "    " 6 0 1 00FFFF  ""  1 1 -100 ""  23 ""  00FFFF  0.240100726485252 3.18994903564453 9.7786750793457 0 0 362 1 362 1 112.88 166 23 358 0 22 <> <> <> <> <> <> <> <> <>
  363 2 -11.423109 4.087371 8.616230 85 " " N "A" 100 0.50000 0.50000 "ASN " " C  " "    " 6 0 1 00FFFF  ""  1 1 8 ""  23 ""  <> 10.0026168823242 -2.33852529525757 1.88931238651276 0 0 363 0 363 1 118.04 167 23 359 0 22 <> <> <> <> <> <> <> <> <>
  364 15 -10.728149 4.758655 9.328494 85 " " N "A" 75 -0.50000 -0.50000 "ASN " " O  " "    " 8 0 1 FF5757  ""  1 1 8 ""  75 ""  <> -6.74785089492798 1.57295727729797 -0.309016227722168 0 0 364 0 364 1 122.81 168 23 360 0 22 <> <> <> <> <> <> <> <> <>
  365 3 -10.024673 2.803287 6.923201 85 " " N "A" 100 -0.12000 -0.12000 "ASN " " CB " "    " 6 0 1 00FFFF  ""  1 1 8 ""  23 ""  <> -4.22016096115112 -1.01796650886536 0.681856274604797 0 0 365 2 365 1 119.48 169 23 361 0 22 <> <> <> <> <> <> <> <> <>
  366 2 -9.120129 1.585592 6.738991 85 " " N "A" 100 0.50000 0.50000 "ASN " " CG " "    " 6 0 1 00FFFF  ""  1 1 8 "%UT"  13 ""  <> -1.67189204692841 -1.40111112594604 -0.73881322145462 0 0 366 0 366 1 111 170 23 362 0 22 <> "No Flip"  <> <> <> <> <> <> <>
  367 15 -8.021471 1.513405 7.317397 85 " " N "A" 75 -0.50000 -0.50000 "ASN " " OD1" "    " 8 0 1 FF5757  ""  1 1 8 ""  75 ""  <> 2.90237069129944 2.78748989105225 -0.250972598791122 0 0 367 0 367 1 106.55 171 23 363 0 22 <> <> <> <> <> <> <> <> <>
  368 25 -9.536351 0.591416 5.900867 85 " " N "A" 38 -0.76000 -0.76000 "ASN " " ND2" "    " 7 0 1 2F2FFF  ""  1 1 8 ""  38 ""  <> -1.735995054245 3.17219352722168 5.10604000091553 0 0 368 2 368 1 112.79 172 23 364 0 22 <> <> <> <> <> <> <> <> <>
  369 43 -12.339621 1.573896 7.034359 85 " " N "A" 21 0.30000 0.30000 "ASN " " H  " "    " 1 0 1 FFFFFF  ""  -1 1 8 ""  21 ""  <> 16.6441688537598 -14.1749753952026 -0.561569690704346 0 0 369 0 369 <> <> <> <> 365 0 <> <> <> <> <> <> <> <> <> <>
  370 41 -10.223253 2.267633 8.899542 85 " " N "A" 21 0.06000 0.06000 "ASN " " HA " "    " 1 0 0 FFFFFF  ""  -1 1 8 ""  21 ""  <> 15.0114049911499 26.1943264007568 10.6409254074097 0 0 370 0 370 <> <> <> <> 366 0 <> <> <> <> <> <> <> <> <> <>
  371 41 -9.403659 3.697098 6.982714 85 " " N "A" 21 0.06000 0.06000 "ASN " " HB3" "    " 1 0 0 FFFFFF  ""  -1 1 8 ""  21 ""  <> -8.27570533752441 2.3956561088562 -8.26699924468994 0 0 371 0 371 <> <> <> <> 367 0 <> <> <> <> <> <> <> <> <> <>
  372 41 -10.669832 2.868511 6.047064 85 " " N "A" 21 0.06000 0.06000 "ASN " " HB2" "    " 1 0 0 FFFFFF  ""  -1 1 8 ""  21 ""  <> -4.94872665405273 -11.3613119125366 0.448336631059647 0 0 372 0 372 <> <> <> <> 368 0 <> <> <> <> <> <> <> <> <> <>
  373 43 -8.959733 -0.211553 5.693862 85 " " N "A" 21 0.38000 0.38000 "ASN " "HD22" "    " 1 0 1 FFFFFF  ""  -1 1 8 ""  21 ""  <> -1.39480400085449 5.43195772171021 -2.70916748046875 0 0 373 0 373 <> <> <> <> 369 0 <> <> <> <> <> <> <> <> <> <>
  374 43 -10.468715 0.589647 5.512542 85 " " N "A" 21 0.38000 0.38000 "ASN " "HD21" "    " 1 0 1 FFFFFF  ""  -1 1 8 ""  21 ""  <> -6.97228240966797 -2.05520057678223 17.7021179199219 0 0 374 0 374 <> <> <> <> 370 0 <> <> <> <> <> <> <> <> <> <>
  375 25 -12.647453 4.441894 8.210859 86 " " I "A" 38 -0.50000 -0.50000 "ILE " " N  " "    " 7 0 1 2F2FFF  ""  1 1 8 ""  38 ""  <> 9.84660148620605 -4.11336278915405 -4.09267997741699 0 0 375 1 375 1 122.41 173 24 371 0 23 <> <> <> <> <> <> <> <> <>
  376 3 -13.288980 5.675450 8.725812 86 " " I "A" 100 0.14000 0.14000 "ILE " " CA " "    " 6 0 1 00FFFF  ""  1 1 -100 ""  23 ""  00FFFF  -0.604112088680267 0.15440522134304 1.40298211574554 0 0 376 1 376 1 127.97 174 24 372 0 23 <> <> <> <> <> <> <> <> <>
  377 2 -13.697943 5.541393 10.207885 86 " " I "A" 100 0.50000 0.50000 "ILE " " C  " "    " 6 0 1 00FFFF  ""  1 1 8 ""  23 ""  <> 5.51778030395508 -3.11934590339661 5.49040651321411 0 0 377 0 377 1 123.94 175 24 373 0 23 <> <> <> <> <> <> <> <> <>
  378 15 -13.489842 6.532364 10.849216 86 " " I "A" 75 -0.50000 -0.50000 "ILE " " O  " "    " 8 0 1 FF5757  ""  1 1 8 ""  75 ""  <> 1.30715501308441 5.12568807601929 1.19268882274628 0 0 378 0 378 1 128.41 176 24 374 0 23 <> <> <> <> <> <> <> <> <>
  379 3 -14.539146 6.084288 7.886477 86 " " I "A" 100 -0.06000 -0.06000 "ILE " " CB " "    " 6 0 1 00FFFF  ""  1 1 8 ""  23 ""  <> 5.3363938331604 3.30970311164856 8.28220367431641 0 0 379 1 379 1 123.32 177 24 375 0 23 <> <> <> <> <> <> <> <> <>
  380 3 -14.828636 7.617861 7.813737 86 " " I "A" 100 -0.12000 -0.12000 "ILE " " CG1" "    " 6 0 1 00FFFF  ""  1 1 8 ""  23 ""  <> -0.000922990264371037 0.627777099609375 0.0391475483775139 0 0 380 2 380 1 132.11 178 24 376 0 23 <> <> <> <> <> <> <> <> <>
  381 3 -15.794264 5.154799 7.977167 86 " " I "A" 100 -0.18000 -0.18000 "ILE " " CG2" "    " 6 0 1 00FFFF  ""  1 1 8 ""  23 ""  <> 0.0618405938148499 2.3299515247345 0.62019956111908 0 0 381 3 381 1 127.06 179 24 377 0 23 <> <> <> <> <> <> <> <> <>
  382 3 -15.581006 8.007413 6.571208 86 " " I "A" 100 -0.18000 -0.18000 "ILE " " CD1" "    " 6 0 1 00FFFF  ""  1 1 8 ""  23 ""  <> 4.12476205825806 2.15175700187683 -8.40117263793945 0 0 382 3 382 1 141.41 180 24 378 0 23 <> <> <> <> <> <> <> <> <>
  383 43 -13.078140 4.004221 7.408955 86 " " I "A" 21 0.30000 0.30000 "ILE " " H  " "    " 1 0 1 FFFFFF  ""  -1 1 8 ""  21 ""  <> -8.55877113342285 -25.2303009033203 17.3179416656494 0 0 383 0 383 <> <> <> <> 379 0 <> <> <> <> <> <> <> <> <> <>
  384 41 -12.448710 6.364899 8.643923 86 " " I "A" 21 0.06000 0.06000 "ILE " " HA " "    " 1 0 0 FFFFFF  ""  -1 1 8 ""  21 ""  <> -0.604642927646637 -0.523820161819458 -4.31264877319336 0 0 384 0 384 <> <> <> <> 380 0 <> <> <> <> <> <> <> <> <> <>
  385 41 -14.129558 5.840866 6.906129 86 " " I "A" 21 0.06000 0.06000 "ILE " " HB " "    " 1 0 0 FFFFFF  ""  -1 1 8 ""  21 ""  <> -3.40533208847046 6.85825395584106 3.74880361557007 0 0 385 0 385 <> <> <> <> 381 0 <> <> <> <> <> <> <> <> <> <>
  386 41 -13.883906 8.149040 7.929645 86 " " I "A" 21 0.06000 0.06000 "ILE " "HG13" "    " 1 0 0 FFFFFF  ""  -1 1 8 ""  21 ""  <> -0.122162371873856 -1.51462507247925 10.8455085754395 0 0 386 0 386 <> <> <> <> 382 0 <> <> <> <> <> <> <> <> <> <>
  387 41 -15.584723 7.866895 8.558327 86 " " I "A" 21 0.06000 0.06000 "ILE " "HG12" "    " 1 0 0 FFFFFF  ""  -1 1 8 ""  21 ""  <> 4.83591985702515 8.71907329559326 2.24448132514954 0 0 387 0 387 <> <> <> <> 383 0 <> <> <> <> <> <> <> <> <> <>
  388 41 -16.403608 5.207345 7.074926 86 " " I "A" 21 0.06000 0.06000 "ILE " "HG21" "    " 1 0 0 FFFFFF  ""  -1 1 8 ""  21 ""  <> -5.10607004165649 -24.3121242523193 2.55878615379333 0 0 388 0 388 <> <> <> <> 384 0 <> <> <> <> <> <> <> <> <> <>
  389 41 -15.536528 4.106852 8.130397 86 " " I "A" 21 0.06000 0.06000 "ILE " "HG22" "    " 1 0 0 FFFFFF  ""  -1 1 8 ""  21 ""  <> 9.12411212921143 6.33869314193726 12.7932252883911 0 0 389 0 389 <> <> <> <> 385 0 <> <> <> <> <> <> <> <> <> <>
  390 41 -16.353640 5.427681 8.872005 86 " " I "A" 21 0.06000 0.06000 "ILE " "HG23" "    " 1 0 0 FFFFFF  ""  -1 1 8 ""  21 ""  <> 2.44413781166077 -5.0120587348938 4.34836435317993 0 0 390 0 390 <> <> <> <> 386 0 <> <> <> <> <> <> <> <> <> <>
  391 41 -16.597298 7.613692 6.586535 86 " " I "A" 21 0.06000 0.06000 "ILE " "HD11" "    " 1 0 0 FFFFFF  ""  -1 1 8 ""  21 ""  <> 4.38877820968628 2.71061158180237 23.4605503082275 0 0 391 0 391 <> <> <> <> 387 0 <> <> <> <> <> <> <> <> <> <>
  392 41 -15.830686 9.067417 6.524824 86 " " I "A" 21 0.06000 0.06000 "ILE " "HD12" "    " 1 0 0 FFFFFF  ""  -1 1 8 ""  21 ""  <> 17.3033618927002 5.62625885009766 0.0622646100819111 0 0 392 0 392 <> <> <> <> 388 0 <> <> <> <> <> <> <> <> <> <>
  393 41 -15.167845 7.579035 5.658031 86 " " I "A" 21 0.06000 0.06000 "ILE " "HD13" "    " 1 0 0 FFFFFF  ""  -1 1 8 ""  21 ""  <> 13.1296081542969 -7.2606635093689 0.0884562283754349 0 0 393 0 393 <> <> <> <> 389 0 <> <> <> <> <> <> <> <> <> <>
  394 25 -14.108747 4.371509 10.696188 87 " " L "A" 38 -0.50000 -0.50000 "LEU " " N  " "    " 7 0 1 2F2FFF  ""  1 1 8 ""  38 ""  <> -3.27906155586243 -1.17312872409821 2.110671043396 0 0 394 1 394 1 119.21 181 25 390 0 24 <> <> <> <> <> <> <> <> <>
  395 3 -14.210775 4.062638 12.098806 87 " " L "A" 100 0.14000 0.14000 "LEU " " CA " "    " 6 0 1 00FFFF  ""  1 1 -100 ""  23 ""  00FFFF  -0.328374028205872 -5.5743556022644 -4.1351056098938 0 0 395 1 395 1 116.43 182 25 391 0 24 <> <> <> <> <> <> <> <> <>
  396 2 -12.864098 4.152114 12.909806 87 " " L "A" 100 0.50000 0.50000 "LEU " " C  " "    " 6 0 1 00FFFF  ""  1 1 8 ""  23 ""  <> 1.31111240386963 0.311895549297333 -4.91411685943604 0 0 396 0 396 1 122.94 183 25 392 0 24 <> <> <> <> <> <> <> <> <>
  397 15 -12.920347 4.839469 13.944901 87 " " L "A" 75 -0.50000 -0.50000 "LEU " " O  " "    " 8 0 1 FF5757  ""  1 1 8 ""  75 ""  <> 1.12706673145294 5.82362365722656 -1.31165027618408 0 0 397 0 397 1 131.01 184 25 393 0 24 <> <> <> <> <> <> <> <> <>
  398 3 -14.889846 2.674328 12.333885 87 " " L "A" 100 -0.12000 -0.12000 "LEU " " CB " "    " 6 0 1 00FFFF  ""  1 1 8 ""  23 ""  <> 3.66946196556091 -0.430049806833267 -1.01728808879852 0 0 398 2 398 1 115.64 185 25 394 0 24 <> <> <> <> <> <> <> <> <>
  399 3 -15.236053 2.345011 13.836399 87 " " L "A" 100 -0.06000 -0.06000 "LEU " " CG " "    " 6 0 1 00FFFF  ""  1 1 8 ""  23 ""  <> -2.23285460472107 2.1852855682373 -0.452747583389282 0 0 399 1 399 1 125.13 186 25 395 0 24 <> <> <> <> <> <> <> <> <>
  400 3 -16.205400 3.282443 14.496338 87 " " L "A" 100 -0.18000 -0.18000 "LEU " " CD1" "    " 6 0 1 00FFFF  ""  1 1 8 ""  23 ""  <> -5.39738321304321 5.32797241210938 -4.16778802871704 0 0 400 3 400 1 137.43 187 25 396 0 24 <> <> <> <> <> <> <> <> <>
  401 3 -15.655101 0.890704 14.044163 87 " " L "A" 100 -0.18000 -0.18000 "LEU " " CD2" "    " 6 0 1 00FFFF  ""  1 1 8 ""  23 ""  <> 4.72436714172363 5.69832038879395 4.92404842376709 0 0 401 3 401 1 128.41 188 25 397 0 24 <> <> <> <> <> <> <> <> <>
  402 43 -14.372972 3.671505 10.017748 87 " " L "A" 21 0.30000 0.30000 "LEU " " H  " "    " 1 0 1 FFFFFF  ""  -1 1 8 ""  21 ""  <> -27.2596378326416 -6.97796201705933 17.4394435882568 0 0 402 0 402 <> <> <> <> 398 0 <> <> <> <> <> <> <> <> <> <>
  403 41 -14.891829 4.713624 12.646969 87 " " L "A" 21 0.06000 0.06000 "LEU " " HA " "    " 1 0 0 FFFFFF  ""  -1 1 8 ""  21 ""  <> 0.207013949751854 -6.25031661987305 -2.66716313362122 0 0 403 0 403 <> <> <> <> 399 0 <> <> <> <> <> <> <> <> <> <>
  404 41 -14.330454 1.872870 11.851343 87 " " L "A" 21 0.06000 0.06000 "LEU " " HB3" "    " 1 0 0 FFFFFF  ""  -1 1 8 ""  21 ""  <> -7.84965658187866 -4.66772890090942 -7.3325366973877 0 0 404 0 404 <> <> <> <> 400 0 <> <> <> <> <> <> <> <> <> <>
  405 41 -15.793649 2.456791 11.764748 87 " " L "A" 21 0.06000 0.06000 "LEU " " HB2" "    " 1 0 0 FFFFFF  ""  -1 1 8 ""  21 ""  <> 1.38236343860626 7.84839391708374 -0.549523770809174 0 0 405 0 405 <> <> <> <> 401 0 <> <> <> <> <> <> <> <> <> <>
  406 41 -14.288982 2.499138 14.353509 87 " " L "A" 21 0.06000 0.06000 "LEU " " HG " "    " 1 0 0 FFFFFF  ""  -1 1 8 ""  21 ""  <> 4.10342407226562 -14.7443532943726 -7.01147603988647 0 0 406 0 406 <> <> <> <> 402 0 <> <> <> <> <> <> <> <> <> <>
  407 41 -16.509714 4.123820 13.873780 87 " " L "A" 21 0.06000 0.06000 "LEU " "HD11" "    " 1 0 0 FFFFFF  ""  -1 1 8 ""  21 ""  <> -9.40573406219482 -5.96725559234619 -17.4737930297852 0 0 407 0 407 <> <> <> <> 403 0 <> <> <> <> <> <> <> <> <> <>
  408 41 -17.117537 2.795982 14.841974 87 " " L "A" 21 0.06000 0.06000 "LEU " "HD12" "    " 1 0 0 FFFFFF  ""  -1 1 8 ""  21 ""  <> -2.98533892631531 5.92963314056396 3.04439377784729 0 0 408 0 408 <> <> <> <> 404 0 <> <> <> <> <> <> <> <> <> <>
  409 41 -15.718814 3.587766 15.422680 87 " " L "A" 21 0.06000 0.06000 "LEU " "HD13" "    " 1 0 0 FFFFFF  ""  -1 1 8 ""  21 ""  <> 5.63541412353516 16.0009651184082 -13.4809036254883 0 0 409 0 409 <> <> <> <> 405 0 <> <> <> <> <> <> <> <> <> <>
  410 41 -16.137182 0.839253 15.020407 87 " " L "A" 21 0.06000 0.06000 "LEU " "HD21" "    " 1 0 0 FFFFFF  ""  -1 1 8 ""  21 ""  <> -17.6613121032715 -14.7141695022583 -7.20606708526611 0 0 410 0 410 <> <> <> <> 406 0 <> <> <> <> <> <> <> <> <> <>
  411 41 -16.375420 0.617461 13.273072 87 " " L "A" 21 0.06000 0.06000 "LEU " "HD22" "    " 1 0 0 FFFFFF  ""  -1 1 8 ""  21 ""  <> 7.35723400115967 33.0055923461914 -7.21203899383545 0 0 411 0 411 <> <> <> <> 407 0 <> <> <> <> <> <> <> <> <> <>
  412 41 -14.777481 0.251944 13.944818 87 " " L "A" 21 0.06000 0.06000 "LEU " "HD23" "    " 1 0 0 FFFFFF  ""  -1 1 8 ""  21 ""  <> 1.62579703330994 3.33588409423828 -7.25918197631836 0 0 412 0 412 <> <> <> <> 408 0 <> <> <> <> <> <> <> <> <> <>
  413 25 -11.725224 3.673452 12.416344 88 " " V "A" 38 -0.50000 -0.50000 "VAL " " N  " "    " 7 0 1 2F2FFF  ""  1 1 8 ""  38 ""  <> 0.556057155132294 -4.20313787460327 1.31653225421906 0 0 413 1 413 1 125.52 189 26 409 0 25 <> <> <> <> <> <> <> <> <>
  414 3 -10.406608 4.110962 13.042760 88 " " V "A" 100 0.14000 0.14000 "VAL " " CA " "    " 6 0 1 00FFFF  ""  1 1 -100 ""  23 ""  00FFFF  9.63699531555176 8.86531734466553 1.86876857280731 0 0 414 1 414 1 124.63 190 26 410 0 25 <> <> <> <> <> <> <> <> <>
  415 2 -10.241164 5.598151 13.269823 88 " " V "A" 100 0.50000 0.50000 "VAL " " C  " "    " 6 0 1 00FFFF  ""  1 1 8 ""  23 ""  <> 4.74536848068237 -1.42644596099854 -3.19383478164673 0 0 415 0 415 1 115.8 191 26 411 0 25 <> <> <> <> <> <> <> <> <>
  416 15 -9.876103 5.981279 14.387465 88 " " V "A" 75 -0.50000 -0.50000 "VAL " " O  " "    " 8 0 1 FF5757  ""  1 1 8 ""  75 ""  <> 2.62398028373718 -0.795377314090729 0.782327711582184 0 0 416 0 416 1 130.11 192 26 412 0 25 <> <> <> <> <> <> <> <> <>
  417 3 -9.256835 3.560423 12.204445 88 " " V "A" 100 -0.06000 -0.06000 "VAL " " CB " "    " 6 0 1 00FFFF  ""  1 1 8 ""  23 ""  <> -0.266989976167679 1.02674114704132 3.62060928344727 0 0 417 1 417 1 111.26 193 26 413 0 25 <> <> <> <> <> <> <> <> <>
  418 3 -7.791838 3.965683 12.708137 88 " " V "A" 100 -0.18000 -0.18000 "VAL " " CG1" "    " 6 0 1 00FFFF  ""  1 1 8 ""  23 ""  <> -1.09922027587891 -3.41983151435852 -1.45642590522766 0 0 418 3 418 1 103.4 194 26 414 0 25 <> <> <> <> <> <> <> <> <>
  419 3 -9.346746 2.012743 12.151180 88 " " V "A" 100 -0.18000 -0.18000 "VAL " " CG2" "    " 6 0 1 00FFFF  ""  1 1 8 ""  23 ""  <> -6.99888944625854 1.89256262779236 7.47960424423218 0 0 419 3 419 1 103.61 195 26 415 0 25 <> <> <> <> <> <> <> <> <>
  420 43 -11.720058 3.320413 11.470068 88 " " V "A" 21 0.30000 0.30000 "VAL " " H  " "    " 1 0 1 FFFFFF  ""  -1 1 8 ""  21 ""  <> -28.1086940765381 -4.22241163253784 1.16727590560913 0 0 420 0 420 <> <> <> <> 416 0 <> <> <> <> <> <> <> <> <> <>
  421 41 -10.295260 3.614876 14.006917 88 " " V "A" 21 0.06000 0.06000 "VAL " " HA " "    " 1 0 0 FFFFFF  ""  -1 1 8 ""  21 ""  <> 22.5210494995117 12.8522996902466 2.43225002288818 0 0 421 0 421 <> <> <> <> 417 0 <> <> <> <> <> <> <> <> <> <>
  422 41 -9.321198 3.995517 11.207124 88 " " V "A" 21 0.06000 0.06000 "VAL " " HB " "    " 1 0 0 FFFFFF  ""  -1 1 8 ""  21 ""  <> 10.3651189804077 -13.6889247894287 -3.48542881011963 0 0 422 0 422 <> <> <> <> 418 0 <> <> <> <> <> <> <> <> <> <>
  423 41 -7.557364 4.988995 12.414957 88 " " V "A" 21 0.06000 0.06000 "VAL " "HG11" "    " 1 0 0 FFFFFF  ""  -1 1 8 ""  21 ""  <> -7.44540214538574 5.1437873840332 23.3585205078125 0 0 423 0 423 <> <> <> <> 419 0 <> <> <> <> <> <> <> <> <> <>
  424 41 -7.653388 3.978912 13.789227 88 " " V "A" 21 0.06000 0.06000 "VAL " "HG12" "    " 1 0 0 FFFFFF  ""  -1 1 8 ""  21 ""  <> -24.1500473022461 8.02747821807861 1.35551273822784 0 0 424 0 424 <> <> <> <> 420 0 <> <> <> <> <> <> <> <> <> <>
  425 41 -6.904187 3.383293 12.461159 88 " " V "A" 21 0.06000 0.06000 "VAL " "HG13" "    " 1 0 0 FFFFFF  ""  -1 1 8 ""  21 ""  <> -0.507321000099182 -8.68104648590088 13.0771980285645 0 0 425 0 425 <> <> <> <> 421 0 <> <> <> <> <> <> <> <> <> <>
  426 41 -9.388517 1.564472 13.143857 88 " " V "A" 21 0.06000 0.06000 "VAL " "HG21" "    " 1 0 0 FFFFFF  ""  -1 1 8 ""  21 ""  <> 26.602710723877 -24.1967792510986 -2.88783979415894 0 0 426 0 426 <> <> <> <> 422 0 <> <> <> <> <> <> <> <> <> <>
  427 41 -10.238880 1.590255 11.688900 88 " " V "A" 21 0.06000 0.06000 "VAL " "HG22" "    " 1 0 0 FFFFFF  ""  -1 1 8 ""  21 ""  <> 14.9857892990112 -10.0684671401978 -24.0162124633789 0 0 427 0 427 <> <> <> <> 423 0 <> <> <> <> <> <> <> <> <> <>
  428 41 -8.565725 1.601930 11.511384 88 " " V "A" 21 0.06000 0.06000 "VAL " "HG23" "    " 1 0 0 FFFFFF  ""  -1 1 8 ""  21 ""  <> -13.0427799224854 -12.9538316726685 9.63446140289307 0 0 428 0 428 <> <> <> <> 424 0 <> <> <> <> <> <> <> <> <> <>
  429 25 -10.500632 6.336030 12.173887 89 " " I "A" 38 -0.50000 -0.50000 "ILE " " N  " "    " 7 0 1 2F2FFF  ""  1 1 8 ""  38 ""  <> -1.34877157211304 -1.78691387176514 -1.774698138237 0 0 429 1 429 1 113.13 196 27 425 0 26 <> <> <> <> <> <> <> <> <>
  430 3 -10.424562 7.820161 12.167200 89 " " I "A" 100 0.14000 0.14000 "ILE " " CA " "    " 6 0 1 00FFFF  ""  1 1 -100 ""  23 ""  00FFFF  -9.4060697555542 -0.940410852432251 3.03503203392029 0 0 430 1 430 1 123.24 197 27 426 0 26 <> <> <> <> <> <> <> <> <>
  431 2 -11.404543 8.583726 13.133626 89 " " I "A" 100 0.50000 0.50000 "ILE " " C  " "    " 6 0 1 00FFFF  ""  1 1 8 ""  23 ""  <> -1.71230900287628 6.32835388183594 -0.94624662399292 0 0 431 0 431 1 135.61 198 27 427 0 26 <> <> <> <> <> <> <> <> <>
  432 15 -10.995687 9.460821 13.893109 89 " " I "A" 75 -0.50000 -0.50000 "ILE " " O  " "    " 8 0 1 FF5757  ""  1 1 8 ""  75 ""  <> -6.86432504653931 5.66277027130127 5.15906667709351 0 0 432 0 432 1 130.03 199 27 428 0 26 <> <> <> <> <> <> <> <> <>
  433 3 -10.490158 8.487778 10.726655 89 " " I "A" 100 -0.06000 -0.06000 "ILE " " CB " "    " 6 0 1 00FFFF  ""  1 1 8 ""  23 ""  <> -6.53337907791138 -0.313652217388153 -1.86744999885559 0 0 433 1 433 1 123.99 200 27 429 0 26 <> <> <> <> <> <> <> <> <>
  434 3 -9.238970 8.181619 9.847450 89 " " I "A" 100 -0.12000 -0.12000 "ILE " " CG1" "    " 6 0 1 00FFFF  ""  1 1 8 ""  23 ""  <> -0.865118861198425 -8.29332160949707 -0.157141387462616 0 0 434 2 434 1 122.36 201 27 430 0 26 <> <> <> <> <> <> <> <> <>
  435 3 -10.600051 10.034885 10.560558 89 " " I "A" 100 -0.18000 -0.18000 "ILE " " CG2" "    " 6 0 1 00FFFF  ""  1 1 8 ""  23 ""  <> 5.63439989089966 4.59463834762573 1.14591348171234 0 0 435 3 435 1 127.85 202 27 431 0 26 <> <> <> <> <> <> <> <> <>
  436 3 -9.515038 7.942824 8.392083 89 " " I "A" 100 -0.18000 -0.18000 "ILE " " CD1" "    " 6 0 1 00FFFF  ""  1 1 8 ""  23 ""  <> -3.30972123146057 11.1170673370361 -4.20015668869019 0 0 436 3 436 1 116.1 203 27 432 0 26 <> <> <> <> <> <> <> <> <>
  437 43 -10.731534 5.899694 11.292754 89 " " I "A" 21 0.30000 0.30000 "ILE " " H  " "    " 1 0 1 FFFFFF  ""  -1 1 8 ""  21 ""  <> -16.0736618041992 14.2910108566284 -5.87779569625854 0 0 437 0 437 <> <> <> <> 433 0 <> <> <> <> <> <> <> <> <> <>
  438 41 -9.441958 8.060181 12.573380 89 " " I "A" 21 0.06000 0.06000 "ILE " " HA " "    " 1 0 0 FFFFFF  ""  -1 1 8 ""  21 ""  <> -13.3586883544922 0.819536805152893 11.5569725036621 0 0 438 0 438 <> <> <> <> 434 0 <> <> <> <> <> <> <> <> <> <>
  439 41 -11.327269 7.923634 10.315454 89 " " I "A" 21 0.06000 0.06000 "ILE " " HB " "    " 1 0 0 FFFFFF  ""  -1 1 8 ""  21 ""  <> -21.3268089294434 1.97612142562866 25.1071510314941 0 0 439 0 439 <> <> <> <> 435 0 <> <> <> <> <> <> <> <> <> <>
  440 41 -8.842387 7.258157 10.269401 89 " " I "A" 21 0.06000 0.06000 "ILE " "HG13" "    " 1 0 0 FFFFFF  ""  -1 1 8 ""  21 ""  <> 12.1128206253052 -1.02661538124084 3.54874229431152 0 0 440 0 440 <> <> <> <> 436 0 <> <> <> <> <> <> <> <> <> <>
  441 41 -8.442892 8.914659 9.977886 89 " " I "A" 21 0.06000 0.06000 "ILE " "HG12" "    " 1 0 0 FFFFFF  ""  -1 1 8 ""  21 ""  <> 5.64253377914429 -18.1045322418213 15.2635717391968 0 0 441 0 441 <> <> <> <> 437 0 <> <> <> <> <> <> <> <> <> <>
  442 41 -10.816754 10.438962 9.571690 89 " " I "A" 21 0.06000 0.06000 "ILE " "HG21" "    " 1 0 0 FFFFFF  ""  -1 1 8 ""  21 ""  <> 10.0006103515625 9.77606678009033 2.30635190010071 0 0 442 0 442 <> <> <> <> 438 0 <> <> <> <> <> <> <> <> <> <>
  443 41 -11.400989 10.337985 11.234895 89 " " I "A" 21 0.06000 0.06000 "ILE " "HG22" "    " 1 0 0 FFFFFF  ""  -1 1 8 ""  21 ""  <> -14.9981956481934 -39.2039985656738 -3.67371892929077 0 0 443 0 443 <> <> <> <> 439 0 <> <> <> <> <> <> <> <> <> <>
  444 41 -9.683968 10.488723 10.938609 89 " " I "A" 21 0.06000 0.06000 "ILE " "HG23" "    " 1 0 0 FFFFFF  ""  -1 1 8 ""  21 ""  <> 7.99565076828003 -8.35801696777344 10.9734287261963 0 0 444 0 444 <> <> <> <> 440 0 <> <> <> <> <> <> <> <> <> <>
  445 41 -10.517362 7.522662 8.308962 89 " " I "A" 21 0.06000 0.06000 "ILE " "HD11" "    " 1 0 0 FFFFFF  ""  -1 1 8 ""  21 ""  <> 5.9859094619751 -14.6582260131836 13.9970598220825 0 0 445 0 445 <> <> <> <> 441 0 <> <> <> <> <> <> <> <> <> <>
  446 41 -9.376430 8.864675 7.827211 89 " " I "A" 21 0.06000 0.06000 "ILE " "HD12" "    " 1 0 0 FFFFFF  ""  -1 1 8 ""  21 ""  <> 25.8703155517578 -2.98981070518494 -20.0618953704834 0 0 446 0 446 <> <> <> <> 442 0 <> <> <> <> <> <> <> <> <> <>
  447 41 -8.854878 7.206788 7.933235 89 " " I "A" 21 0.06000 0.06000 "ILE " "HD13" "    " 1 0 0 FFFFFF  ""  -1 1 8 ""  21 ""  <> -4.7381443977356 8.34457969665527 -1.80793678760529 0 0 447 0 447 <> <> <> <> 443 0 <> <> <> <> <> <> <> <> <> <>
  448 25 -12.675766 8.096478 13.138895 90 " " V "A" 38 -0.50000 -0.50000 "VAL " " N  " "    " 7 0 1 2F2FFF  ""  1 1 8 ""  38 ""  <> 0.375841826200485 -0.0407923981547356 4.44026470184326 0 0 448 1 448 1 141.67 204 28 444 0 27 <> <> <> <> <> <> <> <> <>
  449 3 -13.751440 8.426928 14.094567 90 " " V "A" 100 0.14000 0.14000 "VAL " " CA " "    " 6 0 1 00FFFF  ""  1 1 -100 ""  23 ""  00FFFF  3.04277515411377 0.365390032529831 1.74762117862701 0 0 449 1 449 1 136.3 205 28 445 0 27 <> <> <> <> <> <> <> <> <>
  450 2 -13.392446 8.047812 15.557113 90 " " V "A" 100 0.50000 0.50000 "VAL " " C  " "    " 6 0 1 00FFFF  ""  1 1 8 ""  23 ""  <> -6.13345718383789 -3.38731551170349 4.01690769195557 0 0 450 0 450 1 131.66 206 28 446 0 27 <> <> <> <> <> <> <> <> <>
  451 15 -13.351934 8.885741 16.418335 90 " " V "A" 75 -0.50000 -0.50000 "VAL " " O  " "    " 8 0 1 FF5757  ""  1 1 8 ""  75 ""  <> -3.60978007316589 -0.209382846951485 9.27813625335693 0 0 451 0 451 1 137.05 207 28 447 0 27 <> <> <> <> <> <> <> <> <>
  452 3 -15.156543 7.925538 13.686836 90 " " V "A" 100 -0.06000 -0.06000 "VAL " " CB " "    " 6 0 1 00FFFF  ""  1 1 8 ""  23 ""  <> -5.00774765014648 0.145067155361176 -3.18948435783386 0 0 452 1 452 1 130.09 208 28 448 0 27 <> <> <> <> <> <> <> <> <>
  453 3 -16.287708 8.244936 14.646055 90 " " V "A" 100 -0.18000 -0.18000 "VAL " " CG1" "    " 6 0 1 00FFFF  ""  1 1 8 ""  23 ""  <> -1.6627699136734 -1.98921656608582 -0.383949726819992 0 0 453 3 453 1 131.73 209 28 449 0 27 <> <> <> <> <> <> <> <> <>
  454 3 -15.646886 8.470681 12.302492 90 " " V "A" 100 -0.18000 -0.18000 "VAL " " CG2" "    " 6 0 1 00FFFF  ""  1 1 8 ""  23 ""  <> 0.264242738485336 -4.3148398399353 -4.36519861221313 0 0 454 3 454 1 122.56 210 28 450 0 27 <> <> <> <> <> <> <> <> <>
  455 43 -12.920386 7.473217 12.382715 90 " " V "A" 21 0.30000 0.30000 "VAL " " H  " "    " 1 0 1 FFFFFF  ""  -1 1 8 ""  21 ""  <> -2.68918776512146 4.37552928924561 1.79175281524658 0 0 455 0 455 <> <> <> <> 451 0 <> <> <> <> <> <> <> <> <> <>
  456 41 -13.754085 9.515704 14.146142 90 " " V "A" 21 0.06000 0.06000 "VAL " " HA " "    " 1 0 0 FFFFFF  ""  -1 1 8 ""  21 ""  <> -12.7969923019409 0.49764558672905 -1.85645484924316 0 0 456 0 456 <> <> <> <> 452 0 <> <> <> <> <> <> <> <> <> <>
  457 41 -15.236745 6.842237 13.596687 90 " " V "A" 21 0.06000 0.06000 "VAL " " HB " "    " 1 0 0 FFFFFF  ""  -1 1 8 ""  21 ""  <> 14.9249811172485 -2.68346357345581 13.0670204162598 0 0 457 0 457 <> <> <> <> 453 0 <> <> <> <> <> <> <> <> <> <>
  458 41 -16.783640 9.214713 14.605028 90 " " V "A" 21 0.06000 0.06000 "VAL " "HG11" "    " 1 0 0 FFFFFF  ""  -1 1 8 ""  21 ""  <> -2.16778087615967 -2.75636148452759 -12.4125738143921 0 0 458 0 458 <> <> <> <> 454 0 <> <> <> <> <> <> <> <> <> <>
  459 41 -17.112633 7.565151 14.432763 90 " " V "A" 21 0.06000 0.06000 "VAL " "HG12" "    " 1 0 0 FFFFFF  ""  -1 1 8 ""  21 ""  <> -16.2387676239014 8.7023983001709 21.9145183563232 0 0 459 0 459 <> <> <> <> 455 0 <> <> <> <> <> <> <> <> <> <>
  460 41 -16.056131 8.197002 15.710093 90 " " V "A" 21 0.06000 0.06000 "VAL " "HG13" "    " 1 0 0 FFFFFF  ""  -1 1 8 ""  21 ""  <> -11.822229385376 -12.2833414077759 1.36342132091522 0 0 460 0 460 <> <> <> <> 456 0 <> <> <> <> <> <> <> <> <> <>
  461 41 -16.643345 8.152739 11.995767 90 " " V "A" 21 0.06000 0.06000 "VAL " "HG21" "    " 1 0 0 FFFFFF  ""  -1 1 8 ""  21 ""  <> -6.14006567001343 12.6310234069824 -1.12509500980377 0 0 461 0 461 <> <> <> <> 457 0 <> <> <> <> <> <> <> <> <> <>
  462 41 -15.798773 9.549279 12.343214 90 " " V "A" 21 0.06000 0.06000 "VAL " "HG22" "    " 1 0 0 FFFFFF  ""  -1 1 8 ""  21 ""  <> 6.03608512878418 -3.25166344642639 -10.9972448348999 0 0 462 0 462 <> <> <> <> 458 0 <> <> <> <> <> <> <> <> <> <>
  463 41 -14.975280 8.432292 11.444839 90 " " V "A" 21 0.06000 0.06000 "VAL " "HG23" "    " 1 0 0 FFFFFF  ""  -1 1 8 ""  21 ""  <> 6.13220024108887 -8.54630947113037 0.419248819351196 0 0 463 0 463 <> <> <> <> 459 0 <> <> <> <> <> <> <> <> <> <>
  464 25 -12.945750 6.810751 15.774076 91 " " S "A" 38 -0.50000 -0.50000 "SER " " N  " "    " 7 0 1 2F2FFF  ""  1 1 8 ""  38 ""  <> -3.97924280166626 3.09060740470886 -2.33714270591736 0 0 464 1 464 1 127.02 211 29 460 1 28 <> <> <> <> <> <> <> <> <>
  465 3 -12.442820 6.298656 17.030563 91 " " S "A" 100 0.14000 0.14000 "SER " " CA " "    " 6 0 1 00FFFF  ""  1 1 -100 ""  23 ""  00FFFF  -3.72398471832275 -1.29642558097839 -1.45102798938751 0 0 465 1 465 1 123.47 212 29 461 1 28 <> <> <> <> <> <> <> <> <>
  466 2 -11.335470 7.175127 17.665533 91 " " S "A" 100 0.50000 0.50000 "SER " " C  " "    " 6 0 1 00FFFF  ""  1 1 8 ""  23 ""  <> 3.10848689079285 1.66429698467255 -6.50894927978516 0 0 466 0 466 1 129.45 213 29 462 1 28 <> <> <> <> <> <> <> <> <>
  467 15 -11.338398 7.406977 18.896461 91 " " S "A" 75 -0.50000 -0.50000 "SER " " O  " "    " 8 0 1 FF5757  ""  1 1 8 ""  75 ""  <> -4.81083631515503 1.24473130702972 -2.21704840660095 0 0 467 0 467 1 141.12 214 29 463 1 28 <> <> <> <> <> <> <> <> <>
  468 3 -12.237258 4.850212 17.068462 91 " " S "A" 100 0.14500 0.14500 "SER " " CB " "  g1" 6 0 1 00FFFF  ""  1 1 8 ""  23 ""  <> 1.31096243858337 2.28968620300293 -0.181104302406311 0 0 468 2 468 <> <> <> <> 464 1 <> <> <> <> <> <> <> <> <> <>
  469 16 -11.126506 4.270838 16.298956 91 " " S "A" 75 -0.68300 -0.68300 "SER " " OG " "    " 8 0 1 FF5757  ""  1 1 8 "%UT"  13 ""  <> 6.28178310394287 1.72459626197815 5.64003753662109 0 0 469 1 469 <> <> <> <> 465 1 <> <> <> <> <> <> <> <> <> <>
  470 41 -11.937416 4.503324 18.057333 91 " " S "A" 21 0.06000 0.06000 "SER " " HB2" "    " 1 0 0 FFFFFF  ""  1 1 8 ""  21 ""  <> 21.5410556793213 15.4880475997925 -1.68534088134766 0 0 470 0 470 <> <> <> <> 466 1 <> <> <> <> <> <> <> <> <> <>
  471 41 -13.105698 4.271544 16.753729 91 " " S "A" 21 0.06000 0.06000 "SER " " HB3" "    " 1 0 0 FFFFFF  ""  1 1 8 ""  21 ""  <> -12.4728307723999 20.340015411377 4.66507911682129 0 0 471 0 471 <> <> <> <> 467 1 <> <> <> <> <> <> <> <> <> <>
  472 42 -11.150371 4.680088 15.430886 91 " " S "A" 21 0.41800 0.41800 "SER " " HG " "    " 1 0 1 FFFFFF  ""  1 1 8 ""  21 ""  <> 8.70403671264648 -17.7349948883057 -3.60074329376221 0 0 472 0 472 <> <> <> <> 468 1 <> <> <> <> <> <> <> <> <> <>
  473 43 -12.773314 6.154883 15.025609 91 " " A "A" 21 0.30000 0.30000 "SER " " H  " "    " 1 0 1 FFFFFF  ""  -1 1 8 ""  21 ""  <> -15.6595211029053 6.61316204071045 -8.11484336853027 0 0 473 0 473 <> <> <> <> 469 1 <> <> <> <> <> <> <> <> <> <>
  474 41 -13.151161 6.421655 17.849846 91 " " A "A" 21 0.06000 0.06000 "SER " " HA " "    " 1 0 0 FFFFFF  ""  -1 1 8 ""  21 ""  <> -4.12299013137817 5.42190361022949 -2.80462145805359 0 0 474 0 474 <> <> <> <> 470 1 <> <> <> <> <> <> <> <> <> <>
  475 25 -10.454709 7.648320 16.785618 92 " " F "A" 38 -0.50000 -0.50000 "PHE " " N  " "    " 7 0 1 2F2FFF  ""  1 1 8 ""  38 ""  <> 0.568031847476959 0.826092779636383 -0.756418168544769 0 0 475 1 475 1 132.24 216 30 471 0 29 <> <> <> <> <> <> <> <> <>
  476 3 -9.242510 8.445689 17.089397 92 " " F "A" 100 0.14000 0.14000 "PHE " " CA " "    " 6 0 1 00FFFF  ""  1 1 -100 ""  23 ""  00FFFF  6.69234848022461 -0.899970650672913 3.41140389442444 0 0 476 1 476 1 134.94 217 30 472 0 29 <> <> <> <> <> <> <> <> <>
  477 2 -9.603538 9.925308 17.487509 92 " " F "A" 100 0.50000 0.50000 "PHE " " C  " "    " 6 0 1 00FFFF  ""  1 1 8 ""  23 ""  <> -4.16392135620117 -2.36816215515137 3.69104719161987 0 0 477 0 477 1 137.95 218 30 473 0 29 <> <> <> <> <> <> <> <> <>
  478 15 -8.878929 10.638976 18.127666 92 " " F "A" 75 -0.50000 -0.50000 "PHE " " O  " "    " 8 0 1 FF5757  ""  1 1 8 ""  75 ""  <> 0.318698972463608 -0.470396727323532 0.136406689882278 0 0 478 0 478 1 139.3 219 30 474 0 29 <> <> <> <> <> <> <> <> <>
  479 3 -8.299632 8.457364 15.914132 92 " " F "A" 100 -0.00500 -0.00500 "PHE " " CB " "    " 6 0 1 00FFFF  ""  1 1 8 ""  23 ""  <> 1.72237682342529 3.23470234870911 6.84139347076416 0 0 479 2 479 1 127.1 220 30 475 0 29 <> <> <> <> <> <> <> <> <>
  480 2 -6.818468 8.656187 16.239227 92 " " F "A" 100 -0.11500 -0.11500 "PHE " " CG " "    " 6 0 1 00FFFF  ""  1 1 8 ""  23 ""  <> -0.412620335817337 2.07519817352295 -5.43066740036011 0 0 480 0 480 1 124.47 221 30 476 0 29 <> <> <> <> <> <> <> <> <>
  481 2 -5.998384 7.623104 16.602970 92 " " F "A" 100 -0.11500 -0.11500 "PHE " " CD1" "    " 6 0 1 00FFFF  ""  1 1 8 ""  23 ""  <> -0.444843798875809 -8.26734066009521 1.70818746089935 0 0 481 1 481 1 119.36 222 30 477 0 29 <> <> <> <> <> <> <> <> <>
  482 2 -6.306042 9.990659 16.197083 92 " " F "A" 100 -0.11500 -0.11500 "PHE " " CD2" "    " 6 0 1 00FFFF  ""  1 1 8 ""  23 ""  <> 0.613433718681335 0.970373451709747 1.97362434864044 0 0 482 1 482 1 120.97 223 30 478 0 29 <> <> <> <> <> <> <> <> <>
  483 2 -4.667102 7.855213 16.990700 92 " " F "A" 100 -0.11500 -0.11500 "PHE " " CE1" "    " 6 0 1 00FFFF  ""  1 1 8 ""  23 ""  <> -0.799952745437622 3.38715171813965 6.19558143615723 0 0 483 1 483 1 127.08 224 30 479 0 29 <> <> <> <> <> <> <> <> <>
  484 2 -5.046248 10.177634 16.457542 92 " " F "A" 100 -0.11500 -0.11500 "PHE " " CE2" "    " 6 0 1 00FFFF  ""  1 1 8 ""  23 ""  <> 2.01613473892212 -3.82304644584656 -1.75719451904297 0 0 484 1 484 1 114.88 225 30 480 0 29 <> <> <> <> <> <> <> <> <>
  485 2 -4.181387 9.144645 16.816303 92 " " F "A" 100 -0.11500 -0.11500 "PHE " " CZ " "    " 6 0 1 00FFFF  ""  1 1 8 ""  23 ""  <> -3.67640852928162 -2.00234937667847 -4.61250638961792 0 0 485 1 485 1 125.68 226 30 481 0 29 <> <> <> <> <> <> <> <> <>
  486 43 -10.653825 7.485986 15.808837 92 " " F "A" 21 0.30000 0.30000 "PHE " " H  " "    " 1 0 1 FFFFFF  ""  -1 1 8 ""  21 ""  <> 16.0848731994629 15.1375102996826 -6.29797697067261 0 0 486 0 486 <> <> <> <> 482 0 <> <> <> <> <> <> <> <> <> <>
  487 41 -8.844313 8.087089 18.038578 92 " " F "A" 21 0.06000 0.06000 "PHE " " HA " "    " 1 0 0 FFFFFF  ""  -1 1 8 ""  21 ""  <> -5.91644716262817 -13.3185548782349 4.00924921035767 0 0 487 0 487 <> <> <> <> 483 0 <> <> <> <> <> <> <> <> <> <>
  488 41 -8.617882 9.188354 15.170848 92 " " F "A" 21 0.06000 0.06000 "PHE " " HB3" "    " 1 0 0 FFFFFF  ""  -1 1 8 ""  21 ""  <> 2.30103492736816 20.1455173492432 23.2247352600098 0 0 488 0 488 <> <> <> <> 484 0 <> <> <> <> <> <> <> <> <> <>
  489 41 -8.259766 7.560831 15.295472 92 " " F "A" 21 0.06000 0.06000 "PHE " " HB2" "    " 1 0 0 FFFFFF  ""  -1 1 8 ""  21 ""  <> 34.1346893310547 11.2600708007812 -2.69994711875916 0 0 489 0 489 <> <> <> <> 485 0 <> <> <> <> <> <> <> <> <> <>
  490 41 -6.282677 6.587035 16.492800 92 " " F "A" 21 0.11500 0.11500 "PHE " " HD1" "    " 1 0 0 FFFFFF  ""  -1 1 8 ""  21 ""  <> -14.2001914978027 -4.92716836929321 5.79198169708252 0 0 490 0 490 <> <> <> <> 486 0 <> <> <> <> <> <> <> <> <> <>
  491 41 -6.952484 10.846269 16.068855 92 " " F "A" 21 0.11500 0.11500 "PHE " " HD2" "    " 1 0 0 FFFFFF  ""  -1 1 8 ""  21 ""  <> -0.0357348546385765 0.572178661823273 2.58933210372925 0 0 491 0 491 <> <> <> <> 487 0 <> <> <> <> <> <> <> <> <> <>
  492 41 -4.037529 7.060277 17.362335 92 " " F "A" 21 0.11500 0.11500 "PHE " " HE1" "    " 1 0 0 FFFFFF  ""  -1 1 8 ""  21 ""  <> -26.0130634307861 -14.4242057800293 10.8093156814575 0 0 492 0 492 <> <> <> <> 488 0 <> <> <> <> <> <> <> <> <> <>
  493 41 -4.688210 11.195931 16.493317 92 " " F "A" 21 0.11500 0.11500 "PHE " " HE2" "    " 1 0 0 FFFFFF  ""  -1 1 8 ""  21 ""  <> 5.44128131866455 -4.91067504882812 -5.07821893692017 0 0 493 0 493 <> <> <> <> 489 0 <> <> <> <> <> <> <> <> <> <>
  494 41 -3.164061 9.358797 17.108852 92 " " F "A" 21 0.11500 0.11500 "PHE " " HZ " "    " 1 0 0 FFFFFF  ""  -1 1 8 ""  21 ""  <> -10.0545997619629 2.69566774368286 14.1283187866211 0 0 494 0 494 <> <> <> <> 490 0 <> <> <> <> <> <> <> <> <> <>
  495 25 -10.709396 10.375500 16.858515 93 " " K "A" 38 -0.50000 -0.50000 "LYS " " N  " "    " 7 0 1 2F2FFF  ""  1 1 8 ""  38 ""  <> 3.81089448928833 3.14163088798523 1.19324851036072 0 0 495 1 495 1 136.02 227 31 491 1 30 1 <> <> <> <> <> <> <> <>
  496 3 -11.270272 11.733191 17.038229 93 " " K "A" 100 0.14000 0.14000 "LYS " " CA " "    " 6 0 1 00FFFF  ""  1 1 -100 ""  23 ""  00FFFF  0.926262080669403 3.29390478134155 -9.31663417816162 0 0 496 1 496 1 134.51 228 31 492 1 30 1 <> <> <> <> <> <> <> <>
  497 2 -12.063653 11.832924 18.354815 93 " " K "A" 100 0.50000 0.50000 "LYS " " C  " "    " 6 0 1 00FFFF  ""  1 1 8 ""  23 ""  <> -0.338982790708542 -1.60013973712921 -4.02795362472534 0 0 497 0 497 1 139.05 229 31 493 1 30 1 <> <> <> <> <> <> <> <>
  498 15 -11.934431 12.733218 19.165388 93 " " K "A" 75 -0.50000 -0.50000 "LYS " " O  " "    " 8 0 1 FF5757  ""  1 1 8 ""  75 ""  <> -3.23206806182861 5.55515003204346 -3.60871386528015 0 0 498 0 498 1 142.24 230 31 494 1 30 1 <> <> <> <> <> <> <> <>
  499 43 -11.228638 9.786605 16.223146 93 " " K "A" 21 0.30000 0.30000 "LYS " " H  " "    " 1 0 1 FFFFFF  ""  -1 1 8 ""  21 ""  <> 17.1422004699707 -13.968695640564 6.15733003616333 0 0 499 0 499 <> <> <> <> 495 1 <> <> <> <> <> <> <> <> <> <>
  500 41 -10.397853 12.381115 16.953493 93 " " K "A" 21 0.06000 0.06000 "LYS " " HA " "    " 1 0 0 FFFFFF  ""  1 1 8 ""  21 ""  <> 7.79694175720215 -2.58274841308594 16.4867305755615 0 0 500 0 500 <> <> <> <> 496 1 <> <> <> <> <> <> <> <> <> <>
  501 3 -12.167275 12.041639 15.837852 93 " " K "A" 100 -0.12000 -0.12000 "LYS " " CB " "  g1" 6 0 1 00FFFF  ""  1 1 8 ""  23 ""  <> -0.779644429683685 0.116460040211678 2.52470755577087 0 0 501 2 501 <> <> <> <> 497 1 <> <> <> <> <> <> <> <> <> <>
  502 3 -12.746278 13.448490 15.685497 93 " " K "A" 100 -0.12000 -0.12000 "LYS " " CG " "    " 6 0 1 00FFFF  ""  1 1 8 ""  23 ""  <> 3.30315113067627 -10.8579158782959 -0.713227927684784 0 0 502 2 502 <> <> <> <> 498 1 <> <> <> <> <> <> <> <> <> <>
  503 3 -13.390247 13.696294 14.305614 93 " " K "A" 100 -0.12000 -0.12000 "LYS " " CD " "    " 6 0 1 00FFFF  ""  1 1 8 ""  23 ""  <> -4.31923723220825 -0.207865282893181 -2.45702362060547 0 0 503 2 503 <> <> <> <> 499 1 <> <> <> <> <> <> <> <> <> <>
  504 3 -14.174953 14.940241 14.123083 93 " " K "A" 100 0.19000 0.19000 "LYS " " CE " "    " 6 0 1 00FFFF  ""  1 1 8 ""  23 ""  <> -0.423318982124329 -5.36918973922729 2.18709301948547 0 0 504 2 504 <> <> <> <> 500 1 <> <> <> <> <> <> <> <> <> <>
  505 32 -14.732000 14.920376 12.793913 93 " " K "A" 38 -0.30000 -0.30000 "LYS " " NZ " "    " 7 1 1 2F2FFF  ""  1 1 8 "%UT"  13 ""  <> -0.676171481609344 1.24976181983948 -3.09260845184326 0 0 505 3 505 <> <> <> <> 501 1 <> <> <> <> <> <> <> <> <> <>
  506 41 -11.516593 12.070526 14.963851 93 " " K "A" 21 0.06000 0.06000 "LYS " " HB2" "    " 1 0 0 FFFFFF  ""  1 1 8 ""  21 ""  <> 13.7645864486694 -23.8678283691406 12.5599956512451 0 0 506 0 506 <> <> <> <> 502 1 <> <> <> <> <> <> <> <> <> <>
  507 41 -13.056293 11.422544 15.717562 93 " " K "A" 21 0.06000 0.06000 "LYS " " HB3" "    " 1 0 0 FFFFFF  ""  1 1 8 ""  21 ""  <> -1.26448059082031 3.43174648284912 -10.9547433853149 0 0 507 0 507 <> <> <> <> 503 1 <> <> <> <> <> <> <> <> <> <>
  508 41 -13.565662 13.543015 16.398081 93 " " K "A" 21 0.06000 0.06000 "LYS " " HG2" "    " 1 0 0 FFFFFF  ""  1 1 8 ""  21 ""  <> 9.10578918457031 -11.7899780273438 6.08273839950562 0 0 508 0 508 <> <> <> <> 504 1 <> <> <> <> <> <> <> <> <> <>
  509 41 -11.996747 14.195177 15.947722 93 " " K "A" 21 0.06000 0.06000 "LYS " " HG3" "    " 1 0 0 FFFFFF  ""  1 1 8 ""  21 ""  <> -15.3572692871094 12.669189453125 -14.3686494827271 0 0 509 0 509 <> <> <> <> 505 1 <> <> <> <> <> <> <> <> <> <>
  510 41 -12.553599 13.705029 13.607012 93 " " K "A" 21 0.06000 0.06000 "LYS " " HD2" "    " 1 0 0 FFFFFF  ""  1 1 8 ""  21 ""  <> -11.717529296875 -24.6021976470947 -11.6222896575928 0 0 510 0 510 <> <> <> <> 506 1 <> <> <> <> <> <> <> <> <> <>
  511 41 -13.876390 12.787920 13.949773 93 " " K "A" 21 0.06000 0.06000 "LYS " " HD3" "    " 1 0 0 FFFFFF  ""  1 1 8 ""  21 ""  <> -10.4109716415405 7.88003778457642 -14.7810125350952 0 0 511 0 511 <> <> <> <> 507 1 <> <> <> <> <> <> <> <> <> <>
  512 41 -14.887653 15.143829 14.922277 93 " " K "A" 21 0.06000 0.06000 "LYS " " HE2" "    " 1 0 0 FFFFFF  ""  1 1 8 ""  21 ""  <> 15.4320497512817 -17.6241703033447 19.4483451843262 0 0 512 0 512 <> <> <> <> 508 1 <> <> <> <> <> <> <> <> <> <>
  513 41 -13.578310 15.828040 14.332678 93 " " K "A" 21 0.06000 0.06000 "LYS " " HE3" "    " 1 0 0 FFFFFF  ""  1 1 8 ""  21 ""  <> -17.5156669616699 9.23097801208496 -11.0001707077026 0 0 513 0 513 <> <> <> <> 509 1 <> <> <> <> <> <> <> <> <> <>
  514 44 -13.957756 14.867867 12.147470 93 " " K "A" 21 0.33000 0.33000 "LYS " " HZ1" "    " 1 0 1 FFFFFF  ""  1 1 8 ""  21 ""  <> -11.3985929489136 5.54195833206177 -16.2834854125977 0 0 514 0 514 <> <> <> <> 510 1 <> <> <> <> <> <> <> <> <> <>
  515 44 -15.352438 14.163885 12.543154 93 " " K "A" 21 0.33000 0.33000 "LYS " " HZ2" "    " 1 0 1 FFFFFF  ""  1 1 8 ""  21 ""  <> 3.26892995834351 6.36337423324585 -28.2804737091064 0 0 515 0 515 <> <> <> <> 511 1 <> <> <> <> <> <> <> <> <> <>
  516 44 -15.260385 15.765754 12.631902 93 " " K "A" 21 0.33000 0.33000 "LYS " " HZ3" "    " 1 0 1 FFFFFF  ""  1 1 8 ""  21 ""  <> 3.18588709831238 3.911288022995 -1.80044221878052 0 0 516 0 516 <> <> <> <> 512 1 <> <> <> <> <> <> <> <> <> <>
  517 25 -13.015828 10.893600 18.561045 94 " " V "A" 38 -0.50000 -0.50000 "VAL " " N  " "    " 7 0 1 2F2FFF  ""  1 1 8 ""  38 ""  <> 1.50769937038422 3.76936268806458 -0.709375321865082 0 0 517 1 517 1 141.05 232 32 513 0 31 <> <> <> <> <> <> <> <> <>
  518 3 -13.792653 10.700131 19.775518 94 " " V "A" 100 0.14000 0.14000 "VAL " " CA " "    " 6 0 1 00FFFF  ""  1 1 -100 ""  23 ""  00FFFF  -8.96609020233154 0.167936950922012 3.42827987670898 0 0 518 1 518 1 142.79 233 32 514 0 31 <> <> <> <> <> <> <> <> <>
  519 2 -12.993245 10.293224 21.008989 94 " " V "A" 100 0.50000 0.50000 "VAL " " C  " "    " 6 0 1 00FFFF  ""  1 1 8 ""  23 ""  <> -3.97070622444153 -0.0962690860033035 -4.87023210525513 0 0 519 0 519 1 138.74 234 32 515 0 31 <> <> <> <> <> <> <> <> <>
  520 15 -13.277218 10.850902 22.023996 94 " " V "A" 75 -0.50000 -0.50000 "VAL " " O  " "    " 8 0 1 FF5757  ""  1 1 8 ""  75 ""  <> 1.92453277111053 -1.2253190279007 -1.47275960445404 0 0 520 0 520 1 148.03 235 32 516 0 31 <> <> <> <> <> <> <> <> <>
  521 3 -14.915524 9.569609 19.544399 94 " " V "A" 100 -0.06000 -0.06000 "VAL " " CB " "    " 6 0 1 00FFFF  ""  1 1 8 ""  23 ""  <> -5.34206962585449 -1.79739236831665 -4.08376502990723 0 0 521 1 521 1 146.6 236 32 517 0 31 <> <> <> <> <> <> <> <> <>
  522 3 -15.711121 9.041324 20.756390 94 " " V "A" 100 -0.18000 -0.18000 "VAL " " CG1" "    " 6 0 1 00FFFF  ""  1 1 8 ""  23 ""  <> -2.25258827209473 0.601840853691101 -4.4390082359314 0 0 522 3 522 1 150.17 237 32 518 0 31 <> <> <> <> <> <> <> <> <>
  523 3 -15.811125 9.887321 18.347389 94 " " V "A" 100 -0.18000 -0.18000 "VAL " " CG2" "    " 6 0 1 00FFFF  ""  1 1 8 ""  23 ""  <> -3.80930685997009 1.69560658931732 2.96162080764771 0 0 523 3 523 1 137.51 238 32 519 0 31 <> <> <> <> <> <> <> <> <>
  524 43 -13.121740 10.083636 17.967039 94 " " V "A" 21 0.30000 0.30000 "VAL " " H  " "    " 1 0 1 FFFFFF  ""  -1 1 8 ""  21 ""  <> 4.57286691665649 12.5485391616821 -13.2268762588501 0 0 524 0 524 <> <> <> <> 520 0 <> <> <> <> <> <> <> <> <> <>
  525 41 -14.347178 11.611759 19.998085 94 " " V "A" 21 0.06000 0.06000 "VAL " " HA " "    " 1 0 0 FFFFFF  ""  -1 1 8 ""  21 ""  <> 6.76753187179565 13.1732702255249 -10.6409502029419 0 0 525 0 525 <> <> <> <> 521 0 <> <> <> <> <> <> <> <> <> <>
  526 41 -14.367583 8.670739 19.261740 94 " " V "A" 21 0.06000 0.06000 "VAL " " HB " "    " 1 0 0 FFFFFF  ""  -1 1 8 ""  21 ""  <> 5.82110738754272 -1.90722978115082 17.9056053161621 0 0 526 0 526 <> <> <> <> 522 0 <> <> <> <> <> <> <> <> <> <>
  527 41 -16.534245 8.360182 20.540489 94 " " V "A" 21 0.06000 0.06000 "VAL " "HG11" "    " 1 0 0 FFFFFF  ""  -1 1 8 ""  21 ""  <> 37.175724029541 -44.156364440918 -13.5527877807617 0 0 527 0 527 <> <> <> <> 523 0 <> <> <> <> <> <> <> <> <> <>
  528 41 -15.196306 8.598358 21.608944 94 " " V "A" 21 0.06000 0.06000 "VAL " "HG12" "    " 1 0 0 FFFFFF  ""  -1 1 8 ""  21 ""  <> 7.71753883361816 -8.78536510467529 -15.3368167877197 0 0 528 0 528 <> <> <> <> 524 0 <> <> <> <> <> <> <> <> <> <>
  529 41 -16.156231 9.985887 21.069082 94 " " V "A" 21 0.06000 0.06000 "VAL " "HG13" "    " 1 0 0 FFFFFF  ""  -1 1 8 ""  21 ""  <> 21.5329837799072 6.37414598464966 11.9825210571289 0 0 529 0 529 <> <> <> <> 525 0 <> <> <> <> <> <> <> <> <> <>
  530 41 -15.326242 10.681157 17.779222 94 " " V "A" 21 0.06000 0.06000 "VAL " "HG21" "    " 1 0 0 FFFFFF  ""  -1 1 8 ""  21 ""  <> 11.3857221603394 -1.69826340675354 11.1874198913574 0 0 530 0 530 <> <> <> <> 526 0 <> <> <> <> <> <> <> <> <> <>
  531 41 -16.076588 9.029898 17.728960 94 " " V "A" 21 0.06000 0.06000 "VAL " "HG22" "    " 1 0 0 FFFFFF  ""  -1 1 8 ""  21 ""  <> -13.1135234832764 8.7454080581665 -2.81872773170471 0 0 531 0 531 <> <> <> <> 527 0 <> <> <> <> <> <> <> <> <> <>
  532 41 -16.758848 10.313176 18.676886 94 " " V "A" 21 0.06000 0.06000 "VAL " "HG23" "    " 1 0 0 FFFFFF  ""  -1 1 8 ""  21 ""  <> -9.12246608734131 6.19444751739502 -18.1350250244141 0 0 532 0 532 <> <> <> <> 528 0 <> <> <> <> <> <> <> <> <> <>
  533 25 -12.079439 9.247794 20.947084 95 " " N "A" 38 -0.50000 -0.50000 "ASN " " N  " "    " 7 0 1 2F2FFF  ""  0 1 8 ""  38 ""  <> 1.62131452560425 7.86230373382568 2.26344704627991 0 0 533 1 533 1 136.71 239 33 529 0 32 <> <> <> <> <> <> <> <> <>
  534 3 -11.417808 8.780430 22.189970 95 " " N "A" 100 0.14000 0.14000 "ASN " " CA " "    " 6 0 1 00FFFF  ""  0 1 -100 ""  23 ""  00FFFF  -3.42771196365356 1.66173851490021 7.91875171661377 0 0 534 1 534 1 147.07 240 33 530 0 32 <> <> <> <> <> <> <> <> <>
  535 2 -10.099850 9.443027 22.324171 95 " " N "A" 100 0.50000 0.50000 "ASN " " C  " "    " 6 0 1 00FFFF  ""  0 1 8 ""  23 ""  <> 2.57814121246338 5.7471809387207 -2.43638896942139 0 0 535 0 535 1 147.27 241 33 531 0 32 <> <> <> <> <> <> <> <> <>
  536 15 -9.131781 9.008985 21.637260 95 " " N "A" 75 -0.50000 -0.50000 "ASN " " O  " "    " 8 0 1 FF5757  ""  0 1 8 ""  75 ""  <> 4.96257734298706 -1.47773504257202 -1.77479898929596 0 0 536 0 536 1 151.62 242 33 532 0 32 <> <> <> <> <> <> <> <> <>
  537 3 -11.344245 7.278512 22.136873 95 " " N "A" 100 -0.12000 -0.12000 "ASN " " CB " "    " 6 0 1 00FFFF  ""  0 1 8 ""  23 ""  <> -3.41269898414612 -1.04943001270294 -2.85556411743164 0 0 537 2 537 1 136.94 243 33 533 0 32 <> <> <> <> <> <> <> <> <>
  538 2 -10.864545 6.574842 23.437456 95 " " N "A" 100 0.50000 0.50000 "ASN " " CG " "    " 6 0 1 00FFFF  ""  0 1 8 "%UT"  13 ""  <> 7.70787191390991 2.25484251976013 0.540274560451508 0 0 538 0 538 1 138.68 244 33 534 0 32 <> "No Flip"  <> <> <> <> <> <> <>
  539 15 -10.568761 7.180693 24.440327 95 " " N "A" 75 -0.50000 -0.50000 "ASN " " OD1" "    " 8 0 1 FF5757  ""  0 1 8 ""  75 ""  <> 10.2825908660889 -1.0713050365448 0.403349936008453 0 0 539 0 539 1 144.03 245 33 535 0 32 <> <> <> <> <> <> <> <> <>
  540 25 -10.729501 5.205155 23.517899 95 " " N "A" 38 -0.76000 -0.76000 "ASN " " ND2" "    " 7 0 1 2F2FFF  ""  0 1 8 ""  38 ""  <> 4.78507089614868 -1.76580059528351 -7.53177642822266 0 0 540 2 540 1 136.28 246 33 536 0 32 <> <> <> <> <> <> <> <> <>
  541 43 -11.866776 8.767138 20.084620 95 " " N "A" 21 0.30000 0.30000 "ASN " " H  " "    " 1 0 1 FFFFFF  ""  -1 1 8 ""  21 ""  <> 3.68019151687622 -7.89250993728638 11.5513439178467 0 0 541 0 541 <> <> <> <> 537 0 <> <> <> <> <> <> <> <> <> <>
  542 41 -12.153834 8.999393 22.963547 95 " " N "A" 21 0.06000 0.06000 "ASN " " HA " "    " 1 0 0 FFFFFF  ""  -1 1 8 ""  21 ""  <> -7.51776695251465 -15.4476280212402 8.87010765075684 0 0 542 0 542 <> <> <> <> 538 0 <> <> <> <> <> <> <> <> <> <>
  543 41 -10.696733 7.038487 21.293537 95 " " N "A" 21 0.06000 0.06000 "ASN " " HB3" "    " 1 0 0 FFFFFF  ""  -1 1 8 ""  21 ""  <> 19.4361190795898 29.0445652008057 6.12253665924072 0 0 543 0 543 <> <> <> <> 539 0 <> <> <> <> <> <> <> <> <> <>
  544 41 -12.337281 6.847445 22.009756 95 " " N "A" 21 0.06000 0.06000 "ASN " " HB2" "    " 1 0 0 FFFFFF  ""  -1 1 8 ""  21 ""  <> -4.67263221740723 5.90073394775391 -16.5816764831543 0 0 544 0 544 <> <> <> <> 540 0 <> <> <> <> <> <> <> <> <> <>
  545 43 -10.366671 4.812243 24.374680 95 " " N "A" 21 0.38000 0.38000 "ASN " "HD22" "    " 1 0 1 FFFFFF  ""  -1 1 8 ""  21 ""  <> -13.6335783004761 25.1788940429688 12.6247510910034 0 0 545 0 545 <> <> <> <> 541 0 <> <> <> <> <> <> <> <> <> <>
  546 43 -10.813024 4.690767 22.652723 95 " " N "A" 21 0.38000 0.38000 "ASN " "HD21" "    " 1 0 1 FFFFFF  ""  -1 1 8 ""  21 ""  <> -13.3780717849731 -7.25885677337646 -2.51243853569031 0 0 546 0 546 <> <> <> <> 542 0 <> <> <> <> <> <> <> <> <> <>
  547 25 -9.919337 10.397017 23.238710 96 " " K "A" 38 -0.50000 -0.50000 "LYS " " N  " "    " 7 0 1 2F2FFF  ""  0 1 8 ""  38 ""  <> 2.3010413646698 -6.5985541343689 1.27967643737793 0 0 547 1 547 1 146.01 247 34 543 1 33 1 <> <> <> <> <> <> <> <>
  548 3 -8.591672 11.121203 23.455393 96 " " K "A" 100 0.14000 0.14000 "LYS " " CA " "    " 6 0 1 00FFFF  ""  0 1 -100 ""  23 ""  00FFFF  -2.80073404312134 2.29273223876953 0.743823349475861 0 0 548 1 548 1 138.57 248 34 544 1 33 1 <> <> <> <> <> <> <> <>
  549 2 -7.572726 10.188689 23.986126 96 " " K "A" 100 0.50000 0.50000 "LYS " " C  " "    " 6 0 1 00FFFF  ""  0 1 8 ""  23 ""  <> 1.27604389190674 -1.61828231811523 -3.04310870170593 0 0 549 0 549 1 147.56 249 34 545 1 33 1 <> <> <> <> <> <> <> <>
  550 15 -6.419413 10.319883 23.538235 96 " " K "A" 75 -0.50000 -0.50000 "LYS " " O  " "    " 8 0 1 FF5757  ""  0 1 8 ""  75 ""  <> -1.64153158664703 0.668238818645477 7.19254779815674 0 0 550 0 550 1 152.69 250 34 546 1 33 1 <> <> <> <> <> <> <> <>
  551 43 -10.716558 10.766150 23.736988 96 " " K "A" 21 0.30000 0.30000 "LYS " " H  " "    " 1 0 1 FFFFFF  ""  -1 1 8 ""  21 ""  <> 3.38413333892822 -18.6300964355469 11.9257469177246 0 0 551 0 551 <> <> <> <> 547 1 <> <> <> <> <> <> <> <> <> <>
  552 41 -8.357550 11.507124 22.463247 96 " " K "A" 21 0.06000 0.06000 "LYS " " HA " "    " 1 0 0 FFFFFF  ""  0 1 8 ""  21 ""  <> -2.15788078308105 8.45350360870361 3.29191279411316 0 0 552 0 552 <> <> <> <> 548 1 <> <> <> <> <> <> <> <> <> <>
  553 3 -8.833751 12.310533 24.425575 96 " " K "A" 100 -0.12000 -0.12000 "LYS " " CB " "  g1" 6 0 1 00FFFF  ""  0 1 8 ""  23 ""  <> -5.72304439544678 -8.55958366394043 10.4075212478638 0 0 553 2 553 <> <> <> <> 549 1 <> <> <> <> <> <> <> <> <> <>
  554 3 -9.933491 13.306321 23.977474 96 " " K "A" 100 -0.12000 -0.12000 "LYS " " CG " "    " 6 0 1 00FFFF  ""  0 1 8 ""  23 ""  <> -5.0251784324646 2.77489805221558 2.39816880226135 0 0 554 2 554 <> <> <> <> 550 1 <> <> <> <> <> <> <> <> <> <>
  555 3 -10.094911 14.582840 24.831530 96 " " K "A" 100 -0.12000 -0.12000 "LYS " " CD " "    " 6 0 1 00FFFF  ""  0 1 8 ""  23 ""  <> 1.12281680107117 2.30288171768188 -2.10147714614868 0 0 555 2 555 <> <> <> <> 551 1 <> <> <> <> <> <> <> <> <> <>
  556 3 -11.416360 15.388803 24.526274 96 " " K "A" 100 0.19000 0.19000 "LYS " " CE " "    " 6 0 1 00FFFF  ""  0 1 8 ""  23 ""  <> -1.80793297290802 -2.03078746795654 2.98420405387878 0 0 556 2 556 <> <> <> <> 552 1 <> <> <> <> <> <> <> <> <> <>
  557 32 -11.410547 16.421436 23.461092 96 " " K "A" 38 -0.30000 -0.30000 "LYS " " NZ " "    " 7 1 1 2F2FFF  ""  0 1 8 "%UT"  13 ""  <> -1.93571627140045 -6.25485372543335 4.99660301208496 0 0 557 3 557 <> <> <> <> 553 1 <> <> <> <> <> <> <> <> <> <>
  558 41 -8.967280 11.946739 25.444361 96 " " K "A" 21 0.06000 0.06000 "LYS " " HB2" "    " 1 0 0 FFFFFF  ""  0 1 8 ""  21 ""  <> -3.59627437591553 1.07005286216736 14.1248664855957 0 0 558 0 558 <> <> <> <> 554 1 <> <> <> <> <> <> <> <> <> <>
  559 41 -7.916076 12.898172 24.400021 96 " " K "A" 21 0.06000 0.06000 "LYS " " HB3" "    " 1 0 0 FFFFFF  ""  0 1 8 ""  21 ""  <> -5.65842247009277 -8.61654281616211 11.418360710144 0 0 559 0 559 <> <> <> <> 555 1 <> <> <> <> <> <> <> <> <> <>
  560 41 -9.751104 13.590012 22.940964 96 " " K "A" 21 0.06000 0.06000 "LYS " " HG2" "    " 1 0 0 FFFFFF  ""  0 1 8 ""  21 ""  <> 3.64639782905579 -7.38865089416504 1.14229714870453 0 0 560 0 560 <> <> <> <> 556 1 <> <> <> <> <> <> <> <> <> <>
  561 41 -10.911456 12.825178 23.991091 96 " " K "A" 21 0.06000 0.06000 "LYS " " HG3" "    " 1 0 0 FFFFFF  ""  0 1 8 ""  21 ""  <> -15.7310199737549 24.506814956665 1.38580453395844 0 0 561 0 561 <> <> <> <> 557 1 <> <> <> <> <> <> <> <> <> <>
  562 41 -10.011299 14.328668 25.888178 96 " " K "A" 21 0.06000 0.06000 "LYS " " HD2" "    " 1 0 0 FFFFFF  ""  0 1 8 ""  21 ""  <> -16.3278751373291 -20.218656539917 -6.1380615234375 0 0 562 0 562 <> <> <> <> 558 1 <> <> <> <> <> <> <> <> <> <>
  563 41 -9.208216 15.182709 24.626522 96 " " K "A" 21 0.06000 0.06000 "LYS " " HD3" "    " 1 0 0 FFFFFF  ""  0 1 8 ""  21 ""  <> 5.6469898223877 -2.09453344345093 4.59916353225708 0 0 563 0 563 <> <> <> <> 559 1 <> <> <> <> <> <> <> <> <> <>
  564 41 -12.312187 14.771358 24.460297 96 " " K "A" 21 0.06000 0.06000 "LYS " " HE2" "    " 1 0 0 FFFFFF  ""  0 1 8 ""  21 ""  <> -22.706600189209 26.1163749694824 23.3287143707275 0 0 564 0 564 <> <> <> <> 560 1 <> <> <> <> <> <> <> <> <> <>
  565 41 -11.625867 16.006884 25.399305 96 " " K "A" 21 0.06000 0.06000 "LYS " " HE3" "    " 1 0 0 FFFFFF  ""  0 1 8 ""  21 ""  <> -10.8447399139404 -7.87547779083252 4.95345115661621 0 0 565 0 565 <> <> <> <> 561 1 <> <> <> <> <> <> <> <> <> <>
  566 44 -12.223289 16.969645 23.704029 96 " " K "A" 21 0.33000 0.33000 "LYS " " HZ1" "    " 1 0 1 FFFFFF  ""  0 1 8 ""  21 ""  <> -12.3022909164429 -9.84979343414307 -21.5724658966064 0 0 566 0 566 <> <> <> <> 562 1 <> <> <> <> <> <> <> <> <> <>
  567 44 -10.601874 17.024637 23.413160 96 " " K "A" 21 0.33000 0.33000 "LYS " " HZ2" "    " 1 0 1 FFFFFF  ""  0 1 8 ""  21 ""  <> 13.850287437439 -28.0358810424805 -2.77753210067749 0 0 567 0 567 <> <> <> <> 563 1 <> <> <> <> <> <> <> <> <> <>
  568 44 -11.551858 15.842338 22.645754 96 " " K "A" 21 0.33000 0.33000 "LYS " " HZ3" "    " 1 0 1 FFFFFF  ""  0 1 8 ""  21 ""  <> 9.56857585906982 -7.94144535064697 4.2006402015686 0 0 568 0 568 <> <> <> <> 564 1 <> <> <> <> <> <> <> <> <> <>
  569 25 -7.983822 9.173434 24.747128 97 " " Q "A" 38 -0.50000 -0.50000 "GLN " " N  " "    " 7 0 1 2F2FFF  ""  0 1 8 ""  38 ""  <> 4.99238348007202 4.64319467544556 0.314499229192734 0 0 569 1 569 1 147.79 252 35 565 1 34 1 <> <> <> <> <> <> <> <>
  570 3 -7.041781 8.169426 25.206856 97 " " Q "A" 100 0.14000 0.14000 "GLN " " CA " "    " 6 0 1 00FFFF  ""  0 1 -100 ""  23 ""  00FFFF  -0.21945883333683 1.04339122772217 -4.20337820053101 0 0 570 1 570 1 146.61 253 35 566 1 34 1 <> <> <> <> <> <> <> <>
  571 2 -6.427852 7.251051 24.124979 97 " " Q "A" 100 0.50000 0.50000 "GLN " " C  " "    " 6 0 1 00FFFF  ""  0 1 8 ""  23 ""  <> -6.3871750831604 7.83214998245239 5.37158870697021 0 0 571 0 571 1 156.14 254 35 567 1 34 1 <> <> <> <> <> <> <> <>
  572 15 -5.286925 6.797484 24.398237 97 " " Q "A" 75 -0.50000 -0.50000 "GLN " " O  " "    " 8 0 1 FF5757  ""  0 1 8 ""  75 ""  <> -0.595814406871796 2.47768497467041 -2.02432203292847 0 0 572 0 572 1 149.97 255 35 568 1 34 1 <> <> <> <> <> <> <> <>
  573 43 -8.978574 9.072280 24.889732 97 " " Q "A" 21 0.30000 0.30000 "GLN " " H  " "    " 1 0 1 FFFFFF  ""  -1 1 8 ""  21 ""  <> 9.05877494812012 -17.0220623016357 13.3119583129883 0 0 573 0 573 <> <> <> <> 569 1 <> <> <> <> <> <> <> <> <> <>
  574 41 -6.186514 8.599681 25.727911 97 " " Q "A" 21 0.06000 0.06000 "GLN " " HA " "    " 1 0 0 FFFFFF  ""  0 1 8 ""  21 ""  <> -2.53406834602356 -8.14108467102051 7.17978763580322 0 0 574 0 574 <> <> <> <> 570 1 <> <> <> <> <> <> <> <> <> <>
  575 3 -7.629142 7.272093 26.445955 97 " " Q "A" 100 -0.12000 -0.12000 "GLN " " CB " "  g1" 6 0 1 00FFFF  ""  0 1 8 ""  23 ""  <> 3.79792284965515 5.56651067733765 -6.93907976150513 0 0 575 2 575 <> <> <> <> 571 1 <> <> <> <> <> <> <> <> <> <>
  576 3 -7.844758 7.985966 27.792065 97 " " Q "A" 100 -0.12000 -0.12000 "GLN " " CG " "    " 6 0 1 00FFFF  ""  0 1 8 ""  23 ""  <> 8.00422477722168 -5.10023355484009 0.169585406780243 0 0 576 2 576 <> <> <> <> 572 1 <> <> <> <> <> <> <> <> <> <>
  577 2 -8.850947 9.104344 27.754917 97 " " Q "A" 100 0.50000 0.50000 "GLN " " CD " "    " 6 0 1 00FFFF  ""  0 1 8 "%UT"  13 "Flip"  <> -1.01691091060638 -5.25078630447388 4.12692594528198 0 0 577 0 577 <> <> <> <> 573 1 <> <> "Flip"  <> <> <> <> <> <> <>
  578 15 -10.071966 8.990696 27.494558 97 " " Q "A" 75 -0.50000 -0.50000 "GLN " " OE1" "    " 8 0 1 FF5757  ""  0 1 8 ""  75 ""  <> 1.80590796470642 2.01273441314697 -6.37438821792603 0 0 578 0 578 <> <> <> <> 574 1 <> <> <> <> <> <> <> <> <> <>
  579 25 -8.456706 10.288853 28.094879 97 " " Q "A" 38 -0.76000 -0.76000 "GLN " " NE2" "    " 7 0 1 2F2FFF  ""  0 1 8 ""  38 ""  <> 5.58730888366699 -1.51996004581451 -8.58076572418213 0 0 579 2 579 <> <> <> <> 575 1 <> <> <> <> <> <> <> <> <> <>
  580 41 -8.551911 6.797704 26.111961 97 " " Q "A" 21 0.06000 0.06000 "GLN " " HB2" "    " 1 0 0 FFFFFF  ""  0 1 8 ""  21 ""  <> 10.8447160720825 -15.3661098480225 3.32349824905396 0 0 580 0 580 <> <> <> <> 576 1 <> <> <> <> <> <> <> <> <> <>
  581 41 -6.892049 6.475770 26.549213 97 " " Q "A" 21 0.06000 0.06000 "GLN " " HB3" "    " 1 0 0 FFFFFF  ""  0 1 8 ""  21 ""  <> -5.97995710372925 -6.10088109970093 -27.119592666626 0 0 581 0 581 <> <> <> <> 577 1 <> <> <> <> <> <> <> <> <> <>
  582 41 -8.274912 7.301526 28.523233 97 " " Q "A" 21 0.06000 0.06000 "GLN " " HG2" "    " 1 0 0 FFFFFF  ""  0 1 8 ""  21 ""  <> -13.718090057373 17.626335144043 8.66425895690918 0 0 582 0 582 <> <> <> <> 578 1 <> <> <> <> <> <> <> <> <> <>
  583 41 -6.884356 8.373519 28.131964 97 " " Q "A" 21 0.06000 0.06000 "GLN " " HG3" "    " 1 0 0 FFFFFF  ""  0 1 8 ""  21 ""  <> 8.0485782623291 -4.6519980430603 -0.466816067695618 0 0 583 0 583 <> <> <> <> 579 1 <> <> <> <> <> <> <> <> <> <>
  584 43 -9.193282 10.979839 28.085209 97 " " Q "A" 21 0.38000 0.38000 "GLN " "HE22" "    " 1 0 1 FFFFFF  ""  0 1 8 ""  21 ""  <> 13.5269813537598 7.2751030921936 15.1069602966309 0 0 584 0 584 <> <> <> <> 580 1 <> <> <> <> <> <> <> <> <> <>
  585 43 -7.474333 10.498397 28.200401 97 " " Q "A" 21 0.38000 0.38000 "GLN " "HE21" "    " 1 0 1 FFFFFF  ""  0 1 8 ""  21 ""  <> -0.480605036020279 15.4876794815063 14.1361017227173 0 0 585 0 585 <> <> <> <> 581 1 <> <> <> <> <> <> <> <> <> <>
  586 25 -7.044455 7.164442 22.940498 98 " " L "A" 38 -0.50000 -0.50000 "LEU " " N  " "    " 7 0 1 2F2FFF  ""  0 1 8 ""  38 ""  <> 8.4826774597168 2.44925689697266 3.86316132545471 0 0 586 1 586 1 159.64 257 36 582 0 35 <> <> <> <> <> <> <> <> <>
  587 3 -6.622371 6.274542 21.886660 98 " " L "A" 100 0.14000 0.14000 "LEU " " CA " "    " 6 0 1 00FFFF  ""  0 1 -100 ""  23 ""  00FFFF  -8.4806604385376 0.834749519824982 -7.78951358795166 0 0 587 1 587 1 149.22 258 36 583 0 35 <> <> <> <> <> <> <> <> <>
  588 2 -5.389788 6.965893 21.168495 98 " " L "A" 100 0.50000 0.50000 "LEU " " C  " "    " 6 0 1 00FFFF  ""  0 1 8 ""  23 ""  <> 9.41354942321777 1.50193560123444 1.8317037820816 0 0 588 0 588 1 141.62 259 36 584 0 35 <> <> <> <> <> <> <> <> <>
  589 15 -4.621413 6.211463 20.669582 98 " " L "A" 75 -0.50000 -0.50000 "LEU " " O  " "    " 8 0 1 FF5757  ""  0 1 8 ""  75 ""  <> 0.1005904302001 0.574656367301941 -0.997409284114838 0 0 589 0 589 1 141.48 260 36 585 0 35 <> <> <> <> <> <> <> <> <>
  590 3 -7.798164 6.011402 20.893572 98 " " L "A" 100 -0.12000 -0.12000 "LEU " " CB " "    " 6 0 1 00FFFF  ""  0 1 8 ""  23 ""  <> -4.18301343917847 1.75293910503387 1.10789787769318 0 0 590 2 590 1 139.99 261 36 586 0 35 <> <> <> <> <> <> <> <> <>
  591 3 -7.556275 4.706076 20.020653 98 " " L "A" 100 -0.06000 -0.06000 "LEU " " CG " "    " 6 0 1 00FFFF  ""  0 1 8 ""  23 ""  <> -4.79786443710327 -0.246280640363693 -4.00817108154297 0 0 591 1 591 1 143.93 262 36 587 0 35 <> <> <> <> <> <> <> <> <>
  592 3 -7.634560 3.426884 20.958559 98 " " L "A" 100 -0.18000 -0.18000 "LEU " " CD1" "    " 6 0 1 00FFFF  ""  0 1 8 ""  23 ""  <> -2.45826053619385 0.595408976078033 -10.957181930542 0 0 592 3 592 1 129.24 263 36 588 0 35 <> <> <> <> <> <> <> <> <>
  593 3 -8.633444 4.687639 18.850235 98 " " L "A" 100 -0.18000 -0.18000 "LEU " " CD2" "    " 6 0 1 00FFFF  ""  0 1 8 ""  23 ""  <> -8.74583530426025 0.17430055141449 -2.88417935371399 0 0 593 3 593 1 133.81 264 36 589 0 35 <> <> <> <> <> <> <> <> <>
  594 43 -7.919492 7.577092 22.650446 98 " " L "A" 21 0.30000 0.30000 "LEU " " H  " "    " 1 0 1 FFFFFF  ""  -1 1 8 ""  21 ""  <> 5.61544942855835 -0.0446424372494221 8.96510219573975 0 0 594 0 594 <> <> <> <> 590 0 <> <> <> <> <> <> <> <> <> <>
  595 41 -6.379817 5.321805 22.357363 98 " " L "A" 21 0.06000 0.06000 "LEU " " HA " "    " 1 0 0 FFFFFF  ""  -1 1 8 ""  21 ""  <> -23.4198188781738 2.86127614974976 4.01054286956787 0 0 595 0 595 <> <> <> <> 591 0 <> <> <> <> <> <> <> <> <> <>
  596 41 -7.921461 6.841438 20.197916 98 " " L "A" 21 0.06000 0.06000 "LEU " " HB3" "    " 1 0 0 FFFFFF  ""  -1 1 8 ""  21 ""  <> -36.107551574707 -2.22304892539978 2.02211451530457 0 0 596 0 596 <> <> <> <> 592 0 <> <> <> <> <> <> <> <> <> <>
  597 41 -8.730947 5.910223 21.448351 98 " " L "A" 21 0.06000 0.06000 "LEU " " HB2" "    " 1 0 0 FFFFFF  ""  -1 1 8 ""  21 ""  <> -8.76788330078125 1.35534763336182 -6.67341470718384 0 0 597 0 597 <> <> <> <> 593 0 <> <> <> <> <> <> <> <> <> <>
  598 41 -6.587318 4.852023 19.543240 98 " " L "A" 21 0.06000 0.06000 "LEU " " HG " "    " 1 0 0 FFFFFF  ""  -1 1 8 ""  21 ""  <> -2.79182553291321 12.8519868850708 4.06745910644531 0 0 598 0 598 <> <> <> <> 594 0 <> <> <> <> <> <> <> <> <> <>
  599 41 -8.176719 3.802639 21.826298 98 " " L "A" 21 0.06000 0.06000 "LEU " "HD11" "    " 1 0 0 FFFFFF  ""  -1 1 8 ""  21 ""  <> 16.117208480835 9.67855167388916 -3.28456878662109 0 0 599 0 599 <> <> <> <> 595 0 <> <> <> <> <> <> <> <> <> <>
  600 41 -8.071052 2.520831 20.538269 98 " " L "A" 21 0.06000 0.06000 "LEU " "HD12" "    " 1 0 0 FFFFFF  ""  -1 1 8 ""  21 ""  <> -3.90279912948608 2.59761738777161 -13.7732706069946 0 0 600 0 600 <> <> <> <> 596 0 <> <> <> <> <> <> <> <> <> <>
  601 41 -6.655340 3.062362 21.268967 98 " " L "A" 21 0.06000 0.06000 "LEU " "HD13" "    " 1 0 0 FFFFFF  ""  -1 1 8 ""  21 ""  <> -9.91262531280518 0.414604783058167 12.3462533950806 0 0 601 0 601 <> <> <> <> 597 0 <> <> <> <> <> <> <> <> <> <>
  602 41 -9.690408 4.528747 19.063967 98 " " L "A" 21 0.06000 0.06000 "LEU " "HD21" "    " 1 0 0 FFFFFF  ""  -1 1 8 ""  21 ""  <> -8.37882423400879 -13.4494466781616 -11.1973276138306 0 0 602 0 602 <> <> <> <> 598 0 <> <> <> <> <> <> <> <> <> <>
  603 41 -8.672137 5.681719 18.404804 98 " " L "A" 21 0.06000 0.06000 "LEU " "HD22" "    " 1 0 0 FFFFFF  ""  -1 1 8 ""  21 ""  <> -5.31938886642456 -2.91550135612488 -10.0774335861206 0 0 603 0 603 <> <> <> <> 599 0 <> <> <> <> <> <> <> <> <> <>
  604 41 -8.386523 4.104830 17.962843 98 " " L "A" 21 0.06000 0.06000 "LEU " "HD23" "    " 1 0 0 FFFFFF  ""  -1 1 8 ""  21 ""  <> -3.15848255157471 3.59231925010681 -3.57431173324585 0 0 604 0 604 <> <> <> <> 600 0 <> <> <> <> <> <> <> <> <> <>
  605 25 -5.184749 8.270937 21.272440 99 " " K "A" 38 -0.50000 -0.50000 "LYS " " N  " "    " 7 0 1 2F2FFF  ""  0 1 8 ""  38 ""  <> -1.73788547515869 -0.350583910942078 2.98468399047852 0 0 605 1 605 1 143.98 265 37 601 0 36 <> <> <> <> <> <> <> <> <>
  606 3 -4.055751 9.087685 20.792057 99 " " K "A" 100 0.14000 0.14000 "LYS " " CA " "    " 6 0 1 00FFFF  ""  0 1 -100 ""  23 ""  00FFFF  8.64834213256836 -5.44060325622559 -1.82174694538116 0 0 606 1 606 1 142.52 266 37 602 0 36 <> <> <> <> <> <> <> <> <>
  607 2 -2.704293 8.882490 21.538055 99 " " K "A" 100 0.50000 0.50000 "LYS " " C  " "    " 6 0 1 00FFFF  ""  0 1 8 ""  23 ""  <> -0.28609561920166 -6.15943574905396 3.95008873939514 0 0 607 0 607 1 139.91 267 37 603 0 36 <> <> <> <> <> <> <> <> <>
  608 15 -2.096275 9.836258 22.019588 99 " " K "A" 75 -0.50000 -0.50000 "LYS " " O  " "    " 8 0 1 FF5757  ""  0 1 8 ""  75 ""  <> -4.02520370483398 4.16491842269897 -3.01121306419373 0 0 608 0 608 1 138.89 268 37 604 0 36 <> <> <> <> <> <> <> <> <>
  609 3 -4.481383 10.556363 20.863886 99 " " K "A" 100 -0.12000 -0.12000 "LYS " " CB " "    " 6 0 1 00FFFF  ""  0 1 8 ""  23 ""  <> 7.1839451789856 4.89276790618896 -8.13873767852783 0 0 609 2 609 1 129.11 269 37 605 0 36 <> <> <> <> <> <> <> <> <>
  610 3 -5.764726 10.937357 20.138775 99 " " K "A" 100 -0.12000 -0.12000 "LYS " " CG " "    " 6 0 1 00FFFF  ""  0 1 8 ""  23 ""  <> -5.58563566207886 6.59331703186035 -2.40245461463928 0 0 610 2 610 1 121.79 270 37 606 0 36 <> <> <> <> <> <> <> <> <>
  611 3 -6.164669 12.409020 20.368443 99 " " K "A" 100 -0.12000 -0.12000 "LYS " " CD " "    " 6 0 1 00FFFF  ""  0 1 8 ""  23 ""  <> -7.26413249969482 2.33661031723022 -0.116923108696938 0 0 611 2 611 1 127.57 271 37 607 0 36 <> <> <> <> <> <> <> <> <>
  612 3 -7.399892 12.906607 19.604500 99 " " K "A" 100 0.19000 0.19000 "LYS " " CE " "    " 6 0 1 00FFFF  ""  0 1 8 ""  23 ""  <> -1.37341129779816 0.220514789223671 7.329261302948 0 0 612 2 612 1 125.47 272 37 608 0 36 <> <> <> <> <> <> <> <> <>
  613 32 -7.362244 12.997097 18.156677 99 " " K "A" 38 -0.30000 -0.30000 "LYS " " NZ " "    " 7 1 1 2F2FFF  ""  0 1 8 "%UT"  13 ""  <> 2.25704050064087 6.24674701690674 8.03762722015381 0 0 613 3 613 1 118.59 273 37 609 0 36 <> <> <> <> <> <> <> <> <>
  614 43 -5.953226 8.790909 21.671404 99 " " K "A" 21 0.30000 0.30000 "LYS " " H  " "    " 1 0 1 FFFFFF  ""  -1 1 8 ""  21 ""  <> -14.302041053772 -2.36603045463562 -18.5894050598145 0 0 614 0 614 <> <> <> <> 610 0 <> <> <> <> <> <> <> <> <> <>
  615 41 -3.956735 8.959969 19.714102 99 " " K "A" 21 0.06000 0.06000 "LYS " " HA " "    " 1 0 0 FFFFFF  ""  -1 1 8 ""  21 ""  <> 7.40230083465576 29.9476356506348 -6.12900304794312 0 0 615 0 615 <> <> <> <> 611 0 <> <> <> <> <> <> <> <> <> <>
  616 41 -3.650388 11.089366 20.401875 99 " " K "A" 21 0.06000 0.06000 "LYS " " HB3" "    " 1 0 0 FFFFFF  ""  -1 1 8 ""  21 ""  <> 10.6427621841431 15.6668453216553 10.5120525360107 0 0 616 0 616 <> <> <> <> 612 0 <> <> <> <> <> <> <> <> <> <>
  617 41 -4.480258 10.848190 21.914093 99 " " K "A" 21 0.06000 0.06000 "LYS " " HB2" "    " 1 0 0 FFFFFF  ""  -1 1 8 ""  21 ""  <> -17.1027736663818 -18.1764945983887 -1.70234632492065 0 0 617 0 617 <> <> <> <> 613 0 <> <> <> <> <> <> <> <> <> <>
  618 41 -6.564887 10.386409 20.633041 99 " " K "A" 21 0.06000 0.06000 "LYS " " HG3" "    " 1 0 0 FFFFFF  ""  -1 1 8 ""  21 ""  <> -5.05085563659668 -5.58396291732788 -15.1104316711426 0 0 618 0 618 <> <> <> <> 614 0 <> <> <> <> <> <> <> <> <> <>
  619 41 -5.893153 10.782519 19.067499 99 " " K "A" 21 0.06000 0.06000 "LYS " " HG2" "    " 1 0 0 FFFFFF  ""  -1 1 8 ""  21 ""  <> 2.92770099639893 5.71035146713257 -3.29543113708496 0 0 619 0 619 <> <> <> <> 615 0 <> <> <> <> <> <> <> <> <> <>
  620 41 -5.259300 12.977668 20.156197 99 " " K "A" 21 0.06000 0.06000 "LYS " " HD3" "    " 1 0 0 FFFFFF  ""  -1 1 8 ""  21 ""  <> 7.85836124420166 -15.574408531189 16.4034767150879 0 0 620 0 620 <> <> <> <> 616 0 <> <> <> <> <> <> <> <> <> <>
  621 41 -6.274781 12.638492 21.428308 99 " " K "A" 21 0.06000 0.06000 "LYS " " HD2" "    " 1 0 0 FFFFFF  ""  -1 1 8 ""  21 ""  <> -42.2086029052734 4.294349193573 -4.1712532043457 0 0 621 0 621 <> <> <> <> 617 0 <> <> <> <> <> <> <> <> <> <>
  622 41 -7.631322 13.920101 19.932171 99 " " K "A" 21 0.06000 0.06000 "LYS " " HE3" "    " 1 0 0 FFFFFF  ""  -1 1 8 ""  21 ""  <> 8.85189342498779 2.33323836326599 8.01655769348145 0 0 622 0 622 <> <> <> <> 618 0 <> <> <> <> <> <> <> <> <> <>
  623 41 -8.297634 12.294704 19.692446 99 " " K "A" 21 0.06000 0.06000 "LYS " " HE2" "    " 1 0 0 FFFFFF  ""  -1 1 8 ""  21 ""  <> 7.05924463272095 -11.3714094161987 12.7555999755859 0 0 623 0 623 <> <> <> <> 619 0 <> <> <> <> <> <> <> <> <> <>
  624 44 -6.540801 13.422585 17.751347 99 " " K "A" 21 0.33000 0.33000 "LYS " " HZ1" "    " 1 0 1 FFFFFF  ""  -1 1 8 ""  21 ""  <> 9.84374141693115 -14.3266954421997 1.81629812717438 0 0 624 0 624 <> <> <> <> 620 0 <> <> <> <> <> <> <> <> <> <>
  625 44 -7.583362 12.182967 17.601339 99 " " K "A" 21 0.33000 0.33000 "LYS " " HZ2" "    " 1 0 1 FFFFFF  ""  -1 1 8 ""  21 ""  <> 2.64765763282776 1.86344468593597 14.3080654144287 0 0 625 0 625 <> <> <> <> 621 0 <> <> <> <> <> <> <> <> <> <>
  626 44 -8.095197 13.642493 17.899101 99 " " K "A" 21 0.33000 0.33000 "LYS " " HZ3" "    " 1 0 1 FFFFFF  ""  -1 1 8 ""  21 ""  <> -1.73413026332855 -0.13999879360199 3.39183282852173 0 0 626 0 626 <> <> <> <> 622 0 <> <> <> <> <> <> <> <> <> <>
  627 25 -2.221525 7.685636 21.607439 100 " " T "A" 38 -0.50000 -0.50000 "THR " " N  " "    " 7 0 1 2F2FFF  ""  0 1 8 ""  38 ""  <> -3.74785733222961 -4.79098653793335 -3.87339687347412 0 0 627 1 627 1 134.06 274 38 623 0 37 <> <> <> <> <> <> <> <> <>
  628 3 -0.835693 7.338364 21.926647 100 " " T "A" 100 0.14000 0.14000 "THR " " CA " "    " 6 0 1 00FFFF  ""  0 1 -100 ""  23 ""  00FFFF  0.361760050058365 -5.06383991241455 6.35490465164185 0 0 628 1 628 1 132.51 275 38 624 0 37 <> <> <> <> <> <> <> <> <>
  629 2 -0.048236 7.581563 20.712645 100 " " T "A" 100 0.50000 0.50000 "THR " " C  " "    " 6 0 1 00FFFF  ""  0 1 8 ""  23 ""  <> 0.0701410993933678 -2.67176079750061 6.77598905563354 0 0 629 0 629 1 129.46 276 38 625 0 37 <> <> <> <> <> <> <> <> <>
  630 15 -0.563344 7.665395 19.596676 100 " " T "A" 75 -0.50000 -0.50000 "THR " " O  " "    " 8 0 1 FF5757  ""  0 1 8 ""  75 ""  <> 7.69104194641113 2.99052262306213 -0.304601907730103 0 0 630 0 630 1 121.48 277 38 626 0 37 <> <> <> <> <> <> <> <> <>
  631 3 -0.640063 5.847973 22.439375 100 " " T "A" 100 0.20500 0.20500 "THR " " CB " "    " 6 0 1 00FFFF  ""  0 1 8 ""  23 ""  <> -3.1594135761261 -0.83379590511322 -3.55799579620361 0 0 631 1 631 1 126.74 278 38 627 0 37 <> <> <> <> <> <> <> <> <>
  632 16 -0.483635 4.889516 21.474707 100 " " T "A" 75 -0.68300 -0.68300 "THR " " OG1" "    " 8 0 1 FF5757  ""  0 1 8 "%UT"  13 ""  <> 3.69748377799988 3.40956687927246 1.86938619613647 0 0 632 1 632 1 130.26 279 38 628 0 37 <> <> <> <> <> <> <> <> <>
  633 3 -1.811848 5.368115 23.330311 100 " " T "A" 100 -0.18000 -0.18000 "THR " " CG2" "    " 6 0 1 00FFFF  ""  0 1 8 ""  23 ""  <> -6.57476758956909 4.70765209197998 1.98354756832123 0 0 633 3 633 1 136.55 280 38 629 0 37 <> <> <> <> <> <> <> <> <>
  634 43 -2.786697 6.979257 21.158318 100 " " T "A" 21 0.30000 0.30000 "THR " " H  " "    " 1 0 1 FFFFFF  ""  -1 1 8 ""  21 ""  <> -0.730149328708649 -16.8354072570801 11.2726249694824 0 0 634 0 634 <> <> <> <> 630 0 <> <> <> <> <> <> <> <> <> <>
  635 41 -0.403802 8.009927 22.668653 100 " " T "A" 21 0.06000 0.06000 "THR " " HA " "    " 1 0 0 FFFFFF  ""  -1 1 8 ""  21 ""  <> -13.9883584976196 -0.388029515743256 10.4755878448486 0 0 635 0 635 <> <> <> <> 631 0 <> <> <> <> <> <> <> <> <> <>
  636 41 0.161806 5.838675 23.177629 100 " " T "A" 21 0.06000 0.06000 "THR " " HB " "    " 1 0 0 FFFFFF  ""  -1 1 8 ""  21 ""  <> -21.333402633667 7.17221212387085 16.2828712463379 0 0 636 0 636 <> <> <> <> 632 0 <> <> <> <> <> <> <> <> <> <>
  637 42 -1.175916 4.240616 21.620567 100 " " T "A" 21 0.41800 0.41800 "THR " " HG1" "    " 1 0 1 FFFFFF  ""  -1 1 8 ""  21 ""  <> -20.6890068054199 28.0118160247803 -4.42351627349854 0 0 637 0 637 <> <> <> <> 633 0 <> <> <> <> <> <> <> <> <> <>
  638 41 -2.714826 5.071545 22.796665 100 " " T "A" 21 0.06000 0.06000 "THR " "HG21" "    " 1 0 0 FFFFFF  ""  -1 1 8 ""  21 ""  <> -6.2894344329834 13.4919843673706 -3.38110589981079 0 0 638 0 638 <> <> <> <> 634 0 <> <> <> <> <> <> <> <> <> <>
  639 41 -1.682194 4.358049 23.718969 100 " " T "A" 21 0.06000 0.06000 "THR " "HG22" "    " 1 0 0 FFFFFF  ""  -1 1 8 ""  21 ""  <> -7.79549598693848 2.79307770729065 -2.58491349220276 0 0 639 0 639 <> <> <> <> 635 0 <> <> <> <> <> <> <> <> <> <>
  640 41 -2.088053 6.009965 24.166874 100 " " T "A" 21 0.06000 0.06000 "THR " "HG23" "    " 1 0 0 FFFFFF  ""  -1 1 8 ""  21 ""  <> 12.9443359375 5.86381816864014 7.54102277755737 0 0 640 0 640 <> <> <> <> 636 0 <> <> <> <> <> <> <> <> <> <>
  641 25 1.332129 7.678792 20.906500 101 " " V "A" 38 -0.50000 -0.50000 "VAL " " N  " "    " 7 0 1 2F2FFF  ""  0 1 8 ""  38 ""  <> 3.47854471206665 -6.99871730804443 6.85696697235107 0 0 641 1 641 1 128.24 281 39 637 0 38 <> <> <> <> <> <> <> <> <>
  642 3 2.294555 8.125853 19.927197 101 " " V "A" 100 0.14000 0.14000 "VAL " " CA " "    " 6 0 1 00FFFF  ""  0 1 -100 ""  23 ""  00FFFF  -0.103566363453865 8.21728229522705 0.206833973526955 0 0 642 1 642 1 119.07 282 39 638 0 38 <> <> <> <> <> <> <> <> <>
  643 2 2.393592 7.171145 18.734076 101 " " V "A" 100 0.50000 0.50000 "VAL " " C  " "    " 6 0 1 00FFFF  ""  0 1 8 ""  23 ""  <> 2.60735440254211 -4.79593849182129 -2.44102740287781 0 0 643 0 643 1 112.41 283 39 639 0 38 <> <> <> <> <> <> <> <> <>
  644 15 2.250278 7.631593 17.602468 101 " " V "A" 75 -0.50000 -0.50000 "VAL " " O  " "    " 8 0 1 FF5757  ""  0 1 8 ""  75 ""  <> 12.9741201400757 -2.21194815635681 -2.73102068901062 0 0 644 0 644 1 110.33 284 39 640 0 38 <> <> <> <> <> <> <> <> <>
  645 3 3.600752 8.660612 20.626911 101 " " V "A" 100 -0.06000 -0.06000 "VAL " " CB " "    " 6 0 1 00FFFF  ""  0 1 8 ""  23 ""  <> -3.75550508499146 -5.94214010238647 6.10638952255249 0 0 645 1 645 1 124.28 285 39 641 0 38 <> <> <> <> <> <> <> <> <>
  646 3 4.789774 8.807846 19.704885 101 " " V "A" 100 -0.18000 -0.18000 "VAL " " CG1" "    " 6 0 1 00FFFF  ""  0 1 8 ""  23 ""  <> 0.609883546829224 -4.52310991287231 -3.60908699035645 0 0 646 3 646 1 114.41 286 39 642 0 38 <> <> <> <> <> <> <> <> <>
  647 3 3.330524 10.039446 21.342676 101 " " V "A" 100 -0.18000 -0.18000 "VAL " " CG2" "    " 6 0 1 00FFFF  ""  0 1 8 ""  23 ""  <> 4.53325796127319 1.01454818248749 -3.24396443367004 0 0 647 3 647 1 126.13 287 39 643 0 38 <> <> <> <> <> <> <> <> <>
  648 43 1.782229 7.617539 21.808586 101 " " V "A" 21 0.30000 0.30000 "VAL " " H  " "    " 1 0 1 FFFFFF  ""  -1 1 8 ""  21 ""  <> -26.6086082458496 -7.26420402526855 21.8511047363281 0 0 648 0 648 <> <> <> <> 644 0 <> <> <> <> <> <> <> <> <> <>
  649 41 1.847883 8.959695 19.385633 101 " " V "A" 21 0.06000 0.06000 "VAL " " HA " "    " 1 0 0 FFFFFF  ""  -1 1 8 ""  21 ""  <> -4.22316122055054 0.677411913871765 -8.00449085235596 0 0 649 0 649 <> <> <> <> 645 0 <> <> <> <> <> <> <> <> <> <>
  650 41 3.878503 7.920213 21.377089 101 " " V "A" 21 0.06000 0.06000 "VAL " " HB " "    " 1 0 0 FFFFFF  ""  -1 1 8 ""  21 ""  <> -1.6669614315033 1.13722336292267 12.3202104568481 0 0 650 0 650 <> <> <> <> 646 0 <> <> <> <> <> <> <> <> <> <>
  651 41 5.063716 7.902727 19.162838 101 " " V "A" 21 0.06000 0.06000 "VAL " "HG11" "    " 1 0 0 FFFFFF  ""  -1 1 8 ""  21 ""  <> 14.9401836395264 2.11121296882629 -7.4448823928833 0 0 651 0 651 <> <> <> <> 647 0 <> <> <> <> <> <> <> <> <> <>
  652 41 4.662642 9.633935 19.005234 101 " " V "A" 21 0.06000 0.06000 "VAL " "HG12" "    " 1 0 0 FFFFFF  ""  -1 1 8 ""  21 ""  <> 9.71652126312256 11.1124496459961 13.1972646713257 0 0 652 0 652 <> <> <> <> 648 0 <> <> <> <> <> <> <> <> <> <>
  653 41 5.678919 9.050341 20.286880 101 " " V "A" 21 0.06000 0.06000 "VAL " "HG13" "    " 1 0 0 FFFFFF  ""  -1 1 8 ""  21 ""  <> -13.1432065963745 21.9029083251953 6.39153099060059 0 0 653 0 653 <> <> <> <> 649 0 <> <> <> <> <> <> <> <> <> <>
  654 41 3.413210 10.936783 20.729446 101 " " V "A" 21 0.06000 0.06000 "VAL " "HG21" "    " 1 0 0 FFFFFF  ""  -1 1 8 ""  21 ""  <> -12.0843896865845 -1.05393898487091 -8.51142883300781 0 0 654 0 654 <> <> <> <> 650 0 <> <> <> <> <> <> <> <> <> <>
  655 41 2.312238 10.124287 21.722141 101 " " V "A" 21 0.06000 0.06000 "VAL " "HG22" "    " 1 0 0 FFFFFF  ""  -1 1 8 ""  21 ""  <> 2.30099177360535 -35.1343421936035 -1.15209531784058 0 0 655 0 655 <> <> <> <> 651 0 <> <> <> <> <> <> <> <> <> <>
  656 41 3.938851 10.084842 22.245991 101 " " V "A" 21 0.06000 0.06000 "VAL " "HG23" "    " 1 0 0 FFFFFF  ""  -1 1 8 ""  21 ""  <> -7.68468856811523 -6.66261291503906 5.36987733840942 0 0 656 0 656 <> <> <> <> 652 0 <> <> <> <> <> <> <> <> <> <>
  657 25 2.457696 5.827728 19.008717 102 " " N "A" 38 -0.50000 -0.50000 "ASN " " N  " "    " 7 0 1 2F2FFF  ""  1 1 8 ""  38 ""  <> -2.91871285438538 0.148267269134521 -7.72708463668823 0 0 657 1 657 1 109.16 288 40 653 0 39 <> <> <> <> <> <> <> <> <>
  658 3 2.489995 4.800684 17.951809 102 " " N "A" 100 0.14000 0.14000 "ASN " " CA " "    " 6 0 1 00FFFF  ""  1 1 -100 ""  23 ""  00FFFF  -3.46981048583984 -1.36670362949371 2.8581109046936 0 0 658 1 658 1 110.12 289 40 654 0 39 <> <> <> <> <> <> <> <> <>
  659 2 1.123565 4.660209 17.214931 102 " " N "A" 100 0.50000 0.50000 "ASN " " C  " "    " 6 0 1 00FFFF  ""  1 1 8 ""  23 ""  <> 1.12325835227966 -2.1471745967865 -4.39891529083252 0 0 659 0 659 1 116 290 40 655 0 39 <> <> <> <> <> <> <> <> <>
  660 15 1.080863 4.320268 16.026203 102 " " N "A" 75 -0.50000 -0.50000 "ASN " " O  " "    " 8 0 1 FF5757  ""  1 1 8 ""  75 ""  <> -6.42792081832886 0.308096557855606 -0.437716603279114 0 0 660 0 660 1 127.09 291 40 656 0 39 <> <> <> <> <> <> <> <> <>
  661 3 2.930087 3.407567 18.471277 102 " " N "A" 100 -0.12000 -0.12000 "ASN " " CB " "    " 6 0 1 00FFFF  ""  1 1 8 ""  23 ""  <> 9.03240489959717 4.81560659408569 -1.43267273902893 0 0 661 2 661 1 119.54 292 40 657 0 39 <> <> <> <> <> <> <> <> <>
  662 2 3.394739 2.465002 17.399122 102 " " N "A" 100 0.50000 0.50000 "ASN " " CG " "    " 6 0 1 00FFFF  ""  1 1 8 "%UT"  13 "Flip"  <> 5.71918821334839 2.76443791389465 -2.81474232673645 0 0 662 0 662 1 123.19 293 40 658 0 39 <> "Flip"  <> <> <> <> <> <> <>
  663 15 2.648335 1.582408 17.043400 102 " " N "A" 75 -0.50000 -0.50000 "ASN " " OD1" "    " 8 0 1 FF5757  ""  1 1 8 ""  75 ""  <> 2.17171454429626 1.34015619754791 4.05085754394531 0 0 663 0 663 1 103.12 294 40 659 0 39 <> <> <> <> <> <> <> <> <>
  664 25 4.651618 2.553378 17.020943 102 " " N "A" 38 -0.76000 -0.76000 "ASN " " ND2" "    " 7 0 1 2F2FFF  ""  1 1 8 ""  38 ""  <> -3.61833882331848 -6.82798528671265 -2.16164040565491 0 0 664 2 664 1 120.64 295 40 660 0 39 <> <> <> <> <> <> <> <> <>
  665 43 2.608844 5.552738 19.968735 102 " " N "A" 21 0.30000 0.30000 "ASN " " H  " "    " 1 0 1 FFFFFF  ""  -1 1 8 ""  21 ""  <> -20.8794841766357 14.4403581619263 -0.805427849292755 0 0 665 0 665 <> <> <> <> 661 0 <> <> <> <> <> <> <> <> <> <>
  666 41 3.084514 5.152238 17.108566 102 " " N "A" 21 0.06000 0.06000 "ASN " " HA " "    " 1 0 0 FFFFFF  ""  -1 1 8 ""  21 ""  <> -0.310292631387711 19.8701114654541 13.9394779205322 0 0 666 0 666 <> <> <> <> 662 0 <> <> <> <> <> <> <> <> <> <>
  667 41 2.113594 2.942605 19.023771 102 " " N "A" 21 0.06000 0.06000 "ASN " " HB3" "    " 1 0 0 FFFFFF  ""  -1 1 8 ""  21 ""  <> 4.5360279083252 -9.89242362976074 -20.455436706543 0 0 667 0 667 <> <> <> <> 663 0 <> <> <> <> <> <> <> <> <> <>
  668 41 3.657475 3.394845 19.282970 102 " " N "A" 21 0.06000 0.06000 "ASN " " HB2" "    " 1 0 0 FFFFFF  ""  -1 1 8 ""  21 ""  <> -3.25090503692627 13.3491153717041 9.70862770080566 0 0 668 0 668 <> <> <> <> 664 0 <> <> <> <> <> <> <> <> <> <>
  669 43 4.925251 2.009197 16.215281 102 " " N "A" 21 0.38000 0.38000 "ASN " "HD22" "    " 1 0 1 FFFFFF  ""  -1 1 8 ""  21 ""  <> -2.04223465919495 9.90890502929688 -12.9311876296997 0 0 669 0 669 <> <> <> <> 665 0 <> <> <> <> <> <> <> <> <> <>
  670 43 5.237801 3.213006 17.512247 102 " " N "A" 21 0.38000 0.38000 "ASN " "HD21" "    " 1 0 1 FFFFFF  ""  -1 1 8 ""  21 ""  <> 25.3019618988037 -29.6387977600098 -6.04105281829834 0 0 670 0 670 <> <> <> <> 666 0 <> <> <> <> <> <> <> <> <> <>
  671 25 0.041276 4.942728 17.917723 103 " " N "A" 38 -0.50000 -0.50000 "ASN " " N  " "    " 7 0 1 2F2FFF  ""  1 1 8 ""  38 ""  <> -5.02815628051758 -4.29373168945312 2.79924058914185 0 0 671 1 671 1 109.33 296 41 667 0 40 <> <> <> <> <> <> <> <> <>
  672 3 -1.282394 4.987648 17.210756 103 " " N "A" 100 0.14000 0.14000 "ASN " " CA " "    " 6 0 1 00FFFF  ""  1 1 -100 ""  23 ""  00FFFF  -1.50721871852875 7.92536926269531 -8.64615535736084 0 0 672 1 672 1 111.05 297 41 668 0 40 <> <> <> <> <> <> <> <> <>
  673 2 -1.458038 6.177584 16.266998 103 " " N "A" 100 0.50000 0.50000 "ASN " " C  " "    " 6 0 1 00FFFF  ""  1 1 8 ""  23 ""  <> -2.03532099723816 2.24494290351868 -0.0629446879029274 0 0 673 0 673 1 112.04 298 41 669 0 40 <> <> <> <> <> <> <> <> <>
  674 15 -2.329600 6.055616 15.413598 103 " " N "A" 75 -0.50000 -0.50000 "ASN " " O  " "    " 8 0 1 FF5757  ""  1 1 8 ""  75 ""  <> 3.20471858978271 4.71591329574585 2.53960680961609 0 0 674 0 674 1 106.09 299 41 670 0 40 <> <> <> <> <> <> <> <> <>
  675 3 -2.438492 5.040699 18.284857 103 " " N "A" 100 -0.12000 -0.12000 "ASN " " CB " "    " 6 0 1 00FFFF  ""  1 1 8 ""  23 ""  <> 4.05502033233643 2.97666478157043 -1.14429438114166 0 0 675 2 675 1 113.6 300 41 671 0 40 <> <> <> <> <> <> <> <> <>
  676 2 -2.495075 3.902045 19.334427 103 " " N "A" 100 0.50000 0.50000 "ASN " " CG " "    " 6 0 1 00FFFF  ""  1 1 8 "%UT"  13 "Flip"  <> -0.358441740274429 -0.654420495033264 7.3330979347229 0 0 676 0 676 1 117.6 301 41 672 0 40 <> "Flip"  <> <> <> <> <> <> <>
  677 15 -1.835231 2.887739 19.242090 103 " " N "A" 75 -0.50000 -0.50000 "ASN " " OD1" "    " 8 0 1 FF5757  ""  1 1 8 ""  75 ""  <> -3.71176409721375 6.28010129928589 -2.7697422504425 0 0 677 0 677 1 114.69 302 41 673 0 40 <> <> <> <> <> <> <> <> <>
  678 25 -3.325642 4.022656 20.393965 103 " " N "A" 38 -0.76000 -0.76000 "ASN " " ND2" "    " 7 0 1 2F2FFF  ""  1 1 8 ""  38 ""  <> -1.23684024810791 4.53926753997803 0.373975306749344 0 0 678 2 678 1 119.45 303 41 674 0 40 <> <> <> <> <> <> <> <> <>
  679 43 0.119909 5.558775 18.714216 103 " " N "A" 21 0.30000 0.30000 "ASN " " H  " "    " 1 0 1 FFFFFF  ""  -1 1 8 ""  21 ""  <> 16.8650760650635 1.50642359256744 -3.84827327728271 0 0 679 0 679 <> <> <> <> 675 0 <> <> <> <> <> <> <> <> <> <>
  680 41 -1.446179 4.127117 16.562096 103 " " N "A" 21 0.06000 0.06000 "ASN " " HA " "    " 1 0 0 FFFFFF  ""  -1 1 8 ""  21 ""  <> -12.6908302307129 0.201609835028648 4.4241886138916 0 0 680 0 680 <> <> <> <> 676 0 <> <> <> <> <> <> <> <> <> <>
  681 41 -3.382783 5.030425 17.740515 103 " " N "A" 21 0.06000 0.06000 "ASN " " HB3" "    " 1 0 0 FFFFFF  ""  -1 1 8 ""  21 ""  <> 3.81387066841125 16.0332431793213 -0.972401142120361 0 0 681 0 681 <> <> <> <> 677 0 <> <> <> <> <> <> <> <> <> <>
  682 41 -2.339705 5.948657 18.879797 103 " " N "A" 21 0.06000 0.06000 "ASN " " HB2" "    " 1 0 0 FFFFFF  ""  -1 1 8 ""  21 ""  <> -5.81311082839966 -3.37817144393921 10.1925716400146 0 0 682 0 682 <> <> <> <> 678 0 <> <> <> <> <> <> <> <> <> <>
  683 43 -3.470914 3.182812 20.935867 103 " " N "A" 21 0.38000 0.38000 "ASN " "HD22" "    " 1 0 1 FFFFFF  ""  -1 1 8 ""  21 ""  <> -3.59385371208191 15.4394416809082 16.6352787017822 0 0 683 0 683 <> <> <> <> 679 0 <> <> <> <> <> <> <> <> <> <>
  684 43 -4.018496 4.755584 20.447554 103 " " N "A" 21 0.38000 0.38000 "ASN " "HD21" "    " 1 0 1 FFFFFF  ""  -1 1 8 ""  21 ""  <> 19.0992774963379 22.4288101196289 18.6287097930908 0 0 684 0 684 <> <> <> <> 680 0 <> <> <> <> <> <> <> <> <> <>
  685 25 -0.653208 7.215984 16.307358 104 " " Y "A" 38 -0.50000 -0.50000 "TYR " " N  " "    " 7 0 1 2F2FFF  ""  1 1 8 ""  38 ""  <> -1.73526871204376 -0.0748379230499268 -10.2681093215942 0 0 685 1 685 1 114.91 304 42 681 0 41 <> <> <> <> <> <> <> <> <>
  686 3 -0.725814 8.403976 15.377900 104 " " Y "A" 100 0.14000 0.14000 "TYR " " CA " "    " 6 0 1 00FFFF  ""  1 1 -100 ""  23 ""  00FFFF  4.08512544631958 -3.84913229942322 0.70450496673584 0 0 686 1 686 1 109.03 305 42 682 0 41 <> <> <> <> <> <> <> <> <>
  687 2 -0.269331 7.896412 13.977232 104 " " Y "A" 100 0.50000 0.50000 "TYR " " C  " "    " 6 0 1 00FFFF  ""  1 1 8 ""  23 ""  <> -3.26916241645813 0.0731309503316879 1.20820748806 0 0 687 0 687 1 127.42 306 42 683 0 41 <> <> <> <> <> <> <> <> <>
  688 15 -0.721800 8.393446 12.964389 104 " " Y "A" 75 -0.50000 -0.50000 "TYR " " O  " "    " 8 0 1 FF5757  ""  1 1 8 ""  75 ""  <> -2.30215454101562 2.08531475067139 4.53843116760254 0 0 688 0 688 1 125.71 307 42 684 0 41 <> <> <> <> <> <> <> <> <>
  689 3 0.043712 9.551758 15.872977 104 " " Y "A" 100 -0.00500 -0.00500 "TYR " " CB " "    " 6 0 1 00FFFF  ""  1 1 8 ""  23 ""  <> 5.31450319290161 10.1682014465332 0.947555720806122 0 0 689 2 689 1 113.29 308 42 685 0 41 <> <> <> <> <> <> <> <> <>
  690 2 -0.665647 10.688049 16.553080 104 " " Y "A" 100 -0.11500 -0.11500 "TYR " " CG " "    " 6 0 1 00FFFF  ""  1 1 8 ""  23 ""  <> 0.551702439785004 -2.78269672393799 -4.9375786781311 0 0 690 0 690 1 123.55 309 42 686 0 41 <> <> <> <> <> <> <> <> <>
  691 2 -0.654183 10.709275 17.962839 104 " " Y "A" 100 -0.11500 -0.11500 "TYR " " CD1" "    " 6 0 1 00FFFF  ""  1 1 8 ""  23 ""  <> -3.18212699890137 -1.53814506530762 1.14600551128387 0 0 691 1 691 1 136.17 310 42 687 0 41 <> <> <> <> <> <> <> <> <>
  692 2 -1.294174 11.729136 15.806160 104 " " Y "A" 100 -0.11500 -0.11500 "TYR " " CD2" "    " 6 0 1 00FFFF  ""  1 1 8 ""  23 ""  <> 1.61719679832458 1.43536674976349 4.87332248687744 0 0 692 1 692 1 134.9 311 42 688 0 41 <> <> <> <> <> <> <> <> <>
  693 2 -1.375171 11.678466 18.622675 104 " " Y "A" 100 -0.11500 -0.11500 "TYR " " CE1" "    " 6 0 1 00FFFF  ""  1 1 8 ""  23 ""  <> -1.09076714515686 4.81590223312378 3.04864549636841 0 0 693 1 693 1 140.54 312 42 689 0 41 <> <> <> <> <> <> <> <> <>
  694 2 -1.911494 12.770846 16.506052 104 " " Y "A" 100 -0.11500 -0.11500 "TYR " " CE2" "    " 6 0 1 00FFFF  ""  1 1 8 ""  23 ""  <> -3.79668402671814 2.96051049232483 -5.23635768890381 0 0 694 1 694 1 148.84 313 42 690 0 41 <> <> <> <> <> <> <> <> <>
  695 2 -1.978317 12.775532 17.955164 104 " " Y "A" 100 0.15000 0.15000 "TYR " " CZ " "    " 6 0 1 00FFFF  ""  1 1 8 ""  23 ""  <> 7.57481908798218 -0.493794828653336 -3.30798053741455 0 0 695 0 695 1 156.18 314 42 691 0 41 <> <> <> <> <> <> <> <> <>
  696 16 -2.506587 13.868740 18.656769 104 " " Y "A" 75 -0.58500 -0.58500 "TYR " " OH " "    " 8 0 1 FF5757  ""  1 1 8 "%UT"  13 ""  <> 5.97512102127075 -5.14407634735107 -1.29909300804138 0 0 696 1 696 1 163.27 315 42 692 0 41 <> <> <> <> <> <> <> <> <>
  697 43 0.031524 7.254673 17.048805 104 " " Y "A" 21 0.30000 0.30000 "TYR " " H  " "    " 1 0 1 FFFFFF  ""  -1 1 8 ""  21 ""  <> -11.0791139602661 0.53491884469986 -1.67082285881042 0 0 697 0 697 <> <> <> <> 693 0 <> <> <> <> <> <> <> <> <> <>
  698 41 -1.739023 8.799697 15.307805 104 " " Y "A" 21 0.06000 0.06000 "TYR " " HA " "    " 1 0 0 FFFFFF  ""  -1 1 8 ""  21 ""  <> -1.30124342441559 -20.3021373748779 -14.3218898773193 0 0 698 0 698 <> <> <> <> 694 0 <> <> <> <> <> <> <> <> <> <>
  699 41 0.693684 10.041166 15.147639 104 " " Y "A" 21 0.06000 0.06000 "TYR " " HB3" "    " 1 0 0 FFFFFF  ""  -1 1 8 ""  21 ""  <> 4.03557252883911 -5.78532075881958 -10.9628591537476 0 0 699 0 699 <> <> <> <> 695 0 <> <> <> <> <> <> <> <> <> <>
  700 41 0.743270 9.189465 16.626278 104 " " Y "A" 21 0.06000 0.06000 "TYR " " HB2" "    " 1 0 0 FFFFFF  ""  -1 1 8 ""  21 ""  <> 0.780617952346802 -12.2123565673828 -5.60572385787964 0 0 700 0 700 <> <> <> <> 696 0 <> <> <> <> <> <> <> <> <> <>
  701 41 -0.316768 9.870196 18.553175 104 " " Y "A" 21 0.11500 0.11500 "TYR " " HD1" "    " 1 0 0 FFFFFF  ""  -1 1 8 ""  21 ""  <> -24.4414558410645 -4.41406345367432 9.20937728881836 0 0 701 0 701 <> <> <> <> 697 0 <> <> <> <> <> <> <> <> <> <>
  702 41 -1.141402 11.628755 14.741742 104 " " Y "A" 21 0.11500 0.11500 "TYR " " HD2" "    " 1 0 0 FFFFFF  ""  -1 1 8 ""  21 ""  <> 6.04861783981323 -7.40543413162231 6.343092918396 0 0 702 0 702 <> <> <> <> 698 0 <> <> <> <> <> <> <> <> <> <>
  703 41 -1.397348 11.719673 19.701660 104 " " Y "A" 21 0.11500 0.11500 "TYR " " HE1" "    " 1 0 0 FFFFFF  ""  -1 1 8 ""  21 ""  <> 12.3553562164307 11.0255088806152 3.0878689289093 0 0 703 0 703 <> <> <> <> 699 0 <> <> <> <> <> <> <> <> <> <>
  704 41 -2.351748 13.651031 16.061247 104 " " Y "A" 21 0.11500 0.11500 "TYR " " HE2" "    " 1 0 0 FFFFFF  ""  -1 1 8 ""  21 ""  <> 15.54612159729 14.6044034957886 -1.34020018577576 0 0 704 0 704 <> <> <> <> 700 0 <> <> <> <> <> <> <> <> <> <>
  705 42 -2.434864 13.889250 19.613867 104 " " Y "A" 21 0.43500 0.43500 "TYR " " HH " "    " 1 0 1 FFFFFF  ""  -1 1 8 ""  21 ""  <> 12.06214427948 0.590650320053101 -1.87813544273376 0 0 705 0 705 <> <> <> <> 701 0 <> <> <> <> <> <> <> <> <> <>
  706 25 0.613953 6.898420 14.069295 105 " " F "A" 38 -0.50000 -0.50000 "PHE " " N  " "    " 7 0 1 2F2FFF  ""  1 1 8 ""  38 ""  <> 3.58064746856689 0.155313581228256 -4.80162477493286 0 0 706 1 706 1 122.44 316 43 702 0 42 <> <> <> <> <> <> <> <> <>
  707 3 1.077629 6.237011 12.904409 105 " " F "A" 100 0.14000 0.14000 "PHE " " CA " "    " 6 0 1 00FFFF  ""  1 1 -100 ""  23 ""  00FFFF  -2.60831546783447 3.77278590202332 -7.24973773956299 0 0 707 1 707 1 107.8 317 43 703 0 42 <> <> <> <> <> <> <> <> <>
  708 2 0.136078 5.191934 12.335238 105 " " F "A" 100 0.50000 0.50000 "PHE " " C  " "    " 6 0 1 00FFFF  ""  1 1 8 ""  23 ""  <> -1.91652011871338 -0.438955962657928 8.1471471786499 0 0 708 0 708 1 112.22 318 43 704 0 42 <> <> <> <> <> <> <> <> <>
  709 15 0.256243 4.805456 11.184831 105 " " F "A" 75 -0.50000 -0.50000 "PHE " " O  " "    " 8 0 1 FF5757  ""  1 1 8 ""  75 ""  <> -4.06838369369507 -4.39229202270508 -2.44635772705078 0 0 709 0 709 1 120.08 319 43 705 0 42 <> <> <> <> <> <> <> <> <>
  710 3 2.468426 5.609230 13.222882 105 " " F "A" 100 -0.00500 -0.00500 "PHE " " CB " "    " 6 0 1 00FFFF  ""  1 1 8 ""  23 ""  <> 3.34210777282715 2.65586447715759 -5.36913156509399 0 0 710 2 710 1 98.35 320 43 706 0 42 <> <> <> <> <> <> <> <> <>
  711 2 3.594944 6.366681 13.859986 105 " " F "A" 100 -0.11500 -0.11500 "PHE " " CG " "    " 6 0 1 00FFFF  ""  1 1 8 ""  23 ""  <> -3.57168555259705 3.48138785362244 5.37978601455688 0 0 711 0 711 1 100.37 321 43 707 0 42 <> <> <> <> <> <> <> <> <>
  712 2 3.912458 7.653929 13.335271 105 " " F "A" 100 -0.11500 -0.11500 "PHE " " CD1" "    " 6 0 1 00FFFF  ""  1 1 8 ""  23 ""  <> -7.68669509887695 5.63907480239868 7.41629076004028 0 0 712 1 712 1 114.91 322 43 708 0 42 <> <> <> <> <> <> <> <> <>
  713 2 4.374967 5.840114 14.996044 105 " " F "A" 100 -0.11500 -0.11500 "PHE " " CD2" "    " 6 0 1 00FFFF  ""  1 1 8 ""  23 ""  <> -8.00289821624756 -0.615073204040527 -6.68310022354126 0 0 713 1 713 1 99.74 323 43 709 0 42 <> <> <> <> <> <> <> <> <>
  714 2 4.987928 8.382289 13.845742 105 " " F "A" 100 -0.11500 -0.11500 "PHE " " CE1" "    " 6 0 1 00FFFF  ""  1 1 8 ""  23 ""  <> 1.17314255237579 -11.7089977264404 -0.647877216339111 0 0 714 1 714 1 116.25 324 43 710 0 42 <> <> <> <> <> <> <> <> <>
  715 2 5.438599 6.589842 15.472292 105 " " F "A" 100 -0.11500 -0.11500 "PHE " " CE2" "    " 6 0 1 00FFFF  ""  1 1 8 ""  23 ""  <> 5.39077568054199 5.03237819671631 -3.49662280082703 0 0 715 1 715 1 104.78 325 43 711 0 42 <> <> <> <> <> <> <> <> <>
  716 2 5.756534 7.870578 14.889902 105 " " F "A" 100 -0.11500 -0.11500 "PHE " " CZ " "    " 6 0 1 00FFFF  ""  1 1 8 ""  23 ""  <> 3.15144944190979 -4.57946586608887 1.86597526073456 0 0 716 1 716 1 111.87 326 43 712 0 42 <> <> <> <> <> <> <> <> <>
  717 43 1.045819 6.618591 14.938368 105 " " F "A" 21 0.30000 0.30000 "PHE " " H  " "    " 1 0 1 FFFFFF  ""  -1 1 8 ""  21 ""  <> 16.0197334289551 25.8972988128662 -2.69440484046936 0 0 717 0 717 <> <> <> <> 713 0 <> <> <> <> <> <> <> <> <> <>
  718 41 1.210639 6.995622 12.133100 105 " " F "A" 21 0.06000 0.06000 "PHE " " HA " "    " 1 0 0 FFFFFF  ""  -1 1 8 ""  21 ""  <> -19.3914260864258 -3.16168117523193 -16.9642467498779 0 0 718 0 718 <> <> <> <> 714 0 <> <> <> <> <> <> <> <> <> <>
  719 41 2.810036 5.396749 12.209840 105 " " F "A" 21 0.06000 0.06000 "PHE " " HB3" "    " 1 0 0 FFFFFF  ""  -1 1 8 ""  21 ""  <> 10.7807283401489 8.57469367980957 -4.10218477249146 0 0 719 0 719 <> <> <> <> 715 0 <> <> <> <> <> <> <> <> <> <>
  720 41 2.402893 4.648410 13.733402 105 " " F "A" 21 0.06000 0.06000 "PHE " " HB2" "    " 1 0 0 FFFFFF  ""  -1 1 8 ""  21 ""  <> 9.44511985778809 3.0566623210907 -3.83140158653259 0 0 720 0 720 <> <> <> <> 716 0 <> <> <> <> <> <> <> <> <> <>
  721 41 3.361144 8.054936 12.497628 105 " " F "A" 21 0.11500 0.11500 "PHE " " HD1" "    " 1 0 0 FFFFFF  ""  -1 1 8 ""  21 ""  <> -15.5501518249512 -5.07210206985474 7.46401453018188 0 0 721 0 721 <> <> <> <> 717 0 <> <> <> <> <> <> <> <> <> <>
  722 41 4.272110 4.831547 15.368352 105 " " F "A" 21 0.11500 0.11500 "PHE " " HD2" "    " 1 0 0 FFFFFF  ""  -1 1 8 ""  21 ""  <> 23.5834350585938 7.35042142868042 23.6215133666992 0 0 722 0 722 <> <> <> <> 718 0 <> <> <> <> <> <> <> <> <> <>
  723 41 5.286180 9.322560 13.406043 105 " " F "A" 21 0.11500 0.11500 "PHE " " HE1" "    " 1 0 0 FFFFFF  ""  -1 1 8 ""  21 ""  <> 1.60341000556946 -0.220328316092491 24.2118186950684 0 0 723 0 723 <> <> <> <> 719 0 <> <> <> <> <> <> <> <> <> <>
  724 41 6.024194 6.269649 16.321383 105 " " F "A" 21 0.11500 0.11500 "PHE " " HE2" "    " 1 0 0 FFFFFF  ""  -1 1 8 ""  21 ""  <> -20.0541133880615 4.66024446487427 13.9117126464844 0 0 724 0 724 <> <> <> <> 720 0 <> <> <> <> <> <> <> <> <> <>
  725 41 6.457758 8.481665 15.438771 105 " " F "A" 21 0.11500 0.11500 "PHE " " HZ " "    " 1 0 0 FFFFFF  ""  -1 1 8 ""  21 ""  <> -14.9231567382812 9.23733615875244 9.57470893859863 0 0 725 0 725 <> <> <> <> 721 0 <> <> <> <> <> <> <> <> <> <>
  726 25 -0.810777 4.739408 13.196046 106 " " L "A" 38 -0.50000 -0.50000 "LEU " " N  " "    " 7 0 1 2F2FFF  ""  1 1 8 ""  38 ""  <> 0.968002021312714 -3.27246832847595 5.35717296600342 0 0 726 1 726 1 104.43 327 44 722 0 43 <> <> <> <> <> <> <> <> <>
  727 3 -1.950473 3.886760 12.783564 106 " " L "A" 100 0.14000 0.14000 "LEU " " CA " "    " 6 0 1 00FFFF  ""  1 1 -100 ""  23 ""  00FFFF  3.8803379535675 -5.89688968658447 2.58105182647705 0 0 727 1 727 1 99.61 328 44 723 0 43 <> <> <> <> <> <> <> <> <>
  728 2 -3.017984 4.812378 12.135873 106 " " L "A" 100 0.50000 0.50000 "LEU " " C  " "    " 6 0 1 00FFFF  ""  1 1 8 ""  23 ""  <> -0.200506955385208 3.42323517799377 0.153146862983704 0 0 728 0 728 1 104.61 329 44 724 0 43 <> <> <> <> <> <> <> <> <>
  729 15 -3.638146 4.402337 11.134459 106 " " L "A" 75 -0.50000 -0.50000 "LEU " " O  " "    " 8 0 1 FF5757  ""  1 1 8 ""  75 ""  <> 2.32484316825867 -2.58633089065552 -2.13122200965881 0 0 729 0 729 1 109.91 330 44 725 0 43 <> <> <> <> <> <> <> <> <>
  730 3 -2.341585 3.058035 14.041479 106 " " L "A" 100 -0.12000 -0.12000 "LEU " " CB " "    " 6 0 1 00FFFF  ""  1 1 8 ""  23 ""  <> 0.50984251499176 -2.76068472862244 -8.57515335083008 0 0 730 2 730 1 98.08 331 44 726 0 43 <> <> <> <> <> <> <> <> <>
  731 3 -1.277101 2.249743 14.661788 106 " " L "A" 100 -0.06000 -0.06000 "LEU " " CG " "    " 6 0 1 00FFFF  ""  1 1 8 ""  23 ""  <> 7.44455623626709 3.61726498603821 -2.13515424728394 0 0 731 1 731 1 94.06 332 44 727 0 43 <> <> <> <> <> <> <> <> <>
  732 3 -1.981133 1.530673 15.932891 106 " " L "A" 100 -0.18000 -0.18000 "LEU " " CD1" "    " 6 0 1 00FFFF  ""  1 1 8 ""  23 ""  <> -4.54628419876099 1.42636585235596 8.64053249359131 0 0 732 3 732 1 106.85 333 44 728 0 43 <> <> <> <> <> <> <> <> <>
  733 3 -0.652667 1.164835 13.737937 106 " " L "A" 100 -0.18000 -0.18000 "LEU " " CD2" "    " 6 0 1 00FFFF  ""  1 1 8 ""  23 ""  <> -0.47862845659256 -0.510157883167267 3.59510493278503 0 0 733 3 733 1 86.37 334 44 729 0 43 <> <> <> <> <> <> <> <> <>
  734 43 -0.863075 5.151711 14.116573 106 " " L "A" 21 0.30000 0.30000 "LEU " " H  " "    " 1 0 1 FFFFFF  ""  -1 1 8 ""  21 ""  <> 5.83313703536987 13.3538408279419 -1.81332266330719 0 0 734 0 734 <> <> <> <> 730 0 <> <> <> <> <> <> <> <> <> <>
  735 41 -1.503685 3.285568 11.991699 106 " " L "A" 21 0.06000 0.06000 "LEU " " HA " "    " 1 0 0 FFFFFF  ""  -1 1 8 ""  21 ""  <> 27.5501365661621 -1.77269279956818 12.804988861084 0 0 735 0 735 <> <> <> <> 731 0 <> <> <> <> <> <> <> <> <> <>
  736 41 -3.003340 2.288686 13.643633 106 " " L "A" 21 0.06000 0.06000 "LEU " " HB3" "    " 1 0 0 FFFFFF  ""  -1 1 8 ""  21 ""  <> -9.29620265960693 -6.29653120040894 14.5732517242432 0 0 736 0 736 <> <> <> <> 732 0 <> <> <> <> <> <> <> <> <> <>
  737 41 -2.826963 3.638447 14.826100 106 " " L "A" 21 0.06000 0.06000 "LEU " " HB2" "    " 1 0 0 FFFFFF  ""  -1 1 8 ""  21 ""  <> -16.0178203582764 -17.0650959014893 -8.21793270111084 0 0 737 0 737 <> <> <> <> 733 0 <> <> <> <> <> <> <> <> <> <>
  738 41 -0.456908 2.898375 14.969457 106 " " L "A" 21 0.06000 0.06000 "LEU " " HG " "    " 1 0 0 FFFFFF  ""  -1 1 8 ""  21 ""  <> -10.1194829940796 19.8087825775146 10.5524158477783 0 0 738 0 738 <> <> <> <> 734 0 <> <> <> <> <> <> <> <> <> <>
  739 41 -1.512150 1.851471 16.863075 106 " " L "A" 21 0.06000 0.06000 "LEU " "HD11" "    " 1 0 0 FFFFFF  ""  -1 1 8 ""  21 ""  <> 16.6171264648438 -14.9406223297119 3.6148784160614 0 0 739 0 739 <> <> <> <> 735 0 <> <> <> <> <> <> <> <> <> <>
  740 41 -3.015245 1.850246 16.061674 106 " " L "A" 21 0.06000 0.06000 "LEU " "HD12" "    " 1 0 0 FFFFFF  ""  -1 1 8 ""  21 ""  <> 0.938575983047485 27.1606597900391 -11.1759576797485 0 0 740 0 740 <> <> <> <> 736 0 <> <> <> <> <> <> <> <> <> <>
  741 41 -1.959539 0.444976 15.838584 106 " " L "A" 21 0.06000 0.06000 "LEU " "HD13" "    " 1 0 0 FFFFFF  ""  -1 1 8 ""  21 ""  <> 8.61181545257568 4.39828395843506 -22.5601501464844 0 0 741 0 741 <> <> <> <> 737 0 <> <> <> <> <> <> <> <> <> <>
  742 41 -0.287158 0.281135 14.260984 106 " " L "A" 21 0.06000 0.06000 "LEU " "HD21" "    " 1 0 0 FFFFFF  ""  -1 1 8 ""  21 ""  <> -14.2209787368774 -13.2671899795532 -8.35495090484619 0 0 742 0 742 <> <> <> <> 738 0 <> <> <> <> <> <> <> <> <> <>
  743 41 -1.329911 0.854146 12.942379 106 " " L "A" 21 0.06000 0.06000 "LEU " "HD22" "    " 1 0 0 FFFFFF  ""  -1 1 8 ""  21 ""  <> 4.91755294799805 16.3933868408203 -7.59990739822388 0 0 743 0 743 <> <> <> <> 739 0 <> <> <> <> <> <> <> <> <> <>
  744 41 0.185377 1.617172 13.207679 106 " " L "A" 21 0.06000 0.06000 "LEU " "HD23" "    " 1 0 0 FFFFFF  ""  -1 1 8 ""  21 ""  <> 7.40245008468628 -27.2647743225098 -6.77232694625854 0 0 744 0 744 <> <> <> <> 740 0 <> <> <> <> <> <> <> <> <> <>
  745 25 -3.074663 6.070830 12.583417 107 " " L "A" 38 -0.50000 -0.50000 "LEU " " N  " "    " 7 0 1 2F2FFF  ""  1 1 8 ""  38 ""  <> -3.84565210342407 7.11218547821045 1.14728927612305 0 0 745 1 745 1 104.23 335 45 741 0 44 <> <> <> <> <> <> <> <> <>
  746 3 -4.003728 7.101266 12.017769 107 " " L "A" 100 0.14000 0.14000 "LEU " " CA " "    " 6 0 1 00FFFF  ""  1 1 -100 ""  23 ""  00FFFF  4.51432228088379 2.89407634735107 2.66992354393005 0 0 746 1 746 1 109.83 336 45 742 0 44 <> <> <> <> <> <> <> <> <>
  747 2 -3.561047 7.375248 10.579997 107 " " L "A" 100 0.50000 0.50000 "LEU " " C  " "    " 6 0 1 00FFFF  ""  1 1 8 ""  23 ""  <> 4.01985597610474 0.46826896071434 5.62586355209351 0 0 747 0 747 1 109.89 337 45 743 0 44 <> <> <> <> <> <> <> <> <>
  748 15 -4.281666 7.371283 9.621456 107 " " L "A" 75 -0.50000 -0.50000 "LEU " " O  " "    " 8 0 1 FF5757  ""  1 1 8 ""  75 ""  <> -1.39129459857941 -2.13968896865845 -1.09237897396088 0 0 748 0 748 1 112.49 338 45 744 0 44 <> <> <> <> <> <> <> <> <>
  749 3 -4.160577 8.424446 12.867696 107 " " L "A" 100 -0.12000 -0.12000 "LEU " " CB " "    " 6 0 1 00FFFF  ""  1 1 8 ""  23 ""  <> 1.39380633831024 -0.703046381473541 4.09577894210815 0 0 749 2 749 1 119.46 339 45 745 0 44 <> <> <> <> <> <> <> <> <>
  750 3 -5.178278 9.491809 12.296116 107 " " L "A" 100 -0.06000 -0.06000 "LEU " " CG " "    " 6 0 1 00FFFF  ""  1 1 8 ""  23 ""  <> 2.07783770561218 -1.43310713768005 3.12585115432739 0 0 750 1 750 1 109.87 340 45 746 0 44 <> <> <> <> <> <> <> <> <>
  751 3 -6.726757 8.983104 12.386901 107 " " L "A" 100 -0.18000 -0.18000 "LEU " " CD1" "    " 6 0 1 00FFFF  ""  1 1 8 ""  23 ""  <> 4.84888601303101 -2.42067766189575 1.60973286628723 0 0 751 3 751 1 97.57 341 45 747 0 44 <> <> <> <> <> <> <> <> <>
  752 3 -4.936693 10.849504 12.992781 107 " " L "A" 100 -0.18000 -0.18000 "LEU " " CD2" "    " 6 0 1 00FFFF  ""  1 1 8 ""  23 ""  <> 4.47421932220459 3.59308123588562 4.17194175720215 0 0 752 3 752 1 102.29 342 45 748 0 44 <> <> <> <> <> <> <> <> <>
  753 43 -2.411029 6.329787 13.299399 107 " " L "A" 21 0.30000 0.30000 "LEU " " H  " "    " 1 0 1 FFFFFF  ""  -1 1 8 ""  21 ""  <> -11.1724729537964 5.39340686798096 8.56006336212158 0 0 753 0 753 <> <> <> <> 749 0 <> <> <> <> <> <> <> <> <> <>
  754 41 -4.947012 6.561592 11.933704 107 " " L "A" 21 0.06000 0.06000 "LEU " " HA " "    " 1 0 0 FFFFFF  ""  -1 1 8 ""  21 ""  <> 15.3634996414185 -16.1859683990479 3.42119431495667 0 0 754 0 754 <> <> <> <> 750 0 <> <> <> <> <> <> <> <> <> <>
  755 41 -3.248264 9.012519 12.967467 107 " " L "A" 21 0.06000 0.06000 "LEU " " HB3" "    " 1 0 0 FFFFFF  ""  -1 1 8 ""  21 ""  <> 1.47593355178833 1.75243866443634 -11.1283473968506 0 0 755 0 755 <> <> <> <> 751 0 <> <> <> <> <> <> <> <> <> <>
  756 41 -4.373555 8.155079 13.902192 107 " " L "A" 21 0.06000 0.06000 "LEU " " HB2" "    " 1 0 0 FFFFFF  ""  -1 1 8 ""  21 ""  <> 13.7836885452271 34.2568893432617 15.7496061325073 0 0 756 0 756 <> <> <> <> 752 0 <> <> <> <> <> <> <> <> <> <>
  757 41 -5.019671 9.836425 11.274262 107 " " L "A" 21 0.06000 0.06000 "LEU " " HG " "    " 1 0 0 FFFFFF  ""  -1 1 8 ""  21 ""  <> -20.096155166626 -11.8774604797363 -3.83821082115173 0 0 757 0 757 <> <> <> <> 753 0 <> <> <> <> <> <> <> <> <> <>
  758 41 -7.175468 8.971509 11.393612 107 " " L "A" 21 0.06000 0.06000 "LEU " "HD11" "    " 1 0 0 FFFFFF  ""  -1 1 8 ""  21 ""  <> 2.94724082946777 -11.2435550689697 2.57177591323853 0 0 758 0 758 <> <> <> <> 754 0 <> <> <> <> <> <> <> <> <> <>
  759 41 -6.791660 7.943892 12.709275 107 " " L "A" 21 0.06000 0.06000 "LEU " "HD12" "    " 1 0 0 FFFFFF  ""  -1 1 8 ""  21 ""  <> -19.6765613555908 -2.50798177719116 -3.60934996604919 0 0 759 0 759 <> <> <> <> 755 0 <> <> <> <> <> <> <> <> <> <>
  760 41 -7.353063 9.577661 13.051990 107 " " L "A" 21 0.06000 0.06000 "LEU " "HD13" "    " 1 0 0 FFFFFF  ""  -1 1 8 ""  21 ""  <> 2.582350730896 -4.26868963241577 1.12739491462708 0 0 760 0 760 <> <> <> <> 756 0 <> <> <> <> <> <> <> <> <> <>
  761 41 -5.806339 11.276098 13.492614 107 " " L "A" 21 0.06000 0.06000 "LEU " "HD21" "    " 1 0 0 FFFFFF  ""  -1 1 8 ""  21 ""  <> 4.84701442718506 8.87814331054688 0.30989933013916 0 0 761 0 761 <> <> <> <> 757 0 <> <> <> <> <> <> <> <> <> <>
  762 41 -4.067637 10.728122 13.639394 107 " " L "A" 21 0.06000 0.06000 "LEU " "HD22" "    " 1 0 0 FFFFFF  ""  -1 1 8 ""  21 ""  <> 6.43697023391724 13.1720104217529 3.33214569091797 0 0 762 0 762 <> <> <> <> 758 0 <> <> <> <> <> <> <> <> <> <>
  763 41 -4.731457 11.603235 12.232604 107 " " L "A" 21 0.06000 0.06000 "LEU " "HD23" "    " 1 0 0 FFFFFF  ""  -1 1 8 ""  21 ""  <> 1.81357562541962 1.28365755081177 1.1637669801712 0 0 763 0 763 <> <> <> <> 759 0 <> <> <> <> <> <> <> <> <> <>
  764 25 -2.208802 7.570414 10.415169 108 " " S "A" 38 -0.50000 -0.50000 "SER " " N  " "    " 7 0 1 2F2FFF  ""  1 1 8 ""  38 ""  <> -0.170079424977303 2.49343085289001 -3.21379041671753 0 0 764 1 764 1 109.92 343 46 760 0 45 <> <> <> <> <> <> <> <> <>
  765 3 -1.642535 7.857970 9.063234 108 " " S "A" 100 0.14000 0.14000 "SER " " CA " "    " 6 0 1 00FFFF  ""  1 1 -100 ""  23 ""  00FFFF  3.91094779968262 -0.914537191390991 6.42225217819214 0 0 765 1 765 1 103.42 344 46 761 0 45 <> <> <> <> <> <> <> <> <>
  766 2 -1.908593 6.741958 8.051440 108 " " S "A" 100 0.50000 0.50000 "SER " " C  " "    " 6 0 1 00FFFF  ""  1 1 8 ""  23 ""  <> -4.57780408859253 -3.36003303527832 2.11633348464966 0 0 766 0 766 1 99.75 345 46 762 0 45 <> <> <> <> <> <> <> <> <>
  767 15 -2.317652 7.019099 6.949809 108 " " S "A" 75 -0.50000 -0.50000 "SER " " O  " "    " 8 0 1 FF5757  ""  1 1 8 ""  75 ""  <> 1.31306874752045 4.36797904968262 0.116760589182377 0 0 767 0 767 1 96.97 346 46 763 0 45 <> <> <> <> <> <> <> <> <>
  768 3 -0.104454 7.979908 9.185349 108 " " S "A" 100 0.14500 0.14500 "SER " " CB " "    " 6 0 1 00FFFF  ""  1 1 8 ""  23 ""  <> 3.94450402259827 0.970390319824219 -0.567789793014526 0 0 768 2 768 1 100.75 347 46 764 0 45 <> <> <> <> <> <> <> <> <>
  769 16 0.493351 8.595584 8.109198 108 " " S "A" 75 -0.68300 -0.68300 "SER " " OG " "    " 8 0 1 FF5757  ""  1 1 8 "%UT"  13 ""  <> -4.31870079040527 -1.89981782436371 -2.53969311714172 0 0 769 1 769 1 110.2 348 46 765 0 45 <> <> <> <> <> <> <> <> <>
  770 43 -1.661345 7.636051 11.261386 108 " " S "A" 21 0.30000 0.30000 "SER " " H  " "    " 1 0 1 FFFFFF  ""  -1 1 8 ""  21 ""  <> -27.7799606323242 -10.548303604126 15.6599378585815 0 0 770 0 770 <> <> <> <> 766 0 <> <> <> <> <> <> <> <> <> <>
  771 41 -2.069557 8.812234 8.754799 108 " " S "A" 21 0.06000 0.06000 "SER " " HA " "    " 1 0 0 FFFFFF  ""  -1 1 8 ""  21 ""  <> -23.272590637207 -14.4332704544067 2.23183822631836 0 0 771 0 771 <> <> <> <> 767 0 <> <> <> <> <> <> <> <> <> <>
  772 41 0.480045 7.092671 9.428810 108 " " S "A" 21 0.06000 0.06000 "SER " " HB3" "    " 1 0 0 FFFFFF  ""  -1 1 8 ""  21 ""  <> -0.966438949108124 -7.41788721084595 -19.3467292785645 0 0 772 0 772 <> <> <> <> 768 0 <> <> <> <> <> <> <> <> <> <>
  773 41 0.016983 8.631344 10.050788 108 " " S "A" 21 0.06000 0.06000 "SER " " HB2" "    " 1 0 0 FFFFFF  ""  -1 1 8 ""  21 ""  <> -34.5435409545898 8.63293933868408 -0.935010313987732 0 0 773 0 773 <> <> <> <> 769 0 <> <> <> <> <> <> <> <> <> <>
  774 42 1.449591 8.592095 8.194012 108 " " S "A" 21 0.41800 0.41800 "SER " " HG " "    " 1 0 1 FFFFFF  ""  -1 1 8 ""  21 ""  <> -5.39542436599731 -2.90187644958496 9.55855083465576 0 0 774 0 774 <> <> <> <> 770 0 <> <> <> <> <> <> <> <> <> <>
  775 25 -1.781945 5.461230 8.467333 109 " " L "A" 38 -0.50000 -0.50000 "LEU " " N  " "    " 7 0 1 2F2FFF  ""  1 1 8 ""  38 ""  <> 7.85977649688721 -3.17327308654785 -5.82692432403564 0 0 775 1 775 1 103.15 349 47 771 0 46 <> <> <> <> <> <> <> <> <>
  776 3 -2.162454 4.347595 7.588467 109 " " L "A" 100 0.14000 0.14000 "LEU " " CA " "    " 6 0 1 00FFFF  ""  1 1 -100 ""  23 ""  00FFFF  3.44475197792053 -3.89103364944458 2.05564522743225 0 0 776 1 776 1 98.06 350 47 772 0 46 <> <> <> <> <> <> <> <> <>
  777 2 -3.598950 4.281967 7.266057 109 " " L "A" 100 0.50000 0.50000 "LEU " " C  " "    " 6 0 1 00FFFF  ""  1 1 8 ""  23 ""  <> -6.49131774902344 14.744592666626 -3.96717238426208 0 0 777 0 777 1 107.14 351 47 773 0 46 <> <> <> <> <> <> <> <> <>
  778 15 -3.971100 4.023667 6.148733 109 " " L "A" 75 -0.50000 -0.50000 "LEU " " O  " "    " 8 0 1 FF5757  ""  1 1 8 ""  75 ""  <> -4.59859132766724 -5.68461418151855 -3.05941796302795 0 0 778 0 778 1 108.63 352 47 774 0 46 <> <> <> <> <> <> <> <> <>
  779 3 -1.852988 3.001210 8.326447 109 " " L "A" 100 -0.12000 -0.12000 "LEU " " CB " "    " 6 0 1 00FFFF  ""  1 1 8 ""  23 ""  <> -0.0792158767580986 2.02165818214417 0.462782263755798 0 0 779 2 779 1 87.46 353 47 775 0 46 <> <> <> <> <> <> <> <> <>
  780 3 -0.310215 2.849465 8.612899 109 " " L "A" 100 -0.06000 -0.06000 "LEU " " CG " "    " 6 0 1 00FFFF  ""  1 1 8 ""  23 ""  <> 1.03188359737396 4.81768035888672 -4.38127326965332 0 0 780 1 780 1 92.68 354 47 776 0 46 <> <> <> <> <> <> <> <> <>
  781 3 -0.159458 1.706433 9.610596 109 " " L "A" 100 -0.18000 -0.18000 "LEU " " CD1" "    " 6 0 1 00FFFF  ""  1 1 8 ""  23 ""  <> -4.85373878479004 4.91954708099365 -1.39177429676056 0 0 781 3 781 1 87.13 355 47 777 0 46 <> <> <> <> <> <> <> <> <>
  782 3 0.509332 2.624438 7.399973 109 " " L "A" 100 -0.18000 -0.18000 "LEU " " CD2" "    " 6 0 1 00FFFF  ""  1 1 8 ""  23 ""  <> -0.369387537240982 10.3204946517944 3.72881722450256 0 0 782 3 782 1 96.7 356 47 778 0 46 <> <> <> <> <> <> <> <> <>
  783 43 -1.593248 5.283141 9.443436 109 " " L "A" 21 0.30000 0.30000 "LEU " " H  " "    " 1 0 1 FFFFFF  ""  -1 1 8 ""  21 ""  <> 3.87547063827515 -30.9398212432861 -10.1226758956909 0 0 783 0 783 <> <> <> <> 779 0 <> <> <> <> <> <> <> <> <> <>
  784 41 -1.521981 4.346090 6.706485 109 " " L "A" 21 0.06000 0.06000 "LEU " " HA " "    " 1 0 0 FFFFFF  ""  -1 1 8 ""  21 ""  <> 5.38823843002319 -7.09051942825317 3.47241711616516 0 0 784 0 784 <> <> <> <> 780 0 <> <> <> <> <> <> <> <> <> <>
  785 41 -2.261573 2.130120 7.814238 109 " " L "A" 21 0.06000 0.06000 "LEU " " HB3" "    " 1 0 0 FFFFFF  ""  -1 1 8 ""  21 ""  <> -4.1933741569519 11.12340259552 -11.7342958450317 0 0 785 0 785 <> <> <> <> 781 0 <> <> <> <> <> <> <> <> <> <>
  786 41 -2.490856 3.003864 9.210313 109 " " L "A" 21 0.06000 0.06000 "LEU " " HB2" "    " 1 0 0 FFFFFF  ""  -1 1 8 ""  21 ""  <> -8.24086666107178 24.5621433258057 -5.49498605728149 0 0 786 0 786 <> <> <> <> 782 0 <> <> <> <> <> <> <> <> <> <>
  787 41 0.119578 3.751970 9.047482 109 " " L "A" 21 0.06000 0.06000 "LEU " " HG " "    " 1 0 0 FFFFFF  ""  -1 1 8 ""  21 ""  <> 3.83287453651428 3.94613361358643 -5.34144067764282 0 0 787 0 787 <> <> <> <> 783 0 <> <> <> <> <> <> <> <> <> <>
  788 41 -0.502653 2.002978 10.601747 109 " " L "A" 21 0.06000 0.06000 "LEU " "HD11" "    " 1 0 0 FFFFFF  ""  -1 1 8 ""  21 ""  <> -8.91756057739258 -0.0618820190429688 -1.30849874019623 0 0 788 0 788 <> <> <> <> 784 0 <> <> <> <> <> <> <> <> <> <>
  789 41 -0.702757 0.827209 9.264343 109 " " L "A" 21 0.06000 0.06000 "LEU " "HD12" "    " 1 0 0 FFFFFF  ""  -1 1 8 ""  21 ""  <> -10.2206516265869 18.7433643341064 -28.0728244781494 0 0 789 0 789 <> <> <> <> 785 0 <> <> <> <> <> <> <> <> <> <>
  790 41 0.856621 1.355097 9.790169 109 " " L "A" 21 0.06000 0.06000 "LEU " "HD13" "    " 1 0 0 FFFFFF  ""  -1 1 8 ""  21 ""  <> -4.16438245773315 14.9750747680664 14.3814144134521 0 0 790 0 790 <> <> <> <> 786 0 <> <> <> <> <> <> <> <> <> <>
  791 41 0.806485 3.605618 7.029721 109 " " L "A" 21 0.06000 0.06000 "LEU " "HD21" "    " 1 0 0 FFFFFF  ""  -1 1 8 ""  21 ""  <> -3.33897590637207 14.8622045516968 13.3811845779419 0 0 791 0 791 <> <> <> <> 787 0 <> <> <> <> <> <> <> <> <> <>
  792 41 1.425626 2.058348 7.567445 109 " " L "A" 21 0.06000 0.06000 "LEU " "HD22" "    " 1 0 0 FFFFFF  ""  -1 1 8 ""  21 ""  <> -17.0808925628662 -15.2622842788696 8.68783760070801 0 0 792 0 792 <> <> <> <> 788 0 <> <> <> <> <> <> <> <> <> <>
  793 41 -0.077260 2.141143 6.618669 109 " " L "A" 21 0.06000 0.06000 "LEU " "HD23" "    " 1 0 0 FFFFFF  ""  -1 1 8 ""  21 ""  <> 17.3344497680664 -9.68192195892334 2.81002640724182 0 0 793 0 793 <> <> <> <> 789 0 <> <> <> <> <> <> <> <> <> <>
  794 25 -4.498715 4.550623 8.284673 110 " " A "A" 38 -0.50000 -0.50000 "ALA " " N  " "    " 7 0 1 2F2FFF  ""  1 1 8 ""  38 ""  <> 1.77280712127686 4.75311183929443 -5.83277988433838 0 0 794 1 794 1 100.54 357 48 790 0 47 <> <> <> <> <> <> <> <> <>
  795 3 -5.931500 4.313918 8.188896 110 " " A "A" 100 0.14000 0.14000 "ALA " " CA " "    " 6 0 1 00FFFF  ""  1 1 -100 ""  23 ""  00FFFF  -3.95659565925598 -0.22954848408699 1.59945452213287 0 0 795 1 795 1 99.46 358 48 791 0 47 <> <> <> <> <> <> <> <> <>
  796 2 -6.544488 5.348264 7.252905 110 " " A "A" 100 0.50000 0.50000 "ALA " " C  " "    " 6 0 1 00FFFF  ""  1 1 8 ""  23 ""  <> -1.95414650440216 1.32796359062195 -5.91261529922485 0 0 796 0 796 1 100.81 359 48 792 0 47 <> <> <> <> <> <> <> <> <>
  797 15 -7.478913 5.043252 6.549476 110 " " A "A" 75 -0.50000 -0.50000 "ALA " " O  " "    " 8 0 1 FF5757  ""  1 1 8 ""  75 ""  <> -2.88188910484314 -2.23839974403381 -2.76528429985046 0 0 797 0 797 1 101.38 360 48 793 0 47 <> <> <> <> <> <> <> <> <>
  798 3 -6.721903 4.259664 9.538106 110 " " A "A" 100 -0.18000 -0.18000 "ALA " " CB " "    " 6 0 1 00FFFF  ""  1 1 8 ""  23 ""  <> 4.12715339660645 -4.87261295318604 1.50258576869965 0 0 798 3 798 1 105.39 361 48 794 0 47 <> <> <> <> <> <> <> <> <>
  799 43 -4.142421 4.544944 9.229724 110 " " A "A" 21 0.30000 0.30000 "ALA " " H  " "    " 1 0 1 FFFFFF  ""  -1 1 8 ""  21 ""  <> -3.0867440700531 2.74524474143982 -4.01274299621582 0 0 799 0 799 <> <> <> <> 795 0 <> <> <> <> <> <> <> <> <> <>
  800 41 -6.128664 3.352622 7.714411 110 " " A "A" 21 0.06000 0.06000 "ALA " " HA " "    " 1 0 0 FFFFFF  ""  -1 1 8 ""  21 ""  <> 14.1413516998291 -8.1392765045166 10.1041212081909 0 0 800 0 800 <> <> <> <> 796 0 <> <> <> <> <> <> <> <> <> <>
  801 41 -6.059515 4.026719 10.371819 110 " " A "A" 21 0.06000 0.06000 "ALA " " HB1" "    " 1 0 0 FFFFFF  ""  -1 1 8 ""  21 ""  <> 23.0347957611084 -25.5885200500488 -19.3077621459961 0 0 801 0 801 <> <> <> <> 797 0 <> <> <> <> <> <> <> <> <> <>
  802 41 -7.104064 5.253575 9.770903 110 " " A "A" 21 0.06000 0.06000 "ALA " " HB2" "    " 1 0 0 FFFFFF  ""  -1 1 8 ""  21 ""  <> 22.2163238525391 -0.655304193496704 13.192310333252 0 0 802 0 802 <> <> <> <> 798 0 <> <> <> <> <> <> <> <> <> <>
  803 41 -7.524804 3.527975 9.448212 110 " " A "A" 21 0.06000 0.06000 "ALA " " HB3" "    " 1 0 0 FFFFFF  ""  -1 1 8 ""  21 ""  <> -11.7635612487793 15.9139537811279 -25.7589893341064 0 0 803 0 803 <> <> <> <> 799 0 <> <> <> <> <> <> <> <> <> <>
  804 25 -5.931948 6.540075 7.207114 111 " " C "A" 38 -0.50000 -0.50000 "CYS " " N  " "    " 7 0 1 2F2FFF  ""  1 1 8 ""  38 ""  <> -0.526298642158508 2.13186621665955 -1.83948171138763 0 0 804 1 804 1 100.16 362 49 800 0 48 <> <> <> <> <> <> <> <> <>
  805 3 -6.119812 7.614233 6.236536 111 " " C "A" 100 0.14000 0.14000 "CYS " " CA " "    " 6 0 1 00FFFF  ""  1 1 -100 ""  23 ""  00FFFF  -6.41209125518799 -0.555271685123444 1.34377753734589 0 0 805 1 805 1 92 363 49 801 0 48 <> <> <> <> <> <> <> <> <>
  806 2 -5.832744 7.113651 4.791432 111 " " C "A" 100 0.50000 0.50000 "CYS " " C  " "    " 6 0 1 00FFFF  ""  1 1 8 ""  23 ""  <> -1.32876908779144 -3.50106692314148 6.39115333557129 0 0 806 0 806 1 101.62 364 49 802 0 48 <> <> <> <> <> <> <> <> <>
  807 15 -6.666615 7.294814 3.922103 111 " " C "A" 75 -0.50000 -0.50000 "CYS " " O  " "    " 8 0 1 FF5757  ""  1 1 8 ""  75 ""  <> -3.63832020759583 -3.52451491355896 -3.05928707122803 0 0 807 0 807 1 110.98 365 49 803 0 48 <> <> <> <> <> <> <> <> <>
  808 3 -5.342068 8.875742 6.506680 111 " " C "A" 100 0.02000 0.02000 "CYS " " CB " "    " 6 0 1 00FFFF  ""  1 1 8 ""  23 ""  <> -7.52056360244751 7.76448392868042 -1.71622812747955 0 0 808 2 808 1 102.96 366 49 804 0 48 <> <> <> <> <> <> <> <> <>
  809 49 -5.825188 9.559027 8.134796 111 " " C "A" 13 -0.33500 -0.33500 "CYS " " SG " "    " 16 0 1 E1E11E  ""  1 1 8 "%UT"  13 ""  <> -0.430689990520477 1.39961194992065 4.13572645187378 0 0 809 1 809 1 114.15 367 49 805 0 48 <> <> <> <> <> <> <> <> <>
  810 43 -5.183877 6.729530 7.858725 111 " " C "A" 21 0.30000 0.30000 "CYS " " H  " "    " 1 0 1 FFFFFF  ""  -1 1 8 ""  21 ""  <> -8.90466022491455 -26.1225605010986 15.9940757751465 0 0 810 0 810 <> <> <> <> 806 0 <> <> <> <> <> <> <> <> <> <>
  811 41 -7.157341 7.930227 6.345066 111 " " C "A" 21 0.06000 0.06000 "CYS " " HA " "    " 1 0 0 FFFFFF  ""  -1 1 8 ""  21 ""  <> 2.48474884033203 18.1698322296143 31.8766536712646 0 0 811 0 811 <> <> <> <> 807 0 <> <> <> <> <> <> <> <> <> <>
  812 41 -5.447515 9.680202 5.778790 111 " " C "A" 21 0.08000 0.08000 "CYS " " HB3" "    " 1 0 0 FFFFFF  ""  -1 1 8 ""  21 ""  <> -1.91918134689331 24.0795917510986 15.5037117004395 0 0 812 0 812 <> <> <> <> 808 0 <> <> <> <> <> <> <> <> <> <>
  813 41 -4.296950 8.577361 6.589129 111 " " C "A" 21 0.08000 0.08000 "CYS " " HB2" "    " 1 0 0 FFFFFF  ""  -1 1 8 ""  21 ""  <> -9.84744358062744 -0.00343883619643748 -0.332741796970367 0 0 813 0 813 <> <> <> <> 809 0 <> <> <> <> <> <> <> <> <> <>
  814 41 -5.290978 8.607661 8.905782 111 " " C "A" 21 0.15500 0.15500 "CYS " " HG " "    " 1 0 1 FFFFFF  ""  -1 1 8 ""  21 ""  <> 5.85269975662231 14.2341938018799 15.6193780899048 0 0 814 0 814 <> <> <> <> 810 0 <> <> <> <> <> <> <> <> <> <>
  815 25 -4.656988 6.562510 4.602920 112 " " A "A" 38 -0.50000 -0.50000 "ALA " " N  " "    " 7 0 1 2F2FFF  ""  1 1 8 ""  38 ""  <> -5.68960475921631 -3.43137121200562 0.201215177774429 0 0 815 1 815 1 106.48 368 50 811 0 49 <> <> <> <> <> <> <> <> <>
  816 3 -4.116868 6.065329 3.380056 112 " " A "A" 100 0.14000 0.14000 "ALA " " CA " "    " 6 0 1 00FFFF  ""  1 1 -100 ""  23 ""  00FFFF  -0.0330192632973194 -4.80153894424438 -17.5088500976562 0 0 816 1 816 1 101.98 369 50 812 0 49 <> <> <> <> <> <> <> <> <>
  817 2 -4.857652 4.814323 2.897127 112 " " A "A" 100 0.50000 0.50000 "ALA " " C  " "    " 6 0 1 00FFFF  ""  1 1 8 ""  23 ""  <> -9.25858306884766 -3.04715347290039 -1.53988587856293 0 0 817 0 817 1 94.43 370 50 813 0 49 <> <> <> <> <> <> <> <> <>
  818 15 -5.077536 4.704322 1.696266 112 " " A "A" 75 -0.50000 -0.50000 "ALA " " O  " "    " 8 0 1 FF5757  ""  1 1 8 ""  75 ""  <> 0.150117188692093 4.91384267807007 -7.15716171264648 0 0 818 0 818 1 95.27 371 50 814 0 49 <> <> <> <> <> <> <> <> <>
  819 3 -2.638989 5.709664 3.730068 112 " " A "A" 100 -0.18000 -0.18000 "ALA " " CB " "    " 6 0 1 00FFFF  ""  1 1 8 ""  23 ""  <> 9.59372138977051 2.51282501220703 0.543780028820038 0 0 819 3 819 1 105.94 372 50 815 0 49 <> <> <> <> <> <> <> <> <>
  820 43 -3.965897 6.858230 5.277489 112 " " A "A" 21 0.30000 0.30000 "ALA " " H  " "    " 1 0 1 FFFFFF  ""  -1 1 8 ""  21 ""  <> -10.7906904220581 22.4716033935547 -5.92815685272217 0 0 820 0 820 <> <> <> <> 816 0 <> <> <> <> <> <> <> <> <> <>
  821 41 -4.144024 6.797063 2.572636 112 " " A "A" 21 0.06000 0.06000 "ALA " " HA " "    " 1 0 0 FFFFFF  ""  -1 1 8 ""  21 ""  <> 27.7442569732666 12.6113405227661 -2.66246938705444 0 0 821 0 821 <> <> <> <> 817 0 <> <> <> <> <> <> <> <> <> <>
  822 41 -2.054622 5.114083 3.028713 112 " " A "A" 21 0.06000 0.06000 "ALA " " HB1" "    " 1 0 0 FFFFFF  ""  -1 1 8 ""  21 ""  <> 27.6230030059814 14.2183609008789 5.62555456161499 0 0 822 0 822 <> <> <> <> 818 0 <> <> <> <> <> <> <> <> <> <>
  823 41 -1.968317 6.536508 3.963795 112 " " A "A" 21 0.06000 0.06000 "ALA " " HB2" "    " 1 0 0 FFFFFF  ""  -1 1 8 ""  21 ""  <> -4.89339637756348 13.3668251037598 3.71641325950623 0 0 823 0 823 <> <> <> <> 819 0 <> <> <> <> <> <> <> <> <> <>
  824 41 -2.583555 5.002657 4.557817 112 " " A "A" 21 0.06000 0.06000 "ALA " " HB3" "    " 1 0 0 FFFFFF  ""  -1 1 8 ""  21 ""  <> -16.6603527069092 17.7423496246338 15.3100271224976 0 0 824 0 824 <> <> <> <> 820 0 <> <> <> <> <> <> <> <> <> <>
  825 25 -5.255239 3.985062 3.817120 113 " " D "A" 38 -0.50000 -0.50000 "ASH " " N  " "    " 7 0 1 2F2FFF  ""  1 1 8 ""  38 ""  <> -3.50046539306641 4.05457639694214 3.34596943855286 0 0 825 1 825 1 92.15 373 51 821 0 50 <> <> <> <> <> <> <> <> <>
  826 3 -6.187043 2.851171 3.663409 113 " " D "A" 100 0.14000 0.14000 "ASH " " CA " "    " 6 0 1 00FFFF  ""  1 1 -100 ""  23 ""  00FFFF  6.21778106689453 2.11285448074341 -3.72839164733887 0 0 826 1 826 1 104.07 374 51 822 0 50 <> <> <> <> <> <> <> <> <>
  827 2 -7.584384 3.210568 3.264653 113 " " D "A" 100 0.50000 0.50000 "ASH " " C  " "    " 6 0 1 00FFFF  ""  1 1 8 ""  23 ""  <> 1.9555002450943 -4.14906740188599 1.89693236351013 0 0 827 0 827 1 105.12 375 51 823 0 50 <> <> <> <> <> <> <> <> <>
  828 15 -8.130000 2.488664 2.421915 113 " " D "A" 75 -0.50000 -0.50000 "ASH " " O  " "    " 8 0 1 FF5757  ""  1 1 8 ""  75 ""  <> 0.550496220588684 -3.08724117279053 -5.69624519348145 0 0 828 0 828 1 105.84 376 51 824 0 50 <> <> <> <> <> <> <> <> <>
  829 3 -6.131968 1.904281 4.870649 113 " " D "A" 100 -0.12000 -0.12000 "ASH " " CB " "    " 6 0 1 00FFFF  ""  1 1 8 ""  23 ""  <> -7.78769397735596 3.69287896156311 -1.0159991979599 0 0 829 2 829 1 107.93 377 51 825 0 50 <> <> <> <> <> <> <> <> <>
  830 2 -4.751487 1.267559 5.278022 113 " " D "A" 100 0.52000 0.52000 "ASH " " CG " "    " 6 0 1 00FFFF  ""  1 1 8 "%UT"  13 "Neutral"  <> 6.76005554199219 -3.50422692298889 -2.20026111602783 0 0 830 0 830 1 108.38 378 51 826 0 50 <> <> <> <> <> <> <> <> <>
  831 15 -3.877326 0.914604 4.396806 113 " " D "A" 75 -0.44000 -0.44000 "ASH " " OD1" "    " 8 0 1 FF5757  ""  1 1 8 ""  75 ""  <> 1.96826422214508 -7.44472026824951 5.59622812271118 0 0 831 0 831 1 116.07 379 51 827 0 50 <> <> <> <> <> <> <> <> <>
  832 16 -4.673717 0.969869 6.630635 113 " " D "A" 75 -0.53000 -0.53000 "ASH " " OD2" "    " 8 0 1 FF5757  ""  1 1 8 ""  75 ""  <> 1.42699146270752 -5.88563919067383 4.03200149536133 0 0 832 1 832 1 110.27 380 51 828 0 50 <> <> <> <> <> <> <> <> <>
  833 43 -5.035340 4.277847 4.758407 113 " " D "A" 21 0.30000 0.30000 "ASH " " H  " "    " 1 0 1 FFFFFF  ""  -1 1 8 ""  21 ""  <> 44.7453994750977 -14.0791616439819 -2.28451633453369 0 0 833 0 833 <> <> <> <> 829 0 <> <> <> <> <> <> <> <> <> <>
  834 41 -5.808064 2.344586 2.775801 113 " " D "A" 21 0.06000 0.06000 "ASH " " HA " "    " 1 0 0 FFFFFF  ""  -1 1 8 ""  21 ""  <> 3.23071217536926 -17.9877300262451 6.46825742721558 0 0 834 0 834 <> <> <> <> 830 0 <> <> <> <> <> <> <> <> <> <>
  835 41 -6.910325 1.142789 4.919549 113 " " D "A" 21 0.06000 0.06000 "ASH " " HB3" "    " 1 0 0 FFFFFF  ""  -1 1 8 ""  21 ""  <> 8.38972759246826 -11.9302787780762 13.1946363449097 0 0 835 0 835 <> <> <> <> 831 0 <> <> <> <> <> <> <> <> <> <>
  836 41 -6.381652 2.517461 5.736542 113 " " D "A" 21 0.06000 0.06000 "ASH " " HB2" "    " 1 0 0 FFFFFF  ""  -1 1 8 ""  21 ""  <> -3.97490215301514 -12.1672983169556 11.3147764205933 0 0 836 0 836 <> <> <> <> 832 0 <> <> <> <> <> <> <> <> <> <>
  837 25 -8.111610 4.331236 3.841932 114 " " L "A" 38 -0.50000 -0.50000 "LEU " " N  " "    " 7 0 1 2F2FFF  ""  1 1 8 ""  38 ""  <> 1.61818909645081 2.54374885559082 1.84495580196381 0 0 838 1 837 1 100.99 381 52 835 0 51 <> <> <> <> <> <> <> <> <>
  838 3 -9.421734 4.933975 3.494381 114 " " L "A" 100 0.14000 0.14000 "LEU " " CA " "    " 6 0 1 00FFFF  ""  1 1 -100 ""  23 ""  00FFFF  -1.51026952266693 -5.2999906539917 2.19597101211548 0 0 839 1 838 1 104.09 382 52 836 0 51 <> <> <> <> <> <> <> <> <>
  839 2 -9.276385 5.524208 2.072769 114 " " L "A" 100 0.50000 0.50000 "LEU " " C  " "    " 6 0 1 00FFFF  ""  1 1 8 ""  23 ""  <> -4.42133903503418 6.26758527755737 -4.56411695480347 0 0 840 0 839 1 101.01 383 52 837 0 51 <> <> <> <> <> <> <> <> <>
  840 15 -10.258245 5.319011 1.350699 114 " " L "A" 75 -0.50000 -0.50000 "LEU " " O  " "    " 8 0 1 FF5757  ""  1 1 8 ""  75 ""  <> -3.11625194549561 -4.77696847915649 3.02445268630981 0 0 841 0 840 1 100.69 384 52 838 0 51 <> <> <> <> <> <> <> <> <>
  841 3 -9.898418 6.060002 4.493276 114 " " L "A" 100 -0.12000 -0.12000 "LEU " " CB " "    " 6 0 1 00FFFF  ""  1 1 8 ""  23 ""  <> 0.556775331497192 7.8012547492981 0.232226312160492 0 0 842 2 841 1 100.03 385 52 839 0 51 <> <> <> <> <> <> <> <> <>
  842 3 -11.314705 6.588722 4.289115 114 " " L "A" 100 -0.06000 -0.06000 "LEU " " CG " "    " 6 0 1 00FFFF  ""  1 1 8 ""  23 ""  <> 3.24432015419006 12.0226640701294 0.958329260349274 0 0 843 1 842 1 100.01 386 52 840 0 51 <> <> <> <> <> <> <> <> <>
  843 3 -12.354742 5.446916 4.296022 114 " " L "A" 100 -0.18000 -0.18000 "LEU " " CD1" "    " 6 0 1 00FFFF  ""  1 1 8 ""  23 ""  <> -1.58552622795105 4.59860610961914 -5.90582609176636 0 0 844 3 843 1 96.56 387 52 841 0 51 <> <> <> <> <> <> <> <> <>
  844 3 -11.650480 7.635755 5.348186 114 " " L "A" 100 -0.18000 -0.18000 "LEU " " CD2" "    " 6 0 1 00FFFF  ""  1 1 8 ""  23 ""  <> 1.39096021652222 -2.91186714172363 1.92009150981903 0 0 845 3 844 1 106.09 388 52 842 0 51 <> <> <> <> <> <> <> <> <>
  845 43 -7.518053 4.719161 4.561170 114 " " L "A" 21 0.30000 0.30000 "LEU " " H  " "    " 1 0 1 FFFFFF  ""  -1 1 8 ""  21 ""  <> 15.7655086517334 -0.263432830572128 -8.3161735534668 0 0 846 0 845 <> <> <> <> 843 0 <> <> <> <> <> <> <> <> <> <>
  846 41 -10.153528 4.128623 3.431252 114 " " L "A" 21 0.06000 0.06000 "LEU " " HA " "    " 1 0 0 FFFFFF  ""  -1 1 8 ""  21 ""  <> -13.9888687133789 6.71031999588013 -6.36999225616455 0 0 847 0 846 <> <> <> <> 844 0 <> <> <> <> <> <> <> <> <> <>
  847 41 -9.134336 6.830535 4.390533 114 " " L "A" 21 0.06000 0.06000 "LEU " " HB3" "    " 1 0 0 FFFFFF  ""  -1 1 8 ""  21 ""  <> 33.0768852233887 -22.8062267303467 12.534631729126 0 0 848 0 847 <> <> <> <> 845 0 <> <> <> <> <> <> <> <> <> <>
  848 41 -9.762772 5.652499 5.495095 114 " " L "A" 21 0.06000 0.06000 "LEU " " HB2" "    " 1 0 0 FFFFFF  ""  -1 1 8 ""  21 ""  <> -0.17543588578701 1.60223078727722 -2.1901650428772 0 0 849 0 848 <> <> <> <> 846 0 <> <> <> <> <> <> <> <> <> <>
  849 41 -11.335427 7.080194 3.316425 114 " " L "A" 21 0.06000 0.06000 "LEU " " HG " "    " 1 0 0 FFFFFF  ""  -1 1 8 ""  21 ""  <> 3.01722598075867 -2.31639218330383 -6.28193235397339 0 0 850 0 849 <> <> <> <> 847 0 <> <> <> <> <> <> <> <> <> <>
  850 41 -12.123659 4.705345 5.060727 114 " " L "A" 21 0.06000 0.06000 "LEU " "HD11" "    " 1 0 0 FFFFFF  ""  -1 1 8 ""  21 ""  <> 1.21966683864594 24.7461032867432 12.7844982147217 0 0 851 0 850 <> <> <> <> 848 0 <> <> <> <> <> <> <> <> <> <>
  851 41 -13.403021 5.743977 4.327108 114 " " L "A" 21 0.06000 0.06000 "LEU " "HD12" "    " 1 0 0 FFFFFF  ""  -1 1 8 ""  21 ""  <> 1.62890589237213 16.1896839141846 -8.27473640441895 0 0 852 0 851 <> <> <> <> 849 0 <> <> <> <> <> <> <> <> <> <>
  852 41 -12.349727 4.895632 3.355724 114 " " L "A" 21 0.06000 0.06000 "LEU " "HD13" "    " 1 0 0 FFFFFF  ""  -1 1 8 ""  21 ""  <> -0.556042790412903 14.34645652771 -11.6153573989868 0 0 853 0 852 <> <> <> <> 850 0 <> <> <> <> <> <> <> <> <> <>
  853 41 -10.929888 8.453536 5.357187 114 " " L "A" 21 0.06000 0.06000 "LEU " "HD21" "    " 1 0 0 FFFFFF  ""  -1 1 8 ""  21 ""  <> -6.7712230682373 4.65782737731934 -32.3837471008301 0 0 854 0 853 <> <> <> <> 851 0 <> <> <> <> <> <> <> <> <> <>
  854 41 -12.630683 7.998121 5.038360 114 " " L "A" 21 0.06000 0.06000 "LEU " "HD22" "    " 1 0 0 FFFFFF  ""  -1 1 8 ""  21 ""  <> 7.44361448287964 -1.21969163417816 -15.2496576309204 0 0 855 0 854 <> <> <> <> 852 0 <> <> <> <> <> <> <> <> <> <>
  855 41 -11.672312 7.157321 6.327332 114 " " L "A" 21 0.06000 0.06000 "LEU " "HD23" "    " 1 0 0 FFFFFF  ""  -1 1 8 ""  21 ""  <> 5.93022394180298 -16.4112586975098 -4.57482147216797 0 0 856 0 855 <> <> <> <> 853 0 <> <> <> <> <> <> <> <> <> <>
  856 25 -8.268925 6.249781 1.529523 115 " " I "A" 38 -0.50000 -0.50000 "ILE " " N  " "    " 7 0 1 2F2FFF  ""  1 1 8 ""  38 ""  <> 2.89041352272034 3.06577396392822 1.7903938293457 0 0 857 1 856 1 103.05 389 53 854 0 52 <> <> <> <> <> <> <> <> <>
  857 3 -8.195484 6.792630 0.112603 115 " " I "A" 100 0.14000 0.14000 "ILE " " CA " "    " 6 0 1 00FFFF  ""  1 1 -100 ""  23 ""  00FFFF  0.203761339187622 7.25044727325439 -3.37944006919861 0 0 858 1 857 1 103.68 390 53 855 0 52 <> <> <> <> <> <> <> <> <>
  858 2 -7.927991 5.723425 -0.963055 115 " " I "A" 100 0.50000 0.50000 "ILE " " C  " "    " 6 0 1 00FFFF  ""  1 1 8 ""  23 ""  <> 0.161987692117691 1.48890066146851 6.18006134033203 0 0 859 0 858 1 102.7 391 53 856 0 52 <> <> <> <> <> <> <> <> <>
  859 15 -8.489969 5.815539 -2.067211 115 " " I "A" 75 -0.50000 -0.50000 "ILE " " O  " "    " 8 0 1 FF5757  ""  1 1 8 ""  75 ""  <> 3.90486764907837 3.53487110137939 0.35722741484642 0 0 860 0 859 1 103.1 392 53 857 0 52 <> <> <> <> <> <> <> <> <>
  860 3 -7.262631 7.991232 -0.007177 115 " " I "A" 100 -0.06000 -0.06000 "ILE " " CB " "    " 6 0 1 00FFFF  ""  1 1 8 ""  23 ""  <> 0.0733432099223137 0.108276791870594 0.572497963905334 0 0 861 1 860 1 97.24 393 53 858 0 52 <> <> <> <> <> <> <> <> <>
  861 3 -7.759228 8.967162 -1.087785 115 " " I "A" 100 -0.12000 -0.12000 "ILE " " CG1" "    " 6 0 1 00FFFF  ""  1 1 8 ""  23 ""  <> -2.5797073841095 0.235133275389671 -1.73381781578064 0 0 862 2 861 1 91.09 394 53 859 0 52 <> <> <> <> <> <> <> <> <>
  862 3 -5.721083 7.586583 -0.256703 115 " " I "A" 100 -0.18000 -0.18000 "ILE " " CG2" "    " 6 0 1 00FFFF  ""  1 1 8 ""  23 ""  <> -2.57429146766663 1.90562498569489 3.09359455108643 0 0 863 3 862 1 87.7 395 53 860 0 52 <> <> <> <> <> <> <> <> <>
  863 3 -7.056980 10.387904 -1.200437 115 " " I "A" 100 -0.18000 -0.18000 "ILE " " CD1" "    " 6 0 1 00FFFF  ""  1 1 8 ""  23 ""  <> 3.58421230316162 -10.0542135238647 1.94523620605469 0 0 864 3 863 1 89.8 396 53 861 0 52 <> <> <> <> <> <> <> <> <>
  864 43 -7.537363 6.595109 2.134227 115 " " I "A" 21 0.30000 0.30000 "ILE " " H  " "    " 1 0 1 FFFFFF  ""  -1 1 8 ""  21 ""  <> 6.7704963684082 -7.28976345062256 3.01005029678345 0 0 865 0 864 <> <> <> <> 862 0 <> <> <> <> <> <> <> <> <> <>
  865 41 -9.207842 7.152883 -0.070289 115 " " I "A" 21 0.06000 0.06000 "ILE " " HA " "    " 1 0 0 FFFFFF  ""  -1 1 8 ""  21 ""  <> 5.32422208786011 19.9547805786133 -6.69819259643555 0 0 866 0 865 <> <> <> <> 863 0 <> <> <> <> <> <> <> <> <> <>
  866 41 -7.363624 8.474499 0.964601 115 " " I "A" 21 0.06000 0.06000 "ILE " " HB " "    " 1 0 0 FFFFFF  ""  -1 1 8 ""  21 ""  <> 28.2777309417725 -27.7748069763184 17.369945526123 0 0 867 0 866 <> <> <> <> 864 0 <> <> <> <> <> <> <> <> <> <>
  867 41 -8.830418 9.074644 -0.917197 115 " " I "A" 21 0.06000 0.06000 "ILE " "HG13" "    " 1 0 0 FFFFFF  ""  -1 1 8 ""  21 ""  <> 0.273825854063034 21.8318023681641 2.57717847824097 0 0 868 0 867 <> <> <> <> 865 0 <> <> <> <> <> <> <> <> <> <>
  868 41 -7.634033 8.476641 -2.053091 115 " " I "A" 21 0.06000 0.06000 "ILE " "HG12" "    " 1 0 0 FFFFFF  ""  -1 1 8 ""  21 ""  <> -2.66608190536499 24.6686191558838 -14.1609172821045 0 0 869 0 868 <> <> <> <> 866 0 <> <> <> <> <> <> <> <> <> <>
  869 41 -5.456279 6.613125 0.156044 115 " " I "A" 21 0.06000 0.06000 "ILE " "HG21" "    " 1 0 0 FFFFFF  ""  -1 1 8 ""  21 ""  <> 16.963228225708 -2.28451371192932 -19.3233585357666 0 0 870 0 869 <> <> <> <> 867 0 <> <> <> <> <> <> <> <> <> <>
  870 41 -5.430944 7.354815 -1.281497 115 " " I "A" 21 0.06000 0.06000 "ILE " "HG22" "    " 1 0 0 FFFFFF  ""  -1 1 8 ""  21 ""  <> -13.7324876785278 -4.16866445541382 1.3082572221756 0 0 871 0 870 <> <> <> <> 868 0 <> <> <> <> <> <> <> <> <> <>
  871 41 -4.969833 8.322232 0.030603 115 " " I "A" 21 0.06000 0.06000 "ILE " "HG23" "    " 1 0 0 FFFFFF  ""  -1 1 8 ""  21 ""  <> 19.4168186187744 -12.4479503631592 -17.6564388275146 0 0 872 0 871 <> <> <> <> 869 0 <> <> <> <> <> <> <> <> <> <>
  872 41 -6.979606 10.746380 -2.226892 115 " " I "A" 21 0.06000 0.06000 "ILE " "HD11" "    " 1 0 0 FFFFFF  ""  -1 1 8 ""  21 ""  <> -16.0694904327393 -0.525413453578949 3.79156279563904 0 0 873 0 872 <> <> <> <> 870 0 <> <> <> <> <> <> <> <> <> <>
  873 41 -7.612082 11.183405 -0.703305 115 " " I "A" 21 0.06000 0.06000 "ILE " "HD12" "    " 1 0 0 FFFFFF  ""  -1 1 8 ""  21 ""  <> 19.8438339233398 -12.9126930236816 24.6749629974365 0 0 874 0 873 <> <> <> <> 871 0 <> <> <> <> <> <> <> <> <> <>
  874 41 -6.024920 10.390079 -0.849799 115 " " I "A" 21 0.06000 0.06000 "ILE " "HD13" "    " 1 0 0 FFFFFF  ""  -1 1 8 ""  21 ""  <> 8.87857627868652 7.8576455116272 -13.749153137207 0 0 875 0 874 <> <> <> <> 872 0 <> <> <> <> <> <> <> <> <> <>
  875 25 -7.215152 4.602976 -0.550857 116 " " I "A" 38 -0.50000 -0.50000 "ILE " " N  " "    " 7 0 1 2F2FFF  ""  1 1 8 ""  38 ""  <> 0.504875957965851 -1.41055595874786 -4.91563034057617 0 0 876 1 875 1 95.01 397 54 873 0 53 <> <> <> <> <> <> <> <> <>
  876 3 -7.357002 3.335119 -1.189195 116 " " I "A" 100 0.14000 0.14000 "ILE " " CA " "    " 6 0 1 00FFFF  ""  1 1 -100 ""  23 ""  00FFFF  -1.97752237319946 -8.65316581726074 0.697291076183319 0 0 877 1 876 1 98.75 398 54 874 0 53 <> <> <> <> <> <> <> <> <>
  877 2 -8.807569 2.751086 -1.330713 116 " " I "A" 100 0.50000 0.50000 "ILE " " C  " "    " 6 0 1 00FFFF  ""  1 1 8 ""  23 ""  <> 0.240118339657784 0.25260928273201 -1.00532114505768 0 0 878 0 877 1 104.02 399 54 875 0 53 <> <> <> <> <> <> <> <> <>
  878 15 -9.262784 2.312604 -2.372515 116 " " I "A" 75 -0.50000 -0.50000 "ILE " " O  " "    " 8 0 1 FF5757  ""  1 1 8 ""  75 ""  <> -3.31574630737305 0.579974710941315 3.18300890922546 0 0 879 0 878 1 111.48 400 54 876 0 53 <> <> <> <> <> <> <> <> <>
  879 3 -6.380814 2.346227 -0.530128 116 " " I "A" 100 -0.06000 -0.06000 "ILE " " CB " "    " 6 0 1 00FFFF  ""  1 1 8 ""  23 ""  <> -0.0843868777155876 -1.45788049697876 -3.30580019950867 0 0 880 1 879 1 94.04 401 54 877 0 53 <> <> <> <> <> <> <> <> <>
  880 3 -4.904263 2.606704 -0.881637 116 " " I "A" 100 -0.12000 -0.12000 "ILE " " CG1" "    " 6 0 1 00FFFF  ""  1 1 8 ""  23 ""  <> -2.54063248634338 -0.628795802593231 1.93681108951569 0 0 881 2 880 1 92.27 402 54 878 0 53 <> <> <> <> <> <> <> <> <>
  881 3 -6.746123 0.834583 -0.677050 116 " " I "A" 100 -0.18000 -0.18000 "ILE " " CG2" "    " 6 0 1 00FFFF  ""  1 1 8 ""  23 ""  <> 3.56497740745544 9.49594402313232 0.532559812068939 0 0 882 3 881 1 89.76 403 54 879 0 53 <> <> <> <> <> <> <> <> <>
  882 3 -3.903714 1.952535 0.120751 116 " " I "A" 100 -0.18000 -0.18000 "ILE " " CD1" "    " 6 0 1 00FFFF  ""  1 1 8 ""  23 ""  <> 6.25199556350708 0.0183627735823393 -0.102853499352932 0 0 883 3 882 1 96.33 404 54 880 0 53 <> <> <> <> <> <> <> <> <>
  883 43 -6.694046 4.753369 0.301158 116 " " I "A" 21 0.30000 0.30000 "ILE " " H  " "    " 1 0 1 FFFFFF  ""  -1 1 8 ""  21 ""  <> -1.22416663169861 6.19772243499756 -5.20109367370605 0 0 884 0 883 <> <> <> <> 881 0 <> <> <> <> <> <> <> <> <> <>
  884 41 -7.096292 3.564828 -2.222328 116 " " I "A" 21 0.06000 0.06000 "ILE " " HA " "    " 1 0 0 FFFFFF  ""  -1 1 8 ""  21 ""  <> -5.04382991790771 3.46144819259644 2.61709213256836 0 0 885 0 884 <> <> <> <> 882 0 <> <> <> <> <> <> <> <> <> <>
  885 41 -6.421801 2.585929 0.532399 116 " " I "A" 21 0.06000 0.06000 "ILE " " HB " "    " 1 0 0 FFFFFF  ""  -1 1 8 ""  21 ""  <> -6.4740424156189 -20.545051574707 0.753725171089172 0 0 886 0 885 <> <> <> <> 883 0 <> <> <> <> <> <> <> <> <> <>
  886 41 -4.682306 3.673435 -0.851332 116 " " I "A" 21 0.06000 0.06000 "ILE " "HG13" "    " 1 0 0 FFFFFF  ""  -1 1 8 ""  21 ""  <> 4.74082469940186 -2.2194344997406 4.59688138961792 0 0 887 0 886 <> <> <> <> 884 0 <> <> <> <> <> <> <> <> <> <>
  887 41 -4.643817 2.225790 -1.869146 116 " " I "A" 21 0.06000 0.06000 "ILE " "HG12" "    " 1 0 0 FFFFFF  ""  -1 1 8 ""  21 ""  <> 19.4680709838867 -7.10413074493408 10.2391405105591 0 0 888 0 887 <> <> <> <> 885 0 <> <> <> <> <> <> <> <> <> <>
  888 41 -6.037502 0.128047 -0.244889 116 " " I "A" 21 0.06000 0.06000 "ILE " "HG21" "    " 1 0 0 FFFFFF  ""  -1 1 8 ""  21 ""  <> 4.64891386032104 20.0006923675537 15.9293298721313 0 0 889 0 888 <> <> <> <> 886 0 <> <> <> <> <> <> <> <> <> <>
  889 41 -7.660230 0.513574 -0.177587 116 " " I "A" 21 0.06000 0.06000 "ILE " "HG22" "    " 1 0 0 FFFFFF  ""  -1 1 8 ""  21 ""  <> -0.248132452368736 0.775684237480164 -12.0507011413574 0 0 890 0 889 <> <> <> <> 887 0 <> <> <> <> <> <> <> <> <> <>
  890 41 -6.770278 0.353453 -1.654818 116 " " I "A" 21 0.06000 0.06000 "ILE " "HG23" "    " 1 0 0 FFFFFF  ""  -1 1 8 ""  21 ""  <> -9.97718238830566 17.5765838623047 -3.10913133621216 0 0 891 0 890 <> <> <> <> 888 0 <> <> <> <> <> <> <> <> <> <>
  891 41 -2.911532 2.137415 -0.290946 116 " " I "A" 21 0.06000 0.06000 "ILE " "HD11" "    " 1 0 0 FFFFFF  ""  -1 1 8 ""  21 ""  <> 7.54389524459839 4.72977828979492 5.12636280059814 0 0 892 0 891 <> <> <> <> 889 0 <> <> <> <> <> <> <> <> <> <>
  892 41 -3.989687 2.543762 1.032430 116 " " I "A" 21 0.06000 0.06000 "ILE " "HD12" "    " 1 0 0 FFFFFF  ""  -1 1 8 ""  21 ""  <> -11.6885204315186 -16.8630046844482 9.1529598236084 0 0 893 0 892 <> <> <> <> 890 0 <> <> <> <> <> <> <> <> <> <>
  893 41 -4.087417 0.879972 0.183705 116 " " I "A" 21 0.06000 0.06000 "ILE " "HD13" "    " 1 0 0 FFFFFF  ""  -1 1 8 ""  21 ""  <> -12.663745880127 3.82421064376831 9.54118251800537 0 0 894 0 893 <> <> <> <> 891 0 <> <> <> <> <> <> <> <> <> <>
  894 25 -9.546679 2.755773 -0.205046 117 " " G "A" 38 -0.50000 -0.50000 "GLY " " N  " "    " 7 0 1 2F2FFF  ""  1 1 8 ""  38 ""  <> -6.6372389793396 0.0582382827997208 -6.05941295623779 0 0 895 1 894 1 108.78 405 55 892 0 54 <> <> <> <> <> <> <> <> <>
  895 3 -10.923011 2.305416 -0.230112 117 " " G "A" 100 0.08000 0.08000 "GLY " " CA " "    " 6 0 1 00FFFF  ""  1 1 -100 ""  23 ""  00FFFF  -0.0452334359288216 0.539000868797302 3.06133270263672 0 0 896 2 895 1 109.63 406 55 893 0 54 <> <> <> <> <> <> <> <> <>
  896 2 -11.956495 3.060234 -1.046394 117 " " G "A" 100 0.50000 0.50000 "GLY " " C  " "    " 6 0 1 00FFFF  ""  1 1 8 ""  23 ""  <> -0.304474890232086 -2.66542816162109 -3.35661149024963 0 0 897 0 896 1 109.72 407 55 894 0 54 <> <> <> <> <> <> <> <> <>
  897 15 -12.634095 2.539109 -1.907000 117 " " G "A" 75 -0.50000 -0.50000 "GLY " " O  " "    " 8 0 1 FF5757  ""  1 1 8 ""  75 ""  <> -5.58517694473267 2.41405487060547 -3.05474805831909 0 0 898 0 897 1 111.98 408 55 895 0 54 <> <> <> <> <> <> <> <> <>
  898 43 -9.311142 3.167994 0.686411 117 " " G "A" 21 0.30000 0.30000 "GLY " " H  " "    " 1 0 1 FFFFFF  ""  -1 1 8 ""  21 ""  <> 16.3752918243408 -17.6660976409912 -3.9437255859375 0 0 899 0 898 <> <> <> <> 896 0 <> <> <> <> <> <> <> <> <> <>
  899 41 -11.253501 2.415816 0.802695 117 " " G "A" 21 0.06000 0.06000 "GLY " " HA3" "    " 1 0 0 FFFFFF  ""  -1 1 8 ""  21 ""  <> -15.1858625411987 -14.2335023880005 -0.204459488391876 0 0 900 0 899 <> <> <> <> 897 0 <> <> <> <> <> <> <> <> <> <>
  900 41 -11.060791 1.227092 -0.309709 117 " " G "A" 21 0.06000 0.06000 "GLY " " HA2" "    " 1 0 0 FFFFFF  ""  -1 1 8 ""  21 ""  <> 3.24396824836731 -0.0409436225891113 5.2244873046875 0 0 901 0 900 <> <> <> <> 898 0 <> <> <> <> <> <> <> <> <> <>
  901 25 -11.973716 4.341910 -0.806465 118 " " V "A" 38 -0.50000 -0.50000 "VAL " " N  " "    " 7 0 1 2F2FFF  ""  1 1 8 ""  38 ""  <> -9.52157878875732 1.92231214046478 2.1912088394165 0 0 902 1 901 1 106.57 409 56 899 0 55 <> <> <> <> <> <> <> <> <>
  902 3 -12.970355 5.232412 -1.396725 118 " " V "A" 100 0.14000 0.14000 "VAL " " CA " "    " 6 0 1 00FFFF  ""  1 1 -100 ""  23 ""  00FFFF  -7.99695587158203 1.26417100429535 5.0589804649353 0 0 903 1 902 1 116.96 410 56 900 0 55 <> <> <> <> <> <> <> <> <>
  903 2 -12.584100 5.402371 -2.873367 118 " " V "A" 100 0.50000 0.50000 "VAL " " C  " "    " 6 0 1 00FFFF  ""  1 1 8 ""  23 ""  <> 1.1183043718338 6.45678043365479 -5.85105323791504 0 0 904 0 903 1 104.03 411 56 901 0 55 <> <> <> <> <> <> <> <> <>
  904 15 -13.432490 5.172933 -3.736046 118 " " V "A" 75 -0.50000 -0.50000 "VAL " " O  " "    " 8 0 1 FF5757  ""  1 1 8 ""  75 ""  <> -2.21316719055176 -3.55239129066467 -2.51565861701965 0 0 905 0 904 1 112.48 412 56 902 0 55 <> <> <> <> <> <> <> <> <>
  905 3 -13.075197 6.628843 -0.732006 118 " " V "A" 100 -0.06000 -0.06000 "VAL " " CB " "    " 6 0 1 00FFFF  ""  1 1 8 ""  23 ""  <> -1.68670523166656 3.04297566413879 2.22350883483887 0 0 906 1 905 1 117.7 413 56 903 0 55 <> <> <> <> <> <> <> <> <>
  906 3 -14.297793 7.515410 -1.187018 118 " " V "A" 100 -0.18000 -0.18000 "VAL " " CG1" "    " 6 0 1 00FFFF  ""  1 1 8 ""  23 ""  <> -1.57305586338043 -4.69707775115967 -3.02667212486267 0 0 907 3 906 1 123.11 414 56 904 0 55 <> <> <> <> <> <> <> <> <>
  907 3 -13.031786 6.585984 0.866252 118 " " V "A" 100 -0.18000 -0.18000 "VAL " " CG2" "    " 6 0 1 00FFFF  ""  1 1 8 ""  23 ""  <> 1.44355034828186 -1.82048785686493 13.1938352584839 0 0 908 3 907 1 109.7 415 56 905 0 55 <> <> <> <> <> <> <> <> <>
  908 43 -11.349214 4.734567 -0.116596 118 " " V "A" 21 0.30000 0.30000 "VAL " " H  " "    " 1 0 1 FFFFFF  ""  -1 1 8 ""  21 ""  <> -8.61670780181885 -3.98549127578735 4.73465299606323 0 0 909 0 908 <> <> <> <> 906 0 <> <> <> <> <> <> <> <> <> <>
  909 41 -13.935608 4.728601 -1.346114 118 " " V "A" 21 0.06000 0.06000 "VAL " " HA " "    " 1 0 0 FFFFFF  ""  -1 1 8 ""  21 ""  <> 0.571530520915985 -15.5880832672119 0.71979159116745 0 0 910 0 909 <> <> <> <> 907 0 <> <> <> <> <> <> <> <> <> <>
  910 41 -12.128443 7.098414 -0.998951 118 " " V "A" 21 0.06000 0.06000 "VAL " " HB " "    " 1 0 0 FFFFFF  ""  -1 1 8 ""  21 ""  <> 10.3140621185303 -8.66764450073242 24.1860885620117 0 0 911 0 910 <> <> <> <> 908 0 <> <> <> <> <> <> <> <> <> <>
  911 41 -14.282180 7.504261 -2.276850 118 " " V "A" 21 0.06000 0.06000 "VAL " "HG11" "    " 1 0 0 FFFFFF  ""  -1 1 8 ""  21 ""  <> -8.7067928314209 -17.4181861877441 -2.99873161315918 0 0 912 0 911 <> <> <> <> 909 0 <> <> <> <> <> <> <> <> <> <>
  912 41 -15.203617 6.940679 -0.993968 118 " " V "A" 21 0.06000 0.06000 "VAL " "HG12" "    " 1 0 0 FFFFFF  ""  -1 1 8 ""  21 ""  <> -3.20346903800964 4.5015811920166 16.708517074585 0 0 913 0 912 <> <> <> <> 910 0 <> <> <> <> <> <> <> <> <> <>
  913 41 -14.444261 8.523001 -0.797905 118 " " V "A" 21 0.06000 0.06000 "VAL " "HG13" "    " 1 0 0 FFFFFF  ""  -1 1 8 ""  21 ""  <> -12.8112602233887 -2.67669224739075 -12.488561630249 0 0 914 0 913 <> <> <> <> 911 0 <> <> <> <> <> <> <> <> <> <>
  914 41 -13.967380 7.022341 1.216049 118 " " V "A" 21 0.06000 0.06000 "VAL " "HG21" "    " 1 0 0 FFFFFF  ""  -1 1 8 ""  21 ""  <> 4.47354650497437 7.37101030349731 9.83207702636719 0 0 915 0 914 <> <> <> <> 912 0 <> <> <> <> <> <> <> <> <> <>
  915 41 -12.872066 5.607079 1.318285 118 " " V "A" 21 0.06000 0.06000 "VAL " "HG22" "    " 1 0 0 FFFFFF  ""  -1 1 8 ""  21 ""  <> -24.4260292053223 -13.7139043807983 -3.42136597633362 0 0 916 0 915 <> <> <> <> 913 0 <> <> <> <> <> <> <> <> <> <>
  916 41 -12.231533 7.221747 1.245066 118 " " V "A" 21 0.06000 0.06000 "VAL " "HG23" "    " 1 0 0 FFFFFF  ""  -1 1 8 ""  21 ""  <> 0.924269378185272 -15.0838117599487 36.550666809082 0 0 917 0 916 <> <> <> <> 914 0 <> <> <> <> <> <> <> <> <> <>
  917 25 -11.326750 5.721989 -3.086627 119 " " I "A" 38 -0.50000 -0.50000 "ILE " " N  " "    " 7 0 1 2F2FFF  ""  0 1 8 ""  38 ""  <> 1.09323334693909 -2.10728979110718 -5.87976551055908 0 0 918 1 917 1 104.81 416 57 915 0 56 <> <> <> <> <> <> <> <> <>
  918 3 -10.799959 5.832624 -4.477853 119 " " I "A" 100 0.14000 0.14000 "ILE " " CA " "    " 6 0 1 00FFFF  ""  0 1 -100 ""  23 ""  00FFFF  -3.94237780570984 -7.79480600357056 6.68490791320801 0 0 919 1 918 1 114.09 417 57 916 0 56 <> <> <> <> <> <> <> <> <>
  919 2 -10.394300 4.494878 -5.055552 119 " " I "A" 100 0.50000 0.50000 "ILE " " C  " "    " 6 0 1 00FFFF  ""  0 1 8 ""  23 ""  <> 2.05403661727905 -4.98590230941772 2.02247714996338 0 0 920 0 919 1 112.24 418 57 917 0 56 <> <> <> <> <> <> <> <> <>
  920 15 -11.171942 3.954355 -5.908678 119 " " I "A" 75 -0.50000 -0.50000 "ILE " " O  " "    " 8 0 1 FF5757  ""  0 1 8 ""  75 ""  <> -1.45328497886658 7.8491644859314 2.83703541755676 0 0 921 0 920 1 107.03 419 57 918 0 56 <> <> <> <> <> <> <> <> <>
  921 3 -9.771444 7.027328 -4.668568 119 " " I "A" 100 -0.06000 -0.06000 "ILE " " CB " "    " 6 0 1 00FFFF  ""  0 1 8 ""  23 ""  <> -0.532957375049591 2.88774561882019 -2.84535455703735 0 0 922 1 921 1 107.45 420 57 919 0 56 <> <> <> <> <> <> <> <> <>
  922 3 -10.447603 8.360371 -4.355661 119 " " I "A" 100 -0.12000 -0.12000 "ILE " " CG1" "    " 6 0 1 00FFFF  ""  0 1 8 ""  23 ""  <> 2.22289752960205 -0.00856753904372454 -0.700116276741028 0 0 923 2 922 1 103.56 421 57 920 0 56 <> <> <> <> <> <> <> <> <>
  923 3 -9.185745 7.083039 -6.131510 119 " " I "A" 100 -0.18000 -0.18000 "ILE " " CG2" "    " 6 0 1 00FFFF  ""  0 1 8 ""  23 ""  <> -0.657708704471588 -1.43269276618958 2.11612367630005 0 0 924 3 923 1 106.79 422 57 921 0 56 <> <> <> <> <> <> <> <> <>
  924 3 -11.790723 8.606482 -5.059707 119 " " I "A" 100 -0.18000 -0.18000 "ILE " " CD1" "    " 6 0 1 00FFFF  ""  0 1 8 ""  23 ""  <> -0.0115938605740666 3.83695483207703 -0.473094403743744 0 0 925 3 924 1 95.1 423 57 922 0 56 <> <> <> <> <> <> <> <> <>
  925 43 -10.760366 5.749638 -2.250837 119 " " I "A" 21 0.30000 0.30000 "ILE " " H  " "    " 1 0 1 FFFFFF  ""  -1 1 8 ""  21 ""  <> -8.47773170471191 -21.526388168335 1.24850118160248 0 0 926 0 925 <> <> <> <> 923 0 <> <> <> <> <> <> <> <> <> <>
  926 41 -11.703998 6.029680 -5.054032 119 " " I "A" 21 0.06000 0.06000 "ILE " " HA " "    " 1 0 0 FFFFFF  ""  -1 1 8 ""  21 ""  <> 6.49824523925781 -8.80184841156006 -10.0410976409912 0 0 927 0 926 <> <> <> <> 924 0 <> <> <> <> <> <> <> <> <> <>
  927 41 -8.914282 7.037495 -3.995315 119 " " I "A" 21 0.06000 0.06000 "ILE " " HB " "    " 1 0 0 FFFFFF  ""  -1 1 8 ""  21 ""  <> -12.2270278930664 9.66633033752441 11.9407644271851 0 0 928 0 927 <> <> <> <> 925 0 <> <> <> <> <> <> <> <> <> <>
  928 41 -9.696710 9.141256 -4.475981 119 " " I "A" 21 0.06000 0.06000 "ILE " "HG13" "    " 1 0 0 FFFFFF  ""  -1 1 8 ""  21 ""  <> 10.816873550415 -8.57473754882812 -2.66191935539246 0 0 929 0 928 <> <> <> <> 926 0 <> <> <> <> <> <> <> <> <> <>
  929 41 -10.655750 8.398824 -3.286412 119 " " I "A" 21 0.06000 0.06000 "ILE " "HG12" "    " 1 0 0 FFFFFF  ""  -1 1 8 ""  21 ""  <> -20.6186027526855 9.10833168029785 -5.47446727752686 0 0 930 0 929 <> <> <> <> 927 0 <> <> <> <> <> <> <> <> <> <>
  930 41 -8.299216 7.717200 -6.133921 119 " " I "A" 21 0.06000 0.06000 "ILE " "HG21" "    " 1 0 0 FFFFFF  ""  -1 1 8 ""  21 ""  <> -8.03600120544434 8.90804100036621 9.01060485839844 0 0 931 0 930 <> <> <> <> 928 0 <> <> <> <> <> <> <> <> <> <>
  931 41 -8.870506 6.103100 -6.489902 119 " " I "A" 21 0.06000 0.06000 "ILE " "HG22" "    " 1 0 0 FFFFFF  ""  -1 1 8 ""  21 ""  <> -15.9526262283325 -12.4275760650635 18.7257442474365 0 0 932 0 931 <> <> <> <> 929 0 <> <> <> <> <> <> <> <> <> <>
  932 41 -9.879877 7.482785 -6.870756 119 " " I "A" 21 0.06000 0.06000 "ILE " "HG23" "    " 1 0 0 FFFFFF  ""  -1 1 8 ""  21 ""  <> 21.3510684967041 -6.0151572227478 -21.0274753570557 0 0 933 0 932 <> <> <> <> 930 0 <> <> <> <> <> <> <> <> <> <>
  933 41 -12.628150 8.402592 -4.392440 119 " " I "A" 21 0.06000 0.06000 "ILE " "HD11" "    " 1 0 0 FFFFFF  ""  -1 1 8 ""  21 ""  <> -9.44393920898438 -18.3651599884033 -19.0948467254639 0 0 934 0 933 <> <> <> <> 931 0 <> <> <> <> <> <> <> <> <> <>
  934 41 -11.963839 9.655217 -5.301127 119 " " I "A" 21 0.06000 0.06000 "ILE " "HD12" "    " 1 0 0 FFFFFF  ""  -1 1 8 ""  21 ""  <> 12.1164360046387 11.2609462738037 23.0802574157715 0 0 935 0 934 <> <> <> <> 932 0 <> <> <> <> <> <> <> <> <> <>
  935 41 -12.044007 8.005194 -5.932862 119 " " I "A" 21 0.06000 0.06000 "ILE " "HD13" "    " 1 0 0 FFFFFF  ""  -1 1 8 ""  21 ""  <> 1.02349376678467 -8.72120475769043 7.87466907501221 0 0 936 0 935 <> <> <> <> 933 0 <> <> <> <> <> <> <> <> <> <>
  936 25 -9.139160 4.088367 -4.791991 120 " " S "A" 38 -0.50000 -0.50000 "SER " " N  " "    " 7 0 1 2F2FFF  ""  1 1 8 ""  38 ""  <> -3.39824485778809 2.50357937812805 6.22554636001587 0 0 937 1 936 1 114.21 424 58 934 0 57 <> <> <> <> <> <> <> <> <>
  937 3 -8.388638 3.250507 -5.710513 120 " " S "A" 100 0.14000 0.14000 "SER " " CA " "    " 6 0 1 00FFFF  ""  1 1 -100 ""  23 ""  00FFFF  -0.258905172348022 1.71663093566895 -4.34803915023804 0 0 938 1 937 1 108.07 425 58 935 0 57 <> <> <> <> <> <> <> <> <>
  938 2 -8.998370 1.909400 -6.063269 120 " " S "A" 100 0.50000 0.50000 "SER " " C  " "    " 6 0 1 00FFFF  ""  1 1 8 ""  23 ""  <> -6.37720918655396 13.6352987289429 -3.43551850318909 0 0 939 0 938 1 101.55 426 58 936 0 57 <> <> <> <> <> <> <> <> <>
  939 15 -8.900053 1.472838 -7.198781 120 " " S "A" 75 -0.50000 -0.50000 "SER " " O  " "    " 8 0 1 FF5757  ""  1 1 8 ""  75 ""  <> -0.174127712845802 0.879036962985992 -3.99720001220703 0 0 940 0 939 1 93.02 427 58 937 0 57 <> <> <> <> <> <> <> <> <>
  940 3 -6.889613 3.013719 -5.202047 120 " " S "A" 100 0.14500 0.14500 "SER " " CB " "    " 6 0 1 00FFFF  ""  1 1 8 ""  23 ""  <> -1.10753440856934 -3.07152485847473 -1.27690076828003 0 0 941 2 940 1 100.89 428 58 938 0 57 <> <> <> <> <> <> <> <> <>
  941 16 -6.037752 4.163892 -5.154158 120 " " S "A" 75 -0.68300 -0.68300 "SER " " OG " "    " 8 0 1 FF5757  ""  1 1 8 "%UT"  13 ""  <> 0.0260690059512854 -1.67191290855408 -2.43133950233459 0 0 942 1 941 1 96.73 429 58 939 0 57 <> <> <> <> <> <> <> <> <>
  942 43 -8.573190 4.646833 -4.169180 120 " " S "A" 21 0.30000 0.30000 "SER " " H  " "    " 1 0 1 FFFFFF  ""  -1 1 8 ""  21 ""  <> 14.0433835983276 10.0172605514526 -16.3617095947266 0 0 943 0 942 <> <> <> <> 940 0 <> <> <> <> <> <> <> <> <> <>
  943 41 -8.129722 3.681914 -6.677441 120 " " S "A" 21 0.06000 0.06000 "SER " " HA " "    " 1 0 0 FFFFFF  ""  -1 1 8 ""  21 ""  <> -7.99930334091187 14.4925222396851 -0.7205810546875 0 0 944 0 943 <> <> <> <> 941 0 <> <> <> <> <> <> <> <> <> <>
  944 41 -6.343807 2.253236 -5.760492 120 " " S "A" 21 0.06000 0.06000 "SER " " HB3" "    " 1 0 0 FFFFFF  ""  -1 1 8 ""  21 ""  <> 33.6490516662598 27.2642574310303 -8.61781787872314 0 0 945 0 944 <> <> <> <> 942 0 <> <> <> <> <> <> <> <> <> <>
  945 41 -6.914561 2.535207 -4.223015 120 " " S "A" 21 0.06000 0.06000 "SER " " HB2" "    " 1 0 0 FFFFFF  ""  -1 1 8 ""  21 ""  <> 0.570818960666656 -3.08860087394714 -1.2424783706665 0 0 946 0 945 <> <> <> <> 943 0 <> <> <> <> <> <> <> <> <> <>
  946 42 -5.132012 3.859242 -5.245942 120 " " S "A" 21 0.41800 0.41800 "SER " " HG " "    " 1 0 1 FFFFFF  ""  -1 1 8 ""  21 ""  <> 1.60427832603455 7.26222848892212 -16.5115947723389 0 0 947 0 946 <> <> <> <> 944 0 <> <> <> <> <> <> <> <> <> <>
  947 25 -9.666456 1.239314 -5.114821 121 " " M "A" 38 -0.50000 -0.50000 "MET " " N  " "    " 7 0 1 2F2FFF  ""  1 1 8 ""  38 ""  <> 5.92856311798096 2.24782824516296 -1.8522617816925 0 0 948 1 947 1 96.3 430 59 945 0 58 <> <> <> <> <> <> <> <> <>
  948 3 -10.275669 -0.039136 -5.241330 121 " " M "A" 100 0.14000 0.14000 "MET " " CA " "    " 6 0 1 00FFFF  ""  1 1 -100 ""  23 ""  00FFFF  -4.23367118835449 3.81843495368958 11.8082027435303 0 0 949 1 948 1 105.51 431 59 946 0 58 <> <> <> <> <> <> <> <> <>
  949 2 -11.403079 -0.056285 -6.311344 121 " " M "A" 100 0.50000 0.50000 "MET " " C  " "    " 6 0 1 00FFFF  ""  1 1 8 ""  23 ""  <> -4.76160907745361 0.701033115386963 0.249025613069534 0 0 950 0 949 1 110.68 432 59 947 0 58 <> <> <> <> <> <> <> <> <>
  950 15 -11.413749 -0.874188 -7.232256 121 " " M "A" 75 -0.50000 -0.50000 "MET " " O  " "    " 8 0 1 FF5757  ""  1 1 8 ""  75 ""  <> -0.633663296699524 -8.61527824401855 0.0239544063806534 0 0 951 0 950 1 118.12 433 59 948 0 58 <> <> <> <> <> <> <> <> <>
  951 3 -10.893266 -0.370484 -3.852699 121 " " M "A" 100 -0.12000 -0.12000 "MET " " CB " "    " 6 0 1 00FFFF  ""  1 1 8 ""  23 ""  <> -9.18408107757568 -2.58286190032959 -2.5483877658844 0 0 952 2 951 1 104.47 434 59 949 0 58 <> <> <> <> <> <> <> <> <>
  952 3 -9.803665 -0.973241 -2.951630 121 " " M "A" 100 0.00020 0.00020 "MET " " CG " "    " 6 0 1 00FFFF  ""  1 1 8 ""  23 ""  <> 6.02206087112427 0.717772364616394 7.98801040649414 0 0 953 2 952 1 113.33 435 59 950 0 58 <> <> <> <> <> <> <> <> <>
  953 49 -10.384554 -1.376163 -1.230125 121 " " M "A" 13 -0.24040 -0.24040 "MET " " SD " "    " 16 0 1 E1E11E  ""  1 1 8 ""  13 ""  <> 6.27476072311401 -0.52776712179184 -1.0595475435257 0 0 954 0 953 1 106.56 436 59 951 0 58 <> <> <> <> <> <> <> <> <>
  954 3 -9.124762 -2.574541 -0.633906 121 " " M "A" 100 -0.05980 -0.05980 "MET " " CE " "    " 6 0 1 00FFFF  ""  1 1 8 ""  23 ""  <> 2.64330744743347 5.31124210357666 -7.54920625686646 0 0 955 3 954 1 101.55 437 59 952 0 58 <> <> <> <> <> <> <> <> <>
  955 43 -9.875622 1.662407 -4.221881 121 " " M "A" 21 0.30000 0.30000 "MET " " H  " "    " 1 0 1 FFFFFF  ""  -1 1 8 ""  21 ""  <> -29.2619457244873 -4.16189289093018 -7.05834627151489 0 0 956 0 955 <> <> <> <> 953 0 <> <> <> <> <> <> <> <> <> <>
  956 41 -9.542412 -0.754557 -5.613628 121 " " M "A" 21 0.06000 0.06000 "MET " " HA " "    " 1 0 0 FFFFFF  ""  -1 1 8 ""  21 ""  <> -13.9692306518555 6.13452625274658 -11.8170976638794 0 0 957 0 956 <> <> <> <> 954 0 <> <> <> <> <> <> <> <> <> <>
  957 41 -11.665112 -1.111997 -4.058887 121 " " M "A" 21 0.06000 0.06000 "MET " " HB3" "    " 1 0 0 FFFFFF  ""  -1 1 8 ""  21 ""  <> 4.52873039245605 -11.0516757965088 -23.4246349334717 0 0 958 0 957 <> <> <> <> 955 0 <> <> <> <> <> <> <> <> <> <>
  958 41 -11.279696 0.559559 -3.435816 121 " " M "A" 21 0.06000 0.06000 "MET " " HB2" "    " 1 0 0 FFFFFF  ""  -1 1 8 ""  21 ""  <> 10.225736618042 3.72864556312561 1.36293530464172 0 0 959 0 958 <> <> <> <> 956 0 <> <> <> <> <> <> <> <> <> <>
  959 41 -9.005962 -0.251110 -2.777571 121 " " M "A" 21 0.06000 0.06000 "MET " " HG3" "    " 1 0 0 FFFFFF  ""  -1 1 8 ""  21 ""  <> 5.39092636108398 -0.342151820659637 15.2778339385986 0 0 960 0 959 <> <> <> <> 957 0 <> <> <> <> <> <> <> <> <> <>
  960 41 -9.598002 -1.973885 -3.331780 121 " " M "A" 21 0.06000 0.06000 "MET " " HG2" "    " 1 0 0 FFFFFF  ""  -1 1 8 ""  21 ""  <> 9.34097957611084 -2.83088374137878 19.1244602203369 0 0 961 0 960 <> <> <> <> 958 0 <> <> <> <> <> <> <> <> <> <>
  961 41 -8.261600 -2.016084 -0.271719 121 " " M "A" 21 0.06000 0.06000 "MET " " HE1" "    " 1 0 0 FFFFFF  ""  -1 1 8 ""  21 ""  <> -14.2577199935913 14.7442712783813 18.1843547821045 0 0 962 0 961 <> <> <> <> 959 0 <> <> <> <> <> <> <> <> <> <>
  962 41 -9.499473 -3.267274 0.119627 121 " " M "A" 21 0.06000 0.06000 "MET " " HE2" "    " 1 0 0 FFFFFF  ""  -1 1 8 ""  21 ""  <> 12.3688678741455 -2.85164165496826 -10.2172060012817 0 0 963 0 962 <> <> <> <> 960 0 <> <> <> <> <> <> <> <> <> <>
  963 41 -8.869289 -3.242401 -1.456583 121 " " M "A" 21 0.06000 0.06000 "MET " " HE3" "    " 1 0 0 FFFFFF  ""  -1 1 8 ""  21 ""  <> -9.55764007568359 -6.7045521736145 -1.58346724510193 0 0 964 0 963 <> <> <> <> 961 0 <> <> <> <> <> <> <> <> <> <>
  964 25 -12.258284 0.963559 -6.269599 122 " " N "A" 38 -0.50000 -0.50000 "ASN " " N  " "    " 7 0 1 2F2FFF  ""  1 1 8 ""  38 ""  <> 0.936270713806152 -2.7568085193634 -0.507544040679932 0 0 965 1 964 1 111.41 438 60 962 0 59 <> <> <> <> <> <> <> <> <>
  965 3 -13.440444 1.108268 -7.170630 122 " " N "A" 100 0.14000 0.14000 "ASN " " CA " "    " 6 0 1 00FFFF  ""  1 1 -100 ""  23 ""  00FFFF  -4.05660390853882 5.01455068588257 5.79496431350708 0 0 966 1 965 1 111.55 439 60 963 0 59 <> <> <> <> <> <> <> <> <>
  966 2 -13.007726 1.364319 -8.594079 122 " " N "A" 100 0.50000 0.50000 "ASN " " C  " "    " 6 0 1 00FFFF  ""  1 1 8 ""  23 ""  <> -5.75973796844482 -0.535524010658264 4.51174879074097 0 0 967 0 966 1 108.55 440 60 964 0 59 <> <> <> <> <> <> <> <> <>
  967 15 -13.624372 0.892011 -9.567132 122 " " N "A" 75 -0.50000 -0.50000 "ASN " " O  " "    " 8 0 1 FF5757  ""  1 1 8 ""  75 ""  <> 0.0112601919099689 -1.28642082214355 -5.25956058502197 0 0 968 0 967 1 104.17 441 60 965 0 59 <> <> <> <> <> <> <> <> <>
  968 3 -14.330826 2.197050 -6.514173 122 " " N "A" 100 -0.12000 -0.12000 "ASN " " CB " "    " 6 0 1 00FFFF  ""  1 1 8 ""  23 ""  <> 3.22923040390015 0.239210650324821 7.60989761352539 0 0 969 2 968 1 105.46 442 60 966 0 59 <> <> <> <> <> <> <> <> <>
  969 2 -15.094637 1.683522 -5.330917 122 " " N "A" 100 0.50000 0.50000 "ASN " " CG " "    " 6 0 1 00FFFF  ""  1 1 8 "%UT"  13 ""  <> -1.02675676345825 0.445492118597031 1.34093618392944 0 0 970 0 969 1 119.53 443 60 967 0 59 <> "No Flip"  <> <> <> <> <> <> <>
  970 15 -15.495929 0.565211 -5.350632 122 " " N "A" 75 -0.50000 -0.50000 "ASN " " OD1" "    " 8 0 1 FF5757  ""  1 1 8 ""  75 ""  <> -3.58851289749146 -7.62439727783203 5.88187313079834 0 0 971 0 970 1 123.49 444 60 968 0 59 <> <> <> <> <> <> <> <> <>
  971 25 -15.160501 2.436598 -4.187633 122 " " N "A" 38 -0.76000 -0.76000 "ASN " " ND2" "    " 7 0 1 2F2FFF  ""  1 1 8 ""  38 ""  <> 6.60769128799438 -4.47578382492065 -5.62427854537964 0 0 972 2 971 1 113.28 445 60 969 0 59 <> <> <> <> <> <> <> <> <>
  972 43 -12.241834 1.584993 -5.473579 122 " " N "A" 21 0.30000 0.30000 "ASN " " H  " "    " 1 0 1 FFFFFF  ""  -1 1 8 ""  21 ""  <> 7.85314559936523 -12.5110139846802 6.96438360214233 0 0 973 0 972 <> <> <> <> 970 0 <> <> <> <> <> <> <> <> <> <>
  973 41 -13.999646 0.172683 -7.162113 122 " " N "A" 21 0.06000 0.06000 "ASN " " HA " "    " 1 0 0 FFFFFF  ""  -1 1 8 ""  21 ""  <> 1.71221828460693 1.38182997703552 -14.4934434890747 0 0 974 0 973 <> <> <> <> 971 0 <> <> <> <> <> <> <> <> <> <>
  974 41 -15.068907 2.472223 -7.267576 122 " " N "A" 21 0.06000 0.06000 "ASN " " HB3" "    " 1 0 0 FFFFFF  ""  -1 1 8 ""  21 ""  <> -16.4747486114502 -19.1031131744385 19.8485870361328 0 0 975 0 974 <> <> <> <> 972 0 <> <> <> <> <> <> <> <> <> <>
  975 41 -13.684404 3.015709 -6.197885 122 " " N "A" 21 0.06000 0.06000 "ASN " " HB2" "    " 1 0 0 FFFFFF  ""  -1 1 8 ""  21 ""  <> 26.5317764282227 -15.052529335022 -0.435145646333694 0 0 976 0 975 <> <> <> <> 973 0 <> <> <> <> <> <> <> <> <> <>
  976 43 -15.661145 1.952215 -3.456312 122 " " N "A" 21 0.38000 0.38000 "ASN " "HD22" "    " 1 0 1 FFFFFF  ""  -1 1 8 ""  21 ""  <> -20.3262348175049 25.4099369049072 -4.26806211471558 0 0 977 0 976 <> <> <> <> 974 0 <> <> <> <> <> <> <> <> <> <>
  977 43 -14.585289 3.256402 -4.056670 122 " " N "A" 21 0.38000 0.38000 "ASN " "HD21" "    " 1 0 1 FFFFFF  ""  -1 1 8 ""  21 ""  <> 12.5241689682007 -13.7709360122681 26.5755748748779 0 0 978 0 977 <> <> <> <> 975 0 <> <> <> <> <> <> <> <> <> <>
  978 25 -11.914438 2.093488 -8.730855 123 " " L "A" 38 -0.50000 -0.50000 "LEU " " N  " "    " 7 0 1 2F2FFF  ""  1 1 8 ""  38 ""  <> 0.933488726615906 -1.15719830989838 0.314613848924637 0 0 979 1 978 1 107.25 446 61 976 0 60 <> <> <> <> <> <> <> <> <>
  979 3 -11.335589 2.598256 -9.952093 123 " " L "A" 100 0.14000 0.14000 "LEU " " CA " "    " 6 0 1 00FFFF  ""  1 1 -100 ""  23 ""  00FFFF  -2.3154628276825 -5.66539907455444 -3.87780070304871 0 0 980 1 979 1 91.17 447 61 977 0 60 <> <> <> <> <> <> <> <> <>
  980 2 -10.574829 1.519734 -10.748020 123 " " L "A" 100 0.50000 0.50000 "LEU " " C  " "    " 6 0 1 00FFFF  ""  1 1 8 ""  23 ""  <> 2.22265601158142 -5.99378967285156 -0.410888731479645 0 0 981 0 980 1 106.8 448 61 978 0 60 <> <> <> <> <> <> <> <> <>
  981 15 -10.780884 1.295388 -11.947885 123 " " L "A" 75 -0.50000 -0.50000 "LEU " " O  " "    " 8 0 1 FF5757  ""  1 1 8 ""  75 ""  <> -1.88553047180176 -2.07467484474182 2.80081391334534 0 0 982 0 981 1 117.93 449 61 979 0 60 <> <> <> <> <> <> <> <> <>
  982 3 -10.397029 3.757763 -9.593120 123 " " L "A" 100 -0.12000 -0.12000 "LEU " " CB " "    " 6 0 1 00FFFF  ""  1 1 8 ""  23 ""  <> 1.25636315345764 -0.0866466835141182 -2.39253425598145 0 0 983 2 982 1 84.39 450 61 980 0 60 <> <> <> <> <> <> <> <> <>
  983 3 -10.992058 5.139932 -10.025693 123 " " L "A" 100 -0.06000 -0.06000 "LEU " " CG " "    " 6 0 1 00FFFF  ""  1 1 8 ""  23 ""  <> 2.77536034584045 6.58530712127686 5.96605205535889 0 0 984 1 983 1 80.41 451 61 981 0 60 <> <> <> <> <> <> <> <> <>
  984 3 -12.337735 5.502348 -9.293096 123 " " L "A" 100 -0.18000 -0.18000 "LEU " " CD1" "    " 6 0 1 00FFFF  ""  1 1 8 ""  23 ""  <> 2.23260998725891 3.26091837882996 -7.53502702713013 0 0 985 3 984 1 98.08 452 61 982 0 60 <> <> <> <> <> <> <> <> <>
  985 3 -9.922327 6.289973 -9.743058 123 " " L "A" 100 -0.18000 -0.18000 "LEU " " CD2" "    " 6 0 1 00FFFF  ""  1 1 8 ""  23 ""  <> -2.73439717292786 5.75110769271851 8.6026554107666 0 0 986 3 985 1 81.79 453 61 983 0 60 <> <> <> <> <> <> <> <> <>
  986 43 -11.427459 2.248219 -7.859643 123 " " L "A" 21 0.30000 0.30000 "LEU " " H  " "    " 1 0 1 FFFFFF  ""  -1 1 8 ""  21 ""  <> 3.62910890579224 -5.5466947555542 -0.41255709528923 0 0 987 0 986 <> <> <> <> 984 0 <> <> <> <> <> <> <> <> <> <>
  987 41 -12.052649 3.047806 -10.638994 123 " " L "A" 21 0.06000 0.06000 "LEU " " HA " "    " 1 0 0 FFFFFF  ""  -1 1 8 ""  21 ""  <> 3.14813923835754 -25.6961688995361 -22.6906356811523 0 0 988 0 987 <> <> <> <> 985 0 <> <> <> <> <> <> <> <> <> <>
  988 41 -9.405739 3.621564 -10.025434 123 " " L "A" 21 0.06000 0.06000 "LEU " " HB3" "    " 1 0 0 FFFFFF  ""  -1 1 8 ""  21 ""  <> -2.507967710495 -20.628963470459 -4.5523362159729 0 0 989 0 988 <> <> <> <> 986 0 <> <> <> <> <> <> <> <> <> <>
  989 41 -10.239181 3.877537 -8.521281 123 " " L "A" 21 0.06000 0.06000 "LEU " " HB2" "    " 1 0 0 FFFFFF  ""  -1 1 8 ""  21 ""  <> -10.1014461517334 3.44365787506104 -1.11438751220703 0 0 990 0 989 <> <> <> <> 987 0 <> <> <> <> <> <> <> <> <> <>
  990 41 -11.164834 5.149962 -11.101866 123 " " L "A" 21 0.06000 0.06000 "LEU " " HG " "    " 1 0 0 FFFFFF  ""  -1 1 8 ""  21 ""  <> -31.2721080780029 14.3755416870117 11.5048732757568 0 0 991 0 990 <> <> <> <> 988 0 <> <> <> <> <> <> <> <> <> <>
  991 41 -12.209751 6.199986 -8.465435 123 " " L "A" 21 0.06000 0.06000 "LEU " "HD11" "    " 1 0 0 FFFFFF  ""  -1 1 8 ""  21 ""  <> 0.160605862736702 -3.07514214515686 -1.87394058704376 0 0 992 0 991 <> <> <> <> 989 0 <> <> <> <> <> <> <> <> <> <>
  992 41 -13.116624 5.788427 -9.999914 123 " " L "A" 21 0.06000 0.06000 "LEU " "HD12" "    " 1 0 0 FFFFFF  ""  -1 1 8 ""  21 ""  <> -11.1520757675171 -18.4506816864014 -1.5731520652771 0 0 993 0 992 <> <> <> <> 990 0 <> <> <> <> <> <> <> <> <> <>
  993 41 -12.818795 4.668546 -8.781768 123 " " L "A" 21 0.06000 0.06000 "LEU " "HD13" "    " 1 0 0 FFFFFF  ""  -1 1 8 ""  21 ""  <> 4.83365249633789 3.75054001808167 -4.2895450592041 0 0 994 0 993 <> <> <> <> 991 0 <> <> <> <> <> <> <> <> <> <>
  994 41 -9.852770 6.991560 -10.574346 123 " " L "A" 21 0.06000 0.06000 "LEU " "HD21" "    " 1 0 0 FFFFFF  ""  -1 1 8 ""  21 ""  <> -7.8096866607666 14.4214153289795 15.4955158233643 0 0 995 0 994 <> <> <> <> 992 0 <> <> <> <> <> <> <> <> <> <>
  995 41 -10.302801 6.833208 -8.878053 123 " " L "A" 21 0.06000 0.06000 "LEU " "HD22" "    " 1 0 0 FFFFFF  ""  -1 1 8 ""  21 ""  <> -25.9877262115479 1.0026490688324 1.3567281961441 0 0 996 0 995 <> <> <> <> 993 0 <> <> <> <> <> <> <> <> <> <>
  996 41 -8.958605 5.878312 -9.443267 123 " " L "A" 21 0.06000 0.06000 "LEU " "HD23" "    " 1 0 0 FFFFFF  ""  -1 1 8 ""  21 ""  <> 6.63794755935669 22.9469032287598 2.08647060394287 0 0 997 0 996 <> <> <> <> 994 0 <> <> <> <> <> <> <> <> <> <>
  997 25 -9.793975 0.815929 -9.979303 124 " " F "A" 38 -0.50000 -0.50000 "PHE " " N  " "    " 7 0 1 2F2FFF  ""  1 1 8 ""  38 ""  <> -0.787440836429596 -3.17418456077576 2.63354229927063 0 0 998 1 997 1 93.89 454 62 995 0 61 <> <> <> <> <> <> <> <> <>
  998 3 -9.095777 -0.361919 -10.489638 124 " " F "A" 100 0.14000 0.14000 "PHE " " CA " "    " 6 0 1 00FFFF  ""  1 1 -100 ""  23 ""  00FFFF  8.80327987670898 3.99944877624512 0.487181842327118 0 0 999 1 998 1 95.9 455 62 996 0 61 <> <> <> <> <> <> <> <> <>
  999 2 -10.010373 -1.513965 -10.961396 124 " " F "A" 100 0.50000 0.50000 "PHE " " C  " "    " 6 0 1 00FFFF  ""  1 1 8 ""  23 ""  <> -8.6041841506958 -8.49919033050537 4.90510559082031 0 0 1000 0 999 1 109.54 456 62 997 0 61 <> <> <> <> <> <> <> <> <>
  1000 15 -9.907171 -2.003310 -12.063808 124 " " F "A" 75 -0.50000 -0.50000 "PHE " " O  " "    " 8 0 1 FF5757  ""  1 1 8 ""  75 ""  <> -4.48723649978638 3.62209701538086 -0.896098673343658 0 0 1001 0 1000 1 112.04 457 62 998 0 61 <> <> <> <> <> <> <> <> <>
  1001 3 -8.008710 -0.829754 -9.495115 124 " " F "A" 100 -0.00500 -0.00500 "PHE " " CB " "    " 6 0 1 00FFFF  ""  1 1 8 ""  23 ""  <> -7.80109739303589 -1.51445639133453 -1.50743174552917 0 0 1002 2 1001 1 106.61 458 62 999 0 61 <> <> <> <> <> <> <> <> <>
  1002 2 -7.213216 -2.000955 -10.056606 124 " " F "A" 100 -0.11500 -0.11500 "PHE " " CG " "    " 6 0 1 00FFFF  ""  1 1 8 ""  23 ""  <> 6.74547147750854 1.17651510238647 1.27526330947876 0 0 1003 0 1002 1 100.16 459 62 1000 0 61 <> <> <> <> <> <> <> <> <>
  1003 2 -6.441169 -1.733616 -11.246659 124 " " F "A" 100 -0.11500 -0.11500 "PHE " " CD1" "    " 6 0 1 00FFFF  ""  1 1 8 ""  23 ""  <> 0.313575714826584 -2.91916275024414 2.90554571151733 0 0 1004 1 1003 1 103.05 460 62 1001 0 61 <> <> <> <> <> <> <> <> <>
  1004 2 -7.269411 -3.286227 -9.522527 124 " " F "A" 100 -0.11500 -0.11500 "PHE " " CD2" "    " 6 0 1 00FFFF  ""  1 1 8 ""  23 ""  <> -1.71948444843292 3.78606152534485 4.39746570587158 0 0 1005 1 1004 1 88.8 461 62 1002 0 61 <> <> <> <> <> <> <> <> <>
  1005 2 -5.737402 -2.782601 -11.808604 124 " " F "A" 100 -0.11500 -0.11500 "PHE " " CE1" "    " 6 0 1 00FFFF  ""  1 1 8 ""  23 ""  <> -3.92902445793152 3.82608270645142 -2.18326282501221 0 0 1006 1 1005 1 104.31 462 62 1003 0 61 <> <> <> <> <> <> <> <> <>
  1006 2 -6.510460 -4.327552 -10.143470 124 " " F "A" 100 -0.11500 -0.11500 "PHE " " CE2" "    " 6 0 1 00FFFF  ""  1 1 8 ""  23 ""  <> -3.4960663318634 -2.93943452835083 -0.998030066490173 0 0 1007 1 1006 1 92.72 463 62 1004 0 61 <> <> <> <> <> <> <> <> <>
  1007 2 -5.755689 -4.057091 -11.279243 124 " " F "A" 100 -0.11500 -0.11500 "PHE " " CZ " "    " 6 0 1 00FFFF  ""  1 1 8 ""  23 ""  <> 11.2080249786377 4.84715890884399 2.68006777763367 0 0 1008 1 1007 1 99.99 464 62 1005 0 61 <> <> <> <> <> <> <> <> <>
  1008 43 -9.686962 1.085208 -9.011762 124 " " F "A" 21 0.30000 0.30000 "PHE " " H  " "    " 1 0 1 FFFFFF  ""  -1 1 8 ""  21 ""  <> -7.25482320785522 -4.46478033065796 3.70804071426392 0 0 1009 0 1008 <> <> <> <> 1006 0 <> <> <> <> <> <> <> <> <> <>
  1009 41 -8.678949 0.075087 -11.397041 124 " " F "A" 21 0.06000 0.06000 "PHE " " HA " "    " 1 0 0 FFFFFF  ""  -1 1 8 ""  21 ""  <> -18.273796081543 11.9921169281006 -8.10173988342285 0 0 1010 0 1009 <> <> <> <> 1007 0 <> <> <> <> <> <> <> <> <> <>
  1010 41 -8.381554 -0.986488 -8.482928 124 " " F "A" 21 0.06000 0.06000 "PHE " " HB3" "    " 1 0 0 FFFFFF  ""  -1 1 8 ""  21 ""  <> 18.9337558746338 -12.1920404434204 6.68708848953247 0 0 1011 0 1010 <> <> <> <> 1008 0 <> <> <> <> <> <> <> <> <> <>
  1011 41 -7.299427 -0.032665 -9.272254 124 " " F "A" 21 0.06000 0.06000 "PHE " " HB2" "    " 1 0 0 FFFFFF  ""  -1 1 8 ""  21 ""  <> -1.23134052753448 -3.13481330871582 -16.6210956573486 0 0 1012 0 1011 <> <> <> <> 1009 0 <> <> <> <> <> <> <> <> <> <>
  1012 41 -6.327202 -0.824218 -11.817981 124 " " F "A" 21 0.11500 0.11500 "PHE " " HD1" "    " 1 0 0 FFFFFF  ""  -1 1 8 ""  21 ""  <> -32.7469863891602 -4.33375453948975 -5.94101810455322 0 0 1013 0 1012 <> <> <> <> 1010 0 <> <> <> <> <> <> <> <> <> <>
  1013 41 -7.969788 -3.473659 -8.722063 124 " " F "A" 21 0.11500 0.11500 "PHE " " HD2" "    " 1 0 0 FFFFFF  ""  -1 1 8 ""  21 ""  <> -11.1422090530396 -20.7558002471924 -9.59366130828857 0 0 1014 0 1013 <> <> <> <> 1011 0 <> <> <> <> <> <> <> <> <> <>
  1014 41 -5.276634 -2.636608 -12.774409 124 " " F "A" 21 0.11500 0.11500 "PHE " " HE1" "    " 1 0 0 FFFFFF  ""  -1 1 8 ""  21 ""  <> -20.3802452087402 -6.12717342376709 -11.5363874435425 0 0 1015 0 1014 <> <> <> <> 1012 0 <> <> <> <> <> <> <> <> <> <>
  1015 41 -6.541134 -5.336255 -9.758791 124 " " F "A" 21 0.11500 0.11500 "PHE " " HE2" "    " 1 0 0 FFFFFF  ""  -1 1 8 ""  21 ""  <> -9.91340351104736 -0.588159561157227 4.65574598312378 0 0 1016 0 1015 <> <> <> <> 1013 0 <> <> <> <> <> <> <> <> <> <>
  1016 41 -5.220318 -4.835520 -11.802527 124 " " F "A" 21 0.11500 0.11500 "PHE " " HZ " "    " 1 0 0 FFFFFF  ""  -1 1 8 ""  21 ""  <> -7.48738288879395 -2.41042542457581 -5.65090942382812 0 0 1017 0 1016 <> <> <> <> 1014 0 <> <> <> <> <> <> <> <> <> <>
  1017 25 -11.047640 -1.720797 -10.145840 125 " " T "A" 38 -0.50000 -0.50000 "THR " " N  " "    " 7 0 1 2F2FFF  ""  1 1 8 ""  38 ""  <> -5.55292367935181 2.38705778121948 -5.05600690841675 0 0 1018 1 1017 1 112.44 465 63 1015 0 62 <> <> <> <> <> <> <> <> <>
  1018 3 -12.190278 -2.575686 -10.585368 125 " " T "A" 100 0.14000 0.14000 "THR " " CA " "    " 6 0 1 00FFFF  ""  1 1 -100 ""  23 ""  00FFFF  4.07041072845459 -1.06970608234406 -4.28527688980103 0 0 1019 1 1018 1 111.23 466 63 1016 0 62 <> <> <> <> <> <> <> <> <>
  1019 2 -12.914019 -2.017663 -11.876042 125 " " T "A" 100 0.50000 0.50000 "THR " " C  " "    " 6 0 1 00FFFF  ""  1 1 8 ""  23 ""  <> 5.85182571411133 5.1305775642395 13.8106460571289 0 0 1020 0 1019 1 113.36 467 63 1017 0 62 <> <> <> <> <> <> <> <> <>
  1020 15 -13.281585 -2.872417 -12.666466 125 " " T "A" 75 -0.50000 -0.50000 "THR " " O  " "    " 8 0 1 FF5757  ""  1 1 8 ""  75 ""  <> -0.103071913123131 5.35443019866943 0.506213009357452 0 0 1021 0 1020 1 118.24 468 63 1018 0 62 <> <> <> <> <> <> <> <> <>
  1021 3 -13.229082 -2.705495 -9.448163 125 " " T "A" 100 0.20500 0.20500 "THR " " CB " "    " 6 0 1 00FFFF  ""  1 1 8 ""  23 ""  <> -3.2340977191925 -1.9526641368866 8.56150054931641 0 0 1022 1 1021 1 110.07 469 63 1019 0 62 <> <> <> <> <> <> <> <> <>
  1022 16 -12.577938 -3.150138 -8.282695 125 " " T "A" 75 -0.68300 -0.68300 "THR " " OG1" "    " 8 0 1 FF5757  ""  1 1 8 "%UT"  13 ""  <> -1.93427121639252 -2.11443018913269 -4.69534873962402 0 0 1023 1 1022 1 114.98 470 63 1020 0 62 <> <> <> <> <> <> <> <> <>
  1023 3 -14.234458 -3.819773 -9.775126 125 " " T "A" 100 -0.18000 -0.18000 "THR " " CG2" "    " 6 0 1 00FFFF  ""  1 1 8 ""  23 ""  <> -1.78500711917877 -1.26502776145935 -1.82957494258881 0 0 1024 3 1023 1 113.21 471 63 1021 0 62 <> <> <> <> <> <> <> <> <>
  1024 43 -11.066177 -1.263742 -9.245363 125 " " T "A" 21 0.30000 0.30000 "THR " " H  " "    " 1 0 1 FFFFFF  ""  -1 1 8 ""  21 ""  <> 6.65610218048096 -8.03984069824219 0.487715303897858 0 0 1025 0 1024 <> <> <> <> 1022 0 <> <> <> <> <> <> <> <> <> <>
  1025 41 -11.607941 -3.454693 -10.861647 125 " " T "A" 21 0.06000 0.06000 "THR " " HA " "    " 1 0 0 FFFFFF  ""  -1 1 8 ""  21 ""  <> 13.3143396377563 -1.02161312103271 15.0459451675415 0 0 1026 0 1025 <> <> <> <> 1023 0 <> <> <> <> <> <> <> <> <> <>
  1026 41 -13.789133 -1.796603 -9.228259 125 " " T "A" 21 0.06000 0.06000 "THR " " HB " "    " 1 0 0 FFFFFF  ""  -1 1 8 ""  21 ""  <> -33.0733642578125 -14.3005638122559 -16.3975811004639 0 0 1027 0 1026 <> <> <> <> 1024 0 <> <> <> <> <> <> <> <> <> <>
  1027 42 -12.399454 -2.371835 -7.749791 125 " " T "A" 21 0.41800 0.41800 "THR " " HG1" "    " 1 0 1 FFFFFF  ""  -1 1 8 ""  21 ""  <> 2.66996932029724 -2.32844471931458 -5.92487001419067 0 0 1028 0 1027 <> <> <> <> 1025 0 <> <> <> <> <> <> <> <> <> <>
  1028 41 -13.665457 -4.747365 -9.837653 125 " " T "A" 21 0.06000 0.06000 "THR " "HG21" "    " 1 0 0 FFFFFF  ""  -1 1 8 ""  21 ""  <> 31.4256553649902 19.5113010406494 -7.82803869247437 0 0 1029 0 1028 <> <> <> <> 1026 0 <> <> <> <> <> <> <> <> <> <>
  1029 41 -15.010731 -3.988005 -9.028668 125 " " T "A" 21 0.06000 0.06000 "THR " "HG22" "    " 1 0 0 FFFFFF  ""  -1 1 8 ""  21 ""  <> -7.09288215637207 5.27736234664917 -5.87496328353882 0 0 1030 0 1029 <> <> <> <> 1027 0 <> <> <> <> <> <> <> <> <> <>
  1030 41 -14.828798 -3.672861 -10.676946 125 " " T "A" 21 0.06000 0.06000 "THR " "HG23" "    " 1 0 0 FFFFFF  ""  -1 1 8 ""  21 ""  <> -10.8467140197754 2.70829296112061 4.78978204727173 0 0 1031 0 1030 <> <> <> <> 1028 0 <> <> <> <> <> <> <> <> <> <>
  1031 25 -12.839296 -0.637097 -12.163899 126 " " T "A" 38 -0.50000 -0.50000 "THR " " N  " "    " 7 0 1 2F2FFF  ""  1 1 8 ""  38 ""  <> -4.69307327270508 10.0319194793701 0.702638208866119 0 0 1032 1 1031 1 113.57 472 64 1029 0 63 <> <> <> <> <> <> <> <> <>
  1032 3 -13.517450 -0.116321 -13.371659 126 " " T "A" 100 0.14000 0.14000 "THR " " CA " "    " 6 0 1 00FFFF  ""  1 1 -100 ""  23 ""  00FFFF  2.98506236076355 3.71841359138489 2.86574530601501 0 0 1033 1 1032 1 110.48 473 64 1030 0 63 <> <> <> <> <> <> <> <> <>
  1033 2 -12.807254 -0.741189 -14.622993 126 " " T "A" 100 0.50000 0.50000 "THR " " C  " "    " 6 0 1 00FFFF  ""  1 1 8 ""  23 ""  <> 3.60112738609314 0.636211454868317 -5.04932832717896 0 0 1034 0 1033 1 109.51 474 64 1031 0 63 <> <> <> <> <> <> <> <> <>
  1034 15 -13.429502 -1.078510 -15.639517 126 " " T "A" 75 -0.50000 -0.50000 "THR " " O  " "    " 8 0 1 FF5757  ""  1 1 8 ""  75 ""  <> -8.0065860748291 -0.187208488583565 -2.02067136764526 0 0 1035 0 1034 1 119.49 475 64 1032 0 63 <> <> <> <> <> <> <> <> <>
  1035 3 -13.457193 1.431975 -13.475483 126 " " T "A" 100 0.20500 0.20500 "THR " " CB " "    " 6 0 1 00FFFF  ""  1 1 8 ""  23 ""  <> -8.70077610015869 6.995521068573 -4.24152755737305 0 0 1036 1 1035 1 107.78 476 64 1033 0 63 <> <> <> <> <> <> <> <> <>
  1036 16 -13.825264 2.046281 -12.304457 126 " " T "A" 75 -0.68300 -0.68300 "THR " " OG1" "    " 8 0 1 FF5757  ""  1 1 8 "%UT"  13 ""  <> 2.3548800945282 9.06104278564453 -0.455601066350937 0 0 1037 1 1036 1 116.32 477 64 1034 0 63 <> <> <> <> <> <> <> <> <>
  1037 3 -14.478734 2.050671 -14.397437 126 " " T "A" 100 -0.18000 -0.18000 "THR " " CG2" "    " 6 0 1 00FFFF  ""  1 1 8 ""  23 ""  <> -2.93878960609436 2.16955256462097 -2.085280418396 0 0 1038 3 1037 1 122.92 478 64 1035 0 63 <> <> <> <> <> <> <> <> <>
  1038 43 -12.346243 -0.022337 -11.532181 126 " " T "A" 21 0.30000 0.30000 "THR " " H  " "    " 1 0 1 FFFFFF  ""  -1 1 8 ""  21 ""  <> 11.8564176559448 -17.6354827880859 14.7104825973511 0 0 1039 0 1038 <> <> <> <> 1036 0 <> <> <> <> <> <> <> <> <> <>
  1039 41 -14.587986 -0.309194 -13.301989 126 " " T "A" 21 0.06000 0.06000 "THR " " HA " "    " 1 0 0 FFFFFF  ""  -1 1 8 ""  21 ""  <> 2.21463537216187 12.2866554260254 14.747612953186 0 0 1040 0 1039 <> <> <> <> 1037 0 <> <> <> <> <> <> <> <> <> <>
  1040 41 -12.478716 1.798221 -13.786201 126 " " T "A" 21 0.06000 0.06000 "THR " " HB " "    " 1 0 0 FFFFFF  ""  -1 1 8 ""  21 ""  <> -1.36925160884857 13.7354440689087 26.7903747558594 0 0 1041 0 1040 <> <> <> <> 1038 0 <> <> <> <> <> <> <> <> <> <>
  1041 42 -13.599874 1.509973 -11.540798 126 " " T "A" 21 0.41800 0.41800 "THR " " HG1" "    " 1 0 1 FFFFFF  ""  -1 1 8 ""  21 ""  <> -13.0144414901733 13.1759195327759 6.97039222717285 0 0 1042 0 1041 <> <> <> <> 1039 0 <> <> <> <> <> <> <> <> <> <>
  1042 41 -13.998704 2.948202 -14.787450 126 " " T "A" 21 0.06000 0.06000 "THR " "HG21" "    " 1 0 0 FFFFFF  ""  -1 1 8 ""  21 ""  <> 3.43338108062744 -6.24813318252563 -13.6138744354248 0 0 1043 0 1042 <> <> <> <> 1040 0 <> <> <> <> <> <> <> <> <> <>
  1043 41 -14.700372 1.311780 -15.167513 126 " " T "A" 21 0.06000 0.06000 "THR " "HG22" "    " 1 0 0 FFFFFF  ""  -1 1 8 ""  21 ""  <> -5.27253007888794 -14.7894229888916 14.8586206436157 0 0 1044 0 1043 <> <> <> <> 1041 0 <> <> <> <> <> <> <> <> <> <>
  1044 41 -15.479552 2.267784 -14.024176 126 " " T "A" 21 0.06000 0.06000 "THR " "HG23" "    " 1 0 0 FFFFFF  ""  -1 1 8 ""  21 ""  <> 2.09726190567017 6.53174591064453 8.88045501708984 0 0 1045 0 1044 <> <> <> <> 1042 0 <> <> <> <> <> <> <> <> <> <>
  1045 25 -11.465775 -0.816106 -14.556803 127 " " Y "A" 38 -0.50000 -0.50000 "TYR " " N  " "    " 7 0 1 2F2FFF  ""  1 1 8 ""  38 ""  <> -0.469112068414688 7.91135597229004 6.78931045532227 0 0 1046 1 1045 1 111.42 479 65 1043 0 64 <> <> <> <> <> <> <> <> <>
  1046 3 -10.476292 -1.310361 -15.541284 127 " " Y "A" 100 0.14000 0.14000 "TYR " " CA " "    " 6 0 1 00FFFF  ""  1 1 -100 ""  23 ""  00FFFF  5.50635814666748 -0.295111835002899 0.101285971701145 0 0 1047 1 1046 1 103.78 480 65 1044 0 64 <> <> <> <> <> <> <> <> <>
  1047 2 -10.444304 -2.830248 -15.750652 127 " " Y "A" 100 0.50000 0.50000 "TYR " " C  " "    " 6 0 1 00FFFF  ""  1 1 8 ""  23 ""  <> 3.74927449226379 5.63588762283325 3.05890941619873 0 0 1048 0 1047 1 110.64 481 65 1045 0 64 <> <> <> <> <> <> <> <> <>
  1048 15 -9.924696 -3.228539 -16.745768 127 " " Y "A" 75 -0.50000 -0.50000 "TYR " " O  " "    " 8 0 1 FF5757  ""  1 1 8 ""  75 ""  <> 10.914231300354 2.91133332252502 1.8517062664032 0 0 1049 0 1048 1 121.87 482 65 1046 0 64 <> <> <> <> <> <> <> <> <>
  1049 3 -9.101761 -0.800993 -15.023204 127 " " Y "A" 100 -0.00500 -0.00500 "TYR " " CB " "    " 6 0 1 00FFFF  ""  1 1 8 ""  23 ""  <> -0.270162135362625 -5.98394823074341 -0.13963283598423 0 0 1050 2 1049 1 108.08 483 65 1047 0 64 <> <> <> <> <> <> <> <> <>
  1050 2 -7.953849 -0.514756 -16.014694 127 " " Y "A" 100 -0.11500 -0.11500 "TYR " " CG " "    " 6 0 1 00FFFF  ""  1 1 8 ""  23 ""  <> -4.23892498016357 7.80024147033691 -3.08851289749146 0 0 1051 0 1050 1 107.56 484 65 1048 0 64 <> <> <> <> <> <> <> <> <>
  1051 2 -8.019910 -0.682714 -17.388220 127 " " Y "A" 100 -0.11500 -0.11500 "TYR " " CD1" "    " 6 0 1 00FFFF  ""  1 1 8 ""  23 ""  <> -4.83318471908569 -4.34813070297241 -7.24954414367676 0 0 1052 1 1051 1 105.07 485 65 1049 0 64 <> <> <> <> <> <> <> <> <>
  1052 2 -6.739019 -0.177370 -15.372375 127 " " Y "A" 100 -0.11500 -0.11500 "TYR " " CD2" "    " 6 0 1 00FFFF  ""  1 1 8 ""  23 ""  <> 7.01857137680054 0.286186814308167 2.31754064559937 0 0 1053 1 1052 1 125.88 486 65 1050 0 64 <> <> <> <> <> <> <> <> <>
  1053 2 -6.827664 -0.485089 -18.178160 127 " " Y "A" 100 -0.11500 -0.11500 "TYR " " CE1" "    " 6 0 1 00FFFF  ""  1 1 8 ""  23 ""  <> -5.30642795562744 -1.40503036975861 -0.348643213510513 0 0 1054 1 1053 1 99.34 487 65 1051 0 64 <> <> <> <> <> <> <> <> <>
  1054 2 -5.577744 -0.143073 -16.157351 127 " " Y "A" 100 -0.11500 -0.11500 "TYR " " CE2" "    " 6 0 1 00FFFF  ""  1 1 8 ""  23 ""  <> -3.61109590530396 -3.77928733825684 2.65412092208862 0 0 1055 1 1054 1 108.13 488 65 1052 0 64 <> <> <> <> <> <> <> <> <>
  1055 2 -5.587327 -0.315909 -17.539326 127 " " Y "A" 100 0.15000 0.15000 "TYR " " CZ " "    " 6 0 1 00FFFF  ""  1 1 8 ""  23 ""  <> 5.79752635955811 7.36529302597046 9.05710887908936 0 0 1056 0 1055 1 113.77 489 65 1053 0 64 <> <> <> <> <> <> <> <> <>
  1056 16 -4.517034 -0.309091 -18.386566 127 " " Y "A" 75 -0.58500 -0.58500 "TYR " " OH " "    " 8 0 1 FF5757  ""  1 1 8 "%UT"  13 ""  <> 5.90181827545166 2.51779961585999 4.04852247238159 0 0 1057 1 1056 1 131.69 490 65 1054 0 64 <> <> <> <> <> <> <> <> <>
  1057 43 -11.090817 -0.555448 -13.655933 127 " " Y "A" 21 0.30000 0.30000 "TYR " " H  " "    " 1 0 1 FFFFFF  ""  -1 1 8 ""  21 ""  <> 8.38841342926025 -0.55450302362442 5.55217456817627 0 0 1058 0 1057 <> <> <> <> 1055 0 <> <> <> <> <> <> <> <> <> <>
  1058 41 -10.729365 -0.953238 -16.539541 127 " " Y "A" 21 0.06000 0.06000 "TYR " " HA " "    " 1 0 0 FFFFFF  ""  -1 1 8 ""  21 ""  <> -0.978243112564087 16.6148624420166 7.7947244644165 0 0 1059 0 1058 <> <> <> <> 1056 0 <> <> <> <> <> <> <> <> <> <>
  1059 41 -8.757402 -1.365577 -14.156738 127 " " Y "A" 21 0.06000 0.06000 "TYR " " HB3" "    " 1 0 0 FFFFFF  ""  -1 1 8 ""  21 ""  <> 30.5400161743164 34.6599502563477 14.0989036560059 0 0 1060 0 1059 <> <> <> <> 1057 0 <> <> <> <> <> <> <> <> <> <>
  1060 41 -9.245632 0.220607 -14.671443 127 " " Y "A" 21 0.06000 0.06000 "TYR " " HB2" "    " 1 0 0 FFFFFF  ""  -1 1 8 ""  21 ""  <> -11.9739265441895 0.450764417648315 -23.6144981384277 0 0 1061 0 1060 <> <> <> <> 1058 0 <> <> <> <> <> <> <> <> <> <>
  1061 41 -8.932809 -0.947132 -17.901152 127 " " Y "A" 21 0.11500 0.11500 "TYR " " HD1" "    " 1 0 0 FFFFFF  ""  -1 1 8 ""  21 ""  <> -6.61950016021729 17.6283874511719 -15.3992891311646 0 0 1062 0 1061 <> <> <> <> 1059 0 <> <> <> <> <> <> <> <> <> <>
  1062 41 -6.631940 -0.082995 -14.301847 127 " " Y "A" 21 0.11500 0.11500 "TYR " " HD2" "    " 1 0 0 FFFFFF  ""  -1 1 8 ""  21 ""  <> -3.5141396522522 -16.6064586639404 4.86028146743774 0 0 1063 0 1062 <> <> <> <> 1060 0 <> <> <> <> <> <> <> <> <> <>
  1063 41 -6.825651 -0.653135 -19.245005 127 " " Y "A" 21 0.11500 0.11500 "TYR " " HE1" "    " 1 0 0 FFFFFF  ""  -1 1 8 ""  21 ""  <> -29.3999137878418 31.8172988891602 -5.6271595954895 0 0 1064 0 1063 <> <> <> <> 1061 0 <> <> <> <> <> <> <> <> <> <>
  1064 41 -4.658526 0.138010 -15.664979 127 " " Y "A" 21 0.11500 0.11500 "TYR " " HE2" "    " 1 0 0 FFFFFF  ""  -1 1 8 ""  21 ""  <> 4.47339916229248 1.85890340805054 -15.657657623291 0 0 1065 0 1064 <> <> <> <> 1062 0 <> <> <> <> <> <> <> <> <> <>
  1065 42 -4.775420 -0.639352 -19.250143 127 " " Y "A" 21 0.43500 0.43500 "TYR " " HH " "    " 1 0 1 FFFFFF  ""  -1 1 8 ""  21 ""  <> -3.022869348526 -4.69269704818726 9.47637557983398 0 0 1066 0 1065 <> <> <> <> 1063 0 <> <> <> <> <> <> <> <> <> <>
  1066 25 -11.059620 -3.557697 -14.822814 128 " " I "A" 38 -0.50000 -0.50000 "ILE " " N  " "    " 7 0 1 2F2FFF  ""  1 1 8 ""  38 ""  <> 5.69216299057007 -7.69751358032227 4.11199474334717 0 0 1067 1 1066 1 103.15 491 66 1064 0 65 <> <> <> <> <> <> <> <> <>
  1067 3 -11.236582 -4.986782 -14.755506 128 " " I "A" 100 0.14000 0.14000 "ILE " " CA " "    " 6 0 1 00FFFF  ""  1 1 -100 ""  23 ""  00FFFF  -2.04488110542297 9.47644424438477 -4.25505065917969 0 0 1068 1 1067 1 110.29 492 66 1065 0 65 <> <> <> <> <> <> <> <> <>
  1068 2 -12.645263 -5.318108 -15.356016 128 " " I "A" 100 0.50000 0.50000 "ILE " " C  " "    " 6 0 1 00FFFF  ""  1 1 8 ""  23 ""  <> 1.50365471839905 5.30871486663818 -0.0619979053735733 0 0 1069 0 1068 1 114.33 493 66 1066 0 65 <> <> <> <> <> <> <> <> <>
  1069 15 -12.652984 -6.195412 -16.236050 128 " " I "A" 75 -0.50000 -0.50000 "ILE " " O  " "    " 8 0 1 FF5757  ""  1 1 8 ""  75 ""  <> -0.222943708300591 4.13377475738525 0.311363637447357 0 0 1070 0 1069 1 117.16 494 66 1067 0 65 <> <> <> <> <> <> <> <> <>
  1070 3 -11.143581 -5.505325 -13.314374 128 " " I "A" 100 -0.06000 -0.06000 "ILE " " CB " "    " 6 0 1 00FFFF  ""  1 1 8 ""  23 ""  <> -1.75828659534454 -2.9963686466217 7.93921613693237 0 0 1071 1 1070 1 111.42 495 66 1068 0 65 <> <> <> <> <> <> <> <> <>
  1071 3 -9.626759 -5.382387 -13.030046 128 " " I "A" 100 -0.12000 -0.12000 "ILE " " CG1" "    " 6 0 1 00FFFF  ""  1 1 8 ""  23 ""  <> 1.71989870071411 5.23894882202148 4.74745464324951 0 0 1072 2 1071 1 104.52 496 66 1069 0 65 <> <> <> <> <> <> <> <> <>
  1072 3 -11.756187 -6.875273 -13.020113 128 " " I "A" 100 -0.18000 -0.18000 "ILE " " CG2" "    " 6 0 1 00FFFF  ""  1 1 8 ""  23 ""  <> -6.63699674606323 -6.15145635604858 -0.269058257341385 0 0 1073 3 1072 1 97.61 497 66 1070 0 65 <> <> <> <> <> <> <> <> <>
  1073 3 -9.273458 -5.415371 -11.560595 128 " " I "A" 100 -0.18000 -0.18000 "ILE " " CD1" "    " 6 0 1 00FFFF  ""  1 1 8 ""  23 ""  <> -0.814018189907074 4.07331562042236 -3.17281007766724 0 0 1074 3 1073 1 103.16 498 66 1071 0 65 <> <> <> <> <> <> <> <> <>
  1074 43 -11.470234 -3.085231 -14.030178 128 " " I "A" 21 0.30000 0.30000 "ILE " " H  " "    " 1 0 1 FFFFFF  ""  -1 1 8 ""  21 ""  <> 5.24343776702881 5.65994310379028 -4.08244276046753 0 0 1075 0 1074 <> <> <> <> 1072 0 <> <> <> <> <> <> <> <> <> <>
  1075 41 -10.559874 -5.537118 -15.409185 128 " " I "A" 21 0.06000 0.06000 "ILE " " HA " "    " 1 0 0 FFFFFF  ""  -1 1 8 ""  21 ""  <> 0.357871204614639 5.77027320861816 1.3525892496109 0 0 1076 0 1075 <> <> <> <> 1073 0 <> <> <> <> <> <> <> <> <> <>
  1076 41 -11.676710 -4.720768 -12.777396 128 " " I "A" 21 0.06000 0.06000 "ILE " " HB " "    " 1 0 0 FFFFFF  ""  -1 1 8 ""  21 ""  <> 4.9838547706604 -10.7202033996582 25.918004989624 0 0 1077 0 1076 <> <> <> <> 1074 0 <> <> <> <> <> <> <> <> <> <>
  1077 41 -9.141394 -4.522573 -13.491827 128 " " I "A" 21 0.06000 0.06000 "ILE " "HG13" "    " 1 0 0 FFFFFF  ""  -1 1 8 ""  21 ""  <> -9.90948677062988 3.54402995109558 -10.631724357605 0 0 1078 0 1077 <> <> <> <> 1075 0 <> <> <> <> <> <> <> <> <> <>
  1078 41 -9.121730 -6.183778 -13.569321 128 " " I "A" 21 0.06000 0.06000 "ILE " "HG12" "    " 1 0 0 FFFFFF  ""  -1 1 8 ""  21 ""  <> -2.43238878250122 0.0816134065389633 8.52293491363525 0 0 1079 0 1078 <> <> <> <> 1076 0 <> <> <> <> <> <> <> <> <> <>
  1079 41 -11.236504 -7.714897 -13.481696 128 " " I "A" 21 0.06000 0.06000 "ILE " "HG21" "    " 1 0 0 FFFFFF  ""  -1 1 8 ""  21 ""  <> -0.49992835521698 0.761181831359863 -5.93365955352783 0 0 1080 0 1079 <> <> <> <> 1077 0 <> <> <> <> <> <> <> <> <> <>
  1080 41 -11.714883 -7.008801 -11.939112 128 " " I "A" 21 0.06000 0.06000 "ILE " "HG22" "    " 1 0 0 FFFFFF  ""  -1 1 8 ""  21 ""  <> 17.4819488525391 27.159252166748 2.92399621009827 0 0 1081 0 1080 <> <> <> <> 1078 0 <> <> <> <> <> <> <> <> <> <>
  1081 41 -12.791577 -7.037168 -13.319875 128 " " I "A" 21 0.06000 0.06000 "ILE " "HG23" "    " 1 0 0 FFFFFF  ""  -1 1 8 ""  21 ""  <> -2.96938014030457 -25.0822315216064 -2.71303987503052 0 0 1082 0 1081 <> <> <> <> 1079 0 <> <> <> <> <> <> <> <> <> <>
  1082 41 -9.945821 -6.057862 -10.992058 128 " " I "A" 21 0.06000 0.06000 "ILE " "HD11" "    " 1 0 0 FFFFFF  ""  -1 1 8 ""  21 ""  <> -28.3998908996582 18.9004554748535 -19.040548324585 0 0 1083 0 1082 <> <> <> <> 1080 0 <> <> <> <> <> <> <> <> <> <>
  1083 41 -8.259869 -5.814645 -11.596862 128 " " I "A" 21 0.06000 0.06000 "ILE " "HD12" "    " 1 0 0 FFFFFF  ""  -1 1 8 ""  21 ""  <> -2.71073627471924 -2.73333764076233 18.7535095214844 0 0 1084 0 1083 <> <> <> <> 1081 0 <> <> <> <> <> <> <> <> <> <>
  1084 41 -9.232303 -4.417155 -11.124738 128 " " I "A" 21 0.06000 0.06000 "ILE " "HD13" "    " 1 0 0 FFFFFF  ""  -1 1 8 ""  21 ""  <> 7.44358062744141 -3.87361073493958 14.2478113174438 0 0 1085 0 1084 <> <> <> <> 1082 0 <> <> <> <> <> <> <> <> <> <>
  1085 25 -13.695140 -4.574422 -15.026471 129 " " I "A" 38 -0.50000 -0.50000 "ILE " " N  " "    " 7 0 1 2F2FFF  ""  1 1 8 ""  38 ""  <> 2.59126877784729 -3.96192812919617 0.427755892276764 0 0 1086 1 1085 1 119.23 499 67 1083 0 66 <> <> <> <> <> <> <> <> <>
  1086 3 -15.003703 -4.795416 -15.643412 129 " " I "A" 100 0.14000 0.14000 "ILE " " CA " "    " 6 0 1 00FFFF  ""  1 1 -100 ""  23 ""  00FFFF  -8.98061752319336 2.39609909057617 6.87074613571167 0 0 1087 1 1086 1 126.89 500 67 1084 0 66 <> <> <> <> <> <> <> <> <>
  1087 2 -14.928564 -4.229819 -17.077715 129 " " I "A" 100 0.50000 0.50000 "ILE " " C  " "    " 6 0 1 00FFFF  ""  1 1 8 ""  23 ""  <> -2.03823184967041 11.270339012146 0.239599272608757 0 0 1088 0 1087 1 126.53 501 67 1085 0 66 <> <> <> <> <> <> <> <> <>
  1088 15 -15.376234 -4.977285 -17.953911 129 " " I "A" 75 -0.50000 -0.50000 "ILE " " O  " "    " 8 0 1 FF5757  ""  1 1 8 ""  75 ""  <> -2.04230332374573 -2.89926886558533 7.20970582962036 0 0 1089 0 1088 1 132.5 502 67 1086 0 66 <> <> <> <> <> <> <> <> <>
  1089 3 -16.136734 -4.013523 -14.826718 129 " " I "A" 100 -0.06000 -0.06000 "ILE " " CB " "    " 6 0 1 00FFFF  ""  1 1 8 ""  23 ""  <> 8.03278827667236 -2.98345494270325 2.99280714988708 0 0 1090 1 1089 1 119.35 503 67 1087 0 66 <> <> <> <> <> <> <> <> <>
  1090 3 -16.360220 -4.765863 -13.486083 129 " " I "A" 100 -0.12000 -0.12000 "ILE " " CG1" "    " 6 0 1 00FFFF  ""  1 1 8 ""  23 ""  <> 4.02004671096802 -3.61076402664185 3.16764187812805 0 0 1091 2 1090 1 121.31 504 67 1088 0 66 <> <> <> <> <> <> <> <> <>
  1091 3 -17.492973 -3.813752 -15.509505 129 " " I "A" 100 -0.18000 -0.18000 "ILE " " CG2" "    " 6 0 1 00FFFF  ""  1 1 8 ""  23 ""  <> -7.96409177780151 -0.993282973766327 5.13346862792969 0 0 1092 3 1091 1 134.01 505 67 1089 0 66 <> <> <> <> <> <> <> <> <>
  1092 3 -17.166517 -4.052698 -12.342077 129 " " I "A" 100 -0.18000 -0.18000 "ILE " " CD1" "    " 6 0 1 00FFFF  ""  1 1 8 ""  23 ""  <> -0.794672429561615 4.91484975814819 -0.349808990955353 0 0 1093 3 1092 1 138.45 506 67 1090 0 66 <> <> <> <> <> <> <> <> <>
  1093 43 -13.580514 -3.936230 -14.252086 129 " " I "A" 21 0.30000 0.30000 "ILE " " H  " "    " 1 0 1 FFFFFF  ""  -1 1 8 ""  21 ""  <> -8.49153804779053 14.776047706604 -13.3741970062256 0 0 1094 0 1093 <> <> <> <> 1091 0 <> <> <> <> <> <> <> <> <> <>
  1094 41 -15.202289 -5.866145 -15.690356 129 " " I "A" 21 0.06000 0.06000 "ILE " " HA " "    " 1 0 0 FFFFFF  ""  -1 1 8 ""  21 ""  <> -28.021764755249 6.66427850723267 -9.93082809448242 0 0 1095 0 1094 <> <> <> <> 1092 0 <> <> <> <> <> <> <> <> <> <>
  1095 41 -15.747903 -3.006559 -14.675279 129 " " I "A" 21 0.06000 0.06000 "ILE " " HB " "    " 1 0 0 FFFFFF  ""  -1 1 8 ""  21 ""  <> -19.6066131591797 7.73905086517334 2.66198468208313 0 0 1096 0 1095 <> <> <> <> 1093 0 <> <> <> <> <> <> <> <> <> <>
  1096 41 -15.365996 -5.048896 -13.140382 129 " " I "A" 21 0.06000 0.06000 "ILE " "HG13" "    " 1 0 0 FFFFFF  ""  -1 1 8 ""  21 ""  <> -7.57627964019775 -5.09757423400879 35.3009872436523 0 0 1097 0 1096 <> <> <> <> 1094 0 <> <> <> <> <> <> <> <> <> <>
  1097 41 -16.889431 -5.710242 -13.613306 129 " " I "A" 21 0.06000 0.06000 "ILE " "HG12" "    " 1 0 0 FFFFFF  ""  -1 1 8 ""  21 ""  <> -9.9668083190918 5.83250522613525 -8.74873161315918 0 0 1098 0 1097 <> <> <> <> 1095 0 <> <> <> <> <> <> <> <> <> <>
  1098 41 -18.229229 -3.385533 -14.829317 129 " " I "A" 21 0.06000 0.06000 "ILE " "HG21" "    " 1 0 0 FFFFFF  ""  -1 1 8 ""  21 ""  <> 0.352789521217346 19.9224433898926 0.968210637569427 0 0 1099 0 1098 <> <> <> <> 1096 0 <> <> <> <> <> <> <> <> <> <>
  1099 41 -17.456909 -3.209347 -16.415869 129 " " I "A" 21 0.06000 0.06000 "ILE " "HG22" "    " 1 0 0 FFFFFF  ""  -1 1 8 ""  21 ""  <> -18.5754776000977 22.9411659240723 20.6718521118164 0 0 1100 0 1099 <> <> <> <> 1097 0 <> <> <> <> <> <> <> <> <> <>
  1100 41 -17.845161 -4.782560 -15.863728 129 " " I "A" 21 0.06000 0.06000 "ILE " "HG23" "    " 1 0 0 FFFFFF  ""  -1 1 8 ""  21 ""  <> 8.38509750366211 -5.41397523880005 0.968863129615784 0 0 1101 0 1100 <> <> <> <> 1098 0 <> <> <> <> <> <> <> <> <> <>
  1101 41 -17.095749 -4.699299 -11.467435 129 " " I "A" 21 0.06000 0.06000 "ILE " "HD11" "    " 1 0 0 FFFFFF  ""  -1 1 8 ""  21 ""  <> 14.6444358825684 6.18089437484741 -0.663041591644287 0 0 1102 0 1101 <> <> <> <> 1099 0 <> <> <> <> <> <> <> <> <> <>
  1102 41 -16.714861 -3.095623 -12.081092 129 " " I "A" 21 0.06000 0.06000 "ILE " "HD12" "    " 1 0 0 FFFFFF  ""  -1 1 8 ""  21 ""  <> 3.25590085983276 -3.18557572364807 22.3458881378174 0 0 1103 0 1102 <> <> <> <> 1100 0 <> <> <> <> <> <> <> <> <> <>
  1103 41 -18.255152 -4.045063 -12.396095 129 " " I "A" 21 0.06000 0.06000 "ILE " "HD13" "    " 1 0 0 FFFFFF  ""  -1 1 8 ""  21 ""  <> -0.942692041397095 25.6604118347168 5.56548833847046 0 0 1104 0 1103 <> <> <> <> 1101 0 <> <> <> <> <> <> <> <> <> <>
  1104 25 -14.597679 -3.012707 -17.300732 130 " " M "A" 38 -0.50000 -0.50000 "MET " " N  " "    " 7 0 1 2F2FFF  ""  0 1 8 ""  38 ""  <> -0.647085547447205 1.24811375141144 0.0952660515904427 0 0 1105 1 1104 1 120.38 507 68 1102 0 67 <> <> <> <> <> <> <> <> <>
  1105 3 -14.740026 -2.471702 -18.688280 130 " " M "A" 100 0.14000 0.14000 "MET " " CA " "    " 6 0 1 00FFFF  ""  0 1 -100 ""  23 ""  00FFFF  0.671137094497681 7.06763744354248 3.03294920921326 0 0 1106 1 1105 1 118.04 508 68 1103 0 67 <> <> <> <> <> <> <> <> <>
  1106 2 -13.543728 -2.989638 -19.554037 130 " " M "A" 100 0.50000 0.50000 "MET " " C  " "    " 6 0 1 00FFFF  ""  0 1 8 ""  23 ""  <> -0.854873418807983 7.33448505401611 -0.325437098741531 0 0 1107 0 1106 1 115.23 509 68 1104 0 67 <> <> <> <> <> <> <> <> <>
  1107 15 -13.544214 -2.872477 -20.753017 130 " " M "A" 75 -0.50000 -0.50000 "MET " " O  " "    " 8 0 1 FF5757  ""  0 1 8 ""  75 ""  <> 5.00834131240845 5.33070659637451 -1.35939383506775 0 0 1108 0 1107 1 120.53 510 68 1105 0 67 <> <> <> <> <> <> <> <> <>
  1108 3 -14.592700 -0.897084 -18.675844 130 " " M "A" 100 -0.12000 -0.12000 "MET " " CB " "    " 6 0 1 00FFFF  ""  0 1 8 ""  23 ""  <> 0.573303580284119 1.3895617723465 3.79871344566345 0 0 1109 2 1108 1 121.33 511 68 1106 0 67 <> <> <> <> <> <> <> <> <>
  1109 3 -15.690056 -0.086729 -17.916523 130 " " M "A" 100 0.00020 0.00020 "MET " " CG " "    " 6 0 1 00FFFF  ""  0 1 8 ""  23 ""  <> -1.22721982002258 -10.4853363037109 -4.57882452011108 0 0 1110 2 1109 1 122.19 512 68 1107 0 67 <> <> <> <> <> <> <> <> <>
  1110 49 -15.586901 1.674912 -18.118423 130 " " M "A" 13 -0.24040 -0.24040 "MET " " SD " "    " 16 0 1 E1E11E  ""  0 1 8 ""  13 ""  <> 0.867054462432861 0.605141758918762 -1.25857090950012 0 0 1111 0 1110 1 149.65 513 68 1108 0 67 <> <> <> <> <> <> <> <> <>
  1111 3 -16.927345 2.266491 -17.032251 130 " " M "A" 100 -0.05980 -0.05980 "MET " " CE " "    " 6 0 1 00FFFF  ""  0 1 8 ""  23 ""  <> 6.99718141555786 3.2954957485199 2.20382928848267 0 0 1112 3 1111 1 115.06 514 68 1109 0 67 <> <> <> <> <> <> <> <> <>
  1112 43 -14.304958 -2.371751 -16.577137 130 " " M "A" 21 0.30000 0.30000 "MET " " H  " "    " 1 0 1 FFFFFF  ""  -1 1 8 ""  21 ""  <> -13.6397104263306 3.25165343284607 3.57653093338013 0 0 1113 0 1112 <> <> <> <> 1110 0 <> <> <> <> <> <> <> <> <> <>
  1113 41 -15.658886 -2.768893 -19.193726 130 " " M "A" 21 0.06000 0.06000 "MET " " HA " "    " 1 0 0 FFFFFF  ""  -1 1 8 ""  21 ""  <> -8.13485145568848 17.55690574646 12.8740615844727 0 0 1114 0 1113 <> <> <> <> 1111 0 <> <> <> <> <> <> <> <> <> <>
  1114 41 -14.702559 -0.488478 -19.680370 130 " " M "A" 21 0.06000 0.06000 "MET " " HB3" "    " 1 0 0 FFFFFF  ""  -1 1 8 ""  21 ""  <> 0.1922557502985 18.5029525756836 10.8015060424805 0 0 1115 0 1114 <> <> <> <> 1112 0 <> <> <> <> <> <> <> <> <> <>
  1115 41 -13.617323 -0.618097 -18.277216 130 " " M "A" 21 0.06000 0.06000 "MET " " HB2" "    " 1 0 0 FFFFFF  ""  -1 1 8 ""  21 ""  <> -0.940622925758362 2.25401139259338 6.89803981781006 0 0 1116 0 1115 <> <> <> <> 1113 0 <> <> <> <> <> <> <> <> <> <>
  1116 41 -15.643762 -0.317175 -16.852167 130 " " M "A" 21 0.06000 0.06000 "MET " " HG3" "    " 1 0 0 FFFFFF  ""  -1 1 8 ""  21 ""  <> 3.84045696258545 11.3551425933838 -0.0705120041966438 0 0 1117 0 1116 <> <> <> <> 1114 0 <> <> <> <> <> <> <> <> <> <>
  1117 41 -16.667551 -0.512327 -18.143393 130 " " M "A" 21 0.06000 0.06000 "MET " " HG2" "    " 1 0 0 FFFFFF  ""  -1 1 8 ""  21 ""  <> -11.691596031189 17.7117195129395 -12.3882236480713 0 0 1118 0 1117 <> <> <> <> 1115 0 <> <> <> <> <> <> <> <> <> <>
  1118 41 -17.181271 3.291960 -17.300646 130 " " M "A" 21 0.06000 0.06000 "MET " " HE1" "    " 1 0 0 FFFFFF  ""  -1 1 8 ""  21 ""  <> 6.88874626159668 9.97592353820801 27.8306255340576 0 0 1119 0 1118 <> <> <> <> 1116 0 <> <> <> <> <> <> <> <> <> <>
  1119 41 -17.844086 1.709435 -17.225578 130 " " M "A" 21 0.06000 0.06000 "MET " " HE2" "    " 1 0 0 FFFFFF  ""  -1 1 8 ""  21 ""  <> 1.50637602806091 -0.801954030990601 40.0470886230469 0 0 1120 0 1119 <> <> <> <> 1117 0 <> <> <> <> <> <> <> <> <> <>
  1120 41 -16.605139 2.296649 -15.991399 130 " " M "A" 21 0.06000 0.06000 "MET " " HE3" "    " 1 0 0 FFFFFF  ""  -1 1 8 ""  21 ""  <> 14.5971050262451 -7.23148202896118 0.15621455013752 0 0 1121 0 1120 <> <> <> <> 1118 0 <> <> <> <> <> <> <> <> <> <>
  1121 25 -12.576928 -3.623493 -18.892076 131 " " N "A" 38 -0.50000 -0.50000 "ASN " " N  " "    " 7 0 1 2F2FFF  ""  0 1 8 ""  38 ""  <> -5.65413665771484 -2.07355237007141 4.65186929702759 0 0 1122 1 1121 1 109.93 515 69 1119 0 68 <> <> <> <> <> <> <> <> <>
  1122 3 -11.314576 -4.261614 -19.358515 131 " " N "A" 100 0.14000 0.14000 "ASN " " CA " "    " 6 0 1 00FFFF  ""  0 1 -100 ""  23 ""  00FFFF  0.248670324683189 -3.48305511474609 2.97929620742798 0 0 1123 1 1122 1 109.96 516 69 1120 0 68 <> <> <> <> <> <> <> <> <>
  1123 2 -10.351319 -3.140892 -19.860188 131 " " N "A" 100 0.50000 0.50000 "ASN " " C  " "    " 6 0 1 00FFFF  ""  0 1 8 ""  23 ""  <> -3.36920619010925 -7.64173793792725 -4.60982465744019 0 0 1124 0 1123 1 104.2 517 69 1121 0 68 <> <> <> <> <> <> <> <> <>
  1124 15 -9.299063 -3.533536 -20.339161 131 " " N "A" 75 -0.50000 -0.50000 "ASN " " O  " "    " 8 0 1 FF5757  ""  0 1 8 ""  75 ""  <> -4.97822093963623 -1.18556547164917 -3.41302609443665 0 0 1125 0 1124 1 98.62 518 69 1122 0 68 <> <> <> <> <> <> <> <> <>
  1125 3 -11.544175 -5.309025 -20.473251 131 " " N "A" 100 -0.12000 -0.12000 "ASN " " CB " "    " 6 0 1 00FFFF  ""  0 1 8 ""  23 ""  <> -5.30358219146729 -7.30424547195435 0.406501442193985 0 0 1126 2 1125 1 107.11 519 69 1123 0 68 <> <> <> <> <> <> <> <> <>
  1126 2 -12.481318 -6.502286 -20.040869 131 " " N "A" 100 0.50000 0.50000 "ASN " " CG " "    " 6 0 1 00FFFF  ""  0 1 8 "%UT"  13 ""  <> -7.30290031433105 0.308316022157669 -4.38327264785767 0 0 1127 0 1126 1 112.11 520 69 1124 0 68 <> "No Flip"  <> <> <> <> <> <> <>
  1127 15 -13.522517 -6.739829 -20.656813 131 " " N "A" 75 -0.50000 -0.50000 "ASN " " OD1" "    " 8 0 1 FF5757  ""  0 1 8 ""  75 ""  <> -2.13423657417297 -6.88579177856445 3.50085043907166 0 0 1128 0 1127 1 125.14 521 69 1125 0 68 <> <> <> <> <> <> <> <> <>
  1128 25 -11.982133 -7.320204 -19.114489 131 " " N "A" 38 -0.76000 -0.76000 "ASN " " ND2" "    " 7 0 1 2F2FFF  ""  0 1 8 ""  38 ""  <> 1.85601222515106 -5.64708995819092 -0.172360420227051 0 0 1129 2 1128 1 112.77 522 69 1126 0 68 <> <> <> <> <> <> <> <> <>
  1129 43 -12.667659 -3.802296 -17.902180 131 " " N "A" 21 0.30000 0.30000 "ASN " " H  " "    " 1 0 1 FFFFFF  ""  -1 1 8 ""  21 ""  <> -21.8243865966797 17.7918281555176 6.75799417495728 0 0 1130 0 1129 <> <> <> <> 1127 0 <> <> <> <> <> <> <> <> <> <>
  1130 41 -11.084245 -4.854594 -18.473404 131 " " N "A" 21 0.06000 0.06000 "ASN " " HA " "    " 1 0 0 FFFFFF  ""  -1 1 8 ""  21 ""  <> -6.15519189834595 -0.804545640945435 6.44023036956787 0 0 1131 0 1130 <> <> <> <> 1128 0 <> <> <> <> <> <> <> <> <> <>
  1131 41 -10.598322 -5.795450 -20.711691 131 " " N "A" 21 0.06000 0.06000 "ASN " " HB3" "    " 1 0 0 FFFFFF  ""  -1 1 8 ""  21 ""  <> 7.73081493377686 16.3617362976074 3.83258557319641 0 0 1132 0 1131 <> <> <> <> 1129 0 <> <> <> <> <> <> <> <> <> <>
  1132 41 -11.911030 -4.793700 -21.360920 131 " " N "A" 21 0.06000 0.06000 "ASN " " HB2" "    " 1 0 0 FFFFFF  ""  -1 1 8 ""  21 ""  <> 12.4963703155518 7.01026058197021 1.36026322841644 0 0 1133 0 1132 <> <> <> <> 1130 0 <> <> <> <> <> <> <> <> <> <>
  1133 43 -12.509049 -8.161648 -18.928936 131 " " N "A" 21 0.38000 0.38000 "ASN " "HD22" "    " 1 0 1 FFFFFF  ""  -1 1 8 ""  21 ""  <> -22.5485439300537 5.12566995620728 -20.6220512390137 0 0 1134 0 1133 <> <> <> <> 1131 0 <> <> <> <> <> <> <> <> <> <>
  1134 43 -11.187104 -7.107055 -18.529169 131 " " N "A" 21 0.38000 0.38000 "ASN " "HD21" "    " 1 0 1 FFFFFF  ""  -1 1 8 ""  21 ""  <> -6.92028045654297 -0.0768824815750122 9.71990203857422 0 0 1135 0 1134 <> <> <> <> 1132 0 <> <> <> <> <> <> <> <> <> <>
  1135 25 -10.836181 -1.892544 -19.784901 132 " " R "A" 38 -0.50000 -0.50000 "ARG " " N  " "    " 7 0 1 2F2FFF  ""  0 1 8 ""  38 ""  <> 4.69922828674316 -1.85386848449707 -0.00528395967558026 0 0 1136 1 1135 1 103.45 523 70 1133 1 69 1 <> <> <> <> <> <> <> <>
  1136 3 -10.323774 -0.750000 -20.461300 132 " " R "A" 100 0.14000 0.14000 "ARG " " CA " "    " 6 0 1 00FFFF  ""  0 1 -100 ""  23 ""  00FFFF  2.4413275718689 -2.44798350334167 3.57104420661926 0 0 1137 1 1136 1 97.45 524 70 1134 1 69 1 <> <> <> <> <> <> <> <>
  1137 2 -10.537385 0.610035 -19.802801 132 " " R "A" 100 0.50000 0.50000 "ARG " " C  " "    " 6 0 1 00FFFF  ""  0 1 8 ""  23 ""  <> 0.360347777605057 1.24930965900421 -7.79245948791504 0 0 1138 0 1137 1 107.12 525 70 1135 1 69 1 <> <> <> <> <> <> <> <>
  1138 15 -11.685657 0.840894 -19.459269 132 " " R "A" 75 -0.50000 -0.50000 "ARG " " O  " "    " 8 0 1 FF5757  ""  0 1 8 ""  75 ""  <> 10.4397850036621 -2.2815887928009 3.16030764579773 0 0 1139 0 1138 1 99.66 526 70 1136 1 69 1 <> <> <> <> <> <> <> <>
  1139 43 -11.771932 -1.786241 -19.419975 132 " " R "A" 21 0.30000 0.30000 "ARG " " H  " "    " 1 0 1 FFFFFF  ""  -1 1 8 ""  21 ""  <> 11.7617692947388 20.6935443878174 11.5365495681763 0 0 1140 0 1139 <> <> <> <> 1137 1 <> <> <> <> <> <> <> <> <> <>
  1140 41 -9.242754 -0.868754 -20.534737 132 " " R "A" 21 0.06000 0.06000 "ARG " " HA " "    " 1 0 0 FFFFFF  ""  0 1 8 ""  21 ""  <> 3.96630096435547 18.6033191680908 -8.02262783050537 0 0 1141 0 1140 <> <> <> <> 1138 1 <> <> <> <> <> <> <> <> <> <>
  1141 3 -10.976318 -0.793618 -21.881472 132 " " R "A" 100 -0.12000 -0.12000 "ARG " " CB " "  g1" 6 0 1 00FFFF  ""  0 1 8 ""  23 ""  <> -6.16018199920654 -4.4869966506958 0.810506522655487 0 0 1142 2 1141 <> <> <> <> 1139 1 <> <> <> <> <> <> <> <> <> <>
  1142 3 -10.554050 0.420410 -22.834738 132 " " R "A" 100 -0.05000 -0.05000 "ARG " " CG " "    " 6 0 1 00FFFF  ""  0 1 8 ""  23 ""  <> -2.20294952392578 -4.26414775848389 0.674754738807678 0 0 1143 2 1142 <> <> <> <> 1140 1 <> <> <> <> <> <> <> <> <> <>
  1143 3 -11.372113 0.535743 -24.146067 132 " " R "A" 100 0.19000 0.19000 "ARG " " CD " "    " 6 0 1 00FFFF  ""  0 1 8 ""  23 ""  <> -1.71636152267456 -6.24699401855469 -2.48919558525085 0 0 1144 2 1143 <> <> <> <> 1141 1 <> <> <> <> <> <> <> <> <> <>
  1144 25 -12.834729 0.807546 -23.876272 132 " " R "A" 38 -0.69997 -0.69997 "ARG " " NE " "    " 7 0 1 2F2FFF  ""  0 1 8 ""  38 ""  <> 6.96630954742432 -3.62938237190247 -2.81720209121704 0 0 1145 1 1144 <> <> <> <> 1142 1 <> <> <> <> <> <> <> <> <> <>
  1145 2 -13.472234 2.040409 -23.859875 132 " " R "A" 100 0.63990 0.63990 "ARG " " CZ " "    " 6 0 1 00FFFF  ""  0 1 8 ""  23 ""  <> -9.20161056518555 -0.760942280292511 4.12403154373169 0 0 1146 0 1145 <> <> <> <> 1143 1 <> <> <> <> <> <> <> <> <> <>
  1146 25 -12.779719 3.121324 -23.994041 132 " " R "A" 38 -0.79997 -0.79997 "ARG " " NH1" "    " 7 0 1 2F2FFF  ""  0 1 8 ""  38 ""  <> -2.06573152542114 -2.64757323265076 3.63636040687561 0 0 1147 2 1146 <> <> <> <> 1144 1 <> <> <> <> <> <> <> <> <> <>
  1147 31 -14.836793 2.025859 -23.751667 132 " " R "A" 38 -0.79997 -0.79997 "ARG " " NH2" "    " 7 1 1 2F2FFF  ""  0 1 8 ""  38 ""  <> 0.996845245361328 3.39205408096313 5.45803880691528 0 0 1148 2 1147 <> <> <> <> 1145 1 <> <> <> <> <> <> <> <> <> <>
  1148 41 -10.770494 -1.754550 -22.353006 132 " " R "A" 21 0.06000 0.06000 "ARG " " HB2" "    " 1 0 0 FFFFFF  ""  0 1 8 ""  21 ""  <> -6.61204862594604 -11.3211526870728 14.5404834747314 0 0 1149 0 1148 <> <> <> <> 1146 1 <> <> <> <> <> <> <> <> <> <>
  1149 41 -12.061723 -0.877018 -21.826317 132 " " R "A" 21 0.06000 0.06000 "ARG " " HB3" "    " 1 0 0 FFFFFF  ""  0 1 8 ""  21 ""  <> -9.05343627929688 26.0336894989014 -9.97578048706055 0 0 1150 0 1149 <> <> <> <> 1147 1 <> <> <> <> <> <> <> <> <> <>
  1150 41 -10.732202 1.367486 -22.325415 132 " " R "A" 21 0.06000 0.06000 "ARG " " HG2" "    " 1 0 0 FFFFFF  ""  0 1 8 ""  21 ""  <> 4.52973413467407 -1.28050184249878 -2.51832342147827 0 0 1151 0 1150 <> <> <> <> 1148 1 <> <> <> <> <> <> <> <> <> <>
  1151 41 -9.494714 0.386438 -23.089199 132 " " R "A" 21 0.06000 0.06000 "ARG " " HG3" "    " 1 0 0 FFFFFF  ""  0 1 8 ""  21 ""  <> -3.00510239601135 -21.1762351989746 -0.406800657510757 0 0 1152 0 1151 <> <> <> <> 1149 1 <> <> <> <> <> <> <> <> <> <>
  1152 41 -10.927205 1.155746 -24.924368 132 " " R "A" 21 0.06000 0.06000 "ARG " " HD2" "    " 1 0 0 FFFFFF  ""  0 1 8 ""  21 ""  <> 2.52533149719238 2.32921481132507 6.76742935180664 0 0 1153 0 1152 <> <> <> <> 1150 1 <> <> <> <> <> <> <> <> <> <>
  1153 41 -11.401342 -0.508994 -24.455536 132 " " R "A" 21 0.06000 0.06000 "ARG " " HD3" "    " 1 0 0 FFFFFF  ""  0 1 8 ""  21 ""  <> -16.5961284637451 -0.611750543117523 -20.1077861785889 0 0 1154 0 1153 <> <> <> <> 1151 1 <> <> <> <> <> <> <> <> <> <>
  1154 43 -13.413613 -0.017397 -23.809475 132 " " R "A" 21 0.44000 0.44000 "ARG " " HE " "    " 1 0 1 FFFFFF  ""  0 1 8 ""  21 ""  <> -18.1173934936523 13.624454498291 -7.11540365219116 0 0 1155 0 1154 <> <> <> <> 1152 1 <> <> <> <> <> <> <> <> <> <>
  1155 43 -13.190207 4.042890 -24.042166 132 " " R "A" 21 0.46000 0.46000 "ARG " "HH12" "    " 1 0 1 FFFFFF  ""  0 1 8 ""  21 ""  <> 16.7265357971191 5.51228809356689 -0.398114204406738 0 0 1156 0 1155 <> <> <> <> 1153 1 <> <> <> <> <> <> <> <> <> <>
  1156 43 -11.778011 3.150602 -24.119829 132 " " R "A" 21 0.46000 0.46000 "ARG " "HH11" "    " 1 0 1 FFFFFF  ""  0 1 8 ""  21 ""  <> -4.53753757476807 32.2673492431641 -7.92114019393921 0 0 1157 0 1156 <> <> <> <> 1154 1 <> <> <> <> <> <> <> <> <> <>
  1157 44 -15.460921 2.751037 -23.428123 132 " " R "A" 21 0.46000 0.46000 "ARG " "HH22" "    " 1 0 1 FFFFFF  ""  0 1 8 ""  21 ""  <> -12.6030015945435 1.07322251796722 -15.5791883468628 0 0 1158 0 1157 <> <> <> <> 1155 1 <> <> <> <> <> <> <> <> <> <>
  1158 44 -15.327201 1.143958 -23.708652 132 " " R "A" 21 0.46000 0.46000 "ARG " "HH21" "    " 1 0 1 FFFFFF  ""  0 1 8 ""  21 ""  <> -13.4799709320068 12.080304145813 18.5379676818848 0 0 1159 0 1158 <> <> <> <> 1156 1 <> <> <> <> <> <> <> <> <> <>
  1159 25 -9.521462 1.461121 -19.561415 133 " " W "A" 38 -0.50000 -0.50000 "TRP " " N  " "    " 7 0 1 2F2FFF  ""  0 1 8 ""  38 ""  <> -6.56801748275757 -5.13579225540161 4.81235790252686 0 0 1160 1 1159 1 106.05 528 71 1157 0 70 <> <> <> <> <> <> <> <> <>
  1160 3 -9.485515 2.644059 -18.811092 133 " " W "A" 100 0.14000 0.14000 "TRP " " CA " "    " 6 0 1 00FFFF  ""  0 1 -100 ""  23 ""  00FFFF  2.34239935874939 -8.13260746002197 6.86036586761475 0 0 1161 1 1160 1 100.58 529 71 1158 0 70 <> <> <> <> <> <> <> <> <>
  1161 2 -10.204633 3.721895 -19.595955 133 " " W "A" 100 0.50000 0.50000 "TRP " " C  " "    " 6 0 1 00FFFF  ""  0 1 8 ""  23 ""  <> 1.41247665882111 -4.55895566940308 -3.39057946205139 0 0 1162 0 1161 1 107.71 530 71 1159 0 70 <> <> <> <> <> <> <> <> <>
  1162 15 -9.552829 4.578517 -20.141783 133 " " W "A" 75 -0.50000 -0.50000 "TRP " " O  " "    " 8 0 1 FF5757  ""  0 1 8 ""  75 ""  <> -2.07865905761719 -0.0394730232656002 2.57753038406372 0 0 1163 0 1162 1 103.88 531 71 1160 0 70 <> <> <> <> <> <> <> <> <>
  1163 3 -8.057368 3.055572 -18.183847 133 " " W "A" 100 -0.12000 -0.12000 "TRP " " CB " "    " 6 0 1 00FFFF  ""  0 1 8 ""  23 ""  <> -2.80034780502319 1.74849545955658 4.72665309906006 0 0 1164 2 1163 1 98.49 532 71 1161 0 70 <> <> <> <> <> <> <> <> <>
  1164 2 -8.088810 4.295475 -17.355686 133 " " W "A" 100 0.07500 0.07500 "TRP " " CG " "    " 6 0 1 00FFFF  ""  0 1 8 ""  23 ""  <> -5.00203514099121 3.51859498023987 -4.33679676055908 0 0 1165 0 1164 1 102.41 533 71 1162 0 70 <> <> <> <> <> <> <> <> <>
  1165 2 -7.897748 5.579197 -17.769070 133 " " W "A" 100 -0.11500 -0.11500 "TRP " " CD1" "    " 6 0 1 00FFFF  ""  0 1 8 ""  23 ""  <> -2.95259976387024 1.62719094753265 -7.72915649414062 0 0 1166 1 1165 1 102.85 534 71 1163 0 70 <> <> <> <> <> <> <> <> <>
  1166 2 -8.290071 4.289068 -15.922924 133 " " W "A" 100 -0.05500 -0.05500 "TRP " " CD2" "    " 6 0 1 00FFFF  ""  0 1 8 ""  23 ""  <> -1.90891253948212 0.142076104879379 -3.98129534721375 0 0 1167 0 1166 1 105.53 535 71 1164 0 70 <> <> <> <> <> <> <> <> <>
  1167 25 -8.050267 6.368787 -16.664520 133 " " W "A" 38 -0.57000 -0.57000 "TRP " " NE1" "    " 7 0 1 2F2FFF  ""  0 1 8 ""  38 ""  <> 8.01908683776855 -5.79807424545288 7.31542110443115 0 0 1168 1 1167 1 97.71 536 71 1165 0 70 <> <> <> <> <> <> <> <> <>
  1168 2 -8.333995 5.665576 -15.519094 133 " " W "A" 100 0.13000 0.13000 "TRP " " CE2" "    " 6 0 1 00FFFF  ""  0 1 8 ""  23 ""  <> 7.07494068145752 4.83500623703003 -3.48077321052551 0 0 1169 0 1168 1 102.94 537 71 1166 0 70 <> <> <> <> <> <> <> <> <>
  1169 2 -8.398858 3.236129 -14.884265 133 " " W "A" 100 -0.11500 -0.11500 "TRP " " CE3" "    " 6 0 1 00FFFF  ""  0 1 8 ""  23 ""  <> 4.44934749603271 2.97436690330505 -5.35362720489502 0 0 1170 1 1169 1 90.26 538 71 1167 0 70 <> <> <> <> <> <> <> <> <>
  1170 2 -8.534993 6.006150 -14.172786 133 " " W "A" 100 -0.11500 -0.11500 "TRP " " CZ2" "    " 6 0 1 00FFFF  ""  0 1 8 ""  23 ""  <> 1.21301829814911 -0.994235455989838 -1.20774555206299 0 0 1171 1 1170 1 97.93 539 71 1168 0 70 <> <> <> <> <> <> <> <> <>
  1171 2 -8.754700 3.598976 -13.584731 133 " " W "A" 100 -0.11500 -0.11500 "TRP " " CZ3" "    " 6 0 1 00FFFF  ""  0 1 8 ""  23 ""  <> 6.33545160293579 -4.78739404678345 10.0074377059937 0 0 1172 1 1171 1 96.86 540 71 1169 0 70 <> <> <> <> <> <> <> <> <>
  1172 2 -8.770810 4.947219 -13.223747 133 " " W "A" 100 -0.11500 -0.11500 "TRP " " CH2" "    " 6 0 1 00FFFF  ""  0 1 8 ""  23 ""  <> 2.05879473686218 -8.82825660705566 -5.01170587539673 0 0 1173 1 1172 1 106.79 541 71 1170 0 70 <> <> <> <> <> <> <> <> <>
  1173 43 -8.653703 1.170067 -19.988474 133 " " W "A" 21 0.30000 0.30000 "TRP " " H  " "    " 1 0 1 FFFFFF  ""  -1 1 8 ""  21 ""  <> -6.00482225418091 26.5677013397217 -15.6500883102417 0 0 1174 0 1173 <> <> <> <> 1171 0 <> <> <> <> <> <> <> <> <> <>
  1174 41 -10.028038 2.454890 -17.884819 133 " " W "A" 21 0.06000 0.06000 "TRP " " HA " "    " 1 0 0 FFFFFF  ""  -1 1 8 ""  21 ""  <> -10.5248861312866 -17.0484638214111 -2.49691557884216 0 0 1175 0 1174 <> <> <> <> 1172 0 <> <> <> <> <> <> <> <> <> <>
  1175 41 -7.371174 3.133514 -19.027153 133 " " W "A" 21 0.06000 0.06000 "TRP " " HB3" "    " 1 0 0 FFFFFF  ""  -1 1 8 ""  21 ""  <> -2.60458779335022 22.4610710144043 6.80028963088989 0 0 1176 0 1175 <> <> <> <> 1173 0 <> <> <> <> <> <> <> <> <> <>
  1176 41 -7.657316 2.173791 -17.683329 133 " " W "A" 21 0.06000 0.06000 "TRP " " HB2" "    " 1 0 0 FFFFFF  ""  -1 1 8 ""  21 ""  <> 1.09388113021851 4.64621925354004 6.7191047668457 0 0 1177 0 1176 <> <> <> <> 1174 0 <> <> <> <> <> <> <> <> <> <>
  1177 41 -7.642968 5.969312 -18.743387 133 " " W "A" 21 0.11500 0.11500 "TRP " " HD1" "    " 1 0 0 FFFFFF  ""  -1 1 8 ""  21 ""  <> -2.93734049797058 26.0976829528809 2.07276391983032 0 0 1178 0 1177 <> <> <> <> 1175 0 <> <> <> <> <> <> <> <> <> <>
  1178 43 -8.047991 7.370525 -16.793423 133 " " W "A" 21 0.42000 0.42000 "TRP " " HE1" "    " 1 0 1 FFFFFF  ""  -1 1 8 ""  21 ""  <> -13.0077333450317 -8.72775554656982 -15.823525428772 0 0 1179 0 1178 <> <> <> <> 1176 0 <> <> <> <> <> <> <> <> <> <>
  1179 41 -8.210513 2.189855 -15.074626 133 " " W "A" 21 0.11500 0.11500 "TRP " " HE3" "    " 1 0 0 FFFFFF  ""  -1 1 8 ""  21 ""  <> 5.17815542221069 1.75053882598877 2.09394788742065 0 0 1180 0 1179 <> <> <> <> 1177 0 <> <> <> <> <> <> <> <> <> <>
  1180 41 -8.537803 7.035262 -13.845187 133 " " W "A" 21 0.11500 0.11500 "TRP " " HZ2" "    " 1 0 0 FFFFFF  ""  -1 1 8 ""  21 ""  <> 15.0021648406982 -4.58600187301636 10.1936130523682 0 0 1181 0 1180 <> <> <> <> 1178 0 <> <> <> <> <> <> <> <> <> <>
  1181 41 -8.882572 2.815576 -12.852384 133 " " W "A" 21 0.11500 0.11500 "TRP " " HZ3" "    " 1 0 0 FFFFFF  ""  -1 1 8 ""  21 ""  <> -8.99510383605957 -16.3121700286865 -4.99754810333252 0 0 1182 0 1181 <> <> <> <> 1179 0 <> <> <> <> <> <> <> <> <> <>
  1182 41 -8.988842 5.217645 -12.201138 133 " " W "A" 21 0.11500 0.11500 "TRP " " HH2" "    " 1 0 0 FFFFFF  ""  -1 1 8 ""  21 ""  <> 3.7614963054657 -7.40870809555054 -5.02406454086304 0 0 1183 0 1182 <> <> <> <> 1180 0 <> <> <> <> <> <> <> <> <> <>
  1183 25 -11.486802 3.686477 -19.560135 134 " " A "A" 38 -0.50000 -0.50000 "ALA " " N  " "    " 7 0 1 2F2FFF  ""  0 1 8 ""  38 ""  <> 3.1376519203186 3.35226249694824 0.929130971431732 0 0 1184 1 1183 1 113.01 542 72 1181 0 71 <> <> <> <> <> <> <> <> <>
  1184 3 -12.374778 4.645750 -20.249254 134 " " A "A" 100 0.14000 0.14000 "ALA " " CA " "    " 6 0 1 00FFFF  ""  0 1 -100 ""  23 ""  00FFFF  -3.61625647544861 -1.39083969593048 -1.49279022216797 0 0 1185 1 1184 1 95.03 543 72 1182 0 71 <> <> <> <> <> <> <> <> <>
  1185 2 -12.634324 5.981489 -19.524336 134 " " A "A" 100 0.50000 0.50000 "ALA " " C  " "    " 6 0 1 00FFFF  ""  0 1 8 ""  23 ""  <> 1.83647918701172 9.55649280548096 -3.55945611000061 0 0 1186 0 1185 1 98.71 544 72 1183 0 71 <> <> <> <> <> <> <> <> <>
  1186 15 -13.591645 6.638187 -19.872295 134 " " A "A" 75 -0.50000 -0.50000 "ALA " " O  " "    " 8 0 1 FF5757  ""  0 1 8 ""  75 ""  <> -0.888295769691467 -3.44207739830017 -3.47437715530396 0 0 1187 0 1186 1 118.79 545 72 1184 0 71 <> <> <> <> <> <> <> <> <>
  1187 3 -13.678275 3.935486 -20.689543 134 " " A "A" 100 -0.18000 -0.18000 "ALA " " CB " "    " 6 0 1 00FFFF  ""  0 1 8 ""  23 ""  <> 3.65254426002502 -1.50374174118042 -2.04584813117981 0 0 1188 3 1187 1 83.7 546 72 1185 0 71 <> <> <> <> <> <> <> <> <>
  1188 43 -11.886113 2.866220 -19.126743 134 " " A "A" 21 0.30000 0.30000 "ALA " " H  " "    " 1 0 1 FFFFFF  ""  -1 1 8 ""  21 ""  <> 14.0181303024292 -1.32469153404236 2.10218596458435 0 0 1189 0 1188 <> <> <> <> 1186 0 <> <> <> <> <> <> <> <> <> <>
  1189 41 -11.825694 5.010353 -21.117395 134 " " A "A" 21 0.06000 0.06000 "ALA " " HA " "    " 1 0 0 FFFFFF  ""  -1 1 8 ""  21 ""  <> 8.03797626495361 12.0335283279419 11.5162572860718 0 0 1190 0 1189 <> <> <> <> 1187 0 <> <> <> <> <> <> <> <> <> <>
  1190 41 -13.463294 2.921817 -21.027710 134 " " A "A" 21 0.06000 0.06000 "ALA " " HB1" "    " 1 0 0 FFFFFF  ""  -1 1 8 ""  21 ""  <> -25.7684078216553 -5.80852031707764 -7.84567308425903 0 0 1191 0 1190 <> <> <> <> 1188 0 <> <> <> <> <> <> <> <> <> <>
  1191 41 -14.369206 3.889364 -19.847767 134 " " A "A" 21 0.06000 0.06000 "ALA " " HB2" "    " 1 0 0 FFFFFF  ""  -1 1 8 ""  21 ""  <> 10.2772560119629 14.3689756393433 4.26141119003296 0 0 1192 0 1191 <> <> <> <> 1189 0 <> <> <> <> <> <> <> <> <> <>
  1192 41 -13.936044 4.513913 -21.576717 134 " " A "A" 21 0.06000 0.06000 "ALA " " HB3" "    " 1 0 0 FFFFFF  ""  -1 1 8 ""  21 ""  <> -6.09412527084351 -3.60617446899414 -0.584713935852051 0 0 1193 0 1192 <> <> <> <> 1190 0 <> <> <> <> <> <> <> <> <> <>
  1193 25 -11.774768 6.336774 -18.530191 135 " " L "A" 38 -0.50000 -0.50000 "LEU " " N  " "    " 7 0 1 2F2FFF  ""  0 1 8 ""  38 ""  <> 2.31198072433472 -3.2612931728363 -1.90340685844421 0 0 1194 1 1193 1 97.19 547 73 1191 1 72 1 <> <> <> <> <> <> <> <>
  1194 3 -11.917656 7.470070 -17.625172 135 " " L "A" 100 0.14000 0.14000 "LEU " " CA " "    " 6 0 1 00FFFF  ""  0 1 -100 ""  23 ""  00FFFF  2.22061777114868 4.17437791824341 3.70743799209595 0 0 1195 1 1194 1 102.07 548 73 1192 1 72 1 <> <> <> <> <> <> <> <>
  1195 2 -11.123321 8.685749 -18.142076 135 " " L "A" 100 0.50000 0.50000 "LEU " " C  " "    " 6 0 1 00FFFF  ""  0 1 8 ""  23 ""  <> -4.67403173446655 -8.61276340484619 4.21836996078491 0 0 1196 0 1195 1 96.78 549 73 1193 1 72 1 <> <> <> <> <> <> <> <>
  1196 15 -11.470042 9.805642 -17.841097 135 " " L "A" 75 -0.50000 -0.50000 "LEU " " O  " "    " 8 0 1 FF5757  ""  0 1 8 ""  75 ""  <> 3.71614098548889 3.07306599617004 -0.837945997714996 0 0 1197 0 1196 1 93.99 550 73 1194 1 72 1 <> <> <> <> <> <> <> <>
  1197 43 -11.034070 5.675121 -18.346664 135 " " L "A" 21 0.30000 0.30000 "LEU " " H  " "    " 1 0 1 FFFFFF  ""  -1 1 8 ""  21 ""  <> -2.40753841400146 -2.25967383384705 20.7551555633545 0 0 1198 0 1197 <> <> <> <> 1195 1 <> <> <> <> <> <> <> <> <> <>
  1198 41 -12.954121 7.796587 -17.710176 135 " " L "A" 21 0.06000 0.06000 "LEU " " HA " "    " 1 0 0 FFFFFF  ""  0 1 8 ""  21 ""  <> -2.49548006057739 -14.5511608123779 -10.7169675827026 0 0 1199 0 1198 <> <> <> <> 1196 1 <> <> <> <> <> <> <> <> <> <>
  1199 3 -11.715359 7.111448 -16.164955 135 " " L "A" 100 -0.12000 -0.12000 "LEU " " CB " "  g1" 6 0 1 00FFFF  ""  0 1 8 ""  23 ""  <> 7.2930121421814 -5.8054838180542 3.65902090072632 0 0 1200 2 1199 <> <> <> <> 1197 1 <> <> <> <> <> <> <> <> <> <>
  1200 3 -12.552142 5.858004 -15.792924 135 " " L "A" 100 -0.06000 -0.06000 "LEU " " CG " "    " 6 0 1 00FFFF  ""  0 1 8 ""  23 ""  <> 3.38661813735962 1.69793903827667 -0.770487129688263 0 0 1201 1 1200 <> <> <> <> 1198 1 <> <> <> <> <> <> <> <> <> <>
  1201 3 -12.072503 5.509072 -14.314120 135 " " L "A" 100 -0.18000 -0.18000 "LEU " " CD1" "    " 6 0 1 00FFFF  ""  0 1 8 ""  23 ""  <> -2.29141092300415 2.04972100257874 -6.35484933853149 0 0 1202 3 1201 <> <> <> <> 1199 1 <> <> <> <> <> <> <> <> <> <>
  1202 3 -14.039526 6.163269 -15.755903 135 " " L "A" 100 -0.18000 -0.18000 "LEU " " CD2" "    " 6 0 1 00FFFF  ""  0 1 8 ""  23 ""  <> -2.63162899017334 6.99368715286255 -4.11331415176392 0 0 1203 3 1202 <> <> <> <> 1200 1 <> <> <> <> <> <> <> <> <> <>
  1203 41 -10.660961 6.909806 -15.976047 135 " " L "A" 21 0.06000 0.06000 "LEU " " HB2" "    " 1 0 0 FFFFFF  ""  0 1 8 ""  21 ""  <> 3.45134210586548 -19.5781593322754 10.4003562927246 0 0 1204 0 1203 <> <> <> <> 1201 1 <> <> <> <> <> <> <> <> <> <>
  1204 41 -11.927646 7.959357 -15.513737 135 " " L "A" 21 0.06000 0.06000 "LEU " " HB3" "    " 1 0 0 FFFFFF  ""  0 1 8 ""  21 ""  <> 13.5142459869385 -8.11004638671875 8.68767070770264 0 0 1205 0 1204 <> <> <> <> 1202 1 <> <> <> <> <> <> <> <> <> <>
  1205 41 -12.322464 4.914579 -16.288198 135 " " L "A" 21 0.06000 0.06000 "LEU " " HG " "    " 1 0 0 FFFFFF  ""  0 1 8 ""  21 ""  <> 2.62066841125488 -9.22230815887451 19.6757202148438 0 0 1206 0 1205 <> <> <> <> 1203 1 <> <> <> <> <> <> <> <> <> <>
  1206 41 -12.751493 5.669534 -13.476669 135 " " L "A" 21 0.06000 0.06000 "LEU " "HD11" "    " 1 0 0 FFFFFF  ""  0 1 8 ""  21 ""  <> -11.7239017486572 -6.8077654838562 -12.3053798675537 0 0 1207 0 1206 <> <> <> <> 1204 1 <> <> <> <> <> <> <> <> <> <>
  1207 41 -11.805508 4.452510 -14.292013 135 " " L "A" 21 0.06000 0.06000 "LEU " "HD12" "    " 1 0 0 FFFFFF  ""  0 1 8 ""  21 ""  <> -3.07349467277527 2.13529062271118 7.18041086196899 0 0 1208 0 1207 <> <> <> <> 1205 1 <> <> <> <> <> <> <> <> <> <>
  1208 41 -11.163581 6.077115 -14.115908 135 " " L "A" 21 0.06000 0.06000 "LEU " "HD13" "    " 1 0 0 FFFFFF  ""  0 1 8 ""  21 ""  <> -2.40330529212952 1.81200540065765 -5.1604962348938 0 0 1209 0 1208 <> <> <> <> 1206 1 <> <> <> <> <> <> <> <> <> <>
  1209 41 -14.485146 6.270891 -16.744812 135 " " L "A" 21 0.06000 0.06000 "LEU " "HD21" "    " 1 0 0 FFFFFF  ""  0 1 8 ""  21 ""  <> -0.515176475048065 -12.5570678710938 -7.19470930099487 0 0 1210 0 1209 <> <> <> <> 1207 1 <> <> <> <> <> <> <> <> <> <>
  1210 41 -14.736094 5.470882 -15.283152 135 " " L "A" 21 0.06000 0.06000 "LEU " "HD22" "    " 1 0 0 FFFFFF  ""  0 1 8 ""  21 ""  <> 15.4099683761597 -4.90768623352051 5.03915071487427 0 0 1211 0 1210 <> <> <> <> 1208 1 <> <> <> <> <> <> <> <> <> <>
  1211 41 -14.195348 7.022670 -15.103791 135 " " L "A" 21 0.06000 0.06000 "LEU " "HD23" "    " 1 0 0 FFFFFF  ""  0 1 8 ""  21 ""  <> 6.47363233566284 9.51494026184082 -5.26031684875488 0 0 1212 0 1211 <> <> <> <> 1209 1 <> <> <> <> <> <> <> <> <> <>
  1212 25 -9.986663 8.461513 -18.797203 136 " " G "A" 38 -0.50000 -0.50000 "GLY " " N  " "    " 7 0 1 2F2FFF  ""  0 1 8 ""  38 ""  <> -0.353295564651489 -0.83229386806488 -7.16890048980713 0 0 1213 1 1212 1 94.96 552 74 1210 0 73 <> <> <> <> <> <> <> <> <>
  1213 3 -9.275527 9.530663 -19.496471 136 " " G "A" 100 0.08000 0.08000 "GLY " " CA " "    " 6 0 1 00FFFF  ""  0 1 -100 ""  23 ""  00FFFF  -9.6503381729126 0.519765317440033 1.13073575496674 0 0 1214 2 1213 1 110.43 553 74 1211 0 73 <> <> <> <> <> <> <> <> <>
  1214 2 -7.846769 9.679017 -18.922403 136 " " G "A" 100 0.50000 0.50000 "GLY " " C  " "    " 6 0 1 00FFFF  ""  0 1 8 ""  23 ""  <> -0.523543834686279 1.68363547325134 -5.47746706008911 0 0 1215 0 1214 1 105.56 554 74 1212 0 73 <> <> <> <> <> <> <> <> <>
  1215 15 -7.286610 8.889523 -18.138500 136 " " G "A" 75 -0.50000 -0.50000 "GLY " " O  " "    " 8 0 1 FF5757  ""  0 1 8 ""  75 ""  <> 0.605534613132477 6.68310832977295 9.07836151123047 0 0 1216 0 1215 1 100.19 555 74 1213 0 73 <> <> <> <> <> <> <> <> <>
  1216 43 -9.654846 7.507867 -18.820812 136 " " G "A" 21 0.30000 0.30000 "GLY " " H  " "    " 1 0 1 FFFFFF  ""  -1 1 8 ""  21 ""  <> -5.29285097122192 -2.31780552864075 -16.5881519317627 0 0 1217 0 1216 <> <> <> <> 1214 0 <> <> <> <> <> <> <> <> <> <>
  1217 41 -9.784496 10.488712 -19.602261 136 " " G "A" 21 0.06000 0.06000 "GLY " " HA3" "    " 1 0 0 FFFFFF  ""  -1 1 8 ""  21 ""  <> 7.56739044189453 7.51179027557373 -18.3855323791504 0 0 1218 0 1217 <> <> <> <> 1215 0 <> <> <> <> <> <> <> <> <> <>
  1218 41 -9.162772 9.246730 -20.542784 136 " " G "A" 21 0.06000 0.06000 "GLY " " HA2" "    " 1 0 0 FFFFFF  ""  -1 1 8 ""  21 ""  <> -23.8681392669678 12.2090663909912 -3.5735034942627 0 0 1219 0 1218 <> <> <> <> 1216 0 <> <> <> <> <> <> <> <> <> <>
  1219 25 -7.143568 10.626308 -19.584162 137 " " N "A" 38 -0.50000 -0.50000 "ASN " " N  " "    " 7 0 1 2F2FFF  ""  0 1 8 ""  38 ""  <> -0.181403025984764 -0.850199460983276 -0.104632437229156 0 0 1220 1 1219 1 109.21 556 75 1217 0 74 <> <> <> <> <> <> <> <> <>
  1220 3 -5.722340 10.919646 -19.481569 137 " " N "A" 100 0.14000 0.14000 "ASN " " CA " "    " 6 0 1 00FFFF  ""  0 1 -100 ""  23 ""  00FFFF  -2.34664344787598 1.60963428020477 0.834986329078674 0 0 1221 1 1220 1 101.56 557 75 1218 0 74 <> <> <> <> <> <> <> <> <>
  1221 2 -5.319166 11.424763 -18.071712 137 " " N "A" 100 0.50000 0.50000 "ASN " " C  " "    " 6 0 1 00FFFF  ""  0 1 8 ""  23 ""  <> 5.17116498947144 8.74553298950195 6.76750946044922 0 0 1222 0 1221 1 103.25 558 75 1219 0 74 <> <> <> <> <> <> <> <> <>
  1222 15 -4.363097 10.840875 -17.534018 137 " " N "A" 75 -0.50000 -0.50000 "ASN " " O  " "    " 8 0 1 FF5757  ""  0 1 8 ""  75 ""  <> 1.63765037059784 -0.365856498479843 -6.8882884979248 0 0 1223 0 1222 1 101.6 559 75 1220 0 74 <> <> <> <> <> <> <> <> <>
  1223 3 -5.302941 11.832566 -20.602308 137 " " N "A" 100 -0.12000 -0.12000 "ASN " " CB " "    " 6 0 1 00FFFF  ""  0 1 8 ""  23 ""  <> 3.28297114372253 10.8946046829224 2.06214022636414 0 0 1224 2 1223 1 93.89 560 75 1221 0 74 <> <> <> <> <> <> <> <> <>
  1224 2 -5.250044 11.298555 -21.991251 137 " " N "A" 100 0.50000 0.50000 "ASN " " CG " "    " 6 0 1 00FFFF  ""  0 1 8 "%UT"  13 "Flip"  <> -0.788511157035828 1.02617955207825 -3.88227725028992 0 0 1225 0 1224 1 96.5 561 75 1222 0 74 <> "Flip"  <> <> <> <> <> <> <>
  1225 15 -5.424423 10.147213 -22.281347 137 " " N "A" 75 -0.50000 -0.50000 "ASN " " OD1" "    " 8 0 1 FF5757  ""  0 1 8 ""  75 ""  <> 3.12318205833435 2.17561745643616 3.31486415863037 0 0 1226 0 1225 1 113.75 562 75 1223 0 74 <> <> <> <> <> <> <> <> <>
  1226 25 -4.805164 12.181385 -22.944166 137 " " N "A" 38 -0.76000 -0.76000 "ASN " " ND2" "    " 7 0 1 2F2FFF  ""  0 1 8 ""  38 ""  <> -2.03461599349976 1.28371775150299 -9.08929443359375 0 0 1227 2 1226 1 105.09 563 75 1224 0 74 <> <> <> <> <> <> <> <> <>
  1227 43 -7.583931 11.258239 -20.237495 137 " " N "A" 21 0.30000 0.30000 "ASN " " H  " "    " 1 0 1 FFFFFF  ""  -1 1 8 ""  21 ""  <> -9.37201404571533 12.5205297470093 19.0228176116943 0 0 1228 0 1227 <> <> <> <> 1225 0 <> <> <> <> <> <> <> <> <> <>
  1228 41 -5.162145 9.984788 -19.499523 137 " " N "A" 21 0.06000 0.06000 "ASN " " HA " "    " 1 0 0 FFFFFF  ""  -1 1 8 ""  21 ""  <> 12.936559677124 10.6837577819824 5.20969533920288 0 0 1229 0 1228 <> <> <> <> 1226 0 <> <> <> <> <> <> <> <> <> <>
  1229 41 -4.268594 12.106241 -20.394154 137 " " N "A" 21 0.06000 0.06000 "ASN " " HB3" "    " 1 0 0 FFFFFF  ""  -1 1 8 ""  21 ""  <> 5.11550331115723 -6.22804689407349 15.4683284759521 0 0 1230 0 1229 <> <> <> <> 1227 0 <> <> <> <> <> <> <> <> <> <>
  1230 41 -5.915117 12.726705 -20.720026 137 " " N "A" 21 0.06000 0.06000 "ASN " " HB2" "    " 1 0 0 FFFFFF  ""  -1 1 8 ""  21 ""  <> -3.30755829811096 6.0667986869812 -0.334811449050903 0 0 1231 0 1230 <> <> <> <> 1228 0 <> <> <> <> <> <> <> <> <> <>
  1231 43 -4.383707 11.785888 -23.772451 137 " " N "A" 21 0.38000 0.38000 "ASN " "HD22" "    " 1 0 1 FFFFFF  ""  -1 1 8 ""  21 ""  <> 26.0572090148926 -35.1506843566895 22.6017742156982 0 0 1232 0 1231 <> <> <> <> 1229 0 <> <> <> <> <> <> <> <> <> <>
  1232 43 -4.498013 13.096146 -22.645885 137 " " N "A" 21 0.38000 0.38000 "ASN " "HD21" "    " 1 0 1 FFFFFF  ""  -1 1 8 ""  21 ""  <> 17.7168674468994 2.15409469604492 -32.0975074768066 0 0 1233 0 1232 <> <> <> <> 1230 0 <> <> <> <> <> <> <> <> <> <>
  1233 25 -5.988735 12.418300 -17.506741 138 " " L "A" 38 -0.50000 -0.50000 "LEU " " N  " "    " 7 0 1 2F2FFF  ""  1 1 8 ""  38 ""  <> 1.91954123973846 -0.846607625484467 -7.82677507400513 0 0 1234 1 1233 1 101.48 564 76 1231 0 75 <> <> <> <> <> <> <> <> <>
  1234 3 -5.717611 13.121220 -16.241129 138 " " L "A" 100 0.14000 0.14000 "LEU " " CA " "    " 6 0 1 00FFFF  ""  1 1 -100 ""  23 ""  00FFFF  1.80466675758362 0.77505761384964 -1.82534539699554 0 0 1235 1 1234 1 98.25 565 76 1232 0 75 <> <> <> <> <> <> <> <> <>
  1235 2 -6.385969 12.255492 -15.111299 138 " " L "A" 100 0.50000 0.50000 "LEU " " C  " "    " 6 0 1 00FFFF  ""  1 1 8 ""  23 ""  <> -1.77095997333527 -6.11419343948364 -0.426274001598358 0 0 1236 0 1235 1 100.46 566 76 1233 0 75 <> <> <> <> <> <> <> <> <>
  1236 15 -5.760403 12.126331 -14.045810 138 " " L "A" 75 -0.50000 -0.50000 "LEU " " O  " "    " 8 0 1 FF5757  ""  1 1 8 ""  75 ""  <> 0.115981228649616 -3.92326045036316 -5.10253477096558 0 0 1237 0 1236 1 104.05 567 76 1234 0 75 <> <> <> <> <> <> <> <> <>
  1237 3 -6.277834 14.596237 -16.169237 138 " " L "A" 100 -0.12000 -0.12000 "LEU " " CB " "    " 6 0 1 00FFFF  ""  1 1 8 ""  23 ""  <> 6.62384843826294 3.05259346961975 6.87392520904541 0 0 1238 2 1237 1 102.75 568 76 1235 0 75 <> <> <> <> <> <> <> <> <>
  1238 3 -5.529883 15.482495 -15.053749 138 " " L "A" 100 -0.06000 -0.06000 "LEU " " CG " "    " 6 0 1 00FFFF  ""  1 1 8 ""  23 ""  <> -7.57436990737915 0.0186427291482687 -5.65474224090576 0 0 1239 1 1238 1 108.98 569 76 1236 0 75 <> <> <> <> <> <> <> <> <>
  1239 3 -4.072731 15.812635 -15.496007 138 " " L "A" 100 -0.18000 -0.18000 "LEU " " CD1" "    " 6 0 1 00FFFF  ""  1 1 8 ""  23 ""  <> 1.25427973270416 -4.17601299285889 0.232744053006172 0 0 1240 3 1239 1 106.57 570 76 1237 0 75 <> <> <> <> <> <> <> <> <>
  1240 3 -6.410930 16.691179 -14.696076 138 " " L "A" 100 -0.18000 -0.18000 "LEU " " CD2" "    " 6 0 1 00FFFF  ""  1 1 8 ""  23 ""  <> -6.36786985397339 -1.50119245052338 -1.90958380699158 0 0 1241 3 1240 1 118.92 571 76 1238 0 75 <> <> <> <> <> <> <> <> <>
  1241 43 -6.902690 12.637631 -17.876444 138 " " L "A" 21 0.30000 0.30000 "LEU " " H  " "    " 1 0 1 FFFFFF  ""  -1 1 8 ""  21 ""  <> 0.970132052898407 -13.3232450485229 -12.8816633224487 0 0 1242 0 1241 <> <> <> <> 1239 0 <> <> <> <> <> <> <> <> <> <>
  1242 41 -4.631856 13.136687 -16.146273 138 " " L "A" 21 0.06000 0.06000 "LEU " " HA " "    " 1 0 0 FFFFFF  ""  -1 1 8 ""  21 ""  <> 2.68248009681702 -9.51883411407471 -10.1945009231567 0 0 1243 0 1242 <> <> <> <> 1240 0 <> <> <> <> <> <> <> <> <> <>
  1243 41 -7.343721 14.533036 -15.950171 138 " " L "A" 21 0.06000 0.06000 "LEU " " HB3" "    " 1 0 0 FFFFFF  ""  -1 1 8 ""  21 ""  <> 3.03716540336609 -27.5264949798584 -19.3994293212891 0 0 1244 0 1243 <> <> <> <> 1241 0 <> <> <> <> <> <> <> <> <> <>
  1244 41 -6.165101 15.035827 -17.160275 138 " " L "A" 21 0.06000 0.06000 "LEU " " HB2" "    " 1 0 0 FFFFFF  ""  -1 1 8 ""  21 ""  <> -7.94900226593018 -8.21811103820801 0.21692568063736 0 0 1245 0 1244 <> <> <> <> 1242 0 <> <> <> <> <> <> <> <> <> <>
  1245 41 -5.438981 14.818478 -14.194146 138 " " L "A" 21 0.06000 0.06000 "LEU " " HG " "    " 1 0 0 FFFFFF  ""  -1 1 8 ""  21 ""  <> 21.0719604492188 13.6827077865601 1.87101781368256 0 0 1246 0 1245 <> <> <> <> 1243 0 <> <> <> <> <> <> <> <> <> <>
  1246 41 -3.952100 15.854063 -16.578520 138 " " L "A" 21 0.06000 0.06000 "LEU " "HD11" "    " 1 0 0 FFFFFF  ""  -1 1 8 ""  21 ""  <> -9.17371654510498 -31.3444576263428 -1.96905052661896 0 0 1247 0 1246 <> <> <> <> 1244 0 <> <> <> <> <> <> <> <> <> <>
  1247 41 -3.778055 16.836899 -15.267643 138 " " L "A" 21 0.06000 0.06000 "LEU " "HD12" "    " 1 0 0 FFFFFF  ""  -1 1 8 ""  21 ""  <> -35.8977012634277 10.1368579864502 -16.0235061645508 0 0 1248 0 1247 <> <> <> <> 1245 0 <> <> <> <> <> <> <> <> <> <>
  1248 41 -3.333881 15.077862 -15.176150 138 " " L "A" 21 0.06000 0.06000 "LEU " "HD13" "    " 1 0 0 FFFFFF  ""  -1 1 8 ""  21 ""  <> -7.99985885620117 -5.80555820465088 17.8658771514893 0 0 1249 0 1248 <> <> <> <> 1246 0 <> <> <> <> <> <> <> <> <> <>
  1249 41 -5.926397 17.529934 -15.195892 138 " " L "A" 21 0.06000 0.06000 "LEU " "HD21" "    " 1 0 0 FFFFFF  ""  -1 1 8 ""  21 ""  <> 24.9250526428223 -10.4312696456909 13.4406366348267 0 0 1250 0 1249 <> <> <> <> 1247 0 <> <> <> <> <> <> <> <> <> <>
  1250 41 -7.463947 16.595860 -14.960970 138 " " L "A" 21 0.06000 0.06000 "LEU " "HD22" "    " 1 0 0 FFFFFF  ""  -1 1 8 ""  21 ""  <> -4.90919637680054 14.9309873580933 -13.6210660934448 0 0 1251 0 1250 <> <> <> <> 1248 0 <> <> <> <> <> <> <> <> <> <>
  1251 41 -6.296006 16.764706 -13.614648 138 " " L "A" 21 0.06000 0.06000 "LEU " "HD23" "    " 1 0 0 FFFFFF  ""  -1 1 8 ""  21 ""  <> 26.9175205230713 2.88355541229248 -5.74496793746948 0 0 1252 0 1251 <> <> <> <> 1249 0 <> <> <> <> <> <> <> <> <> <>
  1252 25 -7.549804 11.609915 -15.414388 139 " " A "A" 38 -0.50000 -0.50000 "ALA " " N  " "    " 7 0 1 2F2FFF  ""  1 1 8 ""  38 ""  <> -1.67227041721344 -8.90065288543701 -1.64008808135986 0 0 1253 1 1252 1 100.32 572 77 1250 0 76 <> <> <> <> <> <> <> <> <>
  1253 3 -8.108123 10.484666 -14.553975 139 " " A "A" 100 0.14000 0.14000 "ALA " " CA " "    " 6 0 1 00FFFF  ""  1 1 -100 ""  23 ""  00FFFF  -0.95374321937561 -3.50064539909363 3.36427927017212 0 0 1254 1 1253 1 91.33 573 77 1251 0 76 <> <> <> <> <> <> <> <> <>
  1254 2 -7.113490 9.297958 -14.211514 139 " " A "A" 100 0.50000 0.50000 "ALA " " C  " "    " 6 0 1 00FFFF  ""  1 1 8 ""  23 ""  <> -1.53264796733856 -6.31070995330811 6.31925582885742 0 0 1255 0 1254 1 103.34 574 77 1252 0 76 <> <> <> <> <> <> <> <> <>
  1255 15 -7.059093 8.836155 -13.050426 139 " " A "A" 75 -0.50000 -0.50000 "ALA " " O  " "    " 8 0 1 FF5757  ""  1 1 8 ""  75 ""  <> -3.07543230056763 -5.1792893409729 -2.63244724273682 0 0 1256 0 1255 1 108.78 575 77 1253 0 76 <> <> <> <> <> <> <> <> <>
  1256 3 -9.366247 9.804186 -15.128447 139 " " A "A" 100 -0.18000 -0.18000 "ALA " " CB " "    " 6 0 1 00FFFF  ""  1 1 8 ""  23 ""  <> -6.51211214065552 -2.07579040527344 -1.38711512088776 0 0 1257 3 1256 1 91.06 576 77 1254 0 76 <> <> <> <> <> <> <> <> <>
  1257 43 -7.901890 11.641960 -16.360489 139 " " A "A" 21 0.30000 0.30000 "ALA " " H  " "    " 1 0 1 FFFFFF  ""  -1 1 8 ""  21 ""  <> -1.77336144447327 -1.70000433921814 -1.35857844352722 0 0 1258 0 1257 <> <> <> <> 1255 0 <> <> <> <> <> <> <> <> <> <>
  1258 41 -8.235145 11.001164 -13.602558 139 " " A "A" 21 0.06000 0.06000 "ALA " " HA " "    " 1 0 0 FFFFFF  ""  -1 1 8 ""  21 ""  <> -5.50208377838135 -19.4707107543945 11.4267587661743 0 0 1259 0 1258 <> <> <> <> 1256 0 <> <> <> <> <> <> <> <> <> <>
  1259 41 -9.361049 9.369173 -16.127865 139 " " A "A" 21 0.06000 0.06000 "ALA " " HB1" "    " 1 0 0 FFFFFF  ""  -1 1 8 ""  21 ""  <> -0.6122225522995 38.5154266357422 -19.0243721008301 0 0 1260 0 1259 <> <> <> <> 1257 0 <> <> <> <> <> <> <> <> <> <>
  1260 41 -9.578107 9.050047 -14.370495 139 " " A "A" 21 0.06000 0.06000 "ALA " " HB2" "    " 1 0 0 FFFFFF  ""  -1 1 8 ""  21 ""  <> -8.33192443847656 -16.1345443725586 -15.8837938308716 0 0 1261 0 1260 <> <> <> <> 1258 0 <> <> <> <> <> <> <> <> <> <>
  1261 41 -10.158756 10.552198 -15.105935 139 " " A "A" 21 0.06000 0.06000 "ALA " " HB3" "    " 1 0 0 FFFFFF  ""  -1 1 8 ""  21 ""  <> -4.66205596923828 -0.144590243697166 -0.426536351442337 0 0 1262 0 1261 <> <> <> <> 1259 0 <> <> <> <> <> <> <> <> <> <>
  1262 25 -6.329374 8.875015 -15.230741 140 " " C "A" 38 -0.50000 -0.50000 "CYS " " N  " "    " 7 0 1 2F2FFF  ""  1 1 8 ""  38 ""  <> 0.205615639686584 -0.820118427276611 -0.174911364912987 0 0 1263 1 1262 1 107.56 577 78 1260 0 77 <> <> <> <> <> <> <> <> <>
  1263 3 -5.215426 7.942638 -15.127085 140 " " C "A" 100 0.14000 0.14000 "CYS " " CA " "    " 6 0 1 00FFFF  ""  1 1 -100 ""  23 ""  00FFFF  3.39067316055298 -4.6478443145752 -2.76672005653381 0 0 1264 1 1263 1 98.47 578 78 1261 0 77 <> <> <> <> <> <> <> <> <>
  1264 2 -4.055987 8.548139 -14.281292 140 " " C "A" 100 0.50000 0.50000 "CYS " " C  " "    " 6 0 1 00FFFF  ""  1 1 8 ""  23 ""  <> 4.47401857376099 -0.0840231478214264 6.58051061630249 0 0 1265 0 1264 1 100.35 579 78 1262 0 77 <> <> <> <> <> <> <> <> <>
  1265 15 -3.749117 7.867775 -13.295005 140 " " C "A" 75 -0.50000 -0.50000 "CYS " " O  " "    " 8 0 1 FF5757  ""  1 1 8 ""  75 ""  <> -4.82352733612061 3.12114024162292 -1.34570837020874 0 0 1266 0 1265 1 95.68 580 78 1263 0 77 <> <> <> <> <> <> <> <> <>
  1266 3 -4.778059 7.516286 -16.530172 140 " " C "A" 100 0.02520 0.02520 "CYS " " CB " "    " 6 0 1 00FFFF  ""  1 1 8 ""  23 ""  <> -1.2732789516449 0.577478408813477 9.26953315734863 0 0 1267 2 1266 1 100.95 581 78 1264 0 77 <> <> <> <> <> <> <> <> <>
  1267 49 -3.206736 6.625273 -16.729685 140 " " C "A" 13 -0.18520 -0.18520 "CYS " " SG " "    " 16 0 1 E1E11E  ""  1 1 8 ""  13 ""  <> 1.72542119026184 -1.75310063362122 -0.173156097531319 0 0 1268 0 1267 1 107.88 582 78 1265 0 77 <> <> <> <> <> <> <> <> <>
  1268 43 -6.413251 9.392141 -16.094248 140 " " C "A" 21 0.30000 0.30000 "CYS " " H  " "    " 1 0 1 FFFFFF  ""  -1 1 8 ""  21 ""  <> -5.04859733581543 0.791511952877045 1.30061221122742 0 0 1269 0 1268 <> <> <> <> 1266 0 <> <> <> <> <> <> <> <> <> <>
  1269 41 -5.631390 7.052322 -14.655479 140 " " C "A" 21 0.06000 0.06000 "CYS " " HA " "    " 1 0 0 FFFFFF  ""  -1 1 8 ""  21 ""  <> -19.8942260742188 -10.4901723861694 -34.3337516784668 0 0 1270 0 1269 <> <> <> <> 1267 0 <> <> <> <> <> <> <> <> <> <>
  1270 41 -4.464279 8.417590 -17.056757 140 " " C "A" 21 0.08000 0.08000 "CYS " " HB3" "    " 1 0 0 FFFFFF  ""  -1 1 8 ""  21 ""  <> -4.14923048019409 -3.48630094528198 0.600255966186523 0 0 1271 0 1270 <> <> <> <> 1268 0 <> <> <> <> <> <> <> <> <> <>
  1271 41 -5.515111 7.202498 -17.269356 140 " " C "A" 21 0.08000 0.08000 "CYS " " HB2" "    " 1 0 0 FFFFFF  ""  -1 1 8 ""  21 ""  <> 3.07503581047058 -4.93319034576416 7.27306652069092 0 0 1272 0 1271 <> <> <> <> 1269 0 <> <> <> <> <> <> <> <> <> <>
  1272 25 -3.496818 9.702621 -14.622226 141 " " D "A" 38 -0.50000 -0.50000 "ASP " " N  " "    " 7 0 1 2F2FFF  ""  1 1 8 ""  38 ""  <> 3.15073108673096 -1.70437562465668 3.17131209373474 0 0 1273 1 1272 1 107.34 583 79 1270 0 78 <> <> <> <> <> <> <> <> <>
  1273 3 -2.414660 10.408964 -13.840829 141 " " D "A" 100 0.14000 0.14000 "ASP " " CA " "    " 6 0 1 00FFFF  ""  1 1 -100 ""  23 ""  00FFFF  -4.61120891571045 2.28728532791138 0.65645843744278 0 0 1274 1 1273 1 102.52 584 79 1271 0 78 <> <> <> <> <> <> <> <> <>
  1274 2 -2.765926 10.538377 -12.362535 141 " " D "A" 100 0.50000 0.50000 "ASP " " C  " "    " 6 0 1 00FFFF  ""  1 1 8 ""  23 ""  <> -1.3493617773056 -1.62658751010895 -4.03827667236328 0 0 1275 0 1274 1 104.41 585 79 1272 0 78 <> <> <> <> <> <> <> <> <>
  1275 15 -1.992014 10.190145 -11.507329 141 " " D "A" 75 -0.50000 -0.50000 "ASP " " O  " "    " 8 0 1 FF5757  ""  1 1 8 ""  75 ""  <> 3.67827653884888 -1.10052168369293 1.78946340084076 0 0 1276 0 1275 1 108.15 586 79 1273 0 78 <> <> <> <> <> <> <> <> <>
  1276 3 -1.898996 11.793195 -14.373607 141 " " D "A" 100 -0.22000 -0.22000 "ASP " " CB " "    " 6 0 1 00FFFF  ""  1 1 8 ""  23 ""  <> -2.34667468070984 4.76568460464478 0.428447812795639 0 0 1277 2 1276 1 105.4 587 79 1274 0 78 <> <> <> <> <> <> <> <> <>
  1277 2 -1.458267 11.858742 -15.841655 141 " " D "A" 100 0.70000 0.70000 "ASP " " CG " "    " 6 0 1 00FFFF  ""  1 1 8 "%UT"  13 ""  <> -4.51974678039551 -3.61241388320923 -3.53902983665466 0 0 1278 0 1277 1 114.2 588 79 1275 0 78 <> <> <> <> <> <> <> <> <>
  1278 15 -1.153864 10.802201 -16.473204 141 " " D "A" 75 -0.80000 -0.80000 "ASP " " OD1" "    " 8 0 1 FF5757  ""  1 1 8 ""  75 ""  <> -0.166175127029419 1.50020241737366 -1.7560943365097 0 0 1279 0 1278 1 113.31 589 79 1276 0 78 <> <> <> <> <> <> <> <> <>
  1279 18 -1.243527 12.939674 -16.433336 141 " " D "A" 75 -0.80000 -0.80000 "ASP " " OD2" "    " 8 -1 1 FF5757  ""  1 1 8 ""  75 ""  <> -3.5753448009491 -6.59189796447754 -2.44471502304077 0 0 1280 0 1279 1 95.26 590 79 1277 0 78 <> <> <> <> <> <> <> <> <>
  1280 43 -3.689041 10.027731 -15.558951 141 " " D "A" 21 0.30000 0.30000 "ASP " " H  " "    " 1 0 1 FFFFFF  ""  -1 1 8 ""  21 ""  <> 0.0137875769287348 -26.51247215271 -4.79513931274414 0 0 1281 0 1280 <> <> <> <> 1278 0 <> <> <> <> <> <> <> <> <> <>
  1281 41 -1.527588 9.792651 -13.986990 141 " " D "A" 21 0.06000 0.06000 "ASP " " HA " "    " 1 0 0 FFFFFF  ""  -1 1 8 ""  21 ""  <> -7.50838661193848 -7.30241298675537 23.5096378326416 0 0 1282 0 1281 <> <> <> <> 1279 0 <> <> <> <> <> <> <> <> <> <>
  1282 41 -0.999081 11.968240 -13.784020 141 " " D "A" 21 0.06000 0.06000 "ASP " " HB3" "    " 1 0 0 FFFFFF  ""  -1 1 8 ""  21 ""  <> 11.563157081604 -3.46878790855408 -18.3580741882324 0 0 1283 0 1282 <> <> <> <> 1280 0 <> <> <> <> <> <> <> <> <> <>
  1283 41 -2.610870 12.611499 -14.265373 141 " " D "A" 21 0.06000 0.06000 "ASP " " HB2" "    " 1 0 0 FFFFFF  ""  -1 1 8 ""  21 ""  <> 10.2780838012695 13.3495559692383 18.5653781890869 0 0 1284 0 1283 <> <> <> <> 1281 0 <> <> <> <> <> <> <> <> <> <>
  1284 25 -4.040409 11.033314 -12.112005 142 " " L "A" 38 -0.50000 -0.50000 "LEU " " N  " "    " 7 0 1 2F2FFF  ""  1 1 8 ""  38 ""  <> 4.20370864868164 -2.59632754325867 -3.08440065383911 0 0 1285 1 1284 1 105.64 591 80 1284 0 79 <> <> <> <> <> <> <> <> <>
  1285 3 -4.517702 11.259351 -10.812569 142 " " L "A" 100 0.14000 0.14000 "LEU " " CA " "    " 6 0 1 00FFFF  ""  1 1 -100 ""  23 ""  00FFFF  5.06668329238892 4.28460741043091 1.60239779949188 0 0 1286 1 1285 1 103.55 592 80 1285 0 79 <> <> <> <> <> <> <> <> <>
  1286 2 -4.828316 9.986170 -9.971790 142 " " L "A" 100 0.50000 0.50000 "LEU " " C  " "    " 6 0 1 00FFFF  ""  1 1 8 ""  23 ""  <> 8.04198741912842 -3.55134201049805 10.8912754058838 0 0 1287 0 1286 1 99.73 593 80 1286 0 79 <> <> <> <> <> <> <> <> <>
  1287 15 -4.574745 10.035983 -8.734148 142 " " L "A" 75 -0.50000 -0.50000 "LEU " " O  " "    " 8 0 1 FF5757  ""  1 1 8 ""  75 ""  <> 0.685431480407715 -4.83260536193848 3.30699253082275 0 0 1288 0 1287 1 104.79 594 80 1287 0 79 <> <> <> <> <> <> <> <> <>
  1288 3 -5.758295 12.235542 -10.770463 142 " " L "A" 100 -0.12000 -0.12000 "LEU " " CB " "    " 6 0 1 00FFFF  ""  1 1 8 ""  23 ""  <> 4.88433980941772 0.553809523582458 -7.04677200317383 0 0 1289 2 1288 1 92.33 595 80 1288 0 79 <> <> <> <> <> <> <> <> <>
  1289 3 -5.288047 13.650371 -10.906150 142 " " L "A" 100 -0.06000 -0.06000 "LEU " " CG " "    " 6 0 1 00FFFF  ""  1 1 8 ""  23 ""  <> 5.1479697227478 6.38469791412354 5.55200672149658 0 0 1290 1 1289 1 108.01 596 80 1289 0 79 <> <> <> <> <> <> <> <> <>
  1290 3 -6.511369 14.624988 -11.096622 142 " " L "A" 100 -0.18000 -0.18000 "LEU " " CD1" "    " 6 0 1 00FFFF  ""  1 1 8 ""  23 ""  <> 0.756301283836365 6.74855422973633 -4.38521099090576 0 0 1291 3 1290 1 107.21 597 80 1290 0 79 <> <> <> <> <> <> <> <> <>
  1291 3 -4.337967 14.169850 -9.760050 142 " " L "A" 100 -0.18000 -0.18000 "LEU " " CD2" "    " 6 0 1 00FFFF  ""  1 1 8 ""  23 ""  <> 3.30788731575012 -6.76701354980469 3.27759623527527 0 0 1292 3 1291 1 96.99 598 80 1291 0 79 <> <> <> <> <> <> <> <> <>
  1292 43 -4.724049 11.200525 -12.836420 142 " " L "A" 21 0.30000 0.30000 "LEU " " H  " "    " 1 0 1 FFFFFF  ""  -1 1 8 ""  21 ""  <> 14.4720726013184 0.128684848546982 -12.1457967758179 0 0 1293 0 1292 <> <> <> <> 1292 0 <> <> <> <> <> <> <> <> <> <>
  1293 41 -3.697187 11.740902 -10.280624 142 " " L "A" 21 0.06000 0.06000 "LEU " " HA " "    " 1 0 0 FFFFFF  ""  -1 1 8 ""  21 ""  <> 29.0389461517334 2.51381015777588 -33.7712860107422 0 0 1294 0 1293 <> <> <> <> 1293 0 <> <> <> <> <> <> <> <> <> <>
  1294 41 -6.498092 12.159672 -9.973567 142 " " L "A" 21 0.06000 0.06000 "LEU " " HB3" "    " 1 0 0 FFFFFF  ""  -1 1 8 ""  21 ""  <> -4.00912618637085 -7.8109769821167 -16.0993957519531 0 0 1295 0 1294 <> <> <> <> 1294 0 <> <> <> <> <> <> <> <> <> <>
  1295 41 -6.377447 12.042456 -11.646515 142 " " L "A" 21 0.06000 0.06000 "LEU " " HB2" "    " 1 0 0 FFFFFF  ""  -1 1 8 ""  21 ""  <> 24.3880920410156 13.3040504455566 -23.6413459777832 0 0 1296 0 1295 <> <> <> <> 1295 0 <> <> <> <> <> <> <> <> <> <>
  1296 41 -4.705788 13.787929 -11.817276 142 " " L "A" 21 0.06000 0.06000 "LEU " " HG " "    " 1 0 0 FFFFFF  ""  -1 1 8 ""  21 ""  <> 2.27938938140869 17.4084053039551 5.38314294815063 0 0 1297 0 1296 <> <> <> <> 1296 0 <> <> <> <> <> <> <> <> <> <>
  1297 41 -6.838101 14.711314 -12.132910 142 " " L "A" 21 0.06000 0.06000 "LEU " "HD11" "    " 1 0 0 FFFFFF  ""  -1 1 8 ""  21 ""  <> -2.17489838600159 14.9483184814453 -2.77796578407288 0 0 1298 0 1297 <> <> <> <> 1297 0 <> <> <> <> <> <> <> <> <> <>
  1298 41 -7.340959 14.230752 -10.509716 142 " " L "A" 21 0.06000 0.06000 "LEU " "HD12" "    " 1 0 0 FFFFFF  ""  -1 1 8 ""  21 ""  <> -11.4939765930176 -0.979787707328796 -26.8922462463379 0 0 1299 0 1298 <> <> <> <> 1298 0 <> <> <> <> <> <> <> <> <> <>
  1299 41 -6.243085 15.604336 -10.700387 142 " " L "A" 21 0.06000 0.06000 "LEU " "HD13" "    " 1 0 0 FFFFFF  ""  -1 1 8 ""  21 ""  <> 7.25877237319946 5.78400373458862 -6.40390729904175 0 0 1300 0 1299 <> <> <> <> 1299 0 <> <> <> <> <> <> <> <> <> <>
  1300 41 -4.291155 13.447297 -8.945295 142 " " L "A" 21 0.06000 0.06000 "LEU " "HD21" "    " 1 0 0 FFFFFF  ""  -1 1 8 ""  21 ""  <> -7.35095500946045 -6.96697759628296 3.7126772403717 0 0 1301 0 1300 <> <> <> <> 1300 0 <> <> <> <> <> <> <> <> <> <>
  1301 41 -3.353871 14.129244 -10.226960 142 " " L "A" 21 0.06000 0.06000 "LEU " "HD22" "    " 1 0 0 FFFFFF  ""  -1 1 8 ""  21 ""  <> 3.26270174980164 4.45412063598633 2.20647215843201 0 0 1302 0 1301 <> <> <> <> 1301 0 <> <> <> <> <> <> <> <> <> <>
  1302 41 -4.548373 15.210932 -9.515143 142 " " L "A" 21 0.06000 0.06000 "LEU " "HD23" "    " 1 0 0 FFFFFF  ""  -1 1 8 ""  21 ""  <> 1.01974749565125 -4.8247218132019 -6.94473743438721 0 0 1303 0 1302 <> <> <> <> 1302 0 <> <> <> <> <> <> <> <> <> <>
  1303 25 -5.328230 8.919904 -10.520134 143 " " W "A" 38 -0.50000 -0.50000 "TRP " " N  " "    " 7 0 1 2F2FFF  ""  1 1 8 ""  38 ""  <> 6.43944644927979 -3.34604001045227 -5.17996120452881 0 0 1304 1 1303 1 89.41 599 81 1303 0 80 <> <> <> <> <> <> <> <> <>
  1304 3 -5.438780 7.611888 -9.946436 143 " " W "A" 100 0.14000 0.14000 "TRP " " CA " "    " 6 0 1 00FFFF  ""  1 1 -100 ""  23 ""  00FFFF  2.0383505821228 6.50018644332886 3.81857419013977 0 0 1305 1 1304 1 100.6 600 81 1304 0 80 <> <> <> <> <> <> <> <> <>
  1305 2 -4.080211 7.103453 -9.391843 143 " " W "A" 100 0.50000 0.50000 "TRP " " C  " "    " 6 0 1 00FFFF  ""  1 1 8 ""  23 ""  <> -2.66893291473389 -1.14575278759003 0.443606823682785 0 0 1306 0 1305 1 96.53 601 81 1305 0 80 <> <> <> <> <> <> <> <> <>
  1306 15 -3.954144 6.874298 -8.189137 143 " " W "A" 75 -0.50000 -0.50000 "TRP " " O  " "    " 8 0 1 FF5757  ""  1 1 8 ""  75 ""  <> -7.04847526550293 -0.598585844039917 4.99595260620117 0 0 1307 0 1306 1 84.09 602 81 1306 0 80 <> <> <> <> <> <> <> <> <>
  1307 3 -6.178821 6.553733 -10.904652 143 " " W "A" 100 -0.12000 -0.12000 "TRP " " CB " "    " 6 0 1 00FFFF  ""  1 1 8 ""  23 ""  <> 2.81244015693665 -1.00343024730682 4.77655601501465 0 0 1308 2 1307 1 93.07 603 81 1307 0 80 <> <> <> <> <> <> <> <> <>
  1308 2 -6.285745 5.087355 -10.534426 143 " " W "A" 100 0.07500 0.07500 "TRP " " CG " "    " 6 0 1 00FFFF  ""  1 1 8 ""  23 ""  <> 4.22439908981323 4.14891815185547 5.36383628845215 0 0 1309 0 1308 1 89.01 604 81 1308 0 80 <> <> <> <> <> <> <> <> <>
  1309 2 -6.537457 4.622375 -9.293938 143 " " W "A" 100 -0.11500 -0.11500 "TRP " " CD1" "    " 6 0 1 00FFFF  ""  1 1 8 ""  23 ""  <> -2.6738555431366 -2.81900763511658 -1.68680560588837 0 0 1310 1 1309 1 104.85 605 81 1309 0 80 <> <> <> <> <> <> <> <> <>
  1310 2 -5.785860 3.889724 -11.270868 143 " " W "A" 100 -0.05500 -0.05500 "TRP " " CD2" "    " 6 0 1 00FFFF  ""  1 1 8 ""  23 ""  <> -1.46801316738129 0.932169437408447 7.94735050201416 0 0 1311 0 1310 1 91 606 81 1310 0 80 <> <> <> <> <> <> <> <> <>
  1311 25 -6.339510 3.268200 -9.202716 143 " " W "A" 38 -0.57000 -0.57000 "TRP " " NE1" "    " 7 0 1 2F2FFF  ""  1 1 8 ""  38 ""  <> -4.44987201690674 0.764037013053894 -7.78798580169678 0 0 1312 1 1311 1 100.38 607 81 1311 0 80 <> <> <> <> <> <> <> <> <>
  1312 2 -5.768989 2.786982 -10.378740 143 " " W "A" 100 0.13000 0.13000 "TRP " " CE2" "    " 6 0 1 00FFFF  ""  1 1 8 ""  23 ""  <> -5.4464807510376 -1.83309483528137 -5.60650014877319 0 0 1313 0 1312 1 89.33 608 81 1312 0 80 <> <> <> <> <> <> <> <> <>
  1313 2 -5.204555 3.721974 -12.588877 143 " " W "A" 100 -0.11500 -0.11500 "TRP " " CE3" "    " 6 0 1 00FFFF  ""  1 1 8 ""  23 ""  <> 4.00818014144897 1.21008110046387 -9.33138084411621 0 0 1314 1 1313 1 105.32 609 81 1313 0 80 <> <> <> <> <> <> <> <> <>
  1314 2 -5.288742 1.522681 -10.769715 143 " " W "A" 100 -0.11500 -0.11500 "TRP " " CZ2" "    " 6 0 1 00FFFF  ""  1 1 8 ""  23 ""  <> 3.82054448127747 7.57402753829956 0.713275790214539 0 0 1315 1 1314 1 99.91 610 81 1314 0 80 <> <> <> <> <> <> <> <> <>
  1315 2 -4.594366 2.475563 -12.950378 143 " " W "A" 100 -0.11500 -0.11500 "TRP " " CZ3" "    " 6 0 1 00FFFF  ""  1 1 8 ""  23 ""  <> -0.361800938844681 -2.79627966880798 4.47154951095581 0 0 1316 1 1315 1 88.59 611 81 1315 0 80 <> <> <> <> <> <> <> <> <>
  1316 2 -4.675375 1.410362 -12.010921 143 " " W "A" 100 -0.11500 -0.11500 "TRP " " CH2" "    " 6 0 1 00FFFF  ""  1 1 8 ""  23 ""  <> 2.10233211517334 4.09548473358154 2.0107364654541 0 0 1317 1 1316 1 96.99 612 81 1316 0 80 <> <> <> <> <> <> <> <> <>
  1317 43 -5.385929 8.874093 -11.527444 143 " " W "A" 21 0.30000 0.30000 "TRP " " H  " "    " 1 0 1 FFFFFF  ""  -1 1 8 ""  21 ""  <> 6.20930290222168 -7.57103443145752 -4.97463369369507 0 0 1318 0 1317 <> <> <> <> 1317 0 <> <> <> <> <> <> <> <> <> <>
  1318 41 -6.065808 7.713409 -9.060643 143 " " W "A" 21 0.06000 0.06000 "TRP " " HA " "    " 1 0 0 FFFFFF  ""  -1 1 8 ""  21 ""  <> 2.07758593559265 -12.3657932281494 6.00858736038208 0 0 1319 0 1318 <> <> <> <> 1318 0 <> <> <> <> <> <> <> <> <> <>
  1319 41 -5.753510 6.513258 -11.907434 143 " " W "A" 21 0.06000 0.06000 "TRP " " HB3" "    " 1 0 0 FFFFFF  ""  -1 1 8 ""  21 ""  <> 1.45239233970642 -8.52673721313477 4.50338792800903 0 0 1320 0 1319 <> <> <> <> 1319 0 <> <> <> <> <> <> <> <> <> <>
  1320 41 -7.165276 6.999816 -11.031216 143 " " W "A" 21 0.06000 0.06000 "TRP " " HB2" "    " 1 0 0 FFFFFF  ""  -1 1 8 ""  21 ""  <> 13.1333484649658 14.4298181533813 -21.2703113555908 0 0 1321 0 1320 <> <> <> <> 1320 0 <> <> <> <> <> <> <> <> <> <>
  1321 41 -6.846071 5.306591 -8.517403 143 " " W "A" 21 0.11500 0.11500 "TRP " " HD1" "    " 1 0 0 FFFFFF  ""  -1 1 8 ""  21 ""  <> 6.41219663619995 -11.1933975219727 9.30301284790039 0 0 1322 0 1321 <> <> <> <> 1321 0 <> <> <> <> <> <> <> <> <> <>
  1322 43 -6.401548 2.820422 -8.299529 143 " " W "A" 21 0.42000 0.42000 "TRP " " HE1" "    " 1 0 1 FFFFFF  ""  -1 1 8 ""  21 ""  <> 12.2999000549316 12.2870416641235 -0.924663364887238 0 0 1323 0 1322 <> <> <> <> 1322 0 <> <> <> <> <> <> <> <> <> <>
  1323 41 -5.091696 4.599786 -13.207835 143 " " W "A" 21 0.11500 0.11500 "TRP " " HE3" "    " 1 0 0 FFFFFF  ""  -1 1 8 ""  21 ""  <> 6.87256669998169 20.097261428833 17.9768733978271 0 0 1324 0 1323 <> <> <> <> 1323 0 <> <> <> <> <> <> <> <> <> <>
  1324 41 -5.372053 0.732467 -10.038263 143 " " W "A" 21 0.11500 0.11500 "TRP " " HZ2" "    " 1 0 0 FFFFFF  ""  -1 1 8 ""  21 ""  <> -39.3200492858887 0.966559767723083 -11.3386554718018 0 0 1325 0 1324 <> <> <> <> 1324 0 <> <> <> <> <> <> <> <> <> <>
  1325 41 -4.193073 2.326694 -13.941943 143 " " W "A" 21 0.11500 0.11500 "TRP " " HZ3" "    " 1 0 0 FFFFFF  ""  -1 1 8 ""  21 ""  <> 13.0382270812988 9.65744113922119 8.02488994598389 0 0 1326 0 1325 <> <> <> <> 1325 0 <> <> <> <> <> <> <> <> <> <>
  1326 41 -4.462126 0.410292 -12.358461 143 " " W "A" 21 0.11500 0.11500 "TRP " " HH2" "    " 1 0 0 FFFFFF  ""  -1 1 8 ""  21 ""  <> -0.0508681982755661 3.39867925643921 2.6946542263031 0 0 1327 0 1326 <> <> <> <> 1326 0 <> <> <> <> <> <> <> <> <> <>
  1327 25 -3.128072 7.058277 -10.329337 144 " " L "A" 38 -0.50000 -0.50000 "LEU " " N  " "    " 7 0 1 2F2FFF  ""  1 1 8 ""  38 ""  <> -2.35959792137146 4.44190311431885 -6.63099479675293 0 0 1328 1 1327 1 103.76 613 82 1327 0 81 <> <> <> <> <> <> <> <> <>
  1328 3 -1.820812 6.517057 -10.071691 144 " " L "A" 100 0.14000 0.14000 "LEU " " CA " "    " 6 0 1 00FFFF  ""  1 1 -100 ""  23 ""  00FFFF  -2.70631337165833 -6.08098983764648 1.27095448970795 0 0 1329 1 1328 1 97.21 614 82 1328 0 81 <> <> <> <> <> <> <> <> <>
  1329 2 -1.073419 7.416369 -9.097277 144 " " L "A" 100 0.50000 0.50000 "LEU " " C  " "    " 6 0 1 00FFFF  ""  1 1 8 ""  23 ""  <> 3.45805048942566 -1.96359777450562 -7.20224618911743 0 0 1330 0 1329 1 90.78 615 82 1329 0 81 <> <> <> <> <> <> <> <> <>
  1330 15 -0.291936 6.829453 -8.341722 144 " " L "A" 75 -0.50000 -0.50000 "LEU " " O  " "    " 8 0 1 FF5757  ""  1 1 8 ""  75 ""  <> -1.05144071578979 -1.06714332103729 -2.82475256919861 0 0 1331 0 1330 1 98.22 616 82 1330 0 81 <> <> <> <> <> <> <> <> <>
  1331 3 -0.943018 6.216706 -11.302250 144 " " L "A" 100 -0.12000 -0.12000 "LEU " " CB " "    " 6 0 1 00FFFF  ""  1 1 8 ""  23 ""  <> 6.06566762924194 -4.53207778930664 0.851114869117737 0 0 1332 2 1331 1 95.04 617 82 1331 0 81 <> <> <> <> <> <> <> <> <>
  1332 3 -1.442945 5.147695 -12.256925 144 " " L "A" 100 -0.06000 -0.06000 "LEU " " CG " "    " 6 0 1 00FFFF  ""  1 1 8 ""  23 ""  <> 2.29027152061462 6.73677921295166 2.69208335876465 0 0 1333 1 1332 1 82.88 618 82 1332 0 81 <> <> <> <> <> <> <> <> <>
  1333 3 -0.890561 5.460300 -13.608065 144 " " L "A" 100 -0.18000 -0.18000 "LEU " " CD1" "    " 6 0 1 00FFFF  ""  1 1 8 ""  23 ""  <> -0.0614430345594883 -0.568263411521912 2.7945921421051 0 0 1334 3 1333 1 98 619 82 1333 0 81 <> <> <> <> <> <> <> <> <>
  1334 3 -1.294186 3.670505 -11.817883 144 " " L "A" 100 -0.18000 -0.18000 "LEU " " CD2" "    " 6 0 1 00FFFF  ""  1 1 8 ""  23 ""  <> -4.05226421356201 0.0572067201137543 1.01464986801147 0 0 1335 3 1334 1 83.14 620 82 1334 0 81 <> <> <> <> <> <> <> <> <>
  1335 43 -3.361062 7.418489 -11.243702 144 " " L "A" 21 0.30000 0.30000 "LEU " " H  " "    " 1 0 1 FFFFFF  ""  -1 1 8 ""  21 ""  <> -20.4599952697754 -22.2505950927734 -12.5342588424683 0 0 1336 0 1335 <> <> <> <> 1335 0 <> <> <> <> <> <> <> <> <> <>
  1336 41 -2.079781 5.629743 -9.494016 144 " " L "A" 21 0.06000 0.06000 "LEU " " HA " "    " 1 0 0 FFFFFF  ""  -1 1 8 ""  21 ""  <> 9.25724411010742 -13.0841827392578 -4.12280225753784 0 0 1337 0 1336 <> <> <> <> 1336 0 <> <> <> <> <> <> <> <> <> <>
  1337 41 0.088069 6.012934 -11.013395 144 " " L "A" 21 0.06000 0.06000 "LEU " " HB3" "    " 1 0 0 FFFFFF  ""  -1 1 8 ""  21 ""  <> 2.46097493171692 -0.0696380212903023 16.8663330078125 0 0 1338 0 1337 <> <> <> <> 1337 0 <> <> <> <> <> <> <> <> <> <>
  1338 41 -0.975402 7.139285 -11.881820 144 " " L "A" 21 0.06000 0.06000 "LEU " " HB2" "    " 1 0 0 FFFFFF  ""  -1 1 8 ""  21 ""  <> 7.59609174728394 7.99562501907349 20.7076148986816 0 0 1339 0 1338 <> <> <> <> 1338 0 <> <> <> <> <> <> <> <> <> <>
  1339 41 -2.497623 5.347870 -12.445827 144 " " L "A" 21 0.06000 0.06000 "LEU " " HG " "    " 1 0 0 FFFFFF  ""  -1 1 8 ""  21 ""  <> 4.38611268997192 0.634073972702026 -15.4763526916504 0 0 1340 0 1339 <> <> <> <> 1339 0 <> <> <> <> <> <> <> <> <> <>
  1340 41 -1.575891 6.157457 -14.090137 144 " " L "A" 21 0.06000 0.06000 "LEU " "HD11" "    " 1 0 0 FFFFFF  ""  -1 1 8 ""  21 ""  <> 2.66763758659363 0.726573526859283 0.787389755249023 0 0 1341 0 1340 <> <> <> <> 1340 0 <> <> <> <> <> <> <> <> <> <>
  1341 41 0.091106 5.932068 -13.651258 144 " " L "A" 21 0.06000 0.06000 "LEU " "HD12" "    " 1 0 0 FFFFFF  ""  -1 1 8 ""  21 ""  <> -6.14607334136963 11.883490562439 0.508596003055573 0 0 1342 0 1341 <> <> <> <> 1341 0 <> <> <> <> <> <> <> <> <> <>
  1342 41 -0.847475 4.599967 -14.275949 144 " " L "A" 21 0.06000 0.06000 "LEU " "HD13" "    " 1 0 0 FFFFFF  ""  -1 1 8 ""  21 ""  <> 3.66993808746338 0.143992111086845 2.11781764030457 0 0 1343 0 1342 <> <> <> <> 1342 0 <> <> <> <> <> <> <> <> <> <>
  1343 41 -1.313734 3.656309 -10.728151 144 " " L "A" 21 0.06000 0.06000 "LEU " "HD21" "    " 1 0 0 FFFFFF  ""  -1 1 8 ""  21 ""  <> -21.4488048553467 11.2399682998657 0.848264455795288 0 0 1344 0 1343 <> <> <> <> 1343 0 <> <> <> <> <> <> <> <> <> <>
  1344 41 -2.153844 3.137167 -12.223640 144 " " L "A" 21 0.06000 0.06000 "LEU " "HD22" "    " 1 0 0 FFFFFF  ""  -1 1 8 ""  21 ""  <> -6.99947500228882 2.320476770401 4.28386306762695 0 0 1345 0 1344 <> <> <> <> 1344 0 <> <> <> <> <> <> <> <> <> <>
  1345 41 -0.432446 3.122787 -12.199342 144 " " L "A" 21 0.06000 0.06000 "LEU " "HD23" "    " 1 0 0 FFFFFF  ""  -1 1 8 ""  21 ""  <> -1.62943804264069 -10.4026536941528 21.5068550109863 0 0 1346 0 1345 <> <> <> <> 1345 0 <> <> <> <> <> <> <> <> <> <>
  1346 25 -1.245579 8.767879 -9.082750 145 " " A "A" 38 -0.50000 -0.50000 "ALA " " N  " "    " 7 0 1 2F2FFF  ""  1 1 8 ""  38 ""  <> -0.322136044502258 -4.87064599990845 -3.28401398658752 0 0 1347 1 1346 1 96.85 621 83 1346 1 82 <> <> <> <> <> <> <> <> <>
  1347 3 -0.699722 9.678088 -8.075623 145 " " A "A" 100 0.14000 0.14000 "ALA " " CA " "    " 6 0 1 00FFFF  ""  1 1 -100 ""  23 ""  00FFFF  -1.3144109249115 -9.69237899780273 5.85315752029419 0 0 1348 1 1347 1 90.79 622 83 1347 1 82 <> <> <> <> <> <> <> <> <>
  1348 2 -1.272266 9.429882 -6.709938 145 " " A "A" 100 0.50000 0.50000 "ALA " " C  " "    " 6 0 1 00FFFF  ""  1 1 8 ""  23 ""  <> -2.54389071464539 3.91567635536194 4.10214328765869 0 0 1349 0 1348 1 93.52 623 83 1348 1 82 <> <> <> <> <> <> <> <> <>
  1349 15 -0.493272 9.237384 -5.799527 145 " " A "A" 75 -0.50000 -0.50000 "ALA " " O  " "    " 8 0 1 FF5757  ""  1 1 8 ""  75 ""  <> 4.50221586227417 -2.73141026496887 3.81382274627686 0 0 1350 0 1349 1 87.93 624 83 1349 1 82 <> <> <> <> <> <> <> <> <>
  1350 3 -0.890620 11.075780 -8.529375 145 " " A "A" 100 -0.18000 -0.18000 "ALA " " CB " "  g1" 6 0 1 00FFFF  ""  1 1 8 ""  23 ""  <> 0.727276563644409 -5.12399768829346 1.1721351146698 0 0 1351 3 1350 <> <> <> <> 1350 1 <> <> <> <> <> <> <> <> <> <>
  1351 41 -1.926468 11.279008 -8.801065 145 " " A "A" 21 0.06000 0.06000 "ALA " " HB1" "    " 1 0 0 FFFFFF  ""  1 1 8 ""  21 ""  <> 5.52944374084473 7.23840713500977 -7.88938426971436 0 0 1352 0 1351 <> <> <> <> 1351 1 <> <> <> <> <> <> <> <> <> <>
  1352 41 -0.532156 11.710482 -7.718970 145 " " A "A" 21 0.06000 0.06000 "ALA " " HB2" "    " 1 0 0 FFFFFF  ""  1 1 8 ""  21 ""  <> 2.23258709907532 -6.94577360153198 1.93309378623962 0 0 1353 0 1352 <> <> <> <> 1352 1 <> <> <> <> <> <> <> <> <> <>
  1353 41 -0.279978 11.280122 -9.408842 145 " " A "A" 21 0.06000 0.06000 "ALA " " HB3" "    " 1 0 0 FFFFFF  ""  1 1 8 ""  21 ""  <> -0.00261186296120286 -15.5752544403076 -1.76296985149384 0 0 1354 0 1353 <> <> <> <> 1353 1 <> <> <> <> <> <> <> <> <> <>
  1354 43 -1.995324 9.085737 -9.680202 145 " " S "A" 21 0.30000 0.30000 "ALA " " H  " "    " 1 0 1 FFFFFF  ""  -1 1 8 ""  21 ""  <> -6.2887225151062 -7.00476932525635 3.06808805465698 0 0 1355 0 1354 <> <> <> <> 1354 1 <> <> <> <> <> <> <> <> <> <>
  1355 41 0.375023 9.498062 -8.050824 145 " " S "A" 21 0.06000 0.06000 "ALA " " HA " "    " 1 0 0 FFFFFF  ""  -1 1 8 ""  21 ""  <> 3.83377599716187 20.0909938812256 -1.05080223083496 0 0 1356 0 1355 <> <> <> <> 1355 1 <> <> <> <> <> <> <> <> <> <>
  1356 25 -2.583477 9.425017 -6.507258 146 " " I "A" 38 -0.50000 -0.50000 "ILE " " N  " "    " 7 0 1 2F2FFF  ""  1 1 8 ""  38 ""  <> -5.78059959411621 -8.27119827270508 -2.43329334259033 0 0 1357 1 1356 1 96.5 627 84 1356 0 83 <> <> <> <> <> <> <> <> <>
  1357 3 -3.272737 9.077655 -5.267583 146 " " I "A" 100 0.14000 0.14000 "ILE " " CA " "    " 6 0 1 00FFFF  ""  1 1 -100 ""  23 ""  00FFFF  8.68841457366943 -3.26712870597839 -1.9475314617157 0 0 1358 1 1357 1 98.02 628 84 1357 0 83 <> <> <> <> <> <> <> <> <>
  1358 2 -2.862685 7.624297 -4.836160 146 " " I "A" 100 0.50000 0.50000 "ILE " " C  " "    " 6 0 1 00FFFF  ""  1 1 8 ""  23 ""  <> -9.34158897399902 0.458302795886993 1.3892970085144 0 0 1359 0 1358 1 88.68 629 84 1358 0 83 <> <> <> <> <> <> <> <> <>
  1359 15 -2.490427 7.451642 -3.701247 146 " " I "A" 75 -0.50000 -0.50000 "ILE " " O  " "    " 8 0 1 FF5757  ""  1 1 8 ""  75 ""  <> 0.996071875095367 2.90176582336426 -1.46712946891785 0 0 1360 0 1359 1 89.16 630 84 1359 0 83 <> <> <> <> <> <> <> <> <>
  1360 3 -4.823739 9.115253 -5.400113 146 " " I "A" 100 -0.06000 -0.06000 "ILE " " CB " "    " 6 0 1 00FFFF  ""  1 1 8 ""  23 ""  <> -7.77992725372314 2.56007528305054 -3.04909896850586 0 0 1361 1 1360 1 103.98 631 84 1360 0 83 <> <> <> <> <> <> <> <> <>
  1361 3 -5.263664 10.601627 -5.552725 146 " " I "A" 100 -0.12000 -0.12000 "ILE " " CG1" "    " 6 0 1 00FFFF  ""  1 1 8 ""  23 ""  <> -3.05481433868408 -2.98046851158142 0.886676371097565 0 0 1362 2 1361 1 97.16 632 84 1361 0 83 <> <> <> <> <> <> <> <> <>
  1362 3 -5.617019 8.474105 -4.189526 146 " " I "A" 100 -0.18000 -0.18000 "ILE " " CG2" "    " 6 0 1 00FFFF  ""  1 1 8 ""  23 ""  <> -2.78458166122437 -2.69598126411438 6.72492694854736 0 0 1363 3 1362 1 91.75 633 84 1362 0 83 <> <> <> <> <> <> <> <> <>
  1363 3 -6.592391 10.753798 -6.135725 146 " " I "A" 100 -0.18000 -0.18000 "ILE " " CD1" "    " 6 0 1 00FFFF  ""  1 1 8 ""  23 ""  <> 0.397653222084045 4.17569065093994 4.22875261306763 0 0 1364 3 1363 1 108.03 634 84 1363 0 83 <> <> <> <> <> <> <> <> <>
  1364 43 -3.212001 9.564915 -7.285389 146 " " I "A" 21 0.30000 0.30000 "ILE " " H  " "    " 1 0 1 FFFFFF  ""  -1 1 8 ""  21 ""  <> -8.81531238555908 -30.315788269043 -3.94537401199341 0 0 1365 0 1364 <> <> <> <> 1364 0 <> <> <> <> <> <> <> <> <> <>
  1365 41 -3.070437 9.805390 -4.481724 146 " " I "A" 21 0.06000 0.06000 "ILE " " HA " "    " 1 0 0 FFFFFF  ""  -1 1 8 ""  21 ""  <> -12.2090997695923 -5.93632936477661 5.90380907058716 0 0 1366 0 1365 <> <> <> <> 1365 0 <> <> <> <> <> <> <> <> <> <>
  1366 41 -5.111543 8.466183 -6.227141 146 " " I "A" 21 0.06000 0.06000 "ILE " " HB " "    " 1 0 0 FFFFFF  ""  -1 1 8 ""  21 ""  <> -0.0680874437093735 -19.2674541473389 11.3979444503784 0 0 1367 0 1366 <> <> <> <> 1366 0 <> <> <> <> <> <> <> <> <> <>
  1367 41 -4.585759 11.126512 -6.225809 146 " " I "A" 21 0.06000 0.06000 "ILE " "HG13" "    " 1 0 0 FFFFFF  ""  -1 1 8 ""  21 ""  <> -12.9876356124878 10.0879077911377 1.07368338108063 0 0 1368 0 1367 <> <> <> <> 1367 0 <> <> <> <> <> <> <> <> <> <>
  1368 41 -5.191433 11.157487 -4.617897 146 " " I "A" 21 0.06000 0.06000 "ILE " "HG12" "    " 1 0 0 FFFFFF  ""  -1 1 8 ""  21 ""  <> 10.8096084594727 -13.4752502441406 6.05573749542236 0 0 1369 0 1368 <> <> <> <> 1368 0 <> <> <> <> <> <> <> <> <> <>
  1369 41 -6.612598 8.863537 -3.976771 146 " " I "A" 21 0.06000 0.06000 "ILE " "HG21" "    " 1 0 0 FFFFFF  ""  -1 1 8 ""  21 ""  <> -10.2070016860962 -27.6762142181396 17.7163906097412 0 0 1370 0 1369 <> <> <> <> 1369 0 <> <> <> <> <> <> <> <> <> <>
  1370 41 -5.727880 7.394146 -4.286992 146 " " I "A" 21 0.06000 0.06000 "ILE " "HG22" "    " 1 0 0 FFFFFF  ""  -1 1 8 ""  21 ""  <> -1.35290110111237 -6.60113000869751 48.3668670654297 0 0 1371 0 1370 <> <> <> <> 1370 0 <> <> <> <> <> <> <> <> <> <>
  1371 41 -4.983018 8.560643 -3.307112 146 " " I "A" 21 0.06000 0.06000 "ILE " "HG23" "    " 1 0 0 FFFFFF  ""  -1 1 8 ""  21 ""  <> 0.274934530258179 16.8901824951172 2.60589647293091 0 0 1372 0 1371 <> <> <> <> 1371 0 <> <> <> <> <> <> <> <> <> <>
  1372 41 -6.819450 9.880857 -6.747704 146 " " I "A" 21 0.06000 0.06000 "ILE " "HD11" "    " 1 0 0 FFFFFF  ""  -1 1 8 ""  21 ""  <> 33.0771636962891 -19.5506839752197 25.9477310180664 0 0 1373 0 1372 <> <> <> <> 1372 0 <> <> <> <> <> <> <> <> <> <>
  1373 41 -7.394871 10.868058 -5.406979 146 " " I "A" 21 0.06000 0.06000 "ILE " "HD12" "    " 1 0 0 FFFFFF  ""  -1 1 8 ""  21 ""  <> -5.73734712600708 -2.37185621261597 -1.50037956237793 0 0 1374 0 1373 <> <> <> <> 1373 0 <> <> <> <> <> <> <> <> <> <>
  1374 41 -6.693694 11.580283 -6.839117 146 " " I "A" 21 0.06000 0.06000 "ILE " "HD13" "    " 1 0 0 FFFFFF  ""  -1 1 8 ""  21 ""  <> 0.573547124862671 -8.18686676025391 -10.3225870132446 0 0 1375 0 1374 <> <> <> <> 1374 0 <> <> <> <> <> <> <> <> <> <>
  1375 25 -2.902151 6.614047 -5.737390 147 " " D "A" 38 -0.50000 -0.50000 "ASP " " N  " "    " 7 0 1 2F2FFF  ""  1 1 8 ""  38 ""  <> 4.70805263519287 1.48757243156433 0.573039174079895 0 0 1376 1 1375 1 101.01 635 85 1375 0 84 <> <> <> <> <> <> <> <> <>
  1376 3 -2.707969 5.253172 -5.428175 147 " " D "A" 100 0.14000 0.14000 "ASP " " CA " "    " 6 0 1 00FFFF  ""  1 1 -100 ""  23 ""  00FFFF  -2.43561697006226 -0.850311636924744 0.101313941180706 0 0 1377 1 1376 1 91.2 636 85 1376 0 84 <> <> <> <> <> <> <> <> <>
  1377 2 -1.296232 4.950615 -4.947639 147 " " D "A" 100 0.50000 0.50000 "ASP " " C  " "    " 6 0 1 00FFFF  ""  1 1 8 ""  23 ""  <> 0.180819600820541 -3.73709917068481 3.34822726249695 0 0 1378 0 1377 1 93.33 637 85 1377 0 84 <> <> <> <> <> <> <> <> <>
  1378 15 -1.143389 4.346228 -3.879213 147 " " D "A" 75 -0.50000 -0.50000 "ASP " " O  " "    " 8 0 1 FF5757  ""  1 1 8 ""  75 ""  <> -3.19434690475464 4.99639844894409 -3.87824153900146 0 0 1379 0 1378 1 104.84 638 85 1378 0 84 <> <> <> <> <> <> <> <> <>
  1379 3 -2.941150 4.372780 -6.681494 147 " " D "A" 100 -0.22000 -0.22000 "ASP " " CB " "    " 6 0 1 00FFFF  ""  1 1 8 ""  23 ""  <> 1.95812392234802 2.75811290740967 -9.33264541625977 0 0 1380 2 1379 1 89.35 639 85 1379 0 84 <> <> <> <> <> <> <> <> <>
  1380 2 -3.053964 2.855613 -6.527770 147 " " D "A" 100 0.70000 0.70000 "ASP " " CG " "    " 6 0 1 00FFFF  ""  1 1 8 "%UT"  13 ""  <> -4.14329147338867 0.149376332759857 -7.94127941131592 0 0 1381 0 1380 1 93.8 640 85 1380 0 84 <> <> <> <> <> <> <> <> <>
  1381 15 -3.479168 2.361325 -5.459226 147 " " D "A" 75 -0.80000 -0.80000 "ASP " " OD1" "    " 8 0 1 FF5757  ""  1 1 8 ""  75 ""  <> -0.138997286558151 -3.94528532028198 -2.26462364196777 0 0 1382 0 1381 1 113.17 641 85 1381 0 84 <> <> <> <> <> <> <> <> <>
  1382 18 -2.950285 2.200901 -7.605144 147 " " D "A" 75 -0.80000 -0.80000 "ASP " " OD2" "    " 8 -1 1 FF5757  ""  1 1 8 ""  75 ""  <> -4.35746383666992 0.977414011955261 1.64495444297791 0 0 1383 0 1382 1 93.53 642 85 1382 0 84 <> <> <> <> <> <> <> <> <>
  1383 43 -3.219807 6.791525 -6.679566 147 " " D "A" 21 0.30000 0.30000 "ASP " " H  " "    " 1 0 1 FFFFFF  ""  -1 1 8 ""  21 ""  <> 16.2493553161621 13.9429616928101 -0.971904158592224 0 0 1384 0 1383 <> <> <> <> 1383 0 <> <> <> <> <> <> <> <> <> <>
  1384 41 -3.380870 4.986042 -4.613347 147 " " D "A" 21 0.06000 0.06000 "ASP " " HA " "    " 1 0 0 FFFFFF  ""  -1 1 8 ""  21 ""  <> 3.86465668678284 7.65168952941895 8.09146690368652 0 0 1385 0 1384 <> <> <> <> 1384 0 <> <> <> <> <> <> <> <> <> <>
  1385 41 -2.254518 4.613272 -7.493158 147 " " D "A" 21 0.06000 0.06000 "ASP " " HB3" "    " 1 0 0 FFFFFF  ""  -1 1 8 ""  21 ""  <> 24.036111831665 6.17843723297119 10.35777759552 0 0 1386 0 1385 <> <> <> <> 1385 0 <> <> <> <> <> <> <> <> <> <>
  1386 41 -3.862598 4.765301 -7.111563 147 " " D "A" 21 0.06000 0.06000 "ASP " " HB2" "    " 1 0 0 FFFFFF  ""  -1 1 8 ""  21 ""  <> -7.45727729797363 2.82110524177551 10.8978939056396 0 0 1387 0 1386 <> <> <> <> 1386 0 <> <> <> <> <> <> <> <> <> <>
  1387 25 -0.327477 5.503380 -5.660458 148 " " Y "A" 38 -0.50000 -0.50000 "TYR " " N  " "    " 7 0 1 2F2FFF  ""  1 1 8 ""  38 ""  <> 6.39710521697998 -8.48381328582764 2.07326197624207 0 0 1388 1 1387 1 93.74 643 86 1387 0 85 <> <> <> <> <> <> <> <> <>
  1388 3 1.109744 5.334969 -5.397345 148 " " Y "A" 100 0.14000 0.14000 "TYR " " CA " "    " 6 0 1 00FFFF  ""  1 1 -100 ""  23 ""  00FFFF  10.0394802093506 -0.480896770954132 0.579165041446686 0 0 1389 1 1388 1 97.27 644 86 1388 0 85 <> <> <> <> <> <> <> <> <>
  1389 2 1.454255 6.060490 -4.130762 148 " " Y "A" 100 0.50000 0.50000 "TYR " " C  " "    " 6 0 1 00FFFF  ""  1 1 8 ""  23 ""  <> 0.212715521454811 7.8905930519104 -3.37381958961487 0 0 1390 0 1389 1 92.59 645 86 1389 0 85 <> <> <> <> <> <> <> <> <>
  1390 15 2.083718 5.418986 -3.354073 148 " " Y "A" 75 -0.50000 -0.50000 "TYR " " O  " "    " 8 0 1 FF5757  ""  1 1 8 ""  75 ""  <> -4.42177677154541 -0.727298676967621 -4.06554985046387 0 0 1391 0 1390 1 85.79 646 86 1390 0 85 <> <> <> <> <> <> <> <> <>
  1391 3 2.093846 5.553530 -6.648725 148 " " Y "A" 100 -0.00500 -0.00500 "TYR " " CB " "    " 6 0 1 00FFFF  ""  1 1 8 ""  23 ""  <> -6.42924547195435 -1.11604571342468 1.42319059371948 0 0 1392 2 1391 1 83.75 647 86 1391 0 85 <> <> <> <> <> <> <> <> <>
  1392 2 2.132158 4.302983 -7.670670 148 " " Y "A" 100 -0.11500 -0.11500 "TYR " " CG " "    " 6 0 1 00FFFF  ""  1 1 8 ""  23 ""  <> -2.03866791725159 -0.565190017223358 -7.34762763977051 0 0 1393 0 1392 1 80.83 648 86 1392 0 85 <> <> <> <> <> <> <> <> <>
  1393 2 0.995086 3.937973 -8.394188 148 " " Y "A" 100 -0.11500 -0.11500 "TYR " " CD1" "    " 6 0 1 00FFFF  ""  1 1 8 ""  23 ""  <> -1.62195003032684 -0.355521231889725 -2.83575510978699 0 0 1394 1 1393 1 93.15 649 86 1393 0 85 <> <> <> <> <> <> <> <> <>
  1394 2 3.368975 3.594034 -7.805881 148 " " Y "A" 100 -0.11500 -0.11500 "TYR " " CD2" "    " 6 0 1 00FFFF  ""  1 1 8 ""  23 ""  <> -5.87885284423828 3.12347292900085 1.41317117214203 0 0 1395 1 1394 1 74.18 650 86 1394 0 85 <> <> <> <> <> <> <> <> <>
  1395 2 0.922293 2.740520 -9.125872 148 " " Y "A" 100 -0.11500 -0.11500 "TYR " " CE1" "    " 6 0 1 00FFFF  ""  1 1 8 ""  23 ""  <> 10.2168521881104 -7.2689471244812 4.32673978805542 0 0 1396 1 1395 1 83.13 651 86 1395 0 85 <> <> <> <> <> <> <> <> <>
  1396 2 3.281092 2.417920 -8.614508 148 " " Y "A" 100 -0.11500 -0.11500 "TYR " " CE2" "    " 6 0 1 00FFFF  ""  1 1 8 ""  23 ""  <> -8.39542388916016 0.916596233844757 3.03596210479736 0 0 1397 1 1396 1 72.09 652 86 1396 0 85 <> <> <> <> <> <> <> <> <>
  1397 2 2.114363 1.997484 -9.243193 148 " " Y "A" 100 0.15000 0.15000 "TYR " " CZ " "    " 6 0 1 00FFFF  ""  1 1 8 ""  23 ""  <> 7.87623357772827 -0.196462348103523 1.01395845413208 0 0 1398 0 1397 1 67.69 653 86 1397 0 85 <> <> <> <> <> <> <> <> <>
  1398 16 2.057005 0.758236 -9.828165 148 " " Y "A" 75 -0.58500 -0.58500 "TYR " " OH " "    " 8 0 1 FF5757  ""  1 1 8 "%UT"  13 ""  <> -4.14445018768311 12.5505876541138 6.40210914611816 0 0 1399 1 1398 1 73.15 654 86 1398 0 85 <> <> <> <> <> <> <> <> <>
  1399 43 -0.459393 5.617898 -6.655236 148 " " Y "A" 21 0.30000 0.30000 "TYR " " H  " "    " 1 0 1 FFFFFF  ""  -1 1 8 ""  21 ""  <> -13.1407480239868 3.24154829978943 6.01395797729492 0 0 1400 0 1399 <> <> <> <> 1399 0 <> <> <> <> <> <> <> <> <> <>
  1400 41 1.282210 4.321168 -5.036007 148 " " Y "A" 21 0.06000 0.06000 "TYR " " HA " "    " 1 0 0 FFFFFF  ""  -1 1 8 ""  21 ""  <> 41.0036849975586 1.94904160499573 -7.38237953186035 0 0 1401 0 1400 <> <> <> <> 1400 0 <> <> <> <> <> <> <> <> <> <>
  1401 41 3.155547 5.667785 -6.430010 148 " " Y "A" 21 0.06000 0.06000 "TYR " " HB3" "    " 1 0 0 FFFFFF  ""  -1 1 8 ""  21 ""  <> -10.3224477767944 9.32190036773682 14.8691921234131 0 0 1402 0 1401 <> <> <> <> 1401 0 <> <> <> <> <> <> <> <> <> <>
  1402 41 1.739478 6.444394 -7.167265 148 " " Y "A" 21 0.06000 0.06000 "TYR " " HB2" "    " 1 0 0 FFFFFF  ""  -1 1 8 ""  21 ""  <> 12.9608755111694 -3.84084153175354 -16.5091590881348 0 0 1403 0 1402 <> <> <> <> 1402 0 <> <> <> <> <> <> <> <> <> <>
  1403 41 0.057621 4.453799 -8.247612 148 " " Y "A" 21 0.11500 0.11500 "TYR " " HD1" "    " 1 0 0 FFFFFF  ""  -1 1 8 ""  21 ""  <> 5.39695739746094 11.3825397491455 0.747286081314087 0 0 1404 0 1403 <> <> <> <> 1403 0 <> <> <> <> <> <> <> <> <> <>
  1404 41 4.285809 3.917847 -7.335816 148 " " Y "A" 21 0.11500 0.11500 "TYR " " HD2" "    " 1 0 0 FFFFFF  ""  -1 1 8 ""  21 ""  <> -7.53609800338745 3.04762148857117 4.69778442382812 0 0 1405 0 1404 <> <> <> <> 1404 0 <> <> <> <> <> <> <> <> <> <>
  1405 41 0.038556 2.285633 -9.548351 148 " " Y "A" 21 0.11500 0.11500 "TYR " " HE1" "    " 1 0 0 FFFFFF  ""  -1 1 8 ""  21 ""  <> -3.26415133476257 24.5016307830811 -1.68150746822357 0 0 1406 0 1405 <> <> <> <> 1405 0 <> <> <> <> <> <> <> <> <> <>
  1406 41 4.162885 1.794625 -8.633056 148 " " Y "A" 21 0.11500 0.11500 "TYR " " HE2" "    " 1 0 0 FFFFFF  ""  -1 1 8 ""  21 ""  <> 1.84334826469421 15.133358001709 12.0528535842896 0 0 1407 0 1406 <> <> <> <> 1406 0 <> <> <> <> <> <> <> <> <> <>
  1407 42 1.256691 0.547428 -10.314640 148 " " Y "A" 21 0.43500 0.43500 "TYR " " HH " "    " 1 0 1 FFFFFF  ""  -1 1 8 ""  21 ""  <> 9.18909168243408 -1.02937650680542 -9.64855480194092 0 0 1408 0 1407 <> <> <> <> 1407 0 <> <> <> <> <> <> <> <> <> <>
  1408 25 0.983538 7.323254 -3.855284 149 " " V "A" 38 -0.50000 -0.50000 "VAL " " N  " "    " 7 0 1 2F2FFF  ""  1 1 8 ""  38 ""  <> -12.3488187789917 -1.18717694282532 -5.84996891021729 0 0 1409 1 1408 1 87.69 655 87 1408 0 86 <> <> <> <> <> <> <> <> <>
  1409 3 1.347752 8.074681 -2.684793 149 " " V "A" 100 0.14000 0.14000 "VAL " " CA " "    " 6 0 1 00FFFF  ""  1 1 -100 ""  23 ""  00FFFF  -1.55211555957794 0.778609275817871 5.46099996566772 0 0 1410 1 1409 1 81.65 656 87 1409 0 86 <> <> <> <> <> <> <> <> <>
  1410 2 0.849526 7.295441 -1.441577 149 " " V "A" 100 0.50000 0.50000 "VAL " " C  " "    " 6 0 1 00FFFF  ""  1 1 8 ""  23 ""  <> -8.05388069152832 4.49169635772705 -7.50417566299438 0 0 1411 0 1410 1 95.46 657 87 1410 0 86 <> <> <> <> <> <> <> <> <>
  1411 15 1.586935 7.100159 -0.502164 149 " " V "A" 75 -0.50000 -0.50000 "VAL " " O  " "    " 8 0 1 FF5757  ""  1 1 8 ""  75 ""  <> 4.65864896774292 3.2827045917511 0.402832448482513 0 0 1412 0 1411 1 94.32 658 87 1411 0 86 <> <> <> <> <> <> <> <> <>
  1412 3 0.977170 9.600478 -2.725367 149 " " V "A" 100 -0.06000 -0.06000 "VAL " " CB " "    " 6 0 1 00FFFF  ""  1 1 8 ""  23 ""  <> 1.43287599086761 1.74065351486206 2.12782764434814 0 0 1413 1 1412 1 79.22 659 87 1412 0 86 <> <> <> <> <> <> <> <> <>
  1413 3 1.272288 10.357456 -1.379532 149 " " V "A" 100 -0.18000 -0.18000 "VAL " " CG1" "    " 6 0 1 00FFFF  ""  1 1 8 ""  23 ""  <> -1.83896005153656 0.529968440532684 4.59472179412842 0 0 1414 3 1413 1 80.51 660 87 1413 0 86 <> <> <> <> <> <> <> <> <>
  1414 3 1.758442 10.282822 -3.910083 149 " " V "A" 100 -0.18000 -0.18000 "VAL " " CG2" "    " 6 0 1 00FFFF  ""  1 1 8 ""  23 ""  <> -2.49170136451721 -0.677303850650787 -0.326212823390961 0 0 1415 3 1414 1 84.83 661 87 1414 0 86 <> <> <> <> <> <> <> <> <>
  1415 43 0.280477 7.654821 -4.500163 149 " " V "A" 21 0.30000 0.30000 "VAL " " H  " "    " 1 0 1 FFFFFF  ""  -1 1 8 ""  21 ""  <> -21.6899719238281 -18.4615879058838 -4.54776334762573 0 0 1416 0 1415 <> <> <> <> 1415 0 <> <> <> <> <> <> <> <> <> <>
  1416 41 2.425702 7.923868 -2.742914 149 " " V "A" 21 0.06000 0.06000 "VAL " " HA " "    " 1 0 0 FFFFFF  ""  -1 1 8 ""  21 ""  <> -1.09666860103607 6.93753004074097 -2.07320261001587 0 0 1417 0 1416 <> <> <> <> 1416 0 <> <> <> <> <> <> <> <> <> <>
  1417 41 -0.085478 9.755983 -2.911640 149 " " V "A" 21 0.06000 0.06000 "VAL " " HB " "    " 1 0 0 FFFFFF  ""  -1 1 8 ""  21 ""  <> 4.91210317611694 15.9408130645752 -5.86580419540405 0 0 1418 0 1417 <> <> <> <> 1417 0 <> <> <> <> <> <> <> <> <> <>
  1418 41 1.014377 11.411300 -1.484397 149 " " V "A" 21 0.06000 0.06000 "VAL " "HG11" "    " 1 0 0 FFFFFF  ""  -1 1 8 ""  21 ""  <> -10.6505651473999 -1.25664246082306 8.31189250946045 0 0 1419 0 1418 <> <> <> <> 1418 0 <> <> <> <> <> <> <> <> <> <>
  1419 41 0.623929 9.971607 -0.592861 149 " " V "A" 21 0.06000 0.06000 "VAL " "HG12" "    " 1 0 0 FFFFFF  ""  -1 1 8 ""  21 ""  <> 3.79436302185059 -17.6099987030029 0.340238958597183 0 0 1420 0 1419 <> <> <> <> 1419 0 <> <> <> <> <> <> <> <> <> <>
  1420 41 2.291351 10.306572 -0.996098 149 " " V "A" 21 0.06000 0.06000 "VAL " "HG13" "    " 1 0 0 FFFFFF  ""  -1 1 8 ""  21 ""  <> 3.52244424819946 24.0860500335693 -6.5283522605896 0 0 1421 0 1420 <> <> <> <> 1420 0 <> <> <> <> <> <> <> <> <> <>
  1421 41 1.612989 9.969323 -4.943844 149 " " V "A" 21 0.06000 0.06000 "VAL " "HG21" "    " 1 0 0 FFFFFF  ""  -1 1 8 ""  21 ""  <> -15.9495916366577 26.4292011260986 -6.65297985076904 0 0 1422 0 1421 <> <> <> <> 1421 0 <> <> <> <> <> <> <> <> <> <>
  1422 41 1.509606 11.343172 -3.952960 149 " " V "A" 21 0.06000 0.06000 "VAL " "HG22" "    " 1 0 0 FFFFFF  ""  -1 1 8 ""  21 ""  <> 7.18935012817383 2.09919857978821 12.1527795791626 0 0 1423 0 1422 <> <> <> <> 1422 0 <> <> <> <> <> <> <> <> <> <>
  1423 41 2.845947 10.323593 -3.848683 149 " " V "A" 21 0.06000 0.06000 "VAL " "HG23" "    " 1 0 0 FFFFFF  ""  -1 1 8 ""  21 ""  <> -1.52584290504456 -10.487587928772 -10.9191188812256 0 0 1424 0 1423 <> <> <> <> 1423 0 <> <> <> <> <> <> <> <> <> <>
  1424 25 -0.435552 6.832503 -1.475174 150 " " A "A" 38 -0.50000 -0.50000 "ALA " " N  " "    " 7 0 1 2F2FFF  ""  1 1 8 ""  38 ""  <> -1.53994023799896 2.06608033180237 1.97053122520447 0 0 1425 1 1424 1 84.22 662 88 1424 0 87 <> <> <> <> <> <> <> <> <>
  1425 3 -1.046017 6.123232 -0.374424 150 " " A "A" 100 0.14000 0.14000 "ALA " " CA " "    " 6 0 1 00FFFF  ""  1 1 -100 ""  23 ""  00FFFF  2.98350739479065 3.71279239654541 -1.28393316268921 0 0 1426 1 1425 1 91.26 663 88 1425 0 87 <> <> <> <> <> <> <> <> <>
  1426 2 -0.269537 4.877041 0.041755 150 " " A "A" 100 0.50000 0.50000 "ALA " " C  " "    " 6 0 1 00FFFF  ""  1 1 8 ""  23 ""  <> -2.59532451629639 2.54156947135925 0.679908990859985 0 0 1427 0 1426 1 91.92 664 88 1426 0 87 <> <> <> <> <> <> <> <> <>
  1427 15 -0.043968 4.549631 1.197701 150 " " A "A" 75 -0.50000 -0.50000 "ALA " " O  " "    " 8 0 1 FF5757  ""  1 1 8 ""  75 ""  <> 0.0211455933749676 6.95278215408325 -4.39877939224243 0 0 1428 0 1427 1 94.85 665 88 1427 0 87 <> <> <> <> <> <> <> <> <>
  1428 3 -2.493418 5.805206 -0.744205 150 " " A "A" 100 -0.18000 -0.18000 "ALA " " CB " "    " 6 0 1 00FFFF  ""  1 1 8 ""  23 ""  <> 3.31357955932617 -6.86403465270996 6.21799993515015 0 0 1429 3 1428 1 95.33 666 88 1428 0 87 <> <> <> <> <> <> <> <> <>
  1429 43 -1.054581 7.047483 -2.243735 150 " " A "A" 21 0.30000 0.30000 "ALA " " H  " "    " 1 0 1 FFFFFF  ""  -1 1 8 ""  21 ""  <> -18.1638927459717 18.1981601715088 19.8725624084473 0 0 1430 0 1429 <> <> <> <> 1429 0 <> <> <> <> <> <> <> <> <> <>
  1430 41 -1.183648 6.801367 0.467771 150 " " A "A" 21 0.06000 0.06000 "ALA " " HA " "    " 1 0 0 FFFFFF  ""  -1 1 8 ""  21 ""  <> 10.402364730835 -6.03139066696167 7.77445697784424 0 0 1431 0 1430 <> <> <> <> 1430 0 <> <> <> <> <> <> <> <> <> <>
  1431 41 -3.141403 6.654167 -0.962103 150 " " A "A" 21 0.06000 0.06000 "ALA " " HB1" "    " 1 0 0 FFFFFF  ""  -1 1 8 ""  21 ""  <> 11.5217294692993 -5.17344665527344 -11.6046209335327 0 0 1432 0 1431 <> <> <> <> 1431 0 <> <> <> <> <> <> <> <> <> <>
  1432 41 -2.623480 5.140059 -1.597881 150 " " A "A" 21 0.06000 0.06000 "ALA " " HB2" "    " 1 0 0 FFFFFF  ""  -1 1 8 ""  21 ""  <> 5.37380647659302 -16.7244453430176 13.5869045257568 0 0 1433 0 1432 <> <> <> <> 1432 0 <> <> <> <> <> <> <> <> <> <>
  1433 41 -3.040114 5.278692 0.038104 150 " " A "A" 21 0.06000 0.06000 "ALA " " HB3" "    " 1 0 0 FFFFFF  ""  -1 1 8 ""  21 ""  <> -18.4540634155273 13.364239692688 4.62039804458618 0 0 1434 0 1433 <> <> <> <> 1433 0 <> <> <> <> <> <> <> <> <> <>
  1434 25 0.102594 4.114298 -1.043053 151 " " S "A" 38 -0.50000 -0.50000 "SER " " N  " "    " 7 0 1 2F2FFF  ""  1 1 8 ""  38 ""  <> -1.43754863739014 -3.41163301467896 -1.14982879161835 0 0 1435 1 1434 1 90.99 667 89 1434 0 88 <> <> <> <> <> <> <> <> <>
  1435 3 0.901124 2.863883 -0.981431 151 " " S "A" 100 0.14000 0.14000 "SER " " CA " "    " 6 0 1 00FFFF  ""  1 1 -100 ""  23 ""  00FFFF  -4.39286041259766 1.79198026657104 -1.86874079704285 0 0 1436 1 1435 1 97.52 668 89 1435 0 88 <> <> <> <> <> <> <> <> <>
  1436 2 2.347775 3.152441 -0.551118 151 " " S "A" 100 0.50000 0.50000 "SER " " C  " "    " 6 0 1 00FFFF  ""  1 1 8 ""  23 ""  <> 2.64896726608276 -11.0908813476562 0.755419313907623 0 0 1437 0 1436 1 91.47 669 89 1436 0 88 <> <> <> <> <> <> <> <> <>
  1437 15 2.831742 2.366096 0.246977 151 " " S "A" 75 -0.50000 -0.50000 "SER " " O  " "    " 8 0 1 FF5757  ""  1 1 8 ""  75 ""  <> 2.6344952583313 0.742334127426147 -2.3770010471344 0 0 1438 0 1437 1 83.59 670 89 1437 0 88 <> <> <> <> <> <> <> <> <>
  1438 3 0.784308 2.144465 -2.299958 151 " " S "A" 100 0.14500 0.14500 "SER " " CB " "    " 6 0 1 00FFFF  ""  1 1 8 ""  23 ""  <> -2.23847699165344 -5.71432828903198 -4.42569875717163 0 0 1439 2 1438 1 76.53 671 89 1438 0 88 <> <> <> <> <> <> <> <> <>
  1439 16 -0.528973 1.791652 -2.673190 151 " " S "A" 75 -0.68300 -0.68300 "SER " " OG " "    " 8 0 1 FF5757  ""  1 1 8 "%UT"  13 ""  <> 0.899700105190277 -2.48389005661011 -0.174327567219734 0 0 1440 1 1439 1 68.24 672 89 1439 0 88 <> <> <> <> <> <> <> <> <>
  1440 43 -0.173898 4.410050 -1.968354 151 " " S "A" 21 0.30000 0.30000 "SER " " H  " "    " 1 0 1 FFFFFF  ""  -1 1 8 ""  21 ""  <> -0.473443806171417 -7.24450254440308 -2.66300773620605 0 0 1441 0 1440 <> <> <> <> 1440 0 <> <> <> <> <> <> <> <> <> <>
  1441 41 0.453245 2.077288 -0.374164 151 " " S "A" 21 0.06000 0.06000 "SER " " HA " "    " 1 0 0 FFFFFF  ""  -1 1 8 ""  21 ""  <> -12.835018157959 -6.22574710845947 -18.4804782867432 0 0 1442 0 1441 <> <> <> <> 1441 0 <> <> <> <> <> <> <> <> <> <>
  1442 41 1.212563 1.169356 -2.067879 151 " " S "A" 21 0.06000 0.06000 "SER " " HB3" "    " 1 0 0 FFFFFF  ""  -1 1 8 ""  21 ""  <> -6.01160097122192 -5.49388647079468 3.46307754516602 0 0 1443 0 1442 <> <> <> <> 1442 0 <> <> <> <> <> <> <> <> <> <>
  1443 41 1.199597 2.619016 -3.189022 151 " " S "A" 21 0.06000 0.06000 "SER " " HB2" "    " 1 0 0 FFFFFF  ""  -1 1 8 ""  21 ""  <> -19.6072845458984 -19.3540744781494 -19.8192272186279 0 0 1444 0 1443 <> <> <> <> 1443 0 <> <> <> <> <> <> <> <> <> <>
  1444 42 -0.958429 2.504437 -3.151840 151 " " S "A" 21 0.41800 0.41800 "SER " " HG " "    " 1 0 1 FFFFFF  ""  -1 1 8 ""  21 ""  <> -18.2633018493652 -2.8149950504303 16.5260887145996 0 0 1445 0 1444 <> <> <> <> 1444 0 <> <> <> <> <> <> <> <> <> <>
  1445 25 2.947881 4.249152 -1.018174 152 " " N "A" 38 -0.50000 -0.50000 "ASN " " N  " "    " 7 0 1 2F2FFF  ""  1 1 8 ""  38 ""  <> -1.75084698200226 0.745812892913818 -3.17868828773499 0 0 1446 1 1445 1 91.74 673 90 1445 0 89 <> <> <> <> <> <> <> <> <>
  1446 3 4.233783 4.711399 -0.506361 152 " " N "A" 100 0.14000 0.14000 "ASN " " CA " "    " 6 0 1 00FFFF  ""  1 1 -100 ""  23 ""  00FFFF  -5.69931888580322 4.47724151611328 7.89212512969971 0 0 1447 1 1446 1 89.96 674 90 1446 0 89 <> <> <> <> <> <> <> <> <>
  1447 2 4.102941 5.187714 0.926132 152 " " N "A" 100 0.50000 0.50000 "ASN " " C  " "    " 6 0 1 00FFFF  ""  1 1 8 ""  23 ""  <> -3.55210208892822 2.46695590019226 7.25022077560425 0 0 1448 0 1447 1 88.6 675 90 1447 0 89 <> <> <> <> <> <> <> <> <>
  1448 15 4.990332 4.833732 1.704981 152 " " N "A" 75 -0.50000 -0.50000 "ASN " " O  " "    " 8 0 1 FF5757  ""  1 1 8 ""  75 ""  <> 0.517230033874512 -7.52063322067261 1.92773115634918 0 0 1449 0 1448 1 79.81 676 90 1448 0 89 <> <> <> <> <> <> <> <> <>
  1449 3 4.743261 5.878903 -1.347128 152 " " N "A" 100 -0.12000 -0.12000 "ASN " " CB " "    " 6 0 1 00FFFF  ""  1 1 8 ""  23 ""  <> 9.83817577362061 5.10226154327393 2.32119011878967 0 0 1450 2 1449 1 75.8 677 90 1449 0 89 <> <> <> <> <> <> <> <> <>
  1450 2 6.256200 5.764562 -1.402750 152 " " N "A" 100 0.50000 0.50000 "ASN " " CG " "    " 6 0 1 00FFFF  ""  1 1 8 "%UT"  13 ""  <> -3.51191353797913 3.10773110389709 0.507743299007416 0 0 1451 0 1450 1 79.22 678 90 1450 0 89 <> "No Flip"  <> <> <> <> <> <> <>
  1451 15 6.887643 4.866519 -2.059028 152 " " N "A" 75 -0.50000 -0.50000 "ASN " " OD1" "    " 8 0 1 FF5757  ""  1 1 8 ""  75 ""  <> 0.0465496107935905 -0.456614524126053 2.3257908821106 0 0 1452 0 1451 1 84.15 679 90 1451 0 89 <> <> <> <> <> <> <> <> <>
  1452 25 6.910725 6.633965 -0.621871 152 " " N "A" 38 -0.76000 -0.76000 "ASN " " ND2" "    " 7 0 1 2F2FFF  ""  1 1 8 ""  38 ""  <> 1.32189881801605 4.01422834396362 -3.13717103004456 0 0 1453 2 1452 1 74.86 680 90 1452 0 89 <> <> <> <> <> <> <> <> <>
  1453 43 2.503678 4.797609 -1.740655 152 " " N "A" 21 0.30000 0.30000 "ASN " " H  " "    " 1 0 1 FFFFFF  ""  -1 1 8 ""  21 ""  <> 11.6893501281738 7.58354949951172 -6.25137710571289 0 0 1454 0 1453 <> <> <> <> 1453 0 <> <> <> <> <> <> <> <> <> <>
  1454 41 4.951114 3.892452 -0.452838 152 " " N "A" 21 0.06000 0.06000 "ASN " " HA " "    " 1 0 0 FFFFFF  ""  -1 1 8 ""  21 ""  <> 9.31204605102539 17.0682697296143 -0.64127504825592 0 0 1455 0 1454 <> <> <> <> 1454 0 <> <> <> <> <> <> <> <> <> <>
  1455 41 4.427323 6.862508 -0.999558 152 " " N "A" 21 0.06000 0.06000 "ASN " " HB3" "    " 1 0 0 FFFFFF  ""  -1 1 8 ""  21 ""  <> -20.0450572967529 6.5201301574707 -28.8549137115479 0 0 1456 0 1455 <> <> <> <> 1455 0 <> <> <> <> <> <> <> <> <> <>
  1456 41 4.438344 5.838061 -2.392813 152 " " N "A" 21 0.06000 0.06000 "ASN " " HB2" "    " 1 0 0 FFFFFF  ""  -1 1 8 ""  21 ""  <> -4.1379337310791 -5.47365236282349 6.80962181091309 0 0 1457 0 1456 <> <> <> <> 1456 0 <> <> <> <> <> <> <> <> <> <>
  1457 43 7.914308 6.740455 -0.582113 152 " " N "A" 21 0.38000 0.38000 "ASN " "HD22" "    " 1 0 1 FFFFFF  ""  -1 1 8 ""  21 ""  <> 5.46036243438721 -19.3451080322266 -45.0345687866211 0 0 1458 0 1457 <> <> <> <> 1457 0 <> <> <> <> <> <> <> <> <> <>
  1458 43 6.344579 7.203049 -0.008909 152 " " N "A" 21 0.38000 0.38000 "ASN " "HD21" "    " 1 0 1 FFFFFF  ""  -1 1 8 ""  21 ""  <> 10.0003929138184 -1.95139348506927 10.4170579910278 0 0 1459 0 1458 <> <> <> <> 1458 0 <> <> <> <> <> <> <> <> <> <>
  1459 25 3.073878 5.864628 1.342301 153 " " A "A" 38 -0.50000 -0.50000 "ALA " " N  " "    " 7 0 1 2F2FFF  ""  1 1 8 ""  38 ""  <> -0.86560320854187 -3.1964693069458 -7.94242858886719 0 0 1460 1 1459 1 91.27 681 91 1459 0 90 <> <> <> <> <> <> <> <> <>
  1460 3 2.879380 6.486148 2.641901 153 " " A "A" 100 0.14000 0.14000 "ALA " " CA " "    " 6 0 1 00FFFF  ""  1 1 -100 ""  23 ""  00FFFF  -0.614175796508789 1.66426277160645 -1.7321343421936 0 0 1461 1 1460 1 86.19 682 91 1460 0 90 <> <> <> <> <> <> <> <> <>
  1461 2 2.825799 5.335941 3.703084 153 " " A "A" 100 0.50000 0.50000 "ALA " " C  " "    " 6 0 1 00FFFF  ""  1 1 8 ""  23 ""  <> 3.58867788314819 0.800566077232361 -7.85029268264771 0 0 1462 0 1461 1 89.71 683 91 1461 0 90 <> <> <> <> <> <> <> <> <>
  1462 15 3.588668 5.321963 4.674266 153 " " A "A" 75 -0.50000 -0.50000 "ALA " " O  " "    " 8 0 1 FF5757  ""  1 1 8 ""  75 ""  <> 1.74338138103485 3.20801377296448 5.06744813919067 0 0 1463 0 1462 1 92.96 684 91 1462 0 90 <> <> <> <> <> <> <> <> <>
  1463 3 1.630275 7.364985 2.720481 153 " " A "A" 100 -0.18000 -0.18000 "ALA " " CB " "    " 6 0 1 00FFFF  ""  1 1 8 ""  23 ""  <> 1.24970757961273 1.12286698818207 -2.08560085296631 0 0 1464 3 1463 1 69.64 685 91 1463 0 90 <> <> <> <> <> <> <> <> <>
  1464 43 2.320339 5.995439 0.682628 153 " " A "A" 21 0.30000 0.30000 "ALA " " H  " "    " 1 0 1 FFFFFF  ""  -1 1 8 ""  21 ""  <> 5.16129732131958 -6.05891847610474 -15.3945169448853 0 0 1465 0 1464 <> <> <> <> 1464 0 <> <> <> <> <> <> <> <> <> <>
  1465 41 3.727144 7.149324 2.813925 153 " " A "A" 21 0.06000 0.06000 "ALA " " HA " "    " 1 0 0 FFFFFF  ""  -1 1 8 ""  21 ""  <> 20.3887901306152 -20.095401763916 -21.3518695831299 0 0 1466 0 1465 <> <> <> <> 1465 0 <> <> <> <> <> <> <> <> <> <>
  1466 41 1.241045 7.737162 3.668154 153 " " A "A" 21 0.06000 0.06000 "ALA " " HB1" "    " 1 0 0 FFFFFF  ""  -1 1 8 ""  21 ""  <> 17.3215274810791 11.9424390792847 0.266328185796738 0 0 1467 0 1466 <> <> <> <> 1466 0 <> <> <> <> <> <> <> <> <> <>
  1467 41 1.914410 8.231477 2.123354 153 " " A "A" 21 0.06000 0.06000 "ALA " " HB2" "    " 1 0 0 FFFFFF  ""  -1 1 8 ""  21 ""  <> -23.8237628936768 11.042426109314 0.377823173999786 0 0 1468 0 1467 <> <> <> <> 1467 0 <> <> <> <> <> <> <> <> <> <>
  1468 41 0.751265 6.923913 2.250484 153 " " A "A" 21 0.06000 0.06000 "ALA " " HB3" "    " 1 0 0 FFFFFF  ""  -1 1 8 ""  21 ""  <> 3.29372549057007 -16.0882015228271 10.2434558868408 0 0 1469 0 1468 <> <> <> <> 1468 0 <> <> <> <> <> <> <> <> <> <>
  1469 25 2.034166 4.301733 3.337737 154 " " S "A" 38 -0.50000 -0.50000 "SER " " N  " "    " 7 0 1 2F2FFF  ""  1 1 8 ""  38 ""  <> -1.52226328849792 -1.69465696811676 0.442866683006287 0 0 1470 1 1469 1 90.79 686 92 1469 0 91 <> <> <> <> <> <> <> <> <>
  1470 3 1.782195 2.962884 3.971747 154 " " S "A" 100 0.14000 0.14000 "SER " " CA " "    " 6 0 1 00FFFF  ""  1 1 -100 ""  23 ""  00FFFF  9.32033348083496 -0.765421986579895 5.56109809875488 0 0 1471 1 1470 1 73.71 687 92 1470 0 91 <> <> <> <> <> <> <> <> <>
  1471 2 3.139757 2.322890 4.404579 154 " " S "A" 100 0.50000 0.50000 "SER " " C  " "    " 6 0 1 00FFFF  ""  1 1 8 ""  23 ""  <> 0.357669353485107 -2.60621666908264 4.77025508880615 0 0 1472 0 1471 1 77.88 688 92 1471 0 91 <> <> <> <> <> <> <> <> <>
  1472 15 3.412652 2.274935 5.610647 154 " " S "A" 75 -0.50000 -0.50000 "SER " " O  " "    " 8 0 1 FF5757  ""  1 1 8 ""  75 ""  <> -1.08195734024048 2.45609664916992 4.55740690231323 0 0 1473 0 1472 1 97.34 689 92 1472 0 91 <> <> <> <> <> <> <> <> <>
  1473 3 0.891469 2.115747 3.067351 154 " " S "A" 100 0.14500 0.14500 "SER " " CB " "    " 6 0 1 00FFFF  ""  1 1 8 ""  23 ""  <> 0.241469949483871 6.58868169784546 -1.34318399429321 0 0 1474 2 1473 1 86.4 690 92 1473 0 91 <> <> <> <> <> <> <> <> <>
  1474 16 0.372575 0.994704 3.773365 154 " " S "A" 75 -0.68300 -0.68300 "SER " " OG " "    " 8 0 1 FF5757  ""  1 1 8 "%UT"  13 ""  <> -1.886674284935 3.77350449562073 3.27935099601746 0 0 1475 1 1474 1 93.32 691 92 1474 0 91 <> <> <> <> <> <> <> <> <>
  1475 43 1.417386 4.507864 2.564954 154 " " S "A" 21 0.30000 0.30000 "SER " " H  " "    " 1 0 1 FFFFFF  ""  -1 1 8 ""  21 ""  <> 23.344898223877 21.1011142730713 -13.3238315582275 0 0 1476 0 1475 <> <> <> <> 1475 0 <> <> <> <> <> <> <> <> <> <>
  1476 41 1.192209 3.197321 4.857781 154 " " S "A" 21 0.06000 0.06000 "SER " " HA " "    " 1 0 0 FFFFFF  ""  -1 1 8 ""  21 ""  <> -6.42776870727539 16.0979404449463 -9.38703346252441 0 0 1477 0 1476 <> <> <> <> 1476 0 <> <> <> <> <> <> <> <> <> <>
  1477 41 1.342374 1.827036 2.117914 154 " " S "A" 21 0.06000 0.06000 "SER " " HB3" "    " 1 0 0 FFFFFF  ""  -1 1 8 ""  21 ""  <> 6.11073207855225 8.18250274658203 0.959573090076447 0 0 1478 0 1477 <> <> <> <> 1477 0 <> <> <> <> <> <> <> <> <> <>
  1478 41 -0.052562 2.596535 2.810938 154 " " S "A" 21 0.06000 0.06000 "SER " " HB2" "    " 1 0 0 FFFFFF  ""  -1 1 8 ""  21 ""  <> -10.9555826187134 -14.5682506561279 0.210481032729149 0 0 1479 0 1478 <> <> <> <> 1478 0 <> <> <> <> <> <> <> <> <> <>
  1479 42 -0.586955 1.002969 3.802243 154 " " S "A" 21 0.41800 0.41800 "SER " " HG " "    " 1 0 1 FFFFFF  ""  -1 1 8 ""  21 ""  <> -2.56543397903442 -36.3546714782715 -7.78913402557373 0 0 1480 0 1479 <> <> <> <> 1479 0 <> <> <> <> <> <> <> <> <> <>
  1480 25 3.974638 1.918231 3.415974 155 " " V "A" 38 -0.50000 -0.50000 "VAL " " N  " "    " 7 0 1 2F2FFF  ""  1 1 8 ""  38 ""  <> -3.12063264846802 -0.614012181758881 -9.88865280151367 0 0 1481 1 1480 1 83.08 692 93 1480 0 92 <> <> <> <> <> <> <> <> <>
  1481 3 5.292563 1.352784 3.710891 155 " " V "A" 100 0.14000 0.14000 "VAL " " CA " "    " 6 0 1 00FFFF  ""  1 1 -100 ""  23 ""  00FFFF  2.73466563224792 -0.175958961248398 -2.40343523025513 0 0 1482 1 1481 1 88.34 693 93 1481 0 92 <> <> <> <> <> <> <> <> <>
  1482 2 6.181118 2.329355 4.490597 155 " " V "A" 100 0.50000 0.50000 "VAL " " C  " "    " 6 0 1 00FFFF  ""  1 1 8 ""  23 ""  <> -5.10383939743042 -4.05673933029175 6.15885829925537 0 0 1483 0 1482 1 85.88 694 93 1482 0 92 <> <> <> <> <> <> <> <> <>
  1483 15 6.764251 1.834216 5.439978 155 " " V "A" 75 -0.50000 -0.50000 "VAL " " O  " "    " 8 0 1 FF5757  ""  1 1 8 ""  75 ""  <> 0.305643141269684 3.29083800315857 2.33761525154114 0 0 1484 0 1483 1 78.16 695 93 1483 0 92 <> <> <> <> <> <> <> <> <>
  1484 3 5.974179 0.784449 2.311140 155 " " V "A" 100 -0.06000 -0.06000 "VAL " " CB " "    " 6 0 1 00FFFF  ""  1 1 8 ""  23 ""  <> -5.22612428665161 -1.08630299568176 8.34656238555908 0 0 1485 1 1484 1 90.57 696 93 1484 0 92 <> <> <> <> <> <> <> <> <>
  1485 3 5.143474 -0.466962 1.868299 155 " " V "A" 100 -0.18000 -0.18000 "VAL " " CG1" "    " 6 0 1 00FFFF  ""  1 1 8 ""  23 ""  <> 2.61393094062805 2.68804669380188 5.86043453216553 0 0 1486 3 1485 1 77.95 697 93 1485 0 92 <> <> <> <> <> <> <> <> <>
  1486 3 6.111949 1.829756 1.229786 155 " " V "A" 100 -0.18000 -0.18000 "VAL " " CG2" "    " 6 0 1 00FFFF  ""  1 1 8 ""  23 ""  <> 4.99937772750854 7.06933212280273 0.669723749160767 0 0 1487 3 1486 1 83.82 698 93 1486 0 92 <> <> <> <> <> <> <> <> <>
  1487 43 3.828884 2.087413 2.430970 155 " " V "A" 21 0.30000 0.30000 "VAL " " H  " "    " 1 0 1 FFFFFF  ""  -1 1 8 ""  21 ""  <> 15.7668685913086 7.03776121139526 -11.3692483901978 0 0 1488 0 1487 <> <> <> <> 1487 0 <> <> <> <> <> <> <> <> <> <>
  1488 41 5.033969 0.457687 4.276603 155 " " V "A" 21 0.06000 0.06000 "VAL " " HA " "    " 1 0 0 FFFFFF  ""  -1 1 8 ""  21 ""  <> 8.79899501800537 1.04297339916229 2.29730558395386 0 0 1489 0 1488 <> <> <> <> 1488 0 <> <> <> <> <> <> <> <> <> <>
  1489 41 6.973209 0.452666 2.593909 155 " " V "A" 21 0.06000 0.06000 "VAL " " HB " "    " 1 0 0 FFFFFF  ""  -1 1 8 ""  21 ""  <> 1.71676874160767 10.0975761413574 -3.06039667129517 0 0 1490 0 1489 <> <> <> <> 1489 0 <> <> <> <> <> <> <> <> <> <>
  1490 41 5.308498 -1.277894 2.577704 155 " " V "A" 21 0.06000 0.06000 "VAL " "HG11" "    " 1 0 0 FFFFFF  ""  -1 1 8 ""  21 ""  <> 8.90925979614258 -8.58587551116943 -8.49140644073486 0 0 1491 0 1490 <> <> <> <> 1490 0 <> <> <> <> <> <> <> <> <> <>
  1491 41 4.065331 -0.312530 1.911421 155 " " V "A" 21 0.06000 0.06000 "VAL " "HG12" "    " 1 0 0 FFFFFF  ""  -1 1 8 ""  21 ""  <> -0.87725818157196 -18.836030960083 -4.34312057495117 0 0 1492 0 1491 <> <> <> <> 1491 0 <> <> <> <> <> <> <> <> <> <>
  1492 41 5.508937 -0.848862 0.915048 155 " " V "A" 21 0.06000 0.06000 "VAL " "HG13" "    " 1 0 0 FFFFFF  ""  -1 1 8 ""  21 ""  <> 21.9361133575439 -11.7277374267578 19.0436706542969 0 0 1493 0 1492 <> <> <> <> 1492 0 <> <> <> <> <> <> <> <> <> <>
  1493 41 5.094376 2.157753 1.017505 155 " " V "A" 21 0.06000 0.06000 "VAL " "HG21" "    " 1 0 0 FFFFFF  ""  -1 1 8 ""  21 ""  <> 7.3918662071228 9.92766380310059 -6.3822808265686 0 0 1494 0 1493 <> <> <> <> 1493 0 <> <> <> <> <> <> <> <> <> <>
  1494 41 6.820900 2.623748 1.464447 155 " " V "A" 21 0.06000 0.06000 "VAL " "HG22" "    " 1 0 0 FFFFFF  ""  -1 1 8 ""  21 ""  <> 15.3730792999268 0.527553677558899 -8.53644275665283 0 0 1495 0 1494 <> <> <> <> 1494 0 <> <> <> <> <> <> <> <> <> <>
  1495 41 6.463028 1.361817 0.310070 155 " " V "A" 21 0.06000 0.06000 "VAL " "HG23" "    " 1 0 0 FFFFFF  ""  -1 1 8 ""  21 ""  <> 17.7454414367676 -13.6380634307861 16.0708541870117 0 0 1496 0 1495 <> <> <> <> 1495 0 <> <> <> <> <> <> <> <> <> <>
  1496 25 6.305762 3.592696 4.137524 156 " " M "A" 38 -0.50000 -0.50000 "MET " " N  " "    " 7 0 1 2F2FFF  ""  1 1 8 ""  38 ""  <> 3.32144689559937 -1.24996137619019 -0.0649278983473778 0 0 1497 1 1496 1 79.81 699 94 1496 0 93 <> <> <> <> <> <> <> <> <>
  1497 3 7.174058 4.476532 4.982943 156 " " M "A" 100 0.14000 0.14000 "MET " " CA " "    " 6 0 1 00FFFF  ""  1 1 -100 ""  23 ""  00FFFF  0.601070821285248 2.78855347633362 1.93038761615753 0 0 1498 1 1497 1 84.86 700 94 1497 0 93 <> <> <> <> <> <> <> <> <>
  1498 2 6.790450 4.637229 6.421478 156 " " M "A" 100 0.50000 0.50000 "MET " " C  " "    " 6 0 1 00FFFF  ""  1 1 8 ""  23 ""  <> -0.00731683243066072 -2.73603439331055 -1.38916826248169 0 0 1499 0 1498 1 97.58 701 94 1498 0 93 <> <> <> <> <> <> <> <> <>
  1499 15 7.639404 4.764794 7.316852 156 " " M "A" 75 -0.50000 -0.50000 "MET " " O  " "    " 8 0 1 FF5757  ""  1 1 8 ""  75 ""  <> -3.54386806488037 -4.04845666885376 6.81295251846313 0 0 1500 0 1499 1 109.12 702 94 1499 0 93 <> <> <> <> <> <> <> <> <>
  1500 3 7.259869 5.783243 4.287657 156 " " M "A" 100 -0.12000 -0.12000 "MET " " CB " "    " 6 0 1 00FFFF  ""  1 1 8 ""  23 ""  <> 0.946164488792419 0.391095012426376 2.94922971725464 0 0 1501 2 1500 1 81.68 703 94 1500 0 93 <> <> <> <> <> <> <> <> <>
  1501 3 8.141535 5.887250 3.046757 156 " " M "A" 100 0.00020 0.00020 "MET " " CG " "    " 6 0 1 00FFFF  ""  1 1 8 ""  23 ""  <> -4.18435049057007 5.79951810836792 2.77473306655884 0 0 1502 2 1501 1 83.96 704 94 1501 0 93 <> <> <> <> <> <> <> <> <>
  1502 49 8.292707 7.545135 2.533486 156 " " M "A" 13 -0.24040 -0.24040 "MET " " SD " "    " 16 0 1 E1E11E  ""  1 1 8 ""  13 ""  <> -2.71689009666443 0.773589193820953 1.17934989929199 0 0 1503 0 1502 1 104.98 705 94 1502 0 93 <> <> <> <> <> <> <> <> <>
  1503 3 9.829974 7.964541 3.364798 156 " " M "A" 100 -0.05980 -0.05980 "MET " " CE " "    " 6 0 1 00FFFF  ""  1 1 8 ""  23 ""  <> 0.156074658036232 0.43209120631218 -5.50700759887695 0 0 1504 3 1503 1 118.25 706 94 1503 0 93 <> <> <> <> <> <> <> <> <>
  1504 43 5.885883 3.920359 3.279363 156 " " M "A" 21 0.30000 0.30000 "MET " " H  " "    " 1 0 1 FFFFFF  ""  -1 1 8 ""  21 ""  <> -21.7422542572021 -13.6304559707642 7.4710521697998 0 0 1505 0 1504 <> <> <> <> 1504 0 <> <> <> <> <> <> <> <> <> <>
  1505 41 8.166683 4.042111 4.864311 156 " " M "A" 21 0.06000 0.06000 "MET " " HA " "    " 1 0 0 FFFFFF  ""  -1 1 8 ""  21 ""  <> 2.24352049827576 6.90051698684692 0.61553680896759 0 0 1506 0 1505 <> <> <> <> 1505 0 <> <> <> <> <> <> <> <> <> <>
  1506 41 7.820980 6.467878 4.923683 156 " " M "A" 21 0.06000 0.06000 "MET " " HB3" "    " 1 0 0 FFFFFF  ""  -1 1 8 ""  21 ""  <> -7.51265096664429 10.4235696792603 -0.387505263090134 0 0 1507 0 1506 <> <> <> <> 1506 0 <> <> <> <> <> <> <> <> <> <>
  1507 41 6.263163 6.184353 4.103845 156 " " M "A" 21 0.06000 0.06000 "MET " " HB2" "    " 1 0 0 FFFFFF  ""  -1 1 8 ""  21 ""  <> 5.01685476303101 2.21816825866699 -15.1367626190186 0 0 1508 0 1507 <> <> <> <> 1507 0 <> <> <> <> <> <> <> <> <> <>
  1508 41 7.717911 5.341152 2.203894 156 " " M "A" 21 0.06000 0.06000 "MET " " HG3" "    " 1 0 0 FFFFFF  ""  -1 1 8 ""  21 ""  <> 9.76197052001953 -17.2627201080322 10.7075242996216 0 0 1509 0 1508 <> <> <> <> 1508 0 <> <> <> <> <> <> <> <> <> <>
  1509 41 9.145800 5.513911 3.247185 156 " " M "A" 21 0.06000 0.06000 "MET " " HG2" "    " 1 0 0 FFFFFF  ""  -1 1 8 ""  21 ""  <> 5.15663242340088 16.9468173980713 -23.2650680541992 0 0 1510 0 1509 <> <> <> <> 1509 0 <> <> <> <> <> <> <> <> <> <>
  1510 41 9.936659 9.043490 3.252610 156 " " M "A" 21 0.06000 0.06000 "MET " " HE1" "    " 1 0 0 FFFFFF  ""  -1 1 8 ""  21 ""  <> -6.15047788619995 3.71462106704712 20.0650749206543 0 0 1511 0 1510 <> <> <> <> 1510 0 <> <> <> <> <> <> <> <> <> <>
  1511 41 9.593327 7.820848 4.419051 156 " " M "A" 21 0.06000 0.06000 "MET " " HE2" "    " 1 0 0 FFFFFF  ""  -1 1 8 ""  21 ""  <> -9.68768405914307 -10.0848684310913 -9.15007019042969 0 0 1512 0 1511 <> <> <> <> 1511 0 <> <> <> <> <> <> <> <> <> <>
  1512 41 10.650208 7.301059 3.090743 156 " " M "A" 21 0.06000 0.06000 "MET " " HE3" "    " 1 0 0 FFFFFF  ""  -1 1 8 ""  21 ""  <> 3.6864058971405 -2.22841167449951 11.5001888275146 0 0 1513 0 1512 <> <> <> <> 1512 0 <> <> <> <> <> <> <> <> <> <>
  1513 25 5.449284 4.513172 6.671170 157 " " N "A" 38 -0.50000 -0.50000 "ASN " " N  " "    " 7 0 1 2F2FFF  ""  1 1 8 ""  38 ""  <> 3.91675615310669 -3.16808986663818 -3.3593544960022 0 0 1514 1 1513 1 91.46 707 95 1513 0 94 <> <> <> <> <> <> <> <> <>
  1514 3 4.886727 4.525764 7.982809 157 " " N "A" 100 0.14000 0.14000 "ASN " " CA " "    " 6 0 1 00FFFF  ""  1 1 -100 ""  23 ""  00FFFF  3.10518836975098 -2.04543375968933 -1.06593346595764 0 0 1515 1 1514 1 72.18 708 95 1514 0 94 <> <> <> <> <> <> <> <> <>
  1515 2 5.211408 3.278945 8.784156 157 " " N "A" 100 0.50000 0.50000 "ASN " " C  " "    " 6 0 1 00FFFF  ""  1 1 8 ""  23 ""  <> 2.35863614082336 -5.23070049285889 1.35920751094818 0 0 1516 0 1515 1 82.99 709 95 1515 0 94 <> <> <> <> <> <> <> <> <>
  1516 15 5.795914 3.347949 9.858770 157 " " N "A" 75 -0.50000 -0.50000 "ASN " " O  " "    " 8 0 1 FF5757  ""  1 1 8 ""  75 ""  <> 2.71302056312561 -0.651170790195465 0.0928560569882393 0 0 1517 0 1516 1 94.73 710 95 1516 0 94 <> <> <> <> <> <> <> <> <>
  1517 3 3.461264 4.992815 8.083115 157 " " N "A" 100 -0.12000 -0.12000 "ASN " " CB " "    " 6 0 1 00FFFF  ""  1 1 8 ""  23 ""  <> 5.59558916091919 -3.43823313713074 -4.07869911193848 0 0 1518 2 1517 1 85.43 711 95 1517 0 94 <> <> <> <> <> <> <> <> <>
  1518 2 3.266364 6.505518 7.975337 157 " " N "A" 100 0.50000 0.50000 "ASN " " CG " "    " 6 0 1 00FFFF  ""  1 1 8 "%UT"  13 "Flip"  <> -3.12638449668884 -0.520250856876373 -3.11463689804077 0 0 1519 0 1518 1 98.15 712 95 1518 0 94 <> "Flip"  <> <> <> <> <> <> <>
  1519 15 2.947977 7.270933 8.922718 157 " " N "A" 75 -0.50000 -0.50000 "ASN " " OD1" "    " 8 0 1 FF5757  ""  1 1 8 ""  75 ""  <> 2.01329565048218 6.14925575256348 -3.14712715148926 0 0 1520 0 1519 1 92.82 713 95 1519 0 94 <> <> <> <> <> <> <> <> <>
  1520 25 3.341750 6.971987 6.775010 157 " " N "A" 38 -0.76000 -0.76000 "ASN " " ND2" "    " 7 0 1 2F2FFF  ""  1 1 8 ""  38 ""  <> 0.0409616269171238 2.83414769172668 -2.32771587371826 0 0 1521 2 1520 1 99.05 714 95 1520 0 94 <> <> <> <> <> <> <> <> <>
  1521 43 4.824574 4.285900 5.910785 157 " " N "A" 21 0.30000 0.30000 "ASN " " H  " "    " 1 0 1 FFFFFF  ""  -1 1 8 ""  21 ""  <> 7.83642673492432 -30.6515350341797 1.63492321968079 0 0 1522 0 1521 <> <> <> <> 1521 0 <> <> <> <> <> <> <> <> <> <>
  1522 41 5.491928 5.297179 8.458992 157 " " N "A" 21 0.06000 0.06000 "ASN " " HA " "    " 1 0 0 FFFFFF  ""  -1 1 8 ""  21 ""  <> -8.0876636505127 2.39351868629456 5.96844625473022 0 0 1523 0 1522 <> <> <> <> 1522 0 <> <> <> <> <> <> <> <> <> <>
  1523 41 2.945769 4.552032 8.936388 157 " " N "A" 21 0.06000 0.06000 "ASN " " HB3" "    " 1 0 0 FFFFFF  ""  -1 1 8 ""  21 ""  <> 4.83012866973877 -1.69354450702667 -3.63987183570862 0 0 1524 0 1523 <> <> <> <> 1523 0 <> <> <> <> <> <> <> <> <> <>
  1524 41 2.910465 4.484532 7.291680 157 " " N "A" 21 0.06000 0.06000 "ASN " " HB2" "    " 1 0 0 FFFFFF  ""  -1 1 8 ""  21 ""  <> -10.6099729537964 -17.6845722198486 16.3489646911621 0 0 1525 0 1524 <> <> <> <> 1524 0 <> <> <> <> <> <> <> <> <> <>
  1525 43 2.958031 7.903472 6.702930 157 " " N "A" 21 0.38000 0.38000 "ASN " "HD22" "    " 1 0 1 FFFFFF  ""  -1 1 8 ""  21 ""  <> 32.6731948852539 16.5928535461426 1.75714206695557 0 0 1526 0 1525 <> <> <> <> 1525 0 <> <> <> <> <> <> <> <> <> <>
  1526 43 3.689416 6.368340 6.043684 157 " " N "A" 21 0.38000 0.38000 "ASN " "HD21" "    " 1 0 1 FFFFFF  ""  -1 1 8 ""  21 ""  <> -16.1355495452881 -2.39606332778931 -5.70080375671387 0 0 1527 0 1526 <> <> <> <> 1526 0 <> <> <> <> <> <> <> <> <> <>
  1527 25 4.985683 2.142832 8.162815 158 " " L "A" 38 -0.50000 -0.50000 "LEU " " N  " "    " 7 0 1 2F2FFF  ""  1 1 8 ""  38 ""  <> 3.89736342430115 -0.81241112947464 0.679976105690002 0 0 1528 1 1527 1 76.56 715 96 1527 0 95 <> <> <> <> <> <> <> <> <>
  1528 3 5.429912 0.814765 8.559318 158 " " L "A" 100 0.14000 0.14000 "LEU " " CA " "    " 6 0 1 00FFFF  ""  1 1 -100 ""  23 ""  00FFFF  1.74681556224823 4.11312198638916 -3.43684506416321 0 0 1529 1 1528 1 77.91 716 96 1528 0 95 <> <> <> <> <> <> <> <> <>
  1529 2 6.950720 0.734922 8.966453 158 " " L "A" 100 0.50000 0.50000 "LEU " " C  " "    " 6 0 1 00FFFF  ""  1 1 8 ""  23 ""  <> 12.4079113006592 0.748426377773285 -3.38731956481934 0 0 1530 0 1529 1 88.26 717 96 1529 0 95 <> <> <> <> <> <> <> <> <>
  1530 15 7.391848 0.208549 9.993370 158 " " L "A" 75 -0.50000 -0.50000 "LEU " " O  " "    " 8 0 1 FF5757  ""  1 1 8 ""  75 ""  <> -0.393093556165695 1.66830718517303 -3.37488722801208 0 0 1531 0 1530 1 91.58 718 96 1530 0 95 <> <> <> <> <> <> <> <> <>
  1531 3 5.146675 -0.222543 7.407659 158 " " L "A" 100 -0.12000 -0.12000 "LEU " " CB " "    " 6 0 1 00FFFF  ""  1 1 8 ""  23 ""  <> 5.16696739196777 1.20189428329468 7.77985239028931 0 0 1532 2 1531 1 73.38 719 96 1531 0 95 <> <> <> <> <> <> <> <> <>
  1532 3 3.682621 -0.615949 7.221408 158 " " L "A" 100 -0.06000 -0.06000 "LEU " " CG " "    " 6 0 1 00FFFF  ""  1 1 8 ""  23 ""  <> -3.19840860366821 -1.26075959205627 -0.336651533842087 0 0 1533 1 1532 1 91.14 720 96 1532 0 95 <> <> <> <> <> <> <> <> <>
  1533 3 3.535530 -1.540783 5.942525 158 " " L "A" 100 -0.18000 -0.18000 "LEU " " CD1" "    " 6 0 1 00FFFF  ""  1 1 8 ""  23 ""  <> 4.99158811569214 4.06287860870361 -3.40684342384338 0 0 1534 3 1533 1 92.05 721 96 1533 0 95 <> <> <> <> <> <> <> <> <>
  1534 3 2.982686 -1.250038 8.431079 158 " " L "A" 100 -0.18000 -0.18000 "LEU " " CD2" "    " 6 0 1 00FFFF  ""  1 1 8 ""  23 ""  <> 2.57463407516479 -8.18085956573486 -1.99528062343597 0 0 1535 3 1534 1 69.46 722 96 1534 0 95 <> <> <> <> <> <> <> <> <>
  1535 43 4.477709 2.176334 7.290496 158 " " L "A" 21 0.30000 0.30000 "LEU " " H  " "    " 1 0 1 FFFFFF  ""  -1 1 8 ""  21 ""  <> -13.0834589004517 -1.72940468788147 10.5331563949585 0 0 1536 0 1535 <> <> <> <> 1535 0 <> <> <> <> <> <> <> <> <> <>
  1536 41 4.932981 0.493971 9.474878 158 " " L "A" 21 0.06000 0.06000 "LEU " " HA " "    " 1 0 0 FFFFFF  ""  -1 1 8 ""  21 ""  <> -2.68984460830688 0.0943867564201355 -7.25297355651855 0 0 1537 0 1536 <> <> <> <> 1536 0 <> <> <> <> <> <> <> <> <> <>
  1537 41 5.550671 -1.167513 7.770865 158 " " L "A" 21 0.06000 0.06000 "LEU " " HB3" "    " 1 0 0 FFFFFF  ""  -1 1 8 ""  21 ""  <> -10.0991239547729 -14.1102285385132 -15.0777730941772 0 0 1538 0 1537 <> <> <> <> 1537 0 <> <> <> <> <> <> <> <> <> <>
  1538 41 5.498126 0.093292 6.425401 158 " " L "A" 21 0.06000 0.06000 "LEU " " HB2" "    " 1 0 0 FFFFFF  ""  -1 1 8 ""  21 ""  <> 4.68892765045166 -25.5974655151367 -1.00827014446259 0 0 1539 0 1538 <> <> <> <> 1538 0 <> <> <> <> <> <> <> <> <> <>
  1539 41 3.059101 0.255390 7.021184 158 " " L "A" 21 0.06000 0.06000 "LEU " " HG " "    " 1 0 0 FFFFFF  ""  -1 1 8 ""  21 ""  <> -32.3121109008789 -28.1205291748047 -26.562198638916 0 0 1540 0 1539 <> <> <> <> 1539 0 <> <> <> <> <> <> <> <> <> <>
  1540 41 2.877972 -1.126373 5.178338 158 " " L "A" 21 0.06000 0.06000 "LEU " "HD11" "    " 1 0 0 FFFFFF  ""  -1 1 8 ""  21 ""  <> 0.606037259101868 -7.72382020950317 -6.02501106262207 0 0 1541 0 1540 <> <> <> <> 1540 0 <> <> <> <> <> <> <> <> <> <>
  1541 41 4.537075 -1.771900 5.579769 158 " " L "A" 21 0.06000 0.06000 "LEU " "HD12" "    " 1 0 0 FFFFFF  ""  -1 1 8 ""  21 ""  <> 5.40611696243286 -20.7605438232422 13.5530195236206 0 0 1542 0 1541 <> <> <> <> 1541 0 <> <> <> <> <> <> <> <> <> <>
  1542 41 3.154293 -2.532090 6.187616 158 " " L "A" 21 0.06000 0.06000 "LEU " "HD13" "    " 1 0 0 FFFFFF  ""  -1 1 8 ""  21 ""  <> 12.1533355712891 -2.77229452133179 -19.9126949310303 0 0 1543 0 1542 <> <> <> <> 1542 0 <> <> <> <> <> <> <> <> <> <>
  1543 41 2.948421 -0.517820 9.237791 158 " " L "A" 21 0.06000 0.06000 "LEU " "HD21" "    " 1 0 0 FFFFFF  ""  -1 1 8 ""  21 ""  <> 1.87224423885345 -12.1805248260498 1.60521042346954 0 0 1544 0 1543 <> <> <> <> 1543 0 <> <> <> <> <> <> <> <> <> <>
  1544 41 1.935304 -1.526048 8.308973 158 " " L "A" 21 0.06000 0.06000 "LEU " "HD22" "    " 1 0 0 FFFFFF  ""  -1 1 8 ""  21 ""  <> -7.59485244750977 37.9487037658691 -19.0370540618896 0 0 1545 0 1544 <> <> <> <> 1544 0 <> <> <> <> <> <> <> <> <> <>
  1545 41 3.471577 -2.142892 8.820818 158 " " L "A" 21 0.06000 0.06000 "LEU " "HD23" "    " 1 0 0 FFFFFF  ""  -1 1 8 ""  21 ""  <> 25.9007053375244 3.73389887809753 -3.96015191078186 0 0 1546 0 1545 <> <> <> <> 1545 0 <> <> <> <> <> <> <> <> <> <>
  1546 25 7.794274 1.493950 8.229012 159 " " L "A" 38 -0.50000 -0.50000 "LEU " " N  " "    " 7 0 1 2F2FFF  ""  1 1 8 ""  38 ""  <> -0.909327387809753 -4.1804461479187 -0.060773566365242 0 0 1547 1 1546 1 84.71 723 97 1546 0 96 <> <> <> <> <> <> <> <> <>
  1547 3 9.264658 1.663967 8.451164 159 " " L "A" 100 0.14000 0.14000 "LEU " " CA " "    " 6 0 1 00FFFF  ""  1 1 -100 ""  23 ""  00FFFF  -3.13712501525879 7.371994972229 -6.50056314468384 0 0 1548 1 1547 1 96.56 724 97 1547 0 96 <> <> <> <> <> <> <> <> <>
  1548 2 9.453733 2.370900 9.761271 159 " " L "A" 100 0.50000 0.50000 "LEU " " C  " "    " 6 0 1 00FFFF  ""  1 1 8 ""  23 ""  <> 4.30529165267944 3.57120394706726 12.0090026855469 0 0 1549 0 1548 1 89.49 725 97 1548 0 96 <> <> <> <> <> <> <> <> <>
  1549 15 10.106683 1.754897 10.612559 159 " " L "A" 75 -0.50000 -0.50000 "LEU " " O  " "    " 8 0 1 FF5757  ""  1 1 8 ""  75 ""  <> 2.69360208511353 7.1013126373291 5.98152494430542 0 0 1550 0 1549 1 77.55 726 97 1549 0 96 <> <> <> <> <> <> <> <> <>
  1550 3 10.033654 2.318565 7.247803 159 " " L "A" 100 -0.12000 -0.12000 "LEU " " CB " "    " 6 0 1 00FFFF  ""  1 1 8 ""  23 ""  <> -2.2982759475708 0.710542142391205 4.29081869125366 0 0 1551 2 1550 1 84.08 727 97 1550 0 96 <> <> <> <> <> <> <> <> <>
  1551 3 10.638907 1.343646 6.219134 159 " " L "A" 100 -0.06000 -0.06000 "LEU " " CG " "    " 6 0 1 00FFFF  ""  1 1 8 ""  23 ""  <> -3.43698620796204 -4.37838554382324 -10.0933609008789 0 0 1552 1 1551 1 85.57 728 97 1551 0 96 <> <> <> <> <> <> <> <> <>
  1552 3 10.950001 2.120279 4.971363 159 " " L "A" 100 -0.18000 -0.18000 "LEU " " CD1" "    " 6 0 1 00FFFF  ""  1 1 8 ""  23 ""  <> 3.44208717346191 -2.97343373298645 6.09530115127563 0 0 1553 3 1552 1 92.78 729 97 1552 0 96 <> <> <> <> <> <> <> <> <>
  1553 3 11.818009 0.485222 6.788727 159 " " L "A" 100 -0.18000 -0.18000 "LEU " " CD2" "    " 6 0 1 00FFFF  ""  1 1 8 ""  23 ""  <> 0.195863887667656 -3.31235790252686 -0.307405233383179 0 0 1554 3 1553 1 60.77 730 97 1553 0 96 <> <> <> <> <> <> <> <> <>
  1554 43 7.384647 1.905052 7.402392 159 " " L "A" 21 0.30000 0.30000 "LEU " " H  " "    " 1 0 1 FFFFFF  ""  -1 1 8 ""  21 ""  <> 6.62328815460205 7.02873706817627 1.7811267375946 0 0 1555 0 1554 <> <> <> <> 1554 0 <> <> <> <> <> <> <> <> <> <>
  1555 41 9.658626 0.652706 8.552356 159 " " L "A" 21 0.06000 0.06000 "LEU " " HA " "    " 1 0 0 FFFFFF  ""  -1 1 8 ""  21 ""  <> -19.8308067321777 2.56649851799011 10.4688558578491 0 0 1556 0 1555 <> <> <> <> 1555 0 <> <> <> <> <> <> <> <> <> <>
  1556 41 10.877819 2.901097 7.616776 159 " " L "A" 21 0.06000 0.06000 "LEU " " HB3" "    " 1 0 0 FFFFFF  ""  -1 1 8 ""  21 ""  <> -2.74050092697144 -3.81208395957947 12.442850112915 0 0 1557 0 1556 <> <> <> <> 1556 0 <> <> <> <> <> <> <> <> <> <>
  1557 41 9.367803 3.060411 6.806887 159 " " L "A" 21 0.06000 0.06000 "LEU " " HB2" "    " 1 0 0 FFFFFF  ""  -1 1 8 ""  21 ""  <> -17.0480995178223 0.532250642776489 26.2653732299805 0 0 1558 0 1557 <> <> <> <> 1557 0 <> <> <> <> <> <> <> <> <> <>
  1558 41 9.826355 0.642917 6.027204 159 " " L "A" 21 0.06000 0.06000 "LEU " " HG " "    " 1 0 0 FFFFFF  ""  -1 1 8 ""  21 ""  <> -2.18805122375488 -16.774377822876 29.8763656616211 0 0 1559 0 1558 <> <> <> <> 1558 0 <> <> <> <> <> <> <> <> <> <>
  1559 41 10.260082 1.810459 4.186427 159 " " L "A" 21 0.06000 0.06000 "LEU " "HD11" "    " 1 0 0 FFFFFF  ""  -1 1 8 ""  21 ""  <> -15.0770092010498 6.52299499511719 18.6243381500244 0 0 1560 0 1559 <> <> <> <> 1559 0 <> <> <> <> <> <> <> <> <> <>
  1560 41 10.818172 3.178807 5.195506 159 " " L "A" 21 0.06000 0.06000 "LEU " "HD12" "    " 1 0 0 FFFFFF  ""  -1 1 8 ""  21 ""  <> 9.98460006713867 -1.61138415336609 3.51088428497314 0 0 1561 0 1560 <> <> <> <> 1560 0 <> <> <> <> <> <> <> <> <> <>
  1561 41 11.947525 1.966443 4.559804 159 " " L "A" 21 0.06000 0.06000 "LEU " "HD13" "    " 1 0 0 FFFFFF  ""  -1 1 8 ""  21 ""  <> -0.97699648141861 -5.30844497680664 -3.74275827407837 0 0 1562 0 1561 <> <> <> <> 1561 0 <> <> <> <> <> <> <> <> <> <>
  1562 41 12.600939 0.320484 6.048469 159 " " L "A" 21 0.06000 0.06000 "LEU " "HD21" "    " 1 0 0 FFFFFF  ""  -1 1 8 ""  21 ""  <> 4.97186183929443 -2.57890701293945 4.58067607879639 0 0 1563 0 1562 <> <> <> <> 1562 0 <> <> <> <> <> <> <> <> <> <>
  1563 41 12.243794 1.006901 7.645849 159 " " L "A" 21 0.06000 0.06000 "LEU " "HD22" "    " 1 0 0 FFFFFF  ""  -1 1 8 ""  21 ""  <> -22.1406269073486 -9.28532028198242 14.4238891601562 0 0 1564 0 1563 <> <> <> <> 1563 0 <> <> <> <> <> <> <> <> <> <>
  1564 41 11.521167 -0.497049 7.156325 159 " " L "A" 21 0.06000 0.06000 "LEU " "HD23" "    " 1 0 0 FFFFFF  ""  -1 1 8 ""  21 ""  <> -4.0384635925293 1.33235394954681 8.68458080291748 0 0 1565 0 1564 <> <> <> <> 1564 0 <> <> <> <> <> <> <> <> <> <>
  1565 25 8.946278 3.567145 9.984037 160 " " V "A" 38 -0.50000 -0.50000 "VAL " " N  " "    " 7 0 1 2F2FFF  ""  1 1 8 ""  38 ""  <> 4.35475397109985 -1.8694760799408 -1.60184991359711 0 0 1566 1 1565 1 70.32 731 98 1565 0 97 <> <> <> <> <> <> <> <> <>
  1566 3 9.054092 4.286541 11.245005 160 " " V "A" 100 0.14000 0.14000 "VAL " " CA " "    " 6 0 1 00FFFF  ""  1 1 -100 ""  23 ""  00FFFF  -6.23021364212036 -6.73770952224731 1.13670110702515 0 0 1567 1 1566 1 79.83 732 98 1566 0 97 <> <> <> <> <> <> <> <> <>
  1567 2 8.404934 3.628381 12.488996 160 " " V "A" 100 0.50000 0.50000 "VAL " " C  " "    " 6 0 1 00FFFF  ""  1 1 8 ""  23 ""  <> 2.45511698722839 -0.226128324866295 0.871205508708954 0 0 1568 0 1567 1 94.85 733 98 1567 0 97 <> <> <> <> <> <> <> <> <>
  1568 15 8.926637 3.789610 13.583010 160 " " V "A" 75 -0.50000 -0.50000 "VAL " " O  " "    " 8 0 1 FF5757  ""  1 1 8 ""  75 ""  <> 8.87841510772705 -1.44607746601105 -4.61733675003052 0 0 1569 0 1568 1 89.11 734 98 1568 0 97 <> <> <> <> <> <> <> <> <>
  1569 3 8.319978 5.702359 11.013092 160 " " V "A" 100 -0.06000 -0.06000 "VAL " " CB " "    " 6 0 1 00FFFF  ""  1 1 8 ""  23 ""  <> 7.29162549972534 1.99629354476929 5.33318614959717 0 0 1570 1 1569 1 90.05 735 98 1569 0 97 <> <> <> <> <> <> <> <> <>
  1570 3 7.877281 6.522898 12.223894 160 " " V "A" 100 -0.18000 -0.18000 "VAL " " CG1" "    " 6 0 1 00FFFF  ""  1 1 8 ""  23 ""  <> -3.92330646514893 -0.602871656417847 -5.48203277587891 0 0 1571 3 1570 1 93.85 736 98 1570 0 97 <> <> <> <> <> <> <> <> <>
  1571 3 9.274405 6.547834 10.015814 160 " " V "A" 100 -0.18000 -0.18000 "VAL " " CG2" "    " 6 0 1 00FFFF  ""  1 1 8 ""  23 ""  <> -3.85539603233337 8.33069038391113 0.0937556624412537 0 0 1572 3 1571 1 87.85 737 98 1571 0 97 <> <> <> <> <> <> <> <> <>
  1572 43 8.469696 3.998153 9.204805 160 " " V "A" 21 0.30000 0.30000 "VAL " " H  " "    " 1 0 1 FFFFFF  ""  -1 1 8 ""  21 ""  <> 7.51568078994751 12.2259407043457 4.26136541366577 0 0 1573 0 1572 <> <> <> <> 1572 0 <> <> <> <> <> <> <> <> <> <>
  1573 41 10.075724 4.475135 11.574854 160 " " V "A" 21 0.06000 0.06000 "VAL " " HA " "    " 1 0 0 FFFFFF  ""  -1 1 8 ""  21 ""  <> -0.253025591373444 0.36284676194191 -21.4360523223877 0 0 1574 0 1573 <> <> <> <> 1573 0 <> <> <> <> <> <> <> <> <> <>
  1574 41 7.374714 5.666004 10.471561 160 " " V "A" 21 0.06000 0.06000 "VAL " " HB " "    " 1 0 0 FFFFFF  ""  -1 1 8 ""  21 ""  <> 2.57858610153198 30.8086242675781 11.6257152557373 0 0 1575 0 1574 <> <> <> <> 1574 0 <> <> <> <> <> <> <> <> <> <>
  1575 41 8.727399 6.834048 12.831005 160 " " V "A" 21 0.06000 0.06000 "VAL " "HG11" "    " 1 0 0 FFFFFF  ""  -1 1 8 ""  21 ""  <> -11.9115915298462 8.39922523498535 1.09005689620972 0 0 1576 0 1575 <> <> <> <> 1575 0 <> <> <> <> <> <> <> <> <> <>
  1576 41 7.334514 7.395870 11.861370 160 " " V "A" 21 0.06000 0.06000 "VAL " "HG12" "    " 1 0 0 FFFFFF  ""  -1 1 8 ""  21 ""  <> -11.8603496551514 -8.51482105255127 -12.6510610580444 0 0 1577 0 1576 <> <> <> <> 1576 0 <> <> <> <> <> <> <> <> <> <>
  1577 41 7.226648 5.929167 12.865970 160 " " V "A" 21 0.06000 0.06000 "VAL " "HG13" "    " 1 0 0 FFFFFF  ""  -1 1 8 ""  21 ""  <> 8.25119686126709 16.484167098999 22.6552066802979 0 0 1578 0 1577 <> <> <> <> 1577 0 <> <> <> <> <> <> <> <> <> <>
  1578 41 10.307456 6.632181 10.353140 160 " " V "A" 21 0.06000 0.06000 "VAL " "HG21" "    " 1 0 0 FFFFFF  ""  -1 1 8 ""  21 ""  <> -5.96606349945068 -19.4701461791992 13.5091028213501 0 0 1579 0 1578 <> <> <> <> 1578 0 <> <> <> <> <> <> <> <> <> <>
  1579 41 9.305296 6.017309 9.064137 160 " " V "A" 21 0.06000 0.06000 "VAL " "HG22" "    " 1 0 0 FFFFFF  ""  -1 1 8 ""  21 ""  <> 22.2523002624512 9.15756893157959 0.480259239673615 0 0 1580 0 1579 <> <> <> <> 1579 0 <> <> <> <> <> <> <> <> <> <>
  1580 41 8.756232 7.492046 9.848298 160 " " V "A" 21 0.06000 0.06000 "VAL " "HG23" "    " 1 0 0 FFFFFF  ""  -1 1 8 ""  21 ""  <> 12.6400299072266 16.588586807251 -4.38503217697144 0 0 1581 0 1580 <> <> <> <> 1580 0 <> <> <> <> <> <> <> <> <> <>
  1581 25 7.240105 2.947718 12.255155 161 " " I "A" 38 -0.50000 -0.50000 "ILE " " N  " "    " 7 0 1 2F2FFF  ""  1 1 8 ""  38 ""  <> -7.22098827362061 -0.914527297019958 1.38479113578796 0 0 1582 1 1581 1 86.68 738 99 1581 0 98 <> <> <> <> <> <> <> <> <>
  1582 3 6.650835 2.119561 13.341740 161 " " I "A" 100 0.14000 0.14000 "ILE " " CA " "    " 6 0 1 00FFFF  ""  1 1 -100 ""  23 ""  00FFFF  0.412132322788239 6.9259729385376 3.52936983108521 0 0 1583 1 1582 1 72.31 739 99 1582 0 98 <> <> <> <> <> <> <> <> <>
  1583 2 7.559238 0.965558 13.793259 161 " " I "A" 100 0.50000 0.50000 "ILE " " C  " "    " 6 0 1 00FFFF  ""  1 1 8 ""  23 ""  <> -1.35546600818634 -3.15838003158569 2.10874271392822 0 0 1584 0 1583 1 75.07 740 99 1583 0 98 <> <> <> <> <> <> <> <> <>
  1584 15 7.591114 0.805409 14.998423 161 " " I "A" 75 -0.50000 -0.50000 "ILE " " O  " "    " 8 0 1 FF5757  ""  1 1 8 ""  75 ""  <> -0.758981227874756 0.447206079959869 0.987854301929474 0 0 1585 0 1584 1 89.65 741 99 1584 0 98 <> <> <> <> <> <> <> <> <>
  1585 3 5.216419 1.524285 12.941867 161 " " I "A" 100 -0.06000 -0.06000 "ILE " " CB " "    " 6 0 1 00FFFF  ""  1 1 8 ""  23 ""  <> -3.60221815109253 0.649917125701904 -0.667605996131897 0 0 1586 1 1585 1 80.01 742 99 1585 0 98 <> <> <> <> <> <> <> <> <>
  1586 3 4.277300 2.730278 12.852703 161 " " I "A" 100 -0.12000 -0.12000 "ILE " " CG1" "    " 6 0 1 00FFFF  ""  1 1 8 ""  23 ""  <> -0.819106042385101 -10.4648723602295 -4.17566633224487 0 0 1587 2 1586 1 78.91 743 99 1586 0 98 <> <> <> <> <> <> <> <> <>
  1587 3 4.636008 0.230849 13.724297 161 " " I "A" 100 -0.18000 -0.18000 "ILE " " CG2" "    " 6 0 1 00FFFF  ""  1 1 8 ""  23 ""  <> -2.3334858417511 5.69963598251343 -11.42174243927 0 0 1588 3 1587 1 85.82 744 99 1587 0 98 <> <> <> <> <> <> <> <> <>
  1588 3 2.951920 2.544639 12.097768 161 " " I "A" 100 -0.18000 -0.18000 "ILE " " CD1" "    " 6 0 1 00FFFF  ""  1 1 8 ""  23 ""  <> 9.36438655853271 1.65594613552094 3.32167601585388 0 0 1589 3 1588 1 88.67 745 99 1588 0 98 <> <> <> <> <> <> <> <> <>
[truncated: 18,377,020 more chars]
