# Supplementary material for: Unbinding Kinetics of Muscarinic M3 Receptor Antagonists Explained by Metadynamics Simulations
Source: J Chem Inf Model. 2023 Apr 13;63(9):2842–56. doi: 10.1021/acs.jcim.3c00042 (PMC10170513; doi:10.1021/acs.jcim.3c00042)
Supplement: Supplementary file 5 — ci3c00042_si_006.zip [file ci3c00042_si_006.zip › t-metad/1/out_ok.txt]

2641 0
2658 0
2660 0
2661 0
2662 0
2663 0
2664 0
2665 0
2666 0
2667 0
2668 0
2669 0
2670 0
2671 0
2685 0
2686 0
2687 0
2688 0
2689 0
2690 0
2700 0
2701 0
2702 0
2703 0
2704 0
2705 0
2706 0
2707 0
2708 0
2709 0
2710 0
2711 0
2712 0
2715 0
2716 0
2717 0
2718 0
2719 0
2720 0
2721 0
2722 0
2723 0
2724 0
2725 0
2726 0
2727 0
2728 0
2729 0
2730 0
2731 0
2732 0
2733 0
2734 0
2735 0
2736 0
2737 0
2738 0
2739 0
2740 0
2741 0
2742 0
2743 0
2744 0
2745 0
2746 0
2747 0
2748 0
2749 0
2750 0
2881 0
2882 0
2883 0
2884 0
2885 0
2886 0
2887 0
2888 0
2889 0
2890 0
2891 0
2892 0
2893 0
2894 0
2895 0
2896 0
2897 0
2898 0
2899 0
2900 0
2901 0
2902 0
2903 0
2904 0
2905 0
2906 0
2907 0
2908 0
2909 0
2910 0
2911 0
2912 0
2913 0
2914 0
2915 0
2916 0
2917 0
2918 0
2919 0
2920 0
2921 0
2923 0
2933 0
2934 0
2935 0
2936 0
2937 0
2938 0
2939 0
2940 0
2941 0
2942 0
2943 0
2944 0
2945 0
2946 0
2947 0
2948 0
2949 0
2950 0
2951 0
2952 0
2953 0
2954 0
2955 0
2956 0
2957 0
2958 0
2959 0
2960 0
2961 0
2962 0
2963 0
2964 0
2965 0
2966 0
2967 0
2968 0
2969 0
2970 0
2981 0
2982 0
2983 0
2984 0
2985 0
2986 0
2987 0
2988 0
2989 0
2990 0
2991 0
2992 0
2993 0
2994 0
2995 0
2996 0
2997 0
2998 0
2999 0
3000 0
3001 0
3002 0
3003 0
3004 0
3006 0
3007 0
3008 0
3009 0
3010 0
3012 0
3013 0
3014 0
3015 0
3016 0
3017 0
3018 0
3019 0
3020 0
3021 0
3022 0
3023 0
3024 0
3025 0
3026 0
3027 0
3028 0
3032 0
3039 0
3040 0
3041 0
3042 0
3043 0
3044 0
3045 0
3046 0
3047 0
3048 0
3049 0
3050 0
3051 0
3052 0
3053 0
3054 0
3055 0
3056 0
3057 0
2692 11
2696 11
2697 11
2699 11
2713 11
2714 11
2751 11
2753 11
2754 11
2657 12
2659 12
2672 12
2673 12
2675 12
2676 12
2677 12
2679 12
2684 12
2541 14
2542 14
2543 14
2544 14
3029 14
3031 14
3033 14
3034 14
3035 14
3036 14
2639 15
2922 16
2924 16
2930 16
2971 16
2972 16
2974 16
2975 16
2976 16
2979 16
2980 16
2925 19
2931 19
2932 19
2654 23
2655 23
2674 23
2678 23
2683 23
2691 23
2693 23
2694 23
2695 23
2698 23
2540 28
2545 28
2548 28
3030 28
2536 29
2538 29
3037 30
3038 30
2653 34
2928 35
2929 35
2973 38
2977 38
2978 38
2642 40
2646 40
2649 40
2546 42
2547 42
2549 42
2550 42
2551 42
2535 43
2633 45
2638 45
2537 49
2539 49
2652 49
2645 54
2640 57
2927 57
2632 60
2630 74
2637 74
2580 75
2606 78
2534 79
2634 79
2926 79
2566 82
2567 82
2568 82
2569 82
2589 82
2594 82
2511 85
2531 86
2628 86
2553 88
2555 88
2636 88
2573 89
2584 89
2622 89
2635 92
2604 93
2607 93
2608 93
2609 93
2611 93
2612 93
2613 93
2615 93
2618 93
2631 93
2527 96
2595 97
2629 97
2529 100
2526 101
2528 101
2533 101
2570 102
2571 102
2586 102
2587 102
2591 102
2593 102
2501 104
2503 104
2508 104
2509 104
2512 104
2515 104
2519 104
2552 104
2554 104
2556 104
2565 104
2582 104
2583 104
2590 104
2592 104
2621 104
2624 105
2525 107
2532 111
2574 111
2626 112
2572 113
2575 113
2577 113
2495 115
2530 115
2619 115
2581 116
2605 116
2588 117
2596 117
2597 117
2598 117
2599 117
2600 117
2601 117
2603 117
2614 117
2617 117
2517 118
2557 118
2558 118
2559 118
2560 118
2561 118
2562 118
2563 118
2564 118
2576 119
2510 120
2516 120
2579 124
2585 124
2625 124
2497 128
2499 128
2500 128
2505 128
2506 128
2507 128
2602 129
2623 131
2523 133
2513 134
2518 134
2520 134
2878 134
2879 134
2880 134
3005 134
3011 134
3058 134
3059 134
2578 135
2494 139
2610 139
2616 139
2620 139
2498 142
2502 142
2496 144
2514 145
2521 145
2522 145
2524 145
2752 145
2755 145
2656 146
2680 146
2651 149
2491 150
2682 157
2870 157
2871 157
2873 157
2876 157
2475 158
2647 160
2648 160
2681 161
2872 169
2874 169
2875 169
2479 172
2483 172
2493 172
2643 174
2650 174
2482 183
2490 183
2486 184
2504 188
2762 190
2821 190
2476 197
2487 200
2644 208
2488 209
2492 209
2485 212
2760 212
2761 212
2820 212
2481 215
2458 220
2472 220
2445 221
2766 224
2478 225
2818 226
2824 226
2827 226
2474 227
2454 231
2489 231
2477 232
2463 233
2447 235
2455 241
2452 244
2448 245
2467 246
2627 246
2828 246
2398 247
2459 250
2468 252
2461 253
2449 254
2450 254
2456 256
2484 260
2471 264
2451 265
2462 265
2466 265
2457 268
2460 268
2473 273
2453 274
2429 275
2877 279
2444 280
2480 281
2408 284
2442 284
2469 284
2443 285
2305 291
2409 291
2756 291
2757 291
2797 291
2845 291
2847 291
2848 291
2849 291
2850 291
2852 291
2853 291
2854 291
2855 291
2864 291
2866 291
2869 291
2428 292
2307 294
2464 298
2395 299
2446 299
2465 299
2319 300
2862 303
2863 303
2865 303
2868 303
2306 304
2793 305
2794 305
2798 305
2844 305
2846 305
2851 305
2859 305
2861 305
2396 306
444 309
1135 310
954 310
2425 311
2441 313
2320 315
2470 315
2867 315
2312 317
2758 317
2860 317
2430 318
2427 320
2400 322
1058 323
2337 323
2288 324
2403 324
2404 324
2759 324
2780 324
2782 324
2783 324
2784 324
2785 324
2786 324
2787 324
2789 324
2790 324
2791 324
2792 324
2796 324
2799 324
2800 324
2838 324
2839 324
2841 324
2842 324
2843 324
1130 325
2119 325
2407 325
1131 327
2296 327
2311 327
2313 327
2436 327
2858 327
2357 328
2289 329
2372 329
2387 329
2120 330
2397 331
2291 332
2302 332
2389 332
2435 332
2440 332
2127 334
2145 334
2325 334
2347 334
2438 334
932 335
2208 336
430 336
2278 337
2316 337
1112 338
2279 338
2281 338
928 338
2122 339
2314 339
2388 339
2391 339
2402 339
2405 339
2406 339
2410 339
2411 339
2413 339
871 339
934 339
194 341
2345 341
87 341
959 341
2196 342
2301 342
2356 342
2310 343
1055 345
197 345
200 345
2136 345
233 345
2399 345
2424 345
32 345
535 345
63 345
949 345
2283 346
2373 346
2401 346
2763 346
2764 346
2765 346
2767 346
2768 346
2770 346
2781 346
2822 346
2856 346
2857 346
483 346
500 346
2206 347
1061 348
1129 348
1133 348
1136 348
2128 348
2286 348
2422 348
294 348
648 348
904 348
2147 349
2166 349
2412 349
2271 350
2434 350
902 350
1049 351
2118 351
2282 351
2323 351
167 352
189 352
2309 352
2318 352
2355 352
403 352
406 352
541 352
2384 353
246 353
918 353
937 353
1113 354
2334 354
876 354
957 354
254 355
498 355
988 355
1101 356
2130 356
2277 356
2317 356
2335 356
2336 356
2366 356
2377 356
2292 357
2304 357
2341 357
482 357
587 357
1073 358
2126 358
2156 358
2177 358
2381 358
2390 358
933 358
938 358
942 358
982 358
1001 359
1046 359
1471 359
2189 359
2266 359
2326 359
2352 359
2353 359
525 359
738 359
872 359
1063 360
1096 360
2137 360
2272 360
2280 360
2814 360
2815 360
2817 360
2819 360
2823 360
2825 360
2826 360
2831 360
731 360
740 360
76 360
1041 361
1072 361
1608 361
2171 361
2203 361
2235 361
2254 361
2275 361
2308 361
2365 361
2393 361
494 361
1012 362
2121 362
2321 362
257 362
956 362
1032 363
1614 363
2065 363
2274 363
529 363
719 363
874 363
1051 364
1090 364
1138 364
131 364
190 364
202 364
203 364
2150 364
2374 364
2376 364
238 364
2385 364
275 364
287 364
442 364
903 364
952 364
1003 365
1070 365
1082 365
1083 365
1087 365
1104 365
1127 365
158 365
187 365
188 365
192 365
2231 365
501 365
521 365
547 365
586 365
735 365
1064 366
1116 366
1117 366
1703 366
191 366
2131 366
2138 366
2140 366
2252 366
538 366
678 366
737 366
1354 367
1427 367
2132 367
2144 367
2191 367
2193 367
2195 367
2214 367
2227 367
2342 367
2343 367
2346 367
896 367
1033 368
1074 368
1086 368
2299 368
2300 368
618 368
657 368
1002 369
1066 369
2129 369
2146 369
2418 369
2439 369
455 369
530 369
576 369
908 369
953 369
985 369
1125 370
2181 370
2344 370
2354 370
1014 371
1024 371
110 371
1152 371
144 371
183 371
208 371
2149 371
2180 371
2183 371
2370 371
2383 371
241 371
2420 371
248 371
402 371
413 371
423 371
466 371
747 371
1040 372
1075 372
1142 372
171 372
2070 372
2123 372
213 372
2207 372
235 372
245 372
249 372
312 372
315 372
537 372
83 372
910 372
91 372
935 372
961 372
1048 373
1111 373
1144 373
2295 373
2303 373
2328 373
602 373
1095 374
1604 374
1722 374
2414 374
292 374
504 374
658 374
939 374
1007 375
2151 375
2250 375
2253 375
2380 375
507 375
811 375
992 375
1132 376
1134 376
1149 376
146 376
1474 376
1565 376
193 376
196 376
2167 376
2349 376
2371 376
2394 376
2433 376
419 376
488 376
519 376
545 376
558 376
589 376
689 376
809 376
813 376
892 376
92 376
929 376
930 376
986 376
1403 377
1606 377
1610 377
1773 377
2210 377
936 377
1026 378
1143 378
1466 378
2367 378
2369 378
2375 378
2382 378
551 378
625 378
736 378
739 378
920 378
923 378
1071 379
1078 379
1080 379
1102 379
2148 379
447 379
453 379
608 379
611 379
623 379
634 379
636 379
647 379
667 379
668 379
680 379
931 379
1085 380
1107 380
1332 380
163 380
2219 380
2251 380
2315 380
2332 380
244 380
273 380
2836 380
612 380
1084 381
1425 381
1726 381
2069 381
2168 381
2198 381
2204 381
2211 381
2239 381
2248 381
2257 381
2415 381
2416 381
2417 381
2421 381
42 381
524 381
526 381
703 381
714 381
1128 382
1137 382
1148 382
1557 382
1567 382
1721 382
2284 382
557 382
580 382
581 382
603 382
645 382
698 382
706 382
730 382
744 382
1008 383
1097 383
2107 383
2267 383
237 383
2378 383
250 383
544 383
649 383
715 383
718 383
721 383
946 383
991 383
101 384
1057 384
116 384
132 384
151 384
1661 384
1708 384
1715 384
1716 384
1727 384
1771 384
198 384
214 384
2340 384
2392 384
565 384
573 384
75 384
958 384
1011 385
1037 385
1591 385
1704 385
2133 385
2230 385
2290 385
2423 385
2426 385
26 385
597 385
672 385
742 385
894 385
927 385
1004 386
1035 386
1363 386
1626 386
2152 386
443 386
518 386
711 386
915 386
1431 387
1433 387
1605 387
174 387
2327 387
2331 387
2360 387
845 387
878 387
888 387
1159 388
1426 388
1429 388
1602 388
234 388
2368 388
319 388
376 388
511 388
604 388
725 388
764 388
887 388
947 388
955 388
1079 389
1124 389
212 389
2172 389
540 389
543 389
54 389
552 389
562 389
574 389
578 389
599 389
629 389
68 389
684 389
97 389
1047 390
1077 390
1118 390
113 390
1153 390
209 390
210 390
215 390
2169 390
217 390
2358 390
2364 390
2431 390
296 390
404 390
421 390
503 390
506 390
512 390
514 390
553 390
560 390
588 390
893 390
909 390
1139 391
168 391
2088 391
2270 391
2287 391
2 391
242 391
243 391
252 391
269 391
425 391
60 391
656 391
686 391
79 391
983 391
1034 392
1069 392
1092 392
1098 392
2124 392
2134 392
2173 392
2192 392
2432 392
318 392
491 392
889 392
914 392
1081 393
1374 393
1601 393
1713 393
2232 393
2285 393
230 393
2361 393
2362 393
502 393
520 393
626 393
650 393
652 393
669 393
675 393
700 393
745 393
810 393
2273 394
2359 394
2813 394
633 394
679 394
1020 395
1053 395
1054 395
1121 395
112 395
138 395
1385 395
1430 395
147 395
1599 395
2175 395
2184 395
2268 395
2324 395
2329 395
2330 395
2333 395
2363 395
239 395
288 395
390 395
414 395
598 395
963 395
987 395
989 395
993 395
1021 396
1109 396
134 396
1723 396
1767 396
279 396
282 396
363 396
532 396
555 396
563 396
566 396
569 396
572 396
662 396
677 396
685 396
751 396
84 396
1140 397
1329 397
2073 397
2228 397
2386 397
380 397
638 397
640 397
881 397
907 397
924 397
948 397
972 397
98 397
1052 398
1091 398
1093 398
1108 398
1337 398
1694 398
2194 398
2379 398
401 398
448 398
516 398
615 398
630 398
709 398
722 398
884 398
1009 399
1018 399
1022 399
1045 399
1100 399
153 399
1597 399
1711 399
207 399
2188 399
2216 399
2338 399
2351 399
258 399
259 399
293 399
564 399
600 399
609 399
610 399
613 399
616 399
617 399
620 399
664 399
683 399
941 399
981 399
1028 400
1065 400
1114 400
1609 400
1720 400
176 400
2234 400
2237 400
2249 400
326 400
461 400
531 400
536 400
585 400
594 400
732 400
906 400
1029 401
1340 401
206 401
2240 401
2247 401
247 401
631 401
651 401
966 401
970 401
1050 402
1094 402
1434 402
1725 402
2178 402
2182 402
2269 402
870 402
879 402
921 402
940 402
950 402
978 402
1036 403
1141 403
114 403
1451 403
1548 403
1570 403
177 403
205 403
216 403
2186 403
229 403
262 403
285 403
601 403
632 403
666 403
1115 404
1381 404
1391 404
1596 404
1621 404
1707 404
2261 404
2322 404
2348 404
702 404
728 404
836 404
943 404
997 404
1013 405
1612 405
182 405
320 405
523 405
582 405
699 405
720 405
807 405
898 405
911 405
999 405
1039 406
1099 406
1145 406
1571 406
1680 406
2141 406
2233 406
2243 406
2419 406
333 406
1056 407
1719 407
173 407
1865 407
218 407
2185 407
266 407
734 407
815 407
995 407
1025 408
107 408
115 408
1334 408
1393 408
1649 408
1706 408
1709 408
1757 408
1772 408
1774 408
25 408
522 408
590 408
642 408
816 408
1017 409
1044 409
1060 409
1067 409
1076 409
1119 409
1122 409
1641 409
1643 409
1665 409
1678 409
1717 409
2125 409
2276 409
475 409
539 409
897 409
900 409
980 409
1005 410
1663 410
1671 410
199 410
2028 410
2076 410
251 410
260 410
261 410
416 410
450 410
567 410
673 410
916 410
919 410
1088 411
1331 411
204 411
2153 411
2187 411
2241 411
361 411
944 411
1103 412
1146 412
136 412
1395 412
1685 412
2143 412
2176 412
2298 412
330 412
53 412
571 412
591 412
639 412
69 412
70 412
724 412
886 412
100 413
1350 413
2437 413
510 413
550 413
570 413
671 413
674 413
705 413
741 413
1016 414
1023 414
1150 414
1432 414
1603 414
2164 414
2174 414
236 414
627 414
820 414
996 414
1000 415
1019 415
1030 415
1343 415
1394 415
152 415
1724 415
180 415
184 415
2179 415
240 415
289 415
290 415
310 415
398 415
477 415
487 415
505 415
595 415
697 415
707 415
729 415
783 415
784 415
81 415
85 415
951 415
99 415
109 416
1105 416
1336 416
1520 416
1521 416
1761 416
181 416
357 416
794 416
846 416
1031 417
1195 417
1392 417
1436 417
1624 417
1712 417
1930 417
1931 417
418 417
568 417
596 417
701 417
922 417
964 417
1027 418
1193 418
1590 418
2350 418
619 418
628 418
1006 419
1157 419
128 419
1418 419
2097 419
327 419
420 419
527 419
548 419
554 419
621 419
637 419
641 419
653 419
712 419
727 419
849 419
899 419
962 419
984 419
1209 420
1375 420
1613 420
1684 420
2075 420
2165 420
2215 420
48 420
546 420
549 420
556 420
583 420
691 420
967 420
1106 421
1222 421
1718 421
1944 421
2104 421
264 421
474 421
746 421
880 421
882 421
971 421
1387 422
1695 422
1696 422
2170 422
528 422
605 422
644 422
654 422
655 422
704 422
726 422
994 422
165 423
622 423
661 423
665 423
693 423
885 423
969 423
975 423
1042 424
1062 424
1089 424
270 424
593 424
763 424
895 424
1158 425
1260 425
1344 425
228 425
517 425
579 425
708 425
824 425
901 425
1622 426
1876 426
1933 426
324 426
716 426
817 426
912 426
1710 427
1729 427
1760 427
1875 427
1928 427
1942 427
385 427
43 427
614 427
643 427
64 427
1629 428
1668 428
1670 428
1677 428
1699 428
170 428
1705 428
1759 428
2297 428
2339 428
891 428
974 428
976 428
1628 429
1653 429
1681 429
515 429
723 429
977 429
1302 430
1380 430
1666 430
1781 430
584 430
844 430
1349 431
1420 431
161 431
169 431
2154 431
2229 431
55 431
979 431
1318 432
1347 432
1407 432
1412 432
1414 432
1546 432
1068 433
1147 433
1154 433
1437 433
1600 433
635 433
646 433
926 433
108 434
111 434
1383 434
1673 434
185 434
186 434
278 434
592 434
624 434
663 434
86 434
94 434
95 434
990 434
255 435
342 435
792 435
883 435
1339 436
819 436
1698 437
1700 437
998 437
1151 438
1197 438
1210 438
1397 438
1611 438
1728 438
1776 438
1777 438
1778 438
905 438
142 439
1424 439
1766 439
2788 439
28 439
660 439
818 439
1554 440
1768 440
1866 440
1939 440
1338 441
1416 441
1697 441
1889 441
2135 441
337 441
338 441
1384 442
1415 442
1625 442
606 442
1015 443
1198 443
1379 443
1572 443
717 443
733 443
843 443
960 443
1763 444
559 444
1389 445
1417 445
1401 446
1660 446
50 446
945 446
1651 447
1659 447
1669 447
2840 447
607 447
925 447
1162 448
1477 448
1547 448
1784 448
1879 448
1120 449
1155 449
1598 449
1679 449
1775 449
913 449
1207 450
1303 450
1382 450
808 450
917 450
1674 451
1752 451
1754 451
1900 451
1123 452
1701 452
1702 452
1010 453
1059 453
1110 453
1126 453
1615 453
1623 453
1686 453
1208 454
690 454
798 454
1683 455
1847 455
1880 455
1881 455
1917 455
1961 455
841 455
847 455
973 455
1907 456
848 457
1386 458
2795 458
2801 458
2834 458
1950 459
1886 460
366 460
1406 461
1411 461
480 461
1396 462
1667 462
1884 462
1212 463
1301 463
1285 464
1676 464
968 464
1156 465
1163 465
272 465
965 465
1421 466
1569 466
1656 466
1672 466
1538 467
1682 467
1908 467
832 467
124 468
2157 468
1161 469
1862 469
1405 470
873 470
1923 471
1664 472
2162 472
1286 473
1796 474
1882 475
1916 475
346 475
485 475
493 475
496 475
835 475
1877 476
486 476
1979 477
1988 477
805 477
1211 478
1867 478
1888 478
1577 479
2057 479
231 479
379 479
710 479
2771 480
2775 480
2776 480
2777 480
2778 480
2779 480
2802 480
2803 480
481 480
1878 481
2217 481
497 481
670 482
2264 483
2202 484
1160 486
1934 486
265 486
329 486
38 486
47 486
61 486
1333 487
1984 488
492 488
125 489
2085 489
458 489
1398 490
415 491
2832 492
322 492
370 492
476 492
681 492
2262 493
575 493
2246 494
2769 494
2772 494
2773 494
2774 494
2804 494
2805 494
2806 494
2807 494
2808 494
2809 494
2810 494
2811 494
2812 494
2816 494
2830 494
411 494
465 494
157 495
17 495
2226 495
2245 495
302 495
62 495
117 496
2003 496
831 497
833 497
1199 498
1264 498
175 498
2083 498
2086 498
223 498
256 498
304 498
391 498
399 498
489 498
56 498
72 498
875 498
1742 499
178 499
263 499
309 499
495 499
499 499
1470 500
160 500
308 500
437 500
445 500
446 500
1294 501
2224 501
14 505
150 505
220 505
2205 505
222 505
291 505
321 505
369 505
374 505
384 505
386 505
392 505
410 505
438 505
877 505
148 506
156 506
1839 506
2079 506
2117 506
299 506
323 506
459 506
460 506
467 506
468 506
470 506
472 506
58 506
1402 507
2035 507
2155 507
433 507
51 507
1589 508
305 508
449 508
1999 509
2255 509
1196 510
129 510
130 510
141 510
1519 510
1607 510
195 510
2158 510
34 510
748 510
2026 511
2078 511
2160 511
2218 511
2263 511
89 511
1463 512
1829 512
2222 512
2223 512
281 512
417 512
1993 513
2058 513
2236 513
316 513
428 513
456 513
561 513
659 513
682 513
839 513
1579 514
2036 514
2221 514
274 514
2829 514
2837 514
358 514
478 514
1369 515
2190 515
2197 515
2212 515
2213 515
2225 515
2242 515
2244 515
335 515
382 515
759 515
1038 516
1885 516
20 516
2103 516
2111 516
1448 517
164 517
2220 517
226 517
388 517
865 517
890 517
1428 518
201 518
298 518
313 518
317 518
37 518
412 518
429 518
44 518
454 518
45 518
80 518
1468 519
1583 519
694 519
743 519
1231 520
1235 520
1356 520
1357 520
1360 520
1366 520
1454 520
1689 520
2021 520
29 520
345 520
90 520
1441 521
1500 521
1745 521
1992 521
2005 521
2209 521
371 521
57 521
1473 522
1753 522
1769 522
135 523
1642 523
1652 523
1655 523
1756 523
27 523
695 523
827 523
1409 524
149 524
1631 524
166 524
2260 524
2293 524
271 524
295 524
397 524
400 524
405 524
10 525
154 525
1658 525
1812 525
2033 525
2080 525
280 525
328 525
389 525
407 525
440 525
1201 526
1758 526
1924 526
2159 526
377 526
788 526
863 526
1316 527
1319 527
1372 527
2027 527
713 527
1442 528
1464 528
2087 528
2092 528
232 528
306 528
40 528
434 528
1472 529
155 529
1627 529
1985 529
2068 529
2081 529
2201 529
2294 529
325 529
336 529
364 529
395 529
484 529
490 529
542 529
133 530
1371 530
1455 530
1497 530
1514 530
1561 530
1578 530
1647 530
1750 530
1972 530
2116 530
35 530
687 530
1390 531
1443 531
1690 531
2265 531
1822 532
829 532
1330 533
1498 533
1558 533
1587 533
172 533
2161 533
314 533
409 533
435 533
513 533
12 534
1439 534
1616 534
2074 534
2142 534
311 534
331 534
378 534
823 534
825 534
1467 535
1525 535
1582 535
2062 535
2099 535
2200 535
436 535
767 535
1043 536
1216 536
2067 536
2109 536
1378 537
1505 537
1511 537
2084 537
219 537
284 537
31 537
396 537
41 537
577 537
822 537
1465 538
1693 538
1739 538
52 538
533 538
74 538
1165 539
1234 539
1249 539
1324 539
1362 539
1370 539
1460 539
1630 539
1648 539
1714 539
179 539
1991 539
1995 539
211 539
49 539
65 539
801 539
826 539
1323 540
1355 540
1364 540
1377 540
1501 540
1503 540
1523 540
1619 540
2044 540
2048 540
2258 540
424 540
426 540
688 540
838 540
88 540
1341 541
1584 541
2066 541
2106 541
224 541
297 541
868 541
105 542
127 542
1637 542
1743 542
1755 542
1762 542
1807 542
2090 542
93 542
102 543
1365 543
1410 543
1419 543
1632 543
1639 543
1657 543
534 543
812 543
11 544
1233 544
1237 544
1438 544
1735 544
1737 544
253 544
283 544
33 544
344 544
393 544
408 544
422 544
431 544
432 544
46 544
750 544
103 545
1568 545
339 545
341 545
349 545
353 545
362 545
373 545
381 545
1496 546
1516 546
375 546
457 546
796 546
1228 547
1475 547
1581 547
1989 547
509 547
1283 548
1764 548
2139 548
2238 548
2256 548
821 548
1229 549
1446 549
1654 549
2115 549
394 549
71 549
786 549
791 549
795 549
800 549
1188 550
1238 550
1342 550
1404 550
1413 550
1456 550
1495 550
1499 550
1507 550
1518 550
267 550
347 550
348 550
352 550
359 550
793 550
1168 551
1733 551
66 551
1486 552
1540 552
1618 552
1691 552
1982 552
2004 552
286 552
814 552
1298 553
1388 553
140 553
1450 553
1588 553
1617 553
1770 553
1780 553
2094 553
368 553
779 553
806 553
1180 554
1226 554
1348 554
1469 554
1504 554
162 554
1687 554
1692 554
2163 554
2199 554
225 554
303 554
360 554
367 554
383 554
479 554
1167 555
1223 555
1227 555
1247 555
1367 555
1368 555
1452 555
1487 555
1502 555
1575 555
350 555
869 555
1361 556
1453 556
1734 556
1857 556
2077 556
106 557
1166 557
1478 557
1576 557
1650 557
1732 557
2089 557
696 557
775 557
82 557
834 557
1251 558
1358 558
1462 558
1492 558
365 558
1175 559
1220 559
1313 559
1320 559
1325 559
1351 559
1524 559
1636 559
1646 559
1740 559
2039 559
1248 560
1328 560
1359 560
1736 560
1871 560
2045 560
277 560
78 560
1566 561
1688 561
21 561
749 561
96 561
1300 562
1544 562
1633 562
1634 562
1635 562
1640 562
1746 562
1918 562
1592 563
307 563
676 563
1170 564
1219 564
1306 564
1352 564
1826 564
1941 564
1971 564
1794 565
351 565
372 565
753 565
754 565
856 565
1192 566
1345 566
1476 566
1573 566
1899 566
2030 566
1620 567
1282 568
1423 568
1595 568
1645 568
2029 568
59 568
692 568
77 568
1321 569
1373 569
1422 569
356 569
855 569
1236 570
1322 570
1335 570
1346 570
1897 570
1904 570
1914 570
2000 570
471 570
1444 571
1484 571
1574 571
2096 572
2259 572
778 572
1254 573
137 573
1408 573
1559 573
1765 573
1828 573
334 573
355 573
790 573
1164 574
1435 574
1440 574
1461 574
1731 574
1869 574
1936 574
785 574
1174 575
1200 575
1263 575
1353 575
1457 575
1749 575
1782 575
1459 576
1479 576
1480 576
1458 577
1586 577
1956 577
842 577
851 577
1326 578
1327 578
2063 578
1863 579
1864 579
1868 579
1925 579
340 579
1266 580
1562 580
830 580
1253 581
1644 581
1741 581
508 581
1194 582
1517 582
1552 582
1585 582
1921 582
840 582
1305 583
1376 583
1730 583
1748 583
1593 584
1594 584
1287 585
1297 585
1553 585
1662 585
1218 586
1309 586
1738 586
1483 587
227 587
752 587
1206 588
1308 588
1790 588
1791 588
1793 588
1795 588
1872 588
1937 588
1938 588
1943 588
1955 588
1970 588
864 588
1299 589
1747 589
1859 589
1906 589
343 589
354 589
1215 590
1256 590
1280 590
1861 590
1183 591
1204 591
857 591
1191 592
139 592
1783 592
332 592
36 592
1304 593
1858 593
1922 593
1186 594
1874 594
1887 594
1940 594
756 594
1400 595
1744 595
1856 595
2835 595
828 595
1873 596
1870 598
1179 599
1205 599
1545 601
1555 601
1638 601
1883 601
1258 602
1317 602
18 602
1909 602
1399 604
1751 604
464 604
797 604
1284 607
1898 607
1946 607
143 608
1910 608
1935 608
799 608
1252 609
1947 609
1265 612
121 613
13 613
67 613
7 613
126 614
1203 615
2009 615
773 615
1675 616
1307 618
1894 620
19 620
4 620
1580 622
159 623
2059 623
1262 624
1983 624
22 629
1261 631
1968 631
2001 631
268 632
866 632
1802 633
2022 633
2064 633
8 633
119 634
1510 634
1832 634
16 637
1825 637
2060 637
5 637
6 637
9 637
276 639
427 639
451 639
473 639
1217 640
1293 640
1976 640
2072 640
1975 641
2032 641
300 641
39 641
804 642
1981 643
1994 643
2038 643
2046 643
2047 643
867 643
1980 644
2043 644
1202 646
1279 646
2019 648
2833 648
462 648
761 649
2108 650
862 650
221 651
452 651
2114 652
441 652
0 653
1 653
2008 653
2014 653
1190 654
1232 654
1291 654
1990 654
2082 654
301 654
1964 655
2112 655
439 655
765 656
23 657
2002 658
2049 658
1172 659
1181 659
1529 659
3 659
1821 660
1835 660
1974 660
1987 660
2012 660
1312 661
2011 661
1485 662
2055 662
2091 662
145 663
1522 663
2020 663
757 663
1274 664
1275 664
1551 664
1804 664
1953 664
24 664
1315 665
1527 665
1973 665
2007 665
2010 667
1799 668
1831 668
2034 668
2093 668
120 669
2102 669
463 669
1178 670
1213 670
1230 670
1245 670
1246 670
1447 671
1449 671
1815 671
73 671
858 671
123 672
1482 672
104 673
1221 673
1224 673
122 673
1239 673
1241 673
1243 673
1292 673
1800 673
1926 673
1986 673
1187 674
1509 674
1513 674
1837 674
2018 674
2023 674
777 674
1177 675
1532 675
1533 675
1541 675
1542 675
2006 675
1816 676
1842 676
760 676
782 676
1841 677
2053 677
1963 678
1965 678
1966 678
2017 678
2040 678
30 678
469 678
1242 679
1797 679
1798 679
1838 679
1273 680
1288 680
1932 680
2110 681
2042 682
2056 682
772 682
1977 683
2015 683
2025 683
2061 683
387 683
802 683
852 683
1295 684
2113 684
1250 685
1978 685
1806 686
1840 686
2037 687
2050 687
2105 687
1534 688
1811 688
2031 688
2051 688
2052 688
2071 688
2098 688
2100 688
1171 689
1185 689
1244 689
1491 689
1493 689
1818 689
1259 690
1445 690
1508 690
1560 690
1848 690
1896 690
776 691
1314 692
1952 692
1998 692
2041 692
2101 692
762 692
853 692
118 693
1823 693
1893 693
1901 693
1996 693
1945 694
1537 695
2013 695
758 695
1506 696
2054 696
1176 697
1289 697
1852 697
1789 698
1948 698
1959 698
774 698
766 699
861 699
1563 700
2016 700
1184 701
1189 701
1785 702
1809 702
1830 702
1225 703
2095 703
789 703
1536 704
1819 704
1849 704
1855 704
1911 704
1954 704
1481 705
1549 705
1967 705
2024 705
1556 706
1817 706
1290 708
1488 708
1512 708
1515 708
1810 708
1843 708
1960 708
1803 710
1805 710
1813 710
1833 710
1836 710
1846 710
1850 710
850 710
1927 711
1310 713
1820 713
1827 713
1958 713
1834 714
1182 715
1296 715
1311 716
1550 716
1860 716
1890 716
1891 716
1902 716
1913 716
1929 716
1526 718
769 718
770 718
787 718
803 718
1173 719
1808 719
1490 721
768 721
1786 722
1853 722
1854 722
1962 722
1903 723
1912 723
755 723
1845 724
1851 724
1895 724
1905 724
1539 725
1257 726
1814 726
1844 726
1489 727
1779 727
1915 727
1951 727
1969 727
1997 727
1957 728
1214 729
1801 730
860 730
1255 731
1169 734
1919 738
854 742
1824 743
1892 743
1920 743
1949 743
780 743
781 747
1787 750
1792 752
1788 757
837 761
15 774
859 778
771 781
1528 783
1276 784
1535 787
1267 793
1531 793
1270 801
1240 804
1269 804
1278 806
1281 807
1268 819
1530 819
1564 819
1271 825
1543 830
1277 844
1494 846
1272 866
